# Supplementary material for: Intentional Formation of Persistent Surface Redox Mediators by Adsorption of Polyconjugated Carbonyl Complexes to Pd Nanoparticles
Source: J Am Chem Soc. 2025 Apr 4;147(20):16885–900. doi: 10.1021/jacs.4c15874 (PMC12100725; doi:10.1021/jacs.4c15874)
Supplement: Supplementary file 2 [file ja4c15874_si_002.zip]

Archive with 282 entries (212 files):
- Structures/
- Structures/Heterogeneous/
- Structures/Heterogeneous/Adsorption/
- Structures/Heterogeneous/Adsorption/NonQuinones/
- Structures/Heterogeneous/Adsorption/NonQuinones/2_16_O, 5_16_H/
- Structures/Heterogeneous/Adsorption/NonQuinones/2_16_O, 5_16_H/Chemisorbed/
- Structures/Heterogeneous/Adsorption/NonQuinones/2_16_O, 5_16_H/Chemisorbed/01.res
- Structures/Heterogeneous/Adsorption/NonQuinones/2_16_O, 5_16_H/Chemisorbed/02.res
- Structures/Heterogeneous/Adsorption/NonQuinones/2_16_O, 5_16_H/Chemisorbed/03.res
- Structures/Heterogeneous/Adsorption/NonQuinones/2_16_O, 5_16_H/Chemisorbed/04.res
- Structures/Heterogeneous/Adsorption/NonQuinones/2_16_O, 5_16_H/Chemisorbed/05.res
- Structures/Heterogeneous/Adsorption/NonQuinones/2_16_O, 5_16_H/Chemisorbed/06.res
- Structures/Heterogeneous/Adsorption/NonQuinones/2_16_O, 5_16_H/Physisorbed/
- Structures/Heterogeneous/Adsorption/NonQuinones/2_16_O, 5_16_H/Physisorbed/01.res
- Structures/Heterogeneous/Adsorption/NonQuinones/2_16_O, 5_16_H/Physisorbed/02.res
- Structures/Heterogeneous/Adsorption/NonQuinones/2_16_O, 5_16_H/Physisorbed/03.res
- Structures/Heterogeneous/Adsorption/NonQuinones/2_16_O, 5_16_H/Physisorbed/04.res
- Structures/Heterogeneous/Adsorption/NonQuinones/2_16_O, 5_16_H/Physisorbed/05.res
- Structures/Heterogeneous/Adsorption/NonQuinones/2_16_O, 5_16_H/Physisorbed/06.res
- Structures/Heterogeneous/Adsorption/NonQuinones/5_16_O, 2_16_H/
- Structures/Heterogeneous/Adsorption/NonQuinones/5_16_O, 2_16_H/Chemisorbed/
- Structures/Heterogeneous/Adsorption/NonQuinones/5_16_O, 2_16_H/Chemisorbed/01.res
- Structures/Heterogeneous/Adsorption/NonQuinones/5_16_O, 2_16_H/Chemisorbed/02.res
- Structures/Heterogeneous/Adsorption/NonQuinones/5_16_O, 2_16_H/Chemisorbed/03.res
- Structures/Heterogeneous/Adsorption/NonQuinones/5_16_O, 2_16_H/Chemisorbed/04.res
- Structures/Heterogeneous/Adsorption/NonQuinones/5_16_O, 2_16_H/Chemisorbed/05.res
- Structures/Heterogeneous/Adsorption/NonQuinones/5_16_O, 2_16_H/Chemisorbed/06.res
- Structures/Heterogeneous/Adsorption/NonQuinones/5_16_O, 2_16_H/Physisorbed/
- Structures/Heterogeneous/Adsorption/NonQuinones/5_16_O, 2_16_H/Physisorbed/01.res
- Structures/Heterogeneous/Adsorption/NonQuinones/5_16_O, 2_16_H/Physisorbed/02.res
- Structures/Heterogeneous/Adsorption/NonQuinones/5_16_O, 2_16_H/Physisorbed/03.res
- Structures/Heterogeneous/Adsorption/NonQuinones/5_16_O, 2_16_H/Physisorbed/04.res
- Structures/Heterogeneous/Adsorption/NonQuinones/5_16_O, 2_16_H/Physisorbed/05.res
- Structures/Heterogeneous/Adsorption/NonQuinones/5_16_O, 2_16_H/Physisorbed/06.res
- Structures/Heterogeneous/Adsorption/NonQuinones/5_16_O, 5_16_H/
- Structures/Heterogeneous/Adsorption/NonQuinones/5_16_O, 5_16_H/Chemisorbed/
- Structures/Heterogeneous/Adsorption/NonQuinones/5_16_O, 5_16_H/Chemisorbed/01.res
- Structures/Heterogeneous/Adsorption/NonQuinones/5_16_O, 5_16_H/Chemisorbed/02.res
- Structures/Heterogeneous/Adsorption/NonQuinones/5_16_O, 5_16_H/Chemisorbed/03.res
- Structures/Heterogeneous/Adsorption/NonQuinones/5_16_O, 5_16_H/Chemisorbed/04.res
- Structures/Heterogeneous/Adsorption/NonQuinones/5_16_O, 5_16_H/Chemisorbed/05.res
- Structures/Heterogeneous/Adsorption/NonQuinones/5_16_O, 5_16_H/Chemisorbed/06.res
- Structures/Heterogeneous/Adsorption/NonQuinones/5_16_O, 5_16_H/Physisorbed/
- Structures/Heterogeneous/Adsorption/NonQuinones/5_16_O, 5_16_H/Physisorbed/01.res
- Structures/Heterogeneous/Adsorption/NonQuinones/5_16_O, 5_16_H/Physisorbed/02.res
- Structures/Heterogeneous/Adsorption/NonQuinones/5_16_O, 5_16_H/Physisorbed/03.res
- Structures/Heterogeneous/Adsorption/NonQuinones/5_16_O, 5_16_H/Physisorbed/04.res
- Structures/Heterogeneous/Adsorption/NonQuinones/5_16_O, 5_16_H/Physisorbed/05.res
- Structures/Heterogeneous/Adsorption/NonQuinones/5_16_O, 5_16_H/Physisorbed/06.res
- Structures/Heterogeneous/Adsorption/NonQuinones/5_16_O, 8_16_H/
- Structures/Heterogeneous/Adsorption/NonQuinones/5_16_O, 8_16_H/Chemisorbed/
- Structures/Heterogeneous/Adsorption/NonQuinones/5_16_O, 8_16_H/Chemisorbed/01.res
- Structures/Heterogeneous/Adsorption/NonQuinones/5_16_O, 8_16_H/Chemisorbed/02.res
- Structures/Heterogeneous/Adsorption/NonQuinones/5_16_O, 8_16_H/Chemisorbed/03.res
- Structures/Heterogeneous/Adsorption/NonQuinones/5_16_O, 8_16_H/Chemisorbed/04.res
- Structures/Heterogeneous/Adsorption/NonQuinones/5_16_O, 8_16_H/Chemisorbed/05.res
- Structures/Heterogeneous/Adsorption/NonQuinones/5_16_O, 8_16_H/Chemisorbed/06.res
- Structures/Heterogeneous/Adsorption/NonQuinones/5_16_O, 8_16_H/Physisorbed/
- Structures/Heterogeneous/Adsorption/NonQuinones/5_16_O, 8_16_H/Physisorbed/01.res
- Structures/Heterogeneous/Adsorption/NonQuinones/5_16_O, 8_16_H/Physisorbed/02.res
- Structures/Heterogeneous/Adsorption/NonQuinones/5_16_O, 8_16_H/Physisorbed/03.res
- Structures/Heterogeneous/Adsorption/NonQuinones/5_16_O, 8_16_H/Physisorbed/04.res
- Structures/Heterogeneous/Adsorption/NonQuinones/5_16_O, 8_16_H/Physisorbed/05.res
- Structures/Heterogeneous/Adsorption/NonQuinones/5_16_O, 8_16_H/Physisorbed/06.res
- Structures/Heterogeneous/Adsorption/NonQuinones/8_16_O, 5_16_H/
- Structures/Heterogeneous/Adsorption/NonQuinones/8_16_O, 5_16_H/Chemisorbed/
- Structures/Heterogeneous/Adsorption/NonQuinones/8_16_O, 5_16_H/Chemisorbed/01.res
- Structures/Heterogeneous/Adsorption/NonQuinones/8_16_O, 5_16_H/Chemisorbed/02.res
- Structures/Heterogeneous/Adsorption/NonQuinones/8_16_O, 5_16_H/Chemisorbed/03.res
- Structures/Heterogeneous/Adsorption/NonQuinones/8_16_O, 5_16_H/Chemisorbed/04.res
- Structures/Heterogeneous/Adsorption/NonQuinones/8_16_O, 5_16_H/Chemisorbed/05.res
- Structures/Heterogeneous/Adsorption/NonQuinones/8_16_O, 5_16_H/Chemisorbed/06.res
- Structures/Heterogeneous/Adsorption/NonQuinones/8_16_O, 5_16_H/Physisorbed/
- Structures/Heterogeneous/Adsorption/NonQuinones/8_16_O, 5_16_H/Physisorbed/01.res
- Structures/Heterogeneous/Adsorption/NonQuinones/8_16_O, 5_16_H/Physisorbed/02.res
- Structures/Heterogeneous/Adsorption/NonQuinones/8_16_O, 5_16_H/Physisorbed/03.res
- Structures/Heterogeneous/Adsorption/NonQuinones/8_16_O, 5_16_H/Physisorbed/04.res
- Structures/Heterogeneous/Adsorption/NonQuinones/8_16_O, 5_16_H/Physisorbed/05.res
- Structures/Heterogeneous/Adsorption/NonQuinones/8_16_O, 5_16_H/Physisorbed/06.res
- Structures/Heterogeneous/Adsorption/Quinones/
- Structures/Heterogeneous/Adsorption/Quinones/2_16_O, 5_16_H/
- Structures/Heterogeneous/Adsorption/Quinones/2_16_O, 5_16_H/Chemisorbed/
- Structures/Heterogeneous/Adsorption/Quinones/2_16_O, 5_16_H/Chemisorbed/BQ1.res
- Structures/Heterogeneous/Adsorption/Quinones/2_16_O, 5_16_H/Chemisorbed/BQ2.res
- Structures/Heterogeneous/Adsorption/Quinones/2_16_O, 5_16_H/Chemisorbed/BQ3.res
- Structures/Heterogeneous/Adsorption/Quinones/2_16_O, 5_16_H/Chemisorbed/BQ4.res
- Structures/Heterogeneous/Adsorption/Quinones/2_16_O, 5_16_H/Chemisorbed/HKH.res
- Structures/Heterogeneous/Adsorption/Quinones/2_16_O, 5_16_H/Chemisorbed/NQ.res
- Structures/Heterogeneous/Adsorption/Quinones/2_16_O, 5_16_H/Physisorbed/
- Structures/Heterogeneous/Adsorption/Quinones/2_16_O, 5_16_H/Physisorbed/BQ1.res
- Structures/Heterogeneous/Adsorption/Quinones/2_16_O, 5_16_H/Physisorbed/BQ2.res
- Structures/Heterogeneous/Adsorption/Quinones/2_16_O, 5_16_H/Physisorbed/BQ3.res
- Structures/Heterogeneous/Adsorption/Quinones/2_16_O, 5_16_H/Physisorbed/BQ4.res
- Structures/Heterogeneous/Adsorption/Quinones/2_16_O, 5_16_H/Physisorbed/HKH.res
- Structures/Heterogeneous/Adsorption/Quinones/2_16_O, 5_16_H/Physisorbed/NQ.res
- Structures/Heterogeneous/Adsorption/Quinones/5_16_O, 2_16_H/
- Structures/Heterogeneous/Adsorption/Quinones/5_16_O, 2_16_H/Chemisorbed/
- Structures/Heterogeneous/Adsorption/Quinones/5_16_O, 2_16_H/Chemisorbed/BQ1.res
- Structures/Heterogeneous/Adsorption/Quinones/5_16_O, 2_16_H/Chemisorbed/BQ2.res
- Structures/Heterogeneous/Adsorption/Quinones/5_16_O, 2_16_H/Chemisorbed/BQ3.res
- Structures/Heterogeneous/Adsorption/Quinones/5_16_O, 2_16_H/Chemisorbed/BQ4.res
- Structures/Heterogeneous/Adsorption/Quinones/5_16_O, 2_16_H/Chemisorbed/HKH.res
- Structures/Heterogeneous/Adsorption/Quinones/5_16_O, 2_16_H/Chemisorbed/NQ.res
- Structures/Heterogeneous/Adsorption/Quinones/5_16_O, 2_16_H/Physisorbed/
- Structures/Heterogeneous/Adsorption/Quinones/5_16_O, 2_16_H/Physisorbed/BQ1.res
- Structures/Heterogeneous/Adsorption/Quinones/5_16_O, 2_16_H/Physisorbed/BQ2.res
- Structures/Heterogeneous/Adsorption/Quinones/5_16_O, 2_16_H/Physisorbed/BQ3.res
- Structures/Heterogeneous/Adsorption/Quinones/5_16_O, 2_16_H/Physisorbed/BQ4.res
- Structures/Heterogeneous/Adsorption/Quinones/5_16_O, 2_16_H/Physisorbed/HKH.res
- Structures/Heterogeneous/Adsorption/Quinones/5_16_O, 2_16_H/Physisorbed/NQ.res
- Structures/Heterogeneous/Adsorption/Quinones/5_16_O, 5_16_H/
- Structures/Heterogeneous/Adsorption/Quinones/5_16_O, 5_16_H/Chemisorbed/
- Structures/Heterogeneous/Adsorption/Quinones/5_16_O, 5_16_H/Chemisorbed/BQ1.res
- Structures/Heterogeneous/Adsorption/Quinones/5_16_O, 5_16_H/Chemisorbed/BQ2.res
- Structures/Heterogeneous/Adsorption/Quinones/5_16_O, 5_16_H/Chemisorbed/BQ3.res
- Structures/Heterogeneous/Adsorption/Quinones/5_16_O, 5_16_H/Chemisorbed/BQ4.res
- Structures/Heterogeneous/Adsorption/Quinones/5_16_O, 5_16_H/Chemisorbed/HKH.res
- Structures/Heterogeneous/Adsorption/Quinones/5_16_O, 5_16_H/Chemisorbed/NQ.res
- Structures/Heterogeneous/Adsorption/Quinones/5_16_O, 5_16_H/Physisorbed/
- Structures/Heterogeneous/Adsorption/Quinones/5_16_O, 5_16_H/Physisorbed/BQ1.res
- Structures/Heterogeneous/Adsorption/Quinones/5_16_O, 5_16_H/Physisorbed/BQ2.res
- Structures/Heterogeneous/Adsorption/Quinones/5_16_O, 5_16_H/Physisorbed/BQ3.res
- Structures/Heterogeneous/Adsorption/Quinones/5_16_O, 5_16_H/Physisorbed/BQ4.res
- Structures/Heterogeneous/Adsorption/Quinones/5_16_O, 5_16_H/Physisorbed/HKH.res
- Structures/Heterogeneous/Adsorption/Quinones/5_16_O, 5_16_H/Physisorbed/NQ.res
- Structures/Heterogeneous/Adsorption/Quinones/5_16_O, 8_16_H/
- Structures/Heterogeneous/Adsorption/Quinones/5_16_O, 8_16_H/Chemisorbed/
- Structures/Heterogeneous/Adsorption/Quinones/5_16_O, 8_16_H/Chemisorbed/BQ1.res
- Structures/Heterogeneous/Adsorption/Quinones/5_16_O, 8_16_H/Chemisorbed/BQ2.res
- Structures/Heterogeneous/Adsorption/Quinones/5_16_O, 8_16_H/Chemisorbed/BQ3.res
- Structures/Heterogeneous/Adsorption/Quinones/5_16_O, 8_16_H/Chemisorbed/BQ4.res
- Structures/Heterogeneous/Adsorption/Quinones/5_16_O, 8_16_H/Chemisorbed/HKH.res
- Structures/Heterogeneous/Adsorption/Quinones/5_16_O, 8_16_H/Chemisorbed/NQ.res
- Structures/Heterogeneous/Adsorption/Quinones/5_16_O, 8_16_H/Physisorbed/
- Structures/Heterogeneous/Adsorption/Quinones/5_16_O, 8_16_H/Physisorbed/BQ1.res
- Structures/Heterogeneous/Adsorption/Quinones/5_16_O, 8_16_H/Physisorbed/BQ2.res
- Structures/Heterogeneous/Adsorption/Quinones/5_16_O, 8_16_H/Physisorbed/BQ3.res
- Structures/Heterogeneous/Adsorption/Quinones/5_16_O, 8_16_H/Physisorbed/BQ4.res
- Structures/Heterogeneous/Adsorption/Quinones/5_16_O, 8_16_H/Physisorbed/HKH.res
- Structures/Heterogeneous/Adsorption/Quinones/5_16_O, 8_16_H/Physisorbed/NQ.res
- Structures/Heterogeneous/Adsorption/Quinones/8_16_O, 5_16_H/
- Structures/Heterogeneous/Adsorption/Quinones/8_16_O, 5_16_H/Chemisorbed/
- Structures/Heterogeneous/Adsorption/Quinones/8_16_O, 5_16_H/Chemisorbed/BQ1.res
- Structures/Heterogeneous/Adsorption/Quinones/8_16_O, 5_16_H/Chemisorbed/BQ2.res
- Structures/Heterogeneous/Adsorption/Quinones/8_16_O, 5_16_H/Chemisorbed/BQ3.res
- Structures/Heterogeneous/Adsorption/Quinones/8_16_O, 5_16_H/Chemisorbed/BQ4.res
- Structures/Heterogeneous/Adsorption/Quinones/8_16_O, 5_16_H/Chemisorbed/HKH.res
- Structures/Heterogeneous/Adsorption/Quinones/8_16_O, 5_16_H/Chemisorbed/NQ.res
- Structures/Heterogeneous/Adsorption/Quinones/8_16_O, 5_16_H/Physisorbed/
- Structures/Heterogeneous/Adsorption/Quinones/8_16_O, 5_16_H/Physisorbed/BQ1.res
- Structures/Heterogeneous/Adsorption/Quinones/8_16_O, 5_16_H/Physisorbed/BQ2.res
- Structures/Heterogeneous/Adsorption/Quinones/8_16_O, 5_16_H/Physisorbed/BQ3.res
- Structures/Heterogeneous/Adsorption/Quinones/8_16_O, 5_16_H/Physisorbed/BQ4.res
- Structures/Heterogeneous/Adsorption/Quinones/8_16_O, 5_16_H/Physisorbed/HKH.res
- Structures/Heterogeneous/Adsorption/Quinones/8_16_O, 5_16_H/Physisorbed/NQ.res
- Structures/Heterogeneous/Surface_Reactions/
- Structures/Heterogeneous/Surface_Reactions/NoMediator/
- Structures/Heterogeneous/Surface_Reactions/NoMediator/FirstProtonElectronTransfer/
- Structures/Heterogeneous/Surface_Reactions/NoMediator/FirstProtonElectronTransfer/DirectSurfaceHydrogenation/
- Structures/Heterogeneous/Surface_Reactions/NoMediator/FirstProtonElectronTransfer/DirectSurfaceHydrogenation/NEB.arc
- Structures/Heterogeneous/Surface_Reactions/NoMediator/FirstProtonElectronTransfer/DirectSurfaceHydrogenation/P.res
- Structures/Heterogeneous/Surface_Reactions/NoMediator/FirstProtonElectronTransfer/DirectSurfaceHydrogenation/R.res
- Structures/Heterogeneous/Surface_Reactions/NoMediator/FirstProtonElectronTransfer/DirectSurfaceHydrogenation/TS.res
- Structures/Heterogeneous/Surface_Reactions/NoMediator/FirstProtonElectronTransfer/WaterMediatedHydrogenation/
- Structures/Heterogeneous/Surface_Reactions/NoMediator/FirstProtonElectronTransfer/WaterMediatedHydrogenation/NEB.arc
- Structures/Heterogeneous/Surface_Reactions/NoMediator/FirstProtonElectronTransfer/WaterMediatedHydrogenation/P.res
- Structures/Heterogeneous/Surface_Reactions/NoMediator/FirstProtonElectronTransfer/WaterMediatedHydrogenation/R.res
- Structures/Heterogeneous/Surface_Reactions/NoMediator/FirstProtonElectronTransfer/WaterMediatedHydrogenation/TS.res
- Structures/Heterogeneous/Surface_Reactions/NoMediator/SecondProtonElectronTransfer/
- Structures/Heterogeneous/Surface_Reactions/NoMediator/SecondProtonElectronTransfer/FormationofH2O2/
- Structures/Heterogeneous/Surface_Reactions/NoMediator/SecondProtonElectronTransfer/FormationofH2O2/NEB.arc
- Structures/Heterogeneous/Surface_Reactions/NoMediator/SecondProtonElectronTransfer/FormationofH2O2/P.res
- Structures/Heterogeneous/Surface_Reactions/NoMediator/SecondProtonElectronTransfer/FormationofH2O2/R.res
- Structures/Heterogeneous/Surface_Reactions/NoMediator/SecondProtonElectronTransfer/FormationofH2O2/TS.res
- Structures/Heterogeneous/Surface_Reactions/NoMediator/SecondProtonElectronTransfer/FormationofWater/
- Structures/Heterogeneous/Surface_Reactions/NoMediator/SecondProtonElectronTransfer/FormationofWater/NEB.arc
- Structures/Heterogeneous/Surface_Reactions/NoMediator/SecondProtonElectronTransfer/FormationofWater/P.res
- Structures/Heterogeneous/Surface_Reactions/NoMediator/SecondProtonElectronTransfer/FormationofWater/R.res
- Structures/Heterogeneous/Surface_Reactions/NoMediator/SecondProtonElectronTransfer/FormationofWater/TS.res
- Structures/Heterogeneous/Surface_Reactions/NonQuinones/
- Structures/Heterogeneous/Surface_Reactions/NonQuinones/Hydroxylation/
- Structures/Heterogeneous/Surface_Reactions/NonQuinones/Hydroxylation/NEB.arc
- Structures/Heterogeneous/Surface_Reactions/NonQuinones/Oxygenation/
- Structures/Heterogeneous/Surface_Reactions/NonQuinones/Oxygenation/NEB.arc
- Structures/Heterogeneous/Surface_Reactions/Quinones/
- Structures/Heterogeneous/Surface_Reactions/Quinones/BQ/
- Structures/Heterogeneous/Surface_Reactions/Quinones/BQ/FirstProtonElectronTransfer/
- Structures/Heterogeneous/Surface_Reactions/Quinones/BQ/FirstProtonElectronTransfer/DirectSurfaceHydrogenationofMediator/
- Structures/Heterogeneous/Surface_Reactions/Quinones/BQ/FirstProtonElectronTransfer/DirectSurfaceHydrogenationofMediator/NEB.arc
- Structures/Heterogeneous/Surface_Reactions/Quinones/BQ/FirstProtonElectronTransfer/DirectSurfaceHydrogenationofMediator/P.res
- Structures/Heterogeneous/Surface_Reactions/Quinones/BQ/FirstProtonElectronTransfer/DirectSurfaceHydrogenationofMediator/R.res
- Structures/Heterogeneous/Surface_Reactions/Quinones/BQ/FirstProtonElectronTransfer/DirectSurfaceHydrogenationofMediator/TS.res
- Structures/Heterogeneous/Surface_Reactions/Quinones/BQ/FirstProtonElectronTransfer/HydrogenationofOO/
- Structures/Heterogeneous/Surface_Reactions/Quinones/BQ/FirstProtonElectronTransfer/HydrogenationofOO/NEB.arc
- Structures/Heterogeneous/Surface_Reactions/Quinones/BQ/FirstProtonElectronTransfer/HydrogenationofOO/P.res
- Structures/Heterogeneous/Surface_Reactions/Quinones/BQ/FirstProtonElectronTransfer/HydrogenationofOO/R.res
- Structures/Heterogeneous/Surface_Reactions/Quinones/BQ/FirstProtonElectronTransfer/HydrogenationofOO/TS.res
- Structures/Heterogeneous/Surface_Reactions/Quinones/BQ/FirstProtonElectronTransfer/WaterMediatedHydrogenationofMediator/
- Structures/Heterogeneous/Surface_Reactions/Quinones/BQ/FirstProtonElectronTransfer/WaterMediatedHydrogenationofMediator/NEB.arc
- Structures/Heterogeneous/Surface_Reactions/Quinones/BQ/FirstProtonElectronTransfer/WaterMediatedHydrogenationofMediator/P.res
- Structures/Heterogeneous/Surface_Reactions/Quinones/BQ/FirstProtonElectronTransfer/WaterMediatedHydrogenationofMediator/R.res
- Structures/Heterogeneous/Surface_Reactions/Quinones/BQ/FirstProtonElectronTransfer/WaterMediatedHydrogenationofMediator/TS.res
- Structures/Heterogeneous/Surface_Reactions/Quinones/BQ/SecondProtonElectronTransfer/
- Structures/Heterogeneous/Surface_Reactions/Quinones/BQ/SecondProtonElectronTransfer/FormationofH2O2/
- Structures/Heterogeneous/Surface_Reactions/Quinones/BQ/SecondProtonElectronTransfer/FormationofH2O2/NEB.arc
- Structures/Heterogeneous/Surface_Reactions/Quinones/BQ/SecondProtonElectronTransfer/FormationofH2O2/P.res
- Structures/Heterogeneous/Surface_Reactions/Quinones/BQ/SecondProtonElectronTransfer/FormationofH2O2/R.res
- Structures/Heterogeneous/Surface_Reactions/Quinones/BQ/SecondProtonElectronTransfer/FormationofWater/
- Structures/Heterogeneous/Surface_Reactions/Quinones/BQ/SecondProtonElectronTransfer/FormationofWater/NEB.arc
- Structures/Heterogeneous/Surface_Reactions/Quinones/BQ/SecondProtonElectronTransfer/FormationofWater/P.res
- Structures/Heterogeneous/Surface_Reactions/Quinones/BQ/SecondProtonElectronTransfer/FormationofWater/R.res
- Structures/Heterogeneous/Surface_Reactions/Quinones/BQ/SecondProtonElectronTransfer/FormationofWater/TS.res
- Structures/Heterogeneous/Surface_Reactions/Quinones/HKH/
- Structures/Heterogeneous/Surface_Reactions/Quinones/HKH/FirstProtonElectronTransfer/
- Structures/Heterogeneous/Surface_Reactions/Quinones/HKH/FirstProtonElectronTransfer/DirectSurfaceHydrogenationofMediator/
- Structures/Heterogeneous/Surface_Reactions/Quinones/HKH/FirstProtonElectronTransfer/DirectSurfaceHydrogenationofMediator/NEB.arc
- Structures/Heterogeneous/Surface_Reactions/Quinones/HKH/FirstProtonElectronTransfer/DirectSurfaceHydrogenationofMediator/P.res
- Structures/Heterogeneous/Surface_Reactions/Quinones/HKH/FirstProtonElectronTransfer/DirectSurfaceHydrogenationofMediator/R.res
- Structures/Heterogeneous/Surface_Reactions/Quinones/HKH/FirstProtonElectronTransfer/DirectSurfaceHydrogenationofMediator/TS.res
- Structures/Heterogeneous/Surface_Reactions/Quinones/HKH/FirstProtonElectronTransfer/HydrogenationofOO/
- Structures/Heterogeneous/Surface_Reactions/Quinones/HKH/FirstProtonElectronTransfer/HydrogenationofOO/NEB.arc
- Structures/Heterogeneous/Surface_Reactions/Quinones/HKH/FirstProtonElectronTransfer/HydrogenationofOO/P.res
- Structures/Heterogeneous/Surface_Reactions/Quinones/HKH/FirstProtonElectronTransfer/HydrogenationofOO/R.res
- Structures/Heterogeneous/Surface_Reactions/Quinones/HKH/FirstProtonElectronTransfer/HydrogenationofOO/TS.res
- Structures/Heterogeneous/Surface_Reactions/Quinones/HKH/FirstProtonElectronTransfer/WaterMediatedHydrogenationofMediator/
- Structures/Heterogeneous/Surface_Reactions/Quinones/HKH/FirstProtonElectronTransfer/WaterMediatedHydrogenationofMediator/NEB.arc
- Structures/Heterogeneous/Surface_Reactions/Quinones/HKH/FirstProtonElectronTransfer/WaterMediatedHydrogenationofMediator/P.res
- Structures/Heterogeneous/Surface_Reactions/Quinones/HKH/FirstProtonElectronTransfer/WaterMediatedHydrogenationofMediator/R.res
- Structures/Heterogeneous/Surface_Reactions/Quinones/HKH/FirstProtonElectronTransfer/WaterMediatedHydrogenationofMediator/TS.res
- Structures/Heterogeneous/Surface_Reactions/Quinones/HKH/SecondProtonElectronTransfer/
- Structures/Heterogeneous/Surface_Reactions/Quinones/HKH/SecondProtonElectronTransfer/FormationofH2O2/
- Structures/Heterogeneous/Surface_Reactions/Quinones/HKH/SecondProtonElectronTransfer/FormationofH2O2/NEB.arc
- Structures/Heterogeneous/Surface_Reactions/Quinones/HKH/SecondProtonElectronTransfer/FormationofH2O2/P.res
- Structures/Heterogeneous/Surface_Reactions/Quinones/HKH/SecondProtonElectronTransfer/FormationofH2O2/R.res
- Structures/Heterogeneous/Surface_Reactions/Quinones/HKH/SecondProtonElectronTransfer/FormationofH2O2/TS.res
- Structures/Heterogeneous/Surface_Reactions/Quinones/HKH/SecondProtonElectronTransfer/FormationofWater/
- Structures/Heterogeneous/Surface_Reactions/Quinones/HKH/SecondProtonElectronTransfer/FormationofWater/NEB.arc
- Structures/Heterogeneous/Surface_Reactions/Quinones/HKH/SecondProtonElectronTransfer/FormationofWater/P.res
- Structures/Heterogeneous/Surface_Reactions/Quinones/HKH/SecondProtonElectronTransfer/FormationofWater/R.res
- Structures/Heterogeneous/Surface_Reactions/Quinones/HKH/SecondProtonElectronTransfer/FormationofWater/TS.res
- Structures/Homogeneous/
- Structures/Homogeneous/DoublyReducedMediator/
- Structures/Homogeneous/DoublyReducedMediator/1RR.mol
- Structures/Homogeneous/DoublyReducedMediator/2RR.mol
- Structures/Homogeneous/DoublyReducedMediator/3RR.mol
- Structures/Homogeneous/DoublyReducedMediator/4RR.mol
- Structures/Homogeneous/DoublyReducedMediator/5RR.mol
- Structures/Homogeneous/DoublyReducedMediator/6RR.mol
- Structures/Homogeneous/DoublyReducedMediator/7RR.mol
- Structures/Homogeneous/Mediator/
- Structures/Homogeneous/Mediator/1.mol
- Structures/Homogeneous/Mediator/2.mol
- Structures/Homogeneous/Mediator/3.mol
- Structures/Homogeneous/Mediator/4.mol
- Structures/Homogeneous/Mediator/5.mol
- Structures/Homogeneous/Mediator/6.mol
- Structures/Homogeneous/Mediator/7.mol
- Structures/Homogeneous/MediatorRadical/
- Structures/Homogeneous/MediatorRadical/Alkoxy/
- Structures/Homogeneous/MediatorRadical/Alkoxy/1.mol
- Structures/Homogeneous/MediatorRadical/Alkoxy/2.mol
- Structures/Homogeneous/MediatorRadical/Alkoxy/3.mol
- Structures/Homogeneous/MediatorRadical/Alkoxy/4.mol
- Structures/Homogeneous/MediatorRadical/Alkoxy/5.mol
- Structures/Homogeneous/MediatorRadical/Alkoxy/6.mol
- Structures/Homogeneous/MediatorRadical/Alkoxy/7.mol
- Structures/Homogeneous/MediatorRadical/Hydroxy/
- Structures/Homogeneous/MediatorRadical/Hydroxy/1.mol
- Structures/Homogeneous/MediatorRadical/Hydroxy/2.mol
- Structures/Homogeneous/MediatorRadical/Hydroxy/3.mol
- Structures/Homogeneous/MediatorRadical/Hydroxy/4.mol
- Structures/Homogeneous/MediatorRadical/Hydroxy/5.mol
- Structures/Homogeneous/MediatorRadical/Hydroxy/6.mol
- Structures/Homogeneous/MediatorRadical/Hydroxy/7.mol
- Structures/Homogeneous/SinglyReducedMediator/
- Structures/Homogeneous/SinglyReducedMediator/1R.mol
- Structures/Homogeneous/SinglyReducedMediator/2R.mol
- Structures/Homogeneous/SinglyReducedMediator/3R.mol
- Structures/Homogeneous/SinglyReducedMediator/4R.mol
- Structures/Homogeneous/SinglyReducedMediator/5R.mol
- Structures/Homogeneous/SinglyReducedMediator/6R.mol
- Structures/Homogeneous/SinglyReducedMediator/7R.mol
