# Supplementary material for: Intentional Formation of Persistent Surface Redox Mediators by Adsorption of Polyconjugated Carbonyl Complexes to Pd Nanoparticles
Source: J Am Chem Soc. 2025 Apr 4;147(20):16885–900. doi: 10.1021/jacs.4c15874 (PMC12100725; doi:10.1021/jacs.4c15874)
Supplement: Supplementary file 2 [file ja4c15874_si_002.zip › Structures/Heterogeneous/Adsorption/NonQuinones/2_16_O, 5_16_H/Chemisorbed/01.res]

TITL CONTCAR
CELL 0.0000 11.0046 11.0046 30.0000 90.0000 90.0000 120.0000
LATT -1
SFAC C H O Pd
 C    1    0.56558    0.51414    0.30636    1.00000    0.00000
 C    1    0.65589    0.45426    0.30503    1.00000    0.00000
 C    1    0.62728    0.66370    0.30678    1.00000    0.00000
 C    1    0.77599    0.75244    0.30690    1.00000    0.00000
 C    1    0.80470    0.54312    0.30625    1.00000    0.00000
 C    1    0.86446    0.69178    0.30816    1.00000    0.00000
 H    2    0.59537    0.68207    0.19009    1.00000    0.00000
 H    2    0.33408    0.42282    0.18291    1.00000    0.00000
 H    2    0.08209    0.16406    0.17580    1.00000    0.00000
 H    2    0.58878    0.17309    0.19732    1.00000    0.00000
 H    2    0.08569    0.66874    0.18386    1.00000    0.00000
 H    2    0.33253    0.42599    0.25793    1.00000    0.00000
 H    2    0.61112    0.34338    0.31320    1.00000    0.00000
 H    2    0.87075    0.49869    0.31491    1.00000    0.00000
 H    2    0.56114    0.70880    0.31453    1.00000    0.00000
 H    2    0.81977    0.86245    0.31615    1.00000    0.00000
 H    2    0.46031    0.45008    0.32000    1.00000    0.00000
 H    2    0.97337    0.75674    0.31849    1.00000    0.00000
 O    3    0.07708    0.17953    0.27117    1.00000    0.00000
 O    3    0.10448    0.92710    0.26785    1.00000    0.00000
 O    3    0.13835    0.54345    0.28653    1.00000    0.00000
 O    3    0.20985    0.68675    0.29248    1.00000    0.00000
Pd    4    0.99963    0.99994    0.99837    1.00000    0.00000
Pd    4    0.99623    0.00315    0.23327    1.00000    0.00000
Pd    4    0.16793    0.08242    0.15093    1.00000    0.00000
Pd    4    0.08374    0.16753    0.07513    1.00000    0.00000
Pd    4    0.25014    0.99966    0.99862    1.00000    0.00000
Pd    4    0.26463    0.01069    0.22699    1.00000    0.00000
Pd    4    0.41623    0.08523    0.15121    1.00000    0.00000
Pd    4    0.33422    0.16845    0.07534    1.00000    0.00000
Pd    4    0.49971    0.99990    0.99850    1.00000    0.00000
Pd    4    0.50552    0.00258    0.22812    1.00000    0.00000
Pd    4    0.66814    0.08543    0.14966    1.00000    0.00000
Pd    4    0.58433    0.16915    0.07548    1.00000    0.00000
Pd    4    0.74988    0.99957    0.99853    1.00000    0.00000
Pd    4    0.75034    0.00440    0.22646    1.00000    0.00000
Pd    4    0.91378    0.08222    0.15050    1.00000    0.00000
Pd    4    0.83414    0.16849    0.07490    1.00000    0.00000
Pd    4    0.00032    0.25000    0.99870    1.00000    0.00000
Pd    4    0.99501    0.25470    0.22723    1.00000    0.00000
Pd    4    0.16725    0.33762    0.15054    1.00000    0.00000
Pd    4    0.08249    0.41644    0.07517    1.00000    0.00000
Pd    4    0.24962    0.24947    0.99897    1.00000    0.00000
Pd    4    0.25574    0.25501    0.23237    1.00000    0.00000
Pd    4    0.41803    0.33481    0.15331    1.00000    0.00000
Pd    4    0.33342    0.41698    0.07557    1.00000    0.00000
Pd    4    0.50006    0.25010    0.99944    1.00000    0.00000
Pd    4    0.50334    0.25300    0.22939    1.00000    0.00000
Pd    4    0.66828    0.33773    0.15239    1.00000    0.00000
Pd    4    0.58423    0.41822    0.07719    1.00000    0.00000
Pd    4    0.74988    0.24990    0.99906    1.00000    0.00000
Pd    4    0.75376    0.25160    0.22917    1.00000    0.00000
Pd    4    0.91785    0.33527    0.15211    1.00000    0.00000
Pd    4    0.83357    0.41724    0.07685    1.00000    0.00000
Pd    4    0.99939    0.49961    0.99856    1.00000    0.00000
Pd    4    0.00364    0.50244    0.22920    1.00000    0.00000
Pd    4    0.16805    0.58519    0.14945    1.00000    0.00000
Pd    4    0.08161    0.66639    0.07441    1.00000    0.00000
Pd    4    0.24997    0.50000    0.99854    1.00000    0.00000
Pd    4    0.25089    0.50799    0.22959    1.00000    0.00000
Pd    4    0.41830    0.58683    0.15200    1.00000    0.00000
Pd    4    0.33335    0.66709    0.07469    1.00000    0.00000
Pd    4    0.49987    0.49921    0.99935    1.00000    0.00000
Pd    4    0.50706    0.50424    0.23560    1.00000    0.00000
Pd    4    0.66845    0.58532    0.15410    1.00000    0.00000
Pd    4    0.58385    0.66612    0.07579    1.00000    0.00000
Pd    4    0.74958    0.49994    0.00010    1.00000    0.00000
Pd    4    0.75310    0.49636    0.23379    1.00000    0.00000
Pd    4    0.91377    0.58441    0.15400    1.00000    0.00000
Pd    4    0.83295    0.66666    0.07634    1.00000    0.00000
Pd    4    0.99923    0.74963    0.99879    1.00000    0.00000
Pd    4    0.99813    0.74911    0.23083    1.00000    0.00000
Pd    4    0.16689    0.83597    0.15069    1.00000    0.00000
Pd    4    0.08256    0.91706    0.07476    1.00000    0.00000
Pd    4    0.25012    0.75052    0.99795    1.00000    0.00000
Pd    4    0.25851    0.75967    0.22817    1.00000    0.00000
Pd    4    0.41663    0.83542    0.15108    1.00000    0.00000
Pd    4    0.33408    0.91680    0.07483    1.00000    0.00000
Pd    4    0.50000    0.75001    0.99893    1.00000    0.00000
Pd    4    0.50366    0.75835    0.22864    1.00000    0.00000
Pd    4    0.66832    0.83592    0.15066    1.00000    0.00000
Pd    4    0.58292    0.91654    0.07516    1.00000    0.00000
Pd    4    0.74984    0.74988    0.99878    1.00000    0.00000
Pd    4    0.75301    0.75727    0.23245    1.00000    0.00000
Pd    4    0.91690    0.83617    0.15239    1.00000    0.00000
Pd    4    0.83272    0.91680    0.07488    1.00000    0.00000
END
