# Supplementary material for: Intentional Formation of Persistent Surface Redox Mediators by Adsorption of Polyconjugated Carbonyl Complexes to Pd Nanoparticles
Source: J Am Chem Soc. 2025 Apr 4;147(20):16885–900. doi: 10.1021/jacs.4c15874 (PMC12100725; doi:10.1021/jacs.4c15874)
Supplement: Supplementary file 2 [file ja4c15874_si_002.zip › Structures/Heterogeneous/Adsorption/NonQuinones/2_16_O, 5_16_H/Chemisorbed/02.res]

TITL CONTCAR
CELL 0.0000 11.0046 11.0046 30.0000 90.0000 90.0000 120.0000
LATT -1
SFAC C F H O Pd
 C    1    0.55531    0.53237    0.33277    1.00000    0.00000
 C    1    0.64052    0.47227    0.33491    1.00000    0.00000
 C    1    0.61984    0.67810    0.33130    1.00000    0.00000
 C    1    0.76591    0.76170    0.33161    1.00000    0.00000
 C    1    0.78657    0.55582    0.33524    1.00000    0.00000
 C    1    0.85089    0.70141    0.33372    1.00000    0.00000
 F    2    0.58137    0.33087    0.33756    1.00000    0.00000
 F    2    0.86597    0.49358    0.33813    1.00000    0.00000
 F    2    0.54018    0.74048    0.33036    1.00000    0.00000
 F    2    0.82449    0.90341    0.33161    1.00000    0.00000
 H    3    0.58749    0.67703    0.19682    1.00000    0.00000
 H    3    0.33189    0.42323    0.18373    1.00000    0.00000
 H    3    0.08136    0.16294    0.17692    1.00000    0.00000
 H    3    0.58969    0.17189    0.19511    1.00000    0.00000
 H    3    0.08776    0.66754    0.18287    1.00000    0.00000
 H    3    0.34393    0.43144    0.25977    1.00000    0.00000
 H    3    0.44162    0.46765    0.33479    1.00000    0.00000
 H    3    0.96475    0.76670    0.33454    1.00000    0.00000
 O    4    0.07734    0.18042    0.27136    1.00000    0.00000
 O    4    0.09370    0.91247    0.26858    1.00000    0.00000
 O    4    0.14423    0.54603    0.28640    1.00000    0.00000
 O    4    0.21647    0.68892    0.29199    1.00000    0.00000
Pd    5    0.99963    0.99994    0.99837    1.00000    0.00000
Pd    5    0.99351    0.99959    0.23596    1.00000    0.00000
Pd    5    0.16819    0.08298    0.15182    1.00000    0.00000
Pd    5    0.08374    0.16753    0.07513    1.00000    0.00000
Pd    5    0.25014    0.99966    0.99862    1.00000    0.00000
Pd    5    0.26144    0.00995    0.22908    1.00000    0.00000
Pd    5    0.41568    0.08504    0.15158    1.00000    0.00000
Pd    5    0.33422    0.16845    0.07534    1.00000    0.00000
Pd    5    0.49971    0.99990    0.99850    1.00000    0.00000
Pd    5    0.50588    0.00547    0.22849    1.00000    0.00000
Pd    5    0.66857    0.08548    0.15008    1.00000    0.00000
Pd    5    0.58433    0.16915    0.07548    1.00000    0.00000
Pd    5    0.74988    0.99957    0.99853    1.00000    0.00000
Pd    5    0.75062    0.00431    0.22690    1.00000    0.00000
Pd    5    0.91389    0.08171    0.15075    1.00000    0.00000
Pd    5    0.83414    0.16849    0.07490    1.00000    0.00000
Pd    5    0.00032    0.25000    0.99870    1.00000    0.00000
Pd    5    0.99430    0.25404    0.22727    1.00000    0.00000
Pd    5    0.16713    0.33669    0.15093    1.00000    0.00000
Pd    5    0.08249    0.41644    0.07517    1.00000    0.00000
Pd    5    0.24962    0.24947    0.99897    1.00000    0.00000
Pd    5    0.25870    0.25634    0.23473    1.00000    0.00000
Pd    5    0.41704    0.33373    0.15310    1.00000    0.00000
Pd    5    0.33342    0.41698    0.07557    1.00000    0.00000
Pd    5    0.50006    0.25010    0.99944    1.00000    0.00000
Pd    5    0.50542    0.25653    0.22956    1.00000    0.00000
Pd    5    0.66793    0.33599    0.15181    1.00000    0.00000
Pd    5    0.58423    0.41822    0.07719    1.00000    0.00000
Pd    5    0.74988    0.24990    0.99906    1.00000    0.00000
Pd    5    0.75379    0.25624    0.22975    1.00000    0.00000
Pd    5    0.91837    0.33493    0.15245    1.00000    0.00000
Pd    5    0.83357    0.41724    0.07685    1.00000    0.00000
Pd    5    0.99939    0.49961    0.99856    1.00000    0.00000
Pd    5    0.00270    0.50388    0.23122    1.00000    0.00000
Pd    5    0.16836    0.58449    0.14986    1.00000    0.00000
Pd    5    0.08161    0.66639    0.07441    1.00000    0.00000
Pd    5    0.24997    0.50000    0.99854    1.00000    0.00000
Pd    5    0.25313    0.50739    0.23024    1.00000    0.00000
Pd    5    0.41767    0.58708    0.15169    1.00000    0.00000
Pd    5    0.33335    0.66709    0.07469    1.00000    0.00000
Pd    5    0.49987    0.49921    0.99935    1.00000    0.00000
Pd    5    0.50912    0.50560    0.23195    1.00000    0.00000
Pd    5    0.66844    0.58515    0.15180    1.00000    0.00000
Pd    5    0.58385    0.66612    0.07579    1.00000    0.00000
Pd    5    0.74958    0.49994    0.00010    1.00000    0.00000
Pd    5    0.75251    0.50299    0.22839    1.00000    0.00000
Pd    5    0.91699    0.58482    0.15258    1.00000    0.00000
Pd    5    0.83295    0.66666    0.07634    1.00000    0.00000
Pd    5    0.99923    0.74963    0.99879    1.00000    0.00000
Pd    5    0.99753    0.74878    0.22694    1.00000    0.00000
Pd    5    0.17024    0.83804    0.14997    1.00000    0.00000
Pd    5    0.08256    0.91706    0.07476    1.00000    0.00000
Pd    5    0.25012    0.75052    0.99795    1.00000    0.00000
Pd    5    0.25918    0.76063    0.22793    1.00000    0.00000
Pd    5    0.41767    0.83624    0.15112    1.00000    0.00000
Pd    5    0.33408    0.91680    0.07483    1.00000    0.00000
Pd    5    0.50000    0.75001    0.99893    1.00000    0.00000
Pd    5    0.50511    0.76002    0.22926    1.00000    0.00000
Pd    5    0.66724    0.83610    0.15017    1.00000    0.00000
Pd    5    0.58292    0.91654    0.07516    1.00000    0.00000
Pd    5    0.74984    0.74988    0.99878    1.00000    0.00000
Pd    5    0.75399    0.75500    0.22795    1.00000    0.00000
Pd    5    0.91845    0.83768    0.15084    1.00000    0.00000
Pd    5    0.83272    0.91680    0.07488    1.00000    0.00000
END
