# Supplementary material for: Intentional Formation of Persistent Surface Redox Mediators by Adsorption of Polyconjugated Carbonyl Complexes to Pd Nanoparticles
Source: J Am Chem Soc. 2025 Apr 4;147(20):16885–900. doi: 10.1021/jacs.4c15874 (PMC12100725; doi:10.1021/jacs.4c15874)
Supplement: Supplementary file 2 [file ja4c15874_si_002.zip › Structures/Heterogeneous/Adsorption/NonQuinones/2_16_O, 5_16_H/Chemisorbed/03.res]

TITL CONTCAR
CELL 0.0000 11.0046 11.0046 30.0000 90.0000 90.0000 120.0000
LATT -1
SFAC C Cl H O Pd
 C    1    0.53475    0.51771    0.33379    1.00000    0.00000
 C    1    0.61560    0.45245    0.33612    1.00000    0.00000
 C    1    0.60018    0.66385    0.33204    1.00000    0.00000
 C    1    0.74709    0.74622    0.33435    1.00000    0.00000
 C    1    0.76286    0.53429    0.33712    1.00000    0.00000
 C    1    0.82796    0.68079    0.33659    1.00000    0.00000
Cl    2    0.53189    0.27186    0.33505    1.00000    0.00000
Cl    2    0.86476    0.45654    0.33841    1.00000    0.00000
Cl    2    0.49747    0.73965    0.32341    1.00000    0.00000
Cl    2    0.82812    0.92635    0.33426    1.00000    0.00000
 H    3    0.58801    0.67997    0.19646    1.00000    0.00000
 H    3    0.32587    0.43120    0.18563    1.00000    0.00000
 H    3    0.08149    0.16261    0.17657    1.00000    0.00000
 H    3    0.59303    0.17531    0.19723    1.00000    0.00000
 H    3    0.08826    0.66667    0.18278    1.00000    0.00000
 H    3    0.34668    0.43020    0.25960    1.00000    0.00000
 H    3    0.42079    0.45462    0.33391    1.00000    0.00000
 H    3    0.94200    0.74409    0.33751    1.00000    0.00000
 O    4    0.07900    0.17920    0.27094    1.00000    0.00000
 O    4    0.09306    0.91019    0.26874    1.00000    0.00000
 O    4    0.14696    0.54453    0.28605    1.00000    0.00000
 O    4    0.21276    0.68750    0.29170    1.00000    0.00000
Pd    5    0.99963    0.99994    0.99837    1.00000    0.00000
Pd    5    0.99557    0.99866    0.23495    1.00000    0.00000
Pd    5    0.16903    0.08277    0.15185    1.00000    0.00000
Pd    5    0.08374    0.16753    0.07513    1.00000    0.00000
Pd    5    0.25014    0.99966    0.99862    1.00000    0.00000
Pd    5    0.26173    0.00808    0.22936    1.00000    0.00000
Pd    5    0.41633    0.08485    0.15190    1.00000    0.00000
Pd    5    0.33422    0.16845    0.07534    1.00000    0.00000
Pd    5    0.49971    0.99990    0.99850    1.00000    0.00000
Pd    5    0.50693    0.00459    0.22878    1.00000    0.00000
Pd    5    0.66879    0.08516    0.15048    1.00000    0.00000
Pd    5    0.58433    0.16915    0.07548    1.00000    0.00000
Pd    5    0.74988    0.99957    0.99853    1.00000    0.00000
Pd    5    0.75235    0.00385    0.22741    1.00000    0.00000
Pd    5    0.91385    0.08104    0.15063    1.00000    0.00000
Pd    5    0.83414    0.16849    0.07490    1.00000    0.00000
Pd    5    0.00032    0.25000    0.99870    1.00000    0.00000
Pd    5    0.99576    0.25300    0.22705    1.00000    0.00000
Pd    5    0.16784    0.33630    0.15057    1.00000    0.00000
Pd    5    0.08249    0.41644    0.07517    1.00000    0.00000
Pd    5    0.24962    0.24947    0.99897    1.00000    0.00000
Pd    5    0.26027    0.25517    0.23455    1.00000    0.00000
Pd    5    0.41730    0.33319    0.15333    1.00000    0.00000
Pd    5    0.33342    0.41698    0.07557    1.00000    0.00000
Pd    5    0.50006    0.25010    0.99944    1.00000    0.00000
Pd    5    0.50624    0.25532    0.23060    1.00000    0.00000
Pd    5    0.66779    0.33492    0.15202    1.00000    0.00000
Pd    5    0.58423    0.41822    0.07719    1.00000    0.00000
Pd    5    0.74988    0.24990    0.99906    1.00000    0.00000
Pd    5    0.75557    0.25578    0.23072    1.00000    0.00000
Pd    5    0.91815    0.33399    0.15244    1.00000    0.00000
Pd    5    0.83357    0.41724    0.07685    1.00000    0.00000
Pd    5    0.99939    0.49961    0.99856    1.00000    0.00000
Pd    5    0.00358    0.50236    0.23056    1.00000    0.00000
Pd    5    0.16903    0.58413    0.14979    1.00000    0.00000
Pd    5    0.08161    0.66639    0.07441    1.00000    0.00000
Pd    5    0.24997    0.50000    0.99854    1.00000    0.00000
Pd    5    0.25420    0.50578    0.23044    1.00000    0.00000
Pd    5    0.41889    0.58747    0.15154    1.00000    0.00000
Pd    5    0.33335    0.66709    0.07469    1.00000    0.00000
Pd    5    0.49987    0.49921    0.99935    1.00000    0.00000
Pd    5    0.51048    0.50461    0.23092    1.00000    0.00000
Pd    5    0.66888    0.58462    0.15161    1.00000    0.00000
Pd    5    0.58385    0.66612    0.07579    1.00000    0.00000
Pd    5    0.74958    0.49994    0.00010    1.00000    0.00000
Pd    5    0.75361    0.50220    0.22806    1.00000    0.00000
Pd    5    0.91748    0.58445    0.15238    1.00000    0.00000
Pd    5    0.83295    0.66666    0.07634    1.00000    0.00000
Pd    5    0.99923    0.74963    0.99879    1.00000    0.00000
Pd    5    0.99843    0.74724    0.22699    1.00000    0.00000
Pd    5    0.17090    0.83780    0.14984    1.00000    0.00000
Pd    5    0.08256    0.91706    0.07476    1.00000    0.00000
Pd    5    0.25012    0.75052    0.99795    1.00000    0.00000
Pd    5    0.25938    0.75941    0.22775    1.00000    0.00000
Pd    5    0.41850    0.83593    0.15160    1.00000    0.00000
Pd    5    0.33408    0.91680    0.07483    1.00000    0.00000
Pd    5    0.50000    0.75001    0.99893    1.00000    0.00000
Pd    5    0.50661    0.75928    0.23135    1.00000    0.00000
Pd    5    0.66696    0.83570    0.15062    1.00000    0.00000
Pd    5    0.58292    0.91654    0.07516    1.00000    0.00000
Pd    5    0.74984    0.74988    0.99878    1.00000    0.00000
Pd    5    0.75570    0.75370    0.22756    1.00000    0.00000
Pd    5    0.91903    0.83742    0.15073    1.00000    0.00000
Pd    5    0.83272    0.91680    0.07488    1.00000    0.00000
END
