# Supplementary material for: Intentional Formation of Persistent Surface Redox Mediators by Adsorption of Polyconjugated Carbonyl Complexes to Pd Nanoparticles
Source: J Am Chem Soc. 2025 Apr 4;147(20):16885–900. doi: 10.1021/jacs.4c15874 (PMC12100725; doi:10.1021/jacs.4c15874)
Supplement: Supplementary file 2 [file ja4c15874_si_002.zip › Structures/Heterogeneous/Adsorption/NonQuinones/2_16_O, 5_16_H/Chemisorbed/04.res]

TITL CONTCAR
CELL 0.0000 11.0046 11.0046 30.0000 90.0000 90.0000 120.0000
LATT -1
SFAC C H O Pd
 C    1    0.75708    0.70304    0.34032    1.00000    0.00000
 C    1    0.74437    0.56566    0.35722    1.00000    0.00000
 C    1    0.60462    0.65998    0.33281    1.00000    0.00000
 C    1    0.62154    0.45394    0.33022    1.00000    0.00000
 H    2    0.58022    0.66920    0.19699    1.00000    0.00000
 H    2    0.33330    0.42215    0.18419    1.00000    0.00000
 H    2    0.08025    0.16218    0.17681    1.00000    0.00000
 H    2    0.58579    0.17036    0.19499    1.00000    0.00000
 H    2    0.08631    0.66631    0.18248    1.00000    0.00000
 H    2    0.33183    0.42385    0.25884    1.00000    0.00000
 H    2    0.81094    0.79099    0.36361    1.00000    0.00000
 H    2    0.81433    0.73407    0.30814    1.00000    0.00000
 H    2    0.84014    0.55996    0.35208    1.00000    0.00000
 H    2    0.71927    0.55279    0.39298    1.00000    0.00000
 H    2    0.54992    0.65348    0.36425    1.00000    0.00000
 H    2    0.58700    0.72580    0.30891    1.00000    0.00000
 H    2    0.65805    0.42023    0.30051    1.00000    0.00000
 H    2    0.54939    0.35966    0.34918    1.00000    0.00000
 O    3    0.07303    0.17642    0.27163    1.00000    0.00000
 O    3    0.08935    0.90763    0.26912    1.00000    0.00000
 O    3    0.13643    0.54253    0.28668    1.00000    0.00000
 O    3    0.21055    0.68571    0.29210    1.00000    0.00000
 O    3    0.54249    0.51935    0.31363    1.00000    0.00000
Pd    4    0.99963    0.99994    0.99837    1.00000    0.00000
Pd    4    0.98786    0.99433    0.23709    1.00000    0.00000
Pd    4    0.16635    0.08137    0.15177    1.00000    0.00000
Pd    4    0.08374    0.16753    0.07513    1.00000    0.00000
Pd    4    0.25014    0.99966    0.99862    1.00000    0.00000
Pd    4    0.25668    0.00568    0.22909    1.00000    0.00000
Pd    4    0.41352    0.08322    0.15140    1.00000    0.00000
Pd    4    0.33422    0.16845    0.07534    1.00000    0.00000
Pd    4    0.49971    0.99990    0.99850    1.00000    0.00000
Pd    4    0.50232    0.00219    0.22823    1.00000    0.00000
Pd    4    0.66686    0.08384    0.14999    1.00000    0.00000
Pd    4    0.58433    0.16915    0.07548    1.00000    0.00000
Pd    4    0.74988    0.99957    0.99853    1.00000    0.00000
Pd    4    0.74712    0.00082    0.22676    1.00000    0.00000
Pd    4    0.91241    0.08010    0.15084    1.00000    0.00000
Pd    4    0.83414    0.16849    0.07490    1.00000    0.00000
Pd    4    0.00032    0.25000    0.99870    1.00000    0.00000
Pd    4    0.99054    0.25045    0.22737    1.00000    0.00000
Pd    4    0.16565    0.33553    0.15085    1.00000    0.00000
Pd    4    0.08249    0.41644    0.07517    1.00000    0.00000
Pd    4    0.24962    0.24947    0.99897    1.00000    0.00000
Pd    4    0.25256    0.25126    0.23378    1.00000    0.00000
Pd    4    0.41571    0.33312    0.15342    1.00000    0.00000
Pd    4    0.33342    0.41698    0.07557    1.00000    0.00000
Pd    4    0.50006    0.25010    0.99944    1.00000    0.00000
Pd    4    0.50093    0.25212    0.22917    1.00000    0.00000
Pd    4    0.66608    0.33410    0.15159    1.00000    0.00000
Pd    4    0.58423    0.41822    0.07719    1.00000    0.00000
Pd    4    0.74988    0.24990    0.99906    1.00000    0.00000
Pd    4    0.75011    0.25236    0.22946    1.00000    0.00000
Pd    4    0.91686    0.33343    0.15242    1.00000    0.00000
Pd    4    0.83357    0.41724    0.07685    1.00000    0.00000
Pd    4    0.99939    0.49961    0.99856    1.00000    0.00000
Pd    4    0.99816    0.50025    0.23108    1.00000    0.00000
Pd    4    0.16679    0.58305    0.14973    1.00000    0.00000
Pd    4    0.08161    0.66639    0.07441    1.00000    0.00000
Pd    4    0.24997    0.50000    0.99854    1.00000    0.00000
Pd    4    0.24772    0.50385    0.22995    1.00000    0.00000
Pd    4    0.41658    0.58562    0.15209    1.00000    0.00000
Pd    4    0.33335    0.66709    0.07469    1.00000    0.00000
Pd    4    0.49987    0.49921    0.99935    1.00000    0.00000
Pd    4    0.50434    0.50218    0.23414    1.00000    0.00000
Pd    4    0.66620    0.58318    0.15188    1.00000    0.00000
Pd    4    0.58385    0.66612    0.07579    1.00000    0.00000
Pd    4    0.74958    0.49994    0.00010    1.00000    0.00000
Pd    4    0.74888    0.49925    0.22802    1.00000    0.00000
Pd    4    0.91523    0.58333    0.15246    1.00000    0.00000
Pd    4    0.83295    0.66666    0.07634    1.00000    0.00000
Pd    4    0.99923    0.74963    0.99879    1.00000    0.00000
Pd    4    0.99402    0.74544    0.22697    1.00000    0.00000
Pd    4    0.16843    0.83644    0.14996    1.00000    0.00000
Pd    4    0.08256    0.91706    0.07476    1.00000    0.00000
Pd    4    0.25012    0.75052    0.99795    1.00000    0.00000
Pd    4    0.25577    0.75720    0.22798    1.00000    0.00000
Pd    4    0.41584    0.83434    0.15111    1.00000    0.00000
Pd    4    0.33408    0.91680    0.07483    1.00000    0.00000
Pd    4    0.50000    0.75001    0.99893    1.00000    0.00000
Pd    4    0.50177    0.75731    0.22951    1.00000    0.00000
Pd    4    0.66553    0.83467    0.15012    1.00000    0.00000
Pd    4    0.58292    0.91654    0.07516    1.00000    0.00000
Pd    4    0.74984    0.74988    0.99878    1.00000    0.00000
Pd    4    0.75014    0.75148    0.22722    1.00000    0.00000
Pd    4    0.91681    0.83610    0.15082    1.00000    0.00000
Pd    4    0.83272    0.91680    0.07488    1.00000    0.00000
END
