# Supplementary material for: Intentional Formation of Persistent Surface Redox Mediators by Adsorption of Polyconjugated Carbonyl Complexes to Pd Nanoparticles
Source: J Am Chem Soc. 2025 Apr 4;147(20):16885–900. doi: 10.1021/jacs.4c15874 (PMC12100725; doi:10.1021/jacs.4c15874)
Supplement: Supplementary file 2 [file ja4c15874_si_002.zip › Structures/Heterogeneous/Adsorption/NonQuinones/2_16_O, 5_16_H/Chemisorbed/05.res]

TITL CONTCAR
CELL 0.0000 11.0046 11.0046 30.0000 90.0000 90.0000 120.0000
LATT -1
SFAC C H O Pd
 C    1    0.56095    0.66128    0.33426    1.00000    0.00000
 C    1    0.71985    0.74219    0.33277    1.00000    0.00000
 C    1    0.56493    0.44887    0.34071    1.00000    0.00000
 C    1    0.72363    0.52985    0.33840    1.00000    0.00000
 H    2    0.58323    0.66943    0.19628    1.00000    0.00000
 H    2    0.33280    0.42344    0.18370    1.00000    0.00000
 H    2    0.08066    0.16200    0.17668    1.00000    0.00000
 H    2    0.58826    0.17083    0.19635    1.00000    0.00000
 H    2    0.08664    0.66613    0.18305    1.00000    0.00000
 H    2    0.33320    0.42366    0.25827    1.00000    0.00000
 H    2    0.51754    0.71303    0.31335    1.00000    0.00000
 H    2    0.52285    0.65286    0.36873    1.00000    0.00000
 H    2    0.52893    0.43620    0.37559    1.00000    0.00000
 H    2    0.52256    0.34521    0.32501    1.00000    0.00000
 H    2    0.75405    0.75965    0.29640    1.00000    0.00000
 H    2    0.76328    0.84587    0.34834    1.00000    0.00000
 H    2    0.77014    0.48020    0.35847    1.00000    0.00000
 H    2    0.75697    0.53281    0.30250    1.00000    0.00000
 O    3    0.07569    0.17801    0.27169    1.00000    0.00000
 O    3    0.09106    0.90877    0.26923    1.00000    0.00000
 O    3    0.14357    0.54357    0.28649    1.00000    0.00000
 O    3    0.21757    0.68683    0.29218    1.00000    0.00000
 O    3    0.78044    0.67016    0.35417    1.00000    0.00000
 O    3    0.50692    0.52170    0.31651    1.00000    0.00000
Pd    4    0.99963    0.99994    0.99837    1.00000    0.00000
Pd    4    0.99059    0.99625    0.23690    1.00000    0.00000
Pd    4    0.16728    0.08155    0.15166    1.00000    0.00000
Pd    4    0.08374    0.16753    0.07513    1.00000    0.00000
Pd    4    0.25014    0.99966    0.99862    1.00000    0.00000
Pd    4    0.25884    0.00649    0.22935    1.00000    0.00000
Pd    4    0.41484    0.08415    0.15161    1.00000    0.00000
Pd    4    0.33422    0.16845    0.07534    1.00000    0.00000
Pd    4    0.49971    0.99990    0.99850    1.00000    0.00000
Pd    4    0.50421    0.00312    0.22849    1.00000    0.00000
Pd    4    0.66778    0.08487    0.15006    1.00000    0.00000
Pd    4    0.58433    0.16915    0.07548    1.00000    0.00000
Pd    4    0.74988    0.99957    0.99853    1.00000    0.00000
Pd    4    0.74903    0.00259    0.22692    1.00000    0.00000
Pd    4    0.91310    0.08060    0.15092    1.00000    0.00000
Pd    4    0.83414    0.16849    0.07490    1.00000    0.00000
Pd    4    0.00032    0.25000    0.99870    1.00000    0.00000
Pd    4    0.99255    0.25183    0.22755    1.00000    0.00000
Pd    4    0.16612    0.33558    0.15084    1.00000    0.00000
Pd    4    0.08249    0.41644    0.07517    1.00000    0.00000
Pd    4    0.24962    0.24947    0.99897    1.00000    0.00000
Pd    4    0.25473    0.25213    0.23370    1.00000    0.00000
Pd    4    0.41664    0.33310    0.15343    1.00000    0.00000
Pd    4    0.33342    0.41698    0.07557    1.00000    0.00000
Pd    4    0.50006    0.25010    0.99944    1.00000    0.00000
Pd    4    0.50297    0.25346    0.22990    1.00000    0.00000
Pd    4    0.66718    0.33513    0.15215    1.00000    0.00000
Pd    4    0.58423    0.41822    0.07719    1.00000    0.00000
Pd    4    0.74988    0.24990    0.99906    1.00000    0.00000
Pd    4    0.75225    0.25419    0.23015    1.00000    0.00000
Pd    4    0.91740    0.33405    0.15265    1.00000    0.00000
Pd    4    0.83357    0.41724    0.07685    1.00000    0.00000
Pd    4    0.99939    0.49961    0.99856    1.00000    0.00000
Pd    4    0.00120    0.50220    0.23132    1.00000    0.00000
Pd    4    0.16749    0.58356    0.14974    1.00000    0.00000
Pd    4    0.08161    0.66639    0.07441    1.00000    0.00000
Pd    4    0.24997    0.50000    0.99854    1.00000    0.00000
Pd    4    0.25009    0.50463    0.22966    1.00000    0.00000
Pd    4    0.41732    0.58612    0.15166    1.00000    0.00000
Pd    4    0.33335    0.66709    0.07469    1.00000    0.00000
Pd    4    0.49987    0.49921    0.99935    1.00000    0.00000
Pd    4    0.50646    0.50310    0.23312    1.00000    0.00000
Pd    4    0.66731    0.58362    0.15196    1.00000    0.00000
Pd    4    0.58385    0.66612    0.07579    1.00000    0.00000
Pd    4    0.74958    0.49994    0.00010    1.00000    0.00000
Pd    4    0.75093    0.50077    0.22938    1.00000    0.00000
Pd    4    0.91578    0.58377    0.15286    1.00000    0.00000
Pd    4    0.83295    0.66666    0.07634    1.00000    0.00000
Pd    4    0.99923    0.74963    0.99879    1.00000    0.00000
Pd    4    0.99655    0.74716    0.22702    1.00000    0.00000
Pd    4    0.16949    0.83686    0.15003    1.00000    0.00000
Pd    4    0.08256    0.91706    0.07476    1.00000    0.00000
Pd    4    0.25012    0.75052    0.99795    1.00000    0.00000
Pd    4    0.25792    0.75829    0.22791    1.00000    0.00000
Pd    4    0.41694    0.83547    0.15097    1.00000    0.00000
Pd    4    0.33408    0.91680    0.07483    1.00000    0.00000
Pd    4    0.50000    0.75001    0.99893    1.00000    0.00000
Pd    4    0.50347    0.75832    0.22862    1.00000    0.00000
Pd    4    0.66677    0.83545    0.15007    1.00000    0.00000
Pd    4    0.58292    0.91654    0.07516    1.00000    0.00000
Pd    4    0.74984    0.74988    0.99878    1.00000    0.00000
Pd    4    0.75203    0.75271    0.22765    1.00000    0.00000
Pd    4    0.91756    0.83643    0.15079    1.00000    0.00000
Pd    4    0.83272    0.91680    0.07488    1.00000    0.00000
END
