# Supplementary material for: Intentional Formation of Persistent Surface Redox Mediators by Adsorption of Polyconjugated Carbonyl Complexes to Pd Nanoparticles
Source: J Am Chem Soc. 2025 Apr 4;147(20):16885–900. doi: 10.1021/jacs.4c15874 (PMC12100725; doi:10.1021/jacs.4c15874)
Supplement: Supplementary file 2 [file ja4c15874_si_002.zip › Structures/Heterogeneous/Adsorption/NonQuinones/2_16_O, 5_16_H/Chemisorbed/06.res]

TITL CONTCAR
CELL 0.0000 11.0046 11.0046 30.0000 90.0000 90.0000 120.0000
LATT -1
SFAC C H O Pd
 C    1    0.82595    0.66440    0.34170    1.00000    0.00000
 C    1    0.68713    0.52692    0.33856    1.00000    0.00000
 C    1    0.95294    0.64375    0.34543    1.00000    0.00000
 C    1    0.55797    0.54420    0.33824    1.00000    0.00000
 C    1    0.08621    0.77384    0.36128    1.00000    0.00000
 C    1    0.42136    0.40744    0.34638    1.00000    0.00000
 H    2    0.58874    0.67923    0.19671    1.00000    0.00000
 H    2    0.33258    0.42282    0.18294    1.00000    0.00000
 H    2    0.08104    0.16200    0.17668    1.00000    0.00000
 H    2    0.58836    0.17103    0.19673    1.00000    0.00000
 H    2    0.08245    0.65767    0.18556    1.00000    0.00000
 H    2    0.34338    0.42818    0.25844    1.00000    0.00000
 H    2    0.83821    0.73118    0.31234    1.00000    0.00000
 H    2    0.82241    0.72330    0.37098    1.00000    0.00000
 H    2    0.67962    0.45873    0.36670    1.00000    0.00000
 H    2    0.68622    0.46848    0.30789    1.00000    0.00000
 H    2    0.92685    0.55567    0.36839    1.00000    0.00000
 H    2    0.97152    0.60942    0.31264    1.00000    0.00000
 H    2    0.57057    0.62279    0.36337    1.00000    0.00000
 H    2    0.55313    0.59046    0.30561    1.00000    0.00000
 H    2    0.12232    0.85875    0.33659    1.00000    0.00000
 H    2    0.17192    0.75143    0.36657    1.00000    0.00000
 H    2    0.06704    0.81242    0.39289    1.00000    0.00000
 H    2    0.40929    0.32535    0.32268    1.00000    0.00000
 H    2    0.41948    0.36791    0.38023    1.00000    0.00000
 H    2    0.32913    0.42059    0.34254    1.00000    0.00000
 O    3    0.07573    0.17913    0.27159    1.00000    0.00000
 O    3    0.09289    0.91237    0.26794    1.00000    0.00000
 O    3    0.16110    0.54688    0.28645    1.00000    0.00000
 O    3    0.23715    0.68975    0.29111    1.00000    0.00000
Pd    4    0.99963    0.99994    0.99837    1.00000    0.00000
Pd    4    0.99003    0.99753    0.23667    1.00000    0.00000
Pd    4    0.16715    0.08128    0.15175    1.00000    0.00000
Pd    4    0.08374    0.16753    0.07513    1.00000    0.00000
Pd    4    0.25014    0.99966    0.99862    1.00000    0.00000
Pd    4    0.26064    0.00857    0.22882    1.00000    0.00000
Pd    4    0.41545    0.08408    0.15145    1.00000    0.00000
Pd    4    0.33422    0.16845    0.07534    1.00000    0.00000
Pd    4    0.49971    0.99990    0.99850    1.00000    0.00000
Pd    4    0.50462    0.00347    0.22855    1.00000    0.00000
Pd    4    0.66843    0.08541    0.15015    1.00000    0.00000
Pd    4    0.58433    0.16915    0.07548    1.00000    0.00000
Pd    4    0.74988    0.99957    0.99853    1.00000    0.00000
Pd    4    0.74897    0.00309    0.22706    1.00000    0.00000
Pd    4    0.91319    0.08103    0.15086    1.00000    0.00000
Pd    4    0.83414    0.16849    0.07490    1.00000    0.00000
Pd    4    0.00032    0.25000    0.99870    1.00000    0.00000
Pd    4    0.99368    0.25318    0.22737    1.00000    0.00000
Pd    4    0.16656    0.33561    0.15074    1.00000    0.00000
Pd    4    0.08249    0.41644    0.07517    1.00000    0.00000
Pd    4    0.24962    0.24947    0.99897    1.00000    0.00000
Pd    4    0.25619    0.25318    0.23418    1.00000    0.00000
Pd    4    0.41636    0.33197    0.15270    1.00000    0.00000
Pd    4    0.33342    0.41698    0.07557    1.00000    0.00000
Pd    4    0.50006    0.25010    0.99944    1.00000    0.00000
Pd    4    0.50420    0.25523    0.22984    1.00000    0.00000
Pd    4    0.66750    0.33522    0.15202    1.00000    0.00000
Pd    4    0.58423    0.41822    0.07719    1.00000    0.00000
Pd    4    0.74988    0.24990    0.99906    1.00000    0.00000
Pd    4    0.75326    0.25550    0.23015    1.00000    0.00000
Pd    4    0.91802    0.33459    0.15269    1.00000    0.00000
Pd    4    0.83357    0.41724    0.07685    1.00000    0.00000
Pd    4    0.99939    0.49961    0.99856    1.00000    0.00000
Pd    4    0.00318    0.50378    0.23222    1.00000    0.00000
Pd    4    0.16759    0.58373    0.14984    1.00000    0.00000
Pd    4    0.08161    0.66639    0.07441    1.00000    0.00000
Pd    4    0.24997    0.50000    0.99854    1.00000    0.00000
Pd    4    0.25259    0.50453    0.22928    1.00000    0.00000
Pd    4    0.41762    0.58680    0.15119    1.00000    0.00000
Pd    4    0.33335    0.66709    0.07469    1.00000    0.00000
Pd    4    0.49987    0.49921    0.99935    1.00000    0.00000
Pd    4    0.50799    0.50384    0.23026    1.00000    0.00000
Pd    4    0.66876    0.58458    0.15188    1.00000    0.00000
Pd    4    0.58385    0.66612    0.07579    1.00000    0.00000
Pd    4    0.74958    0.49994    0.00010    1.00000    0.00000
Pd    4    0.75172    0.50107    0.22913    1.00000    0.00000
Pd    4    0.91649    0.58402    0.15272    1.00000    0.00000
Pd    4    0.83295    0.66666    0.07634    1.00000    0.00000
Pd    4    0.99923    0.74963    0.99879    1.00000    0.00000
Pd    4    0.99654    0.74764    0.22700    1.00000    0.00000
Pd    4    0.16967    0.83639    0.15022    1.00000    0.00000
Pd    4    0.08256    0.91706    0.07476    1.00000    0.00000
Pd    4    0.25012    0.75052    0.99795    1.00000    0.00000
Pd    4    0.25870    0.75949    0.22719    1.00000    0.00000
Pd    4    0.41806    0.83602    0.15086    1.00000    0.00000
Pd    4    0.33408    0.91680    0.07483    1.00000    0.00000
Pd    4    0.50000    0.75001    0.99893    1.00000    0.00000
Pd    4    0.50414    0.75764    0.22971    1.00000    0.00000
Pd    4    0.66706    0.83569    0.15044    1.00000    0.00000
Pd    4    0.58292    0.91654    0.07516    1.00000    0.00000
Pd    4    0.74984    0.74988    0.99878    1.00000    0.00000
Pd    4    0.75229    0.75287    0.22899    1.00000    0.00000
Pd    4    0.91765    0.83668    0.15124    1.00000    0.00000
Pd    4    0.83272    0.91680    0.07488    1.00000    0.00000
END
