# Supplementary material for: Intentional Formation of Persistent Surface Redox Mediators by Adsorption of Polyconjugated Carbonyl Complexes to Pd Nanoparticles
Source: J Am Chem Soc. 2025 Apr 4;147(20):16885–900. doi: 10.1021/jacs.4c15874 (PMC12100725; doi:10.1021/jacs.4c15874)
Supplement: Supplementary file 2 [file ja4c15874_si_002.zip › Structures/Heterogeneous/Adsorption/NonQuinones/2_16_O, 5_16_H/Physisorbed/01.res]

TITL CONTCAR
CELL 0.0000 11.0046 11.0046 30.0000 90.0000 90.0000 120.0000
LATT -1
SFAC C H O Pd
 C    1    0.42752    0.48833    0.58577    1.00000    0.00000
 C    1    0.51620    0.43138    0.58632    1.00000    0.00000
 C    1    0.48445    0.63396    0.58636    1.00000    0.00000
 C    1    0.63004    0.72262    0.58750    1.00000    0.00000
 C    1    0.66181    0.52006    0.58745    1.00000    0.00000
 C    1    0.71874    0.66569    0.58803    1.00000    0.00000
 H    2    0.58730    0.67872    0.19729    1.00000    0.00000
 H    2    0.33068    0.42307    0.18444    1.00000    0.00000
 H    2    0.08061    0.16267    0.17713    1.00000    0.00000
 H    2    0.58753    0.16976    0.19470    1.00000    0.00000
 H    2    0.08721    0.66770    0.18265    1.00000    0.00000
 H    2    0.34757    0.43245    0.26129    1.00000    0.00000
 H    2    0.47179    0.31776    0.58583    1.00000    0.00000
 H    2    0.73098    0.47560    0.58786    1.00000    0.00000
 H    2    0.41526    0.67840    0.58594    1.00000    0.00000
 H    2    0.67444    0.83625    0.58795    1.00000    0.00000
 H    2    0.31392    0.41913    0.58484    1.00000    0.00000
 H    2    0.83233    0.73487    0.58888    1.00000    0.00000
 O    3    0.07552    0.18009    0.27144    1.00000    0.00000
 O    3    0.09160    0.91049    0.26895    1.00000    0.00000
 O    3    0.13994    0.54381    0.28635    1.00000    0.00000
 O    3    0.21264    0.68674    0.29194    1.00000    0.00000
Pd    4    0.99963    0.99994    0.99837    1.00000    0.00000
Pd    4    0.99169    0.99827    0.23669    1.00000    0.00000
Pd    4    0.16741    0.08269    0.15200    1.00000    0.00000
Pd    4    0.08374    0.16753    0.07513    1.00000    0.00000
Pd    4    0.25014    0.99966    0.99862    1.00000    0.00000
Pd    4    0.25936    0.00864    0.22916    1.00000    0.00000
Pd    4    0.41478    0.08447    0.15144    1.00000    0.00000
Pd    4    0.33422    0.16845    0.07534    1.00000    0.00000
Pd    4    0.49971    0.99990    0.99850    1.00000    0.00000
Pd    4    0.50412    0.00415    0.22826    1.00000    0.00000
Pd    4    0.66786    0.08485    0.14990    1.00000    0.00000
Pd    4    0.58433    0.16915    0.07548    1.00000    0.00000
Pd    4    0.74988    0.99957    0.99853    1.00000    0.00000
Pd    4    0.74899    0.00293    0.22662    1.00000    0.00000
Pd    4    0.91329    0.08102    0.15067    1.00000    0.00000
Pd    4    0.83414    0.16849    0.07490    1.00000    0.00000
Pd    4    0.00032    0.25000    0.99870    1.00000    0.00000
Pd    4    0.99278    0.25270    0.22692    1.00000    0.00000
Pd    4    0.16677    0.33628    0.15100    1.00000    0.00000
Pd    4    0.08249    0.41644    0.07517    1.00000    0.00000
Pd    4    0.24962    0.24947    0.99897    1.00000    0.00000
Pd    4    0.25806    0.25598    0.23550    1.00000    0.00000
Pd    4    0.41596    0.33319    0.15288    1.00000    0.00000
Pd    4    0.33342    0.41698    0.07557    1.00000    0.00000
Pd    4    0.50006    0.25010    0.99944    1.00000    0.00000
Pd    4    0.50374    0.25566    0.22908    1.00000    0.00000
Pd    4    0.66731    0.33580    0.15170    1.00000    0.00000
Pd    4    0.58423    0.41822    0.07719    1.00000    0.00000
Pd    4    0.74988    0.24990    0.99906    1.00000    0.00000
Pd    4    0.75218    0.25515    0.22913    1.00000    0.00000
Pd    4    0.91787    0.33439    0.15220    1.00000    0.00000
Pd    4    0.83357    0.41724    0.07685    1.00000    0.00000
Pd    4    0.99939    0.49961    0.99856    1.00000    0.00000
Pd    4    0.00123    0.50258    0.23088    1.00000    0.00000
Pd    4    0.16778    0.58392    0.14988    1.00000    0.00000
Pd    4    0.08161    0.66639    0.07441    1.00000    0.00000
Pd    4    0.24997    0.50000    0.99854    1.00000    0.00000
Pd    4    0.25232    0.50577    0.23073    1.00000    0.00000
Pd    4    0.41679    0.58659    0.15172    1.00000    0.00000
Pd    4    0.33335    0.66709    0.07469    1.00000    0.00000
Pd    4    0.49987    0.49921    0.99935    1.00000    0.00000
Pd    4    0.50784    0.50465    0.23139    1.00000    0.00000
Pd    4    0.66796    0.58488    0.15191    1.00000    0.00000
Pd    4    0.58385    0.66612    0.07579    1.00000    0.00000
Pd    4    0.74958    0.49994    0.00010    1.00000    0.00000
Pd    4    0.75098    0.50225    0.22871    1.00000    0.00000
Pd    4    0.91617    0.58429    0.15270    1.00000    0.00000
Pd    4    0.83295    0.66666    0.07634    1.00000    0.00000
Pd    4    0.99923    0.74963    0.99879    1.00000    0.00000
Pd    4    0.99607    0.74789    0.22725    1.00000    0.00000
Pd    4    0.16946    0.83752    0.15001    1.00000    0.00000
Pd    4    0.08256    0.91706    0.07476    1.00000    0.00000
Pd    4    0.25012    0.75052    0.99795    1.00000    0.00000
Pd    4    0.25783    0.75905    0.22798    1.00000    0.00000
Pd    4    0.41695    0.83552    0.15121    1.00000    0.00000
Pd    4    0.33408    0.91680    0.07483    1.00000    0.00000
Pd    4    0.50000    0.75001    0.99893    1.00000    0.00000
Pd    4    0.50370    0.75853    0.22998    1.00000    0.00000
Pd    4    0.66637    0.83523    0.15029    1.00000    0.00000
Pd    4    0.58292    0.91654    0.07516    1.00000    0.00000
Pd    4    0.74984    0.74988    0.99878    1.00000    0.00000
Pd    4    0.75229    0.75373    0.22857    1.00000    0.00000
Pd    4    0.91768    0.83713    0.15110    1.00000    0.00000
Pd    4    0.83272    0.91680    0.07488    1.00000    0.00000
END
