# Supplementary material for: Intentional Formation of Persistent Surface Redox Mediators by Adsorption of Polyconjugated Carbonyl Complexes to Pd Nanoparticles
Source: J Am Chem Soc. 2025 Apr 4;147(20):16885–900. doi: 10.1021/jacs.4c15874 (PMC12100725; doi:10.1021/jacs.4c15874)
Supplement: Supplementary file 2 [file ja4c15874_si_002.zip › Structures/Heterogeneous/Adsorption/NonQuinones/2_16_O, 5_16_H/Physisorbed/02.res]

TITL CONTCAR
CELL 0.0000 11.0046 11.0046 30.0000 90.0000 90.0000 120.0000
LATT -1
SFAC C F H O Pd
 C    1    0.38151    0.44241    0.59925    1.00000    0.00000
 C    1    0.46766    0.38403    0.60229    1.00000    0.00000
 C    1    0.44470    0.58765    0.59782    1.00000    0.00000
 C    1    0.59026    0.67239    0.59945    1.00000    0.00000
 C    1    0.61326    0.46874    0.60361    1.00000    0.00000
 C    1    0.67642    0.61398    0.60225    1.00000    0.00000
 F    2    0.41004    0.24229    0.60404    1.00000    0.00000
 F    2    0.69389    0.40738    0.60632    1.00000    0.00000
 F    2    0.36408    0.64895    0.59487    1.00000    0.00000
 F    2    0.64786    0.81419    0.59828    1.00000    0.00000
 H    3    0.58835    0.67785    0.19732    1.00000    0.00000
 H    3    0.33057    0.42346    0.18449    1.00000    0.00000
 H    3    0.08108    0.16237    0.17707    1.00000    0.00000
 H    3    0.58857    0.16985    0.19451    1.00000    0.00000
 H    3    0.08769    0.66686    0.18282    1.00000    0.00000
 H    3    0.34899    0.43180    0.26123    1.00000    0.00000
 H    3    0.26778    0.37635    0.59802    1.00000    0.00000
 H    3    0.79016    0.68009    0.60331    1.00000    0.00000
 O    4    0.07685    0.17942    0.27131    1.00000    0.00000
 O    4    0.09238    0.90984    0.26897    1.00000    0.00000
 O    4    0.14245    0.54337    0.28617    1.00000    0.00000
 O    4    0.21559    0.68634    0.29183    1.00000    0.00000
Pd    5    0.99963    0.99994    0.99837    1.00000    0.00000
Pd    5    0.99256    0.99756    0.23660    1.00000    0.00000
Pd    5    0.16789    0.08231    0.15203    1.00000    0.00000
Pd    5    0.08374    0.16753    0.07513    1.00000    0.00000
Pd    5    0.25014    0.99966    0.99862    1.00000    0.00000
Pd    5    0.26031    0.00798    0.22924    1.00000    0.00000
Pd    5    0.41521    0.08411    0.15146    1.00000    0.00000
Pd    5    0.33422    0.16845    0.07534    1.00000    0.00000
Pd    5    0.49971    0.99990    0.99850    1.00000    0.00000
Pd    5    0.50510    0.00365    0.22827    1.00000    0.00000
Pd    5    0.66826    0.08459    0.14990    1.00000    0.00000
Pd    5    0.58433    0.16915    0.07548    1.00000    0.00000
Pd    5    0.74988    0.99957    0.99853    1.00000    0.00000
Pd    5    0.74992    0.00240    0.22655    1.00000    0.00000
Pd    5    0.91377    0.08083    0.15060    1.00000    0.00000
Pd    5    0.83414    0.16849    0.07490    1.00000    0.00000
Pd    5    0.00032    0.25000    0.99870    1.00000    0.00000
Pd    5    0.99393    0.25220    0.22686    1.00000    0.00000
Pd    5    0.16726    0.33598    0.15089    1.00000    0.00000
Pd    5    0.08249    0.41644    0.07517    1.00000    0.00000
Pd    5    0.24962    0.24947    0.99897    1.00000    0.00000
Pd    5    0.25921    0.25521    0.23538    1.00000    0.00000
Pd    5    0.41637    0.33285    0.15287    1.00000    0.00000
Pd    5    0.33342    0.41698    0.07557    1.00000    0.00000
Pd    5    0.50006    0.25010    0.99944    1.00000    0.00000
Pd    5    0.50476    0.25511    0.22905    1.00000    0.00000
Pd    5    0.66775    0.33555    0.15167    1.00000    0.00000
Pd    5    0.58423    0.41822    0.07719    1.00000    0.00000
Pd    5    0.74988    0.24990    0.99906    1.00000    0.00000
Pd    5    0.75319    0.25464    0.22908    1.00000    0.00000
Pd    5    0.91836    0.33417    0.15218    1.00000    0.00000
Pd    5    0.83357    0.41724    0.07685    1.00000    0.00000
Pd    5    0.99939    0.49961    0.99856    1.00000    0.00000
Pd    5    0.00242    0.50213    0.23093    1.00000    0.00000
Pd    5    0.16833    0.58364    0.14990    1.00000    0.00000
Pd    5    0.08161    0.66639    0.07441    1.00000    0.00000
Pd    5    0.24997    0.50000    0.99854    1.00000    0.00000
Pd    5    0.25354    0.50497    0.23062    1.00000    0.00000
Pd    5    0.41747    0.58636    0.15165    1.00000    0.00000
Pd    5    0.33335    0.66709    0.07469    1.00000    0.00000
Pd    5    0.49987    0.49921    0.99935    1.00000    0.00000
Pd    5    0.50905    0.50404    0.23138    1.00000    0.00000
Pd    5    0.66848    0.58459    0.15190    1.00000    0.00000
Pd    5    0.58385    0.66612    0.07579    1.00000    0.00000
Pd    5    0.74958    0.49994    0.00010    1.00000    0.00000
Pd    5    0.75209    0.50167    0.22871    1.00000    0.00000
Pd    5    0.91676    0.58405    0.15269    1.00000    0.00000
Pd    5    0.83295    0.66666    0.07634    1.00000    0.00000
Pd    5    0.99923    0.74963    0.99879    1.00000    0.00000
Pd    5    0.99697    0.74722    0.22730    1.00000    0.00000
Pd    5    0.16985    0.83716    0.15004    1.00000    0.00000
Pd    5    0.08256    0.91706    0.07476    1.00000    0.00000
Pd    5    0.25012    0.75052    0.99795    1.00000    0.00000
Pd    5    0.25891    0.75858    0.22786    1.00000    0.00000
Pd    5    0.41745    0.83528    0.15115    1.00000    0.00000
Pd    5    0.33408    0.91680    0.07483    1.00000    0.00000
Pd    5    0.50000    0.75001    0.99893    1.00000    0.00000
Pd    5    0.50467    0.75788    0.22987    1.00000    0.00000
Pd    5    0.66691    0.83504    0.15027    1.00000    0.00000
Pd    5    0.58292    0.91654    0.07516    1.00000    0.00000
Pd    5    0.74984    0.74988    0.99878    1.00000    0.00000
Pd    5    0.75327    0.75314    0.22857    1.00000    0.00000
Pd    5    0.91817    0.83684    0.15112    1.00000    0.00000
Pd    5    0.83272    0.91680    0.07488    1.00000    0.00000
END
