# Supplementary material for: Intentional Formation of Persistent Surface Redox Mediators by Adsorption of Polyconjugated Carbonyl Complexes to Pd Nanoparticles
Source: J Am Chem Soc. 2025 Apr 4;147(20):16885–900. doi: 10.1021/jacs.4c15874 (PMC12100725; doi:10.1021/jacs.4c15874)
Supplement: Supplementary file 2 [file ja4c15874_si_002.zip › Structures/Heterogeneous/Adsorption/NonQuinones/2_16_O, 5_16_H/Physisorbed/03.res]

TITL CONTCAR
CELL 0.0000 11.0046 11.0046 30.0000 90.0000 90.0000 120.0000
LATT -1
SFAC C Cl H O Pd
 C    1    0.43320    0.51369    0.59509    1.00000    0.00000
 C    1    0.51552    0.45058    0.59909    1.00000    0.00000
 C    1    0.49596    0.65912    0.59116    1.00000    0.00000
 C    1    0.64297    0.74254    0.59134    1.00000    0.00000
 C    1    0.66254    0.53395    0.59904    1.00000    0.00000
 C    1    0.72531    0.67940    0.59521    1.00000    0.00000
Cl    2    0.43388    0.27065    0.60401    1.00000    0.00000
Cl    2    0.76797    0.46005    0.60360    1.00000    0.00000
Cl    2    0.39050    0.73284    0.58608    1.00000    0.00000
Cl    2    0.72457    0.92258    0.58681    1.00000    0.00000
 H    3    0.58844    0.67743    0.19724    1.00000    0.00000
 H    3    0.33514    0.42089    0.18312    1.00000    0.00000
 H    3    0.08183    0.16250    0.17713    1.00000    0.00000
 H    3    0.58613    0.16832    0.19503    1.00000    0.00000
 H    3    0.08355    0.65578    0.18741    1.00000    0.00000
 H    3    0.34833    0.42632    0.26126    1.00000    0.00000
 H    3    0.31930    0.44906    0.59499    1.00000    0.00000
 H    3    0.83923    0.74400    0.59522    1.00000    0.00000
 O    4    0.07558    0.17841    0.27178    1.00000    0.00000
 O    4    0.09253    0.91028    0.26897    1.00000    0.00000
 O    4    0.18970    0.55883    0.29191    1.00000    0.00000
 O    4    0.24406    0.70007    0.29277    1.00000    0.00000
Pd    5    0.99963    0.99994    0.99837    1.00000    0.00000
Pd    5    0.99186    0.99731    0.23663    1.00000    0.00000
Pd    5    0.16791    0.08227    0.15187    1.00000    0.00000
Pd    5    0.08374    0.16753    0.07513    1.00000    0.00000
Pd    5    0.25014    0.99966    0.99862    1.00000    0.00000
Pd    5    0.25995    0.00765    0.22911    1.00000    0.00000
Pd    5    0.41496    0.08378    0.15140    1.00000    0.00000
Pd    5    0.33422    0.16845    0.07534    1.00000    0.00000
Pd    5    0.49971    0.99990    0.99850    1.00000    0.00000
Pd    5    0.50483    0.00369    0.22822    1.00000    0.00000
Pd    5    0.66859    0.08479    0.14995    1.00000    0.00000
Pd    5    0.58433    0.16915    0.07548    1.00000    0.00000
Pd    5    0.74988    0.99957    0.99853    1.00000    0.00000
Pd    5    0.75032    0.00328    0.22664    1.00000    0.00000
Pd    5    0.91448    0.08152    0.15092    1.00000    0.00000
Pd    5    0.83414    0.16849    0.07490    1.00000    0.00000
Pd    5    0.00032    0.25000    0.99870    1.00000    0.00000
Pd    5    0.99433    0.25395    0.22796    1.00000    0.00000
Pd    5    0.16760    0.33729    0.15175    1.00000    0.00000
Pd    5    0.08249    0.41644    0.07517    1.00000    0.00000
Pd    5    0.24962    0.24947    0.99897    1.00000    0.00000
Pd    5    0.25716    0.25505    0.23494    1.00000    0.00000
Pd    5    0.41676    0.33257    0.15273    1.00000    0.00000
Pd    5    0.33342    0.41698    0.07557    1.00000    0.00000
Pd    5    0.50006    0.25010    0.99944    1.00000    0.00000
Pd    5    0.50390    0.25501    0.22919    1.00000    0.00000
Pd    5    0.66782    0.33557    0.15172    1.00000    0.00000
Pd    5    0.58423    0.41822    0.07719    1.00000    0.00000
Pd    5    0.74988    0.24990    0.99906    1.00000    0.00000
Pd    5    0.75315    0.25506    0.22904    1.00000    0.00000
Pd    5    0.91834    0.33383    0.15186    1.00000    0.00000
Pd    5    0.83357    0.41724    0.07685    1.00000    0.00000
Pd    5    0.99939    0.49961    0.99856    1.00000    0.00000
Pd    5    0.99963    0.50078    0.22870    1.00000    0.00000
Pd    5    0.16848    0.58456    0.14960    1.00000    0.00000
Pd    5    0.08161    0.66639    0.07441    1.00000    0.00000
Pd    5    0.24997    0.50000    0.99854    1.00000    0.00000
Pd    5    0.25242    0.50794    0.23236    1.00000    0.00000
Pd    5    0.41698    0.58682    0.15202    1.00000    0.00000
Pd    5    0.33335    0.66709    0.07469    1.00000    0.00000
Pd    5    0.49987    0.49921    0.99935    1.00000    0.00000
Pd    5    0.50756    0.50383    0.23135    1.00000    0.00000
Pd    5    0.66812    0.58503    0.15183    1.00000    0.00000
Pd    5    0.58385    0.66612    0.07579    1.00000    0.00000
Pd    5    0.74958    0.49994    0.00010    1.00000    0.00000
Pd    5    0.75092    0.50172    0.22850    1.00000    0.00000
Pd    5    0.91676    0.58551    0.15193    1.00000    0.00000
Pd    5    0.83295    0.66666    0.07634    1.00000    0.00000
Pd    5    0.99923    0.74963    0.99879    1.00000    0.00000
Pd    5    0.99645    0.74611    0.22806    1.00000    0.00000
Pd    5    0.16903    0.83613    0.15047    1.00000    0.00000
Pd    5    0.08256    0.91706    0.07476    1.00000    0.00000
Pd    5    0.25012    0.75052    0.99795    1.00000    0.00000
Pd    5    0.25803    0.75779    0.22785    1.00000    0.00000
Pd    5    0.41759    0.83575    0.15093    1.00000    0.00000
Pd    5    0.33408    0.91680    0.07483    1.00000    0.00000
Pd    5    0.50000    0.75001    0.99893    1.00000    0.00000
Pd    5    0.50559    0.75882    0.22959    1.00000    0.00000
Pd    5    0.66746    0.83565    0.15019    1.00000    0.00000
Pd    5    0.58292    0.91654    0.07516    1.00000    0.00000
Pd    5    0.74984    0.74988    0.99878    1.00000    0.00000
Pd    5    0.75300    0.75302    0.22867    1.00000    0.00000
Pd    5    0.91836    0.83718    0.15147    1.00000    0.00000
Pd    5    0.83272    0.91680    0.07488    1.00000    0.00000
END
