# Supplementary material for: Intentional Formation of Persistent Surface Redox Mediators by Adsorption of Polyconjugated Carbonyl Complexes to Pd Nanoparticles
Source: J Am Chem Soc. 2025 Apr 4;147(20):16885–900. doi: 10.1021/jacs.4c15874 (PMC12100725; doi:10.1021/jacs.4c15874)
Supplement: Supplementary file 2 [file ja4c15874_si_002.zip › Structures/Heterogeneous/Adsorption/NonQuinones/2_16_O, 5_16_H/Physisorbed/04.res]

TITL CONTCAR
CELL 0.0000 11.0046 11.0046 30.0000 90.0000 90.0000 120.0000
LATT -1
SFAC C H O Pd
 C    1    0.59398    0.58902    0.60660    1.00000    0.00000
 C    1    0.57924    0.45078    0.62359    1.00000    0.00000
 C    1    0.44105    0.54687    0.59911    1.00000    0.00000
 C    1    0.45559    0.34056    0.59617    1.00000    0.00000
 H    2    0.58484    0.67631    0.19753    1.00000    0.00000
 H    2    0.32959    0.42215    0.18443    1.00000    0.00000
 H    2    0.07978    0.16171    0.17709    1.00000    0.00000
 H    2    0.58576    0.16802    0.19474    1.00000    0.00000
 H    2    0.08594    0.66644    0.18264    1.00000    0.00000
 H    2    0.34535    0.42978    0.26127    1.00000    0.00000
 H    2    0.64707    0.67590    0.63037    1.00000    0.00000
 H    2    0.65173    0.62014    0.57484    1.00000    0.00000
 H    2    0.67451    0.44381    0.61895    1.00000    0.00000
 H    2    0.55316    0.43798    0.65932    1.00000    0.00000
 H    2    0.39042    0.54799    0.63085    1.00000    0.00000
 H    2    0.42518    0.61206    0.57467    1.00000    0.00000
 H    2    0.49091    0.30929    0.56613    1.00000    0.00000
 H    2    0.38665    0.24554    0.61554    1.00000    0.00000
 O    3    0.07345    0.17804    0.27145    1.00000    0.00000
 O    3    0.09005    0.90887    0.26895    1.00000    0.00000
 O    3    0.13842    0.54218    0.28639    1.00000    0.00000
 O    3    0.21136    0.68513    0.29196    1.00000    0.00000
 O    3    0.37504    0.40539    0.58178    1.00000    0.00000
Pd    4    0.99963    0.99994    0.99837    1.00000    0.00000
Pd    4    0.98969    0.99628    0.23669    1.00000    0.00000
Pd    4    0.16652    0.08177    0.15195    1.00000    0.00000
Pd    4    0.08374    0.16753    0.07513    1.00000    0.00000
Pd    4    0.25014    0.99966    0.99862    1.00000    0.00000
Pd    4    0.25762    0.00683    0.22908    1.00000    0.00000
Pd    4    0.41385    0.08350    0.15140    1.00000    0.00000
Pd    4    0.33422    0.16845    0.07534    1.00000    0.00000
Pd    4    0.49971    0.99990    0.99850    1.00000    0.00000
Pd    4    0.50237    0.00238    0.22821    1.00000    0.00000
Pd    4    0.66704    0.08402    0.14990    1.00000    0.00000
Pd    4    0.58433    0.16915    0.07548    1.00000    0.00000
Pd    4    0.74988    0.99957    0.99853    1.00000    0.00000
Pd    4    0.74718    0.00116    0.22662    1.00000    0.00000
Pd    4    0.91233    0.08007    0.15070    1.00000    0.00000
Pd    4    0.83414    0.16849    0.07490    1.00000    0.00000
Pd    4    0.00032    0.25000    0.99870    1.00000    0.00000
Pd    4    0.99093    0.25096    0.22694    1.00000    0.00000
Pd    4    0.16576    0.33532    0.15100    1.00000    0.00000
Pd    4    0.08249    0.41644    0.07517    1.00000    0.00000
Pd    4    0.24962    0.24947    0.99897    1.00000    0.00000
Pd    4    0.25596    0.25387    0.23540    1.00000    0.00000
Pd    4    0.41506    0.33223    0.15285    1.00000    0.00000
Pd    4    0.33342    0.41698    0.07557    1.00000    0.00000
Pd    4    0.50006    0.25010    0.99944    1.00000    0.00000
Pd    4    0.50192    0.25384    0.22909    1.00000    0.00000
Pd    4    0.66637    0.33484    0.15172    1.00000    0.00000
Pd    4    0.58423    0.41822    0.07719    1.00000    0.00000
Pd    4    0.74988    0.24990    0.99906    1.00000    0.00000
Pd    4    0.75043    0.25350    0.22918    1.00000    0.00000
Pd    4    0.91688    0.33349    0.15223    1.00000    0.00000
Pd    4    0.83357    0.41724    0.07685    1.00000    0.00000
Pd    4    0.99939    0.49961    0.99856    1.00000    0.00000
Pd    4    0.99957    0.50092    0.23093    1.00000    0.00000
Pd    4    0.16686    0.58304    0.14988    1.00000    0.00000
Pd    4    0.08161    0.66639    0.07441    1.00000    0.00000
Pd    4    0.24997    0.50000    0.99854    1.00000    0.00000
Pd    4    0.25039    0.50377    0.23073    1.00000    0.00000
Pd    4    0.41585    0.58565    0.15171    1.00000    0.00000
Pd    4    0.33335    0.66709    0.07469    1.00000    0.00000
Pd    4    0.49987    0.49921    0.99935    1.00000    0.00000
Pd    4    0.50584    0.50262    0.23142    1.00000    0.00000
Pd    4    0.66702    0.58398    0.15191    1.00000    0.00000
Pd    4    0.58385    0.66612    0.07579    1.00000    0.00000
Pd    4    0.74958    0.49994    0.00010    1.00000    0.00000
Pd    4    0.74922    0.50054    0.22870    1.00000    0.00000
Pd    4    0.91513    0.58334    0.15272    1.00000    0.00000
Pd    4    0.83295    0.66666    0.07634    1.00000    0.00000
Pd    4    0.99923    0.74963    0.99879    1.00000    0.00000
Pd    4    0.99430    0.74613    0.22730    1.00000    0.00000
Pd    4    0.16850    0.83652    0.15001    1.00000    0.00000
Pd    4    0.08256    0.91706    0.07476    1.00000    0.00000
Pd    4    0.25012    0.75052    0.99795    1.00000    0.00000
Pd    4    0.25600    0.75724    0.22800    1.00000    0.00000
Pd    4    0.41607    0.83457    0.15120    1.00000    0.00000
Pd    4    0.33408    0.91680    0.07483    1.00000    0.00000
Pd    4    0.50000    0.75001    0.99893    1.00000    0.00000
Pd    4    0.50176    0.75672    0.23000    1.00000    0.00000
Pd    4    0.66544    0.83431    0.15031    1.00000    0.00000
Pd    4    0.58292    0.91654    0.07516    1.00000    0.00000
Pd    4    0.74984    0.74988    0.99878    1.00000    0.00000
Pd    4    0.75034    0.75187    0.22857    1.00000    0.00000
Pd    4    0.91676    0.83624    0.15116    1.00000    0.00000
Pd    4    0.83272    0.91680    0.07488    1.00000    0.00000
END
