# Supplementary material for: Intentional Formation of Persistent Surface Redox Mediators by Adsorption of Polyconjugated Carbonyl Complexes to Pd Nanoparticles
Source: J Am Chem Soc. 2025 Apr 4;147(20):16885–900. doi: 10.1021/jacs.4c15874 (PMC12100725; doi:10.1021/jacs.4c15874)
Supplement: Supplementary file 2 [file ja4c15874_si_002.zip › Structures/Heterogeneous/Adsorption/NonQuinones/2_16_O, 5_16_H/Physisorbed/05.res]

TITL CONTCAR
CELL 0.0000 11.0046 11.0046 30.0000 90.0000 90.0000 120.0000
LATT -1
SFAC C H O Pd
 C    1    0.42518    0.57381    0.62282    1.00000    0.00000
 C    1    0.58409    0.65481    0.62154    1.00000    0.00000
 C    1    0.42868    0.36274    0.63038    1.00000    0.00000
 C    1    0.58755    0.44387    0.62896    1.00000    0.00000
 H    2    0.58709    0.67712    0.19736    1.00000    0.00000
 H    2    0.33016    0.42320    0.18445    1.00000    0.00000
 H    2    0.08077    0.16225    0.17705    1.00000    0.00000
 H    2    0.58793    0.16986    0.19460    1.00000    0.00000
 H    2    0.08717    0.66661    0.18279    1.00000    0.00000
 H    2    0.34789    0.43140    0.26117    1.00000    0.00000
 H    2    0.38173    0.62495    0.60190    1.00000    0.00000
 H    2    0.38808    0.56803    0.65750    1.00000    0.00000
 H    2    0.39202    0.34928    0.66538    1.00000    0.00000
 H    2    0.38752    0.25867    0.61510    1.00000    0.00000
 H    2    0.62108    0.66828    0.58658    1.00000    0.00000
 H    2    0.62515    0.75889    0.63681    1.00000    0.00000
 H    2    0.63142    0.39264    0.64964    1.00000    0.00000
 H    2    0.62435    0.45024    0.59421    1.00000    0.00000
 O    3    0.07607    0.17898    0.27127    1.00000    0.00000
 O    3    0.09150    0.90940    0.26895    1.00000    0.00000
 O    3    0.14156    0.54293    0.28615    1.00000    0.00000
 O    3    0.21465    0.68580    0.29178    1.00000    0.00000
 O    3    0.64183    0.58353    0.64644    1.00000    0.00000
 O    3    0.37067    0.43389    0.60557    1.00000    0.00000
Pd    4    0.99963    0.99994    0.99837    1.00000    0.00000
Pd    4    0.99166    0.99705    0.23659    1.00000    0.00000
Pd    4    0.16747    0.08210    0.15203    1.00000    0.00000
Pd    4    0.08374    0.16753    0.07513    1.00000    0.00000
Pd    4    0.25014    0.99966    0.99862    1.00000    0.00000
Pd    4    0.25946    0.00765    0.22925    1.00000    0.00000
Pd    4    0.41477    0.08390    0.15148    1.00000    0.00000
Pd    4    0.33422    0.16845    0.07534    1.00000    0.00000
Pd    4    0.49971    0.99990    0.99850    1.00000    0.00000
Pd    4    0.50430    0.00331    0.22826    1.00000    0.00000
Pd    4    0.66789    0.08444    0.14991    1.00000    0.00000
Pd    4    0.58433    0.16915    0.07548    1.00000    0.00000
Pd    4    0.74988    0.99957    0.99853    1.00000    0.00000
Pd    4    0.74910    0.00197    0.22654    1.00000    0.00000
Pd    4    0.91338    0.08064    0.15062    1.00000    0.00000
Pd    4    0.83414    0.16849    0.07490    1.00000    0.00000
Pd    4    0.00032    0.25000    0.99870    1.00000    0.00000
Pd    4    0.99311    0.25180    0.22689    1.00000    0.00000
Pd    4    0.16681    0.33579    0.15089    1.00000    0.00000
Pd    4    0.08249    0.41644    0.07517    1.00000    0.00000
Pd    4    0.24962    0.24947    0.99897    1.00000    0.00000
Pd    4    0.25833    0.25484    0.23532    1.00000    0.00000
Pd    4    0.41598    0.33268    0.15285    1.00000    0.00000
Pd    4    0.33342    0.41698    0.07557    1.00000    0.00000
Pd    4    0.50006    0.25010    0.99944    1.00000    0.00000
Pd    4    0.50393    0.25468    0.22905    1.00000    0.00000
Pd    4    0.66734    0.33535    0.15167    1.00000    0.00000
Pd    4    0.58423    0.41822    0.07719    1.00000    0.00000
Pd    4    0.74988    0.24990    0.99906    1.00000    0.00000
Pd    4    0.75244    0.25428    0.22911    1.00000    0.00000
Pd    4    0.91794    0.33395    0.15220    1.00000    0.00000
Pd    4    0.83357    0.41724    0.07685    1.00000    0.00000
Pd    4    0.99939    0.49961    0.99856    1.00000    0.00000
Pd    4    0.00167    0.50180    0.23089    1.00000    0.00000
Pd    4    0.16792    0.58348    0.14985    1.00000    0.00000
Pd    4    0.08161    0.66639    0.07441    1.00000    0.00000
Pd    4    0.24997    0.50000    0.99854    1.00000    0.00000
Pd    4    0.25266    0.50461    0.23059    1.00000    0.00000
Pd    4    0.41705    0.58616    0.15164    1.00000    0.00000
Pd    4    0.33335    0.66709    0.07469    1.00000    0.00000
Pd    4    0.49987    0.49921    0.99935    1.00000    0.00000
Pd    4    0.50816    0.50358    0.23138    1.00000    0.00000
Pd    4    0.66809    0.58442    0.15188    1.00000    0.00000
Pd    4    0.58385    0.66612    0.07579    1.00000    0.00000
Pd    4    0.74958    0.49994    0.00010    1.00000    0.00000
Pd    4    0.75128    0.50133    0.22868    1.00000    0.00000
Pd    4    0.91632    0.58385    0.15268    1.00000    0.00000
Pd    4    0.83295    0.66666    0.07634    1.00000    0.00000
Pd    4    0.99923    0.74963    0.99879    1.00000    0.00000
Pd    4    0.99613    0.74684    0.22728    1.00000    0.00000
Pd    4    0.16944    0.83696    0.15003    1.00000    0.00000
Pd    4    0.08256    0.91706    0.07476    1.00000    0.00000
Pd    4    0.25012    0.75052    0.99795    1.00000    0.00000
Pd    4    0.25804    0.75823    0.22784    1.00000    0.00000
Pd    4    0.41711    0.83512    0.15115    1.00000    0.00000
Pd    4    0.33408    0.91680    0.07483    1.00000    0.00000
Pd    4    0.50000    0.75001    0.99893    1.00000    0.00000
Pd    4    0.50380    0.75750    0.22987    1.00000    0.00000
Pd    4    0.66651    0.83484    0.15025    1.00000    0.00000
Pd    4    0.58292    0.91654    0.07516    1.00000    0.00000
Pd    4    0.74984    0.74988    0.99878    1.00000    0.00000
Pd    4    0.75233    0.75268    0.22855    1.00000    0.00000
Pd    4    0.91774    0.83666    0.15113    1.00000    0.00000
Pd    4    0.83272    0.91680    0.07488    1.00000    0.00000
END
