# Supplementary material for: Intentional Formation of Persistent Surface Redox Mediators by Adsorption of Polyconjugated Carbonyl Complexes to Pd Nanoparticles
Source: J Am Chem Soc. 2025 Apr 4;147(20):16885–900. doi: 10.1021/jacs.4c15874 (PMC12100725; doi:10.1021/jacs.4c15874)
Supplement: Supplementary file 2 [file ja4c15874_si_002.zip › Structures/Heterogeneous/Adsorption/NonQuinones/2_16_O, 5_16_H/Physisorbed/06.res]

TITL CONTCAR
CELL 0.0000 11.0046 11.0046 30.0000 90.0000 90.0000 120.0000
LATT -1
SFAC C H O Pd
 C    1    0.60783    0.50994    0.61199    1.00000    0.00000
 C    1    0.46779    0.37255    0.60931    1.00000    0.00000
 C    1    0.73469    0.48865    0.61561    1.00000    0.00000
 C    1    0.33967    0.39224    0.60796    1.00000    0.00000
 C    1    0.87023    0.62257    0.62794    1.00000    0.00000
 C    1    0.20154    0.25520    0.61489    1.00000    0.00000
 H    2    0.58778    0.67795    0.19732    1.00000    0.00000
 H    2    0.33005    0.42394    0.18465    1.00000    0.00000
 H    2    0.08093    0.16229    0.17715    1.00000    0.00000
 H    2    0.58847    0.17024    0.19464    1.00000    0.00000
 H    2    0.08682    0.66573    0.18309    1.00000    0.00000
 H    2    0.34867    0.43198    0.26126    1.00000    0.00000
 H    2    0.62027    0.57630    0.58278    1.00000    0.00000
 H    2    0.60573    0.56926    0.64142    1.00000    0.00000
 H    2    0.45900    0.30772    0.63860    1.00000    0.00000
 H    2    0.46676    0.31184    0.57984    1.00000    0.00000
 H    2    0.71226    0.40747    0.64100    1.00000    0.00000
 H    2    0.74864    0.44638    0.58388    1.00000    0.00000
 H    2    0.35099    0.46805    0.63401    1.00000    0.00000
 H    2    0.33741    0.44022    0.57590    1.00000    0.00000
 H    2    0.89873    0.70492    0.60263    1.00000    0.00000
 H    2    0.95881    0.60345    0.63131    1.00000    0.00000
 H    2    0.85816    0.66449    0.65994    1.00000    0.00000
 H    2    0.18756    0.17623    0.58979    1.00000    0.00000
 H    2    0.19944    0.21055    0.64793    1.00000    0.00000
 H    2    0.11054    0.27091    0.61278    1.00000    0.00000
 O    3    0.07654    0.17959    0.27141    1.00000    0.00000
 O    3    0.09206    0.90988    0.26899    1.00000    0.00000
 O    3    0.14295    0.54395    0.28628    1.00000    0.00000
 O    3    0.21625    0.68695    0.29185    1.00000    0.00000
Pd    4    0.99963    0.99994    0.99837    1.00000    0.00000
Pd    4    0.99223    0.99771    0.23670    1.00000    0.00000
Pd    4    0.16770    0.08229    0.15206    1.00000    0.00000
Pd    4    0.08374    0.16753    0.07513    1.00000    0.00000
Pd    4    0.25014    0.99966    0.99862    1.00000    0.00000
Pd    4    0.26001    0.00819    0.22927    1.00000    0.00000
Pd    4    0.41498    0.08414    0.15148    1.00000    0.00000
Pd    4    0.33422    0.16845    0.07534    1.00000    0.00000
Pd    4    0.49971    0.99990    0.99850    1.00000    0.00000
Pd    4    0.50482    0.00384    0.22826    1.00000    0.00000
Pd    4    0.66814    0.08472    0.14991    1.00000    0.00000
Pd    4    0.58433    0.16915    0.07548    1.00000    0.00000
Pd    4    0.74988    0.99957    0.99853    1.00000    0.00000
Pd    4    0.74964    0.00254    0.22657    1.00000    0.00000
Pd    4    0.91366    0.08094    0.15064    1.00000    0.00000
Pd    4    0.83414    0.16849    0.07490    1.00000    0.00000
Pd    4    0.00032    0.25000    0.99870    1.00000    0.00000
Pd    4    0.99365    0.25236    0.22695    1.00000    0.00000
Pd    4    0.16706    0.33594    0.15091    1.00000    0.00000
Pd    4    0.08249    0.41644    0.07517    1.00000    0.00000
Pd    4    0.24962    0.24947    0.99897    1.00000    0.00000
Pd    4    0.25893    0.25536    0.23545    1.00000    0.00000
Pd    4    0.41615    0.33291    0.15289    1.00000    0.00000
Pd    4    0.33342    0.41698    0.07557    1.00000    0.00000
Pd    4    0.50006    0.25010    0.99944    1.00000    0.00000
Pd    4    0.50448    0.25527    0.22908    1.00000    0.00000
Pd    4    0.66753    0.33558    0.15169    1.00000    0.00000
Pd    4    0.58423    0.41822    0.07719    1.00000    0.00000
Pd    4    0.74988    0.24990    0.99906    1.00000    0.00000
Pd    4    0.75303    0.25488    0.22912    1.00000    0.00000
Pd    4    0.91822    0.33421    0.15223    1.00000    0.00000
Pd    4    0.83357    0.41724    0.07685    1.00000    0.00000
Pd    4    0.99939    0.49961    0.99856    1.00000    0.00000
Pd    4    0.00231    0.50242    0.23106    1.00000    0.00000
Pd    4    0.16814    0.58368    0.14990    1.00000    0.00000
Pd    4    0.08161    0.66639    0.07441    1.00000    0.00000
Pd    4    0.24997    0.50000    0.99854    1.00000    0.00000
Pd    4    0.25329    0.50508    0.23061    1.00000    0.00000
Pd    4    0.41731    0.58638    0.15162    1.00000    0.00000
Pd    4    0.33335    0.66709    0.07469    1.00000    0.00000
Pd    4    0.49987    0.49921    0.99935    1.00000    0.00000
Pd    4    0.50878    0.50417    0.23139    1.00000    0.00000
Pd    4    0.66832    0.58464    0.15190    1.00000    0.00000
Pd    4    0.58385    0.66612    0.07579    1.00000    0.00000
Pd    4    0.74958    0.49994    0.00010    1.00000    0.00000
Pd    4    0.75184    0.50187    0.22872    1.00000    0.00000
Pd    4    0.91658    0.58409    0.15270    1.00000    0.00000
Pd    4    0.83295    0.66666    0.07634    1.00000    0.00000
Pd    4    0.99923    0.74963    0.99879    1.00000    0.00000
Pd    4    0.99667    0.74742    0.22725    1.00000    0.00000
Pd    4    0.16963    0.83708    0.15006    1.00000    0.00000
Pd    4    0.08256    0.91706    0.07476    1.00000    0.00000
Pd    4    0.25012    0.75052    0.99795    1.00000    0.00000
Pd    4    0.25860    0.75880    0.22783    1.00000    0.00000
Pd    4    0.41734    0.83538    0.15113    1.00000    0.00000
Pd    4    0.33408    0.91680    0.07483    1.00000    0.00000
Pd    4    0.50000    0.75001    0.99893    1.00000    0.00000
Pd    4    0.50430    0.75802    0.22983    1.00000    0.00000
Pd    4    0.66679    0.83514    0.15025    1.00000    0.00000
Pd    4    0.58292    0.91654    0.07516    1.00000    0.00000
Pd    4    0.74984    0.74988    0.99878    1.00000    0.00000
Pd    4    0.75293    0.75329    0.22854    1.00000    0.00000
Pd    4    0.91800    0.83693    0.15111    1.00000    0.00000
Pd    4    0.83272    0.91680    0.07488    1.00000    0.00000
END
