# Supplementary material for: Intentional Formation of Persistent Surface Redox Mediators by Adsorption of Polyconjugated Carbonyl Complexes to Pd Nanoparticles
Source: J Am Chem Soc. 2025 Apr 4;147(20):16885–900. doi: 10.1021/jacs.4c15874 (PMC12100725; doi:10.1021/jacs.4c15874)
Supplement: Supplementary file 2 [file ja4c15874_si_002.zip › Structures/Heterogeneous/Adsorption/NonQuinones/5_16_O, 2_16_H/Chemisorbed/01.res]

TITL CONTCAR
CELL 0.0000 11.0046 11.0046 30.0000 90.0000 90.0000 120.0000
LATT -1
SFAC C H O Pd
 C    1    0.57001    0.51907    0.30886    1.00000    0.00000
 C    1    0.66190    0.46155    0.30857    1.00000    0.00000
 C    1    0.62900    0.66759    0.30929    1.00000    0.00000
 C    1    0.77764    0.75754    0.31036    1.00000    0.00000
 C    1    0.80977    0.55187    0.31160    1.00000    0.00000
 C    1    0.86578    0.69845    0.31414    1.00000    0.00000
 H    2    0.33894    0.44455    0.25837    1.00000    0.00000
 H    2    0.61805    0.34998    0.31522    1.00000    0.00000
 H    2    0.87688    0.50773    0.31907    1.00000    0.00000
 H    2    0.56145    0.71179    0.31585    1.00000    0.00000
 H    2    0.82066    0.86884    0.31758    1.00000    0.00000
 H    2    0.46223    0.45192    0.32009    1.00000    0.00000
 H    2    0.97669    0.76618    0.32141    1.00000    0.00000
 H    2    0.32629    0.42131    0.18259    1.00000    0.00000
 H    2    0.59099    0.42201    0.18634    1.00000    0.00000
 O    3    0.83032    0.15992    0.26692    1.00000    0.00000
 O    3    0.58068    0.15662    0.26676    1.00000    0.00000
 O    3    0.33810    0.16757    0.26888    1.00000    0.00000
 O    3    0.07945    0.17035    0.26879    1.00000    0.00000
 O    3    0.08302    0.90926    0.26437    1.00000    0.00000
 O    3    0.13148    0.54051    0.28513    1.00000    0.00000
 O    3    0.20567    0.68393    0.29061    1.00000    0.00000
Pd    4    0.99963    0.99994    0.99837    1.00000    0.00000
Pd    4    0.99654    0.00095    0.22732    1.00000    0.00000
Pd    4    0.16749    0.08540    0.15035    1.00000    0.00000
Pd    4    0.08374    0.16753    0.07513    1.00000    0.00000
Pd    4    0.25014    0.99966    0.99862    1.00000    0.00000
Pd    4    0.25643    0.99983    0.22677    1.00000    0.00000
Pd    4    0.41687    0.08574    0.15038    1.00000    0.00000
Pd    4    0.33422    0.16845    0.07534    1.00000    0.00000
Pd    4    0.49971    0.99990    0.99850    1.00000    0.00000
Pd    4    0.50019    0.99471    0.22521    1.00000    0.00000
Pd    4    0.66829    0.08628    0.14956    1.00000    0.00000
Pd    4    0.58433    0.16915    0.07548    1.00000    0.00000
Pd    4    0.74988    0.99957    0.99853    1.00000    0.00000
Pd    4    0.74581    0.99534    0.22563    1.00000    0.00000
Pd    4    0.91794    0.08495    0.15036    1.00000    0.00000
Pd    4    0.83414    0.16849    0.07490    1.00000    0.00000
Pd    4    0.00032    0.25000    0.99870    1.00000    0.00000
Pd    4    0.00303    0.25997    0.22834    1.00000    0.00000
Pd    4    0.16293    0.33192    0.15132    1.00000    0.00000
Pd    4    0.08249    0.41644    0.07517    1.00000    0.00000
Pd    4    0.24962    0.24947    0.99897    1.00000    0.00000
Pd    4    0.25709    0.26470    0.23333    1.00000    0.00000
Pd    4    0.41627    0.33415    0.15352    1.00000    0.00000
Pd    4    0.33342    0.41698    0.07557    1.00000    0.00000
Pd    4    0.50006    0.25010    0.99944    1.00000    0.00000
Pd    4    0.50635    0.25902    0.22927    1.00000    0.00000
Pd    4    0.66960    0.33481    0.15365    1.00000    0.00000
Pd    4    0.58423    0.41822    0.07719    1.00000    0.00000
Pd    4    0.74988    0.24990    0.99906    1.00000    0.00000
Pd    4    0.75654    0.26048    0.22998    1.00000    0.00000
Pd    4    0.91693    0.33393    0.15222    1.00000    0.00000
Pd    4    0.83357    0.41724    0.07685    1.00000    0.00000
Pd    4    0.99939    0.49961    0.99856    1.00000    0.00000
Pd    4    0.00612    0.50827    0.22677    1.00000    0.00000
Pd    4    0.16715    0.58572    0.14862    1.00000    0.00000
Pd    4    0.08161    0.66639    0.07441    1.00000    0.00000
Pd    4    0.24997    0.50000    0.99854    1.00000    0.00000
Pd    4    0.25213    0.51097    0.22721    1.00000    0.00000
Pd    4    0.41960    0.58770    0.15139    1.00000    0.00000
Pd    4    0.33335    0.66709    0.07469    1.00000    0.00000
Pd    4    0.49987    0.49921    0.99935    1.00000    0.00000
Pd    4    0.51014    0.51371    0.23587    1.00000    0.00000
Pd    4    0.67012    0.58878    0.15444    1.00000    0.00000
Pd    4    0.58385    0.66612    0.07579    1.00000    0.00000
Pd    4    0.74958    0.49994    0.00010    1.00000    0.00000
Pd    4    0.75795    0.50666    0.23581    1.00000    0.00000
Pd    4    0.91654    0.58477    0.15283    1.00000    0.00000
Pd    4    0.83295    0.66666    0.07634    1.00000    0.00000
Pd    4    0.99923    0.74963    0.99879    1.00000    0.00000
Pd    4    0.99841    0.74715    0.22311    1.00000    0.00000
Pd    4    0.16926    0.83699    0.14963    1.00000    0.00000
Pd    4    0.08256    0.91706    0.07476    1.00000    0.00000
Pd    4    0.25012    0.75052    0.99795    1.00000    0.00000
Pd    4    0.25366    0.75442    0.22660    1.00000    0.00000
Pd    4    0.41737    0.83655    0.15118    1.00000    0.00000
Pd    4    0.33408    0.91680    0.07483    1.00000    0.00000
Pd    4    0.50000    0.75001    0.99893    1.00000    0.00000
Pd    4    0.50234    0.75428    0.22633    1.00000    0.00000
Pd    4    0.66938    0.83680    0.15165    1.00000    0.00000
Pd    4    0.58292    0.91654    0.07516    1.00000    0.00000
Pd    4    0.74984    0.74988    0.99878    1.00000    0.00000
Pd    4    0.75354    0.75688    0.23272    1.00000    0.00000
Pd    4    0.91694    0.83782    0.15069    1.00000    0.00000
Pd    4    0.83272    0.91680    0.07488    1.00000    0.00000
END
