# Supplementary material for: Intentional Formation of Persistent Surface Redox Mediators by Adsorption of Polyconjugated Carbonyl Complexes to Pd Nanoparticles
Source: J Am Chem Soc. 2025 Apr 4;147(20):16885–900. doi: 10.1021/jacs.4c15874 (PMC12100725; doi:10.1021/jacs.4c15874)
Supplement: Supplementary file 2 [file ja4c15874_si_002.zip › Structures/Heterogeneous/Adsorption/NonQuinones/5_16_O, 2_16_H/Chemisorbed/02.res]

TITL CONTCAR
CELL 0.0000 11.0046 11.0046 30.0000 90.0000 90.0000 120.0000
LATT -1
SFAC C F H O Pd
 C    1    0.55877    0.53739    0.33048    1.00000    0.00000
 C    1    0.64178    0.47505    0.33400    1.00000    0.00000
 C    1    0.62567    0.68332    0.32815    1.00000    0.00000
 C    1    0.77204    0.76479    0.32856    1.00000    0.00000
 C    1    0.78814    0.55638    0.33350    1.00000    0.00000
 C    1    0.85472    0.70205    0.33137    1.00000    0.00000
 F    2    0.58045    0.33454    0.33916    1.00000    0.00000
 F    2    0.86561    0.49208    0.33654    1.00000    0.00000
 F    2    0.54799    0.74779    0.32684    1.00000    0.00000
 F    2    0.83314    0.90669    0.32795    1.00000    0.00000
 H    3    0.35095    0.45064    0.25869    1.00000    0.00000
 H    3    0.44491    0.47413    0.33251    1.00000    0.00000
 H    3    0.96871    0.76571    0.33239    1.00000    0.00000
 H    3    0.32279    0.42475    0.18341    1.00000    0.00000
 H    3    0.59228    0.42038    0.19070    1.00000    0.00000
 O    4    0.83237    0.16233    0.26637    1.00000    0.00000
 O    4    0.58358    0.15913    0.26743    1.00000    0.00000
 O    4    0.33686    0.16534    0.26955    1.00000    0.00000
 O    4    0.08037    0.17133    0.26863    1.00000    0.00000
 O    4    0.07762    0.90152    0.26649    1.00000    0.00000
 O    4    0.13745    0.54113    0.28462    1.00000    0.00000
 O    4    0.21097    0.68389    0.29057    1.00000    0.00000
Pd    5    0.99963    0.99994    0.99837    1.00000    0.00000
Pd    5    0.99388    0.99704    0.23007    1.00000    0.00000
Pd    5    0.16750    0.08514    0.15136    1.00000    0.00000
Pd    5    0.08374    0.16753    0.07513    1.00000    0.00000
Pd    5    0.25014    0.99966    0.99862    1.00000    0.00000
Pd    5    0.25419    0.99783    0.22789    1.00000    0.00000
Pd    5    0.41678    0.08613    0.15130    1.00000    0.00000
Pd    5    0.33422    0.16845    0.07534    1.00000    0.00000
Pd    5    0.49971    0.99990    0.99850    1.00000    0.00000
Pd    5    0.50195    0.99737    0.22576    1.00000    0.00000
Pd    5    0.66921    0.08714    0.15020    1.00000    0.00000
Pd    5    0.58433    0.16915    0.07548    1.00000    0.00000
Pd    5    0.74988    0.99957    0.99853    1.00000    0.00000
Pd    5    0.74647    0.99508    0.22672    1.00000    0.00000
Pd    5    0.91826    0.08436    0.15071    1.00000    0.00000
Pd    5    0.83414    0.16849    0.07490    1.00000    0.00000
Pd    5    0.00032    0.25000    0.99870    1.00000    0.00000
Pd    5    0.00407    0.25923    0.22742    1.00000    0.00000
Pd    5    0.16360    0.33154    0.15130    1.00000    0.00000
Pd    5    0.08249    0.41644    0.07517    1.00000    0.00000
Pd    5    0.24962    0.24947    0.99897    1.00000    0.00000
Pd    5    0.25956    0.26589    0.23419    1.00000    0.00000
Pd    5    0.41573    0.33258    0.15324    1.00000    0.00000
Pd    5    0.33342    0.41698    0.07557    1.00000    0.00000
Pd    5    0.50006    0.25010    0.99944    1.00000    0.00000
Pd    5    0.50939    0.26454    0.23270    1.00000    0.00000
Pd    5    0.66821    0.33267    0.15286    1.00000    0.00000
Pd    5    0.58423    0.41822    0.07719    1.00000    0.00000
Pd    5    0.74988    0.24990    0.99906    1.00000    0.00000
Pd    5    0.75940    0.26677    0.23147    1.00000    0.00000
Pd    5    0.91751    0.33410    0.15249    1.00000    0.00000
Pd    5    0.83357    0.41724    0.07685    1.00000    0.00000
Pd    5    0.99939    0.49961    0.99856    1.00000    0.00000
Pd    5    0.00652    0.50974    0.22788    1.00000    0.00000
Pd    5    0.16794    0.58569    0.14912    1.00000    0.00000
Pd    5    0.08161    0.66639    0.07441    1.00000    0.00000
Pd    5    0.24997    0.50000    0.99854    1.00000    0.00000
Pd    5    0.25465    0.51122    0.22800    1.00000    0.00000
Pd    5    0.41865    0.58852    0.15071    1.00000    0.00000
Pd    5    0.33335    0.66709    0.07469    1.00000    0.00000
Pd    5    0.49987    0.49921    0.99935    1.00000    0.00000
Pd    5    0.51125    0.51488    0.23033    1.00000    0.00000
Pd    5    0.66907    0.58818    0.15087    1.00000    0.00000
Pd    5    0.58385    0.66612    0.07579    1.00000    0.00000
Pd    5    0.74958    0.49994    0.00010    1.00000    0.00000
Pd    5    0.75678    0.51035    0.22766    1.00000    0.00000
Pd    5    0.92046    0.58602    0.15172    1.00000    0.00000
Pd    5    0.83295    0.66666    0.07634    1.00000    0.00000
Pd    5    0.99923    0.74963    0.99879    1.00000    0.00000
Pd    5    0.99765    0.74651    0.22333    1.00000    0.00000
Pd    5    0.17063    0.83765    0.14978    1.00000    0.00000
Pd    5    0.08256    0.91706    0.07476    1.00000    0.00000
Pd    5    0.25012    0.75052    0.99795    1.00000    0.00000
Pd    5    0.25577    0.75544    0.22677    1.00000    0.00000
Pd    5    0.41806    0.83845    0.15115    1.00000    0.00000
Pd    5    0.33408    0.91680    0.07483    1.00000    0.00000
Pd    5    0.50000    0.75001    0.99893    1.00000    0.00000
Pd    5    0.50463    0.75521    0.22585    1.00000    0.00000
Pd    5    0.66883    0.83876    0.15046    1.00000    0.00000
Pd    5    0.58292    0.91654    0.07516    1.00000    0.00000
Pd    5    0.74984    0.74988    0.99878    1.00000    0.00000
Pd    5    0.75206    0.75444    0.22529    1.00000    0.00000
Pd    5    0.91968    0.83905    0.14975    1.00000    0.00000
Pd    5    0.83272    0.91680    0.07488    1.00000    0.00000
END
