# Supplementary material for: Intentional Formation of Persistent Surface Redox Mediators by Adsorption of Polyconjugated Carbonyl Complexes to Pd Nanoparticles
Source: J Am Chem Soc. 2025 Apr 4;147(20):16885–900. doi: 10.1021/jacs.4c15874 (PMC12100725; doi:10.1021/jacs.4c15874)
Supplement: Supplementary file 2 [file ja4c15874_si_002.zip › Structures/Heterogeneous/Adsorption/NonQuinones/5_16_O, 2_16_H/Chemisorbed/03.res]

TITL CONTCAR
CELL 0.0000 11.0046 11.0046 30.0000 90.0000 90.0000 120.0000
LATT -1
SFAC C Cl H O Pd
 C    1    0.53842    0.51834    0.33727    1.00000    0.00000
 C    1    0.61818    0.45277    0.34326    1.00000    0.00000
 C    1    0.60509    0.66268    0.32973    1.00000    0.00000
 C    1    0.75238    0.74376    0.32970    1.00000    0.00000
 C    1    0.76500    0.53123    0.33804    1.00000    0.00000
 C    1    0.83158    0.67653    0.33193    1.00000    0.00000
Cl    2    0.53540    0.27864    0.35719    1.00000    0.00000
Cl    2    0.86513    0.45164    0.34029    1.00000    0.00000
Cl    2    0.50342    0.73907    0.31910    1.00000    0.00000
Cl    2    0.83551    0.92367    0.32812    1.00000    0.00000
 H    3    0.35344    0.45308    0.25884    1.00000    0.00000
 H    3    0.42455    0.45725    0.33976    1.00000    0.00000
 H    3    0.94557    0.73804    0.32959    1.00000    0.00000
 H    3    0.32541    0.42229    0.18256    1.00000    0.00000
 H    3    0.59564    0.42171    0.19134    1.00000    0.00000
 O    4    0.83362    0.16467    0.26598    1.00000    0.00000
 O    4    0.58455    0.16018    0.26747    1.00000    0.00000
 O    4    0.33665    0.16589    0.26968    1.00000    0.00000
 O    4    0.08085    0.17233    0.26829    1.00000    0.00000
 O    4    0.07712    0.90156    0.26647    1.00000    0.00000
 O    4    0.14219    0.54299    0.28429    1.00000    0.00000
 O    4    0.20928    0.68573    0.29034    1.00000    0.00000
Pd    5    0.99963    0.99994    0.99837    1.00000    0.00000
Pd    5    0.99589    0.99863    0.22895    1.00000    0.00000
Pd    5    0.16845    0.08626    0.15133    1.00000    0.00000
Pd    5    0.08374    0.16753    0.07513    1.00000    0.00000
Pd    5    0.25014    0.99966    0.99862    1.00000    0.00000
Pd    5    0.25482    0.99904    0.22792    1.00000    0.00000
Pd    5    0.41725    0.08681    0.15141    1.00000    0.00000
Pd    5    0.33422    0.16845    0.07534    1.00000    0.00000
Pd    5    0.49971    0.99990    0.99850    1.00000    0.00000
Pd    5    0.50236    0.99910    0.22553    1.00000    0.00000
Pd    5    0.66940    0.08781    0.14999    1.00000    0.00000
Pd    5    0.58433    0.16915    0.07548    1.00000    0.00000
Pd    5    0.74988    0.99957    0.99853    1.00000    0.00000
Pd    5    0.74844    0.99769    0.22574    1.00000    0.00000
Pd    5    0.91864    0.08502    0.15036    1.00000    0.00000
Pd    5    0.83414    0.16849    0.07490    1.00000    0.00000
Pd    5    0.00032    0.25000    0.99870    1.00000    0.00000
Pd    5    0.00532    0.26102    0.22715    1.00000    0.00000
Pd    5    0.16435    0.33287    0.15135    1.00000    0.00000
Pd    5    0.08249    0.41644    0.07517    1.00000    0.00000
Pd    5    0.24962    0.24947    0.99897    1.00000    0.00000
Pd    5    0.26124    0.26865    0.23469    1.00000    0.00000
Pd    5    0.41642    0.33318    0.15322    1.00000    0.00000
Pd    5    0.33342    0.41698    0.07557    1.00000    0.00000
Pd    5    0.50006    0.25010    0.99944    1.00000    0.00000
Pd    5    0.51064    0.26702    0.23361    1.00000    0.00000
Pd    5    0.66832    0.33331    0.15296    1.00000    0.00000
Pd    5    0.58423    0.41822    0.07719    1.00000    0.00000
Pd    5    0.74988    0.24990    0.99906    1.00000    0.00000
Pd    5    0.75990    0.26836    0.23136    1.00000    0.00000
Pd    5    0.91777    0.33443    0.15224    1.00000    0.00000
Pd    5    0.83357    0.41724    0.07685    1.00000    0.00000
Pd    5    0.99939    0.49961    0.99856    1.00000    0.00000
Pd    5    0.00702    0.51035    0.22741    1.00000    0.00000
Pd    5    0.16847    0.58640    0.14903    1.00000    0.00000
Pd    5    0.08161    0.66639    0.07441    1.00000    0.00000
Pd    5    0.24997    0.50000    0.99854    1.00000    0.00000
Pd    5    0.25577    0.51353    0.22821    1.00000    0.00000
Pd    5    0.41920    0.59009    0.15130    1.00000    0.00000
Pd    5    0.33335    0.66709    0.07469    1.00000    0.00000
Pd    5    0.49987    0.49921    0.99935    1.00000    0.00000
Pd    5    0.51246    0.51592    0.22962    1.00000    0.00000
Pd    5    0.66943    0.58871    0.15083    1.00000    0.00000
Pd    5    0.58385    0.66612    0.07579    1.00000    0.00000
Pd    5    0.74958    0.49994    0.00010    1.00000    0.00000
Pd    5    0.75778    0.51172    0.22801    1.00000    0.00000
Pd    5    0.92064    0.58660    0.15167    1.00000    0.00000
Pd    5    0.83295    0.66666    0.07634    1.00000    0.00000
Pd    5    0.99923    0.74963    0.99879    1.00000    0.00000
Pd    5    0.99873    0.74756    0.22314    1.00000    0.00000
Pd    5    0.17150    0.83857    0.14955    1.00000    0.00000
Pd    5    0.08256    0.91706    0.07476    1.00000    0.00000
Pd    5    0.25012    0.75052    0.99795    1.00000    0.00000
Pd    5    0.25545    0.75690    0.22644    1.00000    0.00000
Pd    5    0.41901    0.83866    0.15176    1.00000    0.00000
Pd    5    0.33408    0.91680    0.07483    1.00000    0.00000
Pd    5    0.50000    0.75001    0.99893    1.00000    0.00000
Pd    5    0.50626    0.75689    0.22910    1.00000    0.00000
Pd    5    0.66782    0.83862    0.15103    1.00000    0.00000
Pd    5    0.58292    0.91654    0.07516    1.00000    0.00000
Pd    5    0.74984    0.74988    0.99878    1.00000    0.00000
Pd    5    0.75426    0.75553    0.22491    1.00000    0.00000
Pd    5    0.92000    0.83972    0.14948    1.00000    0.00000
Pd    5    0.83272    0.91680    0.07488    1.00000    0.00000
END
