# Supplementary material for: Intentional Formation of Persistent Surface Redox Mediators by Adsorption of Polyconjugated Carbonyl Complexes to Pd Nanoparticles
Source: J Am Chem Soc. 2025 Apr 4;147(20):16885–900. doi: 10.1021/jacs.4c15874 (PMC12100725; doi:10.1021/jacs.4c15874)
Supplement: Supplementary file 2 [file ja4c15874_si_002.zip › Structures/Heterogeneous/Adsorption/NonQuinones/5_16_O, 2_16_H/Chemisorbed/04.res]

TITL CONTCAR
CELL 0.0000 11.0046 11.0046 30.0000 90.0000 90.0000 120.0000
LATT -1
SFAC C H O Pd
 C    1    0.75573    0.69705    0.33583    1.00000    0.00000
 C    1    0.73549    0.55785    0.35388    1.00000    0.00000
 C    1    0.60501    0.66088    0.32913    1.00000    0.00000
 C    1    0.61322    0.45002    0.32609    1.00000    0.00000
 H    2    0.33659    0.43781    0.25662    1.00000    0.00000
 H    2    0.81565    0.78694    0.35792    1.00000    0.00000
 H    2    0.81003    0.72150    0.30309    1.00000    0.00000
 H    2    0.82842    0.54634    0.35004    1.00000    0.00000
 H    2    0.70692    0.54679    0.38934    1.00000    0.00000
 H    2    0.55256    0.65622    0.36086    1.00000    0.00000
 H    2    0.58929    0.72852    0.30552    1.00000    0.00000
 H    2    0.65154    0.41943    0.29623    1.00000    0.00000
 H    2    0.53829    0.35365    0.34355    1.00000    0.00000
 H    2    0.32569    0.42223    0.18160    1.00000    0.00000
 H    2    0.58947    0.42086    0.18939    1.00000    0.00000
 O    3    0.82789    0.15827    0.26650    1.00000    0.00000
 O    3    0.57913    0.15683    0.26718    1.00000    0.00000
 O    3    0.33400    0.16425    0.26874    1.00000    0.00000
 O    3    0.07636    0.16752    0.26847    1.00000    0.00000
 O    3    0.07127    0.89572    0.26726    1.00000    0.00000
 O    3    0.13221    0.53913    0.28475    1.00000    0.00000
 O    3    0.20853    0.68217    0.29030    1.00000    0.00000
 O    3    0.53715    0.51952    0.31001    1.00000    0.00000
Pd    4    0.99963    0.99994    0.99837    1.00000    0.00000
Pd    4    0.98820    0.99194    0.23058    1.00000    0.00000
Pd    4    0.16517    0.08277    0.15132    1.00000    0.00000
Pd    4    0.08374    0.16753    0.07513    1.00000    0.00000
Pd    4    0.25014    0.99966    0.99862    1.00000    0.00000
Pd    4    0.24883    0.99313    0.22852    1.00000    0.00000
Pd    4    0.41396    0.08324    0.15105    1.00000    0.00000
Pd    4    0.33422    0.16845    0.07534    1.00000    0.00000
Pd    4    0.49971    0.99990    0.99850    1.00000    0.00000
Pd    4    0.49816    0.99339    0.22586    1.00000    0.00000
Pd    4    0.66716    0.08512    0.15023    1.00000    0.00000
Pd    4    0.58433    0.16915    0.07548    1.00000    0.00000
Pd    4    0.74988    0.99957    0.99853    1.00000    0.00000
Pd    4    0.74250    0.99098    0.22693    1.00000    0.00000
Pd    4    0.91621    0.08234    0.15081    1.00000    0.00000
Pd    4    0.83414    0.16849    0.07490    1.00000    0.00000
Pd    4    0.00032    0.25000    0.99870    1.00000    0.00000
Pd    4    0.99965    0.25568    0.22746    1.00000    0.00000
Pd    4    0.16118    0.32980    0.15118    1.00000    0.00000
Pd    4    0.08249    0.41644    0.07517    1.00000    0.00000
Pd    4    0.24962    0.24947    0.99897    1.00000    0.00000
Pd    4    0.25290    0.25957    0.23240    1.00000    0.00000
Pd    4    0.41394    0.33106    0.15295    1.00000    0.00000
Pd    4    0.33342    0.41698    0.07557    1.00000    0.00000
Pd    4    0.50006    0.25010    0.99944    1.00000    0.00000
Pd    4    0.50353    0.25735    0.23013    1.00000    0.00000
Pd    4    0.66606    0.33013    0.15233    1.00000    0.00000
Pd    4    0.58423    0.41822    0.07719    1.00000    0.00000
Pd    4    0.74988    0.24990    0.99906    1.00000    0.00000
Pd    4    0.75544    0.26230    0.23104    1.00000    0.00000
Pd    4    0.91559    0.33234    0.15246    1.00000    0.00000
Pd    4    0.83357    0.41724    0.07685    1.00000    0.00000
Pd    4    0.99939    0.49961    0.99856    1.00000    0.00000
Pd    4    0.00276    0.50685    0.22780    1.00000    0.00000
Pd    4    0.16613    0.58413    0.14880    1.00000    0.00000
Pd    4    0.08161    0.66639    0.07441    1.00000    0.00000
Pd    4    0.24997    0.50000    0.99854    1.00000    0.00000
Pd    4    0.24889    0.50753    0.22737    1.00000    0.00000
Pd    4    0.41738    0.58715    0.15099    1.00000    0.00000
Pd    4    0.33335    0.66709    0.07469    1.00000    0.00000
Pd    4    0.49987    0.49921    0.99935    1.00000    0.00000
Pd    4    0.50620    0.51046    0.23157    1.00000    0.00000
Pd    4    0.66666    0.58608    0.15079    1.00000    0.00000
Pd    4    0.58385    0.66612    0.07579    1.00000    0.00000
Pd    4    0.74958    0.49994    0.00010    1.00000    0.00000
Pd    4    0.75307    0.50527    0.22688    1.00000    0.00000
Pd    4    0.91847    0.58428    0.15145    1.00000    0.00000
Pd    4    0.83295    0.66666    0.07634    1.00000    0.00000
Pd    4    0.99923    0.74963    0.99879    1.00000    0.00000
Pd    4    0.99353    0.74303    0.22330    1.00000    0.00000
Pd    4    0.16864    0.83577    0.14984    1.00000    0.00000
Pd    4    0.08256    0.91706    0.07476    1.00000    0.00000
Pd    4    0.25012    0.75052    0.99795    1.00000    0.00000
Pd    4    0.25212    0.75228    0.22635    1.00000    0.00000
Pd    4    0.41622    0.83646    0.15107    1.00000    0.00000
Pd    4    0.33408    0.91680    0.07483    1.00000    0.00000
Pd    4    0.50000    0.75001    0.99893    1.00000    0.00000
Pd    4    0.50052    0.75155    0.22616    1.00000    0.00000
Pd    4    0.66677    0.83736    0.15044    1.00000    0.00000
Pd    4    0.58292    0.91654    0.07516    1.00000    0.00000
Pd    4    0.74984    0.74988    0.99878    1.00000    0.00000
Pd    4    0.74810    0.75025    0.22448    1.00000    0.00000
Pd    4    0.91763    0.83715    0.14960    1.00000    0.00000
Pd    4    0.83272    0.91680    0.07488    1.00000    0.00000
END
