# Supplementary material for: Intentional Formation of Persistent Surface Redox Mediators by Adsorption of Polyconjugated Carbonyl Complexes to Pd Nanoparticles
Source: J Am Chem Soc. 2025 Apr 4;147(20):16885–900. doi: 10.1021/jacs.4c15874 (PMC12100725; doi:10.1021/jacs.4c15874)
Supplement: Supplementary file 2 [file ja4c15874_si_002.zip › Structures/Heterogeneous/Adsorption/NonQuinones/5_16_O, 2_16_H/Chemisorbed/05.res]

TITL CONTCAR
CELL 0.0000 11.0046 11.0046 30.0000 90.0000 90.0000 120.0000
LATT -1
SFAC C H O Pd
 C    1    0.55874    0.66127    0.33037    1.00000    0.00000
 C    1    0.71752    0.74111    0.33113    1.00000    0.00000
 C    1    0.55976    0.44759    0.33860    1.00000    0.00000
 C    1    0.71865    0.52812    0.33921    1.00000    0.00000
 H    2    0.33897    0.43653    0.25614    1.00000    0.00000
 H    2    0.51878    0.71374    0.30832    1.00000    0.00000
 H    2    0.51546    0.65198    0.36410    1.00000    0.00000
 H    2    0.51705    0.43434    0.37261    1.00000    0.00000
 H    2    0.51954    0.34408    0.32308    1.00000    0.00000
 H    2    0.75696    0.75721    0.29536    1.00000    0.00000
 H    2    0.75928    0.84510    0.34629    1.00000    0.00000
 H    2    0.76049    0.47747    0.36094    1.00000    0.00000
 H    2    0.75888    0.53168    0.30426    1.00000    0.00000
 H    2    0.32699    0.42464    0.18172    1.00000    0.00000
 H    2    0.59435    0.42456    0.19110    1.00000    0.00000
 O    3    0.83152    0.15917    0.26670    1.00000    0.00000
 O    3    0.58293    0.15800    0.26796    1.00000    0.00000
 O    3    0.33735    0.16489    0.26946    1.00000    0.00000
 O    3    0.07954    0.16843    0.26879    1.00000    0.00000
 O    3    0.07466    0.89649    0.26757    1.00000    0.00000
 O    3    0.13952    0.53901    0.28464    1.00000    0.00000
 O    3    0.21471    0.68212    0.29047    1.00000    0.00000
 O    3    0.77347    0.66850    0.35478    1.00000    0.00000
 O    3    0.50664    0.52188    0.31259    1.00000    0.00000
Pd    4    0.99963    0.99994    0.99837    1.00000    0.00000
Pd    4    0.99207    0.99313    0.23082    1.00000    0.00000
Pd    4    0.16698    0.08319    0.15145    1.00000    0.00000
Pd    4    0.08374    0.16753    0.07513    1.00000    0.00000
Pd    4    0.25014    0.99966    0.99862    1.00000    0.00000
Pd    4    0.25268    0.99431    0.22898    1.00000    0.00000
Pd    4    0.41614    0.08450    0.15150    1.00000    0.00000
Pd    4    0.33422    0.16845    0.07534    1.00000    0.00000
Pd    4    0.49971    0.99990    0.99850    1.00000    0.00000
Pd    4    0.50148    0.99481    0.22637    1.00000    0.00000
Pd    4    0.66885    0.08611    0.15039    1.00000    0.00000
Pd    4    0.58433    0.16915    0.07548    1.00000    0.00000
Pd    4    0.74988    0.99957    0.99853    1.00000    0.00000
Pd    4    0.74584    0.99256    0.22680    1.00000    0.00000
Pd    4    0.91814    0.08304    0.15087    1.00000    0.00000
Pd    4    0.83414    0.16849    0.07490    1.00000    0.00000
Pd    4    0.00032    0.25000    0.99870    1.00000    0.00000
Pd    4    0.00303    0.25660    0.22760    1.00000    0.00000
Pd    4    0.16301    0.32995    0.15116    1.00000    0.00000
Pd    4    0.08249    0.41644    0.07517    1.00000    0.00000
Pd    4    0.24962    0.24947    0.99897    1.00000    0.00000
Pd    4    0.25641    0.25992    0.23281    1.00000    0.00000
Pd    4    0.41594    0.33150    0.15319    1.00000    0.00000
Pd    4    0.33342    0.41698    0.07557    1.00000    0.00000
Pd    4    0.50006    0.25010    0.99944    1.00000    0.00000
Pd    4    0.50815    0.25991    0.23144    1.00000    0.00000
Pd    4    0.66822    0.33185    0.15308    1.00000    0.00000
Pd    4    0.58423    0.41822    0.07719    1.00000    0.00000
Pd    4    0.74988    0.24990    0.99906    1.00000    0.00000
Pd    4    0.75898    0.26403    0.23175    1.00000    0.00000
Pd    4    0.91722    0.33277    0.15272    1.00000    0.00000
Pd    4    0.83357    0.41724    0.07685    1.00000    0.00000
Pd    4    0.99939    0.49961    0.99856    1.00000    0.00000
Pd    4    0.00660    0.50789    0.22806    1.00000    0.00000
Pd    4    0.16754    0.58472    0.14882    1.00000    0.00000
Pd    4    0.08161    0.66639    0.07441    1.00000    0.00000
Pd    4    0.24997    0.50000    0.99854    1.00000    0.00000
Pd    4    0.25284    0.50805    0.22705    1.00000    0.00000
Pd    4    0.41920    0.58790    0.15058    1.00000    0.00000
Pd    4    0.33335    0.66709    0.07469    1.00000    0.00000
Pd    4    0.49987    0.49921    0.99935    1.00000    0.00000
Pd    4    0.51004    0.51099    0.23106    1.00000    0.00000
Pd    4    0.66891    0.58678    0.15103    1.00000    0.00000
Pd    4    0.58385    0.66612    0.07579    1.00000    0.00000
Pd    4    0.74958    0.49994    0.00010    1.00000    0.00000
Pd    4    0.75694    0.50761    0.22890    1.00000    0.00000
Pd    4    0.91982    0.58464    0.15198    1.00000    0.00000
Pd    4    0.83295    0.66666    0.07634    1.00000    0.00000
Pd    4    0.99923    0.74963    0.99879    1.00000    0.00000
Pd    4    0.99745    0.74446    0.22361    1.00000    0.00000
Pd    4    0.17048    0.83650    0.14999    1.00000    0.00000
Pd    4    0.08256    0.91706    0.07476    1.00000    0.00000
Pd    4    0.25012    0.75052    0.99795    1.00000    0.00000
Pd    4    0.25561    0.75319    0.22650    1.00000    0.00000
Pd    4    0.41820    0.83758    0.15114    1.00000    0.00000
Pd    4    0.33408    0.91680    0.07483    1.00000    0.00000
Pd    4    0.50000    0.75001    0.99893    1.00000    0.00000
Pd    4    0.50367    0.75260    0.22575    1.00000    0.00000
Pd    4    0.66923    0.83802    0.15055    1.00000    0.00000
Pd    4    0.58292    0.91654    0.07516    1.00000    0.00000
Pd    4    0.74984    0.74988    0.99878    1.00000    0.00000
Pd    4    0.75134    0.75134    0.22558    1.00000    0.00000
Pd    4    0.91914    0.83753    0.14989    1.00000    0.00000
Pd    4    0.83272    0.91680    0.07488    1.00000    0.00000
END
