# Supplementary material for: Intentional Formation of Persistent Surface Redox Mediators by Adsorption of Polyconjugated Carbonyl Complexes to Pd Nanoparticles
Source: J Am Chem Soc. 2025 Apr 4;147(20):16885–900. doi: 10.1021/jacs.4c15874 (PMC12100725; doi:10.1021/jacs.4c15874)
Supplement: Supplementary file 2 [file ja4c15874_si_002.zip › Structures/Heterogeneous/Adsorption/NonQuinones/5_16_O, 2_16_H/Chemisorbed/06.res]

TITL CONTCAR
CELL 0.0000 11.0046 11.0046 30.0000 90.0000 90.0000 120.0000
LATT -1
SFAC C H O Pd
 C    1    0.82627    0.66586    0.34127    1.00000    0.00000
 C    1    0.68741    0.52832    0.33808    1.00000    0.00000
 C    1    0.95329    0.64513    0.34461    1.00000    0.00000
 C    1    0.55857    0.54627    0.33759    1.00000    0.00000
 C    1    0.08717    0.77486    0.36039    1.00000    0.00000
 C    1    0.42165    0.41139    0.34727    1.00000    0.00000
 H    2    0.34943    0.44477    0.25758    1.00000    0.00000
 H    2    0.83792    0.73308    0.31217    1.00000    0.00000
 H    2    0.82294    0.72394    0.37081    1.00000    0.00000
 H    2    0.67952    0.45990    0.36616    1.00000    0.00000
 H    2    0.68663    0.46976    0.30756    1.00000    0.00000
 H    2    0.92731    0.55755    0.36775    1.00000    0.00000
 H    2    0.97079    0.60985    0.31186    1.00000    0.00000
 H    2    0.57293    0.62772    0.36184    1.00000    0.00000
 H    2    0.55301    0.59003    0.30443    1.00000    0.00000
 H    2    0.12545    0.85986    0.33566    1.00000    0.00000
 H    2    0.17188    0.75140    0.36627    1.00000    0.00000
 H    2    0.06742    0.81429    0.39172    1.00000    0.00000
 H    2    0.40759    0.32565    0.32513    1.00000    0.00000
 H    2    0.42118    0.37687    0.38173    1.00000    0.00000
 H    2    0.33004    0.42531    0.34300    1.00000    0.00000
 H    2    0.32708    0.42053    0.18206    1.00000    0.00000
 H    2    0.59577    0.42120    0.19113    1.00000    0.00000
 O    3    0.83173    0.16085    0.26659    1.00000    0.00000
 O    3    0.58285    0.15873    0.26792    1.00000    0.00000
 O    3    0.33524    0.16187    0.26907    1.00000    0.00000
 O    3    0.07923    0.16896    0.26857    1.00000    0.00000
 O    3    0.07487    0.89982    0.26615    1.00000    0.00000
 O    3    0.14981    0.53953    0.28431    1.00000    0.00000
 O    3    0.22625    0.68224    0.28981    1.00000    0.00000
Pd    4    0.99963    0.99994    0.99837    1.00000    0.00000
Pd    4    0.99168    0.99498    0.22985    1.00000    0.00000
Pd    4    0.16676    0.08363    0.15126    1.00000    0.00000
Pd    4    0.08374    0.16753    0.07513    1.00000    0.00000
Pd    4    0.25014    0.99966    0.99862    1.00000    0.00000
Pd    4    0.25271    0.99503    0.22767    1.00000    0.00000
Pd    4    0.41646    0.08490    0.15136    1.00000    0.00000
Pd    4    0.33422    0.16845    0.07534    1.00000    0.00000
Pd    4    0.49971    0.99990    0.99850    1.00000    0.00000
Pd    4    0.50133    0.99631    0.22604    1.00000    0.00000
Pd    4    0.66902    0.08642    0.15034    1.00000    0.00000
Pd    4    0.58433    0.16915    0.07548    1.00000    0.00000
Pd    4    0.74988    0.99957    0.99853    1.00000    0.00000
Pd    4    0.74521    0.99335    0.22706    1.00000    0.00000
Pd    4    0.91768    0.08358    0.15074    1.00000    0.00000
Pd    4    0.83414    0.16849    0.07490    1.00000    0.00000
Pd    4    0.00032    0.25000    0.99870    1.00000    0.00000
Pd    4    0.00330    0.25770    0.22755    1.00000    0.00000
Pd    4    0.16319    0.33039    0.15114    1.00000    0.00000
Pd    4    0.08249    0.41644    0.07517    1.00000    0.00000
Pd    4    0.24962    0.24947    0.99897    1.00000    0.00000
Pd    4    0.25765    0.26232    0.23347    1.00000    0.00000
Pd    4    0.41584    0.33100    0.15305    1.00000    0.00000
Pd    4    0.33342    0.41698    0.07557    1.00000    0.00000
Pd    4    0.50006    0.25010    0.99944    1.00000    0.00000
Pd    4    0.50872    0.26312    0.23278    1.00000    0.00000
Pd    4    0.66817    0.33189    0.15298    1.00000    0.00000
Pd    4    0.58423    0.41822    0.07719    1.00000    0.00000
Pd    4    0.74988    0.24990    0.99906    1.00000    0.00000
Pd    4    0.75892    0.26541    0.23171    1.00000    0.00000
Pd    4    0.91736    0.33331    0.15271    1.00000    0.00000
Pd    4    0.83357    0.41724    0.07685    1.00000    0.00000
Pd    4    0.99939    0.49961    0.99856    1.00000    0.00000
Pd    4    0.00715    0.50877    0.22851    1.00000    0.00000
Pd    4    0.16734    0.58470    0.14900    1.00000    0.00000
Pd    4    0.08161    0.66639    0.07441    1.00000    0.00000
Pd    4    0.24997    0.50000    0.99854    1.00000    0.00000
Pd    4    0.25426    0.50855    0.22709    1.00000    0.00000
Pd    4    0.41844    0.58788    0.15056    1.00000    0.00000
Pd    4    0.33335    0.66709    0.07469    1.00000    0.00000
Pd    4    0.49987    0.49921    0.99935    1.00000    0.00000
Pd    4    0.51037    0.51324    0.22948    1.00000    0.00000
Pd    4    0.66943    0.58755    0.15103    1.00000    0.00000
Pd    4    0.58385    0.66612    0.07579    1.00000    0.00000
Pd    4    0.74958    0.49994    0.00010    1.00000    0.00000
Pd    4    0.75617    0.50827    0.22855    1.00000    0.00000
Pd    4    0.91985    0.58463    0.15196    1.00000    0.00000
Pd    4    0.83295    0.66666    0.07634    1.00000    0.00000
Pd    4    0.99923    0.74963    0.99879    1.00000    0.00000
Pd    4    0.99655    0.74435    0.22354    1.00000    0.00000
Pd    4    0.17029    0.83623    0.14986    1.00000    0.00000
Pd    4    0.08256    0.91706    0.07476    1.00000    0.00000
Pd    4    0.25012    0.75052    0.99795    1.00000    0.00000
Pd    4    0.25545    0.75375    0.22629    1.00000    0.00000
Pd    4    0.41844    0.83783    0.15110    1.00000    0.00000
Pd    4    0.33408    0.91680    0.07483    1.00000    0.00000
Pd    4    0.50000    0.75001    0.99893    1.00000    0.00000
Pd    4    0.50416    0.75340    0.22650    1.00000    0.00000
Pd    4    0.66857    0.83778    0.15074    1.00000    0.00000
Pd    4    0.58292    0.91654    0.07516    1.00000    0.00000
Pd    4    0.74984    0.74988    0.99878    1.00000    0.00000
Pd    4    0.75095    0.75255    0.22610    1.00000    0.00000
Pd    4    0.91889    0.83779    0.14998    1.00000    0.00000
Pd    4    0.83272    0.91680    0.07488    1.00000    0.00000
END
