# Supplementary material for: Intentional Formation of Persistent Surface Redox Mediators by Adsorption of Polyconjugated Carbonyl Complexes to Pd Nanoparticles
Source: J Am Chem Soc. 2025 Apr 4;147(20):16885–900. doi: 10.1021/jacs.4c15874 (PMC12100725; doi:10.1021/jacs.4c15874)
Supplement: Supplementary file 2 [file ja4c15874_si_002.zip › Structures/Heterogeneous/Adsorption/NonQuinones/5_16_O, 2_16_H/Physisorbed/01.res]

TITL CONTCAR
CELL 0.0000 11.0046 11.0046 30.0000 90.0000 90.0000 120.0000
LATT -1
SFAC C H O Pd
 C    1    0.40007    0.42386    0.63216    1.00000    0.00000
 C    1    0.48860    0.36669    0.63274    1.00000    0.00000
 C    1    0.45712    0.56956    0.63254    1.00000    0.00000
 C    1    0.60277    0.65813    0.63362    1.00000    0.00000
 C    1    0.63425    0.45527    0.63388    1.00000    0.00000
 C    1    0.69132    0.60096    0.63436    1.00000    0.00000
 H    2    0.35507    0.45408    0.25975    1.00000    0.00000
 H    2    0.44406    0.25299    0.63231    1.00000    0.00000
 H    2    0.70342    0.41076    0.63445    1.00000    0.00000
 H    2    0.38800    0.61414    0.63197    1.00000    0.00000
 H    2    0.64738    0.77183    0.63396    1.00000    0.00000
 H    2    0.28643    0.35468    0.63138    1.00000    0.00000
 H    2    0.80494    0.67007    0.63547    1.00000    0.00000
 H    2    0.32353    0.42171    0.18342    1.00000    0.00000
 H    2    0.59262    0.42076    0.19013    1.00000    0.00000
 O    3    0.83127    0.16185    0.26629    1.00000    0.00000
 O    3    0.58282    0.15982    0.26771    1.00000    0.00000
 O    3    0.33567    0.16475    0.26959    1.00000    0.00000
 O    3    0.07922    0.17058    0.26850    1.00000    0.00000
 O    3    0.07425    0.89908    0.26697    1.00000    0.00000
 O    3    0.13326    0.54093    0.28485    1.00000    0.00000
 O    3    0.20752    0.68361    0.29061    1.00000    0.00000
Pd    4    0.99963    0.99994    0.99837    1.00000    0.00000
Pd    4    0.99203    0.99563    0.23030    1.00000    0.00000
Pd    4    0.16670    0.08443    0.15145    1.00000    0.00000
Pd    4    0.08374    0.16753    0.07513    1.00000    0.00000
Pd    4    0.25014    0.99966    0.99862    1.00000    0.00000
Pd    4    0.25239    0.99659    0.22823    1.00000    0.00000
Pd    4    0.41596    0.08552    0.15138    1.00000    0.00000
Pd    4    0.33422    0.16845    0.07534    1.00000    0.00000
Pd    4    0.49971    0.99990    0.99850    1.00000    0.00000
Pd    4    0.50086    0.99735    0.22593    1.00000    0.00000
Pd    4    0.66872    0.08671    0.15017    1.00000    0.00000
Pd    4    0.58433    0.16915    0.07548    1.00000    0.00000
Pd    4    0.74988    0.99957    0.99853    1.00000    0.00000
Pd    4    0.74546    0.99452    0.22674    1.00000    0.00000
Pd    4    0.91773    0.08393    0.15070    1.00000    0.00000
Pd    4    0.83414    0.16849    0.07490    1.00000    0.00000
Pd    4    0.00032    0.25000    0.99870    1.00000    0.00000
Pd    4    0.00307    0.25862    0.22729    1.00000    0.00000
Pd    4    0.16327    0.33147    0.15140    1.00000    0.00000
Pd    4    0.08249    0.41644    0.07517    1.00000    0.00000
Pd    4    0.24962    0.24947    0.99897    1.00000    0.00000
Pd    4    0.25857    0.26535    0.23408    1.00000    0.00000
Pd    4    0.41502    0.33167    0.15305    1.00000    0.00000
Pd    4    0.33342    0.41698    0.07557    1.00000    0.00000
Pd    4    0.50006    0.25010    0.99944    1.00000    0.00000
Pd    4    0.50821    0.26442    0.23292    1.00000    0.00000
Pd    4    0.66765    0.33215    0.15286    1.00000    0.00000
Pd    4    0.58423    0.41822    0.07719    1.00000    0.00000
Pd    4    0.74988    0.24990    0.99906    1.00000    0.00000
Pd    4    0.75817    0.26594    0.23122    1.00000    0.00000
Pd    4    0.91716    0.33374    0.15239    1.00000    0.00000
Pd    4    0.83357    0.41724    0.07685    1.00000    0.00000
Pd    4    0.99939    0.49961    0.99856    1.00000    0.00000
Pd    4    0.00563    0.50909    0.22769    1.00000    0.00000
Pd    4    0.16770    0.58538    0.14921    1.00000    0.00000
Pd    4    0.08161    0.66639    0.07441    1.00000    0.00000
Pd    4    0.24997    0.50000    0.99854    1.00000    0.00000
Pd    4    0.25402    0.51050    0.22864    1.00000    0.00000
Pd    4    0.41775    0.58826    0.15085    1.00000    0.00000
Pd    4    0.33335    0.66709    0.07469    1.00000    0.00000
Pd    4    0.49987    0.49921    0.99935    1.00000    0.00000
Pd    4    0.50997    0.51429    0.22962    1.00000    0.00000
Pd    4    0.66869    0.58796    0.15085    1.00000    0.00000
Pd    4    0.58385    0.66612    0.07579    1.00000    0.00000
Pd    4    0.74958    0.49994    0.00010    1.00000    0.00000
Pd    4    0.75519    0.50946    0.22788    1.00000    0.00000
Pd    4    0.91985    0.58561    0.15171    1.00000    0.00000
Pd    4    0.83295    0.66666    0.07634    1.00000    0.00000
Pd    4    0.99923    0.74963    0.99879    1.00000    0.00000
Pd    4    0.99611    0.74558    0.22354    1.00000    0.00000
Pd    4    0.16997    0.83717    0.14988    1.00000    0.00000
Pd    4    0.08256    0.91706    0.07476    1.00000    0.00000
Pd    4    0.25012    0.75052    0.99795    1.00000    0.00000
Pd    4    0.25507    0.75477    0.22687    1.00000    0.00000
Pd    4    0.41755    0.83818    0.15142    1.00000    0.00000
Pd    4    0.33408    0.91680    0.07483    1.00000    0.00000
Pd    4    0.50000    0.75001    0.99893    1.00000    0.00000
Pd    4    0.50378    0.75461    0.22658    1.00000    0.00000
Pd    4    0.66791    0.83822    0.15067    1.00000    0.00000
Pd    4    0.58292    0.91654    0.07516    1.00000    0.00000
Pd    4    0.74984    0.74988    0.99878    1.00000    0.00000
Pd    4    0.75035    0.75350    0.22575    1.00000    0.00000
Pd    4    0.91875    0.83850    0.14988    1.00000    0.00000
Pd    4    0.83272    0.91680    0.07488    1.00000    0.00000
END
