# Supplementary material for: Intentional Formation of Persistent Surface Redox Mediators by Adsorption of Polyconjugated Carbonyl Complexes to Pd Nanoparticles
Source: J Am Chem Soc. 2025 Apr 4;147(20):16885–900. doi: 10.1021/jacs.4c15874 (PMC12100725; doi:10.1021/jacs.4c15874)
Supplement: Supplementary file 2 [file ja4c15874_si_002.zip › Structures/Heterogeneous/Adsorption/NonQuinones/5_16_O, 2_16_H/Physisorbed/02.res]

TITL CONTCAR
CELL 0.0000 11.0046 11.0046 30.0000 90.0000 90.0000 120.0000
LATT -1
SFAC C F H O Pd
 C    1    0.51152    0.44265    0.63233    1.00000    0.00000
 C    1    0.59455    0.38068    0.63505    1.00000    0.00000
 C    1    0.57829    0.58796    0.62952    1.00000    0.00000
 C    1    0.72426    0.66928    0.62953    1.00000    0.00000
 C    1    0.74054    0.46187    0.63456    1.00000    0.00000
 C    1    0.80731    0.60726    0.63196    1.00000    0.00000
 F    2    0.53347    0.23882    0.63839    1.00000    0.00000
 F    2    0.81803    0.39711    0.63729    1.00000    0.00000
 F    2    0.50079    0.65266    0.62667    1.00000    0.00000
 F    2    0.78529    0.81135    0.62747    1.00000    0.00000
 H    3    0.35460    0.45246    0.25967    1.00000    0.00000
 H    3    0.39744    0.37934    0.63229    1.00000    0.00000
 H    3    0.92134    0.67072    0.63227    1.00000    0.00000
 H    3    0.32256    0.42486    0.18362    1.00000    0.00000
 H    3    0.59240    0.42025    0.19088    1.00000    0.00000
 O    4    0.83210    0.16213    0.26624    1.00000    0.00000
 O    4    0.58369    0.15988    0.26774    1.00000    0.00000
 O    4    0.33673    0.16504    0.26962    1.00000    0.00000
 O    4    0.08005    0.17100    0.26852    1.00000    0.00000
 O    4    0.07522    0.89965    0.26704    1.00000    0.00000
 O    4    0.13651    0.54118    0.28454    1.00000    0.00000
 O    4    0.21105    0.68392    0.29044    1.00000    0.00000
Pd    5    0.99963    0.99994    0.99837    1.00000    0.00000
Pd    5    0.99317    0.99618    0.23029    1.00000    0.00000
Pd    5    0.16738    0.08499    0.15145    1.00000    0.00000
Pd    5    0.08374    0.16753    0.07513    1.00000    0.00000
Pd    5    0.25014    0.99966    0.99862    1.00000    0.00000
Pd    5    0.25332    0.99731    0.22814    1.00000    0.00000
Pd    5    0.41670    0.08616    0.15140    1.00000    0.00000
Pd    5    0.33422    0.16845    0.07534    1.00000    0.00000
Pd    5    0.49971    0.99990    0.99850    1.00000    0.00000
Pd    5    0.50191    0.99784    0.22583    1.00000    0.00000
Pd    5    0.66930    0.08715    0.15018    1.00000    0.00000
Pd    5    0.58433    0.16915    0.07548    1.00000    0.00000
Pd    5    0.74988    0.99957    0.99853    1.00000    0.00000
Pd    5    0.74635    0.99482    0.22673    1.00000    0.00000
Pd    5    0.91827    0.08433    0.15073    1.00000    0.00000
Pd    5    0.83414    0.16849    0.07490    1.00000    0.00000
Pd    5    0.00032    0.25000    0.99870    1.00000    0.00000
Pd    5    0.00400    0.25921    0.22734    1.00000    0.00000
Pd    5    0.16362    0.33154    0.15128    1.00000    0.00000
Pd    5    0.08249    0.41644    0.07517    1.00000    0.00000
Pd    5    0.24962    0.24947    0.99897    1.00000    0.00000
Pd    5    0.25974    0.26599    0.23429    1.00000    0.00000
Pd    5    0.41558    0.33223    0.15317    1.00000    0.00000
Pd    5    0.33342    0.41698    0.07557    1.00000    0.00000
Pd    5    0.50006    0.25010    0.99944    1.00000    0.00000
Pd    5    0.50964    0.26544    0.23318    1.00000    0.00000
Pd    5    0.66817    0.33272    0.15293    1.00000    0.00000
Pd    5    0.58423    0.41822    0.07719    1.00000    0.00000
Pd    5    0.74988    0.24990    0.99906    1.00000    0.00000
Pd    5    0.75912    0.26663    0.23136    1.00000    0.00000
Pd    5    0.91758    0.33409    0.15247    1.00000    0.00000
Pd    5    0.83357    0.41724    0.07685    1.00000    0.00000
Pd    5    0.99939    0.49961    0.99856    1.00000    0.00000
Pd    5    0.00662    0.50994    0.22783    1.00000    0.00000
Pd    5    0.16797    0.58566    0.14915    1.00000    0.00000
Pd    5    0.08161    0.66639    0.07441    1.00000    0.00000
Pd    5    0.24997    0.50000    0.99854    1.00000    0.00000
Pd    5    0.25511    0.51086    0.22825    1.00000    0.00000
Pd    5    0.41851    0.58864    0.15065    1.00000    0.00000
Pd    5    0.33335    0.66709    0.07469    1.00000    0.00000
Pd    5    0.49987    0.49921    0.99935    1.00000    0.00000
Pd    5    0.51097    0.51496    0.22969    1.00000    0.00000
Pd    5    0.66924    0.58822    0.15089    1.00000    0.00000
Pd    5    0.58385    0.66612    0.07579    1.00000    0.00000
Pd    5    0.74958    0.49994    0.00010    1.00000    0.00000
Pd    5    0.75638    0.51048    0.22796    1.00000    0.00000
Pd    5    0.92041    0.58602    0.15180    1.00000    0.00000
Pd    5    0.83295    0.66666    0.07634    1.00000    0.00000
Pd    5    0.99923    0.74963    0.99879    1.00000    0.00000
Pd    5    0.99727    0.74640    0.22356    1.00000    0.00000
Pd    5    0.17070    0.83768    0.14986    1.00000    0.00000
Pd    5    0.08256    0.91706    0.07476    1.00000    0.00000
Pd    5    0.25012    0.75052    0.99795    1.00000    0.00000
Pd    5    0.25612    0.75551    0.22676    1.00000    0.00000
Pd    5    0.41813    0.83852    0.15131    1.00000    0.00000
Pd    5    0.33408    0.91680    0.07483    1.00000    0.00000
Pd    5    0.50000    0.75001    0.99893    1.00000    0.00000
Pd    5    0.50489    0.75504    0.22636    1.00000    0.00000
Pd    5    0.66866    0.83865    0.15055    1.00000    0.00000
Pd    5    0.58292    0.91654    0.07516    1.00000    0.00000
Pd    5    0.74984    0.74988    0.99878    1.00000    0.00000
Pd    5    0.75147    0.75406    0.22562    1.00000    0.00000
Pd    5    0.91948    0.83893    0.14986    1.00000    0.00000
Pd    5    0.83272    0.91680    0.07488    1.00000    0.00000
END
