# Supplementary material for: Intentional Formation of Persistent Surface Redox Mediators by Adsorption of Polyconjugated Carbonyl Complexes to Pd Nanoparticles
Source: J Am Chem Soc. 2025 Apr 4;147(20):16885–900. doi: 10.1021/jacs.4c15874 (PMC12100725; doi:10.1021/jacs.4c15874)
Supplement: Supplementary file 2 [file ja4c15874_si_002.zip › Structures/Heterogeneous/Adsorption/NonQuinones/5_16_O, 2_16_H/Physisorbed/03.res]

TITL CONTCAR
CELL 0.0000 11.0046 11.0046 30.0000 90.0000 90.0000 120.0000
LATT -1
SFAC C Cl H O Pd
 C    1    0.49142    0.42375    0.65892    1.00000    0.00000
 C    1    0.57084    0.35781    0.66383    1.00000    0.00000
 C    1    0.55715    0.56824    0.65183    1.00000    0.00000
 C    1    0.70436    0.64810    0.65017    1.00000    0.00000
 C    1    0.71779    0.43691    0.66055    1.00000    0.00000
 C    1    0.78364    0.58172    0.65415    1.00000    0.00000
Cl    2    0.48586    0.17987    0.67399    1.00000    0.00000
Cl    2    0.81936    0.35848    0.66408    1.00000    0.00000
Cl    2    0.45505    0.64510    0.64500    1.00000    0.00000
Cl    2    0.78977    0.82753    0.64318    1.00000    0.00000
 H    3    0.35829    0.45784    0.26026    1.00000    0.00000
 H    3    0.37741    0.36201    0.66056    1.00000    0.00000
 H    3    0.89762    0.64329    0.65223    1.00000    0.00000
 H    3    0.32411    0.42219    0.18367    1.00000    0.00000
 H    3    0.59472    0.42062    0.19140    1.00000    0.00000
 O    4    0.83282    0.16326    0.26622    1.00000    0.00000
 O    4    0.58474    0.16124    0.26795    1.00000    0.00000
 O    4    0.33687    0.16559    0.27007    1.00000    0.00000
 O    4    0.08067    0.17220    0.26867    1.00000    0.00000
 O    4    0.07526    0.90025    0.26717    1.00000    0.00000
 O    4    0.13573    0.54161    0.28474    1.00000    0.00000
 O    4    0.21096    0.68424    0.29060    1.00000    0.00000
Pd    5    0.99963    0.99994    0.99837    1.00000    0.00000
Pd    5    0.99370    0.99727    0.23040    1.00000    0.00000
Pd    5    0.16764    0.08538    0.15155    1.00000    0.00000
Pd    5    0.08374    0.16753    0.07513    1.00000    0.00000
Pd    5    0.25014    0.99966    0.99862    1.00000    0.00000
Pd    5    0.25366    0.99795    0.22853    1.00000    0.00000
Pd    5    0.41683    0.08660    0.15158    1.00000    0.00000
Pd    5    0.33422    0.16845    0.07534    1.00000    0.00000
Pd    5    0.49971    0.99990    0.99850    1.00000    0.00000
Pd    5    0.50225    0.99892    0.22610    1.00000    0.00000
Pd    5    0.66947    0.08765    0.15024    1.00000    0.00000
Pd    5    0.58433    0.16915    0.07548    1.00000    0.00000
Pd    5    0.74988    0.99957    0.99853    1.00000    0.00000
Pd    5    0.74668    0.99581    0.22679    1.00000    0.00000
Pd    5    0.91853    0.08478    0.15075    1.00000    0.00000
Pd    5    0.83414    0.16849    0.07490    1.00000    0.00000
Pd    5    0.00032    0.25000    0.99870    1.00000    0.00000
Pd    5    0.00471    0.26001    0.22730    1.00000    0.00000
Pd    5    0.16418    0.33212    0.15137    1.00000    0.00000
Pd    5    0.08249    0.41644    0.07517    1.00000    0.00000
Pd    5    0.24962    0.24947    0.99897    1.00000    0.00000
Pd    5    0.26088    0.26753    0.23479    1.00000    0.00000
Pd    5    0.41602    0.33252    0.15324    1.00000    0.00000
Pd    5    0.33342    0.41698    0.07557    1.00000    0.00000
Pd    5    0.50006    0.25010    0.99944    1.00000    0.00000
Pd    5    0.50979    0.26629    0.23361    1.00000    0.00000
Pd    5    0.66841    0.33321    0.15300    1.00000    0.00000
Pd    5    0.58423    0.41822    0.07719    1.00000    0.00000
Pd    5    0.74988    0.24990    0.99906    1.00000    0.00000
Pd    5    0.75976    0.26767    0.23134    1.00000    0.00000
Pd    5    0.91800    0.33461    0.15245    1.00000    0.00000
Pd    5    0.83357    0.41724    0.07685    1.00000    0.00000
Pd    5    0.99939    0.49961    0.99856    1.00000    0.00000
Pd    5    0.00750    0.51081    0.22779    1.00000    0.00000
Pd    5    0.16850    0.58616    0.14921    1.00000    0.00000
Pd    5    0.08161    0.66639    0.07441    1.00000    0.00000
Pd    5    0.24997    0.50000    0.99854    1.00000    0.00000
Pd    5    0.25589    0.51154    0.22848    1.00000    0.00000
Pd    5    0.41852    0.58880    0.15074    1.00000    0.00000
Pd    5    0.33335    0.66709    0.07469    1.00000    0.00000
Pd    5    0.49987    0.49921    0.99935    1.00000    0.00000
Pd    5    0.51186    0.51620    0.22962    1.00000    0.00000
Pd    5    0.66953    0.58860    0.15095    1.00000    0.00000
Pd    5    0.58385    0.66612    0.07579    1.00000    0.00000
Pd    5    0.74958    0.49994    0.00010    1.00000    0.00000
Pd    5    0.75699    0.51131    0.22814    1.00000    0.00000
Pd    5    0.92079    0.58655    0.15184    1.00000    0.00000
Pd    5    0.83295    0.66666    0.07634    1.00000    0.00000
Pd    5    0.99923    0.74963    0.99879    1.00000    0.00000
Pd    5    0.99775    0.74725    0.22361    1.00000    0.00000
Pd    5    0.17102    0.83818    0.14995    1.00000    0.00000
Pd    5    0.08256    0.91706    0.07476    1.00000    0.00000
Pd    5    0.25012    0.75052    0.99795    1.00000    0.00000
Pd    5    0.25660    0.75611    0.22693    1.00000    0.00000
Pd    5    0.41844    0.83924    0.15137    1.00000    0.00000
Pd    5    0.33408    0.91680    0.07483    1.00000    0.00000
Pd    5    0.50000    0.75001    0.99893    1.00000    0.00000
Pd    5    0.50523    0.75609    0.22624    1.00000    0.00000
Pd    5    0.66891    0.83905    0.15058    1.00000    0.00000
Pd    5    0.58292    0.91654    0.07516    1.00000    0.00000
Pd    5    0.74984    0.74988    0.99878    1.00000    0.00000
Pd    5    0.75208    0.75513    0.22569    1.00000    0.00000
Pd    5    0.91972    0.83937    0.14990    1.00000    0.00000
Pd    5    0.83272    0.91680    0.07488    1.00000    0.00000
END
