# Supplementary material for: Intentional Formation of Persistent Surface Redox Mediators by Adsorption of Polyconjugated Carbonyl Complexes to Pd Nanoparticles
Source: J Am Chem Soc. 2025 Apr 4;147(20):16885–900. doi: 10.1021/jacs.4c15874 (PMC12100725; doi:10.1021/jacs.4c15874)
Supplement: Supplementary file 2 [file ja4c15874_si_002.zip › Structures/Heterogeneous/Adsorption/NonQuinones/5_16_O, 2_16_H/Physisorbed/04.res]

TITL CONTCAR
CELL 0.0000 11.0046 11.0046 30.0000 90.0000 90.0000 120.0000
LATT -1
SFAC C H O Pd
 C    1    0.72754    0.64094    0.62545    1.00000    0.00000
 C    1    0.70753    0.50115    0.64293    1.00000    0.00000
 C    1    0.57572    0.60300    0.61819    1.00000    0.00000
 C    1    0.58367    0.39325    0.61504    1.00000    0.00000
 H    2    0.35260    0.45003    0.25956    1.00000    0.00000
 H    2    0.78385    0.72850    0.64879    1.00000    0.00000
 H    2    0.78501    0.66954    0.59363    1.00000    0.00000
 H    2    0.80105    0.49067    0.63929    1.00000    0.00000
 H    2    0.67936    0.48975    0.67848    1.00000    0.00000
 H    2    0.52692    0.60586    0.65016    1.00000    0.00000
 H    2    0.56206    0.67024    0.59403    1.00000    0.00000
 H    2    0.61913    0.36153    0.58511    1.00000    0.00000
 H    2    0.51305    0.29839    0.63423    1.00000    0.00000
 H    2    0.32276    0.42132    0.18291    1.00000    0.00000
 H    2    0.59076    0.41905    0.19081    1.00000    0.00000
 O    3    0.82900    0.15952    0.26629    1.00000    0.00000
 O    3    0.58050    0.15755    0.26790    1.00000    0.00000
 O    3    0.33306    0.16237    0.26971    1.00000    0.00000
 O    3    0.07663    0.16807    0.26838    1.00000    0.00000
 O    3    0.07208    0.89661    0.26724    1.00000    0.00000
 O    3    0.13309    0.53863    0.28468    1.00000    0.00000
 O    3    0.20753    0.68129    0.29048    1.00000    0.00000
 O    3    0.50649    0.46172    0.60056    1.00000    0.00000
Pd    4    0.99963    0.99994    0.99837    1.00000    0.00000
Pd    4    0.98936    0.99262    0.23050    1.00000    0.00000
Pd    4    0.16526    0.08301    0.15148    1.00000    0.00000
Pd    4    0.08374    0.16753    0.07513    1.00000    0.00000
Pd    4    0.25014    0.99966    0.99862    1.00000    0.00000
Pd    4    0.24995    0.99428    0.22838    1.00000    0.00000
Pd    4    0.41450    0.08416    0.15144    1.00000    0.00000
Pd    4    0.33422    0.16845    0.07534    1.00000    0.00000
Pd    4    0.49971    0.99990    0.99850    1.00000    0.00000
Pd    4    0.49863    0.99530    0.22600    1.00000    0.00000
Pd    4    0.66739    0.08555    0.15022    1.00000    0.00000
Pd    4    0.58433    0.16915    0.07548    1.00000    0.00000
Pd    4    0.74988    0.99957    0.99853    1.00000    0.00000
Pd    4    0.74307    0.99208    0.22678    1.00000    0.00000
Pd    4    0.91631    0.08250    0.15074    1.00000    0.00000
Pd    4    0.83414    0.16849    0.07490    1.00000    0.00000
Pd    4    0.00032    0.25000    0.99870    1.00000    0.00000
Pd    4    0.00058    0.25621    0.22722    1.00000    0.00000
Pd    4    0.16177    0.33001    0.15140    1.00000    0.00000
Pd    4    0.08249    0.41644    0.07517    1.00000    0.00000
Pd    4    0.24962    0.24947    0.99897    1.00000    0.00000
Pd    4    0.25591    0.26242    0.23391    1.00000    0.00000
Pd    4    0.41373    0.33025    0.15303    1.00000    0.00000
Pd    4    0.33342    0.41698    0.07557    1.00000    0.00000
Pd    4    0.50006    0.25010    0.99944    1.00000    0.00000
Pd    4    0.50591    0.26223    0.23319    1.00000    0.00000
Pd    4    0.66615    0.33094    0.15295    1.00000    0.00000
Pd    4    0.58423    0.41822    0.07719    1.00000    0.00000
Pd    4    0.74988    0.24990    0.99906    1.00000    0.00000
Pd    4    0.75570    0.26357    0.23132    1.00000    0.00000
Pd    4    0.91566    0.33247    0.15240    1.00000    0.00000
Pd    4    0.83357    0.41724    0.07685    1.00000    0.00000
Pd    4    0.99939    0.49961    0.99856    1.00000    0.00000
Pd    4    0.00348    0.50689    0.22780    1.00000    0.00000
Pd    4    0.16628    0.58404    0.14920    1.00000    0.00000
Pd    4    0.08161    0.66639    0.07441    1.00000    0.00000
Pd    4    0.24997    0.50000    0.99854    1.00000    0.00000
Pd    4    0.25190    0.50791    0.22858    1.00000    0.00000
Pd    4    0.41648    0.58719    0.15077    1.00000    0.00000
Pd    4    0.33335    0.66709    0.07469    1.00000    0.00000
Pd    4    0.49987    0.49921    0.99935    1.00000    0.00000
Pd    4    0.50761    0.51185    0.22944    1.00000    0.00000
Pd    4    0.66759    0.58667    0.15092    1.00000    0.00000
Pd    4    0.58385    0.66612    0.07579    1.00000    0.00000
Pd    4    0.74958    0.49994    0.00010    1.00000    0.00000
Pd    4    0.75302    0.50732    0.22813    1.00000    0.00000
Pd    4    0.91850    0.58433    0.15183    1.00000    0.00000
Pd    4    0.83295    0.66666    0.07634    1.00000    0.00000
Pd    4    0.99923    0.74963    0.99879    1.00000    0.00000
Pd    4    0.99400    0.74344    0.22370    1.00000    0.00000
Pd    4    0.16862    0.83582    0.14990    1.00000    0.00000
Pd    4    0.08256    0.91706    0.07476    1.00000    0.00000
Pd    4    0.25012    0.75052    0.99795    1.00000    0.00000
Pd    4    0.25296    0.75269    0.22675    1.00000    0.00000
Pd    4    0.41632    0.83706    0.15133    1.00000    0.00000
Pd    4    0.33408    0.91680    0.07483    1.00000    0.00000
Pd    4    0.50000    0.75001    0.99893    1.00000    0.00000
Pd    4    0.50137    0.75226    0.22653    1.00000    0.00000
Pd    4    0.66664    0.83693    0.15070    1.00000    0.00000
Pd    4    0.58292    0.91654    0.07516    1.00000    0.00000
Pd    4    0.74984    0.74988    0.99878    1.00000    0.00000
Pd    4    0.74777    0.75089    0.22590    1.00000    0.00000
Pd    4    0.91739    0.83710    0.14999    1.00000    0.00000
Pd    4    0.83272    0.91680    0.07488    1.00000    0.00000
END
