# Supplementary material for: Intentional Formation of Persistent Surface Redox Mediators by Adsorption of Polyconjugated Carbonyl Complexes to Pd Nanoparticles
Source: J Am Chem Soc. 2025 Apr 4;147(20):16885–900. doi: 10.1021/jacs.4c15874 (PMC12100725; doi:10.1021/jacs.4c15874)
Supplement: Supplementary file 2 [file ja4c15874_si_002.zip › Structures/Heterogeneous/Adsorption/NonQuinones/5_16_O, 2_16_H/Physisorbed/05.res]

TITL CONTCAR
CELL 0.0000 11.0046 11.0046 30.0000 90.0000 90.0000 120.0000
LATT -1
SFAC C H O Pd
 C    1    0.53497    0.61287    0.60994    1.00000    0.00000
 C    1    0.69416    0.69334    0.61035    1.00000    0.00000
 C    1    0.53589    0.40090    0.61833    1.00000    0.00000
 C    1    0.69509    0.48102    0.61872    1.00000    0.00000
 H    2    0.35281    0.44811    0.25921    1.00000    0.00000
 H    2    0.49408    0.66511    0.58846    1.00000    0.00000
 H    2    0.49445    0.60585    0.64420    1.00000    0.00000
 H    2    0.49542    0.38740    0.65284    1.00000    0.00000
 H    2    0.49560    0.29694    0.60308    1.00000    0.00000
 H    2    0.73473    0.70786    0.57582    1.00000    0.00000
 H    2    0.73406    0.79686    0.62588    1.00000    0.00000
 H    2    0.73569    0.42898    0.64041    1.00000    0.00000
 H    2    0.73565    0.48725    0.58452    1.00000    0.00000
 H    2    0.32430    0.42291    0.18283    1.00000    0.00000
 H    2    0.59458    0.42179    0.19146    1.00000    0.00000
 O    3    0.83124    0.16006    0.26601    1.00000    0.00000
 O    3    0.58326    0.15827    0.26759    1.00000    0.00000
 O    3    0.33594    0.16292    0.26972    1.00000    0.00000
 O    3    0.07926    0.16910    0.26876    1.00000    0.00000
 O    3    0.07428    0.89697    0.26722    1.00000    0.00000
 O    3    0.13782    0.53926    0.28439    1.00000    0.00000
 O    3    0.21219    0.68206    0.29015    1.00000    0.00000
 O    3    0.74818    0.62046    0.63614    1.00000    0.00000
 O    3    0.48221    0.47369    0.59237    1.00000    0.00000
Pd    4    0.99963    0.99994    0.99837    1.00000    0.00000
Pd    4    0.99194    0.99371    0.23071    1.00000    0.00000
Pd    4    0.16668    0.08346    0.15152    1.00000    0.00000
Pd    4    0.08374    0.16753    0.07513    1.00000    0.00000
Pd    4    0.25014    0.99966    0.99862    1.00000    0.00000
Pd    4    0.25232    0.99482    0.22841    1.00000    0.00000
Pd    4    0.41588    0.08474    0.15143    1.00000    0.00000
Pd    4    0.33422    0.16845    0.07534    1.00000    0.00000
Pd    4    0.49971    0.99990    0.99850    1.00000    0.00000
Pd    4    0.50096    0.99589    0.22578    1.00000    0.00000
Pd    4    0.66875    0.08600    0.15008    1.00000    0.00000
Pd    4    0.58433    0.16915    0.07548    1.00000    0.00000
Pd    4    0.74988    0.99957    0.99853    1.00000    0.00000
Pd    4    0.74543    0.99275    0.22652    1.00000    0.00000
Pd    4    0.91780    0.08297    0.15067    1.00000    0.00000
Pd    4    0.83414    0.16849    0.07490    1.00000    0.00000
Pd    4    0.00032    0.25000    0.99870    1.00000    0.00000
Pd    4    0.00334    0.25676    0.22723    1.00000    0.00000
Pd    4    0.16325    0.33032    0.15128    1.00000    0.00000
Pd    4    0.08249    0.41644    0.07517    1.00000    0.00000
Pd    4    0.24962    0.24947    0.99897    1.00000    0.00000
Pd    4    0.25831    0.26280    0.23409    1.00000    0.00000
Pd    4    0.41509    0.33071    0.15309    1.00000    0.00000
Pd    4    0.33342    0.41698    0.07557    1.00000    0.00000
Pd    4    0.50006    0.25010    0.99944    1.00000    0.00000
Pd    4    0.50835    0.26283    0.23300    1.00000    0.00000
Pd    4    0.66744    0.33149    0.15293    1.00000    0.00000
Pd    4    0.58423    0.41822    0.07719    1.00000    0.00000
Pd    4    0.74988    0.24990    0.99906    1.00000    0.00000
Pd    4    0.75838    0.26443    0.23101    1.00000    0.00000
Pd    4    0.91715    0.33279    0.15238    1.00000    0.00000
Pd    4    0.83357    0.41724    0.07685    1.00000    0.00000
Pd    4    0.99939    0.49961    0.99856    1.00000    0.00000
Pd    4    0.00626    0.50768    0.22780    1.00000    0.00000
Pd    4    0.16755    0.58434    0.14912    1.00000    0.00000
Pd    4    0.08161    0.66639    0.07441    1.00000    0.00000
Pd    4    0.24997    0.50000    0.99854    1.00000    0.00000
Pd    4    0.25443    0.50842    0.22830    1.00000    0.00000
Pd    4    0.41801    0.58753    0.15067    1.00000    0.00000
Pd    4    0.33335    0.66709    0.07469    1.00000    0.00000
Pd    4    0.49987    0.49921    0.99935    1.00000    0.00000
Pd    4    0.51013    0.51261    0.22954    1.00000    0.00000
Pd    4    0.66880    0.58690    0.15089    1.00000    0.00000
Pd    4    0.58385    0.66612    0.07579    1.00000    0.00000
Pd    4    0.74958    0.49994    0.00010    1.00000    0.00000
Pd    4    0.75589    0.50821    0.22818    1.00000    0.00000
Pd    4    0.91985    0.58464    0.15180    1.00000    0.00000
Pd    4    0.83295    0.66666    0.07634    1.00000    0.00000
Pd    4    0.99923    0.74963    0.99879    1.00000    0.00000
Pd    4    0.99653    0.74427    0.22355    1.00000    0.00000
Pd    4    0.17005    0.83631    0.14982    1.00000    0.00000
Pd    4    0.08256    0.91706    0.07476    1.00000    0.00000
Pd    4    0.25012    0.75052    0.99795    1.00000    0.00000
Pd    4    0.25538    0.75329    0.22641    1.00000    0.00000
Pd    4    0.41778    0.83747    0.15114    1.00000    0.00000
Pd    4    0.33408    0.91680    0.07483    1.00000    0.00000
Pd    4    0.50000    0.75001    0.99893    1.00000    0.00000
Pd    4    0.50384    0.75292    0.22631    1.00000    0.00000
Pd    4    0.66814    0.83733    0.15056    1.00000    0.00000
Pd    4    0.58292    0.91654    0.07516    1.00000    0.00000
Pd    4    0.74984    0.74988    0.99878    1.00000    0.00000
Pd    4    0.75042    0.75178    0.22568    1.00000    0.00000
Pd    4    0.91887    0.83760    0.14995    1.00000    0.00000
Pd    4    0.83272    0.91680    0.07488    1.00000    0.00000
END
