# Supplementary material for: Intentional Formation of Persistent Surface Redox Mediators by Adsorption of Polyconjugated Carbonyl Complexes to Pd Nanoparticles
Source: J Am Chem Soc. 2025 Apr 4;147(20):16885–900. doi: 10.1021/jacs.4c15874 (PMC12100725; doi:10.1021/jacs.4c15874)
Supplement: Supplementary file 2 [file ja4c15874_si_002.zip › Structures/Heterogeneous/Adsorption/NonQuinones/5_16_O, 2_16_H/Physisorbed/06.res]

TITL CONTCAR
CELL 0.0000 11.0046 11.0046 30.0000 90.0000 90.0000 120.0000
LATT -1
SFAC C H O Pd
 C    1    0.78861    0.58911    0.62385    1.00000    0.00000
 C    1    0.64862    0.45164    0.62053    1.00000    0.00000
 C    1    0.91567    0.56792    0.62732    1.00000    0.00000
 C    1    0.51992    0.47064    0.61971    1.00000    0.00000
 C    1    0.04962    0.69921    0.64249    1.00000    0.00000
 C    1    0.38292    0.33473    0.62938    1.00000    0.00000
 H    2    0.35573    0.45026    0.25973    1.00000    0.00000
 H    2    0.80157    0.65778    0.59523    1.00000    0.00000
 H    2    0.78550    0.64569    0.65388    1.00000    0.00000
 H    2    0.63995    0.38628    0.64966    1.00000    0.00000
 H    2    0.64790    0.39178    0.59087    1.00000    0.00000
 H    2    0.89064    0.48228    0.65120    1.00000    0.00000
 H    2    0.93357    0.53140    0.59504    1.00000    0.00000
 H    2    0.53443    0.55015    0.64480    1.00000    0.00000
 H    2    0.51292    0.51351    0.58719    1.00000    0.00000
 H    2    0.08502    0.78442    0.61787    1.00000    0.00000
 H    2    0.13589    0.67742    0.64769    1.00000    0.00000
 H    2    0.03181    0.73848    0.67420    1.00000    0.00000
 H    2    0.36887    0.25022    0.60660    1.00000    0.00000
 H    2    0.38282    0.29874    0.66365    1.00000    0.00000
 H    2    0.29095    0.34837    0.62577    1.00000    0.00000
 H    2    0.32518    0.42088    0.18216    1.00000    0.00000
 H    2    0.59552    0.42036    0.19146    1.00000    0.00000
 O    3    0.83170    0.16071    0.26615    1.00000    0.00000
 O    3    0.58348    0.15840    0.26772    1.00000    0.00000
 O    3    0.33605    0.16372    0.26992    1.00000    0.00000
 O    3    0.07937    0.16935    0.26837    1.00000    0.00000
 O    3    0.07437    0.89732    0.26758    1.00000    0.00000
 O    3    0.14210    0.54029    0.28451    1.00000    0.00000
 O    3    0.21665    0.68303    0.29039    1.00000    0.00000
Pd    4    0.99963    0.99994    0.99837    1.00000    0.00000
Pd    4    0.99257    0.99398    0.23056    1.00000    0.00000
Pd    4    0.16706    0.08379    0.15156    1.00000    0.00000
Pd    4    0.08374    0.16753    0.07513    1.00000    0.00000
Pd    4    0.25014    0.99966    0.99862    1.00000    0.00000
Pd    4    0.25250    0.99549    0.22874    1.00000    0.00000
Pd    4    0.41609    0.08491    0.15156    1.00000    0.00000
Pd    4    0.33422    0.16845    0.07534    1.00000    0.00000
Pd    4    0.49971    0.99990    0.99850    1.00000    0.00000
Pd    4    0.50141    0.99648    0.22579    1.00000    0.00000
Pd    4    0.66917    0.08644    0.15019    1.00000    0.00000
Pd    4    0.58433    0.16915    0.07548    1.00000    0.00000
Pd    4    0.74988    0.99957    0.99853    1.00000    0.00000
Pd    4    0.74597    0.99330    0.22669    1.00000    0.00000
Pd    4    0.91808    0.08329    0.15076    1.00000    0.00000
Pd    4    0.83414    0.16849    0.07490    1.00000    0.00000
Pd    4    0.00032    0.25000    0.99870    1.00000    0.00000
Pd    4    0.00356    0.25768    0.22719    1.00000    0.00000
Pd    4    0.16324    0.33054    0.15125    1.00000    0.00000
Pd    4    0.08249    0.41644    0.07517    1.00000    0.00000
Pd    4    0.24962    0.24947    0.99897    1.00000    0.00000
Pd    4    0.25925    0.26427    0.23423    1.00000    0.00000
Pd    4    0.41565    0.33090    0.15305    1.00000    0.00000
Pd    4    0.33342    0.41698    0.07557    1.00000    0.00000
Pd    4    0.50006    0.25010    0.99944    1.00000    0.00000
Pd    4    0.50880    0.26360    0.23333    1.00000    0.00000
Pd    4    0.66789    0.33185    0.15297    1.00000    0.00000
Pd    4    0.58423    0.41822    0.07719    1.00000    0.00000
Pd    4    0.74988    0.24990    0.99906    1.00000    0.00000
Pd    4    0.75892    0.26542    0.23130    1.00000    0.00000
Pd    4    0.91748    0.33354    0.15252    1.00000    0.00000
Pd    4    0.83357    0.41724    0.07685    1.00000    0.00000
Pd    4    0.99939    0.49961    0.99856    1.00000    0.00000
Pd    4    0.00753    0.50893    0.22826    1.00000    0.00000
Pd    4    0.16783    0.58482    0.14920    1.00000    0.00000
Pd    4    0.08161    0.66639    0.07441    1.00000    0.00000
Pd    4    0.24997    0.50000    0.99854    1.00000    0.00000
Pd    4    0.25564    0.50941    0.22809    1.00000    0.00000
Pd    4    0.41829    0.58775    0.15059    1.00000    0.00000
Pd    4    0.33335    0.66709    0.07469    1.00000    0.00000
Pd    4    0.49987    0.49921    0.99935    1.00000    0.00000
Pd    4    0.51082    0.51333    0.22945    1.00000    0.00000
Pd    4    0.66912    0.58726    0.15089    1.00000    0.00000
Pd    4    0.58385    0.66612    0.07579    1.00000    0.00000
Pd    4    0.74958    0.49994    0.00010    1.00000    0.00000
Pd    4    0.75640    0.50890    0.22826    1.00000    0.00000
Pd    4    0.92032    0.58519    0.15200    1.00000    0.00000
Pd    4    0.83295    0.66666    0.07634    1.00000    0.00000
Pd    4    0.99923    0.74963    0.99879    1.00000    0.00000
Pd    4    0.99691    0.74478    0.22386    1.00000    0.00000
Pd    4    0.17038    0.83667    0.15008    1.00000    0.00000
Pd    4    0.08256    0.91706    0.07476    1.00000    0.00000
Pd    4    0.25012    0.75052    0.99795    1.00000    0.00000
Pd    4    0.25612    0.75443    0.22667    1.00000    0.00000
Pd    4    0.41804    0.83773    0.15120    1.00000    0.00000
Pd    4    0.33408    0.91680    0.07483    1.00000    0.00000
Pd    4    0.50000    0.75001    0.99893    1.00000    0.00000
Pd    4    0.50452    0.75354    0.22630    1.00000    0.00000
Pd    4    0.66854    0.83779    0.15053    1.00000    0.00000
Pd    4    0.58292    0.91654    0.07516    1.00000    0.00000
Pd    4    0.74984    0.74988    0.99878    1.00000    0.00000
Pd    4    0.75085    0.75244    0.22568    1.00000    0.00000
Pd    4    0.91925    0.83783    0.15000    1.00000    0.00000
Pd    4    0.83272    0.91680    0.07488    1.00000    0.00000
END
