# Supplementary material for: Intentional Formation of Persistent Surface Redox Mediators by Adsorption of Polyconjugated Carbonyl Complexes to Pd Nanoparticles
Source: J Am Chem Soc. 2025 Apr 4;147(20):16885–900. doi: 10.1021/jacs.4c15874 (PMC12100725; doi:10.1021/jacs.4c15874)
Supplement: Supplementary file 2 [file ja4c15874_si_002.zip › Structures/Heterogeneous/Adsorption/NonQuinones/5_16_O, 5_16_H/Chemisorbed/01.res]

TITL CONTCAR
CELL 0.0000 11.0046 11.0046 30.0000 90.0000 90.0000 120.0000
LATT -1
SFAC C H O Pd
 C    1    0.56998    0.51881    0.30922    1.00000    0.00000
 C    1    0.66182    0.46142    0.30886    1.00000    0.00000
 C    1    0.62910    0.66733    0.30982    1.00000    0.00000
 C    1    0.77762    0.75713    0.31113    1.00000    0.00000
 C    1    0.80964    0.55159    0.31179    1.00000    0.00000
 C    1    0.86582    0.69810    0.31465    1.00000    0.00000
 H    2    0.59089    0.67882    0.18939    1.00000    0.00000
 H    2    0.33324    0.41764    0.18267    1.00000    0.00000
 H    2    0.08153    0.16421    0.17654    1.00000    0.00000
 H    2    0.58353    0.16807    0.17481    1.00000    0.00000
 H    2    0.09013    0.66969    0.18271    1.00000    0.00000
 H    2    0.33919    0.44622    0.25905    1.00000    0.00000
 H    2    0.61799    0.34980    0.31535    1.00000    0.00000
 H    2    0.87697    0.50746    0.31891    1.00000    0.00000
 H    2    0.56136    0.71152    0.31611    1.00000    0.00000
 H    2    0.82056    0.86845    0.31821    1.00000    0.00000
 H    2    0.46204    0.45177    0.32032    1.00000    0.00000
 H    2    0.97666    0.76568    0.32206    1.00000    0.00000
 O    3    0.82913    0.15884    0.26830    1.00000    0.00000
 O    3    0.57993    0.15716    0.26812    1.00000    0.00000
 O    3    0.34000    0.16889    0.26985    1.00000    0.00000
 O    3    0.07937    0.16999    0.27091    1.00000    0.00000
 O    3    0.08369    0.91062    0.26630    1.00000    0.00000
 O    3    0.13405    0.54121    0.28663    1.00000    0.00000
 O    3    0.20550    0.68411    0.29245    1.00000    0.00000
Pd    4    0.99963    0.99994    0.99837    1.00000    0.00000
Pd    4    0.99546    0.00023    0.22936    1.00000    0.00000
Pd    4    0.16912    0.08411    0.15072    1.00000    0.00000
Pd    4    0.08374    0.16753    0.07513    1.00000    0.00000
Pd    4    0.25014    0.99966    0.99862    1.00000    0.00000
Pd    4    0.25662    0.99989    0.22858    1.00000    0.00000
Pd    4    0.41342    0.08388    0.15040    1.00000    0.00000
Pd    4    0.33422    0.16845    0.07534    1.00000    0.00000
Pd    4    0.49971    0.99990    0.99850    1.00000    0.00000
Pd    4    0.50006    0.99374    0.22675    1.00000    0.00000
Pd    4    0.66978    0.08508    0.14974    1.00000    0.00000
Pd    4    0.58433    0.16915    0.07548    1.00000    0.00000
Pd    4    0.74988    0.99957    0.99853    1.00000    0.00000
Pd    4    0.74519    0.99537    0.22660    1.00000    0.00000
Pd    4    0.91431    0.08385    0.15061    1.00000    0.00000
Pd    4    0.83414    0.16849    0.07490    1.00000    0.00000
Pd    4    0.00032    0.25000    0.99870    1.00000    0.00000
Pd    4    0.00279    0.26101    0.23068    1.00000    0.00000
Pd    4    0.16525    0.33620    0.15197    1.00000    0.00000
Pd    4    0.08249    0.41644    0.07517    1.00000    0.00000
Pd    4    0.24962    0.24947    0.99897    1.00000    0.00000
Pd    4    0.25745    0.26614    0.23539    1.00000    0.00000
Pd    4    0.41875    0.33463    0.15372    1.00000    0.00000
Pd    4    0.33342    0.41698    0.07557    1.00000    0.00000
Pd    4    0.50006    0.25010    0.99944    1.00000    0.00000
Pd    4    0.50562    0.25842    0.22941    1.00000    0.00000
Pd    4    0.67004    0.34081    0.15433    1.00000    0.00000
Pd    4    0.58423    0.41822    0.07719    1.00000    0.00000
Pd    4    0.74988    0.24990    0.99906    1.00000    0.00000
Pd    4    0.75741    0.26232    0.23205    1.00000    0.00000
Pd    4    0.91621    0.33417    0.15240    1.00000    0.00000
Pd    4    0.83357    0.41724    0.07685    1.00000    0.00000
Pd    4    0.99939    0.49961    0.99856    1.00000    0.00000
Pd    4    0.00417    0.50702    0.22789    1.00000    0.00000
Pd    4    0.16804    0.58503    0.14871    1.00000    0.00000
Pd    4    0.08161    0.66639    0.07441    1.00000    0.00000
Pd    4    0.24997    0.50000    0.99854    1.00000    0.00000
Pd    4    0.25042    0.51106    0.22867    1.00000    0.00000
Pd    4    0.41756    0.58619    0.15193    1.00000    0.00000
Pd    4    0.33335    0.66709    0.07469    1.00000    0.00000
Pd    4    0.49987    0.49921    0.99935    1.00000    0.00000
Pd    4    0.50928    0.50927    0.23567    1.00000    0.00000
Pd    4    0.66897    0.58663    0.15455    1.00000    0.00000
Pd    4    0.58385    0.66612    0.07579    1.00000    0.00000
Pd    4    0.74958    0.49994    0.00010    1.00000    0.00000
Pd    4    0.75551    0.50538    0.23558    1.00000    0.00000
Pd    4    0.91380    0.58457    0.15295    1.00000    0.00000
Pd    4    0.83295    0.66666    0.07634    1.00000    0.00000
Pd    4    0.99923    0.74963    0.99879    1.00000    0.00000
Pd    4    0.99699    0.74823    0.22476    1.00000    0.00000
Pd    4    0.16934    0.83858    0.14987    1.00000    0.00000
Pd    4    0.08256    0.91706    0.07476    1.00000    0.00000
Pd    4    0.25012    0.75052    0.99795    1.00000    0.00000
Pd    4    0.25457    0.75497    0.22800    1.00000    0.00000
Pd    4    0.41747    0.83599    0.15163    1.00000    0.00000
Pd    4    0.33408    0.91680    0.07483    1.00000    0.00000
Pd    4    0.50000    0.75001    0.99893    1.00000    0.00000
Pd    4    0.50109    0.75308    0.22871    1.00000    0.00000
Pd    4    0.66877    0.83758    0.15160    1.00000    0.00000
Pd    4    0.58292    0.91654    0.07516    1.00000    0.00000
Pd    4    0.74984    0.74988    0.99878    1.00000    0.00000
Pd    4    0.75304    0.75555    0.23343    1.00000    0.00000
Pd    4    0.91648    0.83790    0.15085    1.00000    0.00000
Pd    4    0.83272    0.91680    0.07488    1.00000    0.00000
END
