# Supplementary material for: Intentional Formation of Persistent Surface Redox Mediators by Adsorption of Polyconjugated Carbonyl Complexes to Pd Nanoparticles
Source: J Am Chem Soc. 2025 Apr 4;147(20):16885–900. doi: 10.1021/jacs.4c15874 (PMC12100725; doi:10.1021/jacs.4c15874)
Supplement: Supplementary file 2 [file ja4c15874_si_002.zip › Structures/Heterogeneous/Adsorption/NonQuinones/5_16_O, 5_16_H/Chemisorbed/02.res]

TITL CONTCAR
CELL 0.0000 11.0046 11.0046 30.0000 90.0000 90.0000 120.0000
LATT -1
SFAC C F H O Pd
 C    1    0.55631    0.53318    0.33219    1.00000    0.00000
 C    1    0.64116    0.47285    0.33532    1.00000    0.00000
 C    1    0.62120    0.67884    0.32980    1.00000    0.00000
 C    1    0.76732    0.76213    0.33030    1.00000    0.00000
 C    1    0.78727    0.55591    0.33459    1.00000    0.00000
 C    1    0.85188    0.70139    0.33262    1.00000    0.00000
 F    2    0.58204    0.33260    0.34047    1.00000    0.00000
 F    2    0.86631    0.49326    0.33749    1.00000    0.00000
 F    2    0.54172    0.74140    0.32827    1.00000    0.00000
 F    2    0.82637    0.90383    0.33032    1.00000    0.00000
 H    3    0.58721    0.67603    0.19436    1.00000    0.00000
 H    3    0.33241    0.41789    0.18291    1.00000    0.00000
 H    3    0.08240    0.16508    0.17690    1.00000    0.00000
 H    3    0.58347    0.16799    0.17622    1.00000    0.00000
 H    3    0.09120    0.66903    0.18313    1.00000    0.00000
 H    3    0.35215    0.45308    0.25896    1.00000    0.00000
 H    3    0.44264    0.46880    0.33452    1.00000    0.00000
 H    3    0.96569    0.76645    0.33345    1.00000    0.00000
 O    4    0.83119    0.16205    0.26751    1.00000    0.00000
 O    4    0.58336    0.16153    0.26878    1.00000    0.00000
 O    4    0.33947    0.16803    0.27041    1.00000    0.00000
 O    4    0.08136    0.17317    0.27110    1.00000    0.00000
 O    4    0.07836    0.90310    0.26852    1.00000    0.00000
 O    4    0.14358    0.54344    0.28630    1.00000    0.00000
 O    4    0.21430    0.68580    0.29233    1.00000    0.00000
Pd    5    0.99963    0.99994    0.99837    1.00000    0.00000
Pd    5    0.99315    0.99783    0.23268    1.00000    0.00000
Pd    5    0.16899    0.08409    0.15165    1.00000    0.00000
Pd    5    0.08374    0.16753    0.07513    1.00000    0.00000
Pd    5    0.25014    0.99966    0.99862    1.00000    0.00000
Pd    5    0.25481    0.99877    0.22975    1.00000    0.00000
Pd    5    0.41372    0.08456    0.15135    1.00000    0.00000
Pd    5    0.33422    0.16845    0.07534    1.00000    0.00000
Pd    5    0.49971    0.99990    0.99850    1.00000    0.00000
Pd    5    0.50263    0.99800    0.22737    1.00000    0.00000
Pd    5    0.67065    0.08626    0.15038    1.00000    0.00000
Pd    5    0.58433    0.16915    0.07548    1.00000    0.00000
Pd    5    0.74988    0.99957    0.99853    1.00000    0.00000
Pd    5    0.74632    0.99606    0.22752    1.00000    0.00000
Pd    5    0.91474    0.08359    0.15111    1.00000    0.00000
Pd    5    0.83414    0.16849    0.07490    1.00000    0.00000
Pd    5    0.00032    0.25000    0.99870    1.00000    0.00000
Pd    5    0.00445    0.26160    0.22980    1.00000    0.00000
Pd    5    0.16588    0.33640    0.15198    1.00000    0.00000
Pd    5    0.08249    0.41644    0.07517    1.00000    0.00000
Pd    5    0.24962    0.24947    0.99897    1.00000    0.00000
Pd    5    0.26024    0.26842    0.23605    1.00000    0.00000
Pd    5    0.41775    0.33282    0.15332    1.00000    0.00000
Pd    5    0.33342    0.41698    0.07557    1.00000    0.00000
Pd    5    0.50006    0.25010    0.99944    1.00000    0.00000
Pd    5    0.50955    0.26527    0.23260    1.00000    0.00000
Pd    5    0.66945    0.33877    0.15355    1.00000    0.00000
Pd    5    0.58423    0.41822    0.07719    1.00000    0.00000
Pd    5    0.74988    0.24990    0.99906    1.00000    0.00000
Pd    5    0.76112    0.27076    0.23369    1.00000    0.00000
Pd    5    0.91715    0.33473    0.15284    1.00000    0.00000
Pd    5    0.83357    0.41724    0.07685    1.00000    0.00000
Pd    5    0.99939    0.49961    0.99856    1.00000    0.00000
Pd    5    0.00597    0.51051    0.22955    1.00000    0.00000
Pd    5    0.16881    0.58521    0.14919    1.00000    0.00000
Pd    5    0.08161    0.66639    0.07441    1.00000    0.00000
Pd    5    0.24997    0.50000    0.99854    1.00000    0.00000
Pd    5    0.25412    0.51269    0.22921    1.00000    0.00000
Pd    5    0.41708    0.58714    0.15115    1.00000    0.00000
Pd    5    0.33335    0.66709    0.07469    1.00000    0.00000
Pd    5    0.49987    0.49921    0.99935    1.00000    0.00000
Pd    5    0.51166    0.51015    0.23046    1.00000    0.00000
Pd    5    0.66870    0.58623    0.15102    1.00000    0.00000
Pd    5    0.58385    0.66612    0.07579    1.00000    0.00000
Pd    5    0.74958    0.49994    0.00010    1.00000    0.00000
Pd    5    0.75523    0.50999    0.22766    1.00000    0.00000
Pd    5    0.91792    0.58618    0.15194    1.00000    0.00000
Pd    5    0.83295    0.66666    0.07634    1.00000    0.00000
Pd    5    0.99923    0.74963    0.99879    1.00000    0.00000
Pd    5    0.99698    0.74871    0.22490    1.00000    0.00000
Pd    5    0.17131    0.83973    0.15012    1.00000    0.00000
Pd    5    0.08256    0.91706    0.07476    1.00000    0.00000
Pd    5    0.25012    0.75052    0.99795    1.00000    0.00000
Pd    5    0.25754    0.75730    0.22810    1.00000    0.00000
Pd    5    0.41848    0.83793    0.15155    1.00000    0.00000
Pd    5    0.33408    0.91680    0.07483    1.00000    0.00000
Pd    5    0.50000    0.75001    0.99893    1.00000    0.00000
Pd    5    0.50356    0.75554    0.22837    1.00000    0.00000
Pd    5    0.66807    0.83900    0.15045    1.00000    0.00000
Pd    5    0.58292    0.91654    0.07516    1.00000    0.00000
Pd    5    0.74984    0.74988    0.99878    1.00000    0.00000
Pd    5    0.75427    0.75503    0.22641    1.00000    0.00000
Pd    5    0.91927    0.83943    0.14991    1.00000    0.00000
Pd    5    0.83272    0.91680    0.07488    1.00000    0.00000
END
