# Supplementary material for: Intentional Formation of Persistent Surface Redox Mediators by Adsorption of Polyconjugated Carbonyl Complexes to Pd Nanoparticles
Source: J Am Chem Soc. 2025 Apr 4;147(20):16885–900. doi: 10.1021/jacs.4c15874 (PMC12100725; doi:10.1021/jacs.4c15874)
Supplement: Supplementary file 2 [file ja4c15874_si_002.zip › Structures/Heterogeneous/Adsorption/NonQuinones/5_16_O, 5_16_H/Chemisorbed/03.res]

TITL CONTCAR
CELL 0.0000 11.0046 11.0046 30.0000 90.0000 90.0000 120.0000
LATT -1
SFAC C Cl H O Pd
 C    1    0.54207    0.52018    0.34029    1.00000    0.00000
 C    1    0.62320    0.45572    0.34519    1.00000    0.00000
 C    1    0.60703    0.66450    0.33312    1.00000    0.00000
 C    1    0.75414    0.74683    0.33251    1.00000    0.00000
 C    1    0.76974    0.53574    0.33967    1.00000    0.00000
 C    1    0.83472    0.68104    0.33416    1.00000    0.00000
Cl    2    0.54241    0.28119    0.35854    1.00000    0.00000
Cl    2    0.87157    0.45786    0.34047    1.00000    0.00000
Cl    2    0.50340    0.73927    0.32377    1.00000    0.00000
Cl    2    0.83553    0.92659    0.33107    1.00000    0.00000
 H    3    0.58357    0.68435    0.19548    1.00000    0.00000
 H    3    0.33293    0.41818    0.18278    1.00000    0.00000
 H    3    0.08114    0.16424    0.17690    1.00000    0.00000
 H    3    0.58253    0.16752    0.17615    1.00000    0.00000
 H    3    0.08774    0.66350    0.18454    1.00000    0.00000
 H    3    0.35352    0.45447    0.25982    1.00000    0.00000
 H    3    0.42835    0.45806    0.34320    1.00000    0.00000
 H    3    0.94861    0.74372    0.33184    1.00000    0.00000
 O    4    0.83032    0.16244    0.26728    1.00000    0.00000
 O    4    0.58180    0.16014    0.26885    1.00000    0.00000
 O    4    0.33696    0.16599    0.27082    1.00000    0.00000
 O    4    0.07927    0.17181    0.27069    1.00000    0.00000
 O    4    0.07560    0.90140    0.26838    1.00000    0.00000
 O    4    0.15187    0.54601    0.28691    1.00000    0.00000
 O    4    0.21631    0.68832    0.29229    1.00000    0.00000
Pd    5    0.99963    0.99994    0.99837    1.00000    0.00000
Pd    5    0.99338    0.99756    0.23131    1.00000    0.00000
Pd    5    0.16850    0.08409    0.15160    1.00000    0.00000
Pd    5    0.08374    0.16753    0.07513    1.00000    0.00000
Pd    5    0.25014    0.99966    0.99862    1.00000    0.00000
Pd    5    0.25297    0.99809    0.22973    1.00000    0.00000
Pd    5    0.41263    0.08406    0.15137    1.00000    0.00000
Pd    5    0.33422    0.16845    0.07534    1.00000    0.00000
Pd    5    0.49971    0.99990    0.99850    1.00000    0.00000
Pd    5    0.50097    0.99811    0.22688    1.00000    0.00000
Pd    5    0.66987    0.08610    0.15016    1.00000    0.00000
Pd    5    0.58433    0.16915    0.07548    1.00000    0.00000
Pd    5    0.74988    0.99957    0.99853    1.00000    0.00000
Pd    5    0.74633    0.99673    0.22679    1.00000    0.00000
Pd    5    0.91403    0.08338    0.15074    1.00000    0.00000
Pd    5    0.83414    0.16849    0.07490    1.00000    0.00000
Pd    5    0.00032    0.25000    0.99870    1.00000    0.00000
Pd    5    0.00358    0.26160    0.22962    1.00000    0.00000
Pd    5    0.16582    0.33657    0.15219    1.00000    0.00000
Pd    5    0.08249    0.41644    0.07517    1.00000    0.00000
Pd    5    0.24962    0.24947    0.99897    1.00000    0.00000
Pd    5    0.26044    0.27009    0.23728    1.00000    0.00000
Pd    5    0.41711    0.33259    0.15353    1.00000    0.00000
Pd    5    0.33342    0.41698    0.07557    1.00000    0.00000
Pd    5    0.50006    0.25010    0.99944    1.00000    0.00000
Pd    5    0.50831    0.26582    0.23364    1.00000    0.00000
Pd    5    0.66820    0.33823    0.15357    1.00000    0.00000
Pd    5    0.58423    0.41822    0.07719    1.00000    0.00000
Pd    5    0.74988    0.24990    0.99906    1.00000    0.00000
Pd    5    0.75896    0.26967    0.23344    1.00000    0.00000
Pd    5    0.91639    0.33434    0.15265    1.00000    0.00000
Pd    5    0.83357    0.41724    0.07685    1.00000    0.00000
Pd    5    0.99939    0.49961    0.99856    1.00000    0.00000
Pd    5    0.00422    0.50870    0.22940    1.00000    0.00000
Pd    5    0.16841    0.58510    0.14924    1.00000    0.00000
Pd    5    0.08161    0.66639    0.07441    1.00000    0.00000
Pd    5    0.24997    0.50000    0.99854    1.00000    0.00000
Pd    5    0.25365    0.51314    0.22971    1.00000    0.00000
Pd    5    0.41715    0.58807    0.15179    1.00000    0.00000
Pd    5    0.33335    0.66709    0.07469    1.00000    0.00000
Pd    5    0.49987    0.49921    0.99935    1.00000    0.00000
Pd    5    0.51107    0.51032    0.23012    1.00000    0.00000
Pd    5    0.66797    0.58589    0.15111    1.00000    0.00000
Pd    5    0.58385    0.66612    0.07579    1.00000    0.00000
Pd    5    0.74958    0.49994    0.00010    1.00000    0.00000
Pd    5    0.75351    0.50895    0.22776    1.00000    0.00000
Pd    5    0.91697    0.58572    0.15181    1.00000    0.00000
Pd    5    0.83295    0.66666    0.07634    1.00000    0.00000
Pd    5    0.99923    0.74963    0.99879    1.00000    0.00000
Pd    5    0.99560    0.74707    0.22496    1.00000    0.00000
Pd    5    0.17053    0.83896    0.15011    1.00000    0.00000
Pd    5    0.08256    0.91706    0.07476    1.00000    0.00000
Pd    5    0.25012    0.75052    0.99795    1.00000    0.00000
Pd    5    0.25548    0.75691    0.22778    1.00000    0.00000
Pd    5    0.41829    0.83714    0.15213    1.00000    0.00000
Pd    5    0.33408    0.91680    0.07483    1.00000    0.00000
Pd    5    0.50000    0.75001    0.99893    1.00000    0.00000
Pd    5    0.50330    0.75608    0.23252    1.00000    0.00000
Pd    5    0.66616    0.83799    0.15112    1.00000    0.00000
Pd    5    0.58292    0.91654    0.07516    1.00000    0.00000
Pd    5    0.74984    0.74988    0.99878    1.00000    0.00000
Pd    5    0.75403    0.75409    0.22624    1.00000    0.00000
Pd    5    0.91846    0.83892    0.14980    1.00000    0.00000
Pd    5    0.83272    0.91680    0.07488    1.00000    0.00000
END
