# Supplementary material for: Intentional Formation of Persistent Surface Redox Mediators by Adsorption of Polyconjugated Carbonyl Complexes to Pd Nanoparticles
Source: J Am Chem Soc. 2025 Apr 4;147(20):16885–900. doi: 10.1021/jacs.4c15874 (PMC12100725; doi:10.1021/jacs.4c15874)
Supplement: Supplementary file 2 [file ja4c15874_si_002.zip › Structures/Heterogeneous/Adsorption/NonQuinones/5_16_O, 5_16_H/Chemisorbed/04.res]

TITL CONTCAR
CELL 0.0000 11.0046 11.0046 30.0000 90.0000 90.0000 120.0000
LATT -1
SFAC C H O Pd
 C    1    0.75695    0.70128    0.33961    1.00000    0.00000
 C    1    0.74146    0.56360    0.35724    1.00000    0.00000
 C    1    0.60469    0.66014    0.33293    1.00000    0.00000
 C    1    0.61912    0.45306    0.32996    1.00000    0.00000
 H    2    0.57837    0.67143    0.19528    1.00000    0.00000
 H    2    0.33225    0.41605    0.18344    1.00000    0.00000
 H    2    0.07980    0.16264    0.17733    1.00000    0.00000
 H    2    0.58106    0.16557    0.17570    1.00000    0.00000
 H    2    0.08729    0.66575    0.18277    1.00000    0.00000
 H    2    0.33886    0.44314    0.25878    1.00000    0.00000
 H    2    0.81324    0.79043    0.36230    1.00000    0.00000
 H    2    0.81305    0.72932    0.30723    1.00000    0.00000
 H    2    0.83608    0.55544    0.35277    1.00000    0.00000
 H    2    0.71492    0.55255    0.39288    1.00000    0.00000
 H    2    0.55246    0.65416    0.36486    1.00000    0.00000
 H    2    0.58662    0.72679    0.30959    1.00000    0.00000
 H    2    0.65673    0.42186    0.30013    1.00000    0.00000
 H    2    0.54698    0.35718    0.34823    1.00000    0.00000
 O    3    0.82604    0.15729    0.26793    1.00000    0.00000
 O    3    0.57813    0.15780    0.26887    1.00000    0.00000
 O    3    0.33563    0.16510    0.27048    1.00000    0.00000
 O    3    0.07613    0.16818    0.27176    1.00000    0.00000
 O    3    0.07135    0.89529    0.26996    1.00000    0.00000
 O    3    0.13532    0.53955    0.28655    1.00000    0.00000
 O    3    0.20881    0.68212    0.29245    1.00000    0.00000
 O    3    0.53996    0.51910    0.31383    1.00000    0.00000
Pd    4    0.99963    0.99994    0.99837    1.00000    0.00000
Pd    4    0.98661    0.99123    0.23435    1.00000    0.00000
Pd    4    0.16633    0.08174    0.15194    1.00000    0.00000
Pd    4    0.08374    0.16753    0.07513    1.00000    0.00000
Pd    4    0.25014    0.99966    0.99862    1.00000    0.00000
Pd    4    0.24829    0.99336    0.23078    1.00000    0.00000
Pd    4    0.41046    0.08164    0.15129    1.00000    0.00000
Pd    4    0.33422    0.16845    0.07534    1.00000    0.00000
Pd    4    0.49971    0.99990    0.99850    1.00000    0.00000
Pd    4    0.49760    0.99364    0.22744    1.00000    0.00000
Pd    4    0.66849    0.08369    0.15056    1.00000    0.00000
Pd    4    0.58433    0.16915    0.07548    1.00000    0.00000
Pd    4    0.74988    0.99957    0.99853    1.00000    0.00000
Pd    4    0.74165    0.99125    0.22793    1.00000    0.00000
Pd    4    0.91239    0.08090    0.15144    1.00000    0.00000
Pd    4    0.83414    0.16849    0.07490    1.00000    0.00000
Pd    4    0.00032    0.25000    0.99870    1.00000    0.00000
Pd    4    0.99940    0.25633    0.23011    1.00000    0.00000
Pd    4    0.16346    0.33402    0.15203    1.00000    0.00000
Pd    4    0.08249    0.41644    0.07517    1.00000    0.00000
Pd    4    0.24962    0.24947    0.99897    1.00000    0.00000
Pd    4    0.25381    0.26250    0.23583    1.00000    0.00000
Pd    4    0.41558    0.33148    0.15367    1.00000    0.00000
Pd    4    0.33342    0.41698    0.07557    1.00000    0.00000
Pd    4    0.50006    0.25010    0.99944    1.00000    0.00000
Pd    4    0.50287    0.25813    0.23110    1.00000    0.00000
Pd    4    0.66669    0.33585    0.15302    1.00000    0.00000
Pd    4    0.58423    0.41822    0.07719    1.00000    0.00000
Pd    4    0.74988    0.24990    0.99906    1.00000    0.00000
Pd    4    0.75617    0.26534    0.23356    1.00000    0.00000
Pd    4    0.91492    0.33245    0.15297    1.00000    0.00000
Pd    4    0.83357    0.41724    0.07685    1.00000    0.00000
Pd    4    0.99939    0.49961    0.99856    1.00000    0.00000
Pd    4    0.00075    0.50591    0.22946    1.00000    0.00000
Pd    4    0.16676    0.58321    0.14907    1.00000    0.00000
Pd    4    0.08161    0.66639    0.07441    1.00000    0.00000
Pd    4    0.24997    0.50000    0.99854    1.00000    0.00000
Pd    4    0.24774    0.50796    0.22899    1.00000    0.00000
Pd    4    0.41534    0.58484    0.15171    1.00000    0.00000
Pd    4    0.33335    0.66709    0.07469    1.00000    0.00000
Pd    4    0.49987    0.49921    0.99935    1.00000    0.00000
Pd    4    0.50628    0.50650    0.23309    1.00000    0.00000
Pd    4    0.66543    0.58357    0.15130    1.00000    0.00000
Pd    4    0.58385    0.66612    0.07579    1.00000    0.00000
Pd    4    0.74958    0.49994    0.00010    1.00000    0.00000
Pd    4    0.75006    0.50439    0.22710    1.00000    0.00000
Pd    4    0.91526    0.58395    0.15186    1.00000    0.00000
Pd    4    0.83295    0.66666    0.07634    1.00000    0.00000
Pd    4    0.99923    0.74963    0.99879    1.00000    0.00000
Pd    4    0.99189    0.74412    0.22525    1.00000    0.00000
Pd    4    0.16853    0.83731    0.15032    1.00000    0.00000
Pd    4    0.08256    0.91706    0.07476    1.00000    0.00000
Pd    4    0.25012    0.75052    0.99795    1.00000    0.00000
Pd    4    0.25225    0.75298    0.22805    1.00000    0.00000
Pd    4    0.41611    0.83547    0.15154    1.00000    0.00000
Pd    4    0.33408    0.91680    0.07483    1.00000    0.00000
Pd    4    0.50000    0.75001    0.99893    1.00000    0.00000
Pd    4    0.49807    0.75173    0.22907    1.00000    0.00000
Pd    4    0.66549    0.83661    0.15065    1.00000    0.00000
Pd    4    0.58292    0.91654    0.07516    1.00000    0.00000
Pd    4    0.74984    0.74988    0.99878    1.00000    0.00000
Pd    4    0.74922    0.75027    0.22593    1.00000    0.00000
Pd    4    0.91688    0.83710    0.15004    1.00000    0.00000
Pd    4    0.83272    0.91680    0.07488    1.00000    0.00000
END
