# Supplementary material for: Intentional Formation of Persistent Surface Redox Mediators by Adsorption of Polyconjugated Carbonyl Complexes to Pd Nanoparticles
Source: J Am Chem Soc. 2025 Apr 4;147(20):16885–900. doi: 10.1021/jacs.4c15874 (PMC12100725; doi:10.1021/jacs.4c15874)
Supplement: Supplementary file 2 [file ja4c15874_si_002.zip › Structures/Heterogeneous/Adsorption/NonQuinones/5_16_O, 5_16_H/Chemisorbed/05.res]

TITL CONTCAR
CELL 0.0000 11.0046 11.0046 30.0000 90.0000 90.0000 120.0000
LATT -1
SFAC C H O Pd
 C    1    0.55917    0.66056    0.33327    1.00000    0.00000
 C    1    0.71811    0.74166    0.33268    1.00000    0.00000
 C    1    0.56230    0.44862    0.34089    1.00000    0.00000
 C    1    0.72108    0.52947    0.33962    1.00000    0.00000
 H    2    0.58262    0.67079    0.19499    1.00000    0.00000
 H    2    0.33256    0.41617    0.18197    1.00000    0.00000
 H    2    0.08123    0.16285    0.17714    1.00000    0.00000
 H    2    0.58280    0.16670    0.17585    1.00000    0.00000
 H    2    0.08950    0.66670    0.18355    1.00000    0.00000
 H    2    0.34002    0.44211    0.25768    1.00000    0.00000
 H    2    0.51701    0.71270    0.31204    1.00000    0.00000
 H    2    0.51900    0.65140    0.36748    1.00000    0.00000
 H    2    0.52346    0.43721    0.37537    1.00000    0.00000
 H    2    0.52058    0.34433    0.32588    1.00000    0.00000
 H    2    0.75404    0.75792    0.29652    1.00000    0.00000
 H    2    0.76061    0.84580    0.34785    1.00000    0.00000
 H    2    0.76624    0.47980    0.36029    1.00000    0.00000
 H    2    0.75651    0.53235    0.30409    1.00000    0.00000
 O    3    0.82996    0.15891    0.26804    1.00000    0.00000
 O    3    0.58241    0.16073    0.26936    1.00000    0.00000
 O    3    0.33924    0.16741    0.27077    1.00000    0.00000
 O    3    0.08099    0.17088    0.27164    1.00000    0.00000
 O    3    0.07459    0.89736    0.27016    1.00000    0.00000
 O    3    0.14507    0.54093    0.28647    1.00000    0.00000
 O    3    0.21785    0.68359    0.29253    1.00000    0.00000
 O    3    0.77727    0.67005    0.35515    1.00000    0.00000
 O    3    0.50653    0.52128    0.31540    1.00000    0.00000
Pd    4    0.99963    0.99994    0.99837    1.00000    0.00000
Pd    4    0.99113    0.99387    0.23419    1.00000    0.00000
Pd    4    0.16822    0.08222    0.15193    1.00000    0.00000
Pd    4    0.08374    0.16753    0.07513    1.00000    0.00000
Pd    4    0.25014    0.99966    0.99862    1.00000    0.00000
Pd    4    0.25232    0.99522    0.23125    1.00000    0.00000
Pd    4    0.41251    0.08287    0.15156    1.00000    0.00000
Pd    4    0.33422    0.16845    0.07534    1.00000    0.00000
Pd    4    0.49971    0.99990    0.99850    1.00000    0.00000
Pd    4    0.50126    0.99596    0.22791    1.00000    0.00000
Pd    4    0.67007    0.08464    0.15054    1.00000    0.00000
Pd    4    0.58433    0.16915    0.07548    1.00000    0.00000
Pd    4    0.74988    0.99957    0.99853    1.00000    0.00000
Pd    4    0.74516    0.99352    0.22774    1.00000    0.00000
Pd    4    0.91412    0.08166    0.15135    1.00000    0.00000
Pd    4    0.83414    0.16849    0.07490    1.00000    0.00000
Pd    4    0.00032    0.25000    0.99870    1.00000    0.00000
Pd    4    0.00303    0.25815    0.23009    1.00000    0.00000
Pd    4    0.16474    0.33444    0.15180    1.00000    0.00000
Pd    4    0.08249    0.41644    0.07517    1.00000    0.00000
Pd    4    0.24962    0.24947    0.99897    1.00000    0.00000
Pd    4    0.25767    0.26373    0.23521    1.00000    0.00000
Pd    4    0.41794    0.33209    0.15355    1.00000    0.00000
Pd    4    0.33342    0.41698    0.07557    1.00000    0.00000
Pd    4    0.50006    0.25010    0.99944    1.00000    0.00000
Pd    4    0.50762    0.26115    0.23178    1.00000    0.00000
Pd    4    0.66927    0.33775    0.15360    1.00000    0.00000
Pd    4    0.58423    0.41822    0.07719    1.00000    0.00000
Pd    4    0.74988    0.24990    0.99906    1.00000    0.00000
Pd    4    0.75990    0.26714    0.23378    1.00000    0.00000
Pd    4    0.91648    0.33318    0.15305    1.00000    0.00000
Pd    4    0.83357    0.41724    0.07685    1.00000    0.00000
Pd    4    0.99939    0.49961    0.99856    1.00000    0.00000
Pd    4    0.00485    0.50769    0.22971    1.00000    0.00000
Pd    4    0.16820    0.58417    0.14896    1.00000    0.00000
Pd    4    0.08161    0.66639    0.07441    1.00000    0.00000
Pd    4    0.24997    0.50000    0.99854    1.00000    0.00000
Pd    4    0.25150    0.50963    0.22836    1.00000    0.00000
Pd    4    0.41710    0.58590    0.15128    1.00000    0.00000
Pd    4    0.33335    0.66709    0.07469    1.00000    0.00000
Pd    4    0.49987    0.49921    0.99935    1.00000    0.00000
Pd    4    0.50997    0.50806    0.23221    1.00000    0.00000
Pd    4    0.66774    0.58454    0.15147    1.00000    0.00000
Pd    4    0.58385    0.66612    0.07579    1.00000    0.00000
Pd    4    0.74958    0.49994    0.00010    1.00000    0.00000
Pd    4    0.75429    0.50709    0.22871    1.00000    0.00000
Pd    4    0.91701    0.58488    0.15229    1.00000    0.00000
Pd    4    0.83295    0.66666    0.07634    1.00000    0.00000
Pd    4    0.99923    0.74963    0.99879    1.00000    0.00000
Pd    4    0.99616    0.74617    0.22558    1.00000    0.00000
Pd    4    0.17035    0.83814    0.15045    1.00000    0.00000
Pd    4    0.08256    0.91706    0.07476    1.00000    0.00000
Pd    4    0.25012    0.75052    0.99795    1.00000    0.00000
Pd    4    0.25616    0.75482    0.22801    1.00000    0.00000
Pd    4    0.41804    0.83693    0.15146    1.00000    0.00000
Pd    4    0.33408    0.91680    0.07483    1.00000    0.00000
Pd    4    0.50000    0.75001    0.99893    1.00000    0.00000
Pd    4    0.50158    0.75371    0.22807    1.00000    0.00000
Pd    4    0.66786    0.83745    0.15059    1.00000    0.00000
Pd    4    0.58292    0.91654    0.07516    1.00000    0.00000
Pd    4    0.74984    0.74988    0.99878    1.00000    0.00000
Pd    4    0.75315    0.75234    0.22661    1.00000    0.00000
Pd    4    0.91855    0.83765    0.15017    1.00000    0.00000
Pd    4    0.83272    0.91680    0.07488    1.00000    0.00000
END
