# Supplementary material for: Intentional Formation of Persistent Surface Redox Mediators by Adsorption of Polyconjugated Carbonyl Complexes to Pd Nanoparticles
Source: J Am Chem Soc. 2025 Apr 4;147(20):16885–900. doi: 10.1021/jacs.4c15874 (PMC12100725; doi:10.1021/jacs.4c15874)
Supplement: Supplementary file 2 [file ja4c15874_si_002.zip › Structures/Heterogeneous/Adsorption/NonQuinones/5_16_O, 5_16_H/Chemisorbed/06.res]

TITL CONTCAR
CELL 0.0000 11.0046 11.0046 30.0000 90.0000 90.0000 120.0000
LATT -1
SFAC C H O Pd
 C    1    0.82658    0.66455    0.34010    1.00000    0.00000
 C    1    0.68775    0.52692    0.33785    1.00000    0.00000
 C    1    0.95377    0.64421    0.34387    1.00000    0.00000
 C    1    0.55922    0.54528    0.33819    1.00000    0.00000
 C    1    0.08720    0.77421    0.35973    1.00000    0.00000
 C    1    0.42189    0.40956    0.34658    1.00000    0.00000
 H    2    0.58640    0.68232    0.19544    1.00000    0.00000
 H    2    0.33400    0.41694    0.18084    1.00000    0.00000
 H    2    0.08125    0.16305    0.17667    1.00000    0.00000
 H    2    0.58223    0.16649    0.17605    1.00000    0.00000
 H    2    0.08589    0.65942    0.18636    1.00000    0.00000
 H    2    0.34802    0.44404    0.25760    1.00000    0.00000
 H    2    0.83758    0.72968    0.31041    1.00000    0.00000
 H    2    0.82400    0.72515    0.36902    1.00000    0.00000
 H    2    0.68166    0.45920    0.36595    1.00000    0.00000
 H    2    0.68522    0.46794    0.30724    1.00000    0.00000
 H    2    0.92763    0.55629    0.36688    1.00000    0.00000
 H    2    0.97201    0.60908    0.31112    1.00000    0.00000
 H    2    0.57363    0.62455    0.36331    1.00000    0.00000
 H    2    0.55398    0.59211    0.30567    1.00000    0.00000
 H    2    0.12671    0.85709    0.33428    1.00000    0.00000
 H    2    0.17069    0.74993    0.36683    1.00000    0.00000
 H    2    0.06654    0.81655    0.39026    1.00000    0.00000
 H    2    0.40934    0.32615    0.32362    1.00000    0.00000
 H    2    0.41910    0.37122    0.38064    1.00000    0.00000
 H    2    0.33052    0.42387    0.34221    1.00000    0.00000
 O    3    0.82855    0.15931    0.26813    1.00000    0.00000
 O    3    0.58032    0.15997    0.26937    1.00000    0.00000
 O    3    0.33508    0.16323    0.26942    1.00000    0.00000
 O    3    0.07906    0.16971    0.27051    1.00000    0.00000
 O    3    0.07391    0.90172    0.26769    1.00000    0.00000
 O    3    0.17346    0.54534    0.28883    1.00000    0.00000
 O    3    0.23911    0.68735    0.29236    1.00000    0.00000
Pd    4    0.99963    0.99994    0.99837    1.00000    0.00000
Pd    4    0.98952    0.99529    0.23162    1.00000    0.00000
Pd    4    0.16753    0.08205    0.15133    1.00000    0.00000
Pd    4    0.08374    0.16753    0.07513    1.00000    0.00000
Pd    4    0.25014    0.99966    0.99862    1.00000    0.00000
Pd    4    0.25146    0.99455    0.22923    1.00000    0.00000
Pd    4    0.41202    0.08219    0.15138    1.00000    0.00000
Pd    4    0.33422    0.16845    0.07534    1.00000    0.00000
Pd    4    0.49971    0.99990    0.99850    1.00000    0.00000
Pd    4    0.50012    0.99599    0.22763    1.00000    0.00000
Pd    4    0.66934    0.08462    0.15062    1.00000    0.00000
Pd    4    0.58433    0.16915    0.07548    1.00000    0.00000
Pd    4    0.74988    0.99957    0.99853    1.00000    0.00000
Pd    4    0.74304    0.99360    0.22797    1.00000    0.00000
Pd    4    0.91314    0.08242    0.15127    1.00000    0.00000
Pd    4    0.83414    0.16849    0.07490    1.00000    0.00000
Pd    4    0.00032    0.25000    0.99870    1.00000    0.00000
Pd    4    0.00168    0.25976    0.23029    1.00000    0.00000
Pd    4    0.16434    0.33499    0.15191    1.00000    0.00000
Pd    4    0.08249    0.41644    0.07517    1.00000    0.00000
Pd    4    0.24962    0.24947    0.99897    1.00000    0.00000
Pd    4    0.25644    0.26371    0.23445    1.00000    0.00000
Pd    4    0.41737    0.33107    0.15298    1.00000    0.00000
Pd    4    0.33342    0.41698    0.07557    1.00000    0.00000
Pd    4    0.50006    0.25010    0.99944    1.00000    0.00000
Pd    4    0.50707    0.26277    0.23247    1.00000    0.00000
Pd    4    0.66841    0.33719    0.15348    1.00000    0.00000
Pd    4    0.58423    0.41822    0.07719    1.00000    0.00000
Pd    4    0.74988    0.24990    0.99906    1.00000    0.00000
Pd    4    0.75828    0.26808    0.23420    1.00000    0.00000
Pd    4    0.91566    0.33326    0.15272    1.00000    0.00000
Pd    4    0.83357    0.41724    0.07685    1.00000    0.00000
Pd    4    0.99939    0.49961    0.99856    1.00000    0.00000
Pd    4    0.00245    0.50641    0.22867    1.00000    0.00000
Pd    4    0.16764    0.58444    0.14894    1.00000    0.00000
Pd    4    0.08161    0.66639    0.07441    1.00000    0.00000
Pd    4    0.24997    0.50000    0.99854    1.00000    0.00000
Pd    4    0.25094    0.50944    0.22882    1.00000    0.00000
Pd    4    0.41653    0.58678    0.15129    1.00000    0.00000
Pd    4    0.33335    0.66709    0.07469    1.00000    0.00000
Pd    4    0.49987    0.49921    0.99935    1.00000    0.00000
Pd    4    0.50882    0.50784    0.22973    1.00000    0.00000
Pd    4    0.66803    0.58563    0.15129    1.00000    0.00000
Pd    4    0.58385    0.66612    0.07579    1.00000    0.00000
Pd    4    0.74958    0.49994    0.00010    1.00000    0.00000
Pd    4    0.75241    0.50671    0.22789    1.00000    0.00000
Pd    4    0.91615    0.58527    0.15151    1.00000    0.00000
Pd    4    0.83295    0.66666    0.07634    1.00000    0.00000
Pd    4    0.99923    0.74963    0.99879    1.00000    0.00000
Pd    4    0.99447    0.74503    0.22523    1.00000    0.00000
Pd    4    0.16933    0.83674    0.15033    1.00000    0.00000
Pd    4    0.08256    0.91706    0.07476    1.00000    0.00000
Pd    4    0.25012    0.75052    0.99795    1.00000    0.00000
Pd    4    0.25496    0.75382    0.22808    1.00000    0.00000
Pd    4    0.41778    0.83658    0.15169    1.00000    0.00000
Pd    4    0.33408    0.91680    0.07483    1.00000    0.00000
Pd    4    0.50000    0.75001    0.99893    1.00000    0.00000
Pd    4    0.50078    0.75276    0.23013    1.00000    0.00000
Pd    4    0.66685    0.83750    0.15111    1.00000    0.00000
Pd    4    0.58292    0.91654    0.07516    1.00000    0.00000
Pd    4    0.74984    0.74988    0.99878    1.00000    0.00000
Pd    4    0.75170    0.75187    0.22788    1.00000    0.00000
Pd    4    0.91739    0.83777    0.15037    1.00000    0.00000
Pd    4    0.83272    0.91680    0.07488    1.00000    0.00000
END
