# Supplementary material for: Intentional Formation of Persistent Surface Redox Mediators by Adsorption of Polyconjugated Carbonyl Complexes to Pd Nanoparticles
Source: J Am Chem Soc. 2025 Apr 4;147(20):16885–900. doi: 10.1021/jacs.4c15874 (PMC12100725; doi:10.1021/jacs.4c15874)
Supplement: Supplementary file 2 [file ja4c15874_si_002.zip › Structures/Heterogeneous/Adsorption/NonQuinones/5_16_O, 5_16_H/Physisorbed/01.res]

TITL CONTCAR
CELL 0.0000 11.0046 11.0046 30.0000 90.0000 90.0000 120.0000
LATT -1
SFAC C H O Pd
 C    1    0.42737    0.48854    0.58587    1.00000    0.00000
 C    1    0.51609    0.43153    0.58628    1.00000    0.00000
 C    1    0.48436    0.63428    0.58635    1.00000    0.00000
 C    1    0.63003    0.72295    0.58751    1.00000    0.00000
 C    1    0.66173    0.52022    0.58751    1.00000    0.00000
 C    1    0.71861    0.66587    0.58820    1.00000    0.00000
 H    2    0.58969    0.67965    0.19438    1.00000    0.00000
 H    2    0.33155    0.41656    0.18311    1.00000    0.00000
 H    2    0.08186    0.16451    0.17695    1.00000    0.00000
 H    2    0.58324    0.16753    0.17559    1.00000    0.00000
 H    2    0.09046    0.66949    0.18249    1.00000    0.00000
 H    2    0.35400    0.45511    0.26044    1.00000    0.00000
 H    2    0.47163    0.31784    0.58557    1.00000    0.00000
 H    2    0.73096    0.47576    0.58784    1.00000    0.00000
 H    2    0.41522    0.67885    0.58574    1.00000    0.00000
 H    2    0.67450    0.83665    0.58784    1.00000    0.00000
 H    2    0.31366    0.41927    0.58493    1.00000    0.00000
 H    2    0.83218    0.73500    0.58935    1.00000    0.00000
 O    3    0.82944    0.16039    0.26760    1.00000    0.00000
 O    3    0.58167    0.16092    0.26907    1.00000    0.00000
 O    3    0.33718    0.16549    0.27064    1.00000    0.00000
 O    3    0.07944    0.17092    0.27096    1.00000    0.00000
 O    3    0.07428    0.89966    0.26887    1.00000    0.00000
 O    3    0.13593    0.54165    0.28645    1.00000    0.00000
 O    3    0.20827    0.68382    0.29247    1.00000    0.00000
Pd    4    0.99963    0.99994    0.99837    1.00000    0.00000
Pd    4    0.99126    0.99554    0.23264    1.00000    0.00000
Pd    4    0.16812    0.08335    0.15165    1.00000    0.00000
Pd    4    0.08374    0.16753    0.07513    1.00000    0.00000
Pd    4    0.25014    0.99966    0.99862    1.00000    0.00000
Pd    4    0.25202    0.99649    0.22987    1.00000    0.00000
Pd    4    0.41268    0.08388    0.15137    1.00000    0.00000
Pd    4    0.33422    0.16845    0.07534    1.00000    0.00000
Pd    4    0.49971    0.99990    0.99850    1.00000    0.00000
Pd    4    0.50043    0.99690    0.22749    1.00000    0.00000
Pd    4    0.66993    0.08539    0.15032    1.00000    0.00000
Pd    4    0.58433    0.16915    0.07548    1.00000    0.00000
Pd    4    0.74988    0.99957    0.99853    1.00000    0.00000
Pd    4    0.74448    0.99446    0.22764    1.00000    0.00000
Pd    4    0.91394    0.08259    0.15114    1.00000    0.00000
Pd    4    0.83414    0.16849    0.07490    1.00000    0.00000
Pd    4    0.00032    0.25000    0.99870    1.00000    0.00000
Pd    4    0.00256    0.25944    0.22967    1.00000    0.00000
Pd    4    0.16528    0.33572    0.15206    1.00000    0.00000
Pd    4    0.08249    0.41644    0.07517    1.00000    0.00000
Pd    4    0.24962    0.24947    0.99897    1.00000    0.00000
Pd    4    0.25931    0.26756    0.23651    1.00000    0.00000
Pd    4    0.41711    0.33216    0.15337    1.00000    0.00000
Pd    4    0.33342    0.41698    0.07557    1.00000    0.00000
Pd    4    0.50006    0.25010    0.99944    1.00000    0.00000
Pd    4    0.50753    0.26424    0.23299    1.00000    0.00000
Pd    4    0.66861    0.33824    0.15346    1.00000    0.00000
Pd    4    0.58423    0.41822    0.07719    1.00000    0.00000
Pd    4    0.74988    0.24990    0.99906    1.00000    0.00000
Pd    4    0.75864    0.26792    0.23327    1.00000    0.00000
Pd    4    0.91645    0.33390    0.15266    1.00000    0.00000
Pd    4    0.83357    0.41724    0.07685    1.00000    0.00000
Pd    4    0.99939    0.49961    0.99856    1.00000    0.00000
Pd    4    0.00394    0.50810    0.22908    1.00000    0.00000
Pd    4    0.16850    0.58463    0.14926    1.00000    0.00000
Pd    4    0.08161    0.66639    0.07441    1.00000    0.00000
Pd    4    0.24997    0.50000    0.99854    1.00000    0.00000
Pd    4    0.25271    0.51073    0.22988    1.00000    0.00000
Pd    4    0.41620    0.58670    0.15134    1.00000    0.00000
Pd    4    0.33335    0.66709    0.07469    1.00000    0.00000
Pd    4    0.49987    0.49921    0.99935    1.00000    0.00000
Pd    4    0.50963    0.50921    0.23026    1.00000    0.00000
Pd    4    0.66801    0.58573    0.15137    1.00000    0.00000
Pd    4    0.58385    0.66612    0.07579    1.00000    0.00000
Pd    4    0.74958    0.49994    0.00010    1.00000    0.00000
Pd    4    0.75283    0.50800    0.22777    1.00000    0.00000
Pd    4    0.91697    0.58533    0.15200    1.00000    0.00000
Pd    4    0.83295    0.66666    0.07634    1.00000    0.00000
Pd    4    0.99923    0.74963    0.99879    1.00000    0.00000
Pd    4    0.99461    0.74626    0.22524    1.00000    0.00000
Pd    4    0.17028    0.83891    0.15014    1.00000    0.00000
Pd    4    0.08256    0.91706    0.07476    1.00000    0.00000
Pd    4    0.25012    0.75052    0.99795    1.00000    0.00000
Pd    4    0.25557    0.75525    0.22824    1.00000    0.00000
Pd    4    0.41767    0.83752    0.15164    1.00000    0.00000
Pd    4    0.33408    0.91680    0.07483    1.00000    0.00000
Pd    4    0.50000    0.75001    0.99893    1.00000    0.00000
Pd    4    0.50171    0.75416    0.22882    1.00000    0.00000
Pd    4    0.66715    0.83810    0.15074    1.00000    0.00000
Pd    4    0.58292    0.91654    0.07516    1.00000    0.00000
Pd    4    0.74984    0.74988    0.99878    1.00000    0.00000
Pd    4    0.75213    0.75315    0.22741    1.00000    0.00000
Pd    4    0.91808    0.83832    0.15018    1.00000    0.00000
Pd    4    0.83272    0.91680    0.07488    1.00000    0.00000
END
