# Supplementary material for: Intentional Formation of Persistent Surface Redox Mediators by Adsorption of Polyconjugated Carbonyl Complexes to Pd Nanoparticles
Source: J Am Chem Soc. 2025 Apr 4;147(20):16885–900. doi: 10.1021/jacs.4c15874 (PMC12100725; doi:10.1021/jacs.4c15874)
Supplement: Supplementary file 2 [file ja4c15874_si_002.zip › Structures/Heterogeneous/Adsorption/NonQuinones/5_16_O, 5_16_H/Physisorbed/02.res]

TITL CONTCAR
CELL 0.0000 11.0046 11.0046 30.0000 90.0000 90.0000 120.0000
LATT -1
SFAC C F H O Pd
 C    1    0.38158    0.44216    0.59865    1.00000    0.00000
 C    1    0.46779    0.38394    0.60193    1.00000    0.00000
 C    1    0.44457    0.58735    0.59705    1.00000    0.00000
 C    1    0.59007    0.67221    0.59884    1.00000    0.00000
 C    1    0.61338    0.46873    0.60300    1.00000    0.00000
 C    1    0.67634    0.61393    0.60153    1.00000    0.00000
 F    2    0.41011    0.24230    0.60438    1.00000    0.00000
 F    2    0.69418    0.40764    0.60596    1.00000    0.00000
 F    2    0.36380    0.64844    0.59398    1.00000    0.00000
 F    2    0.64760    0.81402    0.59825    1.00000    0.00000
 H    3    0.58713    0.67833    0.19530    1.00000    0.00000
 H    3    0.33204    0.41635    0.18274    1.00000    0.00000
 H    3    0.08210    0.16343    0.17736    1.00000    0.00000
 H    3    0.58354    0.16677    0.17575    1.00000    0.00000
 H    3    0.09022    0.66681    0.18322    1.00000    0.00000
 H    3    0.35507    0.45370    0.26032    1.00000    0.00000
 H    3    0.26788    0.37597    0.59752    1.00000    0.00000
 H    3    0.79000    0.68020    0.60287    1.00000    0.00000
 O    4    0.83082    0.15904    0.26759    1.00000    0.00000
 O    4    0.58356    0.15977    0.26910    1.00000    0.00000
 O    4    0.33955    0.16479    0.27090    1.00000    0.00000
 O    4    0.08130    0.17069    0.27143    1.00000    0.00000
 O    4    0.07644    0.89862    0.26934    1.00000    0.00000
 O    4    0.14281    0.54068    0.28613    1.00000    0.00000
 O    4    0.21535    0.68297    0.29223    1.00000    0.00000
Pd    5    0.99963    0.99994    0.99837    1.00000    0.00000
Pd    5    0.99296    0.99471    0.23339    1.00000    0.00000
Pd    5    0.16877    0.08286    0.15192    1.00000    0.00000
Pd    5    0.08374    0.16753    0.07513    1.00000    0.00000
Pd    5    0.25014    0.99966    0.99862    1.00000    0.00000
Pd    5    0.25369    0.99606    0.23007    1.00000    0.00000
Pd    5    0.41331    0.08333    0.15145    1.00000    0.00000
Pd    5    0.33422    0.16845    0.07534    1.00000    0.00000
Pd    5    0.49971    0.99990    0.99850    1.00000    0.00000
Pd    5    0.50206    0.99628    0.22732    1.00000    0.00000
Pd    5    0.67071    0.08485    0.15039    1.00000    0.00000
Pd    5    0.58433    0.16915    0.07548    1.00000    0.00000
Pd    5    0.74988    0.99957    0.99853    1.00000    0.00000
Pd    5    0.74610    0.99339    0.22761    1.00000    0.00000
Pd    5    0.91474    0.08209    0.15117    1.00000    0.00000
Pd    5    0.83414    0.16849    0.07490    1.00000    0.00000
Pd    5    0.00032    0.25000    0.99870    1.00000    0.00000
Pd    5    0.00435    0.25849    0.22982    1.00000    0.00000
Pd    5    0.16577    0.33473    0.15194    1.00000    0.00000
Pd    5    0.08249    0.41644    0.07517    1.00000    0.00000
Pd    5    0.24962    0.24947    0.99897    1.00000    0.00000
Pd    5    0.26142    0.26730    0.23712    1.00000    0.00000
Pd    5    0.41777    0.33151    0.15354    1.00000    0.00000
Pd    5    0.33342    0.41698    0.07557    1.00000    0.00000
Pd    5    0.50006    0.25010    0.99944    1.00000    0.00000
Pd    5    0.50956    0.26384    0.23321    1.00000    0.00000
Pd    5    0.66936    0.33766    0.15354    1.00000    0.00000
Pd    5    0.58423    0.41822    0.07719    1.00000    0.00000
Pd    5    0.74988    0.24990    0.99906    1.00000    0.00000
Pd    5    0.76053    0.26720    0.23333    1.00000    0.00000
Pd    5    0.91721    0.33331    0.15281    1.00000    0.00000
Pd    5    0.83357    0.41724    0.07685    1.00000    0.00000
Pd    5    0.99939    0.49961    0.99856    1.00000    0.00000
Pd    5    0.00578    0.50756    0.22943    1.00000    0.00000
Pd    5    0.16890    0.58398    0.14920    1.00000    0.00000
Pd    5    0.08161    0.66639    0.07441    1.00000    0.00000
Pd    5    0.24997    0.50000    0.99854    1.00000    0.00000
Pd    5    0.25425    0.50968    0.22928    1.00000    0.00000
Pd    5    0.41715    0.58614    0.15124    1.00000    0.00000
Pd    5    0.33335    0.66709    0.07469    1.00000    0.00000
Pd    5    0.49987    0.49921    0.99935    1.00000    0.00000
Pd    5    0.51164    0.50868    0.23041    1.00000    0.00000
Pd    5    0.66875    0.58516    0.15128    1.00000    0.00000
Pd    5    0.58385    0.66612    0.07579    1.00000    0.00000
Pd    5    0.74958    0.49994    0.00010    1.00000    0.00000
Pd    5    0.75468    0.50742    0.22794    1.00000    0.00000
Pd    5    0.91777    0.58492    0.15203    1.00000    0.00000
Pd    5    0.83295    0.66666    0.07634    1.00000    0.00000
Pd    5    0.99923    0.74963    0.99879    1.00000    0.00000
Pd    5    0.99645    0.74598    0.22539    1.00000    0.00000
Pd    5    0.17105    0.83839    0.15029    1.00000    0.00000
Pd    5    0.08256    0.91706    0.07476    1.00000    0.00000
Pd    5    0.25012    0.75052    0.99795    1.00000    0.00000
Pd    5    0.25721    0.75478    0.22804    1.00000    0.00000
Pd    5    0.41853    0.83679    0.15162    1.00000    0.00000
Pd    5    0.33408    0.91680    0.07483    1.00000    0.00000
Pd    5    0.50000    0.75001    0.99893    1.00000    0.00000
Pd    5    0.50293    0.75344    0.22933    1.00000    0.00000
Pd    5    0.66781    0.83739    0.15072    1.00000    0.00000
Pd    5    0.58292    0.91654    0.07516    1.00000    0.00000
Pd    5    0.74984    0.74988    0.99878    1.00000    0.00000
Pd    5    0.75376    0.75247    0.22707    1.00000    0.00000
Pd    5    0.91908    0.83799    0.15025    1.00000    0.00000
Pd    5    0.83272    0.91680    0.07488    1.00000    0.00000
END
