# Supplementary material for: Intentional Formation of Persistent Surface Redox Mediators by Adsorption of Polyconjugated Carbonyl Complexes to Pd Nanoparticles
Source: J Am Chem Soc. 2025 Apr 4;147(20):16885–900. doi: 10.1021/jacs.4c15874 (PMC12100725; doi:10.1021/jacs.4c15874)
Supplement: Supplementary file 2 [file ja4c15874_si_002.zip › Structures/Heterogeneous/Adsorption/NonQuinones/5_16_O, 5_16_H/Physisorbed/03.res]

TITL CONTCAR
CELL 0.0000 11.0046 11.0046 30.0000 90.0000 90.0000 120.0000
LATT -1
SFAC C Cl H O Pd
 C    1    0.43263    0.51346    0.59489    1.00000    0.00000
 C    1    0.51474    0.45032    0.59957    1.00000    0.00000
 C    1    0.49572    0.65877    0.59047    1.00000    0.00000
 C    1    0.64268    0.74220    0.59158    1.00000    0.00000
 C    1    0.66178    0.53323    0.59869    1.00000    0.00000
 C    1    0.72483    0.67878    0.59513    1.00000    0.00000
Cl    2    0.43292    0.27104    0.60654    1.00000    0.00000
Cl    2    0.76688    0.45863    0.60179    1.00000    0.00000
Cl    2    0.39087    0.73253    0.58360    1.00000    0.00000
Cl    2    0.72429    0.92254    0.58878    1.00000    0.00000
 H    3    0.58764    0.68044    0.19533    1.00000    0.00000
 H    3    0.33580    0.41659    0.18210    1.00000    0.00000
 H    3    0.08278    0.16375    0.17714    1.00000    0.00000
 H    3    0.58336    0.16715    0.17565    1.00000    0.00000
 H    3    0.08819    0.65864    0.18704    1.00000    0.00000
 H    3    0.35589    0.44892    0.26011    1.00000    0.00000
 H    3    0.31871    0.44897    0.59464    1.00000    0.00000
 H    3    0.83876    0.74316    0.59510    1.00000    0.00000
 O    4    0.83079    0.16078    0.26783    1.00000    0.00000
 O    4    0.58258    0.15977    0.26916    1.00000    0.00000
 O    4    0.33854    0.16530    0.27068    1.00000    0.00000
 O    4    0.08031    0.17009    0.27113    1.00000    0.00000
 O    4    0.07540    0.89869    0.26944    1.00000    0.00000
 O    4    0.19450    0.55711    0.29257    1.00000    0.00000
 O    4    0.24078    0.69648    0.29319    1.00000    0.00000
Pd    5    0.99963    0.99994    0.99837    1.00000    0.00000
Pd    5    0.99185    0.99447    0.23313    1.00000    0.00000
Pd    5    0.16877    0.08295    0.15182    1.00000    0.00000
Pd    5    0.08374    0.16753    0.07513    1.00000    0.00000
Pd    5    0.25014    0.99966    0.99862    1.00000    0.00000
Pd    5    0.25286    0.99565    0.23027    1.00000    0.00000
Pd    5    0.41264    0.08267    0.15150    1.00000    0.00000
Pd    5    0.33422    0.16845    0.07534    1.00000    0.00000
Pd    5    0.49971    0.99990    0.99850    1.00000    0.00000
Pd    5    0.50164    0.99646    0.22729    1.00000    0.00000
Pd    5    0.67052    0.08488    0.15036    1.00000    0.00000
Pd    5    0.58433    0.16915    0.07548    1.00000    0.00000
Pd    5    0.74988    0.99957    0.99853    1.00000    0.00000
Pd    5    0.74629    0.99485    0.22768    1.00000    0.00000
Pd    5    0.91530    0.08287    0.15125    1.00000    0.00000
Pd    5    0.83414    0.16849    0.07490    1.00000    0.00000
Pd    5    0.00032    0.25000    0.99870    1.00000    0.00000
Pd    5    0.00473    0.26053    0.23032    1.00000    0.00000
Pd    5    0.16665    0.33661    0.15289    1.00000    0.00000
Pd    5    0.08249    0.41644    0.07517    1.00000    0.00000
Pd    5    0.24962    0.24947    0.99897    1.00000    0.00000
Pd    5    0.25993    0.26683    0.23639    1.00000    0.00000
Pd    5    0.41798    0.33137    0.15323    1.00000    0.00000
Pd    5    0.33342    0.41698    0.07557    1.00000    0.00000
Pd    5    0.50006    0.25010    0.99944    1.00000    0.00000
Pd    5    0.50880    0.26375    0.23311    1.00000    0.00000
Pd    5    0.66932    0.33774    0.15341    1.00000    0.00000
Pd    5    0.58423    0.41822    0.07719    1.00000    0.00000
Pd    5    0.74988    0.24990    0.99906    1.00000    0.00000
Pd    5    0.75917    0.26753    0.23335    1.00000    0.00000
Pd    5    0.91699    0.33292    0.15216    1.00000    0.00000
Pd    5    0.83357    0.41724    0.07685    1.00000    0.00000
Pd    5    0.99939    0.49961    0.99856    1.00000    0.00000
Pd    5    0.00201    0.50450    0.22684    1.00000    0.00000
Pd    5    0.16927    0.58480    0.14912    1.00000    0.00000
Pd    5    0.08161    0.66639    0.07441    1.00000    0.00000
Pd    5    0.24997    0.50000    0.99854    1.00000    0.00000
Pd    5    0.25395    0.51268    0.23136    1.00000    0.00000
Pd    5    0.41718    0.58705    0.15151    1.00000    0.00000
Pd    5    0.33335    0.66709    0.07469    1.00000    0.00000
Pd    5    0.49987    0.49921    0.99935    1.00000    0.00000
Pd    5    0.51093    0.50864    0.23002    1.00000    0.00000
Pd    5    0.66855    0.58580    0.15110    1.00000    0.00000
Pd    5    0.58385    0.66612    0.07579    1.00000    0.00000
Pd    5    0.74958    0.49994    0.00010    1.00000    0.00000
Pd    5    0.75398    0.50759    0.22752    1.00000    0.00000
Pd    5    0.91740    0.58653    0.15110    1.00000    0.00000
Pd    5    0.83295    0.66666    0.07634    1.00000    0.00000
Pd    5    0.99923    0.74963    0.99879    1.00000    0.00000
Pd    5    0.99622    0.74485    0.22599    1.00000    0.00000
Pd    5    0.17003    0.83737    0.15057    1.00000    0.00000
Pd    5    0.08256    0.91706    0.07476    1.00000    0.00000
Pd    5    0.25012    0.75052    0.99795    1.00000    0.00000
Pd    5    0.25612    0.75416    0.22822    1.00000    0.00000
Pd    5    0.41839    0.83698    0.15162    1.00000    0.00000
Pd    5    0.33408    0.91680    0.07483    1.00000    0.00000
Pd    5    0.50000    0.75001    0.99893    1.00000    0.00000
Pd    5    0.50379    0.75452    0.22928    1.00000    0.00000
Pd    5    0.66849    0.83824    0.15064    1.00000    0.00000
Pd    5    0.58292    0.91654    0.07516    1.00000    0.00000
Pd    5    0.74984    0.74988    0.99878    1.00000    0.00000
Pd    5    0.75379    0.75267    0.22708    1.00000    0.00000
Pd    5    0.91927    0.83841    0.15049    1.00000    0.00000
Pd    5    0.83272    0.91680    0.07488    1.00000    0.00000
END
