# Supplementary material for: Intentional Formation of Persistent Surface Redox Mediators by Adsorption of Polyconjugated Carbonyl Complexes to Pd Nanoparticles
Source: J Am Chem Soc. 2025 Apr 4;147(20):16885–900. doi: 10.1021/jacs.4c15874 (PMC12100725; doi:10.1021/jacs.4c15874)
Supplement: Supplementary file 2 [file ja4c15874_si_002.zip › Structures/Heterogeneous/Adsorption/NonQuinones/5_16_O, 5_16_H/Physisorbed/04.res]

TITL CONTCAR
CELL 0.0000 11.0046 11.0046 30.0000 90.0000 90.0000 120.0000
LATT -1
SFAC C H O Pd
 C    1    0.59437    0.58895    0.60633    1.00000    0.00000
 C    1    0.57920    0.45091    0.62368    1.00000    0.00000
 C    1    0.44115    0.54628    0.59935    1.00000    0.00000
 C    1    0.45590    0.34065    0.59604    1.00000    0.00000
 H    2    0.57938    0.67293    0.19582    1.00000    0.00000
 H    2    0.33061    0.41558    0.18299    1.00000    0.00000
 H    2    0.08005    0.16282    0.17739    1.00000    0.00000
 H    2    0.58111    0.16559    0.17575    1.00000    0.00000
 H    2    0.08755    0.66620    0.18273    1.00000    0.00000
 H    2    0.34792    0.44896    0.26039    1.00000    0.00000
 H    2    0.64907    0.67698    0.62963    1.00000    0.00000
 H    2    0.65026    0.61803    0.57421    1.00000    0.00000
 H    2    0.67446    0.44355    0.61962    1.00000    0.00000
 H    2    0.55187    0.43863    0.65932    1.00000    0.00000
 H    2    0.39104    0.54484    0.63150    1.00000    0.00000
 H    2    0.42422    0.61274    0.57576    1.00000    0.00000
 H    2    0.49203    0.30848    0.56640    1.00000    0.00000
 H    2    0.38625    0.24635    0.61559    1.00000    0.00000
 O    3    0.82600    0.15735    0.26763    1.00000    0.00000
 O    3    0.57904    0.15874    0.26910    1.00000    0.00000
 O    3    0.33468    0.16342    0.27068    1.00000    0.00000
 O    3    0.07643    0.16839    0.27150    1.00000    0.00000
 O    3    0.07123    0.89561    0.26963    1.00000    0.00000
 O    3    0.13593    0.53965    0.28614    1.00000    0.00000
 O    3    0.20850    0.68189    0.29214    1.00000    0.00000
 O    3    0.37689    0.40644    0.58083    1.00000    0.00000
Pd    4    0.99963    0.99994    0.99837    1.00000    0.00000
Pd    4    0.98720    0.99165    0.23396    1.00000    0.00000
Pd    4    0.16622    0.08171    0.15199    1.00000    0.00000
Pd    4    0.08374    0.16753    0.07513    1.00000    0.00000
Pd    4    0.25014    0.99966    0.99862    1.00000    0.00000
Pd    4    0.24875    0.99370    0.23039    1.00000    0.00000
Pd    4    0.41075    0.08221    0.15150    1.00000    0.00000
Pd    4    0.33422    0.16845    0.07534    1.00000    0.00000
Pd    4    0.49971    0.99990    0.99850    1.00000    0.00000
Pd    4    0.49774    0.99479    0.22745    1.00000    0.00000
Pd    4    0.66849    0.08390    0.15043    1.00000    0.00000
Pd    4    0.58433    0.16915    0.07548    1.00000    0.00000
Pd    4    0.74988    0.99957    0.99853    1.00000    0.00000
Pd    4    0.74163    0.99157    0.22767    1.00000    0.00000
Pd    4    0.91245    0.08101    0.15134    1.00000    0.00000
Pd    4    0.83414    0.16849    0.07490    1.00000    0.00000
Pd    4    0.00032    0.25000    0.99870    1.00000    0.00000
Pd    4    0.99964    0.25650    0.22996    1.00000    0.00000
Pd    4    0.16360    0.33399    0.15205    1.00000    0.00000
Pd    4    0.08249    0.41644    0.07517    1.00000    0.00000
Pd    4    0.24962    0.24947    0.99897    1.00000    0.00000
Pd    4    0.25537    0.26385    0.23633    1.00000    0.00000
Pd    4    0.41536    0.33054    0.15329    1.00000    0.00000
Pd    4    0.33342    0.41698    0.07557    1.00000    0.00000
Pd    4    0.50006    0.25010    0.99944    1.00000    0.00000
Pd    4    0.50465    0.26166    0.23288    1.00000    0.00000
Pd    4    0.66695    0.33648    0.15343    1.00000    0.00000
Pd    4    0.58423    0.41822    0.07719    1.00000    0.00000
Pd    4    0.74988    0.24990    0.99906    1.00000    0.00000
Pd    4    0.75605    0.26557    0.23328    1.00000    0.00000
Pd    4    0.91501    0.33236    0.15277    1.00000    0.00000
Pd    4    0.83357    0.41724    0.07685    1.00000    0.00000
Pd    4    0.99939    0.49961    0.99856    1.00000    0.00000
Pd    4    0.00133    0.50590    0.22920    1.00000    0.00000
Pd    4    0.16686    0.58319    0.14920    1.00000    0.00000
Pd    4    0.08161    0.66639    0.07441    1.00000    0.00000
Pd    4    0.24997    0.50000    0.99854    1.00000    0.00000
Pd    4    0.24944    0.50785    0.22957    1.00000    0.00000
Pd    4    0.41485    0.58531    0.15125    1.00000    0.00000
Pd    4    0.33335    0.66709    0.07469    1.00000    0.00000
Pd    4    0.49987    0.49921    0.99935    1.00000    0.00000
Pd    4    0.50591    0.50591    0.23056    1.00000    0.00000
Pd    4    0.66631    0.58417    0.15130    1.00000    0.00000
Pd    4    0.58385    0.66612    0.07579    1.00000    0.00000
Pd    4    0.74958    0.49994    0.00010    1.00000    0.00000
Pd    4    0.74992    0.50548    0.22786    1.00000    0.00000
Pd    4    0.91515    0.58383    0.15199    1.00000    0.00000
Pd    4    0.83295    0.66666    0.07634    1.00000    0.00000
Pd    4    0.99923    0.74963    0.99879    1.00000    0.00000
Pd    4    0.99170    0.74400    0.22535    1.00000    0.00000
Pd    4    0.16860    0.83742    0.15033    1.00000    0.00000
Pd    4    0.08256    0.91706    0.07476    1.00000    0.00000
Pd    4    0.25012    0.75052    0.99795    1.00000    0.00000
Pd    4    0.25291    0.75316    0.22798    1.00000    0.00000
Pd    4    0.41632    0.83594    0.15168    1.00000    0.00000
Pd    4    0.33408    0.91680    0.07483    1.00000    0.00000
Pd    4    0.50000    0.75001    0.99893    1.00000    0.00000
Pd    4    0.49838    0.75174    0.22948    1.00000    0.00000
Pd    4    0.66544    0.83638    0.15082    1.00000    0.00000
Pd    4    0.58292    0.91654    0.07516    1.00000    0.00000
Pd    4    0.74984    0.74988    0.99878    1.00000    0.00000
Pd    4    0.74836    0.74995    0.22705    1.00000    0.00000
Pd    4    0.91648    0.83694    0.15031    1.00000    0.00000
Pd    4    0.83272    0.91680    0.07488    1.00000    0.00000
END
