# Supplementary material for: Intentional Formation of Persistent Surface Redox Mediators by Adsorption of Polyconjugated Carbonyl Complexes to Pd Nanoparticles
Source: J Am Chem Soc. 2025 Apr 4;147(20):16885–900. doi: 10.1021/jacs.4c15874 (PMC12100725; doi:10.1021/jacs.4c15874)
Supplement: Supplementary file 2 [file ja4c15874_si_002.zip › Structures/Heterogeneous/Adsorption/NonQuinones/5_16_O, 5_16_H/Physisorbed/05.res]

TITL CONTCAR
CELL 0.0000 11.0046 11.0046 30.0000 90.0000 90.0000 120.0000
LATT -1
SFAC C H O Pd
 C    1    0.42504    0.57357    0.62252    1.00000    0.00000
 C    1    0.58421    0.65487    0.62134    1.00000    0.00000
 C    1    0.42812    0.36258    0.63014    1.00000    0.00000
 C    1    0.58721    0.44321    0.62866    1.00000    0.00000
 H    2    0.58410    0.67494    0.19559    1.00000    0.00000
 H    2    0.33169    0.41640    0.18226    1.00000    0.00000
 H    2    0.08149    0.16334    0.17728    1.00000    0.00000
 H    2    0.58287    0.16657    0.17592    1.00000    0.00000
 H    2    0.08949    0.66676    0.18325    1.00000    0.00000
 H    2    0.35179    0.45053    0.25989    1.00000    0.00000
 H    2    0.38176    0.62496    0.60168    1.00000    0.00000
 H    2    0.38777    0.56707    0.65720    1.00000    0.00000
 H    2    0.39175    0.35048    0.66512    1.00000    0.00000
 H    2    0.38641    0.25806    0.61516    1.00000    0.00000
 H    2    0.62149    0.66967    0.58642    1.00000    0.00000
 H    2    0.62481    0.75832    0.63700    1.00000    0.00000
 H    2    0.63065    0.39207    0.64955    1.00000    0.00000
 H    2    0.62385    0.44871    0.59395    1.00000    0.00000
 O    3    0.82961    0.15909    0.26755    1.00000    0.00000
 O    3    0.58268    0.16049    0.26939    1.00000    0.00000
 O    3    0.33768    0.16492    0.27079    1.00000    0.00000
 O    3    0.07989    0.17050    0.27124    1.00000    0.00000
 O    3    0.07458    0.89760    0.26961    1.00000    0.00000
 O    3    0.14288    0.54080    0.28603    1.00000    0.00000
 O    3    0.21555    0.68306    0.29210    1.00000    0.00000
 O    3    0.64170    0.58299    0.64596    1.00000    0.00000
 O    3    0.37110    0.43407    0.60509    1.00000    0.00000
Pd    4    0.99963    0.99994    0.99837    1.00000    0.00000
Pd    4    0.99065    0.99354    0.23377    1.00000    0.00000
Pd    4    0.16786    0.08240    0.15196    1.00000    0.00000
Pd    4    0.08374    0.16753    0.07513    1.00000    0.00000
Pd    4    0.25014    0.99966    0.99862    1.00000    0.00000
Pd    4    0.25203    0.99525    0.23046    1.00000    0.00000
Pd    4    0.41249    0.08310    0.15158    1.00000    0.00000
Pd    4    0.33422    0.16845    0.07534    1.00000    0.00000
Pd    4    0.49971    0.99990    0.99850    1.00000    0.00000
Pd    4    0.50098    0.99649    0.22768    1.00000    0.00000
Pd    4    0.66999    0.08476    0.15044    1.00000    0.00000
Pd    4    0.58433    0.16915    0.07548    1.00000    0.00000
Pd    4    0.74988    0.99957    0.99853    1.00000    0.00000
Pd    4    0.74470    0.99320    0.22764    1.00000    0.00000
Pd    4    0.91398    0.08178    0.15121    1.00000    0.00000
Pd    4    0.83414    0.16849    0.07490    1.00000    0.00000
Pd    4    0.00032    0.25000    0.99870    1.00000    0.00000
Pd    4    0.00277    0.25812    0.22964    1.00000    0.00000
Pd    4    0.16490    0.33458    0.15185    1.00000    0.00000
Pd    4    0.08249    0.41644    0.07517    1.00000    0.00000
Pd    4    0.24962    0.24947    0.99897    1.00000    0.00000
Pd    4    0.25895    0.26549    0.23620    1.00000    0.00000
Pd    4    0.41710    0.33127    0.15338    1.00000    0.00000
Pd    4    0.33342    0.41698    0.07557    1.00000    0.00000
Pd    4    0.50006    0.25010    0.99944    1.00000    0.00000
Pd    4    0.50796    0.26306    0.23308    1.00000    0.00000
Pd    4    0.66858    0.33743    0.15353    1.00000    0.00000
Pd    4    0.58423    0.41822    0.07719    1.00000    0.00000
Pd    4    0.74988    0.24990    0.99906    1.00000    0.00000
Pd    4    0.75928    0.26727    0.23339    1.00000    0.00000
Pd    4    0.91640    0.33327    0.15278    1.00000    0.00000
Pd    4    0.83357    0.41724    0.07685    1.00000    0.00000
Pd    4    0.99939    0.49961    0.99856    1.00000    0.00000
Pd    4    0.00491    0.50761    0.22937    1.00000    0.00000
Pd    4    0.16836    0.58396    0.14918    1.00000    0.00000
Pd    4    0.08161    0.66639    0.07441    1.00000    0.00000
Pd    4    0.24997    0.50000    0.99854    1.00000    0.00000
Pd    4    0.25305    0.50934    0.22924    1.00000    0.00000
Pd    4    0.41655    0.58614    0.15123    1.00000    0.00000
Pd    4    0.33335    0.66709    0.07469    1.00000    0.00000
Pd    4    0.49987    0.49921    0.99935    1.00000    0.00000
Pd    4    0.50999    0.50775    0.23054    1.00000    0.00000
Pd    4    0.66795    0.58494    0.15124    1.00000    0.00000
Pd    4    0.58385    0.66612    0.07579    1.00000    0.00000
Pd    4    0.74958    0.49994    0.00010    1.00000    0.00000
Pd    4    0.75346    0.50711    0.22793    1.00000    0.00000
Pd    4    0.91705    0.58484    0.15204    1.00000    0.00000
Pd    4    0.83295    0.66666    0.07634    1.00000    0.00000
Pd    4    0.99923    0.74963    0.99879    1.00000    0.00000
Pd    4    0.99504    0.74562    0.22545    1.00000    0.00000
Pd    4    0.17026    0.83817    0.15033    1.00000    0.00000
Pd    4    0.08256    0.91706    0.07476    1.00000    0.00000
Pd    4    0.25012    0.75052    0.99795    1.00000    0.00000
Pd    4    0.25626    0.75474    0.22788    1.00000    0.00000
Pd    4    0.41804    0.83703    0.15159    1.00000    0.00000
Pd    4    0.33408    0.91680    0.07483    1.00000    0.00000
Pd    4    0.50000    0.75001    0.99893    1.00000    0.00000
Pd    4    0.50161    0.75334    0.22909    1.00000    0.00000
Pd    4    0.66720    0.83732    0.15073    1.00000    0.00000
Pd    4    0.58292    0.91654    0.07516    1.00000    0.00000
Pd    4    0.74984    0.74988    0.99878    1.00000    0.00000
Pd    4    0.75197    0.75183    0.22700    1.00000    0.00000
Pd    4    0.91821    0.83767    0.15028    1.00000    0.00000
Pd    4    0.83272    0.91680    0.07488    1.00000    0.00000
END
