# Supplementary material for: Intentional Formation of Persistent Surface Redox Mediators by Adsorption of Polyconjugated Carbonyl Complexes to Pd Nanoparticles
Source: J Am Chem Soc. 2025 Apr 4;147(20):16885–900. doi: 10.1021/jacs.4c15874 (PMC12100725; doi:10.1021/jacs.4c15874)
Supplement: Supplementary file 2 [file ja4c15874_si_002.zip › Structures/Heterogeneous/Adsorption/NonQuinones/5_16_O, 5_16_H/Physisorbed/06.res]

TITL CONTCAR
CELL 0.0000 11.0046 11.0046 30.0000 90.0000 90.0000 120.0000
LATT -1
SFAC C H O Pd
 C    1    0.60832    0.51003    0.61116    1.00000    0.00000
 C    1    0.46783    0.37285    0.60854    1.00000    0.00000
 C    1    0.73522    0.48868    0.61493    1.00000    0.00000
 C    1    0.33939    0.39226    0.60773    1.00000    0.00000
 C    1    0.86972    0.62154    0.62879    1.00000    0.00000
 C    1    0.20203    0.25522    0.61570    1.00000    0.00000
 H    2    0.58563    0.67945    0.19583    1.00000    0.00000
 H    2    0.33198    0.41657    0.18294    1.00000    0.00000
 H    2    0.08169    0.16399    0.17743    1.00000    0.00000
 H    2    0.58231    0.16673    0.17578    1.00000    0.00000
 H    2    0.08656    0.66088    0.18498    1.00000    0.00000
 H    2    0.35656    0.45575    0.26078    1.00000    0.00000
 H    2    0.62116    0.57658    0.58197    1.00000    0.00000
 H    2    0.60616    0.56921    0.64062    1.00000    0.00000
 H    2    0.45961    0.30791    0.63775    1.00000    0.00000
 H    2    0.46550    0.31223    0.57888    1.00000    0.00000
 H    2    0.71109    0.40526    0.63959    1.00000    0.00000
 H    2    0.75141    0.44908    0.58299    1.00000    0.00000
 H    2    0.35169    0.46889    0.63358    1.00000    0.00000
 H    2    0.33486    0.43869    0.57562    1.00000    0.00000
 H    2    0.90175    0.70493    0.60363    1.00000    0.00000
 H    2    0.95714    0.60119    0.63347    1.00000    0.00000
 H    2    0.85368    0.66217    0.66049    1.00000    0.00000
 H    2    0.18838    0.17451    0.59135    1.00000    0.00000
 H    2    0.20135    0.21361    0.64914    1.00000    0.00000
 H    2    0.11021    0.26955    0.61331    1.00000    0.00000
 O    3    0.83029    0.16029    0.26746    1.00000    0.00000
 O    3    0.58324    0.16121    0.26926    1.00000    0.00000
 O    3    0.33833    0.16508    0.27173    1.00000    0.00000
 O    3    0.07940    0.17060    0.27185    1.00000    0.00000
 O    3    0.07365    0.89747    0.27001    1.00000    0.00000
 O    3    0.14776    0.54366    0.28674    1.00000    0.00000
 O    3    0.22002    0.68612    0.29234    1.00000    0.00000
Pd    4    0.99963    0.99994    0.99837    1.00000    0.00000
Pd    4    0.99123    0.99428    0.23399    1.00000    0.00000
Pd    4    0.16790    0.08249    0.15237    1.00000    0.00000
Pd    4    0.08374    0.16753    0.07513    1.00000    0.00000
Pd    4    0.25014    0.99966    0.99862    1.00000    0.00000
Pd    4    0.25196    0.99565    0.23119    1.00000    0.00000
Pd    4    0.41193    0.08299    0.15165    1.00000    0.00000
Pd    4    0.33422    0.16845    0.07534    1.00000    0.00000
Pd    4    0.49971    0.99990    0.99850    1.00000    0.00000
Pd    4    0.50107    0.99735    0.22749    1.00000    0.00000
Pd    4    0.67017    0.08526    0.15036    1.00000    0.00000
Pd    4    0.58433    0.16915    0.07548    1.00000    0.00000
Pd    4    0.74988    0.99957    0.99853    1.00000    0.00000
Pd    4    0.74551    0.99430    0.22752    1.00000    0.00000
Pd    4    0.91431    0.08212    0.15112    1.00000    0.00000
Pd    4    0.83414    0.16849    0.07490    1.00000    0.00000
Pd    4    0.00032    0.25000    0.99870    1.00000    0.00000
Pd    4    0.00378    0.25840    0.22966    1.00000    0.00000
Pd    4    0.16554    0.33514    0.15221    1.00000    0.00000
Pd    4    0.08249    0.41644    0.07517    1.00000    0.00000
Pd    4    0.24962    0.24947    0.99897    1.00000    0.00000
Pd    4    0.26033    0.26767    0.23800    1.00000    0.00000
Pd    4    0.41674    0.33126    0.15354    1.00000    0.00000
Pd    4    0.33342    0.41698    0.07557    1.00000    0.00000
Pd    4    0.50006    0.25010    0.99944    1.00000    0.00000
Pd    4    0.50748    0.26361    0.23347    1.00000    0.00000
Pd    4    0.66826    0.33753    0.15351    1.00000    0.00000
Pd    4    0.58423    0.41822    0.07719    1.00000    0.00000
Pd    4    0.74988    0.24990    0.99906    1.00000    0.00000
Pd    4    0.75944    0.26760    0.23311    1.00000    0.00000
Pd    4    0.91675    0.33356    0.15292    1.00000    0.00000
Pd    4    0.83357    0.41724    0.07685    1.00000    0.00000
Pd    4    0.99939    0.49961    0.99856    1.00000    0.00000
Pd    4    0.00581    0.50749    0.23007    1.00000    0.00000
Pd    4    0.16852    0.58428    0.14930    1.00000    0.00000
Pd    4    0.08161    0.66639    0.07441    1.00000    0.00000
Pd    4    0.24997    0.50000    0.99854    1.00000    0.00000
Pd    4    0.25453    0.51063    0.22983    1.00000    0.00000
Pd    4    0.41670    0.58657    0.15141    1.00000    0.00000
Pd    4    0.33335    0.66709    0.07469    1.00000    0.00000
Pd    4    0.49987    0.49921    0.99935    1.00000    0.00000
Pd    4    0.51084    0.50869    0.23014    1.00000    0.00000
Pd    4    0.66829    0.58529    0.15120    1.00000    0.00000
Pd    4    0.58385    0.66612    0.07579    1.00000    0.00000
Pd    4    0.74958    0.49994    0.00010    1.00000    0.00000
Pd    4    0.75356    0.50706    0.22782    1.00000    0.00000
Pd    4    0.91747    0.58504    0.15215    1.00000    0.00000
Pd    4    0.83295    0.66666    0.07634    1.00000    0.00000
Pd    4    0.99923    0.74963    0.99879    1.00000    0.00000
Pd    4    0.99543    0.74541    0.22586    1.00000    0.00000
Pd    4    0.16997    0.83793    0.15057    1.00000    0.00000
Pd    4    0.08256    0.91706    0.07476    1.00000    0.00000
Pd    4    0.25012    0.75052    0.99795    1.00000    0.00000
Pd    4    0.25703    0.75570    0.22785    1.00000    0.00000
Pd    4    0.41823    0.83737    0.15155    1.00000    0.00000
Pd    4    0.33408    0.91680    0.07483    1.00000    0.00000
Pd    4    0.50000    0.75001    0.99893    1.00000    0.00000
Pd    4    0.50267    0.75461    0.22954    1.00000    0.00000
Pd    4    0.66748    0.83762    0.15074    1.00000    0.00000
Pd    4    0.58292    0.91654    0.07516    1.00000    0.00000
Pd    4    0.74984    0.74988    0.99878    1.00000    0.00000
Pd    4    0.75288    0.75251    0.22712    1.00000    0.00000
Pd    4    0.91862    0.83786    0.15046    1.00000    0.00000
Pd    4    0.83272    0.91680    0.07488    1.00000    0.00000
END
