# Supplementary material for: Intentional Formation of Persistent Surface Redox Mediators by Adsorption of Polyconjugated Carbonyl Complexes to Pd Nanoparticles
Source: J Am Chem Soc. 2025 Apr 4;147(20):16885–900. doi: 10.1021/jacs.4c15874 (PMC12100725; doi:10.1021/jacs.4c15874)
Supplement: Supplementary file 2 [file ja4c15874_si_002.zip › Structures/Heterogeneous/Adsorption/NonQuinones/5_16_O, 8_16_H/Chemisorbed/01.res]

TITL CONTCAR
CELL 0.0000 11.0046 11.0046 30.0000 90.0000 90.0000 120.0000
LATT -1
SFAC C H O Pd
 C    1    0.57066    0.51912    0.31134    1.00000    0.00000
 C    1    0.66206    0.46181    0.31112    1.00000    0.00000
 C    1    0.62924    0.66738    0.31116    1.00000    0.00000
 C    1    0.77768    0.75728    0.31183    1.00000    0.00000
 C    1    0.80971    0.55181    0.31292    1.00000    0.00000
 C    1    0.86588    0.69841    0.31525    1.00000    0.00000
 H    2    0.34045    0.44645    0.26086    1.00000    0.00000
 H    2    0.61855    0.34995    0.31699    1.00000    0.00000
 H    2    0.87771    0.50802    0.31937    1.00000    0.00000
 H    2    0.56145    0.71184    0.31697    1.00000    0.00000
 H    2    0.82107    0.86909    0.31813    1.00000    0.00000
 H    2    0.46204    0.45178    0.32165    1.00000    0.00000
 H    2    0.97713    0.76625    0.32197    1.00000    0.00000
 H    2    0.60012    0.68523    0.19029    1.00000    0.00000
 H    2    0.32430    0.42478    0.18450    1.00000    0.00000
 H    2    0.07905    0.16556    0.17728    1.00000    0.00000
 H    2    0.58507    0.16663    0.17551    1.00000    0.00000
 H    2    0.08708    0.67000    0.18281    1.00000    0.00000
 H    2    0.59921    0.42908    0.18927    1.00000    0.00000
 H    2    0.33084    0.16576    0.17642    1.00000    0.00000
 H    2    0.35106    0.68513    0.18906    1.00000    0.00000
 O    3    0.82893    0.15762    0.26876    1.00000    0.00000
 O    3    0.58095    0.15566    0.26953    1.00000    0.00000
 O    3    0.33900    0.16622    0.27263    1.00000    0.00000
 O    3    0.07566    0.16768    0.27201    1.00000    0.00000
 O    3    0.08200    0.90949    0.26687    1.00000    0.00000
 O    3    0.13019    0.54019    0.28735    1.00000    0.00000
 O    3    0.20397    0.68284    0.29352    1.00000    0.00000
Pd    4    0.99963    0.99994    0.99837    1.00000    0.00000
Pd    4    0.99496    1.00011    0.22961    1.00000    0.00000
Pd    4    0.16438    0.08164    0.15061    1.00000    0.00000
Pd    4    0.08374    0.16753    0.07513    1.00000    0.00000
Pd    4    0.25014    0.99966    0.99862    1.00000    0.00000
Pd    4    0.25615    0.99894    0.23017    1.00000    0.00000
Pd    4    0.41515    0.08236    0.15057    1.00000    0.00000
Pd    4    0.33422    0.16845    0.07534    1.00000    0.00000
Pd    4    0.49971    0.99990    0.99850    1.00000    0.00000
Pd    4    0.50071    0.99473    0.22718    1.00000    0.00000
Pd    4    0.67063    0.08593    0.14976    1.00000    0.00000
Pd    4    0.58433    0.16915    0.07548    1.00000    0.00000
Pd    4    0.74988    0.99957    0.99853    1.00000    0.00000
Pd    4    0.74549    0.99608    0.22640    1.00000    0.00000
Pd    4    0.91374    0.08384    0.15055    1.00000    0.00000
Pd    4    0.83414    0.16849    0.07490    1.00000    0.00000
Pd    4    0.00032    0.25000    0.99870    1.00000    0.00000
Pd    4    0.00236    0.26021    0.23097    1.00000    0.00000
Pd    4    0.16413    0.33525    0.15190    1.00000    0.00000
Pd    4    0.08249    0.41644    0.07517    1.00000    0.00000
Pd    4    0.24962    0.24947    0.99897    1.00000    0.00000
Pd    4    0.25774    0.26647    0.23929    1.00000    0.00000
Pd    4    0.41818    0.33882    0.15471    1.00000    0.00000
Pd    4    0.33342    0.41698    0.07557    1.00000    0.00000
Pd    4    0.50006    0.25010    0.99944    1.00000    0.00000
Pd    4    0.50724    0.26060    0.23296    1.00000    0.00000
Pd    4    0.67147    0.33963    0.15442    1.00000    0.00000
Pd    4    0.58423    0.41822    0.07719    1.00000    0.00000
Pd    4    0.74988    0.24990    0.99906    1.00000    0.00000
Pd    4    0.75770    0.26222    0.23325    1.00000    0.00000
Pd    4    0.91664    0.33411    0.15275    1.00000    0.00000
Pd    4    0.83357    0.41724    0.07685    1.00000    0.00000
Pd    4    0.99939    0.49961    0.99856    1.00000    0.00000
Pd    4    0.00381    0.50686    0.22851    1.00000    0.00000
Pd    4    0.16670    0.58418    0.14888    1.00000    0.00000
Pd    4    0.08161    0.66639    0.07441    1.00000    0.00000
Pd    4    0.24997    0.50000    0.99854    1.00000    0.00000
Pd    4    0.24880    0.50719    0.22946    1.00000    0.00000
Pd    4    0.41881    0.58696    0.15158    1.00000    0.00000
Pd    4    0.33335    0.66709    0.07469    1.00000    0.00000
Pd    4    0.49987    0.49921    0.99935    1.00000    0.00000
Pd    4    0.50982    0.51104    0.23694    1.00000    0.00000
Pd    4    0.67073    0.58924    0.15432    1.00000    0.00000
Pd    4    0.58385    0.66612    0.07579    1.00000    0.00000
Pd    4    0.74958    0.49994    0.00010    1.00000    0.00000
Pd    4    0.75777    0.50749    0.23584    1.00000    0.00000
Pd    4    0.91487    0.58468    0.15286    1.00000    0.00000
Pd    4    0.83295    0.66666    0.07634    1.00000    0.00000
Pd    4    0.99923    0.74963    0.99879    1.00000    0.00000
Pd    4    0.99757    0.74898    0.22444    1.00000    0.00000
Pd    4    0.16891    0.83812    0.14965    1.00000    0.00000
Pd    4    0.08256    0.91706    0.07476    1.00000    0.00000
Pd    4    0.25012    0.75052    0.99795    1.00000    0.00000
Pd    4    0.25272    0.75477    0.22877    1.00000    0.00000
Pd    4    0.41908    0.83814    0.15115    1.00000    0.00000
Pd    4    0.33408    0.91680    0.07483    1.00000    0.00000
Pd    4    0.50000    0.75001    0.99893    1.00000    0.00000
Pd    4    0.50191    0.75335    0.23033    1.00000    0.00000
Pd    4    0.66926    0.83852    0.15158    1.00000    0.00000
Pd    4    0.58292    0.91654    0.07516    1.00000    0.00000
Pd    4    0.74984    0.74988    0.99878    1.00000    0.00000
Pd    4    0.75380    0.75711    0.23349    1.00000    0.00000
Pd    4    0.91604    0.83820    0.15079    1.00000    0.00000
Pd    4    0.83272    0.91680    0.07488    1.00000    0.00000
END
