# Supplementary material for: Intentional Formation of Persistent Surface Redox Mediators by Adsorption of Polyconjugated Carbonyl Complexes to Pd Nanoparticles
Source: J Am Chem Soc. 2025 Apr 4;147(20):16885–900. doi: 10.1021/jacs.4c15874 (PMC12100725; doi:10.1021/jacs.4c15874)
Supplement: Supplementary file 2 [file ja4c15874_si_002.zip › Structures/Heterogeneous/Adsorption/NonQuinones/5_16_O, 8_16_H/Chemisorbed/02.res]

TITL CONTCAR
CELL 0.0000 11.0046 11.0046 30.0000 90.0000 90.0000 120.0000
LATT -1
SFAC C F H O Pd
 C    1    0.55758    0.53570    0.33387    1.00000    0.00000
 C    1    0.64284    0.47571    0.33667    1.00000    0.00000
 C    1    0.62202    0.68118    0.33058    1.00000    0.00000
 C    1    0.76816    0.76467    0.33009    1.00000    0.00000
 C    1    0.78890    0.55896    0.33486    1.00000    0.00000
 C    1    0.85311    0.70433    0.33213    1.00000    0.00000
 F    2    0.58447    0.33577    0.34253    1.00000    0.00000
 F    2    0.86832    0.49678    0.33771    1.00000    0.00000
 F    2    0.54241    0.74363    0.32897    1.00000    0.00000
 F    2    0.82681    0.90624    0.32942    1.00000    0.00000
 H    3    0.35382    0.45659    0.26329    1.00000    0.00000
 H    3    0.44414    0.47123    0.33713    1.00000    0.00000
 H    3    0.96700    0.76959    0.33210    1.00000    0.00000
 H    3    0.59369    0.68160    0.19562    1.00000    0.00000
 H    3    0.31970    0.42823    0.18672    1.00000    0.00000
 H    3    0.07997    0.16590    0.17839    1.00000    0.00000
 H    3    0.58625    0.16649    0.17704    1.00000    0.00000
 H    3    0.08851    0.66991    0.18254    1.00000    0.00000
 H    3    0.59483    0.42253    0.19425    1.00000    0.00000
 H    3    0.33086    0.16517    0.17883    1.00000    0.00000
 H    3    0.35234    0.68582    0.18840    1.00000    0.00000
 O    4    0.83169    0.15953    0.26812    1.00000    0.00000
 O    4    0.58464    0.15708    0.27086    1.00000    0.00000
 O    4    0.33928    0.16073    0.27501    1.00000    0.00000
 O    4    0.07616    0.16843    0.27314    1.00000    0.00000
 O    4    0.07729    0.90159    0.26890    1.00000    0.00000
 O    4    0.13613    0.54066    0.28698    1.00000    0.00000
 O    4    0.21019    0.68285    0.29339    1.00000    0.00000
Pd    5    0.99963    0.99994    0.99837    1.00000    0.00000
Pd    5    0.99526    0.99847    0.23233    1.00000    0.00000
Pd    5    0.16513    0.08198    0.15163    1.00000    0.00000
Pd    5    0.08374    0.16753    0.07513    1.00000    0.00000
Pd    5    0.25014    0.99966    0.99862    1.00000    0.00000
Pd    5    0.25505    0.99798    0.23127    1.00000    0.00000
Pd    5    0.41615    0.08379    0.15162    1.00000    0.00000
Pd    5    0.33422    0.16845    0.07534    1.00000    0.00000
Pd    5    0.49971    0.99990    0.99850    1.00000    0.00000
Pd    5    0.50324    0.99845    0.22770    1.00000    0.00000
Pd    5    0.67175    0.08664    0.15033    1.00000    0.00000
Pd    5    0.58433    0.16915    0.07548    1.00000    0.00000
Pd    5    0.74988    0.99957    0.99853    1.00000    0.00000
Pd    5    0.74744    0.99647    0.22703    1.00000    0.00000
Pd    5    0.91459    0.08346    0.15094    1.00000    0.00000
Pd    5    0.83414    0.16849    0.07490    1.00000    0.00000
Pd    5    0.00032    0.25000    0.99870    1.00000    0.00000
Pd    5    0.00522    0.25959    0.23033    1.00000    0.00000
Pd    5    0.16532    0.33483    0.15194    1.00000    0.00000
Pd    5    0.08249    0.41644    0.07517    1.00000    0.00000
Pd    5    0.24962    0.24947    0.99897    1.00000    0.00000
Pd    5    0.26489    0.27215    0.24525    1.00000    0.00000
Pd    5    0.41752    0.33672    0.15522    1.00000    0.00000
Pd    5    0.33342    0.41698    0.07557    1.00000    0.00000
Pd    5    0.50006    0.25010    0.99944    1.00000    0.00000
Pd    5    0.51213    0.26826    0.23850    1.00000    0.00000
Pd    5    0.67042    0.33788    0.15413    1.00000    0.00000
Pd    5    0.58423    0.41822    0.07719    1.00000    0.00000
Pd    5    0.74988    0.24990    0.99906    1.00000    0.00000
Pd    5    0.76116    0.26854    0.23512    1.00000    0.00000
Pd    5    0.91769    0.33415    0.15323    1.00000    0.00000
Pd    5    0.83357    0.41724    0.07685    1.00000    0.00000
Pd    5    0.99939    0.49961    0.99856    1.00000    0.00000
Pd    5    0.00542    0.50859    0.22996    1.00000    0.00000
Pd    5    0.16786    0.58393    0.14945    1.00000    0.00000
Pd    5    0.08161    0.66639    0.07441    1.00000    0.00000
Pd    5    0.24997    0.50000    0.99854    1.00000    0.00000
Pd    5    0.25256    0.50662    0.23039    1.00000    0.00000
Pd    5    0.41898    0.58679    0.15115    1.00000    0.00000
Pd    5    0.33335    0.66709    0.07469    1.00000    0.00000
Pd    5    0.49987    0.49921    0.99935    1.00000    0.00000
Pd    5    0.51333    0.51359    0.23382    1.00000    0.00000
Pd    5    0.66971    0.58751    0.15162    1.00000    0.00000
Pd    5    0.58385    0.66612    0.07579    1.00000    0.00000
Pd    5    0.74958    0.49994    0.00010    1.00000    0.00000
Pd    5    0.75797    0.51102    0.22999    1.00000    0.00000
Pd    5    0.91768    0.58512    0.15215    1.00000    0.00000
Pd    5    0.83295    0.66666    0.07634    1.00000    0.00000
Pd    5    0.99923    0.74963    0.99879    1.00000    0.00000
Pd    5    0.99872    0.74898    0.22440    1.00000    0.00000
Pd    5    0.17135    0.83932    0.14986    1.00000    0.00000
Pd    5    0.08256    0.91706    0.07476    1.00000    0.00000
Pd    5    0.25012    0.75052    0.99795    1.00000    0.00000
Pd    5    0.25549    0.75573    0.22898    1.00000    0.00000
Pd    5    0.42034    0.83978    0.15118    1.00000    0.00000
Pd    5    0.33408    0.91680    0.07483    1.00000    0.00000
Pd    5    0.50000    0.75001    0.99893    1.00000    0.00000
Pd    5    0.50447    0.75571    0.22997    1.00000    0.00000
Pd    5    0.66913    0.83910    0.15064    1.00000    0.00000
Pd    5    0.58292    0.91654    0.07516    1.00000    0.00000
Pd    5    0.74984    0.74988    0.99878    1.00000    0.00000
Pd    5    0.75636    0.75664    0.22716    1.00000    0.00000
Pd    5    0.91868    0.83888    0.14997    1.00000    0.00000
Pd    5    0.83272    0.91680    0.07488    1.00000    0.00000
END
