# Supplementary material for: Intentional Formation of Persistent Surface Redox Mediators by Adsorption of Polyconjugated Carbonyl Complexes to Pd Nanoparticles
Source: J Am Chem Soc. 2025 Apr 4;147(20):16885–900. doi: 10.1021/jacs.4c15874 (PMC12100725; doi:10.1021/jacs.4c15874)
Supplement: Supplementary file 2 [file ja4c15874_si_002.zip › Structures/Heterogeneous/Adsorption/NonQuinones/5_16_O, 8_16_H/Chemisorbed/03.res]

TITL CONTCAR
CELL 0.0000 11.0046 11.0046 30.0000 90.0000 90.0000 120.0000
LATT -1
SFAC C Cl H O Pd
 C    1    0.53796    0.51900    0.34352    1.00000    0.00000
 C    1    0.61993    0.45561    0.34891    1.00000    0.00000
 C    1    0.60200    0.66271    0.33527    1.00000    0.00000
 C    1    0.74897    0.74550    0.33403    1.00000    0.00000
 C    1    0.76624    0.53584    0.34295    1.00000    0.00000
 C    1    0.83029    0.68061    0.33621    1.00000    0.00000
Cl    2    0.54023    0.28158    0.36299    1.00000    0.00000
Cl    2    0.86886    0.45892    0.34443    1.00000    0.00000
Cl    2    0.49751    0.73622    0.32516    1.00000    0.00000
Cl    2    0.82962    0.92498    0.33097    1.00000    0.00000
 H    3    0.35992    0.46471    0.26496    1.00000    0.00000
 H    3    0.42433    0.45637    0.34664    1.00000    0.00000
 H    3    0.94401    0.74367    0.33331    1.00000    0.00000
 H    3    0.59502    0.69182    0.19632    1.00000    0.00000
 H    3    0.32037    0.42836    0.18642    1.00000    0.00000
 H    3    0.08009    0.16601    0.17889    1.00000    0.00000
 H    3    0.58568    0.16597    0.17735    1.00000    0.00000
 H    3    0.08728    0.66754    0.18302    1.00000    0.00000
 H    3    0.59309    0.41733    0.19658    1.00000    0.00000
 H    3    0.32969    0.16458    0.17964    1.00000    0.00000
 H    3    0.36290    0.69250    0.19054    1.00000    0.00000
 O    4    0.83276    0.16127    0.26745    1.00000    0.00000
 O    4    0.58520    0.15567    0.27130    1.00000    0.00000
 O    4    0.33719    0.15579    0.27690    1.00000    0.00000
 O    4    0.07440    0.16904    0.27360    1.00000    0.00000
 O    4    0.07562    0.90065    0.26910    1.00000    0.00000
 O    4    0.13989    0.54130    0.28674    1.00000    0.00000
 O    4    0.20968    0.68352    0.29314    1.00000    0.00000
Pd    5    0.99963    0.99994    0.99837    1.00000    0.00000
Pd    5    0.99746    0.00016    0.23176    1.00000    0.00000
Pd    5    0.16519    0.08244    0.15149    1.00000    0.00000
Pd    5    0.08374    0.16753    0.07513    1.00000    0.00000
Pd    5    0.25014    0.99966    0.99862    1.00000    0.00000
Pd    5    0.25434    0.99930    0.23105    1.00000    0.00000
Pd    5    0.41565    0.08432    0.15166    1.00000    0.00000
Pd    5    0.33422    0.16845    0.07534    1.00000    0.00000
Pd    5    0.49971    0.99990    0.99850    1.00000    0.00000
Pd    5    0.50239    -0.00032    0.22724    1.00000    0.00000
Pd    5    0.67140    0.08712    0.15012    1.00000    0.00000
Pd    5    0.58433    0.16915    0.07548    1.00000    0.00000
Pd    5    0.74988    0.99957    0.99853    1.00000    0.00000
Pd    5    0.74794    0.99767    0.22631    1.00000    0.00000
Pd    5    0.91480    0.08349    0.15056    1.00000    0.00000
Pd    5    0.83414    0.16849    0.07490    1.00000    0.00000
Pd    5    0.00032    0.25000    0.99870    1.00000    0.00000
Pd    5    0.00594    0.25932    0.22935    1.00000    0.00000
Pd    5    0.16563    0.33505    0.15176    1.00000    0.00000
Pd    5    0.08249    0.41644    0.07517    1.00000    0.00000
Pd    5    0.24962    0.24947    0.99897    1.00000    0.00000
Pd    5    0.26994    0.27915    0.25204    1.00000    0.00000
Pd    5    0.41698    0.33638    0.15576    1.00000    0.00000
Pd    5    0.33342    0.41698    0.07557    1.00000    0.00000
Pd    5    0.50006    0.25010    0.99944    1.00000    0.00000
Pd    5    0.51256    0.27149    0.24218    1.00000    0.00000
Pd    5    0.66947    0.33787    0.15458    1.00000    0.00000
Pd    5    0.58423    0.41822    0.07719    1.00000    0.00000
Pd    5    0.74988    0.24990    0.99906    1.00000    0.00000
Pd    5    0.76031    0.26902    0.23504    1.00000    0.00000
Pd    5    0.91728    0.33406    0.15313    1.00000    0.00000
Pd    5    0.83357    0.41724    0.07685    1.00000    0.00000
Pd    5    0.99939    0.49961    0.99856    1.00000    0.00000
Pd    5    0.00515    0.50812    0.22998    1.00000    0.00000
Pd    5    0.16770    0.58401    0.14949    1.00000    0.00000
Pd    5    0.08161    0.66639    0.07441    1.00000    0.00000
Pd    5    0.24997    0.50000    0.99854    1.00000    0.00000
Pd    5    0.25252    0.50555    0.23051    1.00000    0.00000
Pd    5    0.41891    0.58775    0.15157    1.00000    0.00000
Pd    5    0.33335    0.66709    0.07469    1.00000    0.00000
Pd    5    0.49987    0.49921    0.99935    1.00000    0.00000
Pd    5    0.51390    0.51447    0.23268    1.00000    0.00000
Pd    5    0.66940    0.58713    0.15157    1.00000    0.00000
Pd    5    0.58385    0.66612    0.07579    1.00000    0.00000
Pd    5    0.74958    0.49994    0.00010    1.00000    0.00000
Pd    5    0.75763    0.51158    0.23061    1.00000    0.00000
Pd    5    0.91712    0.58496    0.15229    1.00000    0.00000
Pd    5    0.83295    0.66666    0.07634    1.00000    0.00000
Pd    5    0.99923    0.74963    0.99879    1.00000    0.00000
Pd    5    0.99877    0.74904    0.22451    1.00000    0.00000
Pd    5    0.17133    0.83934    0.14980    1.00000    0.00000
Pd    5    0.08256    0.91706    0.07476    1.00000    0.00000
Pd    5    0.25012    0.75052    0.99795    1.00000    0.00000
Pd    5    0.25443    0.75605    0.22864    1.00000    0.00000
Pd    5    0.42019    0.83938    0.15161    1.00000    0.00000
Pd    5    0.33408    0.91680    0.07483    1.00000    0.00000
Pd    5    0.50000    0.75001    0.99893    1.00000    0.00000
Pd    5    0.50411    0.75619    0.23409    1.00000    0.00000
Pd    5    0.66773    0.83853    0.15113    1.00000    0.00000
Pd    5    0.58292    0.91654    0.07516    1.00000    0.00000
Pd    5    0.74984    0.74988    0.99878    1.00000    0.00000
Pd    5    0.75750    0.75731    0.22700    1.00000    0.00000
Pd    5    0.91854    0.83882    0.14987    1.00000    0.00000
Pd    5    0.83272    0.91680    0.07488    1.00000    0.00000
END
