# Supplementary material for: Intentional Formation of Persistent Surface Redox Mediators by Adsorption of Polyconjugated Carbonyl Complexes to Pd Nanoparticles
Source: J Am Chem Soc. 2025 Apr 4;147(20):16885–900. doi: 10.1021/jacs.4c15874 (PMC12100725; doi:10.1021/jacs.4c15874)
Supplement: Supplementary file 2 [file ja4c15874_si_002.zip › Structures/Heterogeneous/Adsorption/NonQuinones/5_16_O, 8_16_H/Chemisorbed/04.res]

TITL CONTCAR
CELL 0.0000 11.0046 11.0046 30.0000 90.0000 90.0000 120.0000
LATT -1
SFAC C H O Pd
 C    1    0.76037    0.70355    0.34095    1.00000    0.00000
 C    1    0.74401    0.56624    0.35932    1.00000    0.00000
 C    1    0.60814    0.66309    0.33472    1.00000    0.00000
 C    1    0.62084    0.45520    0.33250    1.00000    0.00000
 H    2    0.34142    0.44863    0.26331    1.00000    0.00000
 H    2    0.81783    0.79330    0.36331    1.00000    0.00000
 H    2    0.81515    0.72974    0.30834    1.00000    0.00000
 H    2    0.83784    0.55646    0.35521    1.00000    0.00000
 H    2    0.71761    0.55719    0.39495    1.00000    0.00000
 H    2    0.55754    0.65889    0.36682    1.00000    0.00000
 H    2    0.58914    0.72855    0.31113    1.00000    0.00000
 H    2    0.65783    0.42325    0.30267    1.00000    0.00000
 H    2    0.54867    0.36015    0.35110    1.00000    0.00000
 H    2    0.58448    0.67502    0.19745    1.00000    0.00000
 H    2    0.32001    0.42338    0.18702    1.00000    0.00000
 H    2    0.07634    0.16370    0.17896    1.00000    0.00000
 H    2    0.58362    0.16377    0.17675    1.00000    0.00000
 H    2    0.08478    0.66693    0.18251    1.00000    0.00000
 H    2    0.59011    0.42213    0.19360    1.00000    0.00000
 H    2    0.32776    0.16260    0.17955    1.00000    0.00000
 H    2    0.35128    0.68452    0.19008    1.00000    0.00000
 O    3    0.82638    0.15506    0.26832    1.00000    0.00000
 O    3    0.57947    0.15344    0.27103    1.00000    0.00000
 O    3    0.33452    0.15728    0.27547    1.00000    0.00000
 O    3    0.07066    0.16409    0.27403    1.00000    0.00000
 O    3    0.06874    0.89304    0.27055    1.00000    0.00000
 O    3    0.12919    0.53672    0.28722    1.00000    0.00000
 O    3    0.20522    0.67912    0.29339    1.00000    0.00000
 O    3    0.54192    0.52130    0.31629    1.00000    0.00000
Pd    4    0.99963    0.99994    0.99837    1.00000    0.00000
Pd    4    0.98849    0.99214    0.23406    1.00000    0.00000
Pd    4    0.16223    0.07968    0.15234    1.00000    0.00000
Pd    4    0.08374    0.16753    0.07513    1.00000    0.00000
Pd    4    0.25014    0.99966    0.99862    1.00000    0.00000
Pd    4    0.24759    0.99206    0.23269    1.00000    0.00000
Pd    4    0.41241    0.08079    0.15188    1.00000    0.00000
Pd    4    0.33422    0.16845    0.07534    1.00000    0.00000
Pd    4    0.49971    0.99990    0.99850    1.00000    0.00000
Pd    4    0.49778    0.99382    0.22795    1.00000    0.00000
Pd    4    0.66907    0.08399    0.15048    1.00000    0.00000
Pd    4    0.58433    0.16915    0.07548    1.00000    0.00000
Pd    4    0.74988    0.99957    0.99853    1.00000    0.00000
Pd    4    0.74262    0.99165    0.22735    1.00000    0.00000
Pd    4    0.91210    0.08073    0.15123    1.00000    0.00000
Pd    4    0.83414    0.16849    0.07490    1.00000    0.00000
Pd    4    0.00032    0.25000    0.99870    1.00000    0.00000
Pd    4    0.00020    0.25447    0.23044    1.00000    0.00000
Pd    4    0.16286    0.33248    0.15204    1.00000    0.00000
Pd    4    0.08249    0.41644    0.07517    1.00000    0.00000
Pd    4    0.24962    0.24947    0.99897    1.00000    0.00000
Pd    4    0.25824    0.26646    0.24515    1.00000    0.00000
Pd    4    0.41500    0.33462    0.15553    1.00000    0.00000
Pd    4    0.33342    0.41698    0.07557    1.00000    0.00000
Pd    4    0.50006    0.25010    0.99944    1.00000    0.00000
Pd    4    0.50442    0.26004    0.23698    1.00000    0.00000
Pd    4    0.66758    0.33484    0.15370    1.00000    0.00000
Pd    4    0.58423    0.41822    0.07719    1.00000    0.00000
Pd    4    0.74988    0.24990    0.99906    1.00000    0.00000
Pd    4    0.75565    0.26302    0.23476    1.00000    0.00000
Pd    4    0.91527    0.33179    0.15334    1.00000    0.00000
Pd    4    0.83357    0.41724    0.07685    1.00000    0.00000
Pd    4    0.99939    0.49961    0.99856    1.00000    0.00000
Pd    4    1.00007    0.50395    0.22991    1.00000    0.00000
Pd    4    0.16552    0.58196    0.14934    1.00000    0.00000
Pd    4    0.08161    0.66639    0.07441    1.00000    0.00000
Pd    4    0.24997    0.50000    0.99854    1.00000    0.00000
Pd    4    0.24645    0.50216    0.23014    1.00000    0.00000
Pd    4    0.41666    0.58434    0.15173    1.00000    0.00000
Pd    4    0.33335    0.66709    0.07469    1.00000    0.00000
Pd    4    0.49987    0.49921    0.99935    1.00000    0.00000
Pd    4    0.50756    0.50852    0.23556    1.00000    0.00000
Pd    4    0.66669    0.58483    0.15164    1.00000    0.00000
Pd    4    0.58385    0.66612    0.07579    1.00000    0.00000
Pd    4    0.74958    0.49994    0.00010    1.00000    0.00000
Pd    4    0.75264    0.50513    0.22952    1.00000    0.00000
Pd    4    0.91507    0.58302    0.15208    1.00000    0.00000
Pd    4    0.83295    0.66666    0.07634    1.00000    0.00000
Pd    4    0.99923    0.74963    0.99879    1.00000    0.00000
Pd    4    0.99325    0.74434    0.22478    1.00000    0.00000
Pd    4    0.16838    0.83703    0.15006    1.00000    0.00000
Pd    4    0.08256    0.91706    0.07476    1.00000    0.00000
Pd    4    0.25012    0.75052    0.99795    1.00000    0.00000
Pd    4    0.25005    0.75141    0.22883    1.00000    0.00000
Pd    4    0.41765    0.83682    0.15124    1.00000    0.00000
Pd    4    0.33408    0.91680    0.07483    1.00000    0.00000
Pd    4    0.50000    0.75001    0.99893    1.00000    0.00000
Pd    4    0.49937    0.75177    0.23118    1.00000    0.00000
Pd    4    0.66622    0.83644    0.15084    1.00000    0.00000
Pd    4    0.58292    0.91654    0.07516    1.00000    0.00000
Pd    4    0.74984    0.74988    0.99878    1.00000    0.00000
Pd    4    0.75122    0.75159    0.22669    1.00000    0.00000
Pd    4    0.91621    0.83666    0.15004    1.00000    0.00000
Pd    4    0.83272    0.91680    0.07488    1.00000    0.00000
END
