# Supplementary material for: Intentional Formation of Persistent Surface Redox Mediators by Adsorption of Polyconjugated Carbonyl Complexes to Pd Nanoparticles
Source: J Am Chem Soc. 2025 Apr 4;147(20):16885–900. doi: 10.1021/jacs.4c15874 (PMC12100725; doi:10.1021/jacs.4c15874)
Supplement: Supplementary file 2 [file ja4c15874_si_002.zip › Structures/Heterogeneous/Adsorption/NonQuinones/5_16_O, 8_16_H/Chemisorbed/05.res]

TITL CONTCAR
CELL 0.0000 11.0046 11.0046 30.0000 90.0000 90.0000 120.0000
LATT -1
SFAC C H O Pd
 C    1    0.55881    0.66148    0.33183    1.00000    0.00000
 C    1    0.71761    0.74137    0.33271    1.00000    0.00000
 C    1    0.56072    0.44791    0.34078    1.00000    0.00000
 C    1    0.71937    0.52902    0.34123    1.00000    0.00000
 H    2    0.34024    0.44132    0.26033    1.00000    0.00000
 H    2    0.51916    0.71299    0.30910    1.00000    0.00000
 H    2    0.51486    0.65414    0.36534    1.00000    0.00000
 H    2    0.51810    0.43389    0.37478    1.00000    0.00000
 H    2    0.52080    0.34471    0.32512    1.00000    0.00000
 H    2    0.75713    0.75656    0.29698    1.00000    0.00000
 H    2    0.75926    0.84585    0.34749    1.00000    0.00000
 H    2    0.76184    0.47901    0.36291    1.00000    0.00000
 H    2    0.75937    0.53236    0.30629    1.00000    0.00000
 H    2    0.59112    0.67587    0.19478    1.00000    0.00000
 H    2    0.32379    0.42629    0.18493    1.00000    0.00000
 H    2    0.07963    0.16407    0.17852    1.00000    0.00000
 H    2    0.58632    0.16511    0.17727    1.00000    0.00000
 H    2    0.08851    0.66851    0.18317    1.00000    0.00000
 H    2    0.59822    0.42672    0.19389    1.00000    0.00000
 H    2    0.33042    0.16418    0.17909    1.00000    0.00000
 H    2    0.35121    0.68364    0.18818    1.00000    0.00000
 O    3    0.83048    0.15606    0.26863    1.00000    0.00000
 O    3    0.58380    0.15590    0.27165    1.00000    0.00000
 O    3    0.33879    0.16221    0.27507    1.00000    0.00000
 O    3    0.07685    0.16727    0.27346    1.00000    0.00000
 O    3    0.07289    0.89471    0.27127    1.00000    0.00000
 O    3    0.13791    0.53888    0.28719    1.00000    0.00000
 O    3    0.21439    0.68134    0.29350    1.00000    0.00000
 O    3    0.77342    0.66932    0.35674    1.00000    0.00000
 O    3    0.50690    0.52143    0.31476    1.00000    0.00000
Pd    4    0.99963    0.99994    0.99837    1.00000    0.00000
Pd    4    0.99222    0.99332    0.23460    1.00000    0.00000
Pd    4    0.16454    0.07966    0.15235    1.00000    0.00000
Pd    4    0.08374    0.16753    0.07513    1.00000    0.00000
Pd    4    0.25014    0.99966    0.99862    1.00000    0.00000
Pd    4    0.25266    0.99322    0.23383    1.00000    0.00000
Pd    4    0.41505    0.08198    0.15216    1.00000    0.00000
Pd    4    0.33422    0.16845    0.07534    1.00000    0.00000
Pd    4    0.49971    0.99990    0.99850    1.00000    0.00000
Pd    4    0.50220    0.99598    0.22835    1.00000    0.00000
Pd    4    0.67129    0.08544    0.15047    1.00000    0.00000
Pd    4    0.58433    0.16915    0.07548    1.00000    0.00000
Pd    4    0.74988    0.99957    0.99853    1.00000    0.00000
Pd    4    0.74645    0.99358    0.22723    1.00000    0.00000
Pd    4    0.91470    0.08185    0.15127    1.00000    0.00000
Pd    4    0.83414    0.16849    0.07490    1.00000    0.00000
Pd    4    0.00032    0.25000    0.99870    1.00000    0.00000
Pd    4    0.00343    0.25631    0.23053    1.00000    0.00000
Pd    4    0.16445    0.33306    0.15174    1.00000    0.00000
Pd    4    0.08249    0.41644    0.07517    1.00000    0.00000
Pd    4    0.24962    0.24947    0.99897    1.00000    0.00000
Pd    4    0.25961    0.26348    0.24103    1.00000    0.00000
Pd    4    0.41778    0.33551    0.15487    1.00000    0.00000
Pd    4    0.33342    0.41698    0.07557    1.00000    0.00000
Pd    4    0.50006    0.25010    0.99944    1.00000    0.00000
Pd    4    0.51035    0.26282    0.23725    1.00000    0.00000
Pd    4    0.67063    0.33675    0.15440    1.00000    0.00000
Pd    4    0.58423    0.41822    0.07719    1.00000    0.00000
Pd    4    0.74988    0.24990    0.99906    1.00000    0.00000
Pd    4    0.76008    0.26507    0.23542    1.00000    0.00000
Pd    4    0.91732    0.33293    0.15348    1.00000    0.00000
Pd    4    0.83357    0.41724    0.07685    1.00000    0.00000
Pd    4    0.99939    0.49961    0.99856    1.00000    0.00000
Pd    4    0.00479    0.50647    0.23032    1.00000    0.00000
Pd    4    0.16732    0.58292    0.14921    1.00000    0.00000
Pd    4    0.08161    0.66639    0.07441    1.00000    0.00000
Pd    4    0.24997    0.50000    0.99854    1.00000    0.00000
Pd    4    0.25021    0.50381    0.22929    1.00000    0.00000
Pd    4    0.41916    0.58592    0.15099    1.00000    0.00000
Pd    4    0.33335    0.66709    0.07469    1.00000    0.00000
Pd    4    0.49987    0.49921    0.99935    1.00000    0.00000
Pd    4    0.51127    0.50916    0.23364    1.00000    0.00000
Pd    4    0.66974    0.58603    0.15158    1.00000    0.00000
Pd    4    0.58385    0.66612    0.07579    1.00000    0.00000
Pd    4    0.74958    0.49994    0.00010    1.00000    0.00000
Pd    4    0.75794    0.50825    0.23120    1.00000    0.00000
Pd    4    0.91757    0.58432    0.15260    1.00000    0.00000
Pd    4    0.83295    0.66666    0.07634    1.00000    0.00000
Pd    4    0.99923    0.74963    0.99879    1.00000    0.00000
Pd    4    0.99833    0.74710    0.22523    1.00000    0.00000
Pd    4    0.17049    0.83771    0.15015    1.00000    0.00000
Pd    4    0.08256    0.91706    0.07476    1.00000    0.00000
Pd    4    0.25012    0.75052    0.99795    1.00000    0.00000
Pd    4    0.25490    0.75323    0.22874    1.00000    0.00000
Pd    4    0.42029    0.83887    0.15114    1.00000    0.00000
Pd    4    0.33408    0.91680    0.07483    1.00000    0.00000
Pd    4    0.50000    0.75001    0.99893    1.00000    0.00000
Pd    4    0.50317    0.75295    0.22966    1.00000    0.00000
Pd    4    0.66947    0.83814    0.15076    1.00000    0.00000
Pd    4    0.58292    0.91654    0.07516    1.00000    0.00000
Pd    4    0.74984    0.74988    0.99878    1.00000    0.00000
Pd    4    0.75500    0.75319    0.22718    1.00000    0.00000
Pd    4    0.91840    0.83741    0.15023    1.00000    0.00000
Pd    4    0.83272    0.91680    0.07488    1.00000    0.00000
END
