# Supplementary material for: Intentional Formation of Persistent Surface Redox Mediators by Adsorption of Polyconjugated Carbonyl Complexes to Pd Nanoparticles
Source: J Am Chem Soc. 2025 Apr 4;147(20):16885–900. doi: 10.1021/jacs.4c15874 (PMC12100725; doi:10.1021/jacs.4c15874)
Supplement: Supplementary file 2 [file ja4c15874_si_002.zip › Structures/Heterogeneous/Adsorption/NonQuinones/5_16_O, 8_16_H/Chemisorbed/06.res]

TITL CONTCAR
CELL 0.0000 11.0046 11.0046 30.0000 90.0000 90.0000 120.0000
LATT -1
SFAC C H O Pd
 C    1    0.82649    0.66757    0.34575    1.00000    0.00000
 C    1    0.68788    0.53003    0.34258    1.00000    0.00000
 C    1    0.95310    0.64621    0.34895    1.00000    0.00000
 C    1    0.55868    0.54729    0.34128    1.00000    0.00000
 C    1    0.08655    0.77537    0.36518    1.00000    0.00000
 C    1    0.42356    0.41415    0.35385    1.00000    0.00000
 H    2    0.35410    0.45384    0.26320    1.00000    0.00000
 H    2    0.83907    0.73516    0.31666    1.00000    0.00000
 H    2    0.82291    0.72546    0.37530    1.00000    0.00000
 H    2    0.67942    0.46322    0.37122    1.00000    0.00000
 H    2    0.68806    0.47008    0.31260    1.00000    0.00000
 H    2    0.92687    0.55697    0.37144    1.00000    0.00000
 H    2    0.97156    0.61375    0.31591    1.00000    0.00000
 H    2    0.57460    0.63423    0.36333    1.00000    0.00000
 H    2    0.54942    0.58284    0.30707    1.00000    0.00000
 H    2    0.12134    0.86241    0.34133    1.00000    0.00000
 H    2    0.17285    0.75320    0.36914    1.00000    0.00000
 H    2    0.06848    0.81076    0.39756    1.00000    0.00000
 H    2    0.40936    0.32395    0.33397    1.00000    0.00000
 H    2    0.42673    0.38825    0.38913    1.00000    0.00000
 H    2    0.33036    0.42489    0.34870    1.00000    0.00000
 H    2    0.59696    0.68485    0.19609    1.00000    0.00000
 H    2    0.31989    0.42813    0.18609    1.00000    0.00000
 H    2    0.08017    0.16518    0.17832    1.00000    0.00000
 H    2    0.58559    0.16507    0.17721    1.00000    0.00000
 H    2    0.08702    0.66497    0.18322    1.00000    0.00000
 H    2    0.59656    0.41924    0.19550    1.00000    0.00000
 H    2    0.33045    0.16506    0.17906    1.00000    0.00000
 H    2    0.36187    0.69001    0.18977    1.00000    0.00000
 O    3    0.83199    0.15793    0.26819    1.00000    0.00000
 O    3    0.58548    0.15585    0.27178    1.00000    0.00000
 O    3    0.33723    0.15545    0.27545    1.00000    0.00000
 O    3    0.07581    0.16739    0.27339    1.00000    0.00000
 O    3    0.07502    0.89938    0.26898    1.00000    0.00000
 O    3    0.14621    0.53812    0.28680    1.00000    0.00000
 O    3    0.22149    0.68032    0.29295    1.00000    0.00000
Pd    4    0.99963    0.99994    0.99837    1.00000    0.00000
Pd    4    0.99463    0.99689    0.23268    1.00000    0.00000
Pd    4    0.16485    0.08068    0.15173    1.00000    0.00000
Pd    4    0.08374    0.16753    0.07513    1.00000    0.00000
Pd    4    0.25014    0.99966    0.99862    1.00000    0.00000
Pd    4    0.25393    0.99500    0.23119    1.00000    0.00000
Pd    4    0.41556    0.08282    0.15175    1.00000    0.00000
Pd    4    0.33422    0.16845    0.07534    1.00000    0.00000
Pd    4    0.49971    0.99990    0.99850    1.00000    0.00000
Pd    4    0.50284    0.99781    0.22785    1.00000    0.00000
Pd    4    0.67150    0.08596    0.15040    1.00000    0.00000
Pd    4    0.58433    0.16915    0.07548    1.00000    0.00000
Pd    4    0.74988    0.99957    0.99853    1.00000    0.00000
Pd    4    0.74709    0.99500    0.22714    1.00000    0.00000
Pd    4    0.91455    0.08240    0.15095    1.00000    0.00000
Pd    4    0.83414    0.16849    0.07490    1.00000    0.00000
Pd    4    0.00032    0.25000    0.99870    1.00000    0.00000
Pd    4    0.00496    0.25751    0.23002    1.00000    0.00000
Pd    4    0.16514    0.33360    0.15155    1.00000    0.00000
Pd    4    0.08249    0.41644    0.07517    1.00000    0.00000
Pd    4    0.24962    0.24947    0.99897    1.00000    0.00000
Pd    4    0.26529    0.26991    0.24593    1.00000    0.00000
Pd    4    0.41769    0.33584    0.15553    1.00000    0.00000
Pd    4    0.33342    0.41698    0.07557    1.00000    0.00000
Pd    4    0.50006    0.25010    0.99944    1.00000    0.00000
Pd    4    0.51252    0.26812    0.24051    1.00000    0.00000
Pd    4    0.67006    0.33692    0.15448    1.00000    0.00000
Pd    4    0.58423    0.41822    0.07719    1.00000    0.00000
Pd    4    0.74988    0.24990    0.99906    1.00000    0.00000
Pd    4    0.76084    0.26675    0.23528    1.00000    0.00000
Pd    4    0.91736    0.33313    0.15323    1.00000    0.00000
Pd    4    0.83357    0.41724    0.07685    1.00000    0.00000
Pd    4    0.99939    0.49961    0.99856    1.00000    0.00000
Pd    4    0.00585    0.50690    0.23029    1.00000    0.00000
Pd    4    0.16765    0.58290    0.14931    1.00000    0.00000
Pd    4    0.08161    0.66639    0.07441    1.00000    0.00000
Pd    4    0.24997    0.50000    0.99854    1.00000    0.00000
Pd    4    0.25266    0.50358    0.22985    1.00000    0.00000
Pd    4    0.41907    0.58631    0.15115    1.00000    0.00000
Pd    4    0.33335    0.66709    0.07469    1.00000    0.00000
Pd    4    0.49987    0.49921    0.99935    1.00000    0.00000
Pd    4    0.51342    0.51276    0.23326    1.00000    0.00000
Pd    4    0.66988    0.58678    0.15192    1.00000    0.00000
Pd    4    0.58385    0.66612    0.07579    1.00000    0.00000
Pd    4    0.74958    0.49994    0.00010    1.00000    0.00000
Pd    4    0.75780    0.50929    0.23104    1.00000    0.00000
Pd    4    0.91718    0.58413    0.15243    1.00000    0.00000
Pd    4    0.83295    0.66666    0.07634    1.00000    0.00000
Pd    4    0.99923    0.74963    0.99879    1.00000    0.00000
Pd    4    0.99836    0.74680    0.22484    1.00000    0.00000
Pd    4    0.17087    0.83763    0.15004    1.00000    0.00000
Pd    4    0.08256    0.91706    0.07476    1.00000    0.00000
Pd    4    0.25012    0.75052    0.99795    1.00000    0.00000
Pd    4    0.25566    0.75349    0.22871    1.00000    0.00000
Pd    4    0.42042    0.83910    0.15124    1.00000    0.00000
Pd    4    0.33408    0.91680    0.07483    1.00000    0.00000
Pd    4    0.50000    0.75001    0.99893    1.00000    0.00000
Pd    4    0.50471    0.75438    0.23154    1.00000    0.00000
Pd    4    0.66888    0.83800    0.15108    1.00000    0.00000
Pd    4    0.58292    0.91654    0.07516    1.00000    0.00000
Pd    4    0.74984    0.74988    0.99878    1.00000    0.00000
Pd    4    0.75652    0.75528    0.22840    1.00000    0.00000
Pd    4    0.91840    0.83776    0.15038    1.00000    0.00000
Pd    4    0.83272    0.91680    0.07488    1.00000    0.00000
END
