# Supplementary material for: Intentional Formation of Persistent Surface Redox Mediators by Adsorption of Polyconjugated Carbonyl Complexes to Pd Nanoparticles
Source: J Am Chem Soc. 2025 Apr 4;147(20):16885–900. doi: 10.1021/jacs.4c15874 (PMC12100725; doi:10.1021/jacs.4c15874)
Supplement: Supplementary file 2 [file ja4c15874_si_002.zip › Structures/Heterogeneous/Adsorption/NonQuinones/5_16_O, 8_16_H/Physisorbed/01.res]

TITL CONTCAR
CELL 0.0000 11.0046 11.0046 30.0000 90.0000 90.0000 120.0000
LATT -1
SFAC C H O Pd
 C    1    0.42755    0.48862    0.58586    1.00000    0.00000
 C    1    0.51624    0.43169    0.58642    1.00000    0.00000
 C    1    0.48445    0.63425    0.58642    1.00000    0.00000
 C    1    0.63005    0.72294    0.58754    1.00000    0.00000
 C    1    0.66185    0.52040    0.58755    1.00000    0.00000
 C    1    0.71876    0.66601    0.58811    1.00000    0.00000
 H    2    0.36136    0.46444    0.26624    1.00000    0.00000
 H    2    0.47186    0.31807    0.58593    1.00000    0.00000
 H    2    0.73104    0.47595    0.58795    1.00000    0.00000
 H    2    0.41525    0.67867    0.58593    1.00000    0.00000
 H    2    0.67445    0.83656    0.58795    1.00000    0.00000
 H    2    0.31396    0.41942    0.58493    1.00000    0.00000
 H    2    0.83236    0.73521    0.58896    1.00000    0.00000
 H    2    0.59480    0.68713    0.19645    1.00000    0.00000
 H    2    0.31624    0.43099    0.18769    1.00000    0.00000
 H    2    0.07967    0.16612    0.17908    1.00000    0.00000
 H    2    0.58511    0.16544    0.17722    1.00000    0.00000
 H    2    0.08759    0.66923    0.18243    1.00000    0.00000
 H    2    0.59258    0.41719    0.19612    1.00000    0.00000
 H    2    0.32919    0.16490    0.17981    1.00000    0.00000
 H    2    0.35758    0.68991    0.19019    1.00000    0.00000
 O    3    0.83098    0.15900    0.26753    1.00000    0.00000
 O    3    0.58492    0.15599    0.27148    1.00000    0.00000
 O    3    0.33699    0.15500    0.27724    1.00000    0.00000
 O    3    0.07274    0.16728    0.27415    1.00000    0.00000
 O    3    0.07322    0.89840    0.26964    1.00000    0.00000
 O    3    0.13406    0.53979    0.28693    1.00000    0.00000
 O    3    0.20972    0.68213    0.29309    1.00000    0.00000
Pd    4    0.99963    0.99994    0.99837    1.00000    0.00000
Pd    4    0.99478    0.99796    0.23304    1.00000    0.00000
Pd    4    0.16434    0.08187    0.15183    1.00000    0.00000
Pd    4    0.08374    0.16753    0.07513    1.00000    0.00000
Pd    4    0.25014    0.99966    0.99862    1.00000    0.00000
Pd    4    0.25270    0.99791    0.23148    1.00000    0.00000
Pd    4    0.41484    0.08385    0.15186    1.00000    0.00000
Pd    4    0.33422    0.16845    0.07534    1.00000    0.00000
Pd    4    0.49971    0.99990    0.99850    1.00000    0.00000
Pd    4    0.50124    0.99862    0.22767    1.00000    0.00000
Pd    4    0.67075    0.08627    0.15022    1.00000    0.00000
Pd    4    0.58433    0.16915    0.07548    1.00000    0.00000
Pd    4    0.74988    0.99957    0.99853    1.00000    0.00000
Pd    4    0.74617    0.99568    0.22678    1.00000    0.00000
Pd    4    0.91426    0.08281    0.15082    1.00000    0.00000
Pd    4    0.83414    0.16849    0.07490    1.00000    0.00000
Pd    4    0.00032    0.25000    0.99870    1.00000    0.00000
Pd    4    0.00490    0.25749    0.22951    1.00000    0.00000
Pd    4    0.16502    0.33423    0.15170    1.00000    0.00000
Pd    4    0.08249    0.41644    0.07517    1.00000    0.00000
Pd    4    0.24962    0.24947    0.99897    1.00000    0.00000
Pd    4    0.26838    0.27719    0.25219    1.00000    0.00000
Pd    4    0.41652    0.33581    0.15568    1.00000    0.00000
Pd    4    0.33342    0.41698    0.07557    1.00000    0.00000
Pd    4    0.50006    0.25010    0.99944    1.00000    0.00000
Pd    4    0.51114    0.27033    0.24209    1.00000    0.00000
Pd    4    0.66902    0.33727    0.15439    1.00000    0.00000
Pd    4    0.58423    0.41822    0.07719    1.00000    0.00000
Pd    4    0.74988    0.24990    0.99906    1.00000    0.00000
Pd    4    0.75922    0.26700    0.23447    1.00000    0.00000
Pd    4    0.91691    0.33347    0.15311    1.00000    0.00000
Pd    4    0.83357    0.41724    0.07685    1.00000    0.00000
Pd    4    0.99939    0.49961    0.99856    1.00000    0.00000
Pd    4    0.00446    0.50711    0.22981    1.00000    0.00000
Pd    4    0.16742    0.58344    0.14953    1.00000    0.00000
Pd    4    0.08161    0.66639    0.07441    1.00000    0.00000
Pd    4    0.24997    0.50000    0.99854    1.00000    0.00000
Pd    4    0.25180    0.50376    0.23107    1.00000    0.00000
Pd    4    0.41803    0.58643    0.15118    1.00000    0.00000
Pd    4    0.33335    0.66709    0.07469    1.00000    0.00000
Pd    4    0.49987    0.49921    0.99935    1.00000    0.00000
Pd    4    0.51229    0.51352    0.23308    1.00000    0.00000
Pd    4    0.66886    0.58684    0.15172    1.00000    0.00000
Pd    4    0.58385    0.66612    0.07579    1.00000    0.00000
Pd    4    0.74958    0.49994    0.00010    1.00000    0.00000
Pd    4    0.75615    0.51016    0.23042    1.00000    0.00000
Pd    4    0.91673    0.58452    0.15230    1.00000    0.00000
Pd    4    0.83295    0.66666    0.07634    1.00000    0.00000
Pd    4    0.99923    0.74963    0.99879    1.00000    0.00000
Pd    4    0.99738    0.74801    0.22473    1.00000    0.00000
Pd    4    0.17057    0.83905    0.14993    1.00000    0.00000
Pd    4    0.08256    0.91706    0.07476    1.00000    0.00000
Pd    4    0.25012    0.75052    0.99795    1.00000    0.00000
Pd    4    0.25387    0.75482    0.22876    1.00000    0.00000
Pd    4    0.41950    0.83940    0.15127    1.00000    0.00000
Pd    4    0.33408    0.91680    0.07483    1.00000    0.00000
Pd    4    0.50000    0.75001    0.99893    1.00000    0.00000
Pd    4    0.50292    0.75512    0.23139    1.00000    0.00000
Pd    4    0.66809    0.83825    0.15084    1.00000    0.00000
Pd    4    0.58292    0.91654    0.07516    1.00000    0.00000
Pd    4    0.74984    0.74988    0.99878    1.00000    0.00000
Pd    4    0.75533    0.75609    0.22788    1.00000    0.00000
Pd    4    0.91787    0.83823    0.15022    1.00000    0.00000
Pd    4    0.83272    0.91680    0.07488    1.00000    0.00000
END
