# Supplementary material for: Intentional Formation of Persistent Surface Redox Mediators by Adsorption of Polyconjugated Carbonyl Complexes to Pd Nanoparticles
Source: J Am Chem Soc. 2025 Apr 4;147(20):16885–900. doi: 10.1021/jacs.4c15874 (PMC12100725; doi:10.1021/jacs.4c15874)
Supplement: Supplementary file 2 [file ja4c15874_si_002.zip › Structures/Heterogeneous/Adsorption/NonQuinones/5_16_O, 8_16_H/Physisorbed/02.res]

TITL CONTCAR
CELL 0.0000 11.0046 11.0046 30.0000 90.0000 90.0000 120.0000
LATT -1
SFAC C F H O Pd
 C    1    0.38172    0.44231    0.59930    1.00000    0.00000
 C    1    0.46791    0.38396    0.60225    1.00000    0.00000
 C    1    0.44485    0.58754    0.59786    1.00000    0.00000
 C    1    0.59042    0.67227    0.59933    1.00000    0.00000
 C    1    0.61348    0.46868    0.60372    1.00000    0.00000
 C    1    0.67661    0.61392    0.60230    1.00000    0.00000
 F    2    0.41026    0.24220    0.60379    1.00000    0.00000
 F    2    0.69410    0.40736    0.60661    1.00000    0.00000
 F    2    0.36420    0.64881    0.59501    1.00000    0.00000
 F    2    0.64801    0.81403    0.59775    1.00000    0.00000
 H    3    0.36222    0.46434    0.26629    1.00000    0.00000
 H    3    0.26800    0.37619    0.59815    1.00000    0.00000
 H    3    0.79034    0.68006    0.60338    1.00000    0.00000
 H    3    0.59569    0.68659    0.19633    1.00000    0.00000
 H    3    0.31701    0.43036    0.18756    1.00000    0.00000
 H    3    0.08011    0.16606    0.17910    1.00000    0.00000
 H    3    0.58547    0.16533    0.17720    1.00000    0.00000
 H    3    0.08792    0.66894    0.18247    1.00000    0.00000
 H    3    0.59351    0.41704    0.19623    1.00000    0.00000
 H    3    0.32954    0.16470    0.17983    1.00000    0.00000
 H    3    0.35779    0.68936    0.19001    1.00000    0.00000
 O    4    0.83189    0.15890    0.26754    1.00000    0.00000
 O    4    0.58573    0.15575    0.27143    1.00000    0.00000
 O    4    0.33797    0.15460    0.27735    1.00000    0.00000
 O    4    0.07360    0.16705    0.27416    1.00000    0.00000
 O    4    0.07416    0.89810    0.26963    1.00000    0.00000
 O    4    0.13514    0.53964    0.28689    1.00000    0.00000
 O    4    0.21061    0.68197    0.29303    1.00000    0.00000
Pd    5    0.99963    0.99994    0.99837    1.00000    0.00000
Pd    5    0.99556    0.99768    0.23307    1.00000    0.00000
Pd    5    0.16472    0.08177    0.15181    1.00000    0.00000
Pd    5    0.08374    0.16753    0.07513    1.00000    0.00000
Pd    5    0.25014    0.99966    0.99862    1.00000    0.00000
Pd    5    0.25346    0.99781    0.23142    1.00000    0.00000
Pd    5    0.41522    0.08371    0.15185    1.00000    0.00000
Pd    5    0.33422    0.16845    0.07534    1.00000    0.00000
Pd    5    0.49971    0.99990    0.99850    1.00000    0.00000
Pd    5    0.50196    0.99838    0.22763    1.00000    0.00000
Pd    5    0.67114    0.08614    0.15022    1.00000    0.00000
Pd    5    0.58433    0.16915    0.07548    1.00000    0.00000
Pd    5    0.74988    0.99957    0.99853    1.00000    0.00000
Pd    5    0.74698    0.99553    0.22678    1.00000    0.00000
Pd    5    0.91468    0.08273    0.15079    1.00000    0.00000
Pd    5    0.83414    0.16849    0.07490    1.00000    0.00000
Pd    5    0.00032    0.25000    0.99870    1.00000    0.00000
Pd    5    0.00580    0.25726    0.22951    1.00000    0.00000
Pd    5    0.16537    0.33413    0.15167    1.00000    0.00000
Pd    5    0.08249    0.41644    0.07517    1.00000    0.00000
Pd    5    0.24962    0.24947    0.99897    1.00000    0.00000
Pd    5    0.26952    0.27716    0.25250    1.00000    0.00000
Pd    5    0.41683    0.33562    0.15571    1.00000    0.00000
Pd    5    0.33342    0.41698    0.07557    1.00000    0.00000
Pd    5    0.50006    0.25010    0.99944    1.00000    0.00000
Pd    5    0.51189    0.27008    0.24208    1.00000    0.00000
Pd    5    0.66938    0.33714    0.15440    1.00000    0.00000
Pd    5    0.58423    0.41822    0.07719    1.00000    0.00000
Pd    5    0.74988    0.24990    0.99906    1.00000    0.00000
Pd    5    0.76004    0.26674    0.23444    1.00000    0.00000
Pd    5    0.91728    0.33334    0.15312    1.00000    0.00000
Pd    5    0.83357    0.41724    0.07685    1.00000    0.00000
Pd    5    0.99939    0.49961    0.99856    1.00000    0.00000
Pd    5    0.00527    0.50683    0.22981    1.00000    0.00000
Pd    5    0.16777    0.58330    0.14953    1.00000    0.00000
Pd    5    0.08161    0.66639    0.07441    1.00000    0.00000
Pd    5    0.24997    0.50000    0.99854    1.00000    0.00000
Pd    5    0.25264    0.50344    0.23105    1.00000    0.00000
Pd    5    0.41836    0.58624    0.15117    1.00000    0.00000
Pd    5    0.33335    0.66709    0.07469    1.00000    0.00000
Pd    5    0.49987    0.49921    0.99935    1.00000    0.00000
Pd    5    0.51311    0.51334    0.23308    1.00000    0.00000
Pd    5    0.66918    0.58668    0.15171    1.00000    0.00000
Pd    5    0.58385    0.66612    0.07579    1.00000    0.00000
Pd    5    0.74958    0.49994    0.00010    1.00000    0.00000
Pd    5    0.75696    0.50995    0.23045    1.00000    0.00000
Pd    5    0.91710    0.58438    0.15228    1.00000    0.00000
Pd    5    0.83295    0.66666    0.07634    1.00000    0.00000
Pd    5    0.99923    0.74963    0.99879    1.00000    0.00000
Pd    5    0.99809    0.74772    0.22473    1.00000    0.00000
Pd    5    0.17091    0.83894    0.14991    1.00000    0.00000
Pd    5    0.08256    0.91706    0.07476    1.00000    0.00000
Pd    5    0.25012    0.75052    0.99795    1.00000    0.00000
Pd    5    0.25465    0.75461    0.22870    1.00000    0.00000
Pd    5    0.41985    0.83925    0.15123    1.00000    0.00000
Pd    5    0.33408    0.91680    0.07483    1.00000    0.00000
Pd    5    0.50000    0.75001    0.99893    1.00000    0.00000
Pd    5    0.50368    0.75489    0.23124    1.00000    0.00000
Pd    5    0.66852    0.83817    0.15083    1.00000    0.00000
Pd    5    0.58292    0.91654    0.07516    1.00000    0.00000
Pd    5    0.74984    0.74988    0.99878    1.00000    0.00000
Pd    5    0.75607    0.75589    0.22788    1.00000    0.00000
Pd    5    0.91827    0.83809    0.15023    1.00000    0.00000
Pd    5    0.83272    0.91680    0.07488    1.00000    0.00000
END
