# Supplementary material for: Intentional Formation of Persistent Surface Redox Mediators by Adsorption of Polyconjugated Carbonyl Complexes to Pd Nanoparticles
Source: J Am Chem Soc. 2025 Apr 4;147(20):16885–900. doi: 10.1021/jacs.4c15874 (PMC12100725; doi:10.1021/jacs.4c15874)
Supplement: Supplementary file 2 [file ja4c15874_si_002.zip › Structures/Heterogeneous/Adsorption/NonQuinones/5_16_O, 8_16_H/Physisorbed/03.res]

TITL CONTCAR
CELL 0.0000 11.0046 11.0046 30.0000 90.0000 90.0000 120.0000
LATT -1
SFAC C Cl H O Pd
 C    1    0.43381    0.51388    0.59533    1.00000    0.00000
 C    1    0.51635    0.45103    0.59935    1.00000    0.00000
 C    1    0.49633    0.65929    0.59143    1.00000    0.00000
 C    1    0.64334    0.74288    0.59134    1.00000    0.00000
 C    1    0.66335    0.53470    0.59959    1.00000    0.00000
 C    1    0.72588    0.68005    0.59548    1.00000    0.00000
Cl    2    0.43504    0.27105    0.60392    1.00000    0.00000
Cl    2    0.76907    0.46134    0.60491    1.00000    0.00000
Cl    2    0.39064    0.73286    0.58679    1.00000    0.00000
Cl    2    0.72467    0.92269    0.58613    1.00000    0.00000
 H    3    0.36565    0.46907    0.26668    1.00000    0.00000
 H    3    0.31991    0.44907    0.59520    1.00000    0.00000
 H    3    0.83978    0.74482    0.59545    1.00000    0.00000
 H    3    0.59542    0.68711    0.19581    1.00000    0.00000
 H    3    0.31947    0.42751    0.18665    1.00000    0.00000
 H    3    0.08112    0.16633    0.17936    1.00000    0.00000
 H    3    0.58536    0.16515    0.17719    1.00000    0.00000
 H    3    0.08439    0.66232    0.18416    1.00000    0.00000
 H    3    0.58971    0.41143    0.19730    1.00000    0.00000
 H    3    0.32905    0.16340    0.18037    1.00000    0.00000
 H    3    0.35735    0.68939    0.18970    1.00000    0.00000
 O    4    0.83292    0.15919    0.26752    1.00000    0.00000
 O    4    0.58703    0.15534    0.27180    1.00000    0.00000
 O    4    0.33821    0.15401    0.27822    1.00000    0.00000
 O    4    0.07441    0.16778    0.27447    1.00000    0.00000
 O    4    0.07555    0.89922    0.26959    1.00000    0.00000
 O    4    0.14064    0.54109    0.28703    1.00000    0.00000
 O    4    0.21638    0.68329    0.29311    1.00000    0.00000
Pd    5    0.99963    0.99994    0.99837    1.00000    0.00000
Pd    5    0.99699    0.99886    0.23314    1.00000    0.00000
Pd    5    0.16509    0.08183    0.15175    1.00000    0.00000
Pd    5    0.08374    0.16753    0.07513    1.00000    0.00000
Pd    5    0.25014    0.99966    0.99862    1.00000    0.00000
Pd    5    0.25485    0.99949    0.23139    1.00000    0.00000
Pd    5    0.41536    0.08382    0.15179    1.00000    0.00000
Pd    5    0.33422    0.16845    0.07534    1.00000    0.00000
Pd    5    0.49971    0.99990    0.99850    1.00000    0.00000
Pd    5    0.50301    0.99947    0.22748    1.00000    0.00000
Pd    5    0.67174    0.08663    0.15018    1.00000    0.00000
Pd    5    0.58433    0.16915    0.07548    1.00000    0.00000
Pd    5    0.74988    0.99957    0.99853    1.00000    0.00000
Pd    5    0.74784    0.99605    0.22673    1.00000    0.00000
Pd    5    0.91533    0.08316    0.15081    1.00000    0.00000
Pd    5    0.83414    0.16849    0.07490    1.00000    0.00000
Pd    5    0.00032    0.25000    0.99870    1.00000    0.00000
Pd    5    0.00703    0.25773    0.22954    1.00000    0.00000
Pd    5    0.16562    0.33424    0.15167    1.00000    0.00000
Pd    5    0.08249    0.41644    0.07517    1.00000    0.00000
Pd    5    0.24962    0.24947    0.99897    1.00000    0.00000
Pd    5    0.27230    0.28044    0.25497    1.00000    0.00000
Pd    5    0.41705    0.33528    0.15602    1.00000    0.00000
Pd    5    0.33342    0.41698    0.07557    1.00000    0.00000
Pd    5    0.50006    0.25010    0.99944    1.00000    0.00000
Pd    5    0.51372    0.27226    0.24408    1.00000    0.00000
Pd    5    0.66952    0.33724    0.15449    1.00000    0.00000
Pd    5    0.58423    0.41822    0.07719    1.00000    0.00000
Pd    5    0.74988    0.24990    0.99906    1.00000    0.00000
Pd    5    0.76085    0.26733    0.23466    1.00000    0.00000
Pd    5    0.91771    0.33371    0.15334    1.00000    0.00000
Pd    5    0.83357    0.41724    0.07685    1.00000    0.00000
Pd    5    0.99939    0.49961    0.99856    1.00000    0.00000
Pd    5    0.00656    0.50747    0.23038    1.00000    0.00000
Pd    5    0.16805    0.58356    0.14960    1.00000    0.00000
Pd    5    0.08161    0.66639    0.07441    1.00000    0.00000
Pd    5    0.24997    0.50000    0.99854    1.00000    0.00000
Pd    5    0.25389    0.50349    0.23082    1.00000    0.00000
Pd    5    0.41860    0.58627    0.15112    1.00000    0.00000
Pd    5    0.33335    0.66709    0.07469    1.00000    0.00000
Pd    5    0.49987    0.49921    0.99935    1.00000    0.00000
Pd    5    0.51449    0.51420    0.23296    1.00000    0.00000
Pd    5    0.66947    0.58669    0.15154    1.00000    0.00000
Pd    5    0.58385    0.66612    0.07579    1.00000    0.00000
Pd    5    0.74958    0.49994    0.00010    1.00000    0.00000
Pd    5    0.75767    0.51048    0.23013    1.00000    0.00000
Pd    5    0.91757    0.58470    0.15228    1.00000    0.00000
Pd    5    0.83295    0.66666    0.07634    1.00000    0.00000
Pd    5    0.99923    0.74963    0.99879    1.00000    0.00000
Pd    5    0.99913    0.74851    0.22482    1.00000    0.00000
Pd    5    0.17105    0.83854    0.15004    1.00000    0.00000
Pd    5    0.08256    0.91706    0.07476    1.00000    0.00000
Pd    5    0.25012    0.75052    0.99795    1.00000    0.00000
Pd    5    0.25584    0.75572    0.22865    1.00000    0.00000
Pd    5    0.42035    0.83961    0.15112    1.00000    0.00000
Pd    5    0.33408    0.91680    0.07483    1.00000    0.00000
Pd    5    0.50000    0.75001    0.99893    1.00000    0.00000
Pd    5    0.50450    0.75548    0.23101    1.00000    0.00000
Pd    5    0.66901    0.83864    0.15065    1.00000    0.00000
Pd    5    0.58292    0.91654    0.07516    1.00000    0.00000
Pd    5    0.74984    0.74988    0.99878    1.00000    0.00000
Pd    5    0.75711    0.75677    0.22737    1.00000    0.00000
Pd    5    0.91882    0.83830    0.15016    1.00000    0.00000
Pd    5    0.83272    0.91680    0.07488    1.00000    0.00000
END
