# Supplementary material for: Intentional Formation of Persistent Surface Redox Mediators by Adsorption of Polyconjugated Carbonyl Complexes to Pd Nanoparticles
Source: J Am Chem Soc. 2025 Apr 4;147(20):16885–900. doi: 10.1021/jacs.4c15874 (PMC12100725; doi:10.1021/jacs.4c15874)
Supplement: Supplementary file 2 [file ja4c15874_si_002.zip › Structures/Heterogeneous/Adsorption/NonQuinones/5_16_O, 8_16_H/Physisorbed/04.res]

TITL CONTCAR
CELL 0.0000 11.0046 11.0046 30.0000 90.0000 90.0000 120.0000
LATT -1
SFAC C H O Pd
 C    1    0.59380    0.58878    0.60669    1.00000    0.00000
 C    1    0.57930    0.45064    0.62368    1.00000    0.00000
 C    1    0.44079    0.54652    0.59924    1.00000    0.00000
 C    1    0.45547    0.34024    0.59633    1.00000    0.00000
 H    2    0.36003    0.46312    0.26627    1.00000    0.00000
 H    2    0.64695    0.67568    0.63047    1.00000    0.00000
 H    2    0.65154    0.61993    0.57493    1.00000    0.00000
 H    2    0.67461    0.44378    0.61896    1.00000    0.00000
 H    2    0.55354    0.43796    0.65943    1.00000    0.00000
 H    2    0.39060    0.54871    0.63097    1.00000    0.00000
 H    2    0.42536    0.61169    0.57466    1.00000    0.00000
 H    2    0.49094    0.30915    0.56628    1.00000    0.00000
 H    2    0.38726    0.24525    0.61582    1.00000    0.00000
 H    2    0.59381    0.68589    0.19640    1.00000    0.00000
 H    2    0.31619    0.42995    0.18758    1.00000    0.00000
 H    2    0.07913    0.16566    0.17915    1.00000    0.00000
 H    2    0.58452    0.16488    0.17724    1.00000    0.00000
 H    2    0.08681    0.66854    0.18247    1.00000    0.00000
 H    2    0.59149    0.41594    0.19620    1.00000    0.00000
 H    2    0.32863    0.16439    0.17983    1.00000    0.00000
 H    2    0.35574    0.68851    0.18997    1.00000    0.00000
 O    3    0.82979    0.15797    0.26754    1.00000    0.00000
 O    3    0.58368    0.15487    0.27156    1.00000    0.00000
 O    3    0.33569    0.15377    0.27740    1.00000    0.00000
 O    3    0.07120    0.16611    0.27437    1.00000    0.00000
 O    3    0.07204    0.89720    0.26972    1.00000    0.00000
 O    3    0.13251    0.53869    0.28695    1.00000    0.00000
 O    3    0.20803    0.68092    0.29315    1.00000    0.00000
 O    3    0.37461    0.40487    0.58205    1.00000    0.00000
Pd    4    0.99963    0.99994    0.99837    1.00000    0.00000
Pd    4    0.99367    0.99695    0.23318    1.00000    0.00000
Pd    4    0.16375    0.08135    0.15189    1.00000    0.00000
Pd    4    0.08374    0.16753    0.07513    1.00000    0.00000
Pd    4    0.25014    0.99966    0.99862    1.00000    0.00000
Pd    4    0.25152    0.99691    0.23156    1.00000    0.00000
Pd    4    0.41420    0.08326    0.15192    1.00000    0.00000
Pd    4    0.33422    0.16845    0.07534    1.00000    0.00000
Pd    4    0.49971    0.99990    0.99850    1.00000    0.00000
Pd    4    0.50014    0.99765    0.22771    1.00000    0.00000
Pd    4    0.67016    0.08571    0.15023    1.00000    0.00000
Pd    4    0.58433    0.16915    0.07548    1.00000    0.00000
Pd    4    0.74988    0.99957    0.99853    1.00000    0.00000
Pd    4    0.74513    0.99473    0.22676    1.00000    0.00000
Pd    4    0.91374    0.08231    0.15085    1.00000    0.00000
Pd    4    0.83414    0.16849    0.07490    1.00000    0.00000
Pd    4    0.00032    0.25000    0.99870    1.00000    0.00000
Pd    4    0.00383    0.25645    0.22960    1.00000    0.00000
Pd    4    0.16447    0.33372    0.15176    1.00000    0.00000
Pd    4    0.08249    0.41644    0.07517    1.00000    0.00000
Pd    4    0.24962    0.24947    0.99897    1.00000    0.00000
Pd    4    0.26703    0.27612    0.25256    1.00000    0.00000
Pd    4    0.41597    0.33522    0.15564    1.00000    0.00000
Pd    4    0.33342    0.41698    0.07557    1.00000    0.00000
Pd    4    0.50006    0.25010    0.99944    1.00000    0.00000
Pd    4    0.50986    0.26928    0.24224    1.00000    0.00000
Pd    4    0.66840    0.33664    0.15434    1.00000    0.00000
Pd    4    0.58423    0.41822    0.07719    1.00000    0.00000
Pd    4    0.74988    0.24990    0.99906    1.00000    0.00000
Pd    4    0.75797    0.26595    0.23452    1.00000    0.00000
Pd    4    0.91630    0.33286    0.15311    1.00000    0.00000
Pd    4    0.83357    0.41724    0.07685    1.00000    0.00000
Pd    4    0.99939    0.49961    0.99856    1.00000    0.00000
Pd    4    0.00332    0.50595    0.22979    1.00000    0.00000
Pd    4    0.16689    0.58293    0.14955    1.00000    0.00000
Pd    4    0.08161    0.66639    0.07441    1.00000    0.00000
Pd    4    0.24997    0.50000    0.99854    1.00000    0.00000
Pd    4    0.25072    0.50273    0.23109    1.00000    0.00000
Pd    4    0.41747    0.58587    0.15117    1.00000    0.00000
Pd    4    0.33335    0.66709    0.07469    1.00000    0.00000
Pd    4    0.49987    0.49921    0.99935    1.00000    0.00000
Pd    4    0.51101    0.51234    0.23303    1.00000    0.00000
Pd    4    0.66834    0.58633    0.15169    1.00000    0.00000
Pd    4    0.58385    0.66612    0.07579    1.00000    0.00000
Pd    4    0.74958    0.49994    0.00010    1.00000    0.00000
Pd    4    0.75497    0.50906    0.23036    1.00000    0.00000
Pd    4    0.91614    0.58394    0.15229    1.00000    0.00000
Pd    4    0.83295    0.66666    0.07634    1.00000    0.00000
Pd    4    0.99923    0.74963    0.99879    1.00000    0.00000
Pd    4    0.99630    0.74694    0.22478    1.00000    0.00000
Pd    4    0.16994    0.83850    0.14997    1.00000    0.00000
Pd    4    0.08256    0.91706    0.07476    1.00000    0.00000
Pd    4    0.25012    0.75052    0.99795    1.00000    0.00000
Pd    4    0.25278    0.75380    0.22882    1.00000    0.00000
Pd    4    0.41890    0.83887    0.15128    1.00000    0.00000
Pd    4    0.33408    0.91680    0.07483    1.00000    0.00000
Pd    4    0.50000    0.75001    0.99893    1.00000    0.00000
Pd    4    0.50182    0.75412    0.23125    1.00000    0.00000
Pd    4    0.66758    0.83774    0.15082    1.00000    0.00000
Pd    4    0.58292    0.91654    0.07516    1.00000    0.00000
Pd    4    0.74984    0.74988    0.99878    1.00000    0.00000
Pd    4    0.75422    0.75506    0.22789    1.00000    0.00000
Pd    4    0.91736    0.83774    0.15027    1.00000    0.00000
Pd    4    0.83272    0.91680    0.07488    1.00000    0.00000
END
