# Supplementary material for: Intentional Formation of Persistent Surface Redox Mediators by Adsorption of Polyconjugated Carbonyl Complexes to Pd Nanoparticles
Source: J Am Chem Soc. 2025 Apr 4;147(20):16885–900. doi: 10.1021/jacs.4c15874 (PMC12100725; doi:10.1021/jacs.4c15874)
Supplement: Supplementary file 2 [file ja4c15874_si_002.zip › Structures/Heterogeneous/Adsorption/NonQuinones/5_16_O, 8_16_H/Physisorbed/05.res]

TITL CONTCAR
CELL 0.0000 11.0046 11.0046 30.0000 90.0000 90.0000 120.0000
LATT -1
SFAC C H O Pd
 C    1    0.42505    0.57356    0.62295    1.00000    0.00000
 C    1    0.58417    0.65472    0.62175    1.00000    0.00000
 C    1    0.42855    0.36251    0.63051    1.00000    0.00000
 C    1    0.58764    0.44376    0.62921    1.00000    0.00000
 H    2    0.36208    0.46453    0.26638    1.00000    0.00000
 H    2    0.38163    0.62472    0.60206    1.00000    0.00000
 H    2    0.38796    0.56746    0.65764    1.00000    0.00000
 H    2    0.39177    0.34922    0.66548    1.00000    0.00000
 H    2    0.38757    0.25853    0.61521    1.00000    0.00000
 H    2    0.62126    0.66804    0.58683    1.00000    0.00000
 H    2    0.62505    0.75872    0.63703    1.00000    0.00000
 H    2    0.63127    0.39245    0.64994    1.00000    0.00000
 H    2    0.62460    0.45033    0.59449    1.00000    0.00000
 H    2    0.59492    0.68657    0.19633    1.00000    0.00000
 H    2    0.31626    0.43080    0.18769    1.00000    0.00000
 H    2    0.07992    0.16602    0.17909    1.00000    0.00000
 H    2    0.58532    0.16524    0.17716    1.00000    0.00000
 H    2    0.08772    0.66895    0.18234    1.00000    0.00000
 H    2    0.59238    0.41612    0.19637    1.00000    0.00000
 H    2    0.32936    0.16463    0.17980    1.00000    0.00000
 H    2    0.35796    0.68979    0.19017    1.00000    0.00000
 O    3    0.83139    0.15872    0.26741    1.00000    0.00000
 O    3    0.58528    0.15538    0.27141    1.00000    0.00000
 O    3    0.33720    0.15411    0.27731    1.00000    0.00000
 O    3    0.07293    0.16678    0.27414    1.00000    0.00000
 O    3    0.07381    0.89813    0.26953    1.00000    0.00000
 O    3    0.13446    0.53950    0.28688    1.00000    0.00000
 O    3    0.21026    0.68181    0.29303    1.00000    0.00000
 O    3    0.64131    0.58317    0.64673    1.00000    0.00000
 O    3    0.37114    0.43394    0.60562    1.00000    0.00000
Pd    4    0.99963    0.99994    0.99837    1.00000    0.00000
Pd    4    0.99521    0.99764    0.23296    1.00000    0.00000
Pd    4    0.16454    0.08176    0.15178    1.00000    0.00000
Pd    4    0.08374    0.16753    0.07513    1.00000    0.00000
Pd    4    0.25014    0.99966    0.99862    1.00000    0.00000
Pd    4    0.25308    0.99774    0.23129    1.00000    0.00000
Pd    4    0.41506    0.08372    0.15181    1.00000    0.00000
Pd    4    0.33422    0.16845    0.07534    1.00000    0.00000
Pd    4    0.49971    0.99990    0.99850    1.00000    0.00000
Pd    4    0.50157    0.99828    0.22753    1.00000    0.00000
Pd    4    0.67096    0.08610    0.15016    1.00000    0.00000
Pd    4    0.58433    0.16915    0.07548    1.00000    0.00000
Pd    4    0.74988    0.99957    0.99853    1.00000    0.00000
Pd    4    0.74653    0.99537    0.22666    1.00000    0.00000
Pd    4    0.91448    0.08266    0.15075    1.00000    0.00000
Pd    4    0.83414    0.16849    0.07490    1.00000    0.00000
Pd    4    0.00032    0.25000    0.99870    1.00000    0.00000
Pd    4    0.00535    0.25708    0.22943    1.00000    0.00000
Pd    4    0.16522    0.33408    0.15165    1.00000    0.00000
Pd    4    0.08249    0.41644    0.07517    1.00000    0.00000
Pd    4    0.24962    0.24947    0.99897    1.00000    0.00000
Pd    4    0.26906    0.27716    0.25270    1.00000    0.00000
Pd    4    0.41667    0.33561    0.15569    1.00000    0.00000
Pd    4    0.33342    0.41698    0.07557    1.00000    0.00000
Pd    4    0.50006    0.25010    0.99944    1.00000    0.00000
Pd    4    0.51150    0.27009    0.24230    1.00000    0.00000
Pd    4    0.66913    0.33711    0.15438    1.00000    0.00000
Pd    4    0.58423    0.41822    0.07719    1.00000    0.00000
Pd    4    0.74988    0.24990    0.99906    1.00000    0.00000
Pd    4    0.75950    0.26662    0.23438    1.00000    0.00000
Pd    4    0.91708    0.33328    0.15307    1.00000    0.00000
Pd    4    0.83357    0.41724    0.07685    1.00000    0.00000
Pd    4    0.99939    0.49961    0.99856    1.00000    0.00000
Pd    4    0.00481    0.50671    0.22977    1.00000    0.00000
Pd    4    0.16760    0.58323    0.14952    1.00000    0.00000
Pd    4    0.08161    0.66639    0.07441    1.00000    0.00000
Pd    4    0.24997    0.50000    0.99854    1.00000    0.00000
Pd    4    0.25211    0.50321    0.23113    1.00000    0.00000
Pd    4    0.41816    0.58620    0.15118    1.00000    0.00000
Pd    4    0.33335    0.66709    0.07469    1.00000    0.00000
Pd    4    0.49987    0.49921    0.99935    1.00000    0.00000
Pd    4    0.51262    0.51314    0.23307    1.00000    0.00000
Pd    4    0.66897    0.58661    0.15170    1.00000    0.00000
Pd    4    0.58385    0.66612    0.07579    1.00000    0.00000
Pd    4    0.74958    0.49994    0.00010    1.00000    0.00000
Pd    4    0.75645    0.50983    0.23039    1.00000    0.00000
Pd    4    0.91686    0.58429    0.15226    1.00000    0.00000
Pd    4    0.83295    0.66666    0.07634    1.00000    0.00000
Pd    4    0.99923    0.74963    0.99879    1.00000    0.00000
Pd    4    0.99768    0.74764    0.22466    1.00000    0.00000
Pd    4    0.17076    0.83890    0.14989    1.00000    0.00000
Pd    4    0.08256    0.91706    0.07476    1.00000    0.00000
Pd    4    0.25012    0.75052    0.99795    1.00000    0.00000
Pd    4    0.25419    0.75448    0.22870    1.00000    0.00000
Pd    4    0.41965    0.83918    0.15122    1.00000    0.00000
Pd    4    0.33408    0.91680    0.07483    1.00000    0.00000
Pd    4    0.50000    0.75001    0.99893    1.00000    0.00000
Pd    4    0.50323    0.75472    0.23135    1.00000    0.00000
Pd    4    0.66823    0.83804    0.15080    1.00000    0.00000
Pd    4    0.58292    0.91654    0.07516    1.00000    0.00000
Pd    4    0.74984    0.74988    0.99878    1.00000    0.00000
Pd    4    0.75561    0.75576    0.22781    1.00000    0.00000
Pd    4    0.91803    0.83804    0.15019    1.00000    0.00000
Pd    4    0.83272    0.91680    0.07488    1.00000    0.00000
END
