# Supplementary material for: Intentional Formation of Persistent Surface Redox Mediators by Adsorption of Polyconjugated Carbonyl Complexes to Pd Nanoparticles
Source: J Am Chem Soc. 2025 Apr 4;147(20):16885–900. doi: 10.1021/jacs.4c15874 (PMC12100725; doi:10.1021/jacs.4c15874)
Supplement: Supplementary file 2 [file ja4c15874_si_002.zip › Structures/Heterogeneous/Adsorption/NonQuinones/5_16_O, 8_16_H/Physisorbed/06.res]

TITL CONTCAR
CELL 0.0000 11.0046 11.0046 30.0000 90.0000 90.0000 120.0000
LATT -1
SFAC C H O Pd
 C    1    0.60778    0.50975    0.61207    1.00000    0.00000
 C    1    0.46773    0.37238    0.60936    1.00000    0.00000
 C    1    0.73462    0.48844    0.61570    1.00000    0.00000
 C    1    0.33964    0.39212    0.60803    1.00000    0.00000
 C    1    0.87018    0.62240    0.62800    1.00000    0.00000
 C    1    0.20149    0.25507    0.61494    1.00000    0.00000
 H    2    0.36328    0.46600    0.26666    1.00000    0.00000
 H    2    0.62028    0.57614    0.58285    1.00000    0.00000
 H    2    0.60565    0.56908    0.64149    1.00000    0.00000
 H    2    0.45892    0.30743    0.63862    1.00000    0.00000
 H    2    0.46668    0.31176    0.57987    1.00000    0.00000
 H    2    0.71220    0.40729    0.64110    1.00000    0.00000
 H    2    0.74855    0.44611    0.58398    1.00000    0.00000
 H    2    0.35097    0.46789    0.63410    1.00000    0.00000
 H    2    0.33741    0.44019    0.57599    1.00000    0.00000
 H    2    0.89862    0.70465    0.60266    1.00000    0.00000
 H    2    0.95878    0.60330    0.63136    1.00000    0.00000
 H    2    0.85819    0.66445    0.65998    1.00000    0.00000
 H    2    0.18749    0.17619    0.58980    1.00000    0.00000
 H    2    0.19939    0.21027    0.64795    1.00000    0.00000
 H    2    0.11051    0.27082    0.61286    1.00000    0.00000
 H    2    0.59563    0.68669    0.19639    1.00000    0.00000
 H    2    0.31726    0.42976    0.18750    1.00000    0.00000
 H    2    0.08031    0.16613    0.17932    1.00000    0.00000
 H    2    0.58543    0.16516    0.17728    1.00000    0.00000
 H    2    0.08783    0.66881    0.18255    1.00000    0.00000
 H    2    0.59243    0.41534    0.19673    1.00000    0.00000
 H    2    0.32929    0.16442    0.18009    1.00000    0.00000
 H    2    0.35734    0.68916    0.19002    1.00000    0.00000
 O    3    0.83194    0.15879    0.26748    1.00000    0.00000
 O    3    0.58582    0.15523    0.27159    1.00000    0.00000
 O    3    0.33759    0.15376    0.27765    1.00000    0.00000
 O    3    0.07342    0.16704    0.27443    1.00000    0.00000
 O    3    0.07439    0.89820    0.26964    1.00000    0.00000
 O    3    0.13503    0.53942    0.28690    1.00000    0.00000
 O    3    0.21070    0.68170    0.29308    1.00000    0.00000
Pd    4    0.99963    0.99994    0.99837    1.00000    0.00000
Pd    4    0.99591    0.99797    0.23317    1.00000    0.00000
Pd    4    0.16476    0.08182    0.15184    1.00000    0.00000
Pd    4    0.08374    0.16753    0.07513    1.00000    0.00000
Pd    4    0.25014    0.99966    0.99862    1.00000    0.00000
Pd    4    0.25362    0.99808    0.23137    1.00000    0.00000
Pd    4    0.41523    0.08381    0.15186    1.00000    0.00000
Pd    4    0.33422    0.16845    0.07534    1.00000    0.00000
Pd    4    0.49971    0.99990    0.99850    1.00000    0.00000
Pd    4    0.50197    0.99846    0.22759    1.00000    0.00000
Pd    4    0.67115    0.08614    0.15020    1.00000    0.00000
Pd    4    0.58433    0.16915    0.07548    1.00000    0.00000
Pd    4    0.74988    0.99957    0.99853    1.00000    0.00000
Pd    4    0.74702    0.99549    0.22672    1.00000    0.00000
Pd    4    0.91480    0.08273    0.15080    1.00000    0.00000
Pd    4    0.83414    0.16849    0.07490    1.00000    0.00000
Pd    4    0.00032    0.25000    0.99870    1.00000    0.00000
Pd    4    0.00598    0.25704    0.22950    1.00000    0.00000
Pd    4    0.16542    0.33406    0.15170    1.00000    0.00000
Pd    4    0.08249    0.41644    0.07517    1.00000    0.00000
Pd    4    0.24962    0.24947    0.99897    1.00000    0.00000
Pd    4    0.27027    0.27829    0.25379    1.00000    0.00000
Pd    4    0.41684    0.33546    0.15583    1.00000    0.00000
Pd    4    0.33342    0.41698    0.07557    1.00000    0.00000
Pd    4    0.50006    0.25010    0.99944    1.00000    0.00000
Pd    4    0.51210    0.27047    0.24281    1.00000    0.00000
Pd    4    0.66927    0.33707    0.15443    1.00000    0.00000
Pd    4    0.58423    0.41822    0.07719    1.00000    0.00000
Pd    4    0.74988    0.24990    0.99906    1.00000    0.00000
Pd    4    0.75991    0.26666    0.23450    1.00000    0.00000
Pd    4    0.91728    0.33326    0.15314    1.00000    0.00000
Pd    4    0.83357    0.41724    0.07685    1.00000    0.00000
Pd    4    0.99939    0.49961    0.99856    1.00000    0.00000
Pd    4    0.00528    0.50666    0.22983    1.00000    0.00000
Pd    4    0.16781    0.58325    0.14956    1.00000    0.00000
Pd    4    0.08161    0.66639    0.07441    1.00000    0.00000
Pd    4    0.24997    0.50000    0.99854    1.00000    0.00000
Pd    4    0.25268    0.50308    0.23112    1.00000    0.00000
Pd    4    0.41834    0.58613    0.15119    1.00000    0.00000
Pd    4    0.33335    0.66709    0.07469    1.00000    0.00000
Pd    4    0.49987    0.49921    0.99935    1.00000    0.00000
Pd    4    0.51317    0.51328    0.23313    1.00000    0.00000
Pd    4    0.66915    0.58659    0.15172    1.00000    0.00000
Pd    4    0.58385    0.66612    0.07579    1.00000    0.00000
Pd    4    0.74958    0.49994    0.00010    1.00000    0.00000
Pd    4    0.75689    0.50987    0.23042    1.00000    0.00000
Pd    4    0.91709    0.58432    0.15231    1.00000    0.00000
Pd    4    0.83295    0.66666    0.07634    1.00000    0.00000
Pd    4    0.99923    0.74963    0.99879    1.00000    0.00000
Pd    4    0.99818    0.74774    0.22476    1.00000    0.00000
Pd    4    0.17095    0.83890    0.14993    1.00000    0.00000
Pd    4    0.08256    0.91706    0.07476    1.00000    0.00000
Pd    4    0.25012    0.75052    0.99795    1.00000    0.00000
Pd    4    0.25462    0.75457    0.22874    1.00000    0.00000
Pd    4    0.41985    0.83925    0.15124    1.00000    0.00000
Pd    4    0.33408    0.91680    0.07483    1.00000    0.00000
Pd    4    0.50000    0.75001    0.99893    1.00000    0.00000
Pd    4    0.50363    0.75484    0.23120    1.00000    0.00000
Pd    4    0.66851    0.83810    0.15080    1.00000    0.00000
Pd    4    0.58292    0.91654    0.07516    1.00000    0.00000
Pd    4    0.74984    0.74988    0.99878    1.00000    0.00000
Pd    4    0.75622    0.75599    0.22785    1.00000    0.00000
Pd    4    0.91834    0.83810    0.15025    1.00000    0.00000
Pd    4    0.83272    0.91680    0.07488    1.00000    0.00000
END
