# Supplementary material for: Intentional Formation of Persistent Surface Redox Mediators by Adsorption of Polyconjugated Carbonyl Complexes to Pd Nanoparticles
Source: J Am Chem Soc. 2025 Apr 4;147(20):16885–900. doi: 10.1021/jacs.4c15874 (PMC12100725; doi:10.1021/jacs.4c15874)
Supplement: Supplementary file 2 [file ja4c15874_si_002.zip › Structures/Heterogeneous/Adsorption/NonQuinones/8_16_O, 5_16_H/Chemisorbed/01.res]

TITL CONTCAR
CELL 0.0000 11.0046 11.0046 30.0000 90.0000 90.0000 120.0000
LATT -1
SFAC C H O Pd
 C    1    0.57363    0.50854    0.32076    1.00000    0.00000
 C    1    0.67052    0.45954    0.31360    1.00000    0.00000
 C    1    0.62461    0.64749    0.33530    1.00000    0.00000
 C    1    0.76836    0.73587    0.34284    1.00000    0.00000
 C    1    0.81585    0.55117    0.32047    1.00000    0.00000
 C    1    0.86346    0.68875    0.33541    1.00000    0.00000
 H    2    0.56520    0.62840    0.19254    1.00000    0.00000
 H    2    0.32773    0.41150    0.18198    1.00000    0.00000
 H    2    0.07919    0.16178    0.17693    1.00000    0.00000
 H    2    0.58458    0.16778    0.17526    1.00000    0.00000
 H    2    0.09382    0.67020    0.18244    1.00000    0.00000
 H    2    0.34429    0.45686    0.26145    1.00000    0.00000
 H    2    0.63016    0.34692    0.31102    1.00000    0.00000
 H    2    0.88756    0.50976    0.31926    1.00000    0.00000
 H    2    0.55122    0.68457    0.34196    1.00000    0.00000
 H    2    0.80623    0.84167    0.35539    1.00000    0.00000
 H    2    0.46193    0.43144    0.32405    1.00000    0.00000
 H    2    0.97479    0.75757    0.34206    1.00000    0.00000
 O    3    0.09302    0.19003    0.27058    1.00000    0.00000
 O    3    0.07618    0.90103    0.26917    1.00000    0.00000
 O    3    0.11834    0.50904    0.28550    1.00000    0.00000
 O    3    0.18556    0.64687    0.29720    1.00000    0.00000
 O    3    0.84503    0.19177    0.26974    1.00000    0.00000
 O    3    0.59403    0.18554    0.26773    1.00000    0.00000
 O    3    0.34484    0.18399    0.26918    1.00000    0.00000
 O    3    0.33688    0.92288    0.26930    1.00000    0.00000
 O    3    0.57362    0.89969    0.26948    1.00000    0.00000
 O    3    0.82657    0.90086    0.26887    1.00000    0.00000
Pd    4    0.99963    0.99994    0.99837    1.00000    0.00000
Pd    4    0.00282    0.00419    0.23172    1.00000    0.00000
Pd    4    0.16954    0.08352    0.15238    1.00000    0.00000
Pd    4    0.08374    0.16753    0.07513    1.00000    0.00000
Pd    4    0.25014    0.99966    0.99862    1.00000    0.00000
Pd    4    0.25028    0.00521    0.22941    1.00000    0.00000
Pd    4    0.41431    0.08323    0.15171    1.00000    0.00000
Pd    4    0.33422    0.16845    0.07534    1.00000    0.00000
Pd    4    0.49971    0.99990    0.99850    1.00000    0.00000
Pd    4    0.50440    0.00335    0.22882    1.00000    0.00000
Pd    4    0.66863    0.08177    0.15172    1.00000    0.00000
Pd    4    0.58433    0.16915    0.07548    1.00000    0.00000
Pd    4    0.74988    0.99957    0.99853    1.00000    0.00000
Pd    4    0.75098    0.00245    0.23239    1.00000    0.00000
Pd    4    0.91156    0.08006    0.15179    1.00000    0.00000
Pd    4    0.83414    0.16849    0.07490    1.00000    0.00000
Pd    4    0.00032    0.25000    0.99870    1.00000    0.00000
Pd    4    0.00506    0.26243    0.22774    1.00000    0.00000
Pd    4    0.16375    0.33465    0.15083    1.00000    0.00000
Pd    4    0.08249    0.41644    0.07517    1.00000    0.00000
Pd    4    0.24962    0.24947    0.99897    1.00000    0.00000
Pd    4    0.26270    0.27280    0.23147    1.00000    0.00000
Pd    4    0.41927    0.33515    0.15274    1.00000    0.00000
Pd    4    0.33342    0.41698    0.07557    1.00000    0.00000
Pd    4    0.50006    0.25010    0.99944    1.00000    0.00000
Pd    4    0.50818    0.26902    0.22803    1.00000    0.00000
Pd    4    0.67078    0.34062    0.15340    1.00000    0.00000
Pd    4    0.58423    0.41822    0.07719    1.00000    0.00000
Pd    4    0.74988    0.24990    0.99906    1.00000    0.00000
Pd    4    0.76119    0.26899    0.22834    1.00000    0.00000
Pd    4    0.91585    0.33266    0.15112    1.00000    0.00000
Pd    4    0.83357    0.41724    0.07685    1.00000    0.00000
Pd    4    0.99939    0.49961    0.99856    1.00000    0.00000
Pd    4    0.00275    0.50785    0.22662    1.00000    0.00000
Pd    4    0.16854    0.58522    0.14915    1.00000    0.00000
Pd    4    0.08161    0.66639    0.07441    1.00000    0.00000
Pd    4    0.24997    0.50000    0.99854    1.00000    0.00000
Pd    4    0.25188    0.51066    0.22809    1.00000    0.00000
Pd    4    0.41802    0.58654    0.15241    1.00000    0.00000
Pd    4    0.33335    0.66709    0.07469    1.00000    0.00000
Pd    4    0.49987    0.49921    0.99935    1.00000    0.00000
Pd    4    0.51680    0.51934    0.24534    1.00000    0.00000
Pd    4    0.66790    0.58469    0.15374    1.00000    0.00000
Pd    4    0.58385    0.66612    0.07579    1.00000    0.00000
Pd    4    0.74958    0.49994    0.00010    1.00000    0.00000
Pd    4    0.75684    0.51247    0.23701    1.00000    0.00000
Pd    4    0.91440    0.58446    0.15306    1.00000    0.00000
Pd    4    0.83295    0.66666    0.07634    1.00000    0.00000
Pd    4    0.99923    0.74963    0.99879    1.00000    0.00000
Pd    4    0.99756    0.74868    0.22487    1.00000    0.00000
Pd    4    0.17052    0.83788    0.15071    1.00000    0.00000
Pd    4    0.08256    0.91706    0.07476    1.00000    0.00000
Pd    4    0.25012    0.75052    0.99795    1.00000    0.00000
Pd    4    0.24601    0.74532    0.23480    1.00000    0.00000
Pd    4    0.41521    0.83582    0.15120    1.00000    0.00000
Pd    4    0.33408    0.91680    0.07483    1.00000    0.00000
Pd    4    0.50000    0.75001    0.99893    1.00000    0.00000
Pd    4    0.49866    0.74855    0.22498    1.00000    0.00000
Pd    4    0.66716    0.83743    0.14926    1.00000    0.00000
Pd    4    0.58292    0.91654    0.07516    1.00000    0.00000
Pd    4    0.74984    0.74988    0.99878    1.00000    0.00000
Pd    4    0.75350    0.75239    0.22291    1.00000    0.00000
Pd    4    0.92037    0.83841    0.14888    1.00000    0.00000
Pd    4    0.83272    0.91680    0.07488    1.00000    0.00000
END
