# Supplementary material for: Intentional Formation of Persistent Surface Redox Mediators by Adsorption of Polyconjugated Carbonyl Complexes to Pd Nanoparticles
Source: J Am Chem Soc. 2025 Apr 4;147(20):16885–900. doi: 10.1021/jacs.4c15874 (PMC12100725; doi:10.1021/jacs.4c15874)
Supplement: Supplementary file 2 [file ja4c15874_si_002.zip › Structures/Heterogeneous/Adsorption/NonQuinones/8_16_O, 5_16_H/Chemisorbed/02.res]

TITL CONTCAR
CELL 0.0000 11.0046 11.0046 30.0000 90.0000 90.0000 120.0000
LATT -1
SFAC C F H O Pd
 C    1    0.55410    0.52959    0.34015    1.00000    0.00000
 C    1    0.64049    0.47077    0.33809    1.00000    0.00000
 C    1    0.61710    0.67395    0.34619    1.00000    0.00000
 C    1    0.76254    0.75710    0.35008    1.00000    0.00000
 C    1    0.78647    0.55536    0.33888    1.00000    0.00000
 C    1    0.84902    0.69940    0.34522    1.00000    0.00000
 F    2    0.58244    0.32973    0.33784    1.00000    0.00000
 F    2    0.86709    0.49421    0.33570    1.00000    0.00000
 F    2    0.53611    0.73406    0.35004    1.00000    0.00000
 F    2    0.81897    0.89494    0.36004    1.00000    0.00000
 H    3    0.58376    0.66053    0.18680    1.00000    0.00000
 H    3    0.33009    0.41264    0.18204    1.00000    0.00000
 H    3    0.07996    0.16289    0.17690    1.00000    0.00000
 H    3    0.58489    0.16809    0.17584    1.00000    0.00000
 H    3    0.09488    0.67119    0.18313    1.00000    0.00000
 H    3    0.35577    0.46320    0.26086    1.00000    0.00000
 H    3    0.44041    0.46301    0.34062    1.00000    0.00000
 H    3    0.96271    0.76483    0.34724    1.00000    0.00000
 O    4    0.09145    0.18851    0.27122    1.00000    0.00000
 O    4    0.07503    0.89978    0.26963    1.00000    0.00000
 O    4    0.12161    0.51020    0.28581    1.00000    0.00000
 O    4    0.18963    0.64751    0.29745    1.00000    0.00000
 O    4    0.84548    0.19106    0.26980    1.00000    0.00000
 O    4    0.59690    0.18766    0.26868    1.00000    0.00000
 O    4    0.34352    0.18253    0.27040    1.00000    0.00000
 O    4    0.33798    0.92346    0.26920    1.00000    0.00000
 O    4    0.57662    0.90309    0.26943    1.00000    0.00000
 O    4    0.82766    0.90214    0.26895    1.00000    0.00000
Pd    5    0.99963    0.99994    0.99837    1.00000    0.00000
Pd    5    0.00324    0.00360    0.23160    1.00000    0.00000
Pd    5    0.16964    0.08364    0.15249    1.00000    0.00000
Pd    5    0.08374    0.16753    0.07513    1.00000    0.00000
Pd    5    0.25014    0.99966    0.99862    1.00000    0.00000
Pd    5    0.25027    0.00492    0.22980    1.00000    0.00000
Pd    5    0.41451    0.08361    0.15236    1.00000    0.00000
Pd    5    0.33422    0.16845    0.07534    1.00000    0.00000
Pd    5    0.49971    0.99990    0.99850    1.00000    0.00000
Pd    5    0.50589    0.00510    0.22909    1.00000    0.00000
Pd    5    0.66918    0.08231    0.15175    1.00000    0.00000
Pd    5    0.58433    0.16915    0.07548    1.00000    0.00000
Pd    5    0.74988    0.99957    0.99853    1.00000    0.00000
Pd    5    0.75182    0.00281    0.23184    1.00000    0.00000
Pd    5    0.91229    0.08076    0.15172    1.00000    0.00000
Pd    5    0.83414    0.16849    0.07490    1.00000    0.00000
Pd    5    0.00032    0.25000    0.99870    1.00000    0.00000
Pd    5    0.00559    0.26195    0.22791    1.00000    0.00000
Pd    5    0.16475    0.33512    0.15112    1.00000    0.00000
Pd    5    0.08249    0.41644    0.07517    1.00000    0.00000
Pd    5    0.24962    0.24947    0.99897    1.00000    0.00000
Pd    5    0.26164    0.27140    0.23278    1.00000    0.00000
Pd    5    0.41936    0.33423    0.15300    1.00000    0.00000
Pd    5    0.33342    0.41698    0.07557    1.00000    0.00000
Pd    5    0.50006    0.25010    0.99944    1.00000    0.00000
Pd    5    0.50964    0.27058    0.23090    1.00000    0.00000
Pd    5    0.67011    0.33875    0.15257    1.00000    0.00000
Pd    5    0.58423    0.41822    0.07719    1.00000    0.00000
Pd    5    0.74988    0.24990    0.99906    1.00000    0.00000
Pd    5    0.76191    0.26972    0.22894    1.00000    0.00000
Pd    5    0.91680    0.33296    0.15149    1.00000    0.00000
Pd    5    0.83357    0.41724    0.07685    1.00000    0.00000
Pd    5    0.99939    0.49961    0.99856    1.00000    0.00000
Pd    5    0.00301    0.50786    0.22791    1.00000    0.00000
Pd    5    0.16938    0.58569    0.14977    1.00000    0.00000
Pd    5    0.08161    0.66639    0.07441    1.00000    0.00000
Pd    5    0.24997    0.50000    0.99854    1.00000    0.00000
Pd    5    0.25275    0.51049    0.22904    1.00000    0.00000
Pd    5    0.41656    0.58706    0.15194    1.00000    0.00000
Pd    5    0.33335    0.66709    0.07469    1.00000    0.00000
Pd    5    0.49987    0.49921    0.99935    1.00000    0.00000
Pd    5    0.51249    0.51361    0.23378    1.00000    0.00000
Pd    5    0.66933    0.58622    0.15182    1.00000    0.00000
Pd    5    0.58385    0.66612    0.07579    1.00000    0.00000
Pd    5    0.74958    0.49994    0.00010    1.00000    0.00000
Pd    5    0.75444    0.50886    0.22799    1.00000    0.00000
Pd    5    0.91823    0.58529    0.15214    1.00000    0.00000
Pd    5    0.83295    0.66666    0.07634    1.00000    0.00000
Pd    5    0.99923    0.74963    0.99879    1.00000    0.00000
Pd    5    0.99596    0.74651    0.22594    1.00000    0.00000
Pd    5    0.17141    0.83870    0.15131    1.00000    0.00000
Pd    5    0.08256    0.91706    0.07476    1.00000    0.00000
Pd    5    0.25012    0.75052    0.99795    1.00000    0.00000
Pd    5    0.24668    0.74600    0.23494    1.00000    0.00000
Pd    5    0.41589    0.83687    0.15134    1.00000    0.00000
Pd    5    0.33408    0.91680    0.07483    1.00000    0.00000
Pd    5    0.50000    0.75001    0.99893    1.00000    0.00000
Pd    5    0.49915    0.74947    0.22568    1.00000    0.00000
Pd    5    0.66790    0.83832    0.14979    1.00000    0.00000
Pd    5    0.58292    0.91654    0.07516    1.00000    0.00000
Pd    5    0.74984    0.74988    0.99878    1.00000    0.00000
Pd    5    0.75323    0.74943    0.22490    1.00000    0.00000
Pd    5    0.92102    0.83856    0.14944    1.00000    0.00000
Pd    5    0.83272    0.91680    0.07488    1.00000    0.00000
END
