# Supplementary material for: Intentional Formation of Persistent Surface Redox Mediators by Adsorption of Polyconjugated Carbonyl Complexes to Pd Nanoparticles
Source: J Am Chem Soc. 2025 Apr 4;147(20):16885–900. doi: 10.1021/jacs.4c15874 (PMC12100725; doi:10.1021/jacs.4c15874)
Supplement: Supplementary file 2 [file ja4c15874_si_002.zip › Structures/Heterogeneous/Adsorption/NonQuinones/8_16_O, 5_16_H/Chemisorbed/03.res]

TITL CONTCAR
CELL 0.0000 11.0046 11.0046 30.0000 90.0000 90.0000 120.0000
LATT -1
SFAC C Cl H O Pd
 C    1    0.53425    0.51012    0.34812    1.00000    0.00000
 C    1    0.61809    0.44790    0.34759    1.00000    0.00000
 C    1    0.59570    0.65589    0.35084    1.00000    0.00000
 C    1    0.74272    0.74031    0.35300    1.00000    0.00000
 C    1    0.76489    0.53333    0.34462    1.00000    0.00000
 C    1    0.82635    0.67890    0.34759    1.00000    0.00000
Cl    2    0.54051    0.26985    0.35413    1.00000    0.00000
Cl    2    0.87079    0.46074    0.33907    1.00000    0.00000
Cl    2    0.48854    0.72752    0.35323    1.00000    0.00000
Cl    2    0.82145    0.91658    0.36443    1.00000    0.00000
 H    3    0.58458    0.66512    0.18590    1.00000    0.00000
 H    3    0.33156    0.41420    0.18181    1.00000    0.00000
 H    3    0.08038    0.16284    0.17741    1.00000    0.00000
 H    3    0.58409    0.16656    0.17586    1.00000    0.00000
 H    3    0.09475    0.66978    0.18332    1.00000    0.00000
 H    3    0.36047    0.46628    0.26146    1.00000    0.00000
 H    3    0.42044    0.44406    0.34901    1.00000    0.00000
 H    3    0.94011    0.74452    0.34708    1.00000    0.00000
 O    4    0.09187    0.18760    0.27153    1.00000    0.00000
 O    4    0.07516    0.89948    0.26962    1.00000    0.00000
 O    4    0.13160    0.51215    0.28571    1.00000    0.00000
 O    4    0.19641    0.64968    0.29703    1.00000    0.00000
 O    4    0.84543    0.19048    0.26948    1.00000    0.00000
 O    4    0.59848    0.18955    0.26832    1.00000    0.00000
 O    4    0.34353    0.18161    0.27002    1.00000    0.00000
 O    4    0.33910    0.92399    0.26878    1.00000    0.00000
 O    4    0.57844    0.90687    0.26847    1.00000    0.00000
 O    4    0.82746    0.90232    0.26830    1.00000    0.00000
Pd    5    0.99963    0.99994    0.99837    1.00000    0.00000
Pd    5    0.00372    0.00358    0.23144    1.00000    0.00000
Pd    5    0.16976    0.08370    0.15247    1.00000    0.00000
Pd    5    0.08374    0.16753    0.07513    1.00000    0.00000
Pd    5    0.25014    0.99966    0.99862    1.00000    0.00000
Pd    5    0.25031    0.00463    0.22950    1.00000    0.00000
Pd    5    0.41444    0.08387    0.15204    1.00000    0.00000
Pd    5    0.33422    0.16845    0.07534    1.00000    0.00000
Pd    5    0.49971    0.99990    0.99850    1.00000    0.00000
Pd    5    0.50638    0.00660    0.22833    1.00000    0.00000
Pd    5    0.67002    0.08305    0.15147    1.00000    0.00000
Pd    5    0.58433    0.16915    0.07548    1.00000    0.00000
Pd    5    0.74988    0.99957    0.99853    1.00000    0.00000
Pd    5    0.75302    0.00375    0.23089    1.00000    0.00000
Pd    5    0.91335    0.08148    0.15166    1.00000    0.00000
Pd    5    0.83414    0.16849    0.07490    1.00000    0.00000
Pd    5    0.00032    0.25000    0.99870    1.00000    0.00000
Pd    5    0.00745    0.26304    0.22839    1.00000    0.00000
Pd    5    0.16525    0.33520    0.15126    1.00000    0.00000
Pd    5    0.08249    0.41644    0.07517    1.00000    0.00000
Pd    5    0.24962    0.24947    0.99897    1.00000    0.00000
Pd    5    0.26205    0.27174    0.23308    1.00000    0.00000
Pd    5    0.41938    0.33433    0.15289    1.00000    0.00000
Pd    5    0.33342    0.41698    0.07557    1.00000    0.00000
Pd    5    0.50006    0.25010    0.99944    1.00000    0.00000
Pd    5    0.50996    0.27121    0.23067    1.00000    0.00000
Pd    5    0.67014    0.33866    0.15259    1.00000    0.00000
Pd    5    0.58423    0.41822    0.07719    1.00000    0.00000
Pd    5    0.74988    0.24990    0.99906    1.00000    0.00000
Pd    5    0.76323    0.27029    0.22849    1.00000    0.00000
Pd    5    0.91776    0.33336    0.15148    1.00000    0.00000
Pd    5    0.83357    0.41724    0.07685    1.00000    0.00000
Pd    5    0.99939    0.49961    0.99856    1.00000    0.00000
Pd    5    0.00486    0.50809    0.22802    1.00000    0.00000
Pd    5    0.16983    0.58577    0.14975    1.00000    0.00000
Pd    5    0.08161    0.66639    0.07441    1.00000    0.00000
Pd    5    0.24997    0.50000    0.99854    1.00000    0.00000
Pd    5    0.25565    0.51169    0.22905    1.00000    0.00000
Pd    5    0.41699    0.58750    0.15173    1.00000    0.00000
Pd    5    0.33335    0.66709    0.07469    1.00000    0.00000
Pd    5    0.49987    0.49921    0.99935    1.00000    0.00000
Pd    5    0.51299    0.51345    0.23296    1.00000    0.00000
Pd    5    0.66972    0.58610    0.15188    1.00000    0.00000
Pd    5    0.58385    0.66612    0.07579    1.00000    0.00000
Pd    5    0.74958    0.49994    0.00010    1.00000    0.00000
Pd    5    0.75512    0.50844    0.22833    1.00000    0.00000
Pd    5    0.91819    0.58497    0.15222    1.00000    0.00000
Pd    5    0.83295    0.66666    0.07634    1.00000    0.00000
Pd    5    0.99923    0.74963    0.99879    1.00000    0.00000
Pd    5    0.99610    0.74593    0.22616    1.00000    0.00000
Pd    5    0.17128    0.83834    0.15129    1.00000    0.00000
Pd    5    0.08256    0.91706    0.07476    1.00000    0.00000
Pd    5    0.25012    0.75052    0.99795    1.00000    0.00000
Pd    5    0.24779    0.74682    0.23443    1.00000    0.00000
Pd    5    0.41635    0.83733    0.15112    1.00000    0.00000
Pd    5    0.33408    0.91680    0.07483    1.00000    0.00000
Pd    5    0.50000    0.75001    0.99893    1.00000    0.00000
Pd    5    0.50089    0.75065    0.22551    1.00000    0.00000
Pd    5    0.66894    0.83893    0.14973    1.00000    0.00000
Pd    5    0.58292    0.91654    0.07516    1.00000    0.00000
Pd    5    0.74984    0.74988    0.99878    1.00000    0.00000
Pd    5    0.75344    0.74840    0.22522    1.00000    0.00000
Pd    5    0.92129    0.83847    0.14964    1.00000    0.00000
Pd    5    0.83272    0.91680    0.07488    1.00000    0.00000
END
