# Supplementary material for: Intentional Formation of Persistent Surface Redox Mediators by Adsorption of Polyconjugated Carbonyl Complexes to Pd Nanoparticles
Source: J Am Chem Soc. 2025 Apr 4;147(20):16885–900. doi: 10.1021/jacs.4c15874 (PMC12100725; doi:10.1021/jacs.4c15874)
Supplement: Supplementary file 2 [file ja4c15874_si_002.zip › Structures/Heterogeneous/Adsorption/NonQuinones/8_16_O, 5_16_H/Chemisorbed/04.res]

TITL CONTCAR
CELL 0.0000 11.0046 11.0046 30.0000 90.0000 90.0000 120.0000
LATT -1
SFAC C H O Pd
 C    1    0.76317    0.69211    0.35891    1.00000    0.00000
 C    1    0.74298    0.54844    0.37199    1.00000    0.00000
 C    1    0.61586    0.65533    0.34557    1.00000    0.00000
 C    1    0.63820    0.45111    0.33750    1.00000    0.00000
 H    2    0.53516    0.56209    0.19495    1.00000    0.00000
 H    2    0.31949    0.40642    0.18255    1.00000    0.00000
 H    2    0.07822    0.16146    0.17720    1.00000    0.00000
 H    2    0.58432    0.16769    0.17644    1.00000    0.00000
 H    2    0.09624    0.67201    0.18277    1.00000    0.00000
 H    2    0.34247    0.45588    0.26221    1.00000    0.00000
 H    2    0.80404    0.76852    0.38623    1.00000    0.00000
 H    2    0.83454    0.73616    0.33020    1.00000    0.00000
 H    2    0.84069    0.54464    0.37076    1.00000    0.00000
 H    2    0.69888    0.51939    0.40575    1.00000    0.00000
 H    2    0.54907    0.64252    0.37452    1.00000    0.00000
 H    2    0.61109    0.72860    0.32175    1.00000    0.00000
 H    2    0.69206    0.44165    0.30763    1.00000    0.00000
 H    2    0.56358    0.34525    0.34950    1.00000    0.00000
 O    3    0.09181    0.18955    0.27046    1.00000    0.00000
 O    3    0.07458    0.89962    0.26974    1.00000    0.00000
 O    3    0.11909    0.51165    0.28531    1.00000    0.00000
 O    3    0.18816    0.64948    0.29685    1.00000    0.00000
 O    3    0.55688    0.51762    0.32360    1.00000    0.00000
 O    3    0.84420    0.19001    0.26941    1.00000    0.00000
 O    3    0.59887    0.19495    0.27004    1.00000    0.00000
 O    3    0.34333    0.18202    0.26977    1.00000    0.00000
 O    3    0.33807    0.92469    0.26932    1.00000    0.00000
 O    3    0.57411    0.89936    0.26916    1.00000    0.00000
 O    3    0.82541    0.90051    0.26956    1.00000    0.00000
Pd    4    0.99963    0.99994    0.99837    1.00000    0.00000
Pd    4    0.00211    0.00378    0.23200    1.00000    0.00000
Pd    4    0.16943    0.08427    0.15277    1.00000    0.00000
Pd    4    0.08374    0.16753    0.07513    1.00000    0.00000
Pd    4    0.25014    0.99966    0.99862    1.00000    0.00000
Pd    4    0.25001    0.00520    0.22947    1.00000    0.00000
Pd    4    0.41459    0.08470    0.15232    1.00000    0.00000
Pd    4    0.33422    0.16845    0.07534    1.00000    0.00000
Pd    4    0.49971    0.99990    0.99850    1.00000    0.00000
Pd    4    0.50689    0.00798    0.22997    1.00000    0.00000
Pd    4    0.66858    0.08254    0.15202    1.00000    0.00000
Pd    4    0.58433    0.16915    0.07548    1.00000    0.00000
Pd    4    0.74988    0.99957    0.99853    1.00000    0.00000
Pd    4    0.75043    0.00173    0.23191    1.00000    0.00000
Pd    4    0.91102    0.08027    0.15177    1.00000    0.00000
Pd    4    0.83414    0.16849    0.07490    1.00000    0.00000
Pd    4    0.00032    0.25000    0.99870    1.00000    0.00000
Pd    4    0.00490    0.26282    0.22758    1.00000    0.00000
Pd    4    0.16301    0.33460    0.15074    1.00000    0.00000
Pd    4    0.08249    0.41644    0.07517    1.00000    0.00000
Pd    4    0.24962    0.24947    0.99897    1.00000    0.00000
Pd    4    0.26474    0.27545    0.23271    1.00000    0.00000
Pd    4    0.41928    0.33587    0.15331    1.00000    0.00000
Pd    4    0.33342    0.41698    0.07557    1.00000    0.00000
Pd    4    0.50006    0.25010    0.99944    1.00000    0.00000
Pd    4    0.50976    0.27359    0.23051    1.00000    0.00000
Pd    4    0.66952    0.33954    0.15250    1.00000    0.00000
Pd    4    0.58423    0.41822    0.07719    1.00000    0.00000
Pd    4    0.74988    0.24990    0.99906    1.00000    0.00000
Pd    4    0.76158    0.27125    0.22921    1.00000    0.00000
Pd    4    0.91568    0.33330    0.15139    1.00000    0.00000
Pd    4    0.83357    0.41724    0.07685    1.00000    0.00000
Pd    4    0.99939    0.49961    0.99856    1.00000    0.00000
Pd    4    0.00275    0.50985    0.22721    1.00000    0.00000
Pd    4    0.16963    0.58621    0.14939    1.00000    0.00000
Pd    4    0.08161    0.66639    0.07441    1.00000    0.00000
Pd    4    0.24997    0.50000    0.99854    1.00000    0.00000
Pd    4    0.25252    0.51172    0.22825    1.00000    0.00000
Pd    4    0.41789    0.58741    0.15263    1.00000    0.00000
Pd    4    0.33335    0.66709    0.07469    1.00000    0.00000
Pd    4    0.49987    0.49921    0.99935    1.00000    0.00000
Pd    4    0.51982    0.52320    0.24957    1.00000    0.00000
Pd    4    0.66760    0.58787    0.15259    1.00000    0.00000
Pd    4    0.58385    0.66612    0.07579    1.00000    0.00000
Pd    4    0.74958    0.49994    0.00010    1.00000    0.00000
Pd    4    0.75435    0.51068    0.22743    1.00000    0.00000
Pd    4    0.91797    0.58646    0.15176    1.00000    0.00000
Pd    4    0.83295    0.66666    0.07634    1.00000    0.00000
Pd    4    0.99923    0.74963    0.99879    1.00000    0.00000
Pd    4    0.99580    0.74832    0.22545    1.00000    0.00000
Pd    4    0.17155    0.83928    0.15092    1.00000    0.00000
Pd    4    0.08256    0.91706    0.07476    1.00000    0.00000
Pd    4    0.25012    0.75052    0.99795    1.00000    0.00000
Pd    4    0.24705    0.74768    0.23447    1.00000    0.00000
Pd    4    0.41628    0.83734    0.15145    1.00000    0.00000
Pd    4    0.33408    0.91680    0.07483    1.00000    0.00000
Pd    4    0.50000    0.75001    0.99893    1.00000    0.00000
Pd    4    0.49929    0.74825    0.22482    1.00000    0.00000
Pd    4    0.66654    0.83730    0.14974    1.00000    0.00000
Pd    4    0.58292    0.91654    0.07516    1.00000    0.00000
Pd    4    0.74984    0.74988    0.99878    1.00000    0.00000
Pd    4    0.75251    0.75083    0.22415    1.00000    0.00000
Pd    4    0.92008    0.83894    0.14929    1.00000    0.00000
Pd    4    0.83272    0.91680    0.07488    1.00000    0.00000
END
