# Supplementary material for: Intentional Formation of Persistent Surface Redox Mediators by Adsorption of Polyconjugated Carbonyl Complexes to Pd Nanoparticles
Source: J Am Chem Soc. 2025 Apr 4;147(20):16885–900. doi: 10.1021/jacs.4c15874 (PMC12100725; doi:10.1021/jacs.4c15874)
Supplement: Supplementary file 2 [file ja4c15874_si_002.zip › Structures/Heterogeneous/Adsorption/NonQuinones/8_16_O, 5_16_H/Chemisorbed/05.res]

TITL CONTCAR
CELL 0.0000 11.0046 11.0046 30.0000 90.0000 90.0000 120.0000
LATT -1
SFAC C H O Pd
 C    1    0.55075    0.62443    0.35218    1.00000    0.00000
 C    1    0.70972    0.70364    0.35446    1.00000    0.00000
 C    1    0.55417    0.41028    0.34669    1.00000    0.00000
 C    1    0.71285    0.49200    0.34699    1.00000    0.00000
 H    2    0.54026    0.56709    0.19718    1.00000    0.00000
 H    2    0.32446    0.41051    0.18095    1.00000    0.00000
 H    2    0.07977    0.16381    0.17707    1.00000    0.00000
 H    2    0.58469    0.16916    0.17712    1.00000    0.00000
 H    2    0.10032    0.67496    0.18342    1.00000    0.00000
 H    2    0.33778    0.45386    0.26076    1.00000    0.00000
 H    2    0.51268    0.68657    0.33463    1.00000    0.00000
 H    2    0.50314    0.59624    0.38558    1.00000    0.00000
 H    2    0.51290    0.38340    0.38091    1.00000    0.00000
 H    2    0.51314    0.31430    0.32671    1.00000    0.00000
 H    2    0.75336    0.74067    0.32073    1.00000    0.00000
 H    2    0.74672    0.79511    0.37645    1.00000    0.00000
 H    2    0.75582    0.43076    0.36216    1.00000    0.00000
 H    2    0.75189    0.51733    0.31170    1.00000    0.00000
 O    3    0.09278    0.19259    0.26979    1.00000    0.00000
 O    3    0.07543    0.90418    0.26930    1.00000    0.00000
 O    3    0.11857    0.51397    0.28555    1.00000    0.00000
 O    3    0.18815    0.65129    0.29773    1.00000    0.00000
 O    3    0.76403    0.61883    0.37184    1.00000    0.00000
 O    3    0.50043    0.49480    0.32703    1.00000    0.00000
 O    3    0.84602    0.19551    0.26966    1.00000    0.00000
 O    3    0.60237    0.20619    0.27123    1.00000    0.00000
 O    3    0.34350    0.18637    0.26910    1.00000    0.00000
 O    3    0.33959    0.93028    0.27012    1.00000    0.00000
 O    3    0.57593    0.90487    0.26932    1.00000    0.00000
 O    3    0.82806    0.90656    0.26862    1.00000    0.00000
Pd    4    0.99963    0.99994    0.99837    1.00000    0.00000
Pd    4    0.00347    0.00775    0.23085    1.00000    0.00000
Pd    4    0.17040    0.08616    0.15239    1.00000    0.00000
Pd    4    0.08374    0.16753    0.07513    1.00000    0.00000
Pd    4    0.25014    0.99966    0.99862    1.00000    0.00000
Pd    4    0.25152    0.00870    0.22934    1.00000    0.00000
Pd    4    0.41570    0.08686    0.15237    1.00000    0.00000
Pd    4    0.33422    0.16845    0.07534    1.00000    0.00000
Pd    4    0.49971    0.99990    0.99850    1.00000    0.00000
Pd    4    0.50849    0.01365    0.23085    1.00000    0.00000
Pd    4    0.66911    0.08515    0.15207    1.00000    0.00000
Pd    4    0.58433    0.16915    0.07548    1.00000    0.00000
Pd    4    0.74988    0.99957    0.99853    1.00000    0.00000
Pd    4    0.75146    0.00704    0.23176    1.00000    0.00000
Pd    4    0.91182    0.08273    0.15165    1.00000    0.00000
Pd    4    0.83414    0.16849    0.07490    1.00000    0.00000
Pd    4    0.00032    0.25000    0.99870    1.00000    0.00000
Pd    4    0.00556    0.26701    0.22746    1.00000    0.00000
Pd    4    0.16386    0.33703    0.15077    1.00000    0.00000
Pd    4    0.08249    0.41644    0.07517    1.00000    0.00000
Pd    4    0.24962    0.24947    0.99897    1.00000    0.00000
Pd    4    0.26483    0.27871    0.23150    1.00000    0.00000
Pd    4    0.42051    0.33773    0.15279    1.00000    0.00000
Pd    4    0.33342    0.41698    0.07557    1.00000    0.00000
Pd    4    0.50006    0.25010    0.99944    1.00000    0.00000
Pd    4    0.51103    0.27810    0.23003    1.00000    0.00000
Pd    4    0.67088    0.34230    0.15283    1.00000    0.00000
Pd    4    0.58423    0.41822    0.07719    1.00000    0.00000
Pd    4    0.74988    0.24990    0.99906    1.00000    0.00000
Pd    4    0.76253    0.27602    0.22954    1.00000    0.00000
Pd    4    0.91627    0.33553    0.15147    1.00000    0.00000
Pd    4    0.83357    0.41724    0.07685    1.00000    0.00000
Pd    4    0.99939    0.49961    0.99856    1.00000    0.00000
Pd    4    0.00393    0.51446    0.22728    1.00000    0.00000
Pd    4    0.17020    0.58821    0.14921    1.00000    0.00000
Pd    4    0.08161    0.66639    0.07441    1.00000    0.00000
Pd    4    0.24997    0.50000    0.99854    1.00000    0.00000
Pd    4    0.25299    0.51643    0.22804    1.00000    0.00000
Pd    4    0.41945    0.59027    0.15299    1.00000    0.00000
Pd    4    0.33335    0.66709    0.07469    1.00000    0.00000
Pd    4    0.49987    0.49921    0.99935    1.00000    0.00000
Pd    4    0.51889    0.52706    0.25142    1.00000    0.00000
Pd    4    0.66789    0.58961    0.15291    1.00000    0.00000
Pd    4    0.58385    0.66612    0.07579    1.00000    0.00000
Pd    4    0.74958    0.49994    0.00010    1.00000    0.00000
Pd    4    0.75470    0.51540    0.22895    1.00000    0.00000
Pd    4    0.91822    0.58841    0.15210    1.00000    0.00000
Pd    4    0.83295    0.66666    0.07634    1.00000    0.00000
Pd    4    0.99923    0.74963    0.99879    1.00000    0.00000
Pd    4    0.99617    0.75210    0.22536    1.00000    0.00000
Pd    4    0.17222    0.84089    0.15112    1.00000    0.00000
Pd    4    0.08256    0.91706    0.07476    1.00000    0.00000
Pd    4    0.25012    0.75052    0.99795    1.00000    0.00000
Pd    4    0.24772    0.75189    0.23586    1.00000    0.00000
Pd    4    0.41691    0.83961    0.15163    1.00000    0.00000
Pd    4    0.33408    0.91680    0.07483    1.00000    0.00000
Pd    4    0.50000    0.75001    0.99893    1.00000    0.00000
Pd    4    0.50018    0.75276    0.22523    1.00000    0.00000
Pd    4    0.66716    0.83977    0.14968    1.00000    0.00000
Pd    4    0.58292    0.91654    0.07516    1.00000    0.00000
Pd    4    0.74984    0.74988    0.99878    1.00000    0.00000
Pd    4    0.75172    0.75402    0.22400    1.00000    0.00000
Pd    4    0.92056    0.84072    0.14914    1.00000    0.00000
Pd    4    0.83272    0.91680    0.07488    1.00000    0.00000
END
