# Supplementary material for: Intentional Formation of Persistent Surface Redox Mediators by Adsorption of Polyconjugated Carbonyl Complexes to Pd Nanoparticles
Source: J Am Chem Soc. 2025 Apr 4;147(20):16885–900. doi: 10.1021/jacs.4c15874 (PMC12100725; doi:10.1021/jacs.4c15874)
Supplement: Supplementary file 2 [file ja4c15874_si_002.zip › Structures/Heterogeneous/Adsorption/NonQuinones/8_16_O, 5_16_H/Chemisorbed/06.res]

TITL CONTCAR
CELL 0.0000 11.0046 11.0046 30.0000 90.0000 90.0000 120.0000
LATT -1
SFAC C H O Pd
 C    1    0.82684    0.66319    0.34328    1.00000    0.00000
 C    1    0.68762    0.52647    0.33918    1.00000    0.00000
 C    1    0.95388    0.64259    0.34592    1.00000    0.00000
 C    1    0.55946    0.54577    0.33874    1.00000    0.00000
 C    1    0.08763    0.77348    0.36106    1.00000    0.00000
 C    1    0.42177    0.41123    0.34798    1.00000    0.00000
 H    2    0.58358    0.66382    0.18394    1.00000    0.00000
 H    2    0.33172    0.41473    0.18042    1.00000    0.00000
 H    2    0.07974    0.16230    0.17712    1.00000    0.00000
 H    2    0.58244    0.16509    0.17713    1.00000    0.00000
 H    2    0.08844    0.66305    0.18444    1.00000    0.00000
 H    2    0.35134    0.44987    0.25826    1.00000    0.00000
 H    2    0.83979    0.73311    0.31508    1.00000    0.00000
 H    2    0.82322    0.71909    0.37335    1.00000    0.00000
 H    2    0.67809    0.45605    0.36685    1.00000    0.00000
 H    2    0.68733    0.46945    0.30836    1.00000    0.00000
 H    2    0.92990    0.55461    0.36867    1.00000    0.00000
 H    2    0.97070    0.60842    0.31283    1.00000    0.00000
 H    2    0.57433    0.62729    0.36305    1.00000    0.00000
 H    2    0.55429    0.59048    0.30580    1.00000    0.00000
 H    2    0.12368    0.85741    0.33598    1.00000    0.00000
 H    2    0.17341    0.75151    0.36667    1.00000    0.00000
 H    2    0.06885    0.81402    0.39230    1.00000    0.00000
 H    2    0.40776    0.32599    0.32558    1.00000    0.00000
 H    2    0.42005    0.37515    0.38229    1.00000    0.00000
 H    2    0.33056    0.42578    0.34364    1.00000    0.00000
 O    3    0.08990    0.18633    0.27076    1.00000    0.00000
 O    3    0.07586    0.90271    0.26792    1.00000    0.00000
 O    3    0.14029    0.50950    0.28605    1.00000    0.00000
 O    3    0.21420    0.64713    0.29701    1.00000    0.00000
 O    3    0.84501    0.19113    0.27030    1.00000    0.00000
 O    3    0.59991    0.19629    0.27141    1.00000    0.00000
 O    3    0.34050    0.17659    0.26886    1.00000    0.00000
 O    3    0.33586    0.92317    0.26930    1.00000    0.00000
 O    3    0.57308    0.90060    0.27033    1.00000    0.00000
 O    3    0.82547    0.90061    0.27021    1.00000    0.00000
Pd    4    0.99963    0.99994    0.99837    1.00000    0.00000
Pd    4    0.99968    0.00275    0.23122    1.00000    0.00000
Pd    4    0.16880    0.08261    0.15243    1.00000    0.00000
Pd    4    0.08374    0.16753    0.07513    1.00000    0.00000
Pd    4    0.25014    0.99966    0.99862    1.00000    0.00000
Pd    4    0.24991    0.00251    0.22798    1.00000    0.00000
Pd    4    0.41436    0.08309    0.15210    1.00000    0.00000
Pd    4    0.33422    0.16845    0.07534    1.00000    0.00000
Pd    4    0.49971    0.99990    0.99850    1.00000    0.00000
Pd    4    0.50661    0.00780    0.23075    1.00000    0.00000
Pd    4    0.66895    0.08273    0.15228    1.00000    0.00000
Pd    4    0.58433    0.16915    0.07548    1.00000    0.00000
Pd    4    0.74988    0.99957    0.99853    1.00000    0.00000
Pd    4    0.74986    0.00207    0.23334    1.00000    0.00000
Pd    4    0.91164    0.08113    0.15180    1.00000    0.00000
Pd    4    0.83414    0.16849    0.07490    1.00000    0.00000
Pd    4    0.00032    0.25000    0.99870    1.00000    0.00000
Pd    4    0.00420    0.26137    0.22802    1.00000    0.00000
Pd    4    0.16359    0.33401    0.15077    1.00000    0.00000
Pd    4    0.08249    0.41644    0.07517    1.00000    0.00000
Pd    4    0.24962    0.24947    0.99897    1.00000    0.00000
Pd    4    0.25980    0.26877    0.23206    1.00000    0.00000
Pd    4    0.41926    0.33334    0.15285    1.00000    0.00000
Pd    4    0.33342    0.41698    0.07557    1.00000    0.00000
Pd    4    0.50006    0.25010    0.99944    1.00000    0.00000
Pd    4    0.51030    0.27109    0.23121    1.00000    0.00000
Pd    4    0.66953    0.33779    0.15273    1.00000    0.00000
Pd    4    0.58423    0.41822    0.07719    1.00000    0.00000
Pd    4    0.74988    0.24990    0.99906    1.00000    0.00000
Pd    4    0.76117    0.27044    0.22993    1.00000    0.00000
Pd    4    0.91594    0.33301    0.15197    1.00000    0.00000
Pd    4    0.83357    0.41724    0.07685    1.00000    0.00000
Pd    4    0.99939    0.49961    0.99856    1.00000    0.00000
Pd    4    0.00438    0.50821    0.22914    1.00000    0.00000
Pd    4    0.16826    0.58536    0.14969    1.00000    0.00000
Pd    4    0.08161    0.66639    0.07441    1.00000    0.00000
Pd    4    0.24997    0.50000    0.99854    1.00000    0.00000
Pd    4    0.25304    0.50864    0.22742    1.00000    0.00000
Pd    4    0.41581    0.58739    0.15117    1.00000    0.00000
Pd    4    0.33335    0.66709    0.07469    1.00000    0.00000
Pd    4    0.49987    0.49921    0.99935    1.00000    0.00000
Pd    4    0.51146    0.51325    0.23130    1.00000    0.00000
Pd    4    0.66996    0.58632    0.15154    1.00000    0.00000
Pd    4    0.58385    0.66612    0.07579    1.00000    0.00000
Pd    4    0.74958    0.49994    0.00010    1.00000    0.00000
Pd    4    0.75449    0.50907    0.22814    1.00000    0.00000
Pd    4    0.91726    0.58462    0.15206    1.00000    0.00000
Pd    4    0.83295    0.66666    0.07634    1.00000    0.00000
Pd    4    0.99923    0.74963    0.99879    1.00000    0.00000
Pd    4    0.99524    0.74590    0.22565    1.00000    0.00000
Pd    4    0.17052    0.83688    0.15118    1.00000    0.00000
Pd    4    0.08256    0.91706    0.07476    1.00000    0.00000
Pd    4    0.25012    0.75052    0.99795    1.00000    0.00000
Pd    4    0.24712    0.74531    0.23507    1.00000    0.00000
Pd    4    0.41572    0.83744    0.15122    1.00000    0.00000
Pd    4    0.33408    0.91680    0.07483    1.00000    0.00000
Pd    4    0.50000    0.75001    0.99893    1.00000    0.00000
Pd    4    0.49859    0.75043    0.22527    1.00000    0.00000
Pd    4    0.66795    0.83919    0.14975    1.00000    0.00000
Pd    4    0.58292    0.91654    0.07516    1.00000    0.00000
Pd    4    0.74984    0.74988    0.99878    1.00000    0.00000
Pd    4    0.75183    0.74970    0.22497    1.00000    0.00000
Pd    4    0.92059    0.83872    0.14951    1.00000    0.00000
Pd    4    0.83272    0.91680    0.07488    1.00000    0.00000
END
