# Supplementary material for: Intentional Formation of Persistent Surface Redox Mediators by Adsorption of Polyconjugated Carbonyl Complexes to Pd Nanoparticles
Source: J Am Chem Soc. 2025 Apr 4;147(20):16885–900. doi: 10.1021/jacs.4c15874 (PMC12100725; doi:10.1021/jacs.4c15874)
Supplement: Supplementary file 2 [file ja4c15874_si_002.zip › Structures/Heterogeneous/Adsorption/NonQuinones/8_16_O, 5_16_H/Physisorbed/01.res]

TITL CONTCAR
CELL 0.0000 11.0046 11.0046 30.0000 90.0000 90.0000 120.0000
LATT -1
SFAC C H O Pd
 C    1    0.42745    0.48833    0.58585    1.00000    0.00000
 C    1    0.51616    0.43137    0.58642    1.00000    0.00000
 C    1    0.48441    0.63398    0.58645    1.00000    0.00000
 C    1    0.63000    0.72261    0.58760    1.00000    0.00000
 C    1    0.66177    0.52003    0.58758    1.00000    0.00000
 C    1    0.71875    0.66570    0.58818    1.00000    0.00000
 H    2    0.58373    0.66480    0.18520    1.00000    0.00000
 H    2    0.33153    0.41519    0.18240    1.00000    0.00000
 H    2    0.08010    0.16362    0.17787    1.00000    0.00000
 H    2    0.58326    0.16542    0.17695    1.00000    0.00000
 H    2    0.09036    0.66957    0.18166    1.00000    0.00000
 H    2    0.35571    0.46022    0.26130    1.00000    0.00000
 H    2    0.47172    0.31774    0.58587    1.00000    0.00000
 H    2    0.73096    0.47557    0.58799    1.00000    0.00000
 H    2    0.41526    0.67848    0.58595    1.00000    0.00000
 H    2    0.67443    0.83625    0.58801    1.00000    0.00000
 H    2    0.31384    0.41918    0.58487    1.00000    0.00000
 H    2    0.83232    0.73490    0.58906    1.00000    0.00000
 O    3    0.08914    0.18617    0.27157    1.00000    0.00000
 O    3    0.07557    0.89888    0.26938    1.00000    0.00000
 O    3    0.12161    0.51313    0.28565    1.00000    0.00000
 O    3    0.19075    0.65124    0.29640    1.00000    0.00000
 O    3    0.84344    0.18860    0.26961    1.00000    0.00000
 O    3    0.60052    0.19685    0.27127    1.00000    0.00000
 O    3    0.34212    0.18030    0.27054    1.00000    0.00000
 O    3    0.33765    0.92387    0.26817    1.00000    0.00000
 O    3    0.57390    0.90270    0.26986    1.00000    0.00000
 O    3    0.82509    0.89853    0.27105    1.00000    0.00000
Pd    4    0.99963    0.99994    0.99837    1.00000    0.00000
Pd    4    0.00048    0.00148    0.23274    1.00000    0.00000
Pd    4    0.16832    0.08378    0.15264    1.00000    0.00000
Pd    4    0.08374    0.16753    0.07513    1.00000    0.00000
Pd    4    0.25014    0.99966    0.99862    1.00000    0.00000
Pd    4    0.24967    0.00499    0.22892    1.00000    0.00000
Pd    4    0.41448    0.08469    0.15234    1.00000    0.00000
Pd    4    0.33422    0.16845    0.07534    1.00000    0.00000
Pd    4    0.49971    0.99990    0.99850    1.00000    0.00000
Pd    4    0.50757    0.00909    0.22974    1.00000    0.00000
Pd    4    0.66969    0.08306    0.15198    1.00000    0.00000
Pd    4    0.58433    0.16915    0.07548    1.00000    0.00000
Pd    4    0.74988    0.99957    0.99853    1.00000    0.00000
Pd    4    0.75063    0.00070    0.23288    1.00000    0.00000
Pd    4    0.91233    0.08107    0.15202    1.00000    0.00000
Pd    4    0.83414    0.16849    0.07490    1.00000    0.00000
Pd    4    0.00032    0.25000    0.99870    1.00000    0.00000
Pd    4    0.00475    0.26111    0.22819    1.00000    0.00000
Pd    4    0.16477    0.33522    0.15142    1.00000    0.00000
Pd    4    0.08249    0.41644    0.07517    1.00000    0.00000
Pd    4    0.24962    0.24947    0.99897    1.00000    0.00000
Pd    4    0.26031    0.27069    0.23360    1.00000    0.00000
Pd    4    0.41858    0.33399    0.15315    1.00000    0.00000
Pd    4    0.33342    0.41698    0.07557    1.00000    0.00000
Pd    4    0.50006    0.25010    0.99944    1.00000    0.00000
Pd    4    0.50982    0.27215    0.23195    1.00000    0.00000
Pd    4    0.66913    0.33792    0.15269    1.00000    0.00000
Pd    4    0.58423    0.41822    0.07719    1.00000    0.00000
Pd    4    0.74988    0.24990    0.99906    1.00000    0.00000
Pd    4    0.76093    0.27010    0.22951    1.00000    0.00000
Pd    4    0.91655    0.33285    0.15168    1.00000    0.00000
Pd    4    0.83357    0.41724    0.07685    1.00000    0.00000
Pd    4    0.99939    0.49961    0.99856    1.00000    0.00000
Pd    4    0.00268    0.50789    0.22772    1.00000    0.00000
Pd    4    0.16930    0.58608    0.14978    1.00000    0.00000
Pd    4    0.08161    0.66639    0.07441    1.00000    0.00000
Pd    4    0.24997    0.50000    0.99854    1.00000    0.00000
Pd    4    0.25227    0.51004    0.22943    1.00000    0.00000
Pd    4    0.41564    0.58770    0.15167    1.00000    0.00000
Pd    4    0.33335    0.66709    0.07469    1.00000    0.00000
Pd    4    0.49987    0.49921    0.99935    1.00000    0.00000
Pd    4    0.50989    0.51322    0.23191    1.00000    0.00000
Pd    4    0.66893    0.58648    0.15172    1.00000    0.00000
Pd    4    0.58385    0.66612    0.07579    1.00000    0.00000
Pd    4    0.74958    0.49994    0.00010    1.00000    0.00000
Pd    4    0.75359    0.50897    0.22765    1.00000    0.00000
Pd    4    0.91701    0.58478    0.15186    1.00000    0.00000
Pd    4    0.83295    0.66666    0.07634    1.00000    0.00000
Pd    4    0.99923    0.74963    0.99879    1.00000    0.00000
Pd    4    0.99509    0.74647    0.22554    1.00000    0.00000
Pd    4    0.17101    0.83934    0.15089    1.00000    0.00000
Pd    4    0.08256    0.91706    0.07476    1.00000    0.00000
Pd    4    0.25012    0.75052    0.99795    1.00000    0.00000
Pd    4    0.24671    0.74702    0.23351    1.00000    0.00000
Pd    4    0.41615    0.83837    0.15128    1.00000    0.00000
Pd    4    0.33408    0.91680    0.07483    1.00000    0.00000
Pd    4    0.50000    0.75001    0.99893    1.00000    0.00000
Pd    4    0.49809    0.75046    0.22569    1.00000    0.00000
Pd    4    0.66796    0.83900    0.15001    1.00000    0.00000
Pd    4    0.58292    0.91654    0.07516    1.00000    0.00000
Pd    4    0.74984    0.74988    0.99878    1.00000    0.00000
Pd    4    0.75124    0.74852    0.22588    1.00000    0.00000
Pd    4    0.91987    0.83865    0.14965    1.00000    0.00000
Pd    4    0.83272    0.91680    0.07488    1.00000    0.00000
END
