# Supplementary material for: Intentional Formation of Persistent Surface Redox Mediators by Adsorption of Polyconjugated Carbonyl Complexes to Pd Nanoparticles
Source: J Am Chem Soc. 2025 Apr 4;147(20):16885–900. doi: 10.1021/jacs.4c15874 (PMC12100725; doi:10.1021/jacs.4c15874)
Supplement: Supplementary file 2 [file ja4c15874_si_002.zip › Structures/Heterogeneous/Adsorption/NonQuinones/8_16_O, 5_16_H/Physisorbed/02.res]

TITL CONTCAR
CELL 0.0000 11.0046 11.0046 30.0000 90.0000 90.0000 120.0000
LATT -1
SFAC C F H O Pd
 C    1    0.38164    0.44237    0.59903    1.00000    0.00000
 C    1    0.46772    0.38394    0.60226    1.00000    0.00000
 C    1    0.44472    0.58763    0.59750    1.00000    0.00000
 C    1    0.59027    0.67231    0.59927    1.00000    0.00000
 C    1    0.61335    0.46857    0.60340    1.00000    0.00000
 C    1    0.67641    0.61384    0.60196    1.00000    0.00000
 F    2    0.40986    0.24221    0.60447    1.00000    0.00000
 F    2    0.69411    0.40735    0.60617    1.00000    0.00000
 F    2    0.36410    0.64890    0.59436    1.00000    0.00000
 F    2    0.64791    0.81416    0.59847    1.00000    0.00000
 H    3    0.58377    0.66397    0.18591    1.00000    0.00000
 H    3    0.33183    0.41517    0.18222    1.00000    0.00000
 H    3    0.08072    0.16317    0.17793    1.00000    0.00000
 H    3    0.58380    0.16506    0.17683    1.00000    0.00000
 H    3    0.09053    0.66824    0.18197    1.00000    0.00000
 H    3    0.35636    0.45845    0.26109    1.00000    0.00000
 H    3    0.26794    0.37616    0.59772    1.00000    0.00000
 H    3    0.79014    0.68001    0.60298    1.00000    0.00000
 O    4    0.09023    0.18552    0.27167    1.00000    0.00000
 O    4    0.07656    0.89815    0.26947    1.00000    0.00000
 O    4    0.12578    0.51377    0.28568    1.00000    0.00000
 O    4    0.19554    0.65201    0.29621    1.00000    0.00000
 O    4    0.84464    0.18844    0.26971    1.00000    0.00000
 O    4    0.60151    0.19605    0.27131    1.00000    0.00000
 O    4    0.34324    0.17958    0.27059    1.00000    0.00000
 O    4    0.33870    0.92338    0.26817    1.00000    0.00000
 O    4    0.57467    0.90224    0.26988    1.00000    0.00000
 O    4    0.82568    0.89790    0.27117    1.00000    0.00000
Pd    5    0.99963    0.99994    0.99837    1.00000    0.00000
Pd    5    0.00120    0.00080    0.23294    1.00000    0.00000
Pd    5    0.16883    0.08325    0.15275    1.00000    0.00000
Pd    5    0.08374    0.16753    0.07513    1.00000    0.00000
Pd    5    0.25014    0.99966    0.99862    1.00000    0.00000
Pd    5    0.25048    0.00440    0.22900    1.00000    0.00000
Pd    5    0.41490    0.08422    0.15234    1.00000    0.00000
Pd    5    0.33422    0.16845    0.07534    1.00000    0.00000
Pd    5    0.49971    0.99990    0.99850    1.00000    0.00000
Pd    5    0.50862    0.00865    0.22969    1.00000    0.00000
Pd    5    0.67029    0.08275    0.15198    1.00000    0.00000
Pd    5    0.58433    0.16915    0.07548    1.00000    0.00000
Pd    5    0.74988    0.99957    0.99853    1.00000    0.00000
Pd    5    0.75157    0.00031    0.23298    1.00000    0.00000
Pd    5    0.91290    0.08073    0.15206    1.00000    0.00000
Pd    5    0.83414    0.16849    0.07490    1.00000    0.00000
Pd    5    0.00032    0.25000    0.99870    1.00000    0.00000
Pd    5    0.00586    0.26056    0.22827    1.00000    0.00000
Pd    5    0.16523    0.33469    0.15136    1.00000    0.00000
Pd    5    0.08249    0.41644    0.07517    1.00000    0.00000
Pd    5    0.24962    0.24947    0.99897    1.00000    0.00000
Pd    5    0.26137    0.26999    0.23369    1.00000    0.00000
Pd    5    0.41910    0.33356    0.15321    1.00000    0.00000
Pd    5    0.33342    0.41698    0.07557    1.00000    0.00000
Pd    5    0.50006    0.25010    0.99944    1.00000    0.00000
Pd    5    0.51087    0.27148    0.23199    1.00000    0.00000
Pd    5    0.66965    0.33765    0.15270    1.00000    0.00000
Pd    5    0.58423    0.41822    0.07719    1.00000    0.00000
Pd    5    0.74988    0.24990    0.99906    1.00000    0.00000
Pd    5    0.76202    0.26966    0.22957    1.00000    0.00000
Pd    5    0.91711    0.33257    0.15175    1.00000    0.00000
Pd    5    0.83357    0.41724    0.07685    1.00000    0.00000
Pd    5    0.99939    0.49961    0.99856    1.00000    0.00000
Pd    5    0.00405    0.50746    0.22794    1.00000    0.00000
Pd    5    0.16977    0.58568    0.14975    1.00000    0.00000
Pd    5    0.08161    0.66639    0.07441    1.00000    0.00000
Pd    5    0.24997    0.50000    0.99854    1.00000    0.00000
Pd    5    0.25351    0.50943    0.22919    1.00000    0.00000
Pd    5    0.41644    0.58745    0.15158    1.00000    0.00000
Pd    5    0.33335    0.66709    0.07469    1.00000    0.00000
Pd    5    0.49987    0.49921    0.99935    1.00000    0.00000
Pd    5    0.51115    0.51251    0.23186    1.00000    0.00000
Pd    5    0.66950    0.58636    0.15174    1.00000    0.00000
Pd    5    0.58385    0.66612    0.07579    1.00000    0.00000
Pd    5    0.74958    0.49994    0.00010    1.00000    0.00000
Pd    5    0.75469    0.50841    0.22764    1.00000    0.00000
Pd    5    0.91755    0.58450    0.15187    1.00000    0.00000
Pd    5    0.83295    0.66666    0.07634    1.00000    0.00000
Pd    5    0.99923    0.74963    0.99879    1.00000    0.00000
Pd    5    0.99608    0.74587    0.22560    1.00000    0.00000
Pd    5    0.17142    0.83882    0.15090    1.00000    0.00000
Pd    5    0.08256    0.91706    0.07476    1.00000    0.00000
Pd    5    0.25012    0.75052    0.99795    1.00000    0.00000
Pd    5    0.24820    0.74688    0.23321    1.00000    0.00000
Pd    5    0.41673    0.83798    0.15123    1.00000    0.00000
Pd    5    0.33408    0.91680    0.07483    1.00000    0.00000
Pd    5    0.50000    0.75001    0.99893    1.00000    0.00000
Pd    5    0.49930    0.74999    0.22563    1.00000    0.00000
Pd    5    0.66855    0.83874    0.15000    1.00000    0.00000
Pd    5    0.58292    0.91654    0.07516    1.00000    0.00000
Pd    5    0.74984    0.74988    0.99878    1.00000    0.00000
Pd    5    0.75226    0.74813    0.22587    1.00000    0.00000
Pd    5    0.92043    0.83831    0.14968    1.00000    0.00000
Pd    5    0.83272    0.91680    0.07488    1.00000    0.00000
END
