# Supplementary material for: Intentional Formation of Persistent Surface Redox Mediators by Adsorption of Polyconjugated Carbonyl Complexes to Pd Nanoparticles
Source: J Am Chem Soc. 2025 Apr 4;147(20):16885–900. doi: 10.1021/jacs.4c15874 (PMC12100725; doi:10.1021/jacs.4c15874)
Supplement: Supplementary file 2 [file ja4c15874_si_002.zip › Structures/Heterogeneous/Adsorption/NonQuinones/8_16_O, 5_16_H/Physisorbed/03.res]

TITL CONTCAR
CELL 0.0000 11.0046 11.0046 30.0000 90.0000 90.0000 120.0000
LATT -1
SFAC C Cl H O Pd
 C    1    0.43371    0.51403    0.59515    1.00000    0.00000
 C    1    0.51625    0.45114    0.59910    1.00000    0.00000
 C    1    0.49623    0.65947    0.59138    1.00000    0.00000
 C    1    0.64323    0.74309    0.59137    1.00000    0.00000
 C    1    0.66324    0.53482    0.59933    1.00000    0.00000
 C    1    0.72577    0.68020    0.59536    1.00000    0.00000
Cl    2    0.43489    0.27111    0.60352    1.00000    0.00000
Cl    2    0.76891    0.46130    0.60440    1.00000    0.00000
Cl    2    0.39049    0.73299    0.58675    1.00000    0.00000
Cl    2    0.72452    0.92296    0.58642    1.00000    0.00000
 H    3    0.58769    0.66832    0.18373    1.00000    0.00000
 H    3    0.33188    0.41342    0.18135    1.00000    0.00000
 H    3    0.08019    0.16150    0.17735    1.00000    0.00000
 H    3    0.58355    0.16513    0.17725    1.00000    0.00000
 H    3    0.09465    0.66827    0.18376    1.00000    0.00000
 H    3    0.35858    0.46040    0.26024    1.00000    0.00000
 H    3    0.31982    0.44922    0.59492    1.00000    0.00000
 H    3    0.83968    0.74496    0.59530    1.00000    0.00000
 O    4    0.09088    0.18603    0.27098    1.00000    0.00000
 O    4    0.07610    0.89784    0.26990    1.00000    0.00000
 O    4    0.12535    0.50781    0.28553    1.00000    0.00000
 O    4    0.19376    0.64479    0.29759    1.00000    0.00000
 O    4    0.84605    0.18997    0.27007    1.00000    0.00000
 O    4    0.60180    0.19626    0.27164    1.00000    0.00000
 O    4    0.34358    0.18044    0.27052    1.00000    0.00000
 O    4    0.33801    0.92162    0.26988    1.00000    0.00000
 O    4    0.57487    0.89975    0.27060    1.00000    0.00000
 O    4    0.82649    0.89722    0.27131    1.00000    0.00000
Pd    5    0.99963    0.99994    0.99837    1.00000    0.00000
Pd    5    0.00147    0.00030    0.23288    1.00000    0.00000
Pd    5    0.16936    0.08186    0.15292    1.00000    0.00000
Pd    5    0.08374    0.16753    0.07513    1.00000    0.00000
Pd    5    0.25014    0.99966    0.99862    1.00000    0.00000
Pd    5    0.25117    0.00292    0.22995    1.00000    0.00000
Pd    5    0.41491    0.08274    0.15261    1.00000    0.00000
Pd    5    0.33422    0.16845    0.07534    1.00000    0.00000
Pd    5    0.49971    0.99990    0.99850    1.00000    0.00000
Pd    5    0.50787    0.00682    0.23109    1.00000    0.00000
Pd    5    0.66950    0.08189    0.15237    1.00000    0.00000
Pd    5    0.58433    0.16915    0.07548    1.00000    0.00000
Pd    5    0.74988    0.99957    0.99853    1.00000    0.00000
Pd    5    0.75161    1.00004    0.23383    1.00000    0.00000
Pd    5    0.91236    0.07984    0.15193    1.00000    0.00000
Pd    5    0.83414    0.16849    0.07490    1.00000    0.00000
Pd    5    0.00032    0.25000    0.99870    1.00000    0.00000
Pd    5    0.00491    0.25930    0.22766    1.00000    0.00000
Pd    5    0.16476    0.33355    0.15109    1.00000    0.00000
Pd    5    0.08249    0.41644    0.07517    1.00000    0.00000
Pd    5    0.24962    0.24947    0.99897    1.00000    0.00000
Pd    5    0.26138    0.26875    0.23270    1.00000    0.00000
Pd    5    0.41950    0.33261    0.15287    1.00000    0.00000
Pd    5    0.33342    0.41698    0.07557    1.00000    0.00000
Pd    5    0.50006    0.25010    0.99944    1.00000    0.00000
Pd    5    0.51094    0.27027    0.23178    1.00000    0.00000
Pd    5    0.66989    0.33709    0.15275    1.00000    0.00000
Pd    5    0.58423    0.41822    0.07719    1.00000    0.00000
Pd    5    0.74988    0.24990    0.99906    1.00000    0.00000
Pd    5    0.76168    0.26861    0.22963    1.00000    0.00000
Pd    5    0.91667    0.33199    0.15163    1.00000    0.00000
Pd    5    0.83357    0.41724    0.07685    1.00000    0.00000
Pd    5    0.99939    0.49961    0.99856    1.00000    0.00000
Pd    5    0.00413    0.50659    0.22807    1.00000    0.00000
Pd    5    0.16957    0.58498    0.14973    1.00000    0.00000
Pd    5    0.08161    0.66639    0.07441    1.00000    0.00000
Pd    5    0.24997    0.50000    0.99854    1.00000    0.00000
Pd    5    0.25352    0.50858    0.22870    1.00000    0.00000
Pd    5    0.41629    0.58688    0.15152    1.00000    0.00000
Pd    5    0.33335    0.66709    0.07469    1.00000    0.00000
Pd    5    0.49987    0.49921    0.99935    1.00000    0.00000
Pd    5    0.51154    0.51170    0.23091    1.00000    0.00000
Pd    5    0.67039    0.58580    0.15159    1.00000    0.00000
Pd    5    0.58385    0.66612    0.07579    1.00000    0.00000
Pd    5    0.74958    0.49994    0.00010    1.00000    0.00000
Pd    5    0.75507    0.50800    0.22782    1.00000    0.00000
Pd    5    0.91838    0.58436    0.15217    1.00000    0.00000
Pd    5    0.83295    0.66666    0.07634    1.00000    0.00000
Pd    5    0.99923    0.74963    0.99879    1.00000    0.00000
Pd    5    0.99641    0.74533    0.22609    1.00000    0.00000
Pd    5    0.17131    0.83728    0.15137    1.00000    0.00000
Pd    5    0.08256    0.91706    0.07476    1.00000    0.00000
Pd    5    0.25012    0.75052    0.99795    1.00000    0.00000
Pd    5    0.24759    0.74486    0.23522    1.00000    0.00000
Pd    5    0.41642    0.83707    0.15163    1.00000    0.00000
Pd    5    0.33408    0.91680    0.07483    1.00000    0.00000
Pd    5    0.50000    0.75001    0.99893    1.00000    0.00000
Pd    5    0.49958    0.74902    0.22590    1.00000    0.00000
Pd    5    0.66849    0.83852    0.15003    1.00000    0.00000
Pd    5    0.58292    0.91654    0.07516    1.00000    0.00000
Pd    5    0.74984    0.74988    0.99878    1.00000    0.00000
Pd    5    0.75257    0.74774    0.22590    1.00000    0.00000
Pd    5    0.92090    0.83784    0.14979    1.00000    0.00000
Pd    5    0.83272    0.91680    0.07488    1.00000    0.00000
END
