# Supplementary material for: Intentional Formation of Persistent Surface Redox Mediators by Adsorption of Polyconjugated Carbonyl Complexes to Pd Nanoparticles
Source: J Am Chem Soc. 2025 Apr 4;147(20):16885–900. doi: 10.1021/jacs.4c15874 (PMC12100725; doi:10.1021/jacs.4c15874)
Supplement: Supplementary file 2 [file ja4c15874_si_002.zip › Structures/Heterogeneous/Adsorption/NonQuinones/8_16_O, 5_16_H/Physisorbed/04.res]

TITL CONTCAR
CELL 0.0000 11.0046 11.0046 30.0000 90.0000 90.0000 120.0000
LATT -1
SFAC C H O Pd
 C    1    0.59418    0.58896    0.60655    1.00000    0.00000
 C    1    0.57930    0.45080    0.62368    1.00000    0.00000
 C    1    0.44117    0.54668    0.59924    1.00000    0.00000
 C    1    0.45575    0.34054    0.59622    1.00000    0.00000
 H    2    0.57977    0.66098    0.18631    1.00000    0.00000
 H    2    0.33006    0.41410    0.18220    1.00000    0.00000
 H    2    0.07879    0.16242    0.17786    1.00000    0.00000
 H    2    0.58201    0.16443    0.17686    1.00000    0.00000
 H    2    0.08876    0.66788    0.18184    1.00000    0.00000
 H    2    0.35237    0.45641    0.26104    1.00000    0.00000
 H    2    0.64776    0.67620    0.63018    1.00000    0.00000
 H    2    0.65138    0.61947    0.57469    1.00000    0.00000
 H    2    0.67454    0.44369    0.61920    1.00000    0.00000
 H    2    0.55287    0.43826    0.65938    1.00000    0.00000
 H    2    0.39072    0.54695    0.63113    1.00000    0.00000
 H    2    0.42486    0.61220    0.57507    1.00000    0.00000
 H    2    0.49123    0.30898    0.56628    1.00000    0.00000
 H    2    0.38653    0.24570    0.61562    1.00000    0.00000
 O    3    0.08709    0.18404    0.27150    1.00000    0.00000
 O    3    0.07315    0.89631    0.26964    1.00000    0.00000
 O    3    0.12101    0.51177    0.28551    1.00000    0.00000
 O    3    0.19056    0.64986    0.29632    1.00000    0.00000
 O    3    0.37562    0.40562    0.58160    1.00000    0.00000
 O    3    0.84171    0.18705    0.26971    1.00000    0.00000
 O    3    0.59858    0.19494    0.27117    1.00000    0.00000
 O    3    0.34050    0.17860    0.27040    1.00000    0.00000
 O    3    0.33586    0.92217    0.26819    1.00000    0.00000
 O    3    0.57185    0.90109    0.26993    1.00000    0.00000
 O    3    0.82297    0.89645    0.27107    1.00000    0.00000
Pd    4    0.99963    0.99994    0.99837    1.00000    0.00000
Pd    4    0.99853    0.99941    0.23294    1.00000    0.00000
Pd    4    0.16708    0.08254    0.15264    1.00000    0.00000
Pd    4    0.08374    0.16753    0.07513    1.00000    0.00000
Pd    4    0.25014    0.99966    0.99862    1.00000    0.00000
Pd    4    0.24748    0.00298    0.22904    1.00000    0.00000
Pd    4    0.41311    0.08340    0.15232    1.00000    0.00000
Pd    4    0.33422    0.16845    0.07534    1.00000    0.00000
Pd    4    0.49971    0.99990    0.99850    1.00000    0.00000
Pd    4    0.50595    0.00753    0.22972    1.00000    0.00000
Pd    4    0.66865    0.08207    0.15202    1.00000    0.00000
Pd    4    0.58433    0.16915    0.07548    1.00000    0.00000
Pd    4    0.74988    0.99957    0.99853    1.00000    0.00000
Pd    4    0.74881    0.99902    0.23298    1.00000    0.00000
Pd    4    0.91118    0.07987    0.15206    1.00000    0.00000
Pd    4    0.83414    0.16849    0.07490    1.00000    0.00000
Pd    4    0.00032    0.25000    0.99870    1.00000    0.00000
Pd    4    0.00292    0.25942    0.22821    1.00000    0.00000
Pd    4    0.16345    0.33402    0.15135    1.00000    0.00000
Pd    4    0.08249    0.41644    0.07517    1.00000    0.00000
Pd    4    0.24962    0.24947    0.99897    1.00000    0.00000
Pd    4    0.25831    0.26856    0.23347    1.00000    0.00000
Pd    4    0.41736    0.33283    0.15311    1.00000    0.00000
Pd    4    0.33342    0.41698    0.07557    1.00000    0.00000
Pd    4    0.50006    0.25010    0.99944    1.00000    0.00000
Pd    4    0.50805    0.27023    0.23175    1.00000    0.00000
Pd    4    0.66797    0.33688    0.15260    1.00000    0.00000
Pd    4    0.58423    0.41822    0.07719    1.00000    0.00000
Pd    4    0.74988    0.24990    0.99906    1.00000    0.00000
Pd    4    0.75941    0.26862    0.22956    1.00000    0.00000
Pd    4    0.91540    0.33185    0.15169    1.00000    0.00000
Pd    4    0.83357    0.41724    0.07685    1.00000    0.00000
Pd    4    0.99939    0.49961    0.99856    1.00000    0.00000
Pd    4    0.00118    0.50647    0.22778    1.00000    0.00000
Pd    4    0.16817    0.58500    0.14975    1.00000    0.00000
Pd    4    0.08161    0.66639    0.07441    1.00000    0.00000
Pd    4    0.24997    0.50000    0.99854    1.00000    0.00000
Pd    4    0.25048    0.50821    0.22925    1.00000    0.00000
Pd    4    0.41459    0.58662    0.15158    1.00000    0.00000
Pd    4    0.33335    0.66709    0.07469    1.00000    0.00000
Pd    4    0.49987    0.49921    0.99935    1.00000    0.00000
Pd    4    0.50806    0.51122    0.23197    1.00000    0.00000
Pd    4    0.66774    0.58554    0.15173    1.00000    0.00000
Pd    4    0.58385    0.66612    0.07579    1.00000    0.00000
Pd    4    0.74958    0.49994    0.00010    1.00000    0.00000
Pd    4    0.75184    0.50723    0.22764    1.00000    0.00000
Pd    4    0.91585    0.58372    0.15186    1.00000    0.00000
Pd    4    0.83295    0.66666    0.07634    1.00000    0.00000
Pd    4    0.99923    0.74963    0.99879    1.00000    0.00000
Pd    4    0.99335    0.74473    0.22557    1.00000    0.00000
Pd    4    0.16976    0.83802    0.15088    1.00000    0.00000
Pd    4    0.08256    0.91706    0.07476    1.00000    0.00000
Pd    4    0.25012    0.75052    0.99795    1.00000    0.00000
Pd    4    0.24531    0.74545    0.23344    1.00000    0.00000
Pd    4    0.41517    0.83733    0.15123    1.00000    0.00000
Pd    4    0.33408    0.91680    0.07483    1.00000    0.00000
Pd    4    0.50000    0.75001    0.99893    1.00000    0.00000
Pd    4    0.49644    0.74880    0.22571    1.00000    0.00000
Pd    4    0.66681    0.83779    0.15004    1.00000    0.00000
Pd    4    0.58292    0.91654    0.07516    1.00000    0.00000
Pd    4    0.74984    0.74988    0.99878    1.00000    0.00000
Pd    4    0.74939    0.74676    0.22582    1.00000    0.00000
Pd    4    0.91877    0.83757    0.14970    1.00000    0.00000
Pd    4    0.83272    0.91680    0.07488    1.00000    0.00000
END
