# Supplementary material for: Intentional Formation of Persistent Surface Redox Mediators by Adsorption of Polyconjugated Carbonyl Complexes to Pd Nanoparticles
Source: J Am Chem Soc. 2025 Apr 4;147(20):16885–900. doi: 10.1021/jacs.4c15874 (PMC12100725; doi:10.1021/jacs.4c15874)
Supplement: Supplementary file 2 [file ja4c15874_si_002.zip › Structures/Heterogeneous/Adsorption/NonQuinones/8_16_O, 5_16_H/Physisorbed/05.res]

TITL CONTCAR
CELL 0.0000 11.0046 11.0046 30.0000 90.0000 90.0000 120.0000
LATT -1
SFAC C H O Pd
 C    1    0.42503    0.57375    0.62278    1.00000    0.00000
 C    1    0.58443    0.65494    0.62148    1.00000    0.00000
 C    1    0.42845    0.36250    0.63040    1.00000    0.00000
 C    1    0.58781    0.44378    0.62891    1.00000    0.00000
 H    2    0.58235    0.66125    0.18506    1.00000    0.00000
 H    2    0.33120    0.41469    0.18197    1.00000    0.00000
 H    2    0.07996    0.16282    0.17791    1.00000    0.00000
 H    2    0.58323    0.16470    0.17698    1.00000    0.00000
 H    2    0.09024    0.66845    0.18197    1.00000    0.00000
 H    2    0.35552    0.45846    0.26098    1.00000    0.00000
 H    2    0.38178    0.62484    0.60179    1.00000    0.00000
 H    2    0.38816    0.56797    0.65746    1.00000    0.00000
 H    2    0.39215    0.34953    0.66540    1.00000    0.00000
 H    2    0.38731    0.25855    0.61508    1.00000    0.00000
 H    2    0.62113    0.66807    0.58654    1.00000    0.00000
 H    2    0.62533    0.75884    0.63682    1.00000    0.00000
 H    2    0.63153    0.39251    0.64961    1.00000    0.00000
 H    2    0.62415    0.45016    0.59414    1.00000    0.00000
 O    3    0.08993    0.18638    0.27157    1.00000    0.00000
 O    3    0.07599    0.89821    0.26953    1.00000    0.00000
 O    3    0.12283    0.51027    0.28549    1.00000    0.00000
 O    3    0.19234    0.64803    0.29675    1.00000    0.00000
 O    3    0.64125    0.58308    0.64640    1.00000    0.00000
 O    3    0.37137    0.43417    0.60556    1.00000    0.00000
 O    3    0.84423    0.18920    0.26974    1.00000    0.00000
 O    3    0.60120    0.19686    0.27144    1.00000    0.00000
 O    3    0.34227    0.17927    0.27037    1.00000    0.00000
 O    3    0.33761    0.92282    0.26854    1.00000    0.00000
 O    3    0.57368    0.90151    0.26997    1.00000    0.00000
 O    3    0.82474    0.89732    0.27120    1.00000    0.00000
Pd    4    0.99963    0.99994    0.99837    1.00000    0.00000
Pd    4    0.00050    0.00077    0.23312    1.00000    0.00000
Pd    4    0.16852    0.08311    0.15291    1.00000    0.00000
Pd    4    0.08374    0.16753    0.07513    1.00000    0.00000
Pd    4    0.25014    0.99966    0.99862    1.00000    0.00000
Pd    4    0.25004    0.00369    0.22904    1.00000    0.00000
Pd    4    0.41456    0.08407    0.15238    1.00000    0.00000
Pd    4    0.33422    0.16845    0.07534    1.00000    0.00000
Pd    4    0.49971    0.99990    0.99850    1.00000    0.00000
Pd    4    0.50771    0.00844    0.23005    1.00000    0.00000
Pd    4    0.66945    0.08226    0.15214    1.00000    0.00000
Pd    4    0.58433    0.16915    0.07548    1.00000    0.00000
Pd    4    0.74988    0.99957    0.99853    1.00000    0.00000
Pd    4    0.75083    0.00041    0.23326    1.00000    0.00000
Pd    4    0.91225    0.08030    0.15203    1.00000    0.00000
Pd    4    0.83414    0.16849    0.07490    1.00000    0.00000
Pd    4    0.00032    0.25000    0.99870    1.00000    0.00000
Pd    4    0.00459    0.25986    0.22793    1.00000    0.00000
Pd    4    0.16448    0.33427    0.15119    1.00000    0.00000
Pd    4    0.08249    0.41644    0.07517    1.00000    0.00000
Pd    4    0.24962    0.24947    0.99897    1.00000    0.00000
Pd    4    0.26067    0.26963    0.23334    1.00000    0.00000
Pd    4    0.41897    0.33363    0.15314    1.00000    0.00000
Pd    4    0.33342    0.41698    0.07557    1.00000    0.00000
Pd    4    0.50006    0.25010    0.99944    1.00000    0.00000
Pd    4    0.51031    0.27150    0.23189    1.00000    0.00000
Pd    4    0.66917    0.33744    0.15264    1.00000    0.00000
Pd    4    0.58423    0.41822    0.07719    1.00000    0.00000
Pd    4    0.74988    0.24990    0.99906    1.00000    0.00000
Pd    4    0.76086    0.26917    0.22934    1.00000    0.00000
Pd    4    0.91626    0.33213    0.15163    1.00000    0.00000
Pd    4    0.83357    0.41724    0.07685    1.00000    0.00000
Pd    4    0.99939    0.49961    0.99856    1.00000    0.00000
Pd    4    0.00305    0.50697    0.22772    1.00000    0.00000
Pd    4    0.16916    0.58548    0.14972    1.00000    0.00000
Pd    4    0.08161    0.66639    0.07441    1.00000    0.00000
Pd    4    0.24997    0.50000    0.99854    1.00000    0.00000
Pd    4    0.25244    0.50887    0.22898    1.00000    0.00000
Pd    4    0.41564    0.58713    0.15158    1.00000    0.00000
Pd    4    0.33335    0.66709    0.07469    1.00000    0.00000
Pd    4    0.49987    0.49921    0.99935    1.00000    0.00000
Pd    4    0.51068    0.51288    0.23217    1.00000    0.00000
Pd    4    0.66936    0.58625    0.15169    1.00000    0.00000
Pd    4    0.58385    0.66612    0.07579    1.00000    0.00000
Pd    4    0.74958    0.49994    0.00010    1.00000    0.00000
Pd    4    0.75405    0.50848    0.22767    1.00000    0.00000
Pd    4    0.91728    0.58450    0.15188    1.00000    0.00000
Pd    4    0.83295    0.66666    0.07634    1.00000    0.00000
Pd    4    0.99923    0.74963    0.99879    1.00000    0.00000
Pd    4    0.99538    0.74564    0.22573    1.00000    0.00000
Pd    4    0.17114    0.83865    0.15104    1.00000    0.00000
Pd    4    0.08256    0.91706    0.07476    1.00000    0.00000
Pd    4    0.25012    0.75052    0.99795    1.00000    0.00000
Pd    4    0.24662    0.74555    0.23409    1.00000    0.00000
Pd    4    0.41599    0.83777    0.15136    1.00000    0.00000
Pd    4    0.33408    0.91680    0.07483    1.00000    0.00000
Pd    4    0.50000    0.75001    0.99893    1.00000    0.00000
Pd    4    0.49816    0.74982    0.22560    1.00000    0.00000
Pd    4    0.66792    0.83849    0.15005    1.00000    0.00000
Pd    4    0.58292    0.91654    0.07516    1.00000    0.00000
Pd    4    0.74984    0.74988    0.99878    1.00000    0.00000
Pd    4    0.75151    0.74822    0.22571    1.00000    0.00000
Pd    4    0.92028    0.83839    0.14968    1.00000    0.00000
Pd    4    0.83272    0.91680    0.07488    1.00000    0.00000
END
