# Supplementary material for: Intentional Formation of Persistent Surface Redox Mediators by Adsorption of Polyconjugated Carbonyl Complexes to Pd Nanoparticles
Source: J Am Chem Soc. 2025 Apr 4;147(20):16885–900. doi: 10.1021/jacs.4c15874 (PMC12100725; doi:10.1021/jacs.4c15874)
Supplement: Supplementary file 2 [file ja4c15874_si_002.zip › Structures/Heterogeneous/Adsorption/NonQuinones/8_16_O, 5_16_H/Physisorbed/06.res]

TITL CONTCAR
CELL 0.0000 11.0046 11.0046 30.0000 90.0000 90.0000 120.0000
LATT -1
SFAC C H O Pd
 C    1    0.60788    0.50995    0.61172    1.00000    0.00000
 C    1    0.46782    0.37257    0.60904    1.00000    0.00000
 C    1    0.73469    0.48855    0.61540    1.00000    0.00000
 C    1    0.33965    0.39222    0.60789    1.00000    0.00000
 C    1    0.86995    0.62206    0.62826    1.00000    0.00000
 C    1    0.20176    0.25520    0.61521    1.00000    0.00000
 H    2    0.58379    0.66369    0.18496    1.00000    0.00000
 H    2    0.33156    0.41488    0.18228    1.00000    0.00000
 H    2    0.08038    0.16308    0.17807    1.00000    0.00000
 H    2    0.58325    0.16487    0.17687    1.00000    0.00000
 H    2    0.08959    0.66717    0.18250    1.00000    0.00000
 H    2    0.35679    0.45983    0.26107    1.00000    0.00000
 H    2    0.62041    0.57633    0.58250    1.00000    0.00000
 H    2    0.60577    0.56930    0.64115    1.00000    0.00000
 H    2    0.45928    0.30761    0.63827    1.00000    0.00000
 H    2    0.46657    0.31199    0.57951    1.00000    0.00000
 H    2    0.71163    0.40652    0.64054    1.00000    0.00000
 H    2    0.74941    0.44728    0.58357    1.00000    0.00000
 H    2    0.35151    0.46850    0.63385    1.00000    0.00000
 H    2    0.33668    0.43959    0.57579    1.00000    0.00000
 H    2    0.89981    0.70489    0.60303    1.00000    0.00000
 H    2    0.95817    0.60255    0.63205    1.00000    0.00000
 H    2    0.85665    0.66355    0.66018    1.00000    0.00000
 H    2    0.18772    0.17557    0.59035    1.00000    0.00000
 H    2    0.20021    0.21157    0.64839    1.00000    0.00000
 H    2    0.11056    0.27056    0.61300    1.00000    0.00000
 O    3    0.09005    0.18646    0.27178    1.00000    0.00000
 O    3    0.07641    0.89869    0.26968    1.00000    0.00000
 O    3    0.12522    0.51232    0.28574    1.00000    0.00000
 O    3    0.19504    0.65036    0.29658    1.00000    0.00000
 O    3    0.84451    0.18950    0.26967    1.00000    0.00000
 O    3    0.60140    0.19660    0.27137    1.00000    0.00000
 O    3    0.34288    0.17973    0.27055    1.00000    0.00000
 O    3    0.33823    0.92324    0.26863    1.00000    0.00000
 O    3    0.57417    0.90210    0.26982    1.00000    0.00000
 O    3    0.82470    0.89782    0.27120    1.00000    0.00000
Pd    4    0.99963    0.99994    0.99837    1.00000    0.00000
Pd    4    0.00079    0.00114    0.23327    1.00000    0.00000
Pd    4    0.16872    0.08317    0.15306    1.00000    0.00000
Pd    4    0.08374    0.16753    0.07513    1.00000    0.00000
Pd    4    0.25014    0.99966    0.99862    1.00000    0.00000
Pd    4    0.25037    0.00415    0.22926    1.00000    0.00000
Pd    4    0.41452    0.08407    0.15238    1.00000    0.00000
Pd    4    0.33422    0.16845    0.07534    1.00000    0.00000
Pd    4    0.49971    0.99990    0.99850    1.00000    0.00000
Pd    4    0.50810    0.00887    0.22997    1.00000    0.00000
Pd    4    0.66974    0.08265    0.15212    1.00000    0.00000
Pd    4    0.58433    0.16915    0.07548    1.00000    0.00000
Pd    4    0.74988    0.99957    0.99853    1.00000    0.00000
Pd    4    0.75127    0.00097    0.23304    1.00000    0.00000
Pd    4    0.91272    0.08074    0.15204    1.00000    0.00000
Pd    4    0.83414    0.16849    0.07490    1.00000    0.00000
Pd    4    0.00032    0.25000    0.99870    1.00000    0.00000
Pd    4    0.00532    0.26042    0.22807    1.00000    0.00000
Pd    4    0.16488    0.33450    0.15126    1.00000    0.00000
Pd    4    0.08249    0.41644    0.07517    1.00000    0.00000
Pd    4    0.24962    0.24947    0.99897    1.00000    0.00000
Pd    4    0.26114    0.27026    0.23371    1.00000    0.00000
Pd    4    0.41899    0.33366    0.15320    1.00000    0.00000
Pd    4    0.33342    0.41698    0.07557    1.00000    0.00000
Pd    4    0.50006    0.25010    0.99944    1.00000    0.00000
Pd    4    0.51062    0.27180    0.23196    1.00000    0.00000
Pd    4    0.66932    0.33775    0.15267    1.00000    0.00000
Pd    4    0.58423    0.41822    0.07719    1.00000    0.00000
Pd    4    0.74988    0.24990    0.99906    1.00000    0.00000
Pd    4    0.76139    0.26977    0.22934    1.00000    0.00000
Pd    4    0.91662    0.33248    0.15171    1.00000    0.00000
Pd    4    0.83357    0.41724    0.07685    1.00000    0.00000
Pd    4    0.99939    0.49961    0.99856    1.00000    0.00000
Pd    4    0.00370    0.50750    0.22796    1.00000    0.00000
Pd    4    0.16931    0.58559    0.14975    1.00000    0.00000
Pd    4    0.08161    0.66639    0.07441    1.00000    0.00000
Pd    4    0.24997    0.50000    0.99854    1.00000    0.00000
Pd    4    0.25295    0.50934    0.22908    1.00000    0.00000
Pd    4    0.41586    0.58722    0.15160    1.00000    0.00000
Pd    4    0.33335    0.66709    0.07469    1.00000    0.00000
Pd    4    0.49987    0.49921    0.99935    1.00000    0.00000
Pd    4    0.51116    0.51313    0.23197    1.00000    0.00000
Pd    4    0.66955    0.58650    0.15170    1.00000    0.00000
Pd    4    0.58385    0.66612    0.07579    1.00000    0.00000
Pd    4    0.74958    0.49994    0.00010    1.00000    0.00000
Pd    4    0.75449    0.50892    0.22772    1.00000    0.00000
Pd    4    0.91751    0.58477    0.15191    1.00000    0.00000
Pd    4    0.83295    0.66666    0.07634    1.00000    0.00000
Pd    4    0.99923    0.74963    0.99879    1.00000    0.00000
Pd    4    0.99580    0.74617    0.22585    1.00000    0.00000
Pd    4    0.17116    0.83857    0.15110    1.00000    0.00000
Pd    4    0.08256    0.91706    0.07476    1.00000    0.00000
Pd    4    0.25012    0.75052    0.99795    1.00000    0.00000
Pd    4    0.24739    0.74643    0.23388    1.00000    0.00000
Pd    4    0.41619    0.83791    0.15133    1.00000    0.00000
Pd    4    0.33408    0.91680    0.07483    1.00000    0.00000
Pd    4    0.50000    0.75001    0.99893    1.00000    0.00000
Pd    4    0.49869    0.75007    0.22555    1.00000    0.00000
Pd    4    0.66827    0.83889    0.15001    1.00000    0.00000
Pd    4    0.58292    0.91654    0.07516    1.00000    0.00000
Pd    4    0.74984    0.74988    0.99878    1.00000    0.00000
Pd    4    0.75188    0.74863    0.22578    1.00000    0.00000
Pd    4    0.92055    0.83863    0.14973    1.00000    0.00000
Pd    4    0.83272    0.91680    0.07488    1.00000    0.00000
END
