# Supplementary material for: Intentional Formation of Persistent Surface Redox Mediators by Adsorption of Polyconjugated Carbonyl Complexes to Pd Nanoparticles
Source: J Am Chem Soc. 2025 Apr 4;147(20):16885–900. doi: 10.1021/jacs.4c15874 (PMC12100725; doi:10.1021/jacs.4c15874)
Supplement: Supplementary file 2 [file ja4c15874_si_002.zip › Structures/Heterogeneous/Adsorption/Quinones/2_16_O, 5_16_H/Chemisorbed/BQ1.res]

TITL CONTCAR
CELL 0.0000 11.0046 11.0046 30.0000 90.0000 90.0000 120.0000
LATT -1
SFAC C H O Pd
 C    1    0.56845    0.51854    0.31199    1.00000    0.00000
 C    1    0.66681    0.46389    0.30450    1.00000    0.00000
 C    1    0.62318    0.67011    0.30240    1.00000    0.00000
 C    1    0.76986    0.76488    0.30582    1.00000    0.00000
 C    1    0.81365    0.55890    0.30700    1.00000    0.00000
 C    1    0.86157    0.70743    0.31908    1.00000    0.00000
 H    2    0.59073    0.67655    0.18795    1.00000    0.00000
 H    2    0.33496    0.42088    0.18246    1.00000    0.00000
 H    2    0.08099    0.16276    0.17596    1.00000    0.00000
 H    2    0.58800    0.17313    0.19556    1.00000    0.00000
 H    2    0.08461    0.66599    0.18306    1.00000    0.00000
 H    2    0.33525    0.42960    0.25854    1.00000    0.00000
 H    2    0.62496    0.35382    0.31353    1.00000    0.00000
 H    2    0.88460    0.52137    0.31703    1.00000    0.00000
 H    2    0.55035    0.70829    0.30929    1.00000    0.00000
 H    2    0.80702    0.87347    0.31582    1.00000    0.00000
 O    3    0.07345    0.17736    0.27034    1.00000    0.00000
 O    3    0.09561    0.91601    0.26637    1.00000    0.00000
 O    3    0.45633    0.44725    0.33275    1.00000    0.00000
 O    3    0.96500    0.77460    0.34330    1.00000    0.00000
 O    3    0.14003    0.54407    0.28614    1.00000    0.00000
 O    3    0.21172    0.68658    0.29183    1.00000    0.00000
Pd    4    0.00000    0.00000    0.00000    1.00000    0.00000
Pd    4    0.99432    0.99995    0.23279    1.00000    0.00000
Pd    4    0.16769    0.08231    0.15109    1.00000    0.00000
Pd    4    0.08333    0.16667    0.07487    1.00000    0.00000
Pd    4    0.25000    0.00000    0.00000    1.00000    0.00000
Pd    4    0.26330    0.01249    0.22844    1.00000    0.00000
Pd    4    0.41593    0.08535    0.15089    1.00000    0.00000
Pd    4    0.33333    0.16667    0.07487    1.00000    0.00000
Pd    4    0.50000    0.00000    0.00000    1.00000    0.00000
Pd    4    0.50437    0.00495    0.22790    1.00000    0.00000
Pd    4    0.66768    0.08544    0.14945    1.00000    0.00000
Pd    4    0.58333    0.16667    0.07487    1.00000    0.00000
Pd    4    0.75000    0.00000    0.00000    1.00000    0.00000
Pd    4    0.74846    0.00508    0.22611    1.00000    0.00000
Pd    4    0.91307    0.08152    0.15036    1.00000    0.00000
Pd    4    0.83333    0.16667    0.07487    1.00000    0.00000
Pd    4    0.00000    0.25000    0.00000    1.00000    0.00000
Pd    4    0.99185    0.25346    0.22691    1.00000    0.00000
Pd    4    0.16633    0.33640    0.15055    1.00000    0.00000
Pd    4    0.08333    0.41667    0.07487    1.00000    0.00000
Pd    4    0.25000    0.25000    0.00000    1.00000    0.00000
Pd    4    0.25516    0.25563    0.23390    1.00000    0.00000
Pd    4    0.41703    0.33431    0.15166    1.00000    0.00000
Pd    4    0.33333    0.41667    0.07487    1.00000    0.00000
Pd    4    0.50000    0.25000    0.00000    1.00000    0.00000
Pd    4    0.50262    0.25614    0.22760    1.00000    0.00000
Pd    4    0.66809    0.33854    0.15117    1.00000    0.00000
Pd    4    0.58333    0.41667    0.07487    1.00000    0.00000
Pd    4    0.75000    0.25000    0.00000    1.00000    0.00000
Pd    4    0.75252    0.25536    0.22830    1.00000    0.00000
Pd    4    0.91713    0.33494    0.15140    1.00000    0.00000
Pd    4    0.83333    0.41667    0.07487    1.00000    0.00000
Pd    4    0.00000    0.50000    0.00000    1.00000    0.00000
Pd    4    0.00248    0.50352    0.22948    1.00000    0.00000
Pd    4    0.16696    0.58427    0.14954    1.00000    0.00000
Pd    4    0.08333    0.66667    0.07487    1.00000    0.00000
Pd    4    0.25000    0.50000    0.00000    1.00000    0.00000
Pd    4    0.24906    0.50639    0.22953    1.00000    0.00000
Pd    4    0.41604    0.58627    0.15093    1.00000    0.00000
Pd    4    0.33333    0.66667    0.07487    1.00000    0.00000
Pd    4    0.50000    0.50000    0.00000    1.00000    0.00000
Pd    4    0.50431    0.50585    0.23129    1.00000    0.00000
Pd    4    0.66852    0.58492    0.15274    1.00000    0.00000
Pd    4    0.58333    0.66667    0.07487    1.00000    0.00000
Pd    4    0.75000    0.50000    0.00000    1.00000    0.00000
Pd    4    0.75353    0.50266    0.23614    1.00000    0.00000
Pd    4    0.91260    0.58290    0.15300    1.00000    0.00000
Pd    4    0.83333    0.66667    0.07487    1.00000    0.00000
Pd    4    0.00000    0.75000    0.00000    1.00000    0.00000
Pd    4    0.99979    0.75098    0.22534    1.00000    0.00000
Pd    4    0.16897    0.83721    0.14978    1.00000    0.00000
Pd    4    0.08333    0.91667    0.07487    1.00000    0.00000
Pd    4    0.25000    0.75000    0.00000    1.00000    0.00000
Pd    4    0.25751    0.76063    0.22789    1.00000    0.00000
Pd    4    0.41686    0.83591    0.15074    1.00000    0.00000
Pd    4    0.33333    0.91667    0.07487    1.00000    0.00000
Pd    4    0.50000    0.75000    0.00000    1.00000    0.00000
Pd    4    0.50118    0.75918    0.22792    1.00000    0.00000
Pd    4    0.66716    0.83492    0.15067    1.00000    0.00000
Pd    4    0.58333    0.91667    0.07487    1.00000    0.00000
Pd    4    0.75000    0.75000    0.00000    1.00000    0.00000
Pd    4    0.75036    0.75596    0.23355    1.00000    0.00000
Pd    4    0.91514    0.83565    0.15119    1.00000    0.00000
Pd    4    0.83333    0.91667    0.07487    1.00000    0.00000
END
