# Supplementary material for: Intentional Formation of Persistent Surface Redox Mediators by Adsorption of Polyconjugated Carbonyl Complexes to Pd Nanoparticles
Source: J Am Chem Soc. 2025 Apr 4;147(20):16885–900. doi: 10.1021/jacs.4c15874 (PMC12100725; doi:10.1021/jacs.4c15874)
Supplement: Supplementary file 2 [file ja4c15874_si_002.zip › Structures/Heterogeneous/Adsorption/Quinones/2_16_O, 5_16_H/Chemisorbed/BQ2.res]

TITL CONTCAR
CELL 0.0000 11.0046 11.0046 30.0000 90.0000 90.0000 120.0000
LATT -1
SFAC C H O Pd
 C    1    0.57844    0.54163    0.31917    1.00000    0.00000
 C    1    0.65726    0.46371    0.31255    1.00000    0.00000
 C    1    0.65272    0.69871    0.31551    1.00000    0.00000
 C    1    0.80029    0.77462    0.32045    1.00000    0.00000
 C    1    0.80647    0.54063    0.31718    1.00000    0.00000
 C    1    0.87634    0.69511    0.32741    1.00000    0.00000
 C    1    0.57535    0.31153    0.32592    1.00000    0.00000
 C    1    0.88331    0.47074    0.33558    1.00000    0.00000
 C    1    0.56424    0.76302    0.32736    1.00000    0.00000
 C    1    0.87513    0.92267    0.33775    1.00000    0.00000
 H    2    0.75037    0.75127    0.18572    1.00000    0.00000
 H    2    0.34503    0.42599    0.18315    1.00000    0.00000
 H    2    0.08275    0.16390    0.17538    1.00000    0.00000
 H    2    0.58755    0.17211    0.19577    1.00000    0.00000
 H    2    0.08066    0.66078    0.18452    1.00000    0.00000
 H    2    0.34392    0.43273    0.25799    1.00000    0.00000
 H    2    0.98819    0.97254    0.33180    1.00000    0.00000
 H    2    0.85933    0.92061    0.37413    1.00000    0.00000
 H    2    0.83567    0.98735    0.32293    1.00000    0.00000
 H    2    0.45668    0.69900    0.31474    1.00000    0.00000
 H    2    0.60928    0.87094    0.31503    1.00000    0.00000
 H    2    0.55623    0.76650    0.36397    1.00000    0.00000
 H    2    0.56845    0.30486    0.36265    1.00000    0.00000
 H    2    0.62505    0.25184    0.31478    1.00000    0.00000
 H    2    0.46680    0.26166    0.31350    1.00000    0.00000
 H    2    0.99664    0.53994    0.33276    1.00000    0.00000
 H    2    0.85299    0.37001    0.31953    1.00000    0.00000
 H    2    0.85885    0.45061    0.37144    1.00000    0.00000
 O    3    0.07456    0.17613    0.26961    1.00000    0.00000
 O    3    0.09565    0.91500    0.26616    1.00000    0.00000
 O    3    0.45724    0.47791    0.33430    1.00000    0.00000
 O    3    0.99142    0.75292    0.34649    1.00000    0.00000
 O    3    0.16209    0.54991    0.28549    1.00000    0.00000
 O    3    0.22923    0.69278    0.29081    1.00000    0.00000
Pd    4    0.00000    0.00000    0.00000    1.00000    0.00000
Pd    4    0.99531    0.99841    0.23159    1.00000    0.00000
Pd    4    0.16919    0.08270    0.15091    1.00000    0.00000
Pd    4    0.08333    0.16667    0.07487    1.00000    0.00000
Pd    4    0.25000    0.00000    0.00000    1.00000    0.00000
Pd    4    0.26430    0.01362    0.22847    1.00000    0.00000
Pd    4    0.41666    0.08484    0.15083    1.00000    0.00000
Pd    4    0.33333    0.16667    0.07487    1.00000    0.00000
Pd    4    0.50000    0.00000    0.00000    1.00000    0.00000
Pd    4    0.50658    0.00609    0.22815    1.00000    0.00000
Pd    4    0.66855    0.08489    0.14974    1.00000    0.00000
Pd    4    0.58333    0.16667    0.07487    1.00000    0.00000
Pd    4    0.75000    0.00000    0.00000    1.00000    0.00000
Pd    4    0.75061    0.00483    0.22672    1.00000    0.00000
Pd    4    0.91408    0.08197    0.15046    1.00000    0.00000
Pd    4    0.83333    0.16667    0.07487    1.00000    0.00000
Pd    4    0.00000    0.25000    0.00000    1.00000    0.00000
Pd    4    0.99340    0.25443    0.22704    1.00000    0.00000
Pd    4    0.16832    0.33760    0.15066    1.00000    0.00000
Pd    4    0.08333    0.41667    0.07487    1.00000    0.00000
Pd    4    0.25000    0.25000    0.00000    1.00000    0.00000
Pd    4    0.25741    0.25807    0.23388    1.00000    0.00000
Pd    4    0.41770    0.33404    0.15072    1.00000    0.00000
Pd    4    0.33333    0.41667    0.07487    1.00000    0.00000
Pd    4    0.50000    0.25000    0.00000    1.00000    0.00000
Pd    4    0.50499    0.25887    0.22672    1.00000    0.00000
Pd    4    0.66897    0.33815    0.15097    1.00000    0.00000
Pd    4    0.58333    0.41667    0.07487    1.00000    0.00000
Pd    4    0.75000    0.25000    0.00000    1.00000    0.00000
Pd    4    0.75451    0.25808    0.22794    1.00000    0.00000
Pd    4    0.91838    0.33481    0.15132    1.00000    0.00000
Pd    4    0.83333    0.41667    0.07487    1.00000    0.00000
Pd    4    0.00000    0.50000    0.00000    1.00000    0.00000
Pd    4    0.00444    0.50448    0.23009    1.00000    0.00000
Pd    4    0.16736    0.58454    0.14951    1.00000    0.00000
Pd    4    0.08333    0.66667    0.07487    1.00000    0.00000
Pd    4    0.25000    0.50000    0.00000    1.00000    0.00000
Pd    4    0.25505    0.51028    0.22884    1.00000    0.00000
Pd    4    0.41839    0.58779    0.15046    1.00000    0.00000
Pd    4    0.33333    0.66667    0.07487    1.00000    0.00000
Pd    4    0.50000    0.50000    0.00000    1.00000    0.00000
Pd    4    0.50715    0.50832    0.22819    1.00000    0.00000
Pd    4    0.66896    0.58350    0.15353    1.00000    0.00000
Pd    4    0.58333    0.66667    0.07487    1.00000    0.00000
Pd    4    0.75000    0.50000    0.00000    1.00000    0.00000
Pd    4    0.75269    0.50351    0.24415    1.00000    0.00000
Pd    4    0.91227    0.58139    0.15384    1.00000    0.00000
Pd    4    0.83333    0.66667    0.07487    1.00000    0.00000
Pd    4    0.00000    0.75000    0.00000    1.00000    0.00000
Pd    4    0.99817    0.74846    0.22615    1.00000    0.00000
Pd    4    0.16915    0.83659    0.14988    1.00000    0.00000
Pd    4    0.08333    0.91667    0.07487    1.00000    0.00000
Pd    4    0.25000    0.75000    0.00000    1.00000    0.00000
Pd    4    0.25962    0.76285    0.22675    1.00000    0.00000
Pd    4    0.41812    0.83626    0.15015    1.00000    0.00000
Pd    4    0.33333    0.91667    0.07487    1.00000    0.00000
Pd    4    0.50000    0.75000    0.00000    1.00000    0.00000
Pd    4    0.50606    0.76028    0.22590    1.00000    0.00000
Pd    4    0.66757    0.83398    0.15095    1.00000    0.00000
Pd    4    0.58333    0.91667    0.07487    1.00000    0.00000
Pd    4    0.75000    0.75000    0.00000    1.00000    0.00000
Pd    4    0.74820    0.75377    0.24544    1.00000    0.00000
Pd    4    0.91771    0.83579    0.15141    1.00000    0.00000
Pd    4    0.83333    0.91667    0.07487    1.00000    0.00000
END
