# Supplementary material for: Intentional Formation of Persistent Surface Redox Mediators by Adsorption of Polyconjugated Carbonyl Complexes to Pd Nanoparticles
Source: J Am Chem Soc. 2025 Apr 4;147(20):16885–900. doi: 10.1021/jacs.4c15874 (PMC12100725; doi:10.1021/jacs.4c15874)
Supplement: Supplementary file 2 [file ja4c15874_si_002.zip › Structures/Heterogeneous/Adsorption/Quinones/2_16_O, 5_16_H/Chemisorbed/BQ3.res]

TITL CONTCAR
CELL 0.0000 11.0046 11.0046 30.0000 90.0000 90.0000 120.0000
LATT -1
SFAC C F H O Pd
 C    1    0.56798    0.52116    0.31441    1.00000    0.00000
 C    1    0.66724    0.46604    0.30711    1.00000    0.00000
 C    1    0.62963    0.67520    0.30527    1.00000    0.00000
 C    1    0.77751    0.76896    0.30974    1.00000    0.00000
 C    1    0.81586    0.56027    0.31044    1.00000    0.00000
 C    1    0.87058    0.71142    0.32265    1.00000    0.00000
 F    2    0.61754    0.33427    0.32345    1.00000    0.00000
 F    2    0.89338    0.50769    0.32807    1.00000    0.00000
 F    2    0.54446    0.72546    0.31797    1.00000    0.00000
 F    2    0.81831    0.89808    0.32684    1.00000    0.00000
 H    3    0.59288    0.67602    0.18871    1.00000    0.00000
 H    3    0.33611    0.42221    0.18219    1.00000    0.00000
 H    3    0.08106    0.16233    0.17571    1.00000    0.00000
 H    3    0.58836    0.17167    0.19584    1.00000    0.00000
 H    3    0.08319    0.66309    0.18353    1.00000    0.00000
 H    3    0.33523    0.42790    0.25853    1.00000    0.00000
 O    4    0.07156    0.17458    0.26978    1.00000    0.00000
 O    4    0.09407    0.91455    0.26621    1.00000    0.00000
 O    4    0.45507    0.45171    0.33389    1.00000    0.00000
 O    4    0.97660    0.77824    0.34510    1.00000    0.00000
 O    4    0.14853    0.54429    0.28570    1.00000    0.00000
 O    4    0.21870    0.68623    0.29139    1.00000    0.00000
Pd    5    0.00000    0.00000    0.00000    1.00000    0.00000
Pd    5    0.99223    0.99720    0.23216    1.00000    0.00000
Pd    5    0.16733    0.08144    0.15105    1.00000    0.00000
Pd    5    0.08333    0.16667    0.07487    1.00000    0.00000
Pd    5    0.25000    0.00000    0.00000    1.00000    0.00000
Pd    5    0.26272    0.01194    0.22871    1.00000    0.00000
Pd    5    0.41552    0.08463    0.15084    1.00000    0.00000
Pd    5    0.33333    0.16667    0.07487    1.00000    0.00000
Pd    5    0.50000    0.00000    0.00000    1.00000    0.00000
Pd    5    0.50390    0.00475    0.22794    1.00000    0.00000
Pd    5    0.66772    0.08505    0.14956    1.00000    0.00000
Pd    5    0.58333    0.16667    0.07487    1.00000    0.00000
Pd    5    0.75000    0.00000    0.00000    1.00000    0.00000
Pd    5    0.74776    0.00445    0.22640    1.00000    0.00000
Pd    5    0.91276    0.08112    0.15045    1.00000    0.00000
Pd    5    0.83333    0.16667    0.07487    1.00000    0.00000
Pd    5    0.00000    0.25000    0.00000    1.00000    0.00000
Pd    5    0.99068    0.25272    0.22719    1.00000    0.00000
Pd    5    0.16605    0.33585    0.15061    1.00000    0.00000
Pd    5    0.08333    0.41667    0.07487    1.00000    0.00000
Pd    5    0.25000    0.25000    0.00000    1.00000    0.00000
Pd    5    0.25386    0.25367    0.23405    1.00000    0.00000
Pd    5    0.41652    0.33323    0.15135    1.00000    0.00000
Pd    5    0.33333    0.41667    0.07487    1.00000    0.00000
Pd    5    0.50000    0.25000    0.00000    1.00000    0.00000
Pd    5    0.50204    0.25570    0.22726    1.00000    0.00000
Pd    5    0.66788    0.33834    0.15139    1.00000    0.00000
Pd    5    0.58333    0.41667    0.07487    1.00000    0.00000
Pd    5    0.75000    0.25000    0.00000    1.00000    0.00000
Pd    5    0.75236    0.25611    0.22853    1.00000    0.00000
Pd    5    0.91677    0.33447    0.15148    1.00000    0.00000
Pd    5    0.83333    0.41667    0.07487    1.00000    0.00000
Pd    5    0.00000    0.50000    0.00000    1.00000    0.00000
Pd    5    0.00259    0.50356    0.22980    1.00000    0.00000
Pd    5    0.16649    0.58366    0.14947    1.00000    0.00000
Pd    5    0.08333    0.66667    0.07487    1.00000    0.00000
Pd    5    0.25000    0.50000    0.00000    1.00000    0.00000
Pd    5    0.24845    0.50495    0.22925    1.00000    0.00000
Pd    5    0.41593    0.58591    0.15037    1.00000    0.00000
Pd    5    0.33333    0.66667    0.07487    1.00000    0.00000
Pd    5    0.50000    0.50000    0.00000    1.00000    0.00000
Pd    5    0.50183    0.50339    0.23008    1.00000    0.00000
Pd    5    0.66908    0.58491    0.15373    1.00000    0.00000
Pd    5    0.58333    0.66667    0.07487    1.00000    0.00000
Pd    5    0.75000    0.50000    0.00000    1.00000    0.00000
Pd    5    0.75264    0.50300    0.24059    1.00000    0.00000
Pd    5    0.91172    0.58182    0.15347    1.00000    0.00000
Pd    5    0.83333    0.66667    0.07487    1.00000    0.00000
Pd    5    0.00000    0.75000    0.00000    1.00000    0.00000
Pd    5    0.99813    0.74958    0.22538    1.00000    0.00000
Pd    5    0.16807    0.83626    0.14986    1.00000    0.00000
Pd    5    0.08333    0.91667    0.07487    1.00000    0.00000
Pd    5    0.25000    0.75000    0.00000    1.00000    0.00000
Pd    5    0.25650    0.76031    0.22749    1.00000    0.00000
Pd    5    0.41659    0.83602    0.15020    1.00000    0.00000
Pd    5    0.33333    0.91667    0.07487    1.00000    0.00000
Pd    5    0.50000    0.75000    0.00000    1.00000    0.00000
Pd    5    0.49958    0.75859    0.22639    1.00000    0.00000
Pd    5    0.66787    0.83420    0.15117    1.00000    0.00000
Pd    5    0.58333    0.91667    0.07487    1.00000    0.00000
Pd    5    0.75000    0.75000    0.00000    1.00000    0.00000
Pd    5    0.74596    0.75283    0.23876    1.00000    0.00000
Pd    5    0.91447    0.83473    0.15145    1.00000    0.00000
Pd    5    0.83333    0.91667    0.07487    1.00000    0.00000
END
