# Supplementary material for: Intentional Formation of Persistent Surface Redox Mediators by Adsorption of Polyconjugated Carbonyl Complexes to Pd Nanoparticles
Source: J Am Chem Soc. 2025 Apr 4;147(20):16885–900. doi: 10.1021/jacs.4c15874 (PMC12100725; doi:10.1021/jacs.4c15874)
Supplement: Supplementary file 2 [file ja4c15874_si_002.zip › Structures/Heterogeneous/Adsorption/Quinones/2_16_O, 5_16_H/Chemisorbed/BQ4.res]

TITL CONTCAR
CELL 0.0000 11.0046 11.0046 30.0000 90.0000 90.0000 120.0000
LATT -1
SFAC C Cl H O Pd
 C    1    0.56162    0.53071    0.31233    1.00000    0.00000
 C    1    0.64677    0.45996    0.30405    1.00000    0.00000
 C    1    0.63819    0.68646    0.30378    1.00000    0.00000
 C    1    0.78509    0.76647    0.31302    1.00000    0.00000
 C    1    0.79520    0.53801    0.31218    1.00000    0.00000
 C    1    0.86340    0.69149    0.32487    1.00000    0.00000
Cl    2    0.55226    0.28052    0.31540    1.00000    0.00000
Cl    2    0.87719    0.45394    0.33471    1.00000    0.00000
Cl    2    0.53229    0.76083    0.31191    1.00000    0.00000
Cl    2    0.85509    0.93258    0.33492    1.00000    0.00000
 H    3    0.61020    0.68202    0.18972    1.00000    0.00000
 H    3    0.33704    0.42514    0.18159    1.00000    0.00000
 H    3    0.08266    0.16339    0.17506    1.00000    0.00000
 H    3    0.59232    0.17497    0.19507    1.00000    0.00000
 H    3    0.08560    0.66412    0.18342    1.00000    0.00000
 H    3    0.33807    0.42737    0.25689    1.00000    0.00000
 O    4    0.07661    0.17679    0.26938    1.00000    0.00000
 O    4    0.09536    0.91469    0.26643    1.00000    0.00000
 O    4    0.44827    0.47123    0.33218    1.00000    0.00000
 O    4    0.97306    0.74937    0.34618    1.00000    0.00000
 O    4    0.15374    0.54474    0.28513    1.00000    0.00000
 O    4    0.21961    0.68687    0.29091    1.00000    0.00000
Pd    5    0.00000    0.00000    0.00000    1.00000    0.00000
Pd    5    0.99713    0.99948    0.23117    1.00000    0.00000
Pd    5    0.16880    0.08176    0.15068    1.00000    0.00000
Pd    5    0.08333    0.16667    0.07487    1.00000    0.00000
Pd    5    0.25000    0.00000    0.00000    1.00000    0.00000
Pd    5    0.26355    0.01023    0.22813    1.00000    0.00000
Pd    5    0.41706    0.08509    0.15097    1.00000    0.00000
Pd    5    0.33333    0.16667    0.07487    1.00000    0.00000
Pd    5    0.50000    0.00000    0.00000    1.00000    0.00000
Pd    5    0.50726    0.00579    0.22776    1.00000    0.00000
Pd    5    0.66888    0.08506    0.14961    1.00000    0.00000
Pd    5    0.58333    0.16667    0.07487    1.00000    0.00000
Pd    5    0.75000    0.00000    0.00000    1.00000    0.00000
Pd    5    0.75303    0.00679    0.22660    1.00000    0.00000
Pd    5    0.91389    0.08132    0.15015    1.00000    0.00000
Pd    5    0.83333    0.16667    0.07487    1.00000    0.00000
Pd    5    0.00000    0.25000    0.00000    1.00000    0.00000
Pd    5    0.99540    0.25451    0.22667    1.00000    0.00000
Pd    5    0.16799    0.33695    0.14999    1.00000    0.00000
Pd    5    0.08333    0.41667    0.07487    1.00000    0.00000
Pd    5    0.25000    0.25000    0.00000    1.00000    0.00000
Pd    5    0.25636    0.25490    0.23246    1.00000    0.00000
Pd    5    0.41827    0.33314    0.15150    1.00000    0.00000
Pd    5    0.33333    0.41667    0.07487    1.00000    0.00000
Pd    5    0.50000    0.25000    0.00000    1.00000    0.00000
Pd    5    0.50404    0.25409    0.22848    1.00000    0.00000
Pd    5    0.66888    0.33796    0.15145    1.00000    0.00000
Pd    5    0.58333    0.41667    0.07487    1.00000    0.00000
Pd    5    0.75000    0.25000    0.00000    1.00000    0.00000
Pd    5    0.75619    0.25657    0.22856    1.00000    0.00000
Pd    5    0.91792    0.33433    0.15121    1.00000    0.00000
Pd    5    0.83333    0.41667    0.07487    1.00000    0.00000
Pd    5    0.00000    0.50000    0.00000    1.00000    0.00000
Pd    5    0.00468    0.50417    0.22925    1.00000    0.00000
Pd    5    0.16809    0.58431    0.14928    1.00000    0.00000
Pd    5    0.08333    0.66667    0.07487    1.00000    0.00000
Pd    5    0.25000    0.50000    0.00000    1.00000    0.00000
Pd    5    0.25181    0.50673    0.22861    1.00000    0.00000
Pd    5    0.41844    0.58782    0.15042    1.00000    0.00000
Pd    5    0.33333    0.66667    0.07487    1.00000    0.00000
Pd    5    0.50000    0.50000    0.00000    1.00000    0.00000
Pd    5    0.50541    0.50467    0.22886    1.00000    0.00000
Pd    5    0.67057    0.58497    0.15302    1.00000    0.00000
Pd    5    0.58333    0.66667    0.07487    1.00000    0.00000
Pd    5    0.75000    0.50000    0.00000    1.00000    0.00000
Pd    5    0.75465    0.50384    0.23932    1.00000    0.00000
Pd    5    0.91305    0.58204    0.15357    1.00000    0.00000
Pd    5    0.83333    0.66667    0.07487    1.00000    0.00000
Pd    5    0.00000    0.75000    0.00000    1.00000    0.00000
Pd    5    0.00141    0.75009    0.22565    1.00000    0.00000
Pd    5    0.16949    0.83677    0.14954    1.00000    0.00000
Pd    5    0.08333    0.91667    0.07487    1.00000    0.00000
Pd    5    0.25000    0.75000    0.00000    1.00000    0.00000
Pd    5    0.25842    0.76050    0.22693    1.00000    0.00000
Pd    5    0.41862    0.83634    0.15040    1.00000    0.00000
Pd    5    0.33333    0.91667    0.07487    1.00000    0.00000
Pd    5    0.50000    0.75000    0.00000    1.00000    0.00000
Pd    5    0.50332    0.76078    0.22788    1.00000    0.00000
Pd    5    0.66867    0.83445    0.15155    1.00000    0.00000
Pd    5    0.58333    0.91667    0.07487    1.00000    0.00000
Pd    5    0.75000    0.75000    0.00000    1.00000    0.00000
Pd    5    0.75251    0.75372    0.23901    1.00000    0.00000
Pd    5    0.91566    0.83492    0.15155    1.00000    0.00000
Pd    5    0.83333    0.91667    0.07487    1.00000    0.00000
END
