# Supplementary material for: Intentional Formation of Persistent Surface Redox Mediators by Adsorption of Polyconjugated Carbonyl Complexes to Pd Nanoparticles
Source: J Am Chem Soc. 2025 Apr 4;147(20):16885–900. doi: 10.1021/jacs.4c15874 (PMC12100725; doi:10.1021/jacs.4c15874)
Supplement: Supplementary file 2 [file ja4c15874_si_002.zip › Structures/Heterogeneous/Adsorption/Quinones/2_16_O, 5_16_H/Chemisorbed/HKH.res]

TITL CONTCAR
CELL 0.0000 11.0046 11.0046 30.0000 90.0000 90.0000 120.0000
LATT -1
SFAC C H O Pd
 C    1    0.52743    0.51639    0.31364    1.00000    0.00000
 C    1    0.60748    0.44001    0.30292    1.00000    0.00000
 C    1    0.59630    0.67124    0.30148    1.00000    0.00000
 C    1    0.75464    0.75884    0.30491    1.00000    0.00000
 C    1    0.76633    0.52302    0.30360    1.00000    0.00000
 C    1    0.83286    0.67929    0.31661    1.00000    0.00000
 H    2    0.59171    0.67601    0.18514    1.00000    0.00000
 H    2    0.33417    0.41979    0.18044    1.00000    0.00000
 H    2    0.08215    0.16278    0.17617    1.00000    0.00000
 H    2    0.59136    0.17674    0.19524    1.00000    0.00000
 H    2    0.08127    0.65705    0.18464    1.00000    0.00000
 H    2    0.33447    0.42694    0.25544    1.00000    0.00000
 O    3    0.54279    0.30658    0.30218    1.00000    0.00000
 O    3    0.83690    0.46146    0.30732    1.00000    0.00000
 O    3    0.52294    0.73132    0.29987    1.00000    0.00000
 O    3    0.81232    0.88890    0.31128    1.00000    0.00000
 O    3    0.08214    0.18498    0.27018    1.00000    0.00000
 O    3    0.09954    0.91629    0.26689    1.00000    0.00000
 O    3    0.41531    0.45732    0.33424    1.00000    0.00000
 O    3    0.94215    0.73685    0.33777    1.00000    0.00000
 O    3    0.15693    0.55116    0.28624    1.00000    0.00000
 O    3    0.22408    0.69221    0.29124    1.00000    0.00000
Pd    4    0.00000    0.00000    0.00000    1.00000    0.00000
Pd    4    0.99601    0.00205    0.23604    1.00000    0.00000
Pd    4    0.16815    0.08209    0.15118    1.00000    0.00000
Pd    4    0.08333    0.16667    0.07487    1.00000    0.00000
Pd    4    0.25000    0.00000    0.00000    1.00000    0.00000
Pd    4    0.26449    0.01214    0.22744    1.00000    0.00000
Pd    4    0.41795    0.08618    0.15151    1.00000    0.00000
Pd    4    0.33333    0.16667    0.07487    1.00000    0.00000
Pd    4    0.50000    0.00000    0.00000    1.00000    0.00000
Pd    4    0.50935    0.00824    0.22821    1.00000    0.00000
Pd    4    0.66959    0.08592    0.14986    1.00000    0.00000
Pd    4    0.58333    0.16667    0.07487    1.00000    0.00000
Pd    4    0.75000    0.00000    0.00000    1.00000    0.00000
Pd    4    0.75522    0.00803    0.22680    1.00000    0.00000
Pd    4    0.91467    0.08245    0.15053    1.00000    0.00000
Pd    4    0.83333    0.16667    0.07487    1.00000    0.00000
Pd    4    0.00000    0.25000    0.00000    1.00000    0.00000
Pd    4    0.99765    0.25794    0.22681    1.00000    0.00000
Pd    4    0.16737    0.33703    0.14966    1.00000    0.00000
Pd    4    0.08333    0.41667    0.07487    1.00000    0.00000
Pd    4    0.25000    0.25000    0.00000    1.00000    0.00000
Pd    4    0.25662    0.25701    0.23097    1.00000    0.00000
Pd    4    0.41903    0.33345    0.15232    1.00000    0.00000
Pd    4    0.33333    0.41667    0.07487    1.00000    0.00000
Pd    4    0.50000    0.25000    0.00000    1.00000    0.00000
Pd    4    0.50667    0.25800    0.23100    1.00000    0.00000
Pd    4    0.66858    0.33657    0.15074    1.00000    0.00000
Pd    4    0.58333    0.41667    0.07487    1.00000    0.00000
Pd    4    0.75000    0.25000    0.00000    1.00000    0.00000
Pd    4    0.75748    0.25908    0.22821    1.00000    0.00000
Pd    4    0.91910    0.33608    0.15145    1.00000    0.00000
Pd    4    0.83333    0.41667    0.07487    1.00000    0.00000
Pd    4    0.00000    0.50000    0.00000    1.00000    0.00000
Pd    4    0.00467    0.50725    0.23197    1.00000    0.00000
Pd    4    0.16815    0.58494    0.14977    1.00000    0.00000
Pd    4    0.08333    0.66667    0.07487    1.00000    0.00000
Pd    4    0.25000    0.50000    0.00000    1.00000    0.00000
Pd    4    0.25224    0.51003    0.22864    1.00000    0.00000
Pd    4    0.41785    0.58746    0.15123    1.00000    0.00000
Pd    4    0.33333    0.66667    0.07487    1.00000    0.00000
Pd    4    0.50000    0.50000    0.00000    1.00000    0.00000
Pd    4    0.50950    0.50951    0.23112    1.00000    0.00000
Pd    4    0.66892    0.58470    0.15026    1.00000    0.00000
Pd    4    0.58333    0.66667    0.07487    1.00000    0.00000
Pd    4    0.75000    0.50000    0.00000    1.00000    0.00000
Pd    4    0.75522    0.50906    0.22852    1.00000    0.00000
Pd    4    0.91664    0.58505    0.15153    1.00000    0.00000
Pd    4    0.83333    0.66667    0.07487    1.00000    0.00000
Pd    4    0.00000    0.75000    0.00000    1.00000    0.00000
Pd    4    0.00429    0.75514    0.22469    1.00000    0.00000
Pd    4    0.17158    0.83783    0.14934    1.00000    0.00000
Pd    4    0.08333    0.91667    0.07487    1.00000    0.00000
Pd    4    0.25000    0.75000    0.00000    1.00000    0.00000
Pd    4    0.26130    0.76333    0.22720    1.00000    0.00000
Pd    4    0.41916    0.83656    0.15120    1.00000    0.00000
Pd    4    0.33333    0.91667    0.07487    1.00000    0.00000
Pd    4    0.50000    0.75000    0.00000    1.00000    0.00000
Pd    4    0.50659    0.76227    0.22960    1.00000    0.00000
Pd    4    0.66799    0.83696    0.15034    1.00000    0.00000
Pd    4    0.58333    0.91667    0.07487    1.00000    0.00000
Pd    4    0.75000    0.75000    0.00000    1.00000    0.00000
Pd    4    0.75614    0.75659    0.22823    1.00000    0.00000
Pd    4    0.91784    0.83743    0.15011    1.00000    0.00000
Pd    4    0.83333    0.91667    0.07487    1.00000    0.00000
END
