# Supplementary material for: Intentional Formation of Persistent Surface Redox Mediators by Adsorption of Polyconjugated Carbonyl Complexes to Pd Nanoparticles
Source: J Am Chem Soc. 2025 Apr 4;147(20):16885–900. doi: 10.1021/jacs.4c15874 (PMC12100725; doi:10.1021/jacs.4c15874)
Supplement: Supplementary file 2 [file ja4c15874_si_002.zip › Structures/Heterogeneous/Adsorption/Quinones/2_16_O, 5_16_H/Chemisorbed/NQ.res]

TITL CONTCAR
CELL 0.0000 11.0046 11.0046 30.0000 90.0000 90.0000 120.0000
LATT -1
SFAC C H O Pd
 C    1    0.55150    0.49193    0.31237    1.00000    0.00000
 C    1    0.65566    0.44540    0.30354    1.00000    0.00000
 C    1    0.59821    0.64175    0.30149    1.00000    0.00000
 C    1    0.74774    0.74312    0.30238    1.00000    0.00000
 C    1    0.80142    0.54418    0.30594    1.00000    0.00000
 C    1    0.84504    0.69190    0.31705    1.00000    0.00000
 C    1    0.50147    0.69387    0.30315    1.00000    0.00000
 C    1    0.79404    0.88964    0.30551    1.00000    0.00000
 C    1    0.69878    0.94084    0.30310    1.00000    0.00000
 C    1    0.55007    0.84042    0.30267    1.00000    0.00000
 H    2    0.59471    0.67688    0.18584    1.00000    0.00000
 H    2    0.33288    0.42037    0.18056    1.00000    0.00000
 H    2    0.08176    0.16194    0.17508    1.00000    0.00000
 H    2    0.59242    0.17092    0.19443    1.00000    0.00000
 H    2    0.08854    0.66701    0.18198    1.00000    0.00000
 H    2    0.33569    0.42395    0.25605    1.00000    0.00000
 H    2    0.61888    0.33548    0.31161    1.00000    0.00000
 H    2    0.87473    0.50970    0.31608    1.00000    0.00000
 H    2    0.90269    0.95997    0.31523    1.00000    0.00000
 H    2    0.73323    0.04746    0.31457    1.00000    0.00000
 H    2    0.47720    0.87625    0.31181    1.00000    0.00000
 H    2    0.39355    0.62035    0.31284    1.00000    0.00000
 O    3    0.08495    0.18155    0.26950    1.00000    0.00000
 O    3    0.09943    0.91403    0.26620    1.00000    0.00000
 O    3    0.43969    0.41429    0.33249    1.00000    0.00000
 O    3    0.94972    0.76513    0.34002    1.00000    0.00000
 O    3    0.13287    0.53961    0.28589    1.00000    0.00000
 O    3    0.20526    0.68251    0.29165    1.00000    0.00000
Pd    4    0.00000    0.00000    0.00000    1.00000    0.00000
Pd    4    0.00227    0.00187    0.23175    1.00000    0.00000
Pd    4    0.16980    0.08211    0.15060    1.00000    0.00000
Pd    4    0.08333    0.16667    0.07487    1.00000    0.00000
Pd    4    0.25000    0.00000    0.00000    1.00000    0.00000
Pd    4    0.26634    0.01097    0.22777    1.00000    0.00000
Pd    4    0.41808    0.08495    0.15047    1.00000    0.00000
Pd    4    0.33333    0.16667    0.07487    1.00000    0.00000
Pd    4    0.50000    0.00000    0.00000    1.00000    0.00000
Pd    4    0.50538    0.00401    0.22709    1.00000    0.00000
Pd    4    0.66932    0.08316    0.15015    1.00000    0.00000
Pd    4    0.58333    0.16667    0.07487    1.00000    0.00000
Pd    4    0.75000    0.00000    0.00000    1.00000    0.00000
Pd    4    0.75074    0.00102    0.23082    1.00000    0.00000
Pd    4    0.91264    0.07923    0.15103    1.00000    0.00000
Pd    4    0.83333    0.16667    0.07487    1.00000    0.00000
Pd    4    0.00000    0.25000    0.00000    1.00000    0.00000
Pd    4    0.99554    0.25156    0.22658    1.00000    0.00000
Pd    4    0.16695    0.33569    0.14958    1.00000    0.00000
Pd    4    0.08333    0.41667    0.07487    1.00000    0.00000
Pd    4    0.25000    0.25000    0.00000    1.00000    0.00000
Pd    4    0.26112    0.25519    0.23103    1.00000    0.00000
Pd    4    0.41986    0.33527    0.15178    1.00000    0.00000
Pd    4    0.33333    0.41667    0.07487    1.00000    0.00000
Pd    4    0.50000    0.25000    0.00000    1.00000    0.00000
Pd    4    0.50655    0.25469    0.22697    1.00000    0.00000
Pd    4    0.67045    0.33761    0.15094    1.00000    0.00000
Pd    4    0.58333    0.41667    0.07487    1.00000    0.00000
Pd    4    0.75000    0.25000    0.00000    1.00000    0.00000
Pd    4    0.75538    0.25247    0.22831    1.00000    0.00000
Pd    4    0.91800    0.33323    0.15116    1.00000    0.00000
Pd    4    0.83333    0.41667    0.07487    1.00000    0.00000
Pd    4    0.00000    0.50000    0.00000    1.00000    0.00000
Pd    4    0.00366    0.50017    0.22868    1.00000    0.00000
Pd    4    0.16877    0.58359    0.14929    1.00000    0.00000
Pd    4    0.08333    0.66667    0.07487    1.00000    0.00000
Pd    4    0.25000    0.50000    0.00000    1.00000    0.00000
Pd    4    0.24917    0.50230    0.22847    1.00000    0.00000
Pd    4    0.41930    0.58757    0.15161    1.00000    0.00000
Pd    4    0.33333    0.66667    0.07487    1.00000    0.00000
Pd    4    0.50000    0.50000    0.00000    1.00000    0.00000
Pd    4    0.51213    0.50879    0.23291    1.00000    0.00000
Pd    4    0.66996    0.58360    0.15166    1.00000    0.00000
Pd    4    0.58333    0.66667    0.07487    1.00000    0.00000
Pd    4    0.75000    0.50000    0.00000    1.00000    0.00000
Pd    4    0.75672    0.49932    0.23485    1.00000    0.00000
Pd    4    0.91456    0.58204    0.15266    1.00000    0.00000
Pd    4    0.83333    0.66667    0.07487    1.00000    0.00000
Pd    4    0.00000    0.75000    0.00000    1.00000    0.00000
Pd    4    0.00478    0.74975    0.22473    1.00000    0.00000
Pd    4    0.17152    0.83704    0.14932    1.00000    0.00000
Pd    4    0.08333    0.91667    0.07487    1.00000    0.00000
Pd    4    0.25000    0.75000    0.00000    1.00000    0.00000
Pd    4    0.25656    0.75718    0.22762    1.00000    0.00000
Pd    4    0.41865    0.83416    0.15125    1.00000    0.00000
Pd    4    0.33333    0.91667    0.07487    1.00000    0.00000
Pd    4    0.50000    0.75000    0.00000    1.00000    0.00000
Pd    4    0.49945    0.75481    0.23195    1.00000    0.00000
Pd    4    0.66759    0.83486    0.15119    1.00000    0.00000
Pd    4    0.58333    0.91667    0.07487    1.00000    0.00000
Pd    4    0.75000    0.75000    0.00000    1.00000    0.00000
Pd    4    0.76120    0.75374    0.22837    1.00000    0.00000
Pd    4    0.91851    0.83571    0.14982    1.00000    0.00000
Pd    4    0.83333    0.91667    0.07487    1.00000    0.00000
END
