# Supplementary material for: Intentional Formation of Persistent Surface Redox Mediators by Adsorption of Polyconjugated Carbonyl Complexes to Pd Nanoparticles
Source: J Am Chem Soc. 2025 Apr 4;147(20):16885–900. doi: 10.1021/jacs.4c15874 (PMC12100725; doi:10.1021/jacs.4c15874)
Supplement: Supplementary file 2 [file ja4c15874_si_002.zip › Structures/Heterogeneous/Adsorption/Quinones/2_16_O, 5_16_H/Physisorbed/BQ1.res]

TITL CONTCAR
CELL 0.0000 11.0046 11.0046 30.0000 90.0000 90.0000 120.0000
LATT -1
SFAC C H O Pd
 C    1    0.40541    0.36865    0.67855    1.00000    0.00000
 C    1    0.50533    0.31600    0.67973    1.00000    0.00000
 C    1    0.46259    0.52202    0.67822    1.00000    0.00000
 C    1    0.60178    0.61140    0.68113    1.00000    0.00000
 C    1    0.64448    0.40535    0.68286    1.00000    0.00000
 C    1    0.70112    0.55852    0.68495    1.00000    0.00000
 H    2    0.58563    0.67738    0.19743    1.00000    0.00000
 H    2    0.33008    0.42193    0.18395    1.00000    0.00000
 H    2    0.08050    0.16247    0.17722    1.00000    0.00000
 H    2    0.58929    0.17375    0.19622    1.00000    0.00000
 H    2    0.08462    0.66467    0.18250    1.00000    0.00000
 H    2    0.34958    0.43315    0.26106    1.00000    0.00000
 H    2    0.46050    0.20243    0.67836    1.00000    0.00000
 H    2    0.72056    0.36940    0.68432    1.00000    0.00000
 H    2    0.38668    0.55802    0.67590    1.00000    0.00000
 H    2    0.64686    0.72509    0.68126    1.00000    0.00000
 O    3    0.07547    0.17980    0.27165    1.00000    0.00000
 O    3    0.09051    0.90765    0.26905    1.00000    0.00000
 O    3    0.27671    0.28621    0.67810    1.00000    0.00000
 O    3    0.82882    0.64058    0.69000    1.00000    0.00000
 O    3    0.14054    0.54254    0.28612    1.00000    0.00000
 O    3    0.21348    0.68547    0.29185    1.00000    0.00000
Pd    4    0.00000    0.00000    0.00000    1.00000    0.00000
Pd    4    0.99093    0.99683    0.23755    1.00000    0.00000
Pd    4    0.16711    0.08185    0.15227    1.00000    0.00000
Pd    4    0.08333    0.16667    0.07487    1.00000    0.00000
Pd    4    0.25000    0.00000    0.00000    1.00000    0.00000
Pd    4    0.25913    0.00779    0.22966    1.00000    0.00000
Pd    4    0.41452    0.08365    0.15128    1.00000    0.00000
Pd    4    0.33333    0.16667    0.07487    1.00000    0.00000
Pd    4    0.50000    0.00000    0.00000    1.00000    0.00000
Pd    4    0.50392    0.00337    0.22800    1.00000    0.00000
Pd    4    0.66746    0.08406    0.14986    1.00000    0.00000
Pd    4    0.58333    0.16667    0.07487    1.00000    0.00000
Pd    4    0.75000    0.00000    0.00000    1.00000    0.00000
Pd    4    0.74870    0.00172    0.22658    1.00000    0.00000
Pd    4    0.91302    0.07989    0.15077    1.00000    0.00000
Pd    4    0.83333    0.16667    0.07487    1.00000    0.00000
Pd    4    0.00000    0.25000    0.00000    1.00000    0.00000
Pd    4    0.99280    0.25144    0.22675    1.00000    0.00000
Pd    4    0.16656    0.33516    0.15065    1.00000    0.00000
Pd    4    0.08333    0.41667    0.07487    1.00000    0.00000
Pd    4    0.25000    0.25000    0.00000    1.00000    0.00000
Pd    4    0.25827    0.25506    0.23589    1.00000    0.00000
Pd    4    0.41596    0.33224    0.15177    1.00000    0.00000
Pd    4    0.33333    0.41667    0.07487    1.00000    0.00000
Pd    4    0.50000    0.25000    0.00000    1.00000    0.00000
Pd    4    0.50322    0.25513    0.22848    1.00000    0.00000
Pd    4    0.66700    0.33468    0.15025    1.00000    0.00000
Pd    4    0.58333    0.41667    0.07487    1.00000    0.00000
Pd    4    0.75000    0.25000    0.00000    1.00000    0.00000
Pd    4    0.75257    0.25465    0.22891    1.00000    0.00000
Pd    4    0.91737    0.33355    0.15163    1.00000    0.00000
Pd    4    0.83333    0.41667    0.07487    1.00000    0.00000
Pd    4    0.00000    0.50000    0.00000    1.00000    0.00000
Pd    4    0.00120    0.50147    0.23062    1.00000    0.00000
Pd    4    0.16776    0.58288    0.15008    1.00000    0.00000
Pd    4    0.08333    0.66667    0.07487    1.00000    0.00000
Pd    4    0.25000    0.50000    0.00000    1.00000    0.00000
Pd    4    0.25247    0.50433    0.23049    1.00000    0.00000
Pd    4    0.41680    0.58566    0.15124    1.00000    0.00000
Pd    4    0.33333    0.66667    0.07487    1.00000    0.00000
Pd    4    0.50000    0.50000    0.00000    1.00000    0.00000
Pd    4    0.50795    0.50350    0.23027    1.00000    0.00000
Pd    4    0.66755    0.58358    0.15030    1.00000    0.00000
Pd    4    0.58333    0.66667    0.07487    1.00000    0.00000
Pd    4    0.75000    0.50000    0.00000    1.00000    0.00000
Pd    4    0.75073    0.50102    0.22738    1.00000    0.00000
Pd    4    0.91577    0.58314    0.15162    1.00000    0.00000
Pd    4    0.83333    0.66667    0.07487    1.00000    0.00000
Pd    4    0.00000    0.75000    0.00000    1.00000    0.00000
Pd    4    0.99532    0.74638    0.22683    1.00000    0.00000
Pd    4    0.16952    0.83688    0.15038    1.00000    0.00000
Pd    4    0.08333    0.91667    0.07487    1.00000    0.00000
Pd    4    0.25000    0.75000    0.00000    1.00000    0.00000
Pd    4    0.25764    0.75830    0.22801    1.00000    0.00000
Pd    4    0.41687    0.83487    0.15112    1.00000    0.00000
Pd    4    0.33333    0.91667    0.07487    1.00000    0.00000
Pd    4    0.50000    0.75000    0.00000    1.00000    0.00000
Pd    4    0.50324    0.75766    0.22972    1.00000    0.00000
Pd    4    0.66599    0.83428    0.14991    1.00000    0.00000
Pd    4    0.58333    0.91667    0.07487    1.00000    0.00000
Pd    4    0.75000    0.75000    0.00000    1.00000    0.00000
Pd    4    0.75199    0.75239    0.22776    1.00000    0.00000
Pd    4    0.91740    0.83575    0.15061    1.00000    0.00000
Pd    4    0.83333    0.91667    0.07487    1.00000    0.00000
END
