# Supplementary material for: Intentional Formation of Persistent Surface Redox Mediators by Adsorption of Polyconjugated Carbonyl Complexes to Pd Nanoparticles
Source: J Am Chem Soc. 2025 Apr 4;147(20):16885–900. doi: 10.1021/jacs.4c15874 (PMC12100725; doi:10.1021/jacs.4c15874)
Supplement: Supplementary file 2 [file ja4c15874_si_002.zip › Structures/Heterogeneous/Adsorption/Quinones/2_16_O, 5_16_H/Physisorbed/BQ2.res]

TITL CONTCAR
CELL 0.0000 11.0046 11.0046 30.0000 90.0000 90.0000 120.0000
LATT -1
SFAC C H O Pd
 C    1    0.40174    0.40123    0.63179    1.00000    0.00000
 C    1    0.48150    0.32498    0.63420    1.00000    0.00000
 C    1    0.47557    0.55705    0.63496    1.00000    0.00000
 C    1    0.61776    0.63070    0.63923    1.00000    0.00000
 C    1    0.62381    0.39863    0.63805    1.00000    0.00000
 C    1    0.69808    0.55474    0.63994    1.00000    0.00000
 C    1    0.39667    0.16816    0.63450    1.00000    0.00000
 C    1    0.71230    0.33128    0.64287    1.00000    0.00000
 C    1    0.38519    0.62308    0.63568    1.00000    0.00000
 C    1    0.70039    0.78634    0.64560    1.00000    0.00000
 H    2    0.75076    0.75180    0.17920    1.00000    0.00000
 H    2    0.33598    0.42333    0.18350    1.00000    0.00000
 H    2    0.08121    0.16307    0.17655    1.00000    0.00000
 H    2    0.58884    0.17430    0.19640    1.00000    0.00000
 H    2    0.08296    0.66391    0.18287    1.00000    0.00000
 H    2    0.35207    0.43598    0.26079    1.00000    0.00000
 H    2    0.81032    0.82786    0.63604    1.00000    0.00000
 H    2    0.69955    0.81184    0.68112    1.00000    0.00000
 H    2    0.65608    0.84073    0.62686    1.00000    0.00000
 H    2    0.28357    0.55423    0.61988    1.00000    0.00000
 H    2    0.43595    0.72604    0.61931    1.00000    0.00000
 H    2    0.36375    0.63942    0.67041    1.00000    0.00000
 H    2    0.37448    0.12978    0.66917    1.00000    0.00000
 H    2    0.45216    0.12004    0.61863    1.00000    0.00000
 H    2    0.29510    0.13142    0.61813    1.00000    0.00000
 H    2    0.82168    0.40513    0.63403    1.00000    0.00000
 H    2    0.67298    0.23602    0.62254    1.00000    0.00000
 H    2    0.71148    0.30003    0.67785    1.00000    0.00000
 O    3    0.07619    0.18036    0.27127    1.00000    0.00000
 O    3    0.09273    0.91014    0.26888    1.00000    0.00000
 O    3    0.27163    0.33376    0.62824    1.00000    0.00000
 O    3    0.82830    0.62224    0.64311    1.00000    0.00000
 O    3    0.14239    0.54436    0.28643    1.00000    0.00000
 O    3    0.21512    0.68721    0.29204    1.00000    0.00000
Pd    4    0.00000    0.00000    0.00000    1.00000    0.00000
Pd    4    0.99139    0.99714    0.23731    1.00000    0.00000
Pd    4    0.16839    0.08297    0.15197    1.00000    0.00000
Pd    4    0.08333    0.16667    0.07487    1.00000    0.00000
Pd    4    0.25000    0.00000    0.00000    1.00000    0.00000
Pd    4    0.26009    0.00917    0.22922    1.00000    0.00000
Pd    4    0.41510    0.08394    0.15132    1.00000    0.00000
Pd    4    0.33333    0.16667    0.07487    1.00000    0.00000
Pd    4    0.50000    0.00000    0.00000    1.00000    0.00000
Pd    4    0.50451    0.00391    0.22824    1.00000    0.00000
Pd    4    0.66775    0.08452    0.15002    1.00000    0.00000
Pd    4    0.58333    0.16667    0.07487    1.00000    0.00000
Pd    4    0.75000    0.00000    0.00000    1.00000    0.00000
Pd    4    0.74868    0.00181    0.22698    1.00000    0.00000
Pd    4    0.91348    0.08114    0.15091    1.00000    0.00000
Pd    4    0.83333    0.16667    0.07487    1.00000    0.00000
Pd    4    0.00000    0.25000    0.00000    1.00000    0.00000
Pd    4    0.99267    0.25261    0.22701    1.00000    0.00000
Pd    4    0.16728    0.33641    0.15089    1.00000    0.00000
Pd    4    0.08333    0.41667    0.07487    1.00000    0.00000
Pd    4    0.25000    0.25000    0.00000    1.00000    0.00000
Pd    4    0.25862    0.25731    0.23524    1.00000    0.00000
Pd    4    0.41665    0.33291    0.15168    1.00000    0.00000
Pd    4    0.33333    0.41667    0.07487    1.00000    0.00000
Pd    4    0.50000    0.25000    0.00000    1.00000    0.00000
Pd    4    0.50338    0.25624    0.22860    1.00000    0.00000
Pd    4    0.66744    0.33471    0.15027    1.00000    0.00000
Pd    4    0.58333    0.41667    0.07487    1.00000    0.00000
Pd    4    0.75000    0.25000    0.00000    1.00000    0.00000
Pd    4    0.75261    0.25561    0.22922    1.00000    0.00000
Pd    4    0.91779    0.33412    0.15177    1.00000    0.00000
Pd    4    0.83333    0.41667    0.07487    1.00000    0.00000
Pd    4    0.00000    0.50000    0.00000    1.00000    0.00000
Pd    4    0.00127    0.50240    0.23098    1.00000    0.00000
Pd    4    0.16801    0.58350    0.15017    1.00000    0.00000
Pd    4    0.08333    0.66667    0.07487    1.00000    0.00000
Pd    4    0.25000    0.50000    0.00000    1.00000    0.00000
Pd    4    0.25446    0.50767    0.23060    1.00000    0.00000
Pd    4    0.41733    0.58670    0.15138    1.00000    0.00000
Pd    4    0.33333    0.66667    0.07487    1.00000    0.00000
Pd    4    0.50000    0.50000    0.00000    1.00000    0.00000
Pd    4    0.50809    0.50713    0.22944    1.00000    0.00000
Pd    4    0.66554    0.58150    0.15067    1.00000    0.00000
Pd    4    0.58333    0.66667    0.07487    1.00000    0.00000
Pd    4    0.75000    0.50000    0.00000    1.00000    0.00000
Pd    4    0.74961    0.50197    0.22765    1.00000    0.00000
Pd    4    0.91585    0.58322    0.15189    1.00000    0.00000
Pd    4    0.83333    0.66667    0.07487    1.00000    0.00000
Pd    4    0.00000    0.75000    0.00000    1.00000    0.00000
Pd    4    0.99443    0.74634    0.22773    1.00000    0.00000
Pd    4    0.16998    0.83692    0.15058    1.00000    0.00000
Pd    4    0.08333    0.91667    0.07487    1.00000    0.00000
Pd    4    0.25000    0.75000    0.00000    1.00000    0.00000
Pd    4    0.25848    0.75950    0.22814    1.00000    0.00000
Pd    4    0.41691    0.83510    0.15097    1.00000    0.00000
Pd    4    0.33333    0.91667    0.07487    1.00000    0.00000
Pd    4    0.50000    0.75000    0.00000    1.00000    0.00000
Pd    4    0.50546    0.75773    0.22782    1.00000    0.00000
Pd    4    0.66454    0.83499    0.15036    1.00000    0.00000
Pd    4    0.58333    0.91667    0.07487    1.00000    0.00000
Pd    4    0.75000    0.75000    0.00000    1.00000    0.00000
Pd    4    0.74719    0.75094    0.23587    1.00000    0.00000
Pd    4    0.92095    0.83784    0.15122    1.00000    0.00000
Pd    4    0.83333    0.91667    0.07487    1.00000    0.00000
END
