# Supplementary material for: Intentional Formation of Persistent Surface Redox Mediators by Adsorption of Polyconjugated Carbonyl Complexes to Pd Nanoparticles
Source: J Am Chem Soc. 2025 Apr 4;147(20):16885–900. doi: 10.1021/jacs.4c15874 (PMC12100725; doi:10.1021/jacs.4c15874)
Supplement: Supplementary file 2 [file ja4c15874_si_002.zip › Structures/Heterogeneous/Adsorption/Quinones/2_16_O, 5_16_H/Physisorbed/BQ3.res]

TITL CONTCAR
CELL 0.0000 11.0046 11.0046 30.0000 90.0000 90.0000 120.0000
LATT -1
SFAC C F H O Pd
 C    1    0.41179    0.40286    0.66658    1.00000    0.00000
 C    1    0.51197    0.34970    0.66890    1.00000    0.00000
 C    1    0.47387    0.55774    0.66628    1.00000    0.00000
 C    1    0.61316    0.64518    0.66951    1.00000    0.00000
 C    1    0.65121    0.43716    0.67235    1.00000    0.00000
 C    1    0.71282    0.59190    0.67390    1.00000    0.00000
 F    2    0.45562    0.21044    0.66744    1.00000    0.00000
 F    2    0.74203    0.39033    0.67458    1.00000    0.00000
 F    2    0.38336    0.60462    0.66252    1.00000    0.00000
 F    2    0.67004    0.78453    0.66909    1.00000    0.00000
 H    3    0.58604    0.67655    0.19628    1.00000    0.00000
 H    3    0.33034    0.42179    0.18382    1.00000    0.00000
 H    3    0.08066    0.16236    0.17703    1.00000    0.00000
 H    3    0.58903    0.17326    0.19612    1.00000    0.00000
 H    3    0.08436    0.66415    0.18274    1.00000    0.00000
 H    3    0.34955    0.43253    0.26102    1.00000    0.00000
 O    4    0.07560    0.17931    0.27150    1.00000    0.00000
 O    4    0.09061    0.90763    0.26896    1.00000    0.00000
 O    4    0.28464    0.32316    0.66479    1.00000    0.00000
 O    4    0.83928    0.67147    0.67838    1.00000    0.00000
 O    4    0.14173    0.54242    0.28619    1.00000    0.00000
 O    4    0.21467    0.68540    0.29193    1.00000    0.00000
Pd    5    0.00000    0.00000    0.00000    1.00000    0.00000
Pd    5    0.99078    0.99637    0.23730    1.00000    0.00000
Pd    5    0.16728    0.08171    0.15224    1.00000    0.00000
Pd    5    0.08333    0.16667    0.07487    1.00000    0.00000
Pd    5    0.25000    0.00000    0.00000    1.00000    0.00000
Pd    5    0.25937    0.00759    0.22966    1.00000    0.00000
Pd    5    0.41461    0.08351    0.15132    1.00000    0.00000
Pd    5    0.33333    0.16667    0.07487    1.00000    0.00000
Pd    5    0.50000    0.00000    0.00000    1.00000    0.00000
Pd    5    0.50405    0.00316    0.22810    1.00000    0.00000
Pd    5    0.66756    0.08406    0.14994    1.00000    0.00000
Pd    5    0.58333    0.16667    0.07487    1.00000    0.00000
Pd    5    0.75000    0.00000    0.00000    1.00000    0.00000
Pd    5    0.74874    0.00159    0.22669    1.00000    0.00000
Pd    5    0.91308    0.07991    0.15080    1.00000    0.00000
Pd    5    0.83333    0.16667    0.07487    1.00000    0.00000
Pd    5    0.00000    0.25000    0.00000    1.00000    0.00000
Pd    5    0.99260    0.25136    0.22684    1.00000    0.00000
Pd    5    0.16652    0.33512    0.15067    1.00000    0.00000
Pd    5    0.08333    0.41667    0.07487    1.00000    0.00000
Pd    5    0.25000    0.25000    0.00000    1.00000    0.00000
Pd    5    0.25832    0.25486    0.23569    1.00000    0.00000
Pd    5    0.41603    0.33211    0.15178    1.00000    0.00000
Pd    5    0.33333    0.41667    0.07487    1.00000    0.00000
Pd    5    0.50000    0.25000    0.00000    1.00000    0.00000
Pd    5    0.50323    0.25487    0.22858    1.00000    0.00000
Pd    5    0.66701    0.33455    0.15029    1.00000    0.00000
Pd    5    0.58333    0.41667    0.07487    1.00000    0.00000
Pd    5    0.75000    0.25000    0.00000    1.00000    0.00000
Pd    5    0.75242    0.25447    0.22902    1.00000    0.00000
Pd    5    0.91737    0.33355    0.15169    1.00000    0.00000
Pd    5    0.83333    0.41667    0.07487    1.00000    0.00000
Pd    5    0.00000    0.50000    0.00000    1.00000    0.00000
Pd    5    0.00120    0.50130    0.23080    1.00000    0.00000
Pd    5    0.16772    0.58281    0.15013    1.00000    0.00000
Pd    5    0.08333    0.66667    0.07487    1.00000    0.00000
Pd    5    0.25000    0.50000    0.00000    1.00000    0.00000
Pd    5    0.25256    0.50420    0.23046    1.00000    0.00000
Pd    5    0.41674    0.58555    0.15118    1.00000    0.00000
Pd    5    0.33333    0.66667    0.07487    1.00000    0.00000
Pd    5    0.50000    0.50000    0.00000    1.00000    0.00000
Pd    5    0.50798    0.50339    0.23028    1.00000    0.00000
Pd    5    0.66759    0.58346    0.15025    1.00000    0.00000
Pd    5    0.58333    0.66667    0.07487    1.00000    0.00000
Pd    5    0.75000    0.50000    0.00000    1.00000    0.00000
Pd    5    0.75062    0.50077    0.22734    1.00000    0.00000
Pd    5    0.91585    0.58307    0.15165    1.00000    0.00000
Pd    5    0.83333    0.66667    0.07487    1.00000    0.00000
Pd    5    0.00000    0.75000    0.00000    1.00000    0.00000
Pd    5    0.99512    0.74581    0.22694    1.00000    0.00000
Pd    5    0.16950    0.83666    0.15046    1.00000    0.00000
Pd    5    0.08333    0.91667    0.07487    1.00000    0.00000
Pd    5    0.25000    0.75000    0.00000    1.00000    0.00000
Pd    5    0.25798    0.75817    0.22804    1.00000    0.00000
Pd    5    0.41688    0.83486    0.15109    1.00000    0.00000
Pd    5    0.33333    0.91667    0.07487    1.00000    0.00000
Pd    5    0.50000    0.75000    0.00000    1.00000    0.00000
Pd    5    0.50367    0.75736    0.22946    1.00000    0.00000
Pd    5    0.66620    0.83446    0.14986    1.00000    0.00000
Pd    5    0.58333    0.91667    0.07487    1.00000    0.00000
Pd    5    0.75000    0.75000    0.00000    1.00000    0.00000
Pd    5    0.75175    0.75206    0.22761    1.00000    0.00000
Pd    5    0.91759    0.83569    0.15063    1.00000    0.00000
Pd    5    0.83333    0.91667    0.07487    1.00000    0.00000
END
