# Supplementary material for: Intentional Formation of Persistent Surface Redox Mediators by Adsorption of Polyconjugated Carbonyl Complexes to Pd Nanoparticles
Source: J Am Chem Soc. 2025 Apr 4;147(20):16885–900. doi: 10.1021/jacs.4c15874 (PMC12100725; doi:10.1021/jacs.4c15874)
Supplement: Supplementary file 2 [file ja4c15874_si_002.zip › Structures/Heterogeneous/Adsorption/Quinones/2_16_O, 5_16_H/Physisorbed/BQ4.res]

TITL CONTCAR
CELL 0.0000 11.0046 11.0046 30.0000 90.0000 90.0000 120.0000
LATT -1
SFAC C Cl H O Pd
 C    1    0.40287    0.44381    0.64769    1.00000    0.00000
 C    1    0.48933    0.37401    0.64865    1.00000    0.00000
 C    1    0.47914    0.60040    0.64782    1.00000    0.00000
 C    1    0.62018    0.67578    0.65423    1.00000    0.00000
 C    1    0.63046    0.44941    0.65480    1.00000    0.00000
 C    1    0.70449    0.60492    0.66047    1.00000    0.00000
Cl    2    0.40012    0.19690    0.64208    1.00000    0.00000
Cl    2    0.73338    0.37485    0.65679    1.00000    0.00000
Cl    2    0.37863    0.67598    0.64017    1.00000    0.00000
Cl    2    0.71150    0.85402    0.65584    1.00000    0.00000
 H    3    0.59168    0.67684    0.19488    1.00000    0.00000
 H    3    0.33183    0.42258    0.18370    1.00000    0.00000
 H    3    0.08188    0.16302    0.17677    1.00000    0.00000
 H    3    0.59102    0.17395    0.19616    1.00000    0.00000
 H    3    0.08564    0.66474    0.18286    1.00000    0.00000
 H    3    0.35105    0.43291    0.26090    1.00000    0.00000
 O    4    0.07751    0.18004    0.27116    1.00000    0.00000
 O    4    0.09264    0.90889    0.26878    1.00000    0.00000
 O    4    0.27409    0.37512    0.64657    1.00000    0.00000
 O    4    0.83027    0.67215    0.66933    1.00000    0.00000
 O    4    0.14466    0.54305    0.28615    1.00000    0.00000
 O    4    0.21768    0.68597    0.29194    1.00000    0.00000
Pd    5    0.00000    0.00000    0.00000    1.00000    0.00000
Pd    5    0.99278    0.99723    0.23696    1.00000    0.00000
Pd    5    0.16831    0.08207    0.15217    1.00000    0.00000
Pd    5    0.08333    0.16667    0.07487    1.00000    0.00000
Pd    5    0.25000    0.00000    0.00000    1.00000    0.00000
Pd    5    0.26142    0.00849    0.22961    1.00000    0.00000
Pd    5    0.41572    0.08405    0.15134    1.00000    0.00000
Pd    5    0.33333    0.16667    0.07487    1.00000    0.00000
Pd    5    0.50000    0.00000    0.00000    1.00000    0.00000
Pd    5    0.50591    0.00387    0.22815    1.00000    0.00000
Pd    5    0.66856    0.08463    0.14999    1.00000    0.00000
Pd    5    0.58333    0.16667    0.07487    1.00000    0.00000
Pd    5    0.75000    0.00000    0.00000    1.00000    0.00000
Pd    5    0.75061    0.00255    0.22678    1.00000    0.00000
Pd    5    0.91405    0.08046    0.15075    1.00000    0.00000
Pd    5    0.83333    0.16667    0.07487    1.00000    0.00000
Pd    5    0.00000    0.25000    0.00000    1.00000    0.00000
Pd    5    0.99431    0.25242    0.22678    1.00000    0.00000
Pd    5    0.16752    0.33570    0.15059    1.00000    0.00000
Pd    5    0.08333    0.41667    0.07487    1.00000    0.00000
Pd    5    0.25000    0.25000    0.00000    1.00000    0.00000
Pd    5    0.26011    0.25569    0.23540    1.00000    0.00000
Pd    5    0.41710    0.33258    0.15182    1.00000    0.00000
Pd    5    0.33333    0.41667    0.07487    1.00000    0.00000
Pd    5    0.50000    0.25000    0.00000    1.00000    0.00000
Pd    5    0.50506    0.25567    0.22864    1.00000    0.00000
Pd    5    0.66807    0.33518    0.15039    1.00000    0.00000
Pd    5    0.58333    0.41667    0.07487    1.00000    0.00000
Pd    5    0.75000    0.25000    0.00000    1.00000    0.00000
Pd    5    0.75428    0.25548    0.22916    1.00000    0.00000
Pd    5    0.91834    0.33414    0.15168    1.00000    0.00000
Pd    5    0.83333    0.41667    0.07487    1.00000    0.00000
Pd    5    0.00000    0.50000    0.00000    1.00000    0.00000
Pd    5    0.00306    0.50233    0.23093    1.00000    0.00000
Pd    5    0.16861    0.58331    0.15014    1.00000    0.00000
Pd    5    0.08333    0.66667    0.07487    1.00000    0.00000
Pd    5    0.25000    0.50000    0.00000    1.00000    0.00000
Pd    5    0.25443    0.50513    0.23034    1.00000    0.00000
Pd    5    0.41767    0.58603    0.15115    1.00000    0.00000
Pd    5    0.33333    0.66667    0.07487    1.00000    0.00000
Pd    5    0.50000    0.50000    0.00000    1.00000    0.00000
Pd    5    0.50972    0.50437    0.23035    1.00000    0.00000
Pd    5    0.66864    0.58391    0.15037    1.00000    0.00000
Pd    5    0.58333    0.66667    0.07487    1.00000    0.00000
Pd    5    0.75000    0.50000    0.00000    1.00000    0.00000
Pd    5    0.75234    0.50161    0.22767    1.00000    0.00000
Pd    5    0.91682    0.58359    0.15177    1.00000    0.00000
Pd    5    0.83333    0.66667    0.07487    1.00000    0.00000
Pd    5    0.00000    0.75000    0.00000    1.00000    0.00000
Pd    5    0.99675    0.74646    0.22711    1.00000    0.00000
Pd    5    0.17038    0.83706    0.15052    1.00000    0.00000
Pd    5    0.08333    0.91667    0.07487    1.00000    0.00000
Pd    5    0.25000    0.75000    0.00000    1.00000    0.00000
Pd    5    0.26004    0.75900    0.22808    1.00000    0.00000
Pd    5    0.41777    0.83540    0.15102    1.00000    0.00000
Pd    5    0.33333    0.91667    0.07487    1.00000    0.00000
Pd    5    0.50000    0.75000    0.00000    1.00000    0.00000
Pd    5    0.50593    0.75798    0.22902    1.00000    0.00000
Pd    5    0.66731    0.83513    0.14984    1.00000    0.00000
Pd    5    0.58333    0.91667    0.07487    1.00000    0.00000
Pd    5    0.75000    0.75000    0.00000    1.00000    0.00000
Pd    5    0.75341    0.75294    0.22796    1.00000    0.00000
Pd    5    0.91851    0.83609    0.15072    1.00000    0.00000
Pd    5    0.83333    0.91667    0.07487    1.00000    0.00000
END
