# Supplementary material for: Intentional Formation of Persistent Surface Redox Mediators by Adsorption of Polyconjugated Carbonyl Complexes to Pd Nanoparticles
Source: J Am Chem Soc. 2025 Apr 4;147(20):16885–900. doi: 10.1021/jacs.4c15874 (PMC12100725; doi:10.1021/jacs.4c15874)
Supplement: Supplementary file 2 [file ja4c15874_si_002.zip › Structures/Heterogeneous/Adsorption/Quinones/2_16_O, 5_16_H/Physisorbed/HKH.res]

TITL CONTCAR
CELL 0.0000 11.0046 11.0046 30.0000 90.0000 90.0000 120.0000
LATT -1
SFAC C H O Pd
 C    1    0.40682    0.48067    0.68328    1.00000    0.00000
 C    1    0.49183    0.40668    0.67950    1.00000    0.00000
 C    1    0.48048    0.63931    0.67830    1.00000    0.00000
 C    1    0.63941    0.72437    0.68216    1.00000    0.00000
 C    1    0.65096    0.49231    0.68216    1.00000    0.00000
 C    1    0.72101    0.64899    0.69102    1.00000    0.00000
 H    2    0.59000    0.67925    0.19693    1.00000    0.00000
 H    2    0.33232    0.42231    0.18380    1.00000    0.00000
 H    2    0.08180    0.16318    0.17697    1.00000    0.00000
 H    2    0.59268    0.17539    0.19600    1.00000    0.00000
 H    2    0.08577    0.66488    0.18289    1.00000    0.00000
 H    2    0.35063    0.43456    0.26097    1.00000    0.00000
 O    3    0.43226    0.27845    0.67559    1.00000    0.00000
 O    3    0.72188    0.43497    0.67884    1.00000    0.00000
 O    3    0.41193    0.69835    0.67274    1.00000    0.00000
 O    3    0.70109    0.85299    0.67948    1.00000    0.00000
 O    3    0.07812    0.18169    0.27126    1.00000    0.00000
 O    3    0.09314    0.90993    0.26870    1.00000    0.00000
 O    3    0.27912    0.41247    0.68870    1.00000    0.00000
 O    3    0.84355    0.71468    0.70364    1.00000    0.00000
 O    3    0.14560    0.54564    0.28615    1.00000    0.00000
 O    3    0.21782    0.68765    0.29182    1.00000    0.00000
Pd    4    0.00000    0.00000    0.00000    1.00000    0.00000
Pd    4    0.99349    0.99878    0.23734    1.00000    0.00000
Pd    4    0.16843    0.08249    0.15224    1.00000    0.00000
Pd    4    0.08333    0.16667    0.07487    1.00000    0.00000
Pd    4    0.25000    0.00000    0.00000    1.00000    0.00000
Pd    4    0.26181    0.00987    0.22969    1.00000    0.00000
Pd    4    0.41586    0.08457    0.15133    1.00000    0.00000
Pd    4    0.33333    0.16667    0.07487    1.00000    0.00000
Pd    4    0.50000    0.00000    0.00000    1.00000    0.00000
Pd    4    0.50630    0.00525    0.22812    1.00000    0.00000
Pd    4    0.66877    0.08507    0.14995    1.00000    0.00000
Pd    4    0.58333    0.16667    0.07487    1.00000    0.00000
Pd    4    0.75000    0.00000    0.00000    1.00000    0.00000
Pd    4    0.75119    0.00369    0.22675    1.00000    0.00000
Pd    4    0.91423    0.08086    0.15077    1.00000    0.00000
Pd    4    0.83333    0.16667    0.07487    1.00000    0.00000
Pd    4    0.00000    0.25000    0.00000    1.00000    0.00000
Pd    4    0.99511    0.25357    0.22683    1.00000    0.00000
Pd    4    0.16780    0.33614    0.15067    1.00000    0.00000
Pd    4    0.08333    0.41667    0.07487    1.00000    0.00000
Pd    4    0.25000    0.25000    0.00000    1.00000    0.00000
Pd    4    0.26061    0.25709    0.23569    1.00000    0.00000
Pd    4    0.41737    0.33311    0.15190    1.00000    0.00000
Pd    4    0.33333    0.41667    0.07487    1.00000    0.00000
Pd    4    0.50000    0.25000    0.00000    1.00000    0.00000
Pd    4    0.50555    0.25680    0.22858    1.00000    0.00000
Pd    4    0.66829    0.33566    0.15028    1.00000    0.00000
Pd    4    0.58333    0.41667    0.07487    1.00000    0.00000
Pd    4    0.75000    0.25000    0.00000    1.00000    0.00000
Pd    4    0.75492    0.25659    0.22919    1.00000    0.00000
Pd    4    0.91859    0.33460    0.15169    1.00000    0.00000
Pd    4    0.83333    0.41667    0.07487    1.00000    0.00000
Pd    4    0.00000    0.50000    0.00000    1.00000    0.00000
Pd    4    0.00371    0.50347    0.23093    1.00000    0.00000
Pd    4    0.16890    0.58375    0.15011    1.00000    0.00000
Pd    4    0.08333    0.66667    0.07487    1.00000    0.00000
Pd    4    0.25000    0.50000    0.00000    1.00000    0.00000
Pd    4    0.25465    0.50650    0.23048    1.00000    0.00000
Pd    4    0.41802    0.58658    0.15129    1.00000    0.00000
Pd    4    0.33333    0.66667    0.07487    1.00000    0.00000
Pd    4    0.50000    0.50000    0.00000    1.00000    0.00000
Pd    4    0.50997    0.50530    0.23050    1.00000    0.00000
Pd    4    0.66876    0.58447    0.15036    1.00000    0.00000
Pd    4    0.58333    0.66667    0.07487    1.00000    0.00000
Pd    4    0.75000    0.50000    0.00000    1.00000    0.00000
Pd    4    0.75296    0.50289    0.22748    1.00000    0.00000
Pd    4    0.91716    0.58425    0.15169    1.00000    0.00000
Pd    4    0.83333    0.66667    0.07487    1.00000    0.00000
Pd    4    0.00000    0.75000    0.00000    1.00000    0.00000
Pd    4    0.99747    0.74793    0.22705    1.00000    0.00000
Pd    4    0.17067    0.83760    0.15045    1.00000    0.00000
Pd    4    0.08333    0.91667    0.07487    1.00000    0.00000
Pd    4    0.25000    0.75000    0.00000    1.00000    0.00000
Pd    4    0.26000    0.76033    0.22798    1.00000    0.00000
Pd    4    0.41814    0.83589    0.15108    1.00000    0.00000
Pd    4    0.33333    0.91667    0.07487    1.00000    0.00000
Pd    4    0.50000    0.75000    0.00000    1.00000    0.00000
Pd    4    0.50585    0.75938    0.22948    1.00000    0.00000
Pd    4    0.66738    0.83536    0.14989    1.00000    0.00000
Pd    4    0.58333    0.91667    0.07487    1.00000    0.00000
Pd    4    0.75000    0.75000    0.00000    1.00000    0.00000
Pd    4    0.75433    0.75420    0.22800    1.00000    0.00000
Pd    4    0.91855    0.83653    0.15068    1.00000    0.00000
Pd    4    0.83333    0.91667    0.07487    1.00000    0.00000
END
