# Supplementary material for: Intentional Formation of Persistent Surface Redox Mediators by Adsorption of Polyconjugated Carbonyl Complexes to Pd Nanoparticles
Source: J Am Chem Soc. 2025 Apr 4;147(20):16885–900. doi: 10.1021/jacs.4c15874 (PMC12100725; doi:10.1021/jacs.4c15874)
Supplement: Supplementary file 2 [file ja4c15874_si_002.zip › Structures/Heterogeneous/Adsorption/Quinones/2_16_O, 5_16_H/Physisorbed/NQ.res]

TITL CONTCAR
CELL 0.0000 11.0046 11.0046 30.0000 90.0000 90.0000 120.0000
LATT -1
SFAC C H O Pd
 C    1    0.44442    0.38871    0.65811    1.00000    0.00000
 C    1    0.55295    0.34773    0.65447    1.00000    0.00000
 C    1    0.49243    0.54087    0.66091    1.00000    0.00000
 C    1    0.63675    0.63986    0.66535    1.00000    0.00000
 C    1    0.69079    0.44229    0.65852    1.00000    0.00000
 C    1    0.74149    0.59240    0.66682    1.00000    0.00000
 C    1    0.39476    0.58674    0.65843    1.00000    0.00000
 C    1    0.68092    0.78311    0.66744    1.00000    0.00000
 C    1    0.58280    0.82799    0.66480    1.00000    0.00000
 C    1    0.43980    0.72986    0.66021    1.00000    0.00000
 H    2    0.58781    0.67902    0.19639    1.00000    0.00000
 H    2    0.33237    0.42058    0.18333    1.00000    0.00000
 H    2    0.08167    0.16284    0.17661    1.00000    0.00000
 H    2    0.59087    0.17353    0.19610    1.00000    0.00000
 H    2    0.08584    0.66535    0.18240    1.00000    0.00000
 H    2    0.34991    0.43290    0.26079    1.00000    0.00000
 H    2    0.51482    0.23631    0.64903    1.00000    0.00000
 H    2    0.77141    0.41235    0.65654    1.00000    0.00000
 H    2    0.79283    0.85819    0.67053    1.00000    0.00000
 H    2    0.61768    0.93979    0.66598    1.00000    0.00000
 H    2    0.36344    0.76523    0.65774    1.00000    0.00000
 H    2    0.28397    0.50886    0.65450    1.00000    0.00000
 O    3    0.07715    0.17931    0.27106    1.00000    0.00000
 O    3    0.09197    0.90824    0.26859    1.00000    0.00000
 O    3    0.31814    0.29764    0.65854    1.00000    0.00000
 O    3    0.86784    0.67433    0.67437    1.00000    0.00000
 O    3    0.14067    0.54189    0.28620    1.00000    0.00000
 O    3    0.21329    0.68479    0.29208    1.00000    0.00000
Pd    4    0.00000    0.00000    0.00000    1.00000    0.00000
Pd    4    0.99204    0.99654    0.23684    1.00000    0.00000
Pd    4    0.16804    0.08180    0.15208    1.00000    0.00000
Pd    4    0.08333    0.16667    0.07487    1.00000    0.00000
Pd    4    0.25000    0.00000    0.00000    1.00000    0.00000
Pd    4    0.26082    0.00814    0.22950    1.00000    0.00000
Pd    4    0.41550    0.08375    0.15131    1.00000    0.00000
Pd    4    0.33333    0.16667    0.07487    1.00000    0.00000
Pd    4    0.50000    0.00000    0.00000    1.00000    0.00000
Pd    4    0.50515    0.00357    0.22827    1.00000    0.00000
Pd    4    0.66817    0.08423    0.15003    1.00000    0.00000
Pd    4    0.58333    0.16667    0.07487    1.00000    0.00000
Pd    4    0.75000    0.00000    0.00000    1.00000    0.00000
Pd    4    0.74979    0.00190    0.22684    1.00000    0.00000
Pd    4    0.91359    0.08002    0.15075    1.00000    0.00000
Pd    4    0.83333    0.16667    0.07487    1.00000    0.00000
Pd    4    0.00000    0.25000    0.00000    1.00000    0.00000
Pd    4    0.99374    0.25171    0.22674    1.00000    0.00000
Pd    4    0.16731    0.33561    0.15061    1.00000    0.00000
Pd    4    0.08333    0.41667    0.07487    1.00000    0.00000
Pd    4    0.25000    0.25000    0.00000    1.00000    0.00000
Pd    4    0.25943    0.25543    0.23517    1.00000    0.00000
Pd    4    0.41703    0.33239    0.15171    1.00000    0.00000
Pd    4    0.33333    0.41667    0.07487    1.00000    0.00000
Pd    4    0.50000    0.25000    0.00000    1.00000    0.00000
Pd    4    0.50450    0.25532    0.22854    1.00000    0.00000
Pd    4    0.66788    0.33486    0.15035    1.00000    0.00000
Pd    4    0.58333    0.41667    0.07487    1.00000    0.00000
Pd    4    0.75000    0.25000    0.00000    1.00000    0.00000
Pd    4    0.75360    0.25472    0.22921    1.00000    0.00000
Pd    4    0.91802    0.33371    0.15165    1.00000    0.00000
Pd    4    0.83333    0.41667    0.07487    1.00000    0.00000
Pd    4    0.00000    0.50000    0.00000    1.00000    0.00000
Pd    4    0.00182    0.50134    0.23059    1.00000    0.00000
Pd    4    0.16843    0.58306    0.15012    1.00000    0.00000
Pd    4    0.08333    0.66667    0.07487    1.00000    0.00000
Pd    4    0.25000    0.50000    0.00000    1.00000    0.00000
Pd    4    0.25327    0.50495    0.23054    1.00000    0.00000
Pd    4    0.41738    0.58596    0.15137    1.00000    0.00000
Pd    4    0.33333    0.66667    0.07487    1.00000    0.00000
Pd    4    0.50000    0.50000    0.00000    1.00000    0.00000
Pd    4    0.50881    0.50394    0.23030    1.00000    0.00000
Pd    4    0.66826    0.58372    0.15034    1.00000    0.00000
Pd    4    0.58333    0.66667    0.07487    1.00000    0.00000
Pd    4    0.75000    0.50000    0.00000    1.00000    0.00000
Pd    4    0.75150    0.50112    0.22750    1.00000    0.00000
Pd    4    0.91642    0.58322    0.15165    1.00000    0.00000
Pd    4    0.83333    0.66667    0.07487    1.00000    0.00000
Pd    4    0.00000    0.75000    0.00000    1.00000    0.00000
Pd    4    0.99594    0.74576    0.22695    1.00000    0.00000
Pd    4    0.17018    0.83691    0.15045    1.00000    0.00000
Pd    4    0.08333    0.91667    0.07487    1.00000    0.00000
Pd    4    0.25000    0.75000    0.00000    1.00000    0.00000
Pd    4    0.25884    0.75839    0.22826    1.00000    0.00000
Pd    4    0.41748    0.83502    0.15128    1.00000    0.00000
Pd    4    0.33333    0.91667    0.07487    1.00000    0.00000
Pd    4    0.50000    0.75000    0.00000    1.00000    0.00000
Pd    4    0.50457    0.75771    0.22996    1.00000    0.00000
Pd    4    0.66661    0.83459    0.15000    1.00000    0.00000
Pd    4    0.58333    0.91667    0.07487    1.00000    0.00000
Pd    4    0.75000    0.75000    0.00000    1.00000    0.00000
Pd    4    0.75269    0.75232    0.22785    1.00000    0.00000
Pd    4    0.91802    0.83574    0.15066    1.00000    0.00000
Pd    4    0.83333    0.91667    0.07487    1.00000    0.00000
END
