# Supplementary material for: Intentional Formation of Persistent Surface Redox Mediators by Adsorption of Polyconjugated Carbonyl Complexes to Pd Nanoparticles
Source: J Am Chem Soc. 2025 Apr 4;147(20):16885–900. doi: 10.1021/jacs.4c15874 (PMC12100725; doi:10.1021/jacs.4c15874)
Supplement: Supplementary file 2 [file ja4c15874_si_002.zip › Structures/Heterogeneous/Adsorption/Quinones/5_16_O, 2_16_H/Chemisorbed/BQ1.res]

TITL CONTCAR
CELL 0.0000 11.0046 11.0046 30.0000 90.0000 90.0000 120.0000
LATT -1
SFAC C H O Pd
 C    1    0.56956    0.52206    0.31218    1.00000    0.00000
 C    1    0.66973    0.46913    0.30566    1.00000    0.00000
 C    1    0.62232    0.67242    0.30127    1.00000    0.00000
 C    1    0.76924    0.76837    0.30463    1.00000    0.00000
 C    1    0.81585    0.56463    0.30818    1.00000    0.00000
 C    1    0.86182    0.71306    0.31931    1.00000    0.00000
 H    2    0.32608    0.42084    0.18163    1.00000    0.00000
 H    2    0.34191    0.44644    0.25744    1.00000    0.00000
 H    2    0.62873    0.35887    0.31408    1.00000    0.00000
 H    2    0.88713    0.52754    0.31823    1.00000    0.00000
 H    2    0.54951    0.71060    0.30813    1.00000    0.00000
 H    2    0.80527    0.87728    0.31396    1.00000    0.00000
 H    2    0.59176    0.42143    0.18640    1.00000    0.00000
 O    3    0.83020    0.16205    0.26595    1.00000    0.00000
 O    3    0.58112    0.15903    0.26559    1.00000    0.00000
 O    3    0.33902    0.16846    0.26778    1.00000    0.00000
 O    3    0.07756    0.16775    0.26772    1.00000    0.00000
 O    3    0.08088    0.90516    0.26419    1.00000    0.00000
 O    3    0.45724    0.45049    0.33263    1.00000    0.00000
 O    3    0.96448    0.78265    0.34350    1.00000    0.00000
 O    3    0.13399    0.54048    0.28431    1.00000    0.00000
 O    3    0.20683    0.68304    0.28987    1.00000    0.00000
Pd    4    0.00000    0.00000    0.00000    1.00000    0.00000
Pd    4    0.99519    0.99778    0.22703    1.00000    0.00000
Pd    4    0.16680    0.08455    0.15027    1.00000    0.00000
Pd    4    0.08333    0.16667    0.07487    1.00000    0.00000
Pd    4    0.25000    0.00000    0.00000    1.00000    0.00000
Pd    4    0.25590    0.99950    0.22676    1.00000    0.00000
Pd    4    0.41669    0.08581    0.15006    1.00000    0.00000
Pd    4    0.33333    0.16667    0.07487    1.00000    0.00000
Pd    4    0.50000    0.00000    0.00000    1.00000    0.00000
Pd    4    0.49949    0.99538    0.22506    1.00000    0.00000
Pd    4    0.66789    0.08642    0.14919    1.00000    0.00000
Pd    4    0.58333    0.16667    0.07487    1.00000    0.00000
Pd    4    0.75000    0.00000    0.00000    1.00000    0.00000
Pd    4    0.74557    0.99684    0.22480    1.00000    0.00000
Pd    4    0.91770    0.08445    0.15005    1.00000    0.00000
Pd    4    0.83333    0.16667    0.07487    1.00000    0.00000
Pd    4    0.00000    0.25000    0.00000    1.00000    0.00000
Pd    4    0.00285    0.25943    0.22761    1.00000    0.00000
Pd    4    0.16249    0.33109    0.15087    1.00000    0.00000
Pd    4    0.08333    0.41667    0.07487    1.00000    0.00000
Pd    4    0.25000    0.25000    0.00000    1.00000    0.00000
Pd    4    0.25636    0.26489    0.23305    1.00000    0.00000
Pd    4    0.41587    0.33340    0.15173    1.00000    0.00000
Pd    4    0.33333    0.41667    0.07487    1.00000    0.00000
Pd    4    0.50000    0.25000    0.00000    1.00000    0.00000
Pd    4    0.50679    0.26116    0.22814    1.00000    0.00000
Pd    4    0.66968    0.33578    0.15234    1.00000    0.00000
Pd    4    0.58333    0.41667    0.07487    1.00000    0.00000
Pd    4    0.75000    0.25000    0.00000    1.00000    0.00000
Pd    4    0.75664    0.26220    0.22872    1.00000    0.00000
Pd    4    0.91665    0.33398    0.15135    1.00000    0.00000
Pd    4    0.83333    0.41667    0.07487    1.00000    0.00000
Pd    4    0.00000    0.50000    0.00000    1.00000    0.00000
Pd    4    0.00538    0.50860    0.22638    1.00000    0.00000
Pd    4    0.16632    0.58485    0.14858    1.00000    0.00000
Pd    4    0.08333    0.66667    0.07487    1.00000    0.00000
Pd    4    0.25000    0.50000    0.00000    1.00000    0.00000
Pd    4    0.25117    0.51063    0.22700    1.00000    0.00000
Pd    4    0.41832    0.58764    0.15008    1.00000    0.00000
Pd    4    0.33333    0.66667    0.07487    1.00000    0.00000
Pd    4    0.50000    0.50000    0.00000    1.00000    0.00000
Pd    4    0.50709    0.51353    0.23023    1.00000    0.00000
Pd    4    0.67035    0.58828    0.15252    1.00000    0.00000
Pd    4    0.58333    0.66667    0.07487    1.00000    0.00000
Pd    4    0.75000    0.50000    0.00000    1.00000    0.00000
Pd    4    0.75877    0.51075    0.23704    1.00000    0.00000
Pd    4    0.91605    0.58439    0.15201    1.00000    0.00000
Pd    4    0.83333    0.66667    0.07487    1.00000    0.00000
Pd    4    0.00000    0.75000    0.00000    1.00000    0.00000
Pd    4    0.99909    0.74757    0.22195    1.00000    0.00000
Pd    4    0.16940    0.83693    0.14940    1.00000    0.00000
Pd    4    0.08333    0.91667    0.07487    1.00000    0.00000
Pd    4    0.25000    0.75000    0.00000    1.00000    0.00000
Pd    4    0.25332    0.75470    0.22614    1.00000    0.00000
Pd    4    0.41719    0.83685    0.15068    1.00000    0.00000
Pd    4    0.33333    0.91667    0.07487    1.00000    0.00000
Pd    4    0.50000    0.75000    0.00000    1.00000    0.00000
Pd    4    0.50076    0.75504    0.22538    1.00000    0.00000
Pd    4    0.66891    0.83617    0.15116    1.00000    0.00000
Pd    4    0.58333    0.91667    0.07487    1.00000    0.00000
Pd    4    0.75000    0.75000    0.00000    1.00000    0.00000
Pd    4    0.75089    0.75626    0.23285    1.00000    0.00000
Pd    4    0.91566    0.83669    0.15029    1.00000    0.00000
Pd    4    0.83333    0.91667    0.07487    1.00000    0.00000
END
