# Supplementary material for: Intentional Formation of Persistent Surface Redox Mediators by Adsorption of Polyconjugated Carbonyl Complexes to Pd Nanoparticles
Source: J Am Chem Soc. 2025 Apr 4;147(20):16885–900. doi: 10.1021/jacs.4c15874 (PMC12100725; doi:10.1021/jacs.4c15874)
Supplement: Supplementary file 2 [file ja4c15874_si_002.zip › Structures/Heterogeneous/Adsorption/Quinones/5_16_O, 2_16_H/Chemisorbed/BQ2.res]

TITL CONTCAR
CELL 0.0000 11.0046 11.0046 30.0000 90.0000 90.0000 120.0000
LATT -1
SFAC C H O Pd
 C    1    0.58468    0.55300    0.32502    1.00000    0.00000
 C    1    0.66632    0.47707    0.32373    1.00000    0.00000
 C    1    0.65835    0.70969    0.31945    1.00000    0.00000
 C    1    0.80749    0.78762    0.32358    1.00000    0.00000
 C    1    0.81619    0.55537    0.32415    1.00000    0.00000
 C    1    0.88586    0.71063    0.33181    1.00000    0.00000
 C    1    0.58874    0.33093    0.34188    1.00000    0.00000
 C    1    0.89947    0.48866    0.33934    1.00000    0.00000
 C    1    0.57033    0.77444    0.33117    1.00000    0.00000
 C    1    0.88136    0.93662    0.33953    1.00000    0.00000
 H    2    0.33487    0.41911    0.18093    1.00000    0.00000
 H    2    0.35024    0.44211    0.25610    1.00000    0.00000
 H    2    0.99414    0.98731    0.33297    1.00000    0.00000
 H    2    0.86695    0.93534    0.37600    1.00000    0.00000
 H    2    0.83958    0.99920    0.32476    1.00000    0.00000
 H    2    0.46419    0.71249    0.31744    1.00000    0.00000
 H    2    0.61755    0.88365    0.32018    1.00000    0.00000
 H    2    0.55897    0.77267    0.36778    1.00000    0.00000
 H    2    0.58847    0.33926    0.37857    1.00000    0.00000
 H    2    0.63828    0.26924    0.33330    1.00000    0.00000
 H    2    0.47922    0.27559    0.33085    1.00000    0.00000
 H    2    0.01088    0.55685    0.33180    1.00000    0.00000
 H    2    0.86204    0.38512    0.32432    1.00000    0.00000
 H    2    0.88911    0.47428    0.37584    1.00000    0.00000
 H    2    0.59279    0.41994    0.18770    1.00000    0.00000
 O    3    0.82934    0.16232    0.26627    1.00000    0.00000
 O    3    0.57676    0.15143    0.26457    1.00000    0.00000
 O    3    0.33735    0.16628    0.26719    1.00000    0.00000
 O    3    0.07633    0.16471    0.26650    1.00000    0.00000
 O    3    0.07700    0.89920    0.26343    1.00000    0.00000
 O    3    0.45876    0.48828    0.33528    1.00000    0.00000
 O    3    0.00330    0.77247    0.34918    1.00000    0.00000
 O    3    0.22223    0.56700    0.29340    1.00000    0.00000
 O    3    0.23616    0.69631    0.29100    1.00000    0.00000
Pd    4    0.00000    0.00000    0.00000    1.00000    0.00000
Pd    4    0.99030    0.99197    0.22648    1.00000    0.00000
Pd    4    0.16663    0.08385    0.15036    1.00000    0.00000
Pd    4    0.08333    0.16667    0.07487    1.00000    0.00000
Pd    4    0.25000    0.00000    0.00000    1.00000    0.00000
Pd    4    0.25385    0.99574    0.22637    1.00000    0.00000
Pd    4    0.41645    0.08373    0.15026    1.00000    0.00000
Pd    4    0.33333    0.16667    0.07487    1.00000    0.00000
Pd    4    0.50000    0.00000    0.00000    1.00000    0.00000
Pd    4    0.49663    0.98952    0.22411    1.00000    0.00000
Pd    4    0.66750    0.08408    0.14956    1.00000    0.00000
Pd    4    0.58333    0.16667    0.07487    1.00000    0.00000
Pd    4    0.75000    0.00000    0.00000    1.00000    0.00000
Pd    4    0.74489    0.99362    0.22556    1.00000    0.00000
Pd    4    0.91804    0.08412    0.15036    1.00000    0.00000
Pd    4    0.83333    0.16667    0.07487    1.00000    0.00000
Pd    4    0.00000    0.25000    0.00000    1.00000    0.00000
Pd    4    0.00259    0.26091    0.22822    1.00000    0.00000
Pd    4    0.16439    0.33324    0.15220    1.00000    0.00000
Pd    4    0.08333    0.41667    0.07487    1.00000    0.00000
Pd    4    0.25000    0.25000    0.00000    1.00000    0.00000
Pd    4    0.25549    0.26324    0.23209    1.00000    0.00000
Pd    4    0.41699    0.33127    0.15079    1.00000    0.00000
Pd    4    0.33333    0.41667    0.07487    1.00000    0.00000
Pd    4    0.50000    0.25000    0.00000    1.00000    0.00000
Pd    4    0.50922    0.26272    0.22893    1.00000    0.00000
Pd    4    0.67036    0.33571    0.15285    1.00000    0.00000
Pd    4    0.58333    0.41667    0.07487    1.00000    0.00000
Pd    4    0.75000    0.25000    0.00000    1.00000    0.00000
Pd    4    0.75391    0.26292    0.22962    1.00000    0.00000
Pd    4    0.91563    0.33110    0.15047    1.00000    0.00000
Pd    4    0.83333    0.41667    0.07487    1.00000    0.00000
Pd    4    0.00000    0.50000    0.00000    1.00000    0.00000
Pd    4    0.99347    0.50227    0.22253    1.00000    0.00000
Pd    4    0.16562    0.58326    0.14915    1.00000    0.00000
Pd    4    0.08333    0.66667    0.07487    1.00000    0.00000
Pd    4    0.25000    0.50000    0.00000    1.00000    0.00000
Pd    4    0.25065    0.51187    0.23015    1.00000    0.00000
Pd    4    0.41836    0.58702    0.14975    1.00000    0.00000
Pd    4    0.33333    0.66667    0.07487    1.00000    0.00000
Pd    4    0.50000    0.50000    0.00000    1.00000    0.00000
Pd    4    0.50888    0.51117    0.22669    1.00000    0.00000
Pd    4    0.67328    0.58899    0.15351    1.00000    0.00000
Pd    4    0.58333    0.66667    0.07487    1.00000    0.00000
Pd    4    0.75000    0.50000    0.00000    1.00000    0.00000
Pd    4    0.75407    0.51067    0.25380    1.00000    0.00000
Pd    4    0.91415    0.58441    0.15007    1.00000    0.00000
Pd    4    0.83333    0.66667    0.07487    1.00000    0.00000
Pd    4    0.00000    0.75000    0.00000    1.00000    0.00000
Pd    4    0.98813    0.73843    0.22270    1.00000    0.00000
Pd    4    0.16669    0.83398    0.15000    1.00000    0.00000
Pd    4    0.08333    0.91667    0.07487    1.00000    0.00000
Pd    4    0.25000    0.75000    0.00000    1.00000    0.00000
Pd    4    0.24742    0.74818    0.22617    1.00000    0.00000
Pd    4    0.41586    0.83404    0.15028    1.00000    0.00000
Pd    4    0.33333    0.91667    0.07487    1.00000    0.00000
Pd    4    0.50000    0.75000    0.00000    1.00000    0.00000
Pd    4    0.50365    0.75146    0.22449    1.00000    0.00000
Pd    4    0.67086    0.83469    0.15177    1.00000    0.00000
Pd    4    0.58333    0.91667    0.07487    1.00000    0.00000
Pd    4    0.75000    0.75000    0.00000    1.00000    0.00000
Pd    4    0.74632    0.75381    0.25094    1.00000    0.00000
Pd    4    0.91549    0.83611    0.15053    1.00000    0.00000
Pd    4    0.83333    0.91667    0.07487    1.00000    0.00000
END
