# Supplementary material for: Intentional Formation of Persistent Surface Redox Mediators by Adsorption of Polyconjugated Carbonyl Complexes to Pd Nanoparticles
Source: J Am Chem Soc. 2025 Apr 4;147(20):16885–900. doi: 10.1021/jacs.4c15874 (PMC12100725; doi:10.1021/jacs.4c15874)
Supplement: Supplementary file 2 [file ja4c15874_si_002.zip › Structures/Heterogeneous/Adsorption/Quinones/5_16_O, 2_16_H/Chemisorbed/BQ3.res]

TITL CONTCAR
CELL 0.0000 11.0046 11.0046 30.0000 90.0000 90.0000 120.0000
LATT -1
SFAC C F H O Pd
 C    1    0.56866    0.52467    0.31553    1.00000    0.00000
 C    1    0.67045    0.47205    0.31104    1.00000    0.00000
 C    1    0.62839    0.67773    0.30500    1.00000    0.00000
 C    1    0.77623    0.77280    0.30989    1.00000    0.00000
 C    1    0.81865    0.56700    0.31273    1.00000    0.00000
 C    1    0.87109    0.71805    0.32385    1.00000    0.00000
 F    2    0.62289    0.34369    0.32877    1.00000    0.00000
 F    2    0.89845    0.51694    0.33020    1.00000    0.00000
 F    2    0.54207    0.72695    0.31720    1.00000    0.00000
 F    2    0.81569    0.90198    0.32624    1.00000    0.00000
 H    3    0.32991    0.41924    0.18153    1.00000    0.00000
 H    3    0.34323    0.44663    0.25749    1.00000    0.00000
 H    3    0.59034    0.42081    0.18587    1.00000    0.00000
 O    4    0.82841    0.16140    0.26607    1.00000    0.00000
 O    4    0.57967    0.15610    0.26446    1.00000    0.00000
 O    4    0.33937    0.16790    0.26815    1.00000    0.00000
 O    4    0.07526    0.16445    0.26828    1.00000    0.00000
 O    4    0.07948    0.90341    0.26435    1.00000    0.00000
 O    4    0.45318    0.45382    0.33318    1.00000    0.00000
 O    4    0.97686    0.78776    0.34598    1.00000    0.00000
 O    4    0.14505    0.54061    0.28421    1.00000    0.00000
 O    4    0.21615    0.68258    0.28973    1.00000    0.00000
Pd    5    0.00000    0.00000    0.00000    1.00000    0.00000
Pd    5    0.99205    0.99465    0.22742    1.00000    0.00000
Pd    5    0.16600    0.08376    0.15055    1.00000    0.00000
Pd    5    0.08333    0.16667    0.07487    1.00000    0.00000
Pd    5    0.25000    0.00000    0.00000    1.00000    0.00000
Pd    5    0.25503    0.99905    0.22693    1.00000    0.00000
Pd    5    0.41630    0.08501    0.15009    1.00000    0.00000
Pd    5    0.33333    0.16667    0.07487    1.00000    0.00000
Pd    5    0.50000    0.00000    0.00000    1.00000    0.00000
Pd    5    0.49765    0.99307    0.22453    1.00000    0.00000
Pd    5    0.66771    0.08553    0.14917    1.00000    0.00000
Pd    5    0.58333    0.16667    0.07487    1.00000    0.00000
Pd    5    0.75000    0.00000    0.00000    1.00000    0.00000
Pd    5    0.74400    0.99547    0.22505    1.00000    0.00000
Pd    5    0.91762    0.08425    0.15032    1.00000    0.00000
Pd    5    0.83333    0.16667    0.07487    1.00000    0.00000
Pd    5    0.00000    0.25000    0.00000    1.00000    0.00000
Pd    5    0.00240    0.25837    0.22850    1.00000    0.00000
Pd    5    0.16274    0.33074    0.15124    1.00000    0.00000
Pd    5    0.08333    0.41667    0.07487    1.00000    0.00000
Pd    5    0.25000    0.25000    0.00000    1.00000    0.00000
Pd    5    0.25470    0.26369    0.23419    1.00000    0.00000
Pd    5    0.41538    0.33158    0.15128    1.00000    0.00000
Pd    5    0.33333    0.41667    0.07487    1.00000    0.00000
Pd    5    0.50000    0.25000    0.00000    1.00000    0.00000
Pd    5    0.50690    0.26112    0.22831    1.00000    0.00000
Pd    5    0.66991    0.33583    0.15264    1.00000    0.00000
Pd    5    0.58333    0.41667    0.07487    1.00000    0.00000
Pd    5    0.75000    0.25000    0.00000    1.00000    0.00000
Pd    5    0.75603    0.26192    0.22847    1.00000    0.00000
Pd    5    0.91687    0.33341    0.15153    1.00000    0.00000
Pd    5    0.83333    0.41667    0.07487    1.00000    0.00000
Pd    5    0.00000    0.50000    0.00000    1.00000    0.00000
Pd    5    0.00426    0.50764    0.22700    1.00000    0.00000
Pd    5    0.16539    0.58398    0.14866    1.00000    0.00000
Pd    5    0.08333    0.66667    0.07487    1.00000    0.00000
Pd    5    0.25000    0.50000    0.00000    1.00000    0.00000
Pd    5    0.25036    0.50957    0.22695    1.00000    0.00000
Pd    5    0.41737    0.58646    0.14946    1.00000    0.00000
Pd    5    0.33333    0.66667    0.07487    1.00000    0.00000
Pd    5    0.50000    0.50000    0.00000    1.00000    0.00000
Pd    5    0.50423    0.51014    0.22809    1.00000    0.00000
Pd    5    0.67199    0.58885    0.15340    1.00000    0.00000
Pd    5    0.58333    0.66667    0.07487    1.00000    0.00000
Pd    5    0.75000    0.50000    0.00000    1.00000    0.00000
Pd    5    0.75751    0.51021    0.24350    1.00000    0.00000
Pd    5    0.91532    0.58322    0.15250    1.00000    0.00000
Pd    5    0.83333    0.66667    0.07487    1.00000    0.00000
Pd    5    0.00000    0.75000    0.00000    1.00000    0.00000
Pd    5    0.99589    0.74515    0.22244    1.00000    0.00000
Pd    5    0.16798    0.83600    0.14964    1.00000    0.00000
Pd    5    0.08333    0.91667    0.07487    1.00000    0.00000
Pd    5    0.25000    0.75000    0.00000    1.00000    0.00000
Pd    5    0.25117    0.75353    0.22579    1.00000    0.00000
Pd    5    0.41612    0.83615    0.14985    1.00000    0.00000
Pd    5    0.33333    0.91667    0.07487    1.00000    0.00000
Pd    5    0.50000    0.75000    0.00000    1.00000    0.00000
Pd    5    0.49901    0.75326    0.22349    1.00000    0.00000
Pd    5    0.67000    0.83541    0.15147    1.00000    0.00000
Pd    5    0.58333    0.91667    0.07487    1.00000    0.00000
Pd    5    0.75000    0.75000    0.00000    1.00000    0.00000
Pd    5    0.74538    0.75291    0.23930    1.00000    0.00000
Pd    5    0.91537    0.83616    0.15073    1.00000    0.00000
Pd    5    0.83333    0.91667    0.07487    1.00000    0.00000
END
