# Supplementary material for: Intentional Formation of Persistent Surface Redox Mediators by Adsorption of Polyconjugated Carbonyl Complexes to Pd Nanoparticles
Source: J Am Chem Soc. 2025 Apr 4;147(20):16885–900. doi: 10.1021/jacs.4c15874 (PMC12100725; doi:10.1021/jacs.4c15874)
Supplement: Supplementary file 2 [file ja4c15874_si_002.zip › Structures/Heterogeneous/Adsorption/Quinones/5_16_O, 2_16_H/Chemisorbed/BQ4.res]

TITL CONTCAR
CELL 0.0000 11.0046 11.0046 30.0000 90.0000 90.0000 120.0000
LATT -1
SFAC C Cl H O Pd
 C    1    0.56921    0.53873    0.32072    1.00000    0.00000
 C    1    0.65844    0.47125    0.32118    1.00000    0.00000
 C    1    0.64234    0.69282    0.30850    1.00000    0.00000
 C    1    0.78900    0.77903    0.31750    1.00000    0.00000
 C    1    0.80834    0.55594    0.32173    1.00000    0.00000
 C    1    0.87459    0.71182    0.32981    1.00000    0.00000
Cl    2    0.57746    0.30714    0.34396    1.00000    0.00000
Cl    2    0.90530    0.48483    0.34212    1.00000    0.00000
Cl    2    0.53114    0.76270    0.31262    1.00000    0.00000
Cl    2    0.85630    0.94731    0.33626    1.00000    0.00000
 H    3    0.33133    0.41981    0.18088    1.00000    0.00000
 H    3    0.34478    0.44569    0.25631    1.00000    0.00000
 H    3    0.59386    0.42175    0.18806    1.00000    0.00000
 O    4    0.82830    0.16208    0.26557    1.00000    0.00000
 O    4    0.57783    0.15435    0.26447    1.00000    0.00000
 O    4    0.33628    0.16612    0.26735    1.00000    0.00000
 O    4    0.07477    0.16386    0.26693    1.00000    0.00000
 O    4    0.07645    0.89980    0.26386    1.00000    0.00000
 O    4    0.44663    0.47652    0.33336    1.00000    0.00000
 O    4    0.98915    0.77847    0.34788    1.00000    0.00000
 O    4    0.15339    0.54299    0.28434    1.00000    0.00000
 O    4    0.21825    0.68496    0.28930    1.00000    0.00000
Pd    5    0.00000    0.00000    0.00000    1.00000    0.00000
Pd    5    0.99025    0.99228    0.22657    1.00000    0.00000
Pd    5    0.16557    0.08327    0.15037    1.00000    0.00000
Pd    5    0.08333    0.16667    0.07487    1.00000    0.00000
Pd    5    0.25000    0.00000    0.00000    1.00000    0.00000
Pd    5    0.25241    0.99690    0.22634    1.00000    0.00000
Pd    5    0.41587    0.08421    0.14994    1.00000    0.00000
Pd    5    0.33333    0.16667    0.07487    1.00000    0.00000
Pd    5    0.50000    0.00000    0.00000    1.00000    0.00000
Pd    5    0.49659    0.99235    0.22386    1.00000    0.00000
Pd    5    0.66740    0.08526    0.14924    1.00000    0.00000
Pd    5    0.58333    0.16667    0.07487    1.00000    0.00000
Pd    5    0.75000    0.00000    0.00000    1.00000    0.00000
Pd    5    0.74485    0.99446    0.22472    1.00000    0.00000
Pd    5    0.91669    0.08338    0.15002    1.00000    0.00000
Pd    5    0.83333    0.16667    0.07487    1.00000    0.00000
Pd    5    0.00000    0.25000    0.00000    1.00000    0.00000
Pd    5    0.00150    0.25870    0.22782    1.00000    0.00000
Pd    5    0.16272    0.33106    0.15101    1.00000    0.00000
Pd    5    0.08333    0.41667    0.07487    1.00000    0.00000
Pd    5    0.25000    0.25000    0.00000    1.00000    0.00000
Pd    5    0.25386    0.26308    0.23286    1.00000    0.00000
Pd    5    0.41542    0.33112    0.15066    1.00000    0.00000
Pd    5    0.33333    0.41667    0.07487    1.00000    0.00000
Pd    5    0.50000    0.25000    0.00000    1.00000    0.00000
Pd    5    0.50657    0.26105    0.22848    1.00000    0.00000
Pd    5    0.66928    0.33617    0.15281    1.00000    0.00000
Pd    5    0.58333    0.41667    0.07487    1.00000    0.00000
Pd    5    0.75000    0.25000    0.00000    1.00000    0.00000
Pd    5    0.75422    0.26257    0.22888    1.00000    0.00000
Pd    5    0.91576    0.33253    0.15121    1.00000    0.00000
Pd    5    0.83333    0.41667    0.07487    1.00000    0.00000
Pd    5    0.00000    0.50000    0.00000    1.00000    0.00000
Pd    5    1.00015    0.50563    0.22621    1.00000    0.00000
Pd    5    0.16484    0.58337    0.14864    1.00000    0.00000
Pd    5    0.08333    0.66667    0.07487    1.00000    0.00000
Pd    5    0.25000    0.50000    0.00000    1.00000    0.00000
Pd    5    0.24970    0.50985    0.22703    1.00000    0.00000
Pd    5    0.41798    0.58802    0.14992    1.00000    0.00000
Pd    5    0.33333    0.66667    0.07487    1.00000    0.00000
Pd    5    0.50000    0.50000    0.00000    1.00000    0.00000
Pd    5    0.50469    0.50803    0.22629    1.00000    0.00000
Pd    5    0.67287    0.58914    0.15373    1.00000    0.00000
Pd    5    0.58333    0.66667    0.07487    1.00000    0.00000
Pd    5    0.75000    0.50000    0.00000    1.00000    0.00000
Pd    5    0.75392    0.50625    0.25193    1.00000    0.00000
Pd    5    0.91449    0.58243    0.15178    1.00000    0.00000
Pd    5    0.83333    0.66667    0.07487    1.00000    0.00000
Pd    5    0.00000    0.75000    0.00000    1.00000    0.00000
Pd    5    0.98973    0.74000    0.22264    1.00000    0.00000
Pd    5    0.16706    0.83483    0.14961    1.00000    0.00000
Pd    5    0.08333    0.91667    0.07487    1.00000    0.00000
Pd    5    0.25000    0.75000    0.00000    1.00000    0.00000
Pd    5    0.24820    0.75235    0.22509    1.00000    0.00000
Pd    5    0.41687    0.83505    0.15040    1.00000    0.00000
Pd    5    0.33333    0.91667    0.07487    1.00000    0.00000
Pd    5    0.50000    0.75000    0.00000    1.00000    0.00000
Pd    5    0.49959    0.75205    0.22713    1.00000    0.00000
Pd    5    0.66848    0.83401    0.15223    1.00000    0.00000
Pd    5    0.58333    0.91667    0.07487    1.00000    0.00000
Pd    5    0.75000    0.75000    0.00000    1.00000    0.00000
Pd    5    0.74654    0.74868    0.24363    1.00000    0.00000
Pd    5    0.91451    0.83525    0.15050    1.00000    0.00000
Pd    5    0.83333    0.91667    0.07487    1.00000    0.00000
END
