# Supplementary material for: Intentional Formation of Persistent Surface Redox Mediators by Adsorption of Polyconjugated Carbonyl Complexes to Pd Nanoparticles
Source: J Am Chem Soc. 2025 Apr 4;147(20):16885–900. doi: 10.1021/jacs.4c15874 (PMC12100725; doi:10.1021/jacs.4c15874)
Supplement: Supplementary file 2 [file ja4c15874_si_002.zip › Structures/Heterogeneous/Adsorption/Quinones/5_16_O, 2_16_H/Chemisorbed/HKH.res]

TITL CONTCAR
CELL 0.0000 11.0046 11.0046 30.0000 90.0000 90.0000 120.0000
LATT -1
SFAC C H O Pd
 C    1    0.53622    0.53596    0.31871    1.00000    0.00000
 C    1    0.62200    0.45998    0.32169    1.00000    0.00000
 C    1    0.60781    0.68572    0.30086    1.00000    0.00000
 C    1    0.76526    0.77679    0.30871    1.00000    0.00000
 C    1    0.77960    0.54347    0.30931    1.00000    0.00000
 C    1    0.84646    0.70108    0.32072    1.00000    0.00000
 H    2    0.32798    0.42242    0.18065    1.00000    0.00000
 H    2    0.34135    0.44245    0.25656    1.00000    0.00000
 H    2    0.59629    0.42276    0.18697    1.00000    0.00000
 O    3    0.57090    0.34304    0.33784    1.00000    0.00000
 O    3    0.85293    0.48524    0.31072    1.00000    0.00000
 O    3    0.53441    0.74633    0.29678    1.00000    0.00000
 O    3    0.81888    0.90492    0.31495    1.00000    0.00000
 O    3    0.83369    0.16798    0.26502    1.00000    0.00000
 O    3    0.58453    0.16354    0.26536    1.00000    0.00000
 O    3    0.33957    0.16979    0.26797    1.00000    0.00000
 O    3    0.08160    0.17291    0.26730    1.00000    0.00000
 O    3    0.07904    0.90416    0.26454    1.00000    0.00000
 O    3    0.41940    0.48311    0.33597    1.00000    0.00000
 O    3    0.95585    0.76005    0.34160    1.00000    0.00000
 O    3    0.14824    0.54372    0.28388    1.00000    0.00000
 O    3    0.21592    0.68452    0.28970    1.00000    0.00000
Pd    4    0.00000    0.00000    0.00000    1.00000    0.00000
Pd    4    0.99609    0.00012    0.22807    1.00000    0.00000
Pd    4    0.16784    0.08516    0.15054    1.00000    0.00000
Pd    4    0.08333    0.16667    0.07487    1.00000    0.00000
Pd    4    0.25000    0.00000    0.00000    1.00000    0.00000
Pd    4    0.25640    0.99991    0.22772    1.00000    0.00000
Pd    4    0.41741    0.08653    0.15020    1.00000    0.00000
Pd    4    0.33333    0.16667    0.07487    1.00000    0.00000
Pd    4    0.50000    0.00000    0.00000    1.00000    0.00000
Pd    4    0.50260    0.99944    0.22492    1.00000    0.00000
Pd    4    0.66909    0.08732    0.14930    1.00000    0.00000
Pd    4    0.58333    0.16667    0.07487    1.00000    0.00000
Pd    4    0.75000    0.00000    0.00000    1.00000    0.00000
Pd    4    0.74961    0.00057    0.22524    1.00000    0.00000
Pd    4    0.91874    0.08531    0.15001    1.00000    0.00000
Pd    4    0.83333    0.16667    0.07487    1.00000    0.00000
Pd    4    0.00000    0.25000    0.00000    1.00000    0.00000
Pd    4    0.00568    0.26257    0.22690    1.00000    0.00000
Pd    4    0.16395    0.33281    0.15048    1.00000    0.00000
Pd    4    0.08333    0.41667    0.07487    1.00000    0.00000
Pd    4    0.25000    0.25000    0.00000    1.00000    0.00000
Pd    4    0.25848    0.26562    0.23184    1.00000    0.00000
Pd    4    0.41725    0.33483    0.15200    1.00000    0.00000
Pd    4    0.33333    0.41667    0.07487    1.00000    0.00000
Pd    4    0.50000    0.25000    0.00000    1.00000    0.00000
Pd    4    0.50831    0.26400    0.22912    1.00000    0.00000
Pd    4    0.67011    0.33572    0.15200    1.00000    0.00000
Pd    4    0.58333    0.41667    0.07487    1.00000    0.00000
Pd    4    0.75000    0.25000    0.00000    1.00000    0.00000
Pd    4    0.75918    0.26733    0.22862    1.00000    0.00000
Pd    4    0.91789    0.33516    0.15124    1.00000    0.00000
Pd    4    0.83333    0.41667    0.07487    1.00000    0.00000
Pd    4    0.00000    0.50000    0.00000    1.00000    0.00000
Pd    4    0.00701    0.51102    0.22718    1.00000    0.00000
Pd    4    0.16770    0.58633    0.14883    1.00000    0.00000
Pd    4    0.08333    0.66667    0.07487    1.00000    0.00000
Pd    4    0.25000    0.50000    0.00000    1.00000    0.00000
Pd    4    0.25411    0.51320    0.22684    1.00000    0.00000
Pd    4    0.42045    0.59019    0.15093    1.00000    0.00000
Pd    4    0.33333    0.66667    0.07487    1.00000    0.00000
Pd    4    0.50000    0.50000    0.00000    1.00000    0.00000
Pd    4    0.51158    0.51538    0.23225    1.00000    0.00000
Pd    4    0.67025    0.58836    0.15162    1.00000    0.00000
Pd    4    0.58333    0.66667    0.07487    1.00000    0.00000
Pd    4    0.75000    0.50000    0.00000    1.00000    0.00000
Pd    4    0.75698    0.51278    0.23486    1.00000    0.00000
Pd    4    0.91751    0.58496    0.15151    1.00000    0.00000
Pd    4    0.83333    0.66667    0.07487    1.00000    0.00000
Pd    4    0.00000    0.75000    0.00000    1.00000    0.00000
Pd    4    0.99946    0.74857    0.22186    1.00000    0.00000
Pd    4    0.17090    0.83771    0.14949    1.00000    0.00000
Pd    4    0.08333    0.91667    0.07487    1.00000    0.00000
Pd    4    0.25000    0.75000    0.00000    1.00000    0.00000
Pd    4    0.25535    0.75715    0.22610    1.00000    0.00000
Pd    4    0.41932    0.83801    0.15136    1.00000    0.00000
Pd    4    0.33333    0.91667    0.07487    1.00000    0.00000
Pd    4    0.50000    0.75000    0.00000    1.00000    0.00000
Pd    4    0.50518    0.75719    0.22815    1.00000    0.00000
Pd    4    0.66925    0.83811    0.15124    1.00000    0.00000
Pd    4    0.58333    0.91667    0.07487    1.00000    0.00000
Pd    4    0.75000    0.75000    0.00000    1.00000    0.00000
Pd    4    0.75422    0.75560    0.22905    1.00000    0.00000
Pd    4    0.91692    0.83777    0.14978    1.00000    0.00000
Pd    4    0.83333    0.91667    0.07487    1.00000    0.00000
END
