# Supplementary material for: Intentional Formation of Persistent Surface Redox Mediators by Adsorption of Polyconjugated Carbonyl Complexes to Pd Nanoparticles
Source: J Am Chem Soc. 2025 Apr 4;147(20):16885–900. doi: 10.1021/jacs.4c15874 (PMC12100725; doi:10.1021/jacs.4c15874)
Supplement: Supplementary file 2 [file ja4c15874_si_002.zip › Structures/Heterogeneous/Adsorption/Quinones/5_16_O, 2_16_H/Chemisorbed/NQ.res]

TITL CONTCAR
CELL 0.0000 11.0046 11.0046 30.0000 90.0000 90.0000 120.0000
LATT -1
SFAC C H O Pd
 C    1    0.56462    0.50197    0.31592    1.00000    0.00000
 C    1    0.67237    0.46073    0.30719    1.00000    0.00000
 C    1    0.61085    0.65457    0.31239    1.00000    0.00000
 C    1    0.75457    0.75429    0.32001    1.00000    0.00000
 C    1    0.81651    0.56174    0.30987    1.00000    0.00000
 C    1    0.85812    0.70545    0.32556    1.00000    0.00000
 C    1    0.50980    0.69980    0.31190    1.00000    0.00000
 C    1    0.79388    0.89440    0.32995    1.00000    0.00000
 C    1    0.69484    0.93790    0.32984    1.00000    0.00000
 C    1    0.55319    0.84211    0.32027    1.00000    0.00000
 H    2    0.33058    0.42013    0.18096    1.00000    0.00000
 H    2    0.34516    0.44211    0.25654    1.00000    0.00000
 H    2    0.63792    0.35032    0.31322    1.00000    0.00000
 H    2    0.89270    0.52822    0.31695    1.00000    0.00000
 H    2    0.90322    0.96749    0.33827    1.00000    0.00000
 H    2    0.72655    0.04616    0.33796    1.00000    0.00000
 H    2    0.47465    0.87442    0.32316    1.00000    0.00000
 H    2    0.39889    0.62025    0.31413    1.00000    0.00000
 H    2    0.59003    0.42126    0.18508    1.00000    0.00000
 O    3    0.83529    0.16666    0.26508    1.00000    0.00000
 O    3    0.58430    0.15879    0.26582    1.00000    0.00000
 O    3    0.34141    0.16715    0.26795    1.00000    0.00000
 O    3    0.08200    0.17125    0.26884    1.00000    0.00000
 O    3    0.08061    0.90217    0.26560    1.00000    0.00000
 O    3    0.44786    0.41650    0.33148    1.00000    0.00000
 O    3    0.96952    0.77588    0.34592    1.00000    0.00000
 O    3    0.13107    0.53940    0.28497    1.00000    0.00000
 O    3    0.20476    0.68202    0.29083    1.00000    0.00000
Pd    4    0.00000    0.00000    0.00000    1.00000    0.00000
Pd    4    0.99506    0.99674    0.22989    1.00000    0.00000
Pd    4    0.16750    0.08359    0.15106    1.00000    0.00000
Pd    4    0.08333    0.16667    0.07487    1.00000    0.00000
Pd    4    0.25000    0.00000    0.00000    1.00000    0.00000
Pd    4    0.25640    0.99747    0.22754    1.00000    0.00000
Pd    4    0.41759    0.08434    0.15028    1.00000    0.00000
Pd    4    0.33333    0.16667    0.07487    1.00000    0.00000
Pd    4    0.50000    0.00000    0.00000    1.00000    0.00000
Pd    4    0.50230    0.99495    0.22508    1.00000    0.00000
Pd    4    0.66926    0.08642    0.14929    1.00000    0.00000
Pd    4    0.58333    0.16667    0.07487    1.00000    0.00000
Pd    4    0.75000    0.00000    0.00000    1.00000    0.00000
Pd    4    0.74999    0.99715    0.22498    1.00000    0.00000
Pd    4    0.91892    0.08380    0.15021    1.00000    0.00000
Pd    4    0.83333    0.16667    0.07487    1.00000    0.00000
Pd    4    0.00000    0.25000    0.00000    1.00000    0.00000
Pd    4    0.00706    0.26003    0.22707    1.00000    0.00000
Pd    4    0.16513    0.33206    0.15073    1.00000    0.00000
Pd    4    0.08333    0.41667    0.07487    1.00000    0.00000
Pd    4    0.25000    0.25000    0.00000    1.00000    0.00000
Pd    4    0.25892    0.26340    0.23294    1.00000    0.00000
Pd    4    0.41650    0.33166    0.15140    1.00000    0.00000
Pd    4    0.33333    0.41667    0.07487    1.00000    0.00000
Pd    4    0.50000    0.25000    0.00000    1.00000    0.00000
Pd    4    0.50929    0.26030    0.22833    1.00000    0.00000
Pd    4    0.67108    0.33543    0.15236    1.00000    0.00000
Pd    4    0.58333    0.41667    0.07487    1.00000    0.00000
Pd    4    0.75000    0.25000    0.00000    1.00000    0.00000
Pd    4    0.75852    0.26295    0.22827    1.00000    0.00000
Pd    4    0.91854    0.33405    0.15130    1.00000    0.00000
Pd    4    0.83333    0.41667    0.07487    1.00000    0.00000
Pd    4    0.00000    0.50000    0.00000    1.00000    0.00000
Pd    4    0.00778    0.50842    0.22659    1.00000    0.00000
Pd    4    0.16855    0.58534    0.14893    1.00000    0.00000
Pd    4    0.08333    0.66667    0.07487    1.00000    0.00000
Pd    4    0.25000    0.50000    0.00000    1.00000    0.00000
Pd    4    0.25476    0.51044    0.22719    1.00000    0.00000
Pd    4    0.42105    0.59006    0.15120    1.00000    0.00000
Pd    4    0.33333    0.66667    0.07487    1.00000    0.00000
Pd    4    0.50000    0.50000    0.00000    1.00000    0.00000
Pd    4    0.51117    0.51275    0.22885    1.00000    0.00000
Pd    4    0.67145    0.58733    0.15109    1.00000    0.00000
Pd    4    0.58333    0.66667    0.07487    1.00000    0.00000
Pd    4    0.75000    0.50000    0.00000    1.00000    0.00000
Pd    4    0.76070    0.51203    0.23821    1.00000    0.00000
Pd    4    0.91754    0.58403    0.15223    1.00000    0.00000
Pd    4    0.83333    0.66667    0.07487    1.00000    0.00000
Pd    4    0.00000    0.75000    0.00000    1.00000    0.00000
Pd    4    0.00102    0.74768    0.22224    1.00000    0.00000
Pd    4    0.17133    0.83618    0.14968    1.00000    0.00000
Pd    4    0.08333    0.91667    0.07487    1.00000    0.00000
Pd    4    0.25000    0.75000    0.00000    1.00000    0.00000
Pd    4    0.25627    0.75366    0.22702    1.00000    0.00000
Pd    4    0.41971    0.83569    0.15239    1.00000    0.00000
Pd    4    0.33333    0.91667    0.07487    1.00000    0.00000
Pd    4    0.50000    0.75000    0.00000    1.00000    0.00000
Pd    4    0.50620    0.75357    0.23513    1.00000    0.00000
Pd    4    0.66703    0.83617    0.15163    1.00000    0.00000
Pd    4    0.58333    0.91667    0.07487    1.00000    0.00000
Pd    4    0.75000    0.75000    0.00000    1.00000    0.00000
Pd    4    0.75446    0.75402    0.22640    1.00000    0.00000
Pd    4    0.91835    0.83730    0.14952    1.00000    0.00000
Pd    4    0.83333    0.91667    0.07487    1.00000    0.00000
END
