# Supplementary material for: Intentional Formation of Persistent Surface Redox Mediators by Adsorption of Polyconjugated Carbonyl Complexes to Pd Nanoparticles
Source: J Am Chem Soc. 2025 Apr 4;147(20):16885–900. doi: 10.1021/jacs.4c15874 (PMC12100725; doi:10.1021/jacs.4c15874)
Supplement: Supplementary file 2 [file ja4c15874_si_002.zip › Structures/Heterogeneous/Adsorption/Quinones/5_16_O, 2_16_H/Physisorbed/BQ1.res]

TITL CONTCAR
CELL 0.0000 11.0046 11.0046 30.0000 90.0000 90.0000 120.0000
LATT -1
SFAC C H O Pd
 C    1    0.39786    0.51960    0.60931    1.00000    0.00000
 C    1    0.49897    0.46832    0.61071    1.00000    0.00000
 C    1    0.45400    0.67283    0.60773    1.00000    0.00000
 C    1    0.59294    0.76320    0.61077    1.00000    0.00000
 C    1    0.63797    0.55876    0.61349    1.00000    0.00000
 C    1    0.69326    0.71175    0.61551    1.00000    0.00000
 H    2    0.32529    0.41855    0.18227    1.00000    0.00000
 H    2    0.35400    0.45403    0.25925    1.00000    0.00000
 H    2    0.45527    0.35484    0.60955    1.00000    0.00000
 H    2    0.71505    0.52400    0.61462    1.00000    0.00000
 H    2    0.37753    0.70789    0.60437    1.00000    0.00000
 H    2    0.63720    0.87680    0.61012    1.00000    0.00000
 H    2    0.59284    0.42109    0.18827    1.00000    0.00000
 O    3    0.83012    0.16177    0.26570    1.00000    0.00000
 O    3    0.58242    0.16077    0.26696    1.00000    0.00000
 O    3    0.33552    0.16547    0.26892    1.00000    0.00000
 O    3    0.07809    0.17006    0.26792    1.00000    0.00000
 O    3    0.07330    0.89894    0.26678    1.00000    0.00000
 O    3    0.26931    0.43629    0.60968    1.00000    0.00000
 O    3    0.82039    0.79472    0.62136    1.00000    0.00000
 O    3    0.13217    0.54057    0.28449    1.00000    0.00000
 O    3    0.20647    0.68320    0.29038    1.00000    0.00000
Pd    4    0.00000    0.00000    0.00000    1.00000    0.00000
Pd    4    0.99101    0.99498    0.22985    1.00000    0.00000
Pd    4    0.16638    0.08436    0.15125    1.00000    0.00000
Pd    4    0.08333    0.16667    0.07487    1.00000    0.00000
Pd    4    0.25000    0.00000    0.00000    1.00000    0.00000
Pd    4    0.25148    0.99649    0.22800    1.00000    0.00000
Pd    4    0.41563    0.08510    0.15099    1.00000    0.00000
Pd    4    0.33333    0.16667    0.07487    1.00000    0.00000
Pd    4    0.50000    0.00000    0.00000    1.00000    0.00000
Pd    4    0.50009    0.99724    0.22561    1.00000    0.00000
Pd    4    0.66834    0.08625    0.14994    1.00000    0.00000
Pd    4    0.58333    0.16667    0.07487    1.00000    0.00000
Pd    4    0.75000    0.00000    0.00000    1.00000    0.00000
Pd    4    0.74440    0.99372    0.22651    1.00000    0.00000
Pd    4    0.91746    0.08349    0.15063    1.00000    0.00000
Pd    4    0.83333    0.16667    0.07487    1.00000    0.00000
Pd    4    0.00000    0.25000    0.00000    1.00000    0.00000
Pd    4    0.00225    0.25870    0.22690    1.00000    0.00000
Pd    4    0.16299    0.33132    0.15099    1.00000    0.00000
Pd    4    0.08333    0.41667    0.07487    1.00000    0.00000
Pd    4    0.25000    0.25000    0.00000    1.00000    0.00000
Pd    4    0.25771    0.26579    0.23362    1.00000    0.00000
Pd    4    0.41515    0.33139    0.15184    1.00000    0.00000
Pd    4    0.33333    0.41667    0.07487    1.00000    0.00000
Pd    4    0.50000    0.25000    0.00000    1.00000    0.00000
Pd    4    0.50725    0.26413    0.23171    1.00000    0.00000
Pd    4    0.66751    0.33188    0.15120    1.00000    0.00000
Pd    4    0.58333    0.41667    0.07487    1.00000    0.00000
Pd    4    0.75000    0.25000    0.00000    1.00000    0.00000
Pd    4    0.75733    0.26564    0.23021    1.00000    0.00000
Pd    4    0.91681    0.33386    0.15157    1.00000    0.00000
Pd    4    0.83333    0.41667    0.07487    1.00000    0.00000
Pd    4    0.00000    0.50000    0.00000    1.00000    0.00000
Pd    4    0.00451    0.50895    0.22719    1.00000    0.00000
Pd    4    0.16737    0.58489    0.14925    1.00000    0.00000
Pd    4    0.08333    0.66667    0.07487    1.00000    0.00000
Pd    4    0.25000    0.50000    0.00000    1.00000    0.00000
Pd    4    0.25327    0.51062    0.22825    1.00000    0.00000
Pd    4    0.41725    0.58789    0.15039    1.00000    0.00000
Pd    4    0.33333    0.66667    0.07487    1.00000    0.00000
Pd    4    0.50000    0.50000    0.00000    1.00000    0.00000
Pd    4    0.50869    0.51380    0.22851    1.00000    0.00000
Pd    4    0.66796    0.58733    0.14915    1.00000    0.00000
Pd    4    0.58333    0.66667    0.07487    1.00000    0.00000
Pd    4    0.75000    0.50000    0.00000    1.00000    0.00000
Pd    4    0.75367    0.50882    0.22615    1.00000    0.00000
Pd    4    0.91950    0.58556    0.15080    1.00000    0.00000
Pd    4    0.83333    0.66667    0.07487    1.00000    0.00000
Pd    4    0.00000    0.75000    0.00000    1.00000    0.00000
Pd    4    0.99493    0.74517    0.22342    1.00000    0.00000
Pd    4    0.16972    0.83706    0.15003    1.00000    0.00000
Pd    4    0.08333    0.91667    0.07487    1.00000    0.00000
Pd    4    0.25000    0.75000    0.00000    1.00000    0.00000
Pd    4    0.25427    0.75483    0.22676    1.00000    0.00000
Pd    4    0.41711    0.83780    0.15118    1.00000    0.00000
Pd    4    0.33333    0.91667    0.07487    1.00000    0.00000
Pd    4    0.50000    0.75000    0.00000    1.00000    0.00000
Pd    4    0.50274    0.75434    0.22628    1.00000    0.00000
Pd    4    0.66719    0.83765    0.15020    1.00000    0.00000
Pd    4    0.58333    0.91667    0.07487    1.00000    0.00000
Pd    4    0.75000    0.75000    0.00000    1.00000    0.00000
Pd    4    0.74900    0.75244    0.22482    1.00000    0.00000
Pd    4    0.91820    0.83754    0.14945    1.00000    0.00000
Pd    4    0.83333    0.91667    0.07487    1.00000    0.00000
END
