# Supplementary material for: Intentional Formation of Persistent Surface Redox Mediators by Adsorption of Polyconjugated Carbonyl Complexes to Pd Nanoparticles
Source: J Am Chem Soc. 2025 Apr 4;147(20):16885–900. doi: 10.1021/jacs.4c15874 (PMC12100725; doi:10.1021/jacs.4c15874)
Supplement: Supplementary file 2 [file ja4c15874_si_002.zip › Structures/Heterogeneous/Adsorption/Quinones/5_16_O, 2_16_H/Physisorbed/BQ2.res]

TITL CONTCAR
CELL 0.0000 11.0046 11.0046 30.0000 90.0000 90.0000 120.0000
LATT -1
SFAC C H O Pd
 C    1    0.44590    0.46748    0.57865    1.00000    0.00000
 C    1    0.52652    0.39307    0.58464    1.00000    0.00000
 C    1    0.51868    0.62347    0.58066    1.00000    0.00000
 C    1    0.66116    0.69853    0.58329    1.00000    0.00000
 C    1    0.66927    0.46795    0.58497    1.00000    0.00000
 C    1    0.74268    0.62379    0.58190    1.00000    0.00000
 C    1    0.44332    0.23742    0.59067    1.00000    0.00000
 C    1    0.75939    0.40235    0.58976    1.00000    0.00000
 C    1    0.42739    0.68839    0.58117    1.00000    0.00000
 C    1    0.74301    0.85467    0.58831    1.00000    0.00000
 H    2    0.33039    0.41659    0.18073    1.00000    0.00000
 H    2    0.35442    0.44159    0.25850    1.00000    0.00000
 H    2    0.85205    0.89626    0.57775    1.00000    0.00000
 H    2    0.74476    0.88269    0.62370    1.00000    0.00000
 H    2    0.69631    0.90694    0.56963    1.00000    0.00000
 H    2    0.32871    0.62157    0.56351    1.00000    0.00000
 H    2    0.47975    0.79347    0.56626    1.00000    0.00000
 H    2    0.40013    0.69902    0.61579    1.00000    0.00000
 H    2    0.42642    0.21299    0.62660    1.00000    0.00000
 H    2    0.49819    0.18507    0.57741    1.00000    0.00000
 H    2    0.33969    0.19336    0.57504    1.00000    0.00000
 H    2    0.86692    0.47456    0.57867    1.00000    0.00000
 H    2    0.71675    0.30411    0.57082    1.00000    0.00000
 H    2    0.76400    0.37637    0.62499    1.00000    0.00000
 H    2    0.59228    0.41647    0.18982    1.00000    0.00000
 O    3    0.83044    0.16235    0.26605    1.00000    0.00000
 O    3    0.58058    0.15719    0.26707    1.00000    0.00000
 O    3    0.33422    0.16381    0.26900    1.00000    0.00000
 O    3    0.07716    0.16774    0.26770    1.00000    0.00000
 O    3    0.07161    0.89628    0.26683    1.00000    0.00000
 O    3    0.31665    0.39880    0.57286    1.00000    0.00000
 O    3    0.87289    0.69195    0.57914    1.00000    0.00000
 O    3    0.22315    0.56939    0.29426    1.00000    0.00000
 O    3    0.24260    0.70042    0.29190    1.00000    0.00000
Pd    4    0.00000    0.00000    0.00000    1.00000    0.00000
Pd    4    0.98987    0.99314    0.22960    1.00000    0.00000
Pd    4    0.16630    0.08386    0.15123    1.00000    0.00000
Pd    4    0.08333    0.16667    0.07487    1.00000    0.00000
Pd    4    0.25000    0.00000    0.00000    1.00000    0.00000
Pd    4    0.25066    0.99381    0.22848    1.00000    0.00000
Pd    4    0.41496    0.08361    0.15121    1.00000    0.00000
Pd    4    0.33333    0.16667    0.07487    1.00000    0.00000
Pd    4    0.50000    0.00000    0.00000    1.00000    0.00000
Pd    4    0.49911    0.99483    0.22548    1.00000    0.00000
Pd    4    0.66768    0.08505    0.15012    1.00000    0.00000
Pd    4    0.58333    0.16667    0.07487    1.00000    0.00000
Pd    4    0.75000    0.00000    0.00000    1.00000    0.00000
Pd    4    0.74480    0.99393    0.22658    1.00000    0.00000
Pd    4    0.91788    0.08360    0.15081    1.00000    0.00000
Pd    4    0.83333    0.16667    0.07487    1.00000    0.00000
Pd    4    0.00000    0.25000    0.00000    1.00000    0.00000
Pd    4    0.00300    0.26004    0.22764    1.00000    0.00000
Pd    4    0.16385    0.33301    0.15235    1.00000    0.00000
Pd    4    0.08333    0.41667    0.07487    1.00000    0.00000
Pd    4    0.25000    0.25000    0.00000    1.00000    0.00000
Pd    4    0.25612    0.26273    0.23285    1.00000    0.00000
Pd    4    0.41543    0.33000    0.15153    1.00000    0.00000
Pd    4    0.33333    0.41667    0.07487    1.00000    0.00000
Pd    4    0.50000    0.25000    0.00000    1.00000    0.00000
Pd    4    0.50671    0.26245    0.23212    1.00000    0.00000
Pd    4    0.66730    0.33106    0.15135    1.00000    0.00000
Pd    4    0.58333    0.41667    0.07487    1.00000    0.00000
Pd    4    0.75000    0.25000    0.00000    1.00000    0.00000
Pd    4    0.75614    0.26522    0.23093    1.00000    0.00000
Pd    4    0.91596    0.33152    0.15052    1.00000    0.00000
Pd    4    0.83333    0.41667    0.07487    1.00000    0.00000
Pd    4    0.00000    0.50000    0.00000    1.00000    0.00000
Pd    4    0.99984    0.50352    0.22273    1.00000    0.00000
Pd    4    0.16787    0.58480    0.14938    1.00000    0.00000
Pd    4    0.08333    0.66667    0.07487    1.00000    0.00000
Pd    4    0.25000    0.50000    0.00000    1.00000    0.00000
Pd    4    0.25341    0.51248    0.23176    1.00000    0.00000
Pd    4    0.41706    0.58739    0.15047    1.00000    0.00000
Pd    4    0.33333    0.66667    0.07487    1.00000    0.00000
Pd    4    0.50000    0.50000    0.00000    1.00000    0.00000
Pd    4    0.50806    0.51160    0.22791    1.00000    0.00000
Pd    4    0.66769    0.58673    0.14910    1.00000    0.00000
Pd    4    0.58333    0.66667    0.07487    1.00000    0.00000
Pd    4    0.75000    0.50000    0.00000    1.00000    0.00000
Pd    4    0.75373    0.50789    0.22641    1.00000    0.00000
Pd    4    0.91772    0.58632    0.14932    1.00000    0.00000
Pd    4    0.83333    0.66667    0.07487    1.00000    0.00000
Pd    4    0.00000    0.75000    0.00000    1.00000    0.00000
Pd    4    0.99491    0.74161    0.22407    1.00000    0.00000
Pd    4    0.16873    0.83556    0.15033    1.00000    0.00000
Pd    4    0.08333    0.91667    0.07487    1.00000    0.00000
Pd    4    0.25000    0.75000    0.00000    1.00000    0.00000
Pd    4    0.25166    0.75050    0.22696    1.00000    0.00000
Pd    4    0.41683    0.83688    0.15099    1.00000    0.00000
Pd    4    0.33333    0.91667    0.07487    1.00000    0.00000
Pd    4    0.50000    0.75000    0.00000    1.00000    0.00000
Pd    4    0.50447    0.75345    0.22545    1.00000    0.00000
Pd    4    0.66808    0.83750    0.14987    1.00000    0.00000
Pd    4    0.58333    0.91667    0.07487    1.00000    0.00000
Pd    4    0.75000    0.75000    0.00000    1.00000    0.00000
Pd    4    0.74915    0.75107    0.22476    1.00000    0.00000
Pd    4    0.91850    0.83743    0.14974    1.00000    0.00000
Pd    4    0.83333    0.91667    0.07487    1.00000    0.00000
END
