# Supplementary material for: Intentional Formation of Persistent Surface Redox Mediators by Adsorption of Polyconjugated Carbonyl Complexes to Pd Nanoparticles
Source: J Am Chem Soc. 2025 Apr 4;147(20):16885–900. doi: 10.1021/jacs.4c15874 (PMC12100725; doi:10.1021/jacs.4c15874)
Supplement: Supplementary file 2 [file ja4c15874_si_002.zip › Structures/Heterogeneous/Adsorption/Quinones/5_16_O, 2_16_H/Physisorbed/BQ3.res]

TITL CONTCAR
CELL 0.0000 11.0046 11.0046 30.0000 90.0000 90.0000 120.0000
LATT -1
SFAC C F H O Pd
 C    1    0.36158    0.41958    0.60018    1.00000    0.00000
 C    1    0.46339    0.36909    0.60356    1.00000    0.00000
 C    1    0.42189    0.57382    0.59860    1.00000    0.00000
 C    1    0.56123    0.66320    0.60137    1.00000    0.00000
 C    1    0.60292    0.45841    0.60520    1.00000    0.00000
 C    1    0.66307    0.61272    0.60468    1.00000    0.00000
 F    2    0.40856    0.22980    0.60470    1.00000    0.00000
 F    2    0.69523    0.41322    0.60774    1.00000    0.00000
 F    2    0.32976    0.61885    0.59470    1.00000    0.00000
 F    2    0.61584    0.80252    0.60093    1.00000    0.00000
 H    3    0.32563    0.41839    0.18192    1.00000    0.00000
 H    3    0.35346    0.45230    0.25907    1.00000    0.00000
 H    3    0.59364    0.42062    0.18866    1.00000    0.00000
 O    4    0.82969    0.16096    0.26560    1.00000    0.00000
 O    4    0.58183    0.15951    0.26689    1.00000    0.00000
 O    4    0.33529    0.16462    0.26899    1.00000    0.00000
 O    4    0.07766    0.16923    0.26793    1.00000    0.00000
 O    4    0.07271    0.89792    0.26690    1.00000    0.00000
 O    4    0.23432    0.33815    0.59881    1.00000    0.00000
 O    4    0.79024    0.69416    0.60684    1.00000    0.00000
 O    4    0.13784    0.54016    0.28421    1.00000    0.00000
 O    4    0.21263    0.68282    0.29009    1.00000    0.00000
Pd    5    0.00000    0.00000    0.00000    1.00000    0.00000
Pd    5    0.99041    0.99397    0.22998    1.00000    0.00000
Pd    5    0.16607    0.08371    0.15130    1.00000    0.00000
Pd    5    0.08333    0.16667    0.07487    1.00000    0.00000
Pd    5    0.25000    0.00000    0.00000    1.00000    0.00000
Pd    5    0.25095    0.99560    0.22808    1.00000    0.00000
Pd    5    0.41538    0.08458    0.15097    1.00000    0.00000
Pd    5    0.33333    0.16667    0.07487    1.00000    0.00000
Pd    5    0.50000    0.00000    0.00000    1.00000    0.00000
Pd    5    0.49968    0.99623    0.22547    1.00000    0.00000
Pd    5    0.66816    0.08580    0.14993    1.00000    0.00000
Pd    5    0.58333    0.16667    0.07487    1.00000    0.00000
Pd    5    0.75000    0.00000    0.00000    1.00000    0.00000
Pd    5    0.74401    0.99278    0.22652    1.00000    0.00000
Pd    5    0.91718    0.08292    0.15062    1.00000    0.00000
Pd    5    0.83333    0.16667    0.07487    1.00000    0.00000
Pd    5    0.00000    0.25000    0.00000    1.00000    0.00000
Pd    5    0.00195    0.25787    0.22683    1.00000    0.00000
Pd    5    0.16270    0.33061    0.15088    1.00000    0.00000
Pd    5    0.08333    0.41667    0.07487    1.00000    0.00000
Pd    5    0.25000    0.25000    0.00000    1.00000    0.00000
Pd    5    0.25735    0.26476    0.23365    1.00000    0.00000
Pd    5    0.41503    0.33083    0.15184    1.00000    0.00000
Pd    5    0.33333    0.41667    0.07487    1.00000    0.00000
Pd    5    0.50000    0.25000    0.00000    1.00000    0.00000
Pd    5    0.50688    0.26323    0.23174    1.00000    0.00000
Pd    5    0.66744    0.33168    0.15134    1.00000    0.00000
Pd    5    0.58333    0.41667    0.07487    1.00000    0.00000
Pd    5    0.75000    0.25000    0.00000    1.00000    0.00000
Pd    5    0.75698    0.26492    0.23022    1.00000    0.00000
Pd    5    0.91658    0.33336    0.15162    1.00000    0.00000
Pd    5    0.83333    0.41667    0.07487    1.00000    0.00000
Pd    5    0.00000    0.50000    0.00000    1.00000    0.00000
Pd    5    0.00472    0.50837    0.22753    1.00000    0.00000
Pd    5    0.16691    0.58425    0.14918    1.00000    0.00000
Pd    5    0.08333    0.66667    0.07487    1.00000    0.00000
Pd    5    0.25000    0.50000    0.00000    1.00000    0.00000
Pd    5    0.25328    0.50968    0.22782    1.00000    0.00000
Pd    5    0.41734    0.58731    0.15029    1.00000    0.00000
Pd    5    0.33333    0.66667    0.07487    1.00000    0.00000
Pd    5    0.50000    0.50000    0.00000    1.00000    0.00000
Pd    5    0.50853    0.51271    0.22860    1.00000    0.00000
Pd    5    0.66813    0.58680    0.14943    1.00000    0.00000
Pd    5    0.58333    0.66667    0.07487    1.00000    0.00000
Pd    5    0.75000    0.50000    0.00000    1.00000    0.00000
Pd    5    0.75344    0.50790    0.22692    1.00000    0.00000
Pd    5    0.91899    0.58477    0.15105    1.00000    0.00000
Pd    5    0.83333    0.66667    0.07487    1.00000    0.00000
Pd    5    0.00000    0.75000    0.00000    1.00000    0.00000
Pd    5    0.99427    0.74405    0.22365    1.00000    0.00000
Pd    5    0.16927    0.83636    0.15012    1.00000    0.00000
Pd    5    0.08333    0.91667    0.07487    1.00000    0.00000
Pd    5    0.25000    0.75000    0.00000    1.00000    0.00000
Pd    5    0.25392    0.75413    0.22638    1.00000    0.00000
Pd    5    0.41712    0.83727    0.15097    1.00000    0.00000
Pd    5    0.33333    0.91667    0.07487    1.00000    0.00000
Pd    5    0.50000    0.75000    0.00000    1.00000    0.00000
Pd    5    0.50261    0.75331    0.22615    1.00000    0.00000
Pd    5    0.66726    0.83706    0.15022    1.00000    0.00000
Pd    5    0.58333    0.91667    0.07487    1.00000    0.00000
Pd    5    0.75000    0.75000    0.00000    1.00000    0.00000
Pd    5    0.74863    0.75148    0.22513    1.00000    0.00000
Pd    5    0.91801    0.83693    0.14956    1.00000    0.00000
Pd    5    0.83333    0.91667    0.07487    1.00000    0.00000
END
