# Supplementary material for: Intentional Formation of Persistent Surface Redox Mediators by Adsorption of Polyconjugated Carbonyl Complexes to Pd Nanoparticles
Source: J Am Chem Soc. 2025 Apr 4;147(20):16885–900. doi: 10.1021/jacs.4c15874 (PMC12100725; doi:10.1021/jacs.4c15874)
Supplement: Supplementary file 2 [file ja4c15874_si_002.zip › Structures/Heterogeneous/Adsorption/Quinones/5_16_O, 2_16_H/Physisorbed/BQ4.res]

TITL CONTCAR
CELL 0.0000 11.0046 11.0046 30.0000 90.0000 90.0000 120.0000
LATT -1
SFAC C Cl H O Pd
 C    1    0.42298    0.54090    0.60636    1.00000    0.00000
 C    1    0.51284    0.47653    0.61356    1.00000    0.00000
 C    1    0.49436    0.69714    0.60431    1.00000    0.00000
 C    1    0.63578    0.77761    0.60872    1.00000    0.00000
 C    1    0.65484    0.55671    0.61559    1.00000    0.00000
 C    1    0.72629    0.71281    0.61274    1.00000    0.00000
Cl    2    0.42688    0.29892    0.61828    1.00000    0.00000
Cl    2    0.76160    0.48752    0.62163    1.00000    0.00000
Cl    2    0.38815    0.76629    0.59682    1.00000    0.00000
Cl    2    0.72071    0.95584    0.60893    1.00000    0.00000
 H    3    0.32457    0.41764    0.18217    1.00000    0.00000
 H    3    0.35479    0.45319    0.25899    1.00000    0.00000
 H    3    0.59438    0.41948    0.18986    1.00000    0.00000
 O    4    0.82953    0.16042    0.26558    1.00000    0.00000
 O    4    0.58183    0.15904    0.26716    1.00000    0.00000
 O    4    0.33461    0.16425    0.26924    1.00000    0.00000
 O    4    0.07759    0.16896    0.26790    1.00000    0.00000
 O    4    0.07204    0.89655    0.26696    1.00000    0.00000
 O    4    0.29500    0.46808    0.60256    1.00000    0.00000
 O    4    0.85483    0.78535    0.61369    1.00000    0.00000
 O    4    0.13649    0.53935    0.28422    1.00000    0.00000
 O    4    0.21080    0.68195    0.29024    1.00000    0.00000
Pd    5    0.00000    0.00000    0.00000    1.00000    0.00000
Pd    5    0.99000    0.99327    0.23018    1.00000    0.00000
Pd    5    0.16576    0.08329    0.15138    1.00000    0.00000
Pd    5    0.08333    0.16667    0.07487    1.00000    0.00000
Pd    5    0.25000    0.00000    0.00000    1.00000    0.00000
Pd    5    0.25066    0.99499    0.22839    1.00000    0.00000
Pd    5    0.41506    0.08431    0.15122    1.00000    0.00000
Pd    5    0.33333    0.16667    0.07487    1.00000    0.00000
Pd    5    0.50000    0.00000    0.00000    1.00000    0.00000
Pd    5    0.49946    0.99587    0.22571    1.00000    0.00000
Pd    5    0.66770    0.08554    0.15000    1.00000    0.00000
Pd    5    0.58333    0.16667    0.07487    1.00000    0.00000
Pd    5    0.75000    0.00000    0.00000    1.00000    0.00000
Pd    5    0.74365    0.99235    0.22646    1.00000    0.00000
Pd    5    0.91678    0.08255    0.15060    1.00000    0.00000
Pd    5    0.83333    0.16667    0.07487    1.00000    0.00000
Pd    5    0.00000    0.25000    0.00000    1.00000    0.00000
Pd    5    0.00160    0.25718    0.22674    1.00000    0.00000
Pd    5    0.16238    0.33025    0.15089    1.00000    0.00000
Pd    5    0.08333    0.41667    0.07487    1.00000    0.00000
Pd    5    0.25000    0.25000    0.00000    1.00000    0.00000
Pd    5    0.25710    0.26407    0.23349    1.00000    0.00000
Pd    5    0.41471    0.33034    0.15181    1.00000    0.00000
Pd    5    0.33333    0.41667    0.07487    1.00000    0.00000
Pd    5    0.50000    0.25000    0.00000    1.00000    0.00000
Pd    5    0.50672    0.26297    0.23221    1.00000    0.00000
Pd    5    0.66682    0.33121    0.15135    1.00000    0.00000
Pd    5    0.58333    0.41667    0.07487    1.00000    0.00000
Pd    5    0.75000    0.25000    0.00000    1.00000    0.00000
Pd    5    0.75672    0.26465    0.23038    1.00000    0.00000
Pd    5    0.91615    0.33297    0.15161    1.00000    0.00000
Pd    5    0.83333    0.41667    0.07487    1.00000    0.00000
Pd    5    0.00000    0.50000    0.00000    1.00000    0.00000
Pd    5    0.00456    0.50782    0.22740    1.00000    0.00000
Pd    5    0.16683    0.58399    0.14922    1.00000    0.00000
Pd    5    0.08333    0.66667    0.07487    1.00000    0.00000
Pd    5    0.25000    0.50000    0.00000    1.00000    0.00000
Pd    5    0.25313    0.50909    0.22797    1.00000    0.00000
Pd    5    0.41686    0.58681    0.15022    1.00000    0.00000
Pd    5    0.33333    0.66667    0.07487    1.00000    0.00000
Pd    5    0.50000    0.50000    0.00000    1.00000    0.00000
Pd    5    0.50858    0.51235    0.22822    1.00000    0.00000
Pd    5    0.66776    0.58625    0.14919    1.00000    0.00000
Pd    5    0.58333    0.66667    0.07487    1.00000    0.00000
Pd    5    0.75000    0.50000    0.00000    1.00000    0.00000
Pd    5    0.75388    0.50790    0.22666    1.00000    0.00000
Pd    5    0.91898    0.58449    0.15081    1.00000    0.00000
Pd    5    0.83333    0.66667    0.07487    1.00000    0.00000
Pd    5    0.00000    0.75000    0.00000    1.00000    0.00000
Pd    5    0.99468    0.74394    0.22323    1.00000    0.00000
Pd    5    0.16947    0.83624    0.15004    1.00000    0.00000
Pd    5    0.08333    0.91667    0.07487    1.00000    0.00000
Pd    5    0.25000    0.75000    0.00000    1.00000    0.00000
Pd    5    0.25404    0.75367    0.22656    1.00000    0.00000
Pd    5    0.41688    0.83709    0.15106    1.00000    0.00000
Pd    5    0.33333    0.91667    0.07487    1.00000    0.00000
Pd    5    0.50000    0.75000    0.00000    1.00000    0.00000
Pd    5    0.50245    0.75284    0.22602    1.00000    0.00000
Pd    5    0.66685    0.83679    0.15009    1.00000    0.00000
Pd    5    0.58333    0.91667    0.07487    1.00000    0.00000
Pd    5    0.75000    0.75000    0.00000    1.00000    0.00000
Pd    5    0.74864    0.75122    0.22477    1.00000    0.00000
Pd    5    0.91785    0.83672    0.14942    1.00000    0.00000
Pd    5    0.83333    0.91667    0.07487    1.00000    0.00000
END
