# Supplementary material for: Intentional Formation of Persistent Surface Redox Mediators by Adsorption of Polyconjugated Carbonyl Complexes to Pd Nanoparticles
Source: J Am Chem Soc. 2025 Apr 4;147(20):16885–900. doi: 10.1021/jacs.4c15874 (PMC12100725; doi:10.1021/jacs.4c15874)
Supplement: Supplementary file 2 [file ja4c15874_si_002.zip › Structures/Heterogeneous/Adsorption/Quinones/5_16_O, 2_16_H/Physisorbed/HKH.res]

TITL CONTCAR
CELL 0.0000 11.0046 11.0046 30.0000 90.0000 90.0000 120.0000
LATT -1
SFAC C H O Pd
 C    1    0.41568    0.48217    0.62778    1.00000    0.00000
 C    1    0.50260    0.40925    0.62959    1.00000    0.00000
 C    1    0.48769    0.64005    0.61997    1.00000    0.00000
 C    1    0.64734    0.72695    0.61990    1.00000    0.00000
 C    1    0.66004    0.49346    0.62050    1.00000    0.00000
 C    1    0.73353    0.65334    0.61826    1.00000    0.00000
 H    2    0.32681    0.42076    0.18168    1.00000    0.00000
 H    2    0.35549    0.45351    0.25866    1.00000    0.00000
 H    2    0.59539    0.42254    0.18892    1.00000    0.00000
 O    3    0.44561    0.28322    0.63756    1.00000    0.00000
 O    3    0.72782    0.43340    0.61608    1.00000    0.00000
 O    3    0.41748    0.69734    0.61499    1.00000    0.00000
 O    3    0.70609    0.85545    0.62034    1.00000    0.00000
 O    3    0.83250    0.16465    0.26536    1.00000    0.00000
 O    3    0.58501    0.16338    0.26681    1.00000    0.00000
 O    3    0.33745    0.16761    0.26882    1.00000    0.00000
 O    3    0.08035    0.17226    0.26764    1.00000    0.00000
 O    3    0.07508    0.90047    0.26665    1.00000    0.00000
 O    3    0.28794    0.41391    0.63244    1.00000    0.00000
 O    3    0.86167    0.72259    0.61514    1.00000    0.00000
 O    3    0.14075    0.54262    0.28400    1.00000    0.00000
 O    3    0.21408    0.68446    0.29011    1.00000    0.00000
Pd    4    0.00000    0.00000    0.00000    1.00000    0.00000
Pd    4    0.99267    0.99668    0.23006    1.00000    0.00000
Pd    4    0.16727    0.08512    0.15128    1.00000    0.00000
Pd    4    0.08333    0.16667    0.07487    1.00000    0.00000
Pd    4    0.25000    0.00000    0.00000    1.00000    0.00000
Pd    4    0.25354    0.99833    0.22823    1.00000    0.00000
Pd    4    0.41679    0.08630    0.15109    1.00000    0.00000
Pd    4    0.33333    0.16667    0.07487    1.00000    0.00000
Pd    4    0.50000    0.00000    0.00000    1.00000    0.00000
Pd    4    0.50226    0.99950    0.22579    1.00000    0.00000
Pd    4    0.66936    0.08738    0.14995    1.00000    0.00000
Pd    4    0.58333    0.16667    0.07487    1.00000    0.00000
Pd    4    0.75000    0.00000    0.00000    1.00000    0.00000
Pd    4    0.74645    0.99595    0.22665    1.00000    0.00000
Pd    4    0.91837    0.08446    0.15057    1.00000    0.00000
Pd    4    0.83333    0.16667    0.07487    1.00000    0.00000
Pd    4    0.00000    0.25000    0.00000    1.00000    0.00000
Pd    4    0.00444    0.26064    0.22666    1.00000    0.00000
Pd    4    0.16397    0.33222    0.15077    1.00000    0.00000
Pd    4    0.08333    0.41667    0.07487    1.00000    0.00000
Pd    4    0.25000    0.25000    0.00000    1.00000    0.00000
Pd    4    0.25960    0.26714    0.23325    1.00000    0.00000
Pd    4    0.41628    0.33241    0.15174    1.00000    0.00000
Pd    4    0.33333    0.41667    0.07487    1.00000    0.00000
Pd    4    0.50000    0.25000    0.00000    1.00000    0.00000
Pd    4    0.50939    0.26651    0.23189    1.00000    0.00000
Pd    4    0.66855    0.33325    0.15119    1.00000    0.00000
Pd    4    0.58333    0.41667    0.07487    1.00000    0.00000
Pd    4    0.75000    0.25000    0.00000    1.00000    0.00000
Pd    4    0.75963    0.26836    0.23009    1.00000    0.00000
Pd    4    0.91781    0.33500    0.15151    1.00000    0.00000
Pd    4    0.83333    0.41667    0.07487    1.00000    0.00000
Pd    4    0.00000    0.50000    0.00000    1.00000    0.00000
Pd    4    0.00726    0.51111    0.22736    1.00000    0.00000
Pd    4    0.16841    0.58600    0.14916    1.00000    0.00000
Pd    4    0.08333    0.66667    0.07487    1.00000    0.00000
Pd    4    0.25000    0.50000    0.00000    1.00000    0.00000
Pd    4    0.25569    0.51256    0.22788    1.00000    0.00000
Pd    4    0.41858    0.58919    0.15028    1.00000    0.00000
Pd    4    0.33333    0.66667    0.07487    1.00000    0.00000
Pd    4    0.50000    0.50000    0.00000    1.00000    0.00000
Pd    4    0.51090    0.51568    0.22829    1.00000    0.00000
Pd    4    0.66924    0.58844    0.14918    1.00000    0.00000
Pd    4    0.58333    0.66667    0.07487    1.00000    0.00000
Pd    4    0.75000    0.50000    0.00000    1.00000    0.00000
Pd    4    0.75606    0.51109    0.22640    1.00000    0.00000
Pd    4    0.92060    0.58655    0.15081    1.00000    0.00000
Pd    4    0.83333    0.66667    0.07487    1.00000    0.00000
Pd    4    0.00000    0.75000    0.00000    1.00000    0.00000
Pd    4    0.99705    0.74699    0.22341    1.00000    0.00000
Pd    4    0.17093    0.83811    0.15004    1.00000    0.00000
Pd    4    0.08333    0.91667    0.07487    1.00000    0.00000
Pd    4    0.25000    0.75000    0.00000    1.00000    0.00000
Pd    4    0.25646    0.75703    0.22657    1.00000    0.00000
Pd    4    0.41856    0.83925    0.15110    1.00000    0.00000
Pd    4    0.33333    0.91667    0.07487    1.00000    0.00000
Pd    4    0.50000    0.75000    0.00000    1.00000    0.00000
Pd    4    0.50501    0.75641    0.22614    1.00000    0.00000
Pd    4    0.66856    0.83885    0.15016    1.00000    0.00000
Pd    4    0.58333    0.91667    0.07487    1.00000    0.00000
Pd    4    0.75000    0.75000    0.00000    1.00000    0.00000
Pd    4    0.75109    0.75447    0.22490    1.00000    0.00000
Pd    4    0.91928    0.83848    0.14944    1.00000    0.00000
Pd    4    0.83333    0.91667    0.07487    1.00000    0.00000
END
