# Supplementary material for: Intentional Formation of Persistent Surface Redox Mediators by Adsorption of Polyconjugated Carbonyl Complexes to Pd Nanoparticles
Source: J Am Chem Soc. 2025 Apr 4;147(20):16885–900. doi: 10.1021/jacs.4c15874 (PMC12100725; doi:10.1021/jacs.4c15874)
Supplement: Supplementary file 2 [file ja4c15874_si_002.zip › Structures/Heterogeneous/Adsorption/Quinones/5_16_O, 2_16_H/Physisorbed/NQ.res]

TITL CONTCAR
CELL 0.0000 11.0046 11.0046 30.0000 90.0000 90.0000 120.0000
LATT -1
SFAC C H O Pd
 C    1    0.43660    0.46047    0.59676    1.00000    0.00000
 C    1    0.54610    0.42040    0.59553    1.00000    0.00000
 C    1    0.48261    0.61178    0.60168    1.00000    0.00000
 C    1    0.62637    0.71164    0.60715    1.00000    0.00000
 C    1    0.68348    0.51614    0.59956    1.00000    0.00000
 C    1    0.73326    0.66692    0.60569    1.00000    0.00000
 C    1    0.38366    0.65623    0.60085    1.00000    0.00000
 C    1    0.66794    0.85333    0.61311    1.00000    0.00000
 C    1    0.56816    0.89629    0.61306    1.00000    0.00000
 C    1    0.42619    0.79786    0.60644    1.00000    0.00000
 H    2    0.32421    0.41927    0.18293    1.00000    0.00000
 H    2    0.35864    0.45693    0.25926    1.00000    0.00000
 H    2    0.50958    0.30894    0.59115    1.00000    0.00000
 H    2    0.76435    0.48640    0.59845    1.00000    0.00000
 H    2    0.77910    0.92910    0.61744    1.00000    0.00000
 H    2    0.60106    0.00679    0.61772    1.00000    0.00000
 H    2    0.34871    0.83202    0.60534    1.00000    0.00000
 H    2    0.27355    0.57875    0.59534    1.00000    0.00000
 H    2    0.59297    0.41768    0.18972    1.00000    0.00000
 O    3    0.83198    0.16184    0.26555    1.00000    0.00000
 O    3    0.58433    0.16024    0.26722    1.00000    0.00000
 O    3    0.33710    0.16519    0.26934    1.00000    0.00000
 O    3    0.08029    0.17034    0.26803    1.00000    0.00000
 O    3    0.07394    0.89688    0.26682    1.00000    0.00000
 O    3    0.31080    0.36897    0.59402    1.00000    0.00000
 O    3    0.86083    0.75189    0.60910    1.00000    0.00000
 O    3    0.13467    0.53933    0.28424    1.00000    0.00000
 O    3    0.20903    0.68198    0.29030    1.00000    0.00000
Pd    4    0.00000    0.00000    0.00000    1.00000    0.00000
Pd    4    0.99212    0.99435    0.23043    1.00000    0.00000
Pd    4    0.16700    0.08391    0.15154    1.00000    0.00000
Pd    4    0.08333    0.16667    0.07487    1.00000    0.00000
Pd    4    0.25000    0.00000    0.00000    1.00000    0.00000
Pd    4    0.25309    0.99594    0.22852    1.00000    0.00000
Pd    4    0.41640    0.08510    0.15135    1.00000    0.00000
Pd    4    0.33333    0.16667    0.07487    1.00000    0.00000
Pd    4    0.50000    0.00000    0.00000    1.00000    0.00000
Pd    4    0.50135    0.99673    0.22595    1.00000    0.00000
Pd    4    0.66868    0.08613    0.15005    1.00000    0.00000
Pd    4    0.58333    0.16667    0.07487    1.00000    0.00000
Pd    4    0.75000    0.00000    0.00000    1.00000    0.00000
Pd    4    0.74586    0.99359    0.22642    1.00000    0.00000
Pd    4    0.91796    0.08311    0.15056    1.00000    0.00000
Pd    4    0.83333    0.16667    0.07487    1.00000    0.00000
Pd    4    0.00000    0.25000    0.00000    1.00000    0.00000
Pd    4    0.00393    0.25787    0.22667    1.00000    0.00000
Pd    4    0.16370    0.33088    0.15091    1.00000    0.00000
Pd    4    0.08333    0.41667    0.07487    1.00000    0.00000
Pd    4    0.25000    0.25000    0.00000    1.00000    0.00000
Pd    4    0.26005    0.26580    0.23387    1.00000    0.00000
Pd    4    0.41551    0.33090    0.15184    1.00000    0.00000
Pd    4    0.33333    0.41667    0.07487    1.00000    0.00000
Pd    4    0.50000    0.25000    0.00000    1.00000    0.00000
Pd    4    0.50939    0.26473    0.23248    1.00000    0.00000
Pd    4    0.66796    0.33179    0.15134    1.00000    0.00000
Pd    4    0.58333    0.41667    0.07487    1.00000    0.00000
Pd    4    0.75000    0.25000    0.00000    1.00000    0.00000
Pd    4    0.75878    0.26552    0.23025    1.00000    0.00000
Pd    4    0.91729    0.33331    0.15155    1.00000    0.00000
Pd    4    0.83333    0.41667    0.07487    1.00000    0.00000
Pd    4    0.00000    0.50000    0.00000    1.00000    0.00000
Pd    4    0.00617    0.50830    0.22706    1.00000    0.00000
Pd    4    0.16812    0.58461    0.14923    1.00000    0.00000
Pd    4    0.08333    0.66667    0.07487    1.00000    0.00000
Pd    4    0.25000    0.50000    0.00000    1.00000    0.00000
Pd    4    0.25520    0.51003    0.22819    1.00000    0.00000
Pd    4    0.41796    0.58753    0.15022    1.00000    0.00000
Pd    4    0.33333    0.66667    0.07487    1.00000    0.00000
Pd    4    0.50000    0.50000    0.00000    1.00000    0.00000
Pd    4    0.51100    0.51386    0.22797    1.00000    0.00000
Pd    4    0.66864    0.58658    0.14898    1.00000    0.00000
Pd    4    0.58333    0.66667    0.07487    1.00000    0.00000
Pd    4    0.75000    0.50000    0.00000    1.00000    0.00000
Pd    4    0.75607    0.50925    0.22631    1.00000    0.00000
Pd    4    0.92014    0.58498    0.15060    1.00000    0.00000
Pd    4    0.83333    0.66667    0.07487    1.00000    0.00000
Pd    4    0.00000    0.75000    0.00000    1.00000    0.00000
Pd    4    0.99708    0.74504    0.22281    1.00000    0.00000
Pd    4    0.17095    0.83706    0.14997    1.00000    0.00000
Pd    4    0.08333    0.91667    0.07487    1.00000    0.00000
Pd    4    0.25000    0.75000    0.00000    1.00000    0.00000
Pd    4    0.25613    0.75427    0.22675    1.00000    0.00000
Pd    4    0.41796    0.83774    0.15125    1.00000    0.00000
Pd    4    0.33333    0.91667    0.07487    1.00000    0.00000
Pd    4    0.50000    0.75000    0.00000    1.00000    0.00000
Pd    4    0.50487    0.75402    0.22615    1.00000    0.00000
Pd    4    0.66777    0.83751    0.14992    1.00000    0.00000
Pd    4    0.58333    0.91667    0.07487    1.00000    0.00000
Pd    4    0.75000    0.75000    0.00000    1.00000    0.00000
Pd    4    0.75118    0.75261    0.22410    1.00000    0.00000
Pd    4    0.91924    0.83752    0.14917    1.00000    0.00000
Pd    4    0.83333    0.91667    0.07487    1.00000    0.00000
END
