# Supplementary material for: Intentional Formation of Persistent Surface Redox Mediators by Adsorption of Polyconjugated Carbonyl Complexes to Pd Nanoparticles
Source: J Am Chem Soc. 2025 Apr 4;147(20):16885–900. doi: 10.1021/jacs.4c15874 (PMC12100725; doi:10.1021/jacs.4c15874)
Supplement: Supplementary file 2 [file ja4c15874_si_002.zip › Structures/Heterogeneous/Adsorption/Quinones/5_16_O, 5_16_H/Chemisorbed/BQ1.res]

TITL CONTCAR
CELL 0.0000 11.0046 11.0046 30.0000 90.0000 90.0000 120.0000
LATT -1
SFAC C H O Pd
 C    1    0.57049    0.52450    0.31314    1.00000    0.00000
 C    1    0.67012    0.47118    0.30620    1.00000    0.00000
 C    1    0.62391    0.67546    0.30297    1.00000    0.00000
 C    1    0.77027    0.77078    0.30633    1.00000    0.00000
 C    1    0.81632    0.56669    0.30845    1.00000    0.00000
 C    1    0.86261    0.71472    0.32034    1.00000    0.00000
 H    2    0.58843    0.67660    0.18723    1.00000    0.00000
 H    2    0.33369    0.41671    0.18216    1.00000    0.00000
 H    2    0.08130    0.16385    0.17637    1.00000    0.00000
 H    2    0.58499    0.17045    0.17454    1.00000    0.00000
 H    2    0.08838    0.66802    0.18195    1.00000    0.00000
 H    2    0.34123    0.44747    0.25895    1.00000    0.00000
 H    2    0.62949    0.36117    0.31487    1.00000    0.00000
 H    2    0.88794    0.52949    0.31792    1.00000    0.00000
 H    2    0.55069    0.71334    0.30956    1.00000    0.00000
 H    2    0.80691    0.88005    0.31523    1.00000    0.00000
 O    3    0.82824    0.16004    0.26753    1.00000    0.00000
 O    3    0.57979    0.15906    0.26758    1.00000    0.00000
 O    3    0.34008    0.16895    0.26947    1.00000    0.00000
 O    3    0.07680    0.16689    0.27050    1.00000    0.00000
 O    3    0.08057    0.90536    0.26615    1.00000    0.00000
 O    3    0.45771    0.45263    0.33329    1.00000    0.00000
 O    3    0.96523    0.78293    0.34465    1.00000    0.00000
 O    3    0.13301    0.54122    0.28652    1.00000    0.00000
 O    3    0.20440    0.68327    0.29228    1.00000    0.00000
Pd    4    0.00000    0.00000    0.00000    1.00000    0.00000
Pd    4    0.99384    0.99707    0.22929    1.00000    0.00000
Pd    4    0.16869    0.08356    0.15077    1.00000    0.00000
Pd    4    0.08333    0.16667    0.07487    1.00000    0.00000
Pd    4    0.25000    0.00000    0.00000    1.00000    0.00000
Pd    4    0.25556    0.99941    0.22879    1.00000    0.00000
Pd    4    0.41373    0.08405    0.15049    1.00000    0.00000
Pd    4    0.33333    0.16667    0.07487    1.00000    0.00000
Pd    4    0.50000    0.00000    0.00000    1.00000    0.00000
Pd    4    0.49891    0.99412    0.22714    1.00000    0.00000
Pd    4    0.66927    0.08517    0.14960    1.00000    0.00000
Pd    4    0.58333    0.16667    0.07487    1.00000    0.00000
Pd    4    0.75000    0.00000    0.00000    1.00000    0.00000
Pd    4    0.74426    0.99649    0.22590    1.00000    0.00000
Pd    4    0.91411    0.08340    0.15051    1.00000    0.00000
Pd    4    0.83333    0.16667    0.07487    1.00000    0.00000
Pd    4    0.00000    0.25000    0.00000    1.00000    0.00000
Pd    4    0.00240    0.26038    0.23046    1.00000    0.00000
Pd    4    0.16516    0.33560    0.15189    1.00000    0.00000
Pd    4    0.08333    0.41667    0.07487    1.00000    0.00000
Pd    4    0.25000    0.25000    0.00000    1.00000    0.00000
Pd    4    0.25639    0.26634    0.23602    1.00000    0.00000
Pd    4    0.41838    0.33348    0.15204    1.00000    0.00000
Pd    4    0.33333    0.41667    0.07487    1.00000    0.00000
Pd    4    0.50000    0.25000    0.00000    1.00000    0.00000
Pd    4    0.50534    0.25995    0.22901    1.00000    0.00000
Pd    4    0.67022    0.34196    0.15338    1.00000    0.00000
Pd    4    0.58333    0.41667    0.07487    1.00000    0.00000
Pd    4    0.75000    0.25000    0.00000    1.00000    0.00000
Pd    4    0.75689    0.26399    0.23129    1.00000    0.00000
Pd    4    0.91586    0.33401    0.15174    1.00000    0.00000
Pd    4    0.83333    0.41667    0.07487    1.00000    0.00000
Pd    4    0.00000    0.50000    0.00000    1.00000    0.00000
Pd    4    0.00334    0.50763    0.22775    1.00000    0.00000
Pd    4    0.16745    0.58411    0.14888    1.00000    0.00000
Pd    4    0.08333    0.66667    0.07487    1.00000    0.00000
Pd    4    0.25000    0.50000    0.00000    1.00000    0.00000
Pd    4    0.24929    0.51051    0.22902    1.00000    0.00000
Pd    4    0.41589    0.58589    0.15061    1.00000    0.00000
Pd    4    0.33333    0.66667    0.07487    1.00000    0.00000
Pd    4    0.50000    0.50000    0.00000    1.00000    0.00000
Pd    4    0.50499    0.50814    0.23014    1.00000    0.00000
Pd    4    0.66949    0.58688    0.15277    1.00000    0.00000
Pd    4    0.58333    0.66667    0.07487    1.00000    0.00000
Pd    4    0.75000    0.50000    0.00000    1.00000    0.00000
Pd    4    0.75542    0.50919    0.23731    1.00000    0.00000
Pd    4    0.91321    0.58411    0.15222    1.00000    0.00000
Pd    4    0.83333    0.66667    0.07487    1.00000    0.00000
Pd    4    0.00000    0.75000    0.00000    1.00000    0.00000
Pd    4    0.99680    0.74876    0.22330    1.00000    0.00000
Pd    4    0.16975    0.83865    0.14977    1.00000    0.00000
Pd    4    0.08333    0.91667    0.07487    1.00000    0.00000
Pd    4    0.25000    0.75000    0.00000    1.00000    0.00000
Pd    4    0.25357    0.75489    0.22803    1.00000    0.00000
Pd    4    0.41708    0.83631    0.15144    1.00000    0.00000
Pd    4    0.33333    0.91667    0.07487    1.00000    0.00000
Pd    4    0.50000    0.75000    0.00000    1.00000    0.00000
Pd    4    0.49917    0.75342    0.22774    1.00000    0.00000
Pd    4    0.66824    0.83713    0.15127    1.00000    0.00000
Pd    4    0.58333    0.91667    0.07487    1.00000    0.00000
Pd    4    0.75000    0.75000    0.00000    1.00000    0.00000
Pd    4    0.74958    0.75462    0.23421    1.00000    0.00000
Pd    4    0.91548    0.83714    0.15030    1.00000    0.00000
Pd    4    0.83333    0.91667    0.07487    1.00000    0.00000
END
