# Supplementary material for: Intentional Formation of Persistent Surface Redox Mediators by Adsorption of Polyconjugated Carbonyl Complexes to Pd Nanoparticles
Source: J Am Chem Soc. 2025 Apr 4;147(20):16885–900. doi: 10.1021/jacs.4c15874 (PMC12100725; doi:10.1021/jacs.4c15874)
Supplement: Supplementary file 2 [file ja4c15874_si_002.zip › Structures/Heterogeneous/Adsorption/Quinones/5_16_O, 5_16_H/Chemisorbed/BQ2.res]

TITL CONTCAR
CELL 0.0000 11.0046 11.0046 30.0000 90.0000 90.0000 120.0000
LATT -1
SFAC C H O Pd
 C    1    0.58490    0.55334    0.32560    1.00000    0.00000
 C    1    0.66581    0.47649    0.32381    1.00000    0.00000
 C    1    0.65913    0.71029    0.32156    1.00000    0.00000
 C    1    0.80646    0.78717    0.32572    1.00000    0.00000
 C    1    0.81559    0.55471    0.32440    1.00000    0.00000
 C    1    0.88500    0.71004    0.33262    1.00000    0.00000
 C    1    0.58765    0.33045    0.34213    1.00000    0.00000
 C    1    0.89928    0.48866    0.33989    1.00000    0.00000
 C    1    0.56982    0.77445    0.33218    1.00000    0.00000
 C    1    0.88228    0.93730    0.34074    1.00000    0.00000
 H    2    0.74559    0.74375    0.18993    1.00000    0.00000
 H    2    0.34396    0.41995    0.18144    1.00000    0.00000
 H    2    0.08243    0.16397    0.17619    1.00000    0.00000
 H    2    0.58473    0.17055    0.17298    1.00000    0.00000
 H    2    0.08789    0.66194    0.18764    1.00000    0.00000
 H    2    0.35458    0.44673    0.25711    1.00000    0.00000
 H    2    0.99474    0.98650    0.33379    1.00000    0.00000
 H    2    0.86971    0.93987    0.37717    1.00000    0.00000
 H    2    0.84120    0.99970    0.32535    1.00000    0.00000
 H    2    0.46448    0.71187    0.31791    1.00000    0.00000
 H    2    0.61703    0.88344    0.32092    1.00000    0.00000
 H    2    0.55606    0.77342    0.36865    1.00000    0.00000
 H    2    0.58756    0.33903    0.37882    1.00000    0.00000
 H    2    0.63628    0.26788    0.33359    1.00000    0.00000
 H    2    0.47802    0.27544    0.33121    1.00000    0.00000
 H    2    0.01101    0.55822    0.33313    1.00000    0.00000
 H    2    0.86416    0.38577    0.32470    1.00000    0.00000
 H    2    0.88707    0.47313    0.37634    1.00000    0.00000
 O    3    0.82721    0.15983    0.26750    1.00000    0.00000
 O    3    0.57616    0.15172    0.26599    1.00000    0.00000
 O    3    0.33911    0.16695    0.26897    1.00000    0.00000
 O    3    0.07745    0.16679    0.26950    1.00000    0.00000
 O    3    0.07824    0.90181    0.26608    1.00000    0.00000
 O    3    0.45850    0.48824    0.33522    1.00000    0.00000
 O    3    0.00273    0.77118    0.34986    1.00000    0.00000
 O    3    0.21505    0.56059    0.29412    1.00000    0.00000
 O    3    0.23880    0.69366    0.29325    1.00000    0.00000
Pd    4    0.00000    0.00000    0.00000    1.00000    0.00000
Pd    4    0.99131    0.99373    0.22925    1.00000    0.00000
Pd    4    0.16847    0.08243    0.15082    1.00000    0.00000
Pd    4    0.08333    0.16667    0.07487    1.00000    0.00000
Pd    4    0.25000    0.00000    0.00000    1.00000    0.00000
Pd    4    0.25377    0.99627    0.22856    1.00000    0.00000
Pd    4    0.41268    0.08142    0.15059    1.00000    0.00000
Pd    4    0.33333    0.16667    0.07487    1.00000    0.00000
Pd    4    0.50000    0.00000    0.00000    1.00000    0.00000
Pd    4    0.49645    0.98735    0.22616    1.00000    0.00000
Pd    4    0.66887    0.08263    0.14995    1.00000    0.00000
Pd    4    0.58333    0.16667    0.07487    1.00000    0.00000
Pd    4    0.75000    0.00000    0.00000    1.00000    0.00000
Pd    4    0.74365    0.99228    0.22681    1.00000    0.00000
Pd    4    0.91469    0.08358    0.15099    1.00000    0.00000
Pd    4    0.83333    0.16667    0.07487    1.00000    0.00000
Pd    4    0.00000    0.25000    0.00000    1.00000    0.00000
Pd    4    0.00298    0.26268    0.23110    1.00000    0.00000
Pd    4    0.16720    0.33705    0.15295    1.00000    0.00000
Pd    4    0.08333    0.41667    0.07487    1.00000    0.00000
Pd    4    0.25000    0.25000    0.00000    1.00000    0.00000
Pd    4    0.25728    0.26634    0.23531    1.00000    0.00000
Pd    4    0.41888    0.33124    0.15096    1.00000    0.00000
Pd    4    0.33333    0.41667    0.07487    1.00000    0.00000
Pd    4    0.50000    0.25000    0.00000    1.00000    0.00000
Pd    4    0.50694    0.26049    0.22932    1.00000    0.00000
Pd    4    0.67197    0.34323    0.15405    1.00000    0.00000
Pd    4    0.58333    0.41667    0.07487    1.00000    0.00000
Pd    4    0.75000    0.25000    0.00000    1.00000    0.00000
Pd    4    0.75365    0.26238    0.23095    1.00000    0.00000
Pd    4    0.91556    0.33209    0.15091    1.00000    0.00000
Pd    4    0.83333    0.41667    0.07487    1.00000    0.00000
Pd    4    0.00000    0.50000    0.00000    1.00000    0.00000
Pd    4    0.99276    0.50092    0.22474    1.00000    0.00000
Pd    4    0.16694    0.58318    0.14912    1.00000    0.00000
Pd    4    0.08333    0.66667    0.07487    1.00000    0.00000
Pd    4    0.25000    0.50000    0.00000    1.00000    0.00000
Pd    4    0.25165    0.51241    0.23080    1.00000    0.00000
Pd    4    0.41782    0.58655    0.15017    1.00000    0.00000
Pd    4    0.33333    0.66667    0.07487    1.00000    0.00000
Pd    4    0.50000    0.50000    0.00000    1.00000    0.00000
Pd    4    0.50928    0.50784    0.22613    1.00000    0.00000
Pd    4    0.67020    0.58632    0.15297    1.00000    0.00000
Pd    4    0.58333    0.66667    0.07487    1.00000    0.00000
Pd    4    0.75000    0.50000    0.00000    1.00000    0.00000
Pd    4    0.75063    0.50522    0.25370    1.00000    0.00000
Pd    4    0.91326    0.58490    0.15082    1.00000    0.00000
Pd    4    0.83333    0.66667    0.07487    1.00000    0.00000
Pd    4    0.00000    0.75000    0.00000    1.00000    0.00000
Pd    4    0.98730    0.74003    0.22534    1.00000    0.00000
Pd    4    0.16721    0.83549    0.15070    1.00000    0.00000
Pd    4    0.08333    0.91667    0.07487    1.00000    0.00000
Pd    4    0.25000    0.75000    0.00000    1.00000    0.00000
Pd    4    0.24932    0.74923    0.22820    1.00000    0.00000
Pd    4    0.41609    0.83361    0.15075    1.00000    0.00000
Pd    4    0.33333    0.91667    0.07487    1.00000    0.00000
Pd    4    0.50000    0.75000    0.00000    1.00000    0.00000
Pd    4    0.50275    0.74961    0.22537    1.00000    0.00000
Pd    4    0.66879    0.83461    0.15168    1.00000    0.00000
Pd    4    0.58333    0.91667    0.07487    1.00000    0.00000
Pd    4    0.75000    0.75000    0.00000    1.00000    0.00000
Pd    4    0.74489    0.75017    0.25012    1.00000    0.00000
Pd    4    0.91641    0.83673    0.15129    1.00000    0.00000
Pd    4    0.83333    0.91667    0.07487    1.00000    0.00000
END
