# Supplementary material for: Intentional Formation of Persistent Surface Redox Mediators by Adsorption of Polyconjugated Carbonyl Complexes to Pd Nanoparticles
Source: J Am Chem Soc. 2025 Apr 4;147(20):16885–900. doi: 10.1021/jacs.4c15874 (PMC12100725; doi:10.1021/jacs.4c15874)
Supplement: Supplementary file 2 [file ja4c15874_si_002.zip › Structures/Heterogeneous/Adsorption/Quinones/5_16_O, 5_16_H/Chemisorbed/BQ3.res]

TITL CONTCAR
CELL 0.0000 11.0046 11.0046 30.0000 90.0000 90.0000 120.0000
LATT -1
SFAC C F H O Pd
 C    1    0.56833    0.52420    0.31599    1.00000    0.00000
 C    1    0.67007    0.47169    0.31114    1.00000    0.00000
 C    1    0.62805    0.67745    0.30570    1.00000    0.00000
 C    1    0.77512    0.77281    0.31124    1.00000    0.00000
 C    1    0.81806    0.56729    0.31288    1.00000    0.00000
 C    1    0.87012    0.71809    0.32467    1.00000    0.00000
 F    2    0.62333    0.34335    0.32879    1.00000    0.00000
 F    2    0.89847    0.51720    0.32977    1.00000    0.00000
 F    2    0.54005    0.72572    0.31686    1.00000    0.00000
 F    2    0.81380    0.90191    0.32747    1.00000    0.00000
 H    3    0.59076    0.67679    0.18758    1.00000    0.00000
 H    3    0.33634    0.41748    0.18165    1.00000    0.00000
 H    3    0.08162    0.16443    0.17677    1.00000    0.00000
 H    3    0.58422    0.17011    0.17326    1.00000    0.00000
 H    3    0.08741    0.66520    0.18382    1.00000    0.00000
 H    3    0.34310    0.44772    0.25851    1.00000    0.00000
 O    4    0.82745    0.16065    0.26742    1.00000    0.00000
 O    4    0.57887    0.15624    0.26612    1.00000    0.00000
 O    4    0.34009    0.16798    0.26981    1.00000    0.00000
 O    4    0.07451    0.16467    0.27063    1.00000    0.00000
 O    4    0.07921    0.90396    0.26647    1.00000    0.00000
 O    4    0.45282    0.45332    0.33358    1.00000    0.00000
 O    4    0.97606    0.78713    0.34683    1.00000    0.00000
 O    4    0.14860    0.54148    0.28624    1.00000    0.00000
 O    4    0.21845    0.68301    0.29194    1.00000    0.00000
Pd    5    0.00000    0.00000    0.00000    1.00000    0.00000
Pd    5    0.99108    0.99445    0.22969    1.00000    0.00000
Pd    5    0.16790    0.08284    0.15109    1.00000    0.00000
Pd    5    0.08333    0.16667    0.07487    1.00000    0.00000
Pd    5    0.25000    0.00000    0.00000    1.00000    0.00000
Pd    5    0.25475    0.99859    0.22918    1.00000    0.00000
Pd    5    0.41271    0.08306    0.15045    1.00000    0.00000
Pd    5    0.33333    0.16667    0.07487    1.00000    0.00000
Pd    5    0.50000    0.00000    0.00000    1.00000    0.00000
Pd    5    0.49765    0.99213    0.22635    1.00000    0.00000
Pd    5    0.66959    0.08468    0.14961    1.00000    0.00000
Pd    5    0.58333    0.16667    0.07487    1.00000    0.00000
Pd    5    0.75000    0.00000    0.00000    1.00000    0.00000
Pd    5    0.74320    0.99540    0.22638    1.00000    0.00000
Pd    5    0.91419    0.08322    0.15083    1.00000    0.00000
Pd    5    0.83333    0.16667    0.07487    1.00000    0.00000
Pd    5    0.00000    0.25000    0.00000    1.00000    0.00000
Pd    5    0.00220    0.26001    0.23074    1.00000    0.00000
Pd    5    0.16531    0.33509    0.15190    1.00000    0.00000
Pd    5    0.08333    0.41667    0.07487    1.00000    0.00000
Pd    5    0.25000    0.25000    0.00000    1.00000    0.00000
Pd    5    0.25529    0.26530    0.23705    1.00000    0.00000
Pd    5    0.41799    0.33196    0.15151    1.00000    0.00000
Pd    5    0.33333    0.41667    0.07487    1.00000    0.00000
Pd    5    0.50000    0.25000    0.00000    1.00000    0.00000
Pd    5    0.50490    0.25963    0.22909    1.00000    0.00000
Pd    5    0.67061    0.34289    0.15386    1.00000    0.00000
Pd    5    0.58333    0.41667    0.07487    1.00000    0.00000
Pd    5    0.75000    0.25000    0.00000    1.00000    0.00000
Pd    5    0.75659    0.26408    0.23074    1.00000    0.00000
Pd    5    0.91609    0.33400    0.15183    1.00000    0.00000
Pd    5    0.83333    0.41667    0.07487    1.00000    0.00000
Pd    5    0.00000    0.50000    0.00000    1.00000    0.00000
Pd    5    0.00311    0.50743    0.22848    1.00000    0.00000
Pd    5    0.16665    0.58362    0.14882    1.00000    0.00000
Pd    5    0.08333    0.66667    0.07487    1.00000    0.00000
Pd    5    0.25000    0.50000    0.00000    1.00000    0.00000
Pd    5    0.24915    0.50945    0.22844    1.00000    0.00000
Pd    5    0.41565    0.58525    0.14974    1.00000    0.00000
Pd    5    0.33333    0.66667    0.07487    1.00000    0.00000
Pd    5    0.50000    0.50000    0.00000    1.00000    0.00000
Pd    5    0.50310    0.50528    0.22806    1.00000    0.00000
Pd    5    0.67107    0.58769    0.15353    1.00000    0.00000
Pd    5    0.58333    0.66667    0.07487    1.00000    0.00000
Pd    5    0.75000    0.50000    0.00000    1.00000    0.00000
Pd    5    0.75486    0.50863    0.24323    1.00000    0.00000
Pd    5    0.91310    0.58368    0.15273    1.00000    0.00000
Pd    5    0.83333    0.66667    0.07487    1.00000    0.00000
Pd    5    0.00000    0.75000    0.00000    1.00000    0.00000
Pd    5    0.99419    0.74709    0.22380    1.00000    0.00000
Pd    5    0.16835    0.83752    0.15009    1.00000    0.00000
Pd    5    0.08333    0.91667    0.07487    1.00000    0.00000
Pd    5    0.25000    0.75000    0.00000    1.00000    0.00000
Pd    5    0.25257    0.75423    0.22755    1.00000    0.00000
Pd    5    0.41643    0.83603    0.15044    1.00000    0.00000
Pd    5    0.33333    0.91667    0.07487    1.00000    0.00000
Pd    5    0.50000    0.75000    0.00000    1.00000    0.00000
Pd    5    0.49799    0.75231    0.22538    1.00000    0.00000
Pd    5    0.66967    0.83684    0.15145    1.00000    0.00000
Pd    5    0.58333    0.91667    0.07487    1.00000    0.00000
Pd    5    0.75000    0.75000    0.00000    1.00000    0.00000
Pd    5    0.74471    0.75116    0.24032    1.00000    0.00000
Pd    5    0.91541    0.83673    0.15075    1.00000    0.00000
Pd    5    0.83333    0.91667    0.07487    1.00000    0.00000
END
