# Supplementary material for: Intentional Formation of Persistent Surface Redox Mediators by Adsorption of Polyconjugated Carbonyl Complexes to Pd Nanoparticles
Source: J Am Chem Soc. 2025 Apr 4;147(20):16885–900. doi: 10.1021/jacs.4c15874 (PMC12100725; doi:10.1021/jacs.4c15874)
Supplement: Supplementary file 2 [file ja4c15874_si_002.zip › Structures/Heterogeneous/Adsorption/Quinones/5_16_O, 5_16_H/Chemisorbed/BQ4.res]

TITL CONTCAR
CELL 0.0000 11.0046 11.0046 30.0000 90.0000 90.0000 120.0000
LATT -1
SFAC C Cl H O Pd
 C    1    0.56922    0.53918    0.32222    1.00000    0.00000
 C    1    0.65814    0.47127    0.32183    1.00000    0.00000
 C    1    0.64309    0.69431    0.31164    1.00000    0.00000
 C    1    0.78955    0.77927    0.32054    1.00000    0.00000
 C    1    0.80816    0.55580    0.32210    1.00000    0.00000
 C    1    0.87522    0.71163    0.33121    1.00000    0.00000
Cl    2    0.57811    0.30754    0.34496    1.00000    0.00000
Cl    2    0.90474    0.48342    0.34179    1.00000    0.00000
Cl    2    0.53273    0.76481    0.31608    1.00000    0.00000
Cl    2    0.85827    0.94788    0.33922    1.00000    0.00000
 H    3    0.62067    0.68985    0.19390    1.00000    0.00000
 H    3    0.34152    0.42013    0.18192    1.00000    0.00000
 H    3    0.08102    0.16415    0.17628    1.00000    0.00000
 H    3    0.58323    0.16965    0.17323    1.00000    0.00000
 H    3    0.08402    0.66166    0.18449    1.00000    0.00000
 H    3    0.34621    0.44815    0.25721    1.00000    0.00000
 O    4    0.82539    0.16035    0.26717    1.00000    0.00000
 O    4    0.57555    0.15322    0.26604    1.00000    0.00000
 O    4    0.33555    0.16509    0.26893    1.00000    0.00000
 O    4    0.07308    0.16322    0.26927    1.00000    0.00000
 O    4    0.07510    0.90014    0.26545    1.00000    0.00000
 O    4    0.44593    0.47572    0.33404    1.00000    0.00000
 O    4    0.99061    0.77679    0.34889    1.00000    0.00000
 O    4    0.15985    0.54439    0.28701    1.00000    0.00000
 O    4    0.22044    0.68562    0.29150    1.00000    0.00000
Pd    5    0.00000    0.00000    0.00000    1.00000    0.00000
Pd    5    0.98808    0.99175    0.22851    1.00000    0.00000
Pd    5    0.16690    0.08216    0.15074    1.00000    0.00000
Pd    5    0.08333    0.16667    0.07487    1.00000    0.00000
Pd    5    0.25000    0.00000    0.00000    1.00000    0.00000
Pd    5    0.25103    0.99604    0.22810    1.00000    0.00000
Pd    5    0.41174    0.08186    0.15021    1.00000    0.00000
Pd    5    0.33333    0.16667    0.07487    1.00000    0.00000
Pd    5    0.50000    0.00000    0.00000    1.00000    0.00000
Pd    5    0.49561    0.99032    0.22545    1.00000    0.00000
Pd    5    0.66864    0.08387    0.14956    1.00000    0.00000
Pd    5    0.58333    0.16667    0.07487    1.00000    0.00000
Pd    5    0.75000    0.00000    0.00000    1.00000    0.00000
Pd    5    0.74295    0.99405    0.22616    1.00000    0.00000
Pd    5    0.91310    0.08261    0.15065    1.00000    0.00000
Pd    5    0.83333    0.16667    0.07487    1.00000    0.00000
Pd    5    0.00000    0.25000    0.00000    1.00000    0.00000
Pd    5    0.00022    0.26032    0.23067    1.00000    0.00000
Pd    5    0.16545    0.33555    0.15208    1.00000    0.00000
Pd    5    0.08333    0.41667    0.07487    1.00000    0.00000
Pd    5    0.25000    0.25000    0.00000    1.00000    0.00000
Pd    5    0.25380    0.26487    0.23583    1.00000    0.00000
Pd    5    0.41711    0.33077    0.15078    1.00000    0.00000
Pd    5    0.33333    0.41667    0.07487    1.00000    0.00000
Pd    5    0.50000    0.25000    0.00000    1.00000    0.00000
Pd    5    0.50346    0.25869    0.22938    1.00000    0.00000
Pd    5    0.66979    0.34279    0.15410    1.00000    0.00000
Pd    5    0.58333    0.41667    0.07487    1.00000    0.00000
Pd    5    0.75000    0.25000    0.00000    1.00000    0.00000
Pd    5    0.75306    0.26340    0.23094    1.00000    0.00000
Pd    5    0.91489    0.33283    0.15140    1.00000    0.00000
Pd    5    0.83333    0.41667    0.07487    1.00000    0.00000
Pd    5    0.00000    0.50000    0.00000    1.00000    0.00000
Pd    5    0.99667    0.50432    0.22718    1.00000    0.00000
Pd    5    0.16577    0.58283    0.14876    1.00000    0.00000
Pd    5    0.08333    0.66667    0.07487    1.00000    0.00000
Pd    5    0.25000    0.50000    0.00000    1.00000    0.00000
Pd    5    0.24771    0.50970    0.22874    1.00000    0.00000
Pd    5    0.41587    0.58645    0.15006    1.00000    0.00000
Pd    5    0.33333    0.66667    0.07487    1.00000    0.00000
Pd    5    0.50000    0.50000    0.00000    1.00000    0.00000
Pd    5    0.50341    0.50322    0.22593    1.00000    0.00000
Pd    5    0.67095    0.58797    0.15340    1.00000    0.00000
Pd    5    0.58333    0.66667    0.07487    1.00000    0.00000
Pd    5    0.75000    0.50000    0.00000    1.00000    0.00000
Pd    5    0.74984    0.50384    0.25234    1.00000    0.00000
Pd    5    0.91169    0.58275    0.15164    1.00000    0.00000
Pd    5    0.83333    0.66667    0.07487    1.00000    0.00000
Pd    5    0.00000    0.75000    0.00000    1.00000    0.00000
Pd    5    0.98597    0.74081    0.22387    1.00000    0.00000
Pd    5    0.16662    0.83596    0.15010    1.00000    0.00000
Pd    5    0.08333    0.91667    0.07487    1.00000    0.00000
Pd    5    0.25000    0.75000    0.00000    1.00000    0.00000
Pd    5    0.24910    0.75235    0.22688    1.00000    0.00000
Pd    5    0.41613    0.83427    0.15076    1.00000    0.00000
Pd    5    0.33333    0.91667    0.07487    1.00000    0.00000
Pd    5    0.50000    0.75000    0.00000    1.00000    0.00000
Pd    5    0.49827    0.75017    0.22802    1.00000    0.00000
Pd    5    0.66734    0.83455    0.15219    1.00000    0.00000
Pd    5    0.58333    0.91667    0.07487    1.00000    0.00000
Pd    5    0.75000    0.75000    0.00000    1.00000    0.00000
Pd    5    0.74389    0.74684    0.24646    1.00000    0.00000
Pd    5    0.91432    0.83583    0.15041    1.00000    0.00000
Pd    5    0.83333    0.91667    0.07487    1.00000    0.00000
END
