# Supplementary material for: Intentional Formation of Persistent Surface Redox Mediators by Adsorption of Polyconjugated Carbonyl Complexes to Pd Nanoparticles
Source: J Am Chem Soc. 2025 Apr 4;147(20):16885–900. doi: 10.1021/jacs.4c15874 (PMC12100725; doi:10.1021/jacs.4c15874)
Supplement: Supplementary file 2 [file ja4c15874_si_002.zip › Structures/Heterogeneous/Adsorption/Quinones/5_16_O, 5_16_H/Chemisorbed/HKH.res]

TITL CONTCAR
CELL 0.0000 11.0046 11.0046 30.0000 90.0000 90.0000 120.0000
LATT -1
SFAC C H O Pd
 C    1    0.53476    0.53228    0.31858    1.00000    0.00000
 C    1    0.62147    0.45735    0.32172    1.00000    0.00000
 C    1    0.60594    0.68324    0.30215    1.00000    0.00000
 C    1    0.76330    0.77409    0.30939    1.00000    0.00000
 C    1    0.77925    0.54082    0.30941    1.00000    0.00000
 C    1    0.84549    0.69876    0.32061    1.00000    0.00000
 H    2    0.59192    0.67632    0.18500    1.00000    0.00000
 H    2    0.33419    0.41849    0.18078    1.00000    0.00000
 H    2    0.08262    0.16517    0.17586    1.00000    0.00000
 H    2    0.58498    0.17052    0.17404    1.00000    0.00000
 H    2    0.08731    0.66440    0.18365    1.00000    0.00000
 H    2    0.34161    0.44494    0.25703    1.00000    0.00000
 O    3    0.57082    0.34095    0.33824    1.00000    0.00000
 O    3    0.85281    0.48326    0.31207    1.00000    0.00000
 O    3    0.53214    0.74322    0.29854    1.00000    0.00000
 O    3    0.81659    0.90214    0.31596    1.00000    0.00000
 O    3    0.83295    0.16774    0.26612    1.00000    0.00000
 O    3    0.58450    0.16445    0.26651    1.00000    0.00000
 O    3    0.34116    0.17122    0.26871    1.00000    0.00000
 O    3    0.08315    0.17524    0.26939    1.00000    0.00000
 O    3    0.08002    0.90597    0.26646    1.00000    0.00000
 O    3    0.41662    0.47719    0.33507    1.00000    0.00000
 O    3    0.95553    0.75825    0.34114    1.00000    0.00000
 O    3    0.15237    0.54449    0.28589    1.00000    0.00000
 O    3    0.21767    0.68472    0.29171    1.00000    0.00000
Pd    4    0.00000    0.00000    0.00000    1.00000    0.00000
Pd    4    0.99521    0.00074    0.23064    1.00000    0.00000
Pd    4    0.16922    0.08366    0.15099    1.00000    0.00000
Pd    4    0.08333    0.16667    0.07487    1.00000    0.00000
Pd    4    0.25000    0.00000    0.00000    1.00000    0.00000
Pd    4    0.25645    0.00022    0.22922    1.00000    0.00000
Pd    4    0.41393    0.08461    0.15034    1.00000    0.00000
Pd    4    0.33333    0.16667    0.07487    1.00000    0.00000
Pd    4    0.50000    0.00000    0.00000    1.00000    0.00000
Pd    4    0.50235    0.99898    0.22631    1.00000    0.00000
Pd    4    0.67052    0.08605    0.14939    1.00000    0.00000
Pd    4    0.58333    0.16667    0.07487    1.00000    0.00000
Pd    4    0.75000    0.00000    0.00000    1.00000    0.00000
Pd    4    0.74918    0.00081    0.22622    1.00000    0.00000
Pd    4    0.91509    0.08422    0.15029    1.00000    0.00000
Pd    4    0.83333    0.16667    0.07487    1.00000    0.00000
Pd    4    0.00000    0.25000    0.00000    1.00000    0.00000
Pd    4    0.00594    0.26455    0.22890    1.00000    0.00000
Pd    4    0.16637    0.33694    0.15105    1.00000    0.00000
Pd    4    0.08333    0.41667    0.07487    1.00000    0.00000
Pd    4    0.25000    0.25000    0.00000    1.00000    0.00000
Pd    4    0.25999    0.26805    0.23342    1.00000    0.00000
Pd    4    0.41972    0.33516    0.15223    1.00000    0.00000
Pd    4    0.33333    0.41667    0.07487    1.00000    0.00000
Pd    4    0.50000    0.25000    0.00000    1.00000    0.00000
Pd    4    0.50847    0.26446    0.22947    1.00000    0.00000
Pd    4    0.67095    0.34181    0.15254    1.00000    0.00000
Pd    4    0.58333    0.41667    0.07487    1.00000    0.00000
Pd    4    0.75000    0.25000    0.00000    1.00000    0.00000
Pd    4    0.75994    0.26905    0.23001    1.00000    0.00000
Pd    4    0.91737    0.33539    0.15139    1.00000    0.00000
Pd    4    0.83333    0.41667    0.07487    1.00000    0.00000
Pd    4    0.00000    0.50000    0.00000    1.00000    0.00000
Pd    4    0.00543    0.51088    0.22883    1.00000    0.00000
Pd    4    0.16867    0.58532    0.14887    1.00000    0.00000
Pd    4    0.08333    0.66667    0.07487    1.00000    0.00000
Pd    4    0.25000    0.50000    0.00000    1.00000    0.00000
Pd    4    0.25341    0.51414    0.22799    1.00000    0.00000
Pd    4    0.41856    0.58841    0.15131    1.00000    0.00000
Pd    4    0.33333    0.66667    0.07487    1.00000    0.00000
Pd    4    0.50000    0.50000    0.00000    1.00000    0.00000
Pd    4    0.51215    0.51303    0.23255    1.00000    0.00000
Pd    4    0.66985    0.58603    0.15176    1.00000    0.00000
Pd    4    0.58333    0.66667    0.07487    1.00000    0.00000
Pd    4    0.75000    0.50000    0.00000    1.00000    0.00000
Pd    4    0.75558    0.51223    0.23430    1.00000    0.00000
Pd    4    0.91558    0.58547    0.15161    1.00000    0.00000
Pd    4    0.83333    0.66667    0.07487    1.00000    0.00000
Pd    4    0.00000    0.75000    0.00000    1.00000    0.00000
Pd    4    0.99850    0.75114    0.22328    1.00000    0.00000
Pd    4    0.17120    0.83868    0.14976    1.00000    0.00000
Pd    4    0.08333    0.91667    0.07487    1.00000    0.00000
Pd    4    0.25000    0.75000    0.00000    1.00000    0.00000
Pd    4    0.25630    0.75788    0.22768    1.00000    0.00000
Pd    4    0.41892    0.83729    0.15167    1.00000    0.00000
Pd    4    0.33333    0.91667    0.07487    1.00000    0.00000
Pd    4    0.50000    0.75000    0.00000    1.00000    0.00000
Pd    4    0.50422    0.75767    0.22978    1.00000    0.00000
Pd    4    0.66865    0.83897    0.15124    1.00000    0.00000
Pd    4    0.58333    0.91667    0.07487    1.00000    0.00000
Pd    4    0.75000    0.75000    0.00000    1.00000    0.00000
Pd    4    0.75463    0.75575    0.22988    1.00000    0.00000
Pd    4    0.91677    0.83820    0.14981    1.00000    0.00000
Pd    4    0.83333    0.91667    0.07487    1.00000    0.00000
END
