# Supplementary material for: Intentional Formation of Persistent Surface Redox Mediators by Adsorption of Polyconjugated Carbonyl Complexes to Pd Nanoparticles
Source: J Am Chem Soc. 2025 Apr 4;147(20):16885–900. doi: 10.1021/jacs.4c15874 (PMC12100725; doi:10.1021/jacs.4c15874)
Supplement: Supplementary file 2 [file ja4c15874_si_002.zip › Structures/Heterogeneous/Adsorption/Quinones/5_16_O, 5_16_H/Chemisorbed/NQ.res]

TITL CONTCAR
CELL 0.0000 11.0046 11.0046 30.0000 90.0000 90.0000 120.0000
LATT -1
SFAC C H O Pd
 C    1    0.56556    0.50263    0.31633    1.00000    0.00000
 C    1    0.67318    0.46137    0.30726    1.00000    0.00000
 C    1    0.61143    0.65518    0.31300    1.00000    0.00000
 C    1    0.75519    0.75489    0.32049    1.00000    0.00000
 C    1    0.81734    0.56258    0.30987    1.00000    0.00000
 C    1    0.85885    0.70612    0.32572    1.00000    0.00000
 C    1    0.51031    0.70026    0.31277    1.00000    0.00000
 C    1    0.79460    0.89490    0.33062    1.00000    0.00000
 C    1    0.69558    0.93841    0.33055    1.00000    0.00000
 C    1    0.55376    0.84253    0.32107    1.00000    0.00000
 H    2    0.58850    0.68276    0.19150    1.00000    0.00000
 H    2    0.33481    0.41772    0.18122    1.00000    0.00000
 H    2    0.08247    0.16425    0.17609    1.00000    0.00000
 H    2    0.58586    0.17009    0.17459    1.00000    0.00000
 H    2    0.09069    0.66804    0.18196    1.00000    0.00000
 H    2    0.34459    0.44231    0.25731    1.00000    0.00000
 H    2    0.63827    0.35079    0.31318    1.00000    0.00000
 H    2    0.89457    0.53011    0.31657    1.00000    0.00000
 H    2    0.90406    0.96753    0.33895    1.00000    0.00000
 H    2    0.72738    0.04682    0.33848    1.00000    0.00000
 H    2    0.47531    0.87508    0.32364    1.00000    0.00000
 H    2    0.39935    0.62062    0.31463    1.00000    0.00000
 O    3    0.83496    0.16606    0.26635    1.00000    0.00000
 O    3    0.58371    0.15814    0.26740    1.00000    0.00000
 O    3    0.34260    0.16788    0.26916    1.00000    0.00000
 O    3    0.08273    0.17176    0.27052    1.00000    0.00000
 O    3    0.08133    0.90267    0.26737    1.00000    0.00000
 O    3    0.44911    0.41705    0.33209    1.00000    0.00000
 O    3    0.97050    0.77657    0.34594    1.00000    0.00000
 O    3    0.13139    0.53998    0.28650    1.00000    0.00000
 O    3    0.20322    0.68227    0.29236    1.00000    0.00000
Pd    4    0.00000    0.00000    0.00000    1.00000    0.00000
Pd    4    0.99386    0.99585    0.23221    1.00000    0.00000
Pd    4    0.16926    0.08240    0.15149    1.00000    0.00000
Pd    4    0.08333    0.16667    0.07487    1.00000    0.00000
Pd    4    0.25000    0.00000    0.00000    1.00000    0.00000
Pd    4    0.25688    0.99721    0.22944    1.00000    0.00000
Pd    4    0.41471    0.08342    0.15043    1.00000    0.00000
Pd    4    0.33333    0.16667    0.07487    1.00000    0.00000
Pd    4    0.50000    0.00000    0.00000    1.00000    0.00000
Pd    4    0.50219    0.99384    0.22640    1.00000    0.00000
Pd    4    0.67061    0.08518    0.14957    1.00000    0.00000
Pd    4    0.58333    0.16667    0.07487    1.00000    0.00000
Pd    4    0.75000    0.00000    0.00000    1.00000    0.00000
Pd    4    0.75005    0.99710    0.22606    1.00000    0.00000
Pd    4    0.91505    0.08234    0.15042    1.00000    0.00000
Pd    4    0.83333    0.16667    0.07487    1.00000    0.00000
Pd    4    0.00000    0.25000    0.00000    1.00000    0.00000
Pd    4    0.00687    0.26104    0.22888    1.00000    0.00000
Pd    4    0.16705    0.33586    0.15122    1.00000    0.00000
Pd    4    0.08333    0.41667    0.07487    1.00000    0.00000
Pd    4    0.25000    0.25000    0.00000    1.00000    0.00000
Pd    4    0.26000    0.26430    0.23442    1.00000    0.00000
Pd    4    0.41939    0.33276    0.15184    1.00000    0.00000
Pd    4    0.33333    0.41667    0.07487    1.00000    0.00000
Pd    4    0.50000    0.25000    0.00000    1.00000    0.00000
Pd    4    0.50866    0.25946    0.22912    1.00000    0.00000
Pd    4    0.67168    0.34170    0.15328    1.00000    0.00000
Pd    4    0.58333    0.41667    0.07487    1.00000    0.00000
Pd    4    0.75000    0.25000    0.00000    1.00000    0.00000
Pd    4    0.75909    0.26414    0.23021    1.00000    0.00000
Pd    4    0.91748    0.33413    0.15136    1.00000    0.00000
Pd    4    0.83333    0.41667    0.07487    1.00000    0.00000
Pd    4    0.00000    0.50000    0.00000    1.00000    0.00000
Pd    4    0.00645    0.50716    0.22756    1.00000    0.00000
Pd    4    0.16959    0.58423    0.14896    1.00000    0.00000
Pd    4    0.08333    0.66667    0.07487    1.00000    0.00000
Pd    4    0.25000    0.50000    0.00000    1.00000    0.00000
Pd    4    0.25376    0.51001    0.22856    1.00000    0.00000
Pd    4    0.41945    0.58805    0.15150    1.00000    0.00000
Pd    4    0.33333    0.66667    0.07487    1.00000    0.00000
Pd    4    0.50000    0.50000    0.00000    1.00000    0.00000
Pd    4    0.51086    0.50827    0.22933    1.00000    0.00000
Pd    4    0.67030    0.58520    0.15123    1.00000    0.00000
Pd    4    0.58333    0.66667    0.07487    1.00000    0.00000
Pd    4    0.75000    0.50000    0.00000    1.00000    0.00000
Pd    4    0.75903    0.51052    0.23799    1.00000    0.00000
Pd    4    0.91508    0.58417    0.15223    1.00000    0.00000
Pd    4    0.83333    0.66667    0.07487    1.00000    0.00000
Pd    4    0.00000    0.75000    0.00000    1.00000    0.00000
Pd    4    0.00067    0.74915    0.22341    1.00000    0.00000
Pd    4    0.17243    0.83840    0.14987    1.00000    0.00000
Pd    4    0.08333    0.91667    0.07487    1.00000    0.00000
Pd    4    0.25000    0.75000    0.00000    1.00000    0.00000
Pd    4    0.25743    0.75373    0.22830    1.00000    0.00000
Pd    4    0.41957    0.83523    0.15263    1.00000    0.00000
Pd    4    0.33333    0.91667    0.07487    1.00000    0.00000
Pd    4    0.50000    0.75000    0.00000    1.00000    0.00000
Pd    4    0.50541    0.75281    0.23595    1.00000    0.00000
Pd    4    0.66680    0.83657    0.15148    1.00000    0.00000
Pd    4    0.58333    0.91667    0.07487    1.00000    0.00000
Pd    4    0.75000    0.75000    0.00000    1.00000    0.00000
Pd    4    0.75548    0.75312    0.22728    1.00000    0.00000
Pd    4    0.91817    0.83747    0.14959    1.00000    0.00000
Pd    4    0.83333    0.91667    0.07487    1.00000    0.00000
END
