# Supplementary material for: Intentional Formation of Persistent Surface Redox Mediators by Adsorption of Polyconjugated Carbonyl Complexes to Pd Nanoparticles
Source: J Am Chem Soc. 2025 Apr 4;147(20):16885–900. doi: 10.1021/jacs.4c15874 (PMC12100725; doi:10.1021/jacs.4c15874)
Supplement: Supplementary file 2 [file ja4c15874_si_002.zip › Structures/Heterogeneous/Adsorption/Quinones/5_16_O, 5_16_H/Physisorbed/BQ1.res]

TITL CONTCAR
CELL 0.0000 11.0046 11.0046 30.0000 90.0000 90.0000 120.0000
LATT -1
SFAC C H O Pd
 C    1    0.38967    0.38497    0.60414    1.00000    0.00000
 C    1    0.49054    0.33345    0.60460    1.00000    0.00000
 C    1    0.44578    0.53808    0.60216    1.00000    0.00000
 C    1    0.58478    0.62836    0.60508    1.00000    0.00000
 C    1    0.62949    0.42370    0.60765    1.00000    0.00000
 C    1    0.68462    0.57653    0.61032    1.00000    0.00000
 H    2    0.58540    0.68184    0.19547    1.00000    0.00000
 H    2    0.33124    0.41392    0.18296    1.00000    0.00000
 H    2    0.08065    0.16385    0.17740    1.00000    0.00000
 H    2    0.58294    0.16836    0.17584    1.00000    0.00000
 H    2    0.08722    0.66621    0.18275    1.00000    0.00000
 H    2    0.35780    0.46004    0.26049    1.00000    0.00000
 H    2    0.44653    0.22000    0.60314    1.00000    0.00000
 H    2    0.70643    0.38882    0.60891    1.00000    0.00000
 H    2    0.36924    0.57305    0.59898    1.00000    0.00000
 H    2    0.62924    0.74195    0.60439    1.00000    0.00000
 O    3    0.82881    0.16056    0.26705    1.00000    0.00000
 O    3    0.58205    0.16169    0.26911    1.00000    0.00000
 O    3    0.33740    0.16573    0.27114    1.00000    0.00000
 O    3    0.07883    0.17196    0.27145    1.00000    0.00000
 O    3    0.07267    0.89716    0.26953    1.00000    0.00000
 O    3    0.26122    0.30188    0.60582    1.00000    0.00000
 O    3    0.81134    0.65909    0.61708    1.00000    0.00000
 O    3    0.13743    0.54029    0.28599    1.00000    0.00000
 O    3    0.20911    0.68252    0.29224    1.00000    0.00000
Pd    4    0.00000    0.00000    0.00000    1.00000    0.00000
Pd    4    0.99000    0.99458    0.23397    1.00000    0.00000
Pd    4    0.16738    0.08275    0.15217    1.00000    0.00000
Pd    4    0.08333    0.16667    0.07487    1.00000    0.00000
Pd    4    0.25000    0.00000    0.00000    1.00000    0.00000
Pd    4    0.25098    0.99609    0.23077    1.00000    0.00000
Pd    4    0.41204    0.08323    0.15161    1.00000    0.00000
Pd    4    0.33333    0.16667    0.07487    1.00000    0.00000
Pd    4    0.50000    0.00000    0.00000    1.00000    0.00000
Pd    4    0.49964    0.99682    0.22782    1.00000    0.00000
Pd    4    0.66891    0.08460    0.15046    1.00000    0.00000
Pd    4    0.58333    0.16667    0.07487    1.00000    0.00000
Pd    4    0.75000    0.00000    0.00000    1.00000    0.00000
Pd    4    0.74377    0.99360    0.22759    1.00000    0.00000
Pd    4    0.91336    0.08161    0.15119    1.00000    0.00000
Pd    4    0.83333    0.16667    0.07487    1.00000    0.00000
Pd    4    0.00000    0.25000    0.00000    1.00000    0.00000
Pd    4    0.00221    0.25854    0.22918    1.00000    0.00000
Pd    4    0.16506    0.33478    0.15180    1.00000    0.00000
Pd    4    0.08333    0.41667    0.07487    1.00000    0.00000
Pd    4    0.25000    0.25000    0.00000    1.00000    0.00000
Pd    4    0.25980    0.26907    0.23760    1.00000    0.00000
Pd    4    0.41657    0.33121    0.15234    1.00000    0.00000
Pd    4    0.33333    0.41667    0.07487    1.00000    0.00000
Pd    4    0.50000    0.25000    0.00000    1.00000    0.00000
Pd    4    0.50673    0.26409    0.23292    1.00000    0.00000
Pd    4    0.66770    0.33725    0.15189    1.00000    0.00000
Pd    4    0.58333    0.41667    0.07487    1.00000    0.00000
Pd    4    0.75000    0.25000    0.00000    1.00000    0.00000
Pd    4    0.75782    0.26764    0.23253    1.00000    0.00000
Pd    4    0.91577    0.33324    0.15193    1.00000    0.00000
Pd    4    0.83333    0.41667    0.07487    1.00000    0.00000
Pd    4    0.00000    0.50000    0.00000    1.00000    0.00000
Pd    4    0.00319    0.50741    0.22872    1.00000    0.00000
Pd    4    0.16815    0.58372    0.14942    1.00000    0.00000
Pd    4    0.08333    0.66667    0.07487    1.00000    0.00000
Pd    4    0.25000    0.50000    0.00000    1.00000    0.00000
Pd    4    0.25246    0.51037    0.22960    1.00000    0.00000
Pd    4    0.41591    0.58588    0.15089    1.00000    0.00000
Pd    4    0.33333    0.66667    0.07487    1.00000    0.00000
Pd    4    0.50000    0.50000    0.00000    1.00000    0.00000
Pd    4    0.50949    0.50883    0.22887    1.00000    0.00000
Pd    4    0.66733    0.58477    0.14951    1.00000    0.00000
Pd    4    0.58333    0.66667    0.07487    1.00000    0.00000
Pd    4    0.75000    0.50000    0.00000    1.00000    0.00000
Pd    4    0.75180    0.50713    0.22617    1.00000    0.00000
Pd    4    0.91647    0.58468    0.15093    1.00000    0.00000
Pd    4    0.83333    0.66667    0.07487    1.00000    0.00000
Pd    4    0.00000    0.75000    0.00000    1.00000    0.00000
Pd    4    0.99392    0.74591    0.22501    1.00000    0.00000
Pd    4    0.17019    0.83861    0.15061    1.00000    0.00000
Pd    4    0.08333    0.91667    0.07487    1.00000    0.00000
Pd    4    0.25000    0.75000    0.00000    1.00000    0.00000
Pd    4    0.25490    0.75509    0.22823    1.00000    0.00000
Pd    4    0.41735    0.83686    0.15179    1.00000    0.00000
Pd    4    0.33333    0.91667    0.07487    1.00000    0.00000
Pd    4    0.50000    0.75000    0.00000    1.00000    0.00000
Pd    4    0.50069    0.75402    0.22949    1.00000    0.00000
Pd    4    0.66619    0.83709    0.15033    1.00000    0.00000
Pd    4    0.58333    0.91667    0.07487    1.00000    0.00000
Pd    4    0.75000    0.75000    0.00000    1.00000    0.00000
Pd    4    0.75161    0.75233    0.22631    1.00000    0.00000
Pd    4    0.91776    0.83739    0.14978    1.00000    0.00000
Pd    4    0.83333    0.91667    0.07487    1.00000    0.00000
END
