# Supplementary material for: Intentional Formation of Persistent Surface Redox Mediators by Adsorption of Polyconjugated Carbonyl Complexes to Pd Nanoparticles
Source: J Am Chem Soc. 2025 Apr 4;147(20):16885–900. doi: 10.1021/jacs.4c15874 (PMC12100725; doi:10.1021/jacs.4c15874)
Supplement: Supplementary file 2 [file ja4c15874_si_002.zip › Structures/Heterogeneous/Adsorption/Quinones/5_16_O, 5_16_H/Physisorbed/BQ2.res]

TITL CONTCAR
CELL 0.0000 11.0046 11.0046 30.0000 90.0000 90.0000 120.0000
LATT -1
SFAC C H O Pd
 C    1    0.42817    0.43395    0.63203    1.00000    0.00000
 C    1    0.51025    0.36015    0.63495    1.00000    0.00000
 C    1    0.49978    0.58978    0.63372    1.00000    0.00000
 C    1    0.64234    0.66598    0.63537    1.00000    0.00000
 C    1    0.65292    0.43602    0.63411    1.00000    0.00000
 C    1    0.72479    0.59222    0.63387    1.00000    0.00000
 C    1    0.42673    0.20406    0.63957    1.00000    0.00000
 C    1    0.74587    0.37280    0.63523    1.00000    0.00000
 C    1    0.40700    0.65291    0.63501    1.00000    0.00000
 C    1    0.72349    0.82257    0.63943    1.00000    0.00000
 H    2    0.75035    0.75091    0.17734    1.00000    0.00000
 H    2    0.33264    0.41745    0.18214    1.00000    0.00000
 H    2    0.08025    0.16346    0.17692    1.00000    0.00000
 H    2    0.58223    0.16758    0.17558    1.00000    0.00000
 H    2    0.08530    0.66603    0.18271    1.00000    0.00000
 H    2    0.35661    0.45359    0.26005    1.00000    0.00000
 H    2    0.83509    0.86269    0.63281    1.00000    0.00000
 H    2    0.71387    0.85450    0.67348    1.00000    0.00000
 H    2    0.68418    0.87311    0.61660    1.00000    0.00000
 H    2    0.30962    0.58751    0.61650    1.00000    0.00000
 H    2    0.45930    0.76003    0.62171    1.00000    0.00000
 H    2    0.37634    0.65770    0.66969    1.00000    0.00000
 H    2    0.39716    0.17675    0.67484    1.00000    0.00000
 H    2    0.48553    0.15270    0.62925    1.00000    0.00000
 H    2    0.32835    0.16064    0.62071    1.00000    0.00000
 H    2    0.84870    0.44547    0.62083    1.00000    0.00000
 H    2    0.69946    0.27268    0.61725    1.00000    0.00000
 H    2    0.76409    0.35231    0.66986    1.00000    0.00000
 O    3    0.82781    0.15985    0.26693    1.00000    0.00000
 O    3    0.58117    0.16144    0.26873    1.00000    0.00000
 O    3    0.33693    0.16522    0.27081    1.00000    0.00000
 O    3    0.07714    0.16999    0.27101    1.00000    0.00000
 O    3    0.07287    0.89805    0.26950    1.00000    0.00000
 O    3    0.29815    0.36440    0.62859    1.00000    0.00000
 O    3    0.85525    0.66167    0.63340    1.00000    0.00000
 O    3    0.13758    0.53946    0.28604    1.00000    0.00000
 O    3    0.21024    0.68162    0.29224    1.00000    0.00000
Pd    4    0.00000    0.00000    0.00000    1.00000    0.00000
Pd    4    0.98919    0.99354    0.23326    1.00000    0.00000
Pd    4    0.16776    0.08286    0.15191    1.00000    0.00000
Pd    4    0.08333    0.16667    0.07487    1.00000    0.00000
Pd    4    0.25000    0.00000    0.00000    1.00000    0.00000
Pd    4    0.25063    0.99548    0.23050    1.00000    0.00000
Pd    4    0.41159    0.08250    0.15166    1.00000    0.00000
Pd    4    0.33333    0.16667    0.07487    1.00000    0.00000
Pd    4    0.50000    0.00000    0.00000    1.00000    0.00000
Pd    4    0.49894    0.99480    0.22812    1.00000    0.00000
Pd    4    0.66839    0.08394    0.15062    1.00000    0.00000
Pd    4    0.58333    0.16667    0.07487    1.00000    0.00000
Pd    4    0.75000    0.00000    0.00000    1.00000    0.00000
Pd    4    0.74157    0.99152    0.22802    1.00000    0.00000
Pd    4    0.91274    0.08190    0.15132    1.00000    0.00000
Pd    4    0.83333    0.16667    0.07487    1.00000    0.00000
Pd    4    0.00000    0.25000    0.00000    1.00000    0.00000
Pd    4    0.00152    0.25857    0.22927    1.00000    0.00000
Pd    4    0.16470    0.33460    0.15170    1.00000    0.00000
Pd    4    0.08333    0.41667    0.07487    1.00000    0.00000
Pd    4    0.25000    0.25000    0.00000    1.00000    0.00000
Pd    4    0.25819    0.26693    0.23700    1.00000    0.00000
Pd    4    0.41586    0.33053    0.15216    1.00000    0.00000
Pd    4    0.33333    0.41667    0.07487    1.00000    0.00000
Pd    4    0.50000    0.25000    0.00000    1.00000    0.00000
Pd    4    0.50598    0.26377    0.23254    1.00000    0.00000
Pd    4    0.66745    0.33649    0.15180    1.00000    0.00000
Pd    4    0.58333    0.41667    0.07487    1.00000    0.00000
Pd    4    0.75000    0.25000    0.00000    1.00000    0.00000
Pd    4    0.75740    0.26779    0.23254    1.00000    0.00000
Pd    4    0.91541    0.33300    0.15203    1.00000    0.00000
Pd    4    0.83333    0.41667    0.07487    1.00000    0.00000
Pd    4    0.00000    0.50000    0.00000    1.00000    0.00000
Pd    4    0.00290    0.50732    0.22903    1.00000    0.00000
Pd    4    0.16766    0.58329    0.14953    1.00000    0.00000
Pd    4    0.08333    0.66667    0.07487    1.00000    0.00000
Pd    4    0.25000    0.50000    0.00000    1.00000    0.00000
Pd    4    0.25305    0.50971    0.22959    1.00000    0.00000
Pd    4    0.41614    0.58615    0.15075    1.00000    0.00000
Pd    4    0.33333    0.66667    0.07487    1.00000    0.00000
Pd    4    0.50000    0.50000    0.00000    1.00000    0.00000
Pd    4    0.50780    0.51000    0.22764    1.00000    0.00000
Pd    4    0.66395    0.58106    0.14963    1.00000    0.00000
Pd    4    0.58333    0.66667    0.07487    1.00000    0.00000
Pd    4    0.75000    0.50000    0.00000    1.00000    0.00000
Pd    4    0.74965    0.50683    0.22629    1.00000    0.00000
Pd    4    0.91580    0.58385    0.15129    1.00000    0.00000
Pd    4    0.83333    0.66667    0.07487    1.00000    0.00000
Pd    4    0.00000    0.75000    0.00000    1.00000    0.00000
Pd    4    0.99230    0.74468    0.22580    1.00000    0.00000
Pd    4    0.16970    0.83791    0.15077    1.00000    0.00000
Pd    4    0.08333    0.91667    0.07487    1.00000    0.00000
Pd    4    0.25000    0.75000    0.00000    1.00000    0.00000
Pd    4    0.25460    0.75411    0.22823    1.00000    0.00000
Pd    4    0.41634    0.83619    0.15146    1.00000    0.00000
Pd    4    0.33333    0.91667    0.07487    1.00000    0.00000
Pd    4    0.50000    0.75000    0.00000    1.00000    0.00000
Pd    4    0.50074    0.75158    0.22667    1.00000    0.00000
Pd    4    0.66412    0.83657    0.15068    1.00000    0.00000
Pd    4    0.58333    0.91667    0.07487    1.00000    0.00000
Pd    4    0.75000    0.75000    0.00000    1.00000    0.00000
Pd    4    0.74592    0.74914    0.23411    1.00000    0.00000
Pd    4    0.92049    0.83876    0.15020    1.00000    0.00000
Pd    4    0.83333    0.91667    0.07487    1.00000    0.00000
END
