# Supplementary material for: Intentional Formation of Persistent Surface Redox Mediators by Adsorption of Polyconjugated Carbonyl Complexes to Pd Nanoparticles
Source: J Am Chem Soc. 2025 Apr 4;147(20):16885–900. doi: 10.1021/jacs.4c15874 (PMC12100725; doi:10.1021/jacs.4c15874)
Supplement: Supplementary file 2 [file ja4c15874_si_002.zip › Structures/Heterogeneous/Adsorption/Quinones/5_16_O, 5_16_H/Physisorbed/BQ3.res]

TITL CONTCAR
CELL 0.0000 11.0046 11.0046 30.0000 90.0000 90.0000 120.0000
LATT -1
SFAC C F H O Pd
 C    1    0.34337    0.33782    0.62506    1.00000    0.00000
 C    1    0.44549    0.28755    0.62761    1.00000    0.00000
 C    1    0.40308    0.49194    0.62359    1.00000    0.00000
 C    1    0.54206    0.58150    0.62728    1.00000    0.00000
 C    1    0.58457    0.37706    0.63100    1.00000    0.00000
 C    1    0.64343    0.53108    0.63269    1.00000    0.00000
 F    2    0.39109    0.14830    0.62711    1.00000    0.00000
 F    2    0.67727    0.33242    0.63395    1.00000    0.00000
 F    2    0.31077    0.53668    0.61944    1.00000    0.00000
 F    2    0.59636    0.72078    0.62713    1.00000    0.00000
 H    3    0.58678    0.68093    0.19462    1.00000    0.00000
 H    3    0.33179    0.41498    0.18257    1.00000    0.00000
 H    3    0.08092    0.16359    0.17732    1.00000    0.00000
 H    3    0.58306    0.16828    0.17549    1.00000    0.00000
 H    3    0.08660    0.66478    0.18310    1.00000    0.00000
 H    3    0.35667    0.45670    0.26034    1.00000    0.00000
 O    4    0.82887    0.16007    0.26711    1.00000    0.00000
 O    4    0.58246    0.16141    0.26887    1.00000    0.00000
 O    4    0.33784    0.16515    0.27112    1.00000    0.00000
 O    4    0.07850    0.17058    0.27140    1.00000    0.00000
 O    4    0.07324    0.89720    0.26950    1.00000    0.00000
 O    4    0.21608    0.25612    0.62452    1.00000    0.00000
 O    4    0.76928    0.61251    0.63859    1.00000    0.00000
 O    4    0.14099    0.54030    0.28605    1.00000    0.00000
 O    4    0.21316    0.68250    0.29226    1.00000    0.00000
Pd    5    0.00000    0.00000    0.00000    1.00000    0.00000
Pd    5    0.99012    0.99391    0.23373    1.00000    0.00000
Pd    5    0.16756    0.08247    0.15213    1.00000    0.00000
Pd    5    0.08333    0.16667    0.07487    1.00000    0.00000
Pd    5    0.25000    0.00000    0.00000    1.00000    0.00000
Pd    5    0.25139    0.99567    0.23068    1.00000    0.00000
Pd    5    0.41209    0.08291    0.15155    1.00000    0.00000
Pd    5    0.33333    0.16667    0.07487    1.00000    0.00000
Pd    5    0.50000    0.00000    0.00000    1.00000    0.00000
Pd    5    0.49998    0.99626    0.22775    1.00000    0.00000
Pd    5    0.66921    0.08445    0.15048    1.00000    0.00000
Pd    5    0.58333    0.16667    0.07487    1.00000    0.00000
Pd    5    0.75000    0.00000    0.00000    1.00000    0.00000
Pd    5    0.74391    0.99305    0.22770    1.00000    0.00000
Pd    5    0.91353    0.08149    0.15123    1.00000    0.00000
Pd    5    0.83333    0.16667    0.07487    1.00000    0.00000
Pd    5    0.00000    0.25000    0.00000    1.00000    0.00000
Pd    5    0.00250    0.25827    0.22935    1.00000    0.00000
Pd    5    0.16506    0.33449    0.15179    1.00000    0.00000
Pd    5    0.08333    0.41667    0.07487    1.00000    0.00000
Pd    5    0.25000    0.25000    0.00000    1.00000    0.00000
Pd    5    0.25974    0.26813    0.23767    1.00000    0.00000
Pd    5    0.41665    0.33094    0.15236    1.00000    0.00000
Pd    5    0.33333    0.41667    0.07487    1.00000    0.00000
Pd    5    0.50000    0.25000    0.00000    1.00000    0.00000
Pd    5    0.50686    0.26356    0.23273    1.00000    0.00000
Pd    5    0.66798    0.33731    0.15192    1.00000    0.00000
Pd    5    0.58333    0.41667    0.07487    1.00000    0.00000
Pd    5    0.75000    0.25000    0.00000    1.00000    0.00000
Pd    5    0.75838    0.26742    0.23244    1.00000    0.00000
Pd    5    0.91601    0.33320    0.15202    1.00000    0.00000
Pd    5    0.83333    0.41667    0.07487    1.00000    0.00000
Pd    5    0.00000    0.50000    0.00000    1.00000    0.00000
Pd    5    0.00385    0.50730    0.22901    1.00000    0.00000
Pd    5    0.16818    0.58355    0.14942    1.00000    0.00000
Pd    5    0.08333    0.66667    0.07487    1.00000    0.00000
Pd    5    0.25000    0.50000    0.00000    1.00000    0.00000
Pd    5    0.25285    0.50975    0.22942    1.00000    0.00000
Pd    5    0.41608    0.58572    0.15078    1.00000    0.00000
Pd    5    0.33333    0.66667    0.07487    1.00000    0.00000
Pd    5    0.50000    0.50000    0.00000    1.00000    0.00000
Pd    5    0.50956    0.50826    0.22890    1.00000    0.00000
Pd    5    0.66755    0.58461    0.14958    1.00000    0.00000
Pd    5    0.58333    0.66667    0.07487    1.00000    0.00000
Pd    5    0.75000    0.50000    0.00000    1.00000    0.00000
Pd    5    0.75200    0.50671    0.22640    1.00000    0.00000
Pd    5    0.91656    0.58449    0.15108    1.00000    0.00000
Pd    5    0.83333    0.66667    0.07487    1.00000    0.00000
Pd    5    0.00000    0.75000    0.00000    1.00000    0.00000
Pd    5    0.99395    0.74527    0.22527    1.00000    0.00000
Pd    5    0.17009    0.83814    0.15072    1.00000    0.00000
Pd    5    0.08333    0.91667    0.07487    1.00000    0.00000
Pd    5    0.25000    0.75000    0.00000    1.00000    0.00000
Pd    5    0.25535    0.75476    0.22817    1.00000    0.00000
Pd    5    0.41748    0.83674    0.15163    1.00000    0.00000
Pd    5    0.33333    0.91667    0.07487    1.00000    0.00000
Pd    5    0.50000    0.75000    0.00000    1.00000    0.00000
Pd    5    0.50101    0.75336    0.22904    1.00000    0.00000
Pd    5    0.66659    0.83706    0.15028    1.00000    0.00000
Pd    5    0.58333    0.91667    0.07487    1.00000    0.00000
Pd    5    0.75000    0.75000    0.00000    1.00000    0.00000
Pd    5    0.75146    0.75172    0.22646    1.00000    0.00000
Pd    5    0.91795    0.83711    0.14989    1.00000    0.00000
Pd    5    0.83333    0.91667    0.07487    1.00000    0.00000
END
