# Supplementary material for: Intentional Formation of Persistent Surface Redox Mediators by Adsorption of Polyconjugated Carbonyl Complexes to Pd Nanoparticles
Source: J Am Chem Soc. 2025 Apr 4;147(20):16885–900. doi: 10.1021/jacs.4c15874 (PMC12100725; doi:10.1021/jacs.4c15874)
Supplement: Supplementary file 2 [file ja4c15874_si_002.zip › Structures/Heterogeneous/Adsorption/Quinones/5_16_O, 5_16_H/Physisorbed/BQ4.res]

TITL CONTCAR
CELL 0.0000 11.0046 11.0046 30.0000 90.0000 90.0000 120.0000
LATT -1
SFAC C Cl H O Pd
 C    1    0.36260    0.40855    0.57217    1.00000    0.00000
 C    1    0.45355    0.34413    0.57595    1.00000    0.00000
 C    1    0.43366    0.56472    0.56941    1.00000    0.00000
 C    1    0.57496    0.64557    0.57412    1.00000    0.00000
 C    1    0.59537    0.42492    0.57873    1.00000    0.00000
 C    1    0.66524    0.58116    0.58027    1.00000    0.00000
Cl    2    0.36863    0.16590    0.57662    1.00000    0.00000
Cl    2    0.70359    0.35661    0.58185    1.00000    0.00000
Cl    2    0.32677    0.63288    0.56133    1.00000    0.00000
Cl    2    0.65980    0.82382    0.57368    1.00000    0.00000
 H    3    0.58589    0.68046    0.19422    1.00000    0.00000
 H    3    0.33116    0.41431    0.18274    1.00000    0.00000
 H    3    0.08020    0.16321    0.17729    1.00000    0.00000
 H    3    0.58207    0.16762    0.17559    1.00000    0.00000
 H    3    0.08520    0.66440    0.18279    1.00000    0.00000
 H    3    0.35459    0.45636    0.26051    1.00000    0.00000
 O    4    0.82652    0.15860    0.26722    1.00000    0.00000
 O    4    0.57995    0.16014    0.26894    1.00000    0.00000
 O    4    0.33559    0.16420    0.27111    1.00000    0.00000
 O    4    0.07619    0.16918    0.27138    1.00000    0.00000
 O    4    0.07106    0.89654    0.26940    1.00000    0.00000
 O    4    0.23408    0.33582    0.57135    1.00000    0.00000
 O    4    0.79226    0.65388    0.58638    1.00000    0.00000
 O    4    0.13658    0.53951    0.28620    1.00000    0.00000
 O    4    0.20784    0.68171    0.29228    1.00000    0.00000
Pd    5    0.00000    0.00000    0.00000    1.00000    0.00000
Pd    5    0.98813    0.99302    0.23348    1.00000    0.00000
Pd    5    0.16659    0.08197    0.15207    1.00000    0.00000
Pd    5    0.08333    0.16667    0.07487    1.00000    0.00000
Pd    5    0.25000    0.00000    0.00000    1.00000    0.00000
Pd    5    0.24941    0.99467    0.23069    1.00000    0.00000
Pd    5    0.41111    0.08232    0.15158    1.00000    0.00000
Pd    5    0.33333    0.16667    0.07487    1.00000    0.00000
Pd    5    0.50000    0.00000    0.00000    1.00000    0.00000
Pd    5    0.49795    0.99504    0.22785    1.00000    0.00000
Pd    5    0.66826    0.08396    0.15054    1.00000    0.00000
Pd    5    0.58333    0.16667    0.07487    1.00000    0.00000
Pd    5    0.75000    0.00000    0.00000    1.00000    0.00000
Pd    5    0.74181    0.99179    0.22776    1.00000    0.00000
Pd    5    0.91257    0.08109    0.15129    1.00000    0.00000
Pd    5    0.83333    0.16667    0.07487    1.00000    0.00000
Pd    5    0.00000    0.25000    0.00000    1.00000    0.00000
Pd    5    0.00026    0.25732    0.22952    1.00000    0.00000
Pd    5    0.16408    0.33412    0.15196    1.00000    0.00000
Pd    5    0.08333    0.41667    0.07487    1.00000    0.00000
Pd    5    0.25000    0.25000    0.00000    1.00000    0.00000
Pd    5    0.25744    0.26712    0.23765    1.00000    0.00000
Pd    5    0.41560    0.33037    0.15231    1.00000    0.00000
Pd    5    0.33333    0.41667    0.07487    1.00000    0.00000
Pd    5    0.50000    0.25000    0.00000    1.00000    0.00000
Pd    5    0.50471    0.26252    0.23276    1.00000    0.00000
Pd    5    0.66689    0.33662    0.15193    1.00000    0.00000
Pd    5    0.58333    0.41667    0.07487    1.00000    0.00000
Pd    5    0.75000    0.25000    0.00000    1.00000    0.00000
Pd    5    0.75617    0.26633    0.23269    1.00000    0.00000
Pd    5    0.91498    0.33271    0.15205    1.00000    0.00000
Pd    5    0.83333    0.41667    0.07487    1.00000    0.00000
Pd    5    0.00000    0.50000    0.00000    1.00000    0.00000
Pd    5    0.00142    0.50607    0.22896    1.00000    0.00000
Pd    5    0.16721    0.58307    0.14949    1.00000    0.00000
Pd    5    0.08333    0.66667    0.07487    1.00000    0.00000
Pd    5    0.25000    0.50000    0.00000    1.00000    0.00000
Pd    5    0.25048    0.50883    0.22973    1.00000    0.00000
Pd    5    0.41491    0.58513    0.15076    1.00000    0.00000
Pd    5    0.33333    0.66667    0.07487    1.00000    0.00000
Pd    5    0.50000    0.50000    0.00000    1.00000    0.00000
Pd    5    0.50712    0.50710    0.22889    1.00000    0.00000
Pd    5    0.66647    0.58409    0.14962    1.00000    0.00000
Pd    5    0.58333    0.66667    0.07487    1.00000    0.00000
Pd    5    0.75000    0.50000    0.00000    1.00000    0.00000
Pd    5    0.74986    0.50559    0.22636    1.00000    0.00000
Pd    5    0.91534    0.58387    0.15106    1.00000    0.00000
Pd    5    0.83333    0.66667    0.07487    1.00000    0.00000
Pd    5    0.00000    0.75000    0.00000    1.00000    0.00000
Pd    5    0.99199    0.74423    0.22526    1.00000    0.00000
Pd    5    0.16898    0.83764    0.15070    1.00000    0.00000
Pd    5    0.08333    0.91667    0.07487    1.00000    0.00000
Pd    5    0.25000    0.75000    0.00000    1.00000    0.00000
Pd    5    0.25334    0.75376    0.22822    1.00000    0.00000
Pd    5    0.41637    0.83619    0.15167    1.00000    0.00000
Pd    5    0.33333    0.91667    0.07487    1.00000    0.00000
Pd    5    0.50000    0.75000    0.00000    1.00000    0.00000
Pd    5    0.49902    0.75213    0.22891    1.00000    0.00000
Pd    5    0.66566    0.83660    0.15031    1.00000    0.00000
Pd    5    0.58333    0.91667    0.07487    1.00000    0.00000
Pd    5    0.75000    0.75000    0.00000    1.00000    0.00000
Pd    5    0.74933    0.75047    0.22667    1.00000    0.00000
Pd    5    0.91676    0.83655    0.14995    1.00000    0.00000
Pd    5    0.83333    0.91667    0.07487    1.00000    0.00000
END
