# Supplementary material for: Intentional Formation of Persistent Surface Redox Mediators by Adsorption of Polyconjugated Carbonyl Complexes to Pd Nanoparticles
Source: J Am Chem Soc. 2025 Apr 4;147(20):16885–900. doi: 10.1021/jacs.4c15874 (PMC12100725; doi:10.1021/jacs.4c15874)
Supplement: Supplementary file 2 [file ja4c15874_si_002.zip › Structures/Heterogeneous/Adsorption/Quinones/5_16_O, 5_16_H/Physisorbed/HKH.res]

TITL CONTCAR
CELL 0.0000 11.0046 11.0046 30.0000 90.0000 90.0000 120.0000
LATT -1
SFAC C H O Pd
 C    1    0.65752    0.48254    0.61207    1.00000    0.00000
 C    1    0.56344    0.54752    0.61143    1.00000    0.00000
 C    1    0.40473    0.45357    0.60764    1.00000    0.00000
 C    1    0.34004    0.29452    0.60591    1.00000    0.00000
 C    1    0.43469    0.23010    0.60661    1.00000    0.00000
 C    1    0.59357    0.32509    0.60499    1.00000    0.00000
 H    2    0.58801    0.68309    0.19501    1.00000    0.00000
 H    2    0.33240    0.41524    0.18269    1.00000    0.00000
 H    2    0.08171    0.16469    0.17723    1.00000    0.00000
 H    2    0.58399    0.16947    0.17549    1.00000    0.00000
 H    2    0.08797    0.66650    0.18301    1.00000    0.00000
 H    2    0.35827    0.45982    0.26038    1.00000    0.00000
 O    3    0.83051    0.16230    0.26699    1.00000    0.00000
 O    3    0.58374    0.16311    0.26868    1.00000    0.00000
 O    3    0.33911    0.16733    0.27099    1.00000    0.00000
 O    3    0.08044    0.17311    0.27128    1.00000    0.00000
 O    3    0.07493    0.89951    0.26932    1.00000    0.00000
 O    3    0.14223    0.54264    0.28604    1.00000    0.00000
 O    3    0.21380    0.68401    0.29226    1.00000    0.00000
 O    3    0.66958    0.27468    0.59909    1.00000    0.00000
 O    3    0.78416    0.55654    0.61806    1.00000    0.00000
 O    3    0.61537    0.67520    0.61390    1.00000    0.00000
 O    3    0.32908    0.50583    0.60687    1.00000    0.00000
 O    3    0.21231    0.21859    0.60396    1.00000    0.00000
 O    3    0.38343    0.10241    0.60830    1.00000    0.00000
Pd    4    0.00000    0.00000    0.00000    1.00000    0.00000
Pd    4    0.99179    0.99624    0.23385    1.00000    0.00000
Pd    4    0.16830    0.08344    0.15213    1.00000    0.00000
Pd    4    0.08333    0.16667    0.07487    1.00000    0.00000
Pd    4    0.25000    0.00000    0.00000    1.00000    0.00000
Pd    4    0.25292    0.99774    0.23068    1.00000    0.00000
Pd    4    0.41293    0.08399    0.15152    1.00000    0.00000
Pd    4    0.33333    0.16667    0.07487    1.00000    0.00000
Pd    4    0.50000    0.00000    0.00000    1.00000    0.00000
Pd    4    0.50126    0.99810    0.22776    1.00000    0.00000
Pd    4    0.66993    0.08542    0.15047    1.00000    0.00000
Pd    4    0.58333    0.16667    0.07487    1.00000    0.00000
Pd    4    0.75000    0.00000    0.00000    1.00000    0.00000
Pd    4    0.74536    0.99507    0.22779    1.00000    0.00000
Pd    4    0.91422    0.08242    0.15123    1.00000    0.00000
Pd    4    0.83333    0.16667    0.07487    1.00000    0.00000
Pd    4    0.00000    0.25000    0.00000    1.00000    0.00000
Pd    4    0.00392    0.26019    0.22928    1.00000    0.00000
Pd    4    0.16589    0.33557    0.15176    1.00000    0.00000
Pd    4    0.08333    0.41667    0.07487    1.00000    0.00000
Pd    4    0.25000    0.25000    0.00000    1.00000    0.00000
Pd    4    0.26142    0.27051    0.23757    1.00000    0.00000
Pd    4    0.41756    0.33208    0.15239    1.00000    0.00000
Pd    4    0.33333    0.41667    0.07487    1.00000    0.00000
Pd    4    0.50000    0.25000    0.00000    1.00000    0.00000
Pd    4    0.50833    0.26556    0.23279    1.00000    0.00000
Pd    4    0.66886    0.33848    0.15196    1.00000    0.00000
Pd    4    0.58333    0.41667    0.07487    1.00000    0.00000
Pd    4    0.75000    0.25000    0.00000    1.00000    0.00000
Pd    4    0.75974    0.26939    0.23252    1.00000    0.00000
Pd    4    0.91673    0.33423    0.15202    1.00000    0.00000
Pd    4    0.83333    0.41667    0.07487    1.00000    0.00000
Pd    4    0.00000    0.50000    0.00000    1.00000    0.00000
Pd    4    0.00517    0.50907    0.22911    1.00000    0.00000
Pd    4    0.16887    0.58448    0.14941    1.00000    0.00000
Pd    4    0.08333    0.66667    0.07487    1.00000    0.00000
Pd    4    0.25000    0.50000    0.00000    1.00000    0.00000
Pd    4    0.25408    0.51184    0.22949    1.00000    0.00000
Pd    4    0.41683    0.58676    0.15087    1.00000    0.00000
Pd    4    0.33333    0.66667    0.07487    1.00000    0.00000
Pd    4    0.50000    0.50000    0.00000    1.00000    0.00000
Pd    4    0.51100    0.51034    0.22896    1.00000    0.00000
Pd    4    0.66827    0.58570    0.14960    1.00000    0.00000
Pd    4    0.58333    0.66667    0.07487    1.00000    0.00000
Pd    4    0.75000    0.50000    0.00000    1.00000    0.00000
Pd    4    0.75346    0.50871    0.22637    1.00000    0.00000
Pd    4    0.91747    0.58569    0.15110    1.00000    0.00000
Pd    4    0.83333    0.66667    0.07487    1.00000    0.00000
Pd    4    0.00000    0.75000    0.00000    1.00000    0.00000
Pd    4    0.99553    0.74734    0.22530    1.00000    0.00000
Pd    4    0.17094    0.83928    0.15067    1.00000    0.00000
Pd    4    0.08333    0.91667    0.07487    1.00000    0.00000
Pd    4    0.25000    0.75000    0.00000    1.00000    0.00000
Pd    4    0.25647    0.75664    0.22822    1.00000    0.00000
Pd    4    0.41825    0.83772    0.15169    1.00000    0.00000
Pd    4    0.33333    0.91667    0.07487    1.00000    0.00000
Pd    4    0.50000    0.75000    0.00000    1.00000    0.00000
Pd    4    0.50234    0.75538    0.22928    1.00000    0.00000
Pd    4    0.66729    0.83802    0.15033    1.00000    0.00000
Pd    4    0.58333    0.91667    0.07487    1.00000    0.00000
Pd    4    0.75000    0.75000    0.00000    1.00000    0.00000
Pd    4    0.75317    0.75388    0.22655    1.00000    0.00000
Pd    4    0.91858    0.83807    0.14987    1.00000    0.00000
Pd    4    0.83333    0.91667    0.07487    1.00000    0.00000
END
