# Supplementary material for: Intentional Formation of Persistent Surface Redox Mediators by Adsorption of Polyconjugated Carbonyl Complexes to Pd Nanoparticles
Source: J Am Chem Soc. 2025 Apr 4;147(20):16885–900. doi: 10.1021/jacs.4c15874 (PMC12100725; doi:10.1021/jacs.4c15874)
Supplement: Supplementary file 2 [file ja4c15874_si_002.zip › Structures/Heterogeneous/Adsorption/Quinones/5_16_O, 5_16_H/Physisorbed/NQ.res]

TITL CONTCAR
CELL 0.0000 11.0046 11.0046 30.0000 90.0000 90.0000 120.0000
LATT -1
SFAC C H O Pd
 C    1    0.36561    0.26208    0.66108    1.00000    0.00000
 C    1    0.47547    0.22309    0.65702    1.00000    0.00000
 C    1    0.41166    0.41355    0.66517    1.00000    0.00000
 C    1    0.55519    0.51313    0.67107    1.00000    0.00000
 C    1    0.61278    0.31852    0.66166    1.00000    0.00000
 C    1    0.66146    0.46750    0.67141    1.00000    0.00000
 C    1    0.31292    0.45811    0.66296    1.00000    0.00000
 C    1    0.59717    0.65535    0.67570    1.00000    0.00000
 C    1    0.49792    0.69886    0.67360    1.00000    0.00000
 C    1    0.35600    0.60041    0.66686    1.00000    0.00000
 H    2    0.58699    0.68139    0.19535    1.00000    0.00000
 H    2    0.33277    0.41465    0.18265    1.00000    0.00000
 H    2    0.08204    0.16406    0.17713    1.00000    0.00000
 H    2    0.58441    0.16870    0.17562    1.00000    0.00000
 H    2    0.08868    0.66669    0.18263    1.00000    0.00000
 H    2    0.35811    0.45788    0.26039    1.00000    0.00000
 H    2    0.43857    0.11235    0.65057    1.00000    0.00000
 H    2    0.69449    0.29020    0.65901    1.00000    0.00000
 H    2    0.70830    0.73073    0.68051    1.00000    0.00000
 H    2    0.53109    0.80989    0.67692    1.00000    0.00000
 H    2    0.27895    0.63490    0.66450    1.00000    0.00000
 H    2    0.20283    0.37996    0.65775    1.00000    0.00000
 O    3    0.83076    0.16049    0.26720    1.00000    0.00000
 O    3    0.58403    0.16172    0.26892    1.00000    0.00000
 O    3    0.33940    0.16601    0.27086    1.00000    0.00000
 O    3    0.08113    0.17151    0.27121    1.00000    0.00000
 O    3    0.07519    0.89764    0.26944    1.00000    0.00000
 O    3    0.23973    0.16989    0.66099    1.00000    0.00000
 O    3    0.78753    0.55022    0.67909    1.00000    0.00000
 O    3    0.13861    0.54020    0.28612    1.00000    0.00000
 O    3    0.21029    0.68239    0.29240    1.00000    0.00000
Pd    4    0.00000    0.00000    0.00000    1.00000    0.00000
Pd    4    0.99172    0.99426    0.23388    1.00000    0.00000
Pd    4    0.16859    0.08269    0.15213    1.00000    0.00000
Pd    4    0.08333    0.16667    0.07487    1.00000    0.00000
Pd    4    0.25000    0.00000    0.00000    1.00000    0.00000
Pd    4    0.25319    0.99605    0.23063    1.00000    0.00000
Pd    4    0.41333    0.08331    0.15157    1.00000    0.00000
Pd    4    0.33333    0.16667    0.07487    1.00000    0.00000
Pd    4    0.50000    0.00000    0.00000    1.00000    0.00000
Pd    4    0.50148    0.99657    0.22789    1.00000    0.00000
Pd    4    0.67009    0.08457    0.15055    1.00000    0.00000
Pd    4    0.58333    0.16667    0.07487    1.00000    0.00000
Pd    4    0.75000    0.00000    0.00000    1.00000    0.00000
Pd    4    0.74562    0.99347    0.22778    1.00000    0.00000
Pd    4    0.91442    0.08165    0.15121    1.00000    0.00000
Pd    4    0.83333    0.16667    0.07487    1.00000    0.00000
Pd    4    0.00000    0.25000    0.00000    1.00000    0.00000
Pd    4    0.00410    0.25862    0.22932    1.00000    0.00000
Pd    4    0.16612    0.33498    0.15177    1.00000    0.00000
Pd    4    0.08333    0.41667    0.07487    1.00000    0.00000
Pd    4    0.25000    0.25000    0.00000    1.00000    0.00000
Pd    4    0.26134    0.26827    0.23691    1.00000    0.00000
Pd    4    0.41793    0.33147    0.15235    1.00000    0.00000
Pd    4    0.33333    0.41667    0.07487    1.00000    0.00000
Pd    4    0.50000    0.25000    0.00000    1.00000    0.00000
Pd    4    0.50891    0.26422    0.23271    1.00000    0.00000
Pd    4    0.66911    0.33761    0.15195    1.00000    0.00000
Pd    4    0.58333    0.41667    0.07487    1.00000    0.00000
Pd    4    0.75000    0.25000    0.00000    1.00000    0.00000
Pd    4    0.76002    0.26771    0.23258    1.00000    0.00000
Pd    4    0.91693    0.33336    0.15200    1.00000    0.00000
Pd    4    0.83333    0.41667    0.07487    1.00000    0.00000
Pd    4    0.00000    0.50000    0.00000    1.00000    0.00000
Pd    4    0.00490    0.50732    0.22879    1.00000    0.00000
Pd    4    0.16919    0.58380    0.14948    1.00000    0.00000
Pd    4    0.08333    0.66667    0.07487    1.00000    0.00000
Pd    4    0.25000    0.50000    0.00000    1.00000    0.00000
Pd    4    0.25413    0.51029    0.22971    1.00000    0.00000
Pd    4    0.41705    0.58617    0.15100    1.00000    0.00000
Pd    4    0.33333    0.66667    0.07487    1.00000    0.00000
Pd    4    0.50000    0.50000    0.00000    1.00000    0.00000
Pd    4    0.51115    0.50879    0.22915    1.00000    0.00000
Pd    4    0.66835    0.58489    0.14965    1.00000    0.00000
Pd    4    0.58333    0.66667    0.07487    1.00000    0.00000
Pd    4    0.75000    0.50000    0.00000    1.00000    0.00000
Pd    4    0.75370    0.50726    0.22634    1.00000    0.00000
Pd    4    0.91755    0.58483    0.15100    1.00000    0.00000
Pd    4    0.83333    0.66667    0.07487    1.00000    0.00000
Pd    4    0.00000    0.75000    0.00000    1.00000    0.00000
Pd    4    0.99568    0.74577    0.22515    1.00000    0.00000
Pd    4    0.17128    0.83863    0.15063    1.00000    0.00000
Pd    4    0.08333    0.91667    0.07487    1.00000    0.00000
Pd    4    0.25000    0.75000    0.00000    1.00000    0.00000
Pd    4    0.25680    0.75502    0.22837    1.00000    0.00000
Pd    4    0.41841    0.83690    0.15186    1.00000    0.00000
Pd    4    0.33333    0.91667    0.07487    1.00000    0.00000
Pd    4    0.50000    0.75000    0.00000    1.00000    0.00000
Pd    4    0.50256    0.75392    0.22969    1.00000    0.00000
Pd    4    0.66724    0.83716    0.15046    1.00000    0.00000
Pd    4    0.58333    0.91667    0.07487    1.00000    0.00000
Pd    4    0.75000    0.75000    0.00000    1.00000    0.00000
Pd    4    0.75323    0.75228    0.22647    1.00000    0.00000
Pd    4    0.91874    0.83731    0.14987    1.00000    0.00000
Pd    4    0.83333    0.91667    0.07487    1.00000    0.00000
END
