# Supplementary material for: Intentional Formation of Persistent Surface Redox Mediators by Adsorption of Polyconjugated Carbonyl Complexes to Pd Nanoparticles
Source: J Am Chem Soc. 2025 Apr 4;147(20):16885–900. doi: 10.1021/jacs.4c15874 (PMC12100725; doi:10.1021/jacs.4c15874)
Supplement: Supplementary file 2 [file ja4c15874_si_002.zip › Structures/Heterogeneous/Adsorption/Quinones/5_16_O, 8_16_H/Chemisorbed/BQ1.res]

TITL CONTCAR
CELL 0.0000 11.0046 11.0046 30.0000 90.0000 90.0000 120.0000
LATT -1
SFAC C H O Pd
 C    1    0.56919    0.52122    0.31436    1.00000    0.00000
 C    1    0.66963    0.46872    0.30775    1.00000    0.00000
 C    1    0.62188    0.67186    0.30405    1.00000    0.00000
 C    1    0.76835    0.76745    0.30673    1.00000    0.00000
 C    1    0.81543    0.56397    0.30987    1.00000    0.00000
 C    1    0.86138    0.71230    0.32105    1.00000    0.00000
 H    2    0.59554    0.68296    0.18763    1.00000    0.00000
 H    2    0.32366    0.42417    0.18427    1.00000    0.00000
 H    2    0.07888    0.16516    0.17762    1.00000    0.00000
 H    2    0.58654    0.16805    0.17513    1.00000    0.00000
 H    2    0.08638    0.66848    0.18237    1.00000    0.00000
 H    2    0.34283    0.44951    0.26152    1.00000    0.00000
 H    2    0.62893    0.35849    0.31608    1.00000    0.00000
 H    2    0.88705    0.52685    0.31944    1.00000    0.00000
 H    2    0.54889    0.70989    0.31089    1.00000    0.00000
 H    2    0.80469    0.87667    0.31567    1.00000    0.00000
 H    2    0.59598    0.42643    0.18855    1.00000    0.00000
 H    2    0.33090    0.16584    0.17678    1.00000    0.00000
 H    2    0.34834    0.68330    0.18812    1.00000    0.00000
 O    3    0.82857    0.15808    0.26773    1.00000    0.00000
 O    3    0.58133    0.15638    0.26881    1.00000    0.00000
 O    3    0.34017    0.16430    0.27281    1.00000    0.00000
 O    3    0.07298    0.16465    0.27215    1.00000    0.00000
 O    3    0.07955    0.90371    0.26686    1.00000    0.00000
 O    3    0.45604    0.44843    0.33431    1.00000    0.00000
 O    3    0.96432    0.78189    0.34510    1.00000    0.00000
 O    3    0.13131    0.53919    0.28691    1.00000    0.00000
 O    3    0.20562    0.68103    0.29301    1.00000    0.00000
Pd    4    0.00000    0.00000    0.00000    1.00000    0.00000
Pd    4    0.99469    0.99733    0.22982    1.00000    0.00000
Pd    4    0.16435    0.08124    0.15082    1.00000    0.00000
Pd    4    0.08333    0.16667    0.07487    1.00000    0.00000
Pd    4    0.25000    0.00000    0.00000    1.00000    0.00000
Pd    4    0.25546    0.99820    0.23028    1.00000    0.00000
Pd    4    0.41552    0.08256    0.15062    1.00000    0.00000
Pd    4    0.33333    0.16667    0.07487    1.00000    0.00000
Pd    4    0.50000    0.00000    0.00000    1.00000    0.00000
Pd    4    0.50018    0.99462    0.22708    1.00000    0.00000
Pd    4    0.67069    0.08586    0.14944    1.00000    0.00000
Pd    4    0.58333    0.16667    0.07487    1.00000    0.00000
Pd    4    0.75000    0.00000    0.00000    1.00000    0.00000
Pd    4    0.74530    0.99635    0.22550    1.00000    0.00000
Pd    4    0.91413    0.08316    0.15033    1.00000    0.00000
Pd    4    0.83333    0.16667    0.07487    1.00000    0.00000
Pd    4    0.00000    0.25000    0.00000    1.00000    0.00000
Pd    4    0.00270    0.25867    0.23045    1.00000    0.00000
Pd    4    0.16436    0.33424    0.15159    1.00000    0.00000
Pd    4    0.08333    0.41667    0.07487    1.00000    0.00000
Pd    4    0.25000    0.25000    0.00000    1.00000    0.00000
Pd    4    0.25860    0.26772    0.24212    1.00000    0.00000
Pd    4    0.41768    0.33734    0.15323    1.00000    0.00000
Pd    4    0.33333    0.41667    0.07487    1.00000    0.00000
Pd    4    0.50000    0.25000    0.00000    1.00000    0.00000
Pd    4    0.50690    0.26124    0.23246    1.00000    0.00000
Pd    4    0.67176    0.34062    0.15375    1.00000    0.00000
Pd    4    0.58333    0.41667    0.07487    1.00000    0.00000
Pd    4    0.75000    0.25000    0.00000    1.00000    0.00000
Pd    4    0.75760    0.26278    0.23222    1.00000    0.00000
Pd    4    0.91660    0.33379    0.15199    1.00000    0.00000
Pd    4    0.83333    0.41667    0.07487    1.00000    0.00000
Pd    4    0.00000    0.50000    0.00000    1.00000    0.00000
Pd    4    0.00357    0.50688    0.22833    1.00000    0.00000
Pd    4    0.16632    0.58303    0.14898    1.00000    0.00000
Pd    4    0.08333    0.66667    0.07487    1.00000    0.00000
Pd    4    0.25000    0.50000    0.00000    1.00000    0.00000
Pd    4    0.24815    0.50551    0.22940    1.00000    0.00000
Pd    4    0.41787    0.58591    0.15039    1.00000    0.00000
Pd    4    0.33333    0.66667    0.07487    1.00000    0.00000
Pd    4    0.50000    0.50000    0.00000    1.00000    0.00000
Pd    4    0.50684    0.51058    0.23258    1.00000    0.00000
Pd    4    0.67122    0.58864    0.15291    1.00000    0.00000
Pd    4    0.58333    0.66667    0.07487    1.00000    0.00000
Pd    4    0.75000    0.50000    0.00000    1.00000    0.00000
Pd    4    0.75851    0.51032    0.23838    1.00000    0.00000
Pd    4    0.91441    0.58403    0.15223    1.00000    0.00000
Pd    4    0.83333    0.66667    0.07487    1.00000    0.00000
Pd    4    0.00000    0.75000    0.00000    1.00000    0.00000
Pd    4    0.99789    0.74909    0.22319    1.00000    0.00000
Pd    4    0.16953    0.83803    0.14957    1.00000    0.00000
Pd    4    0.08333    0.91667    0.07487    1.00000    0.00000
Pd    4    0.25000    0.75000    0.00000    1.00000    0.00000
Pd    4    0.25244    0.75418    0.22856    1.00000    0.00000
Pd    4    0.41918    0.83816    0.15083    1.00000    0.00000
Pd    4    0.33333    0.91667    0.07487    1.00000    0.00000
Pd    4    0.50000    0.75000    0.00000    1.00000    0.00000
Pd    4    0.50075    0.75325    0.22921    1.00000    0.00000
Pd    4    0.66929    0.83767    0.15111    1.00000    0.00000
Pd    4    0.58333    0.91667    0.07487    1.00000    0.00000
Pd    4    0.75000    0.75000    0.00000    1.00000    0.00000
Pd    4    0.75189    0.75606    0.23438    1.00000    0.00000
Pd    4    0.91560    0.83721    0.15040    1.00000    0.00000
Pd    4    0.83333    0.91667    0.07487    1.00000    0.00000
END
