# Supplementary material for: Intentional Formation of Persistent Surface Redox Mediators by Adsorption of Polyconjugated Carbonyl Complexes to Pd Nanoparticles
Source: J Am Chem Soc. 2025 Apr 4;147(20):16885–900. doi: 10.1021/jacs.4c15874 (PMC12100725; doi:10.1021/jacs.4c15874)
Supplement: Supplementary file 2 [file ja4c15874_si_002.zip › Structures/Heterogeneous/Adsorption/Quinones/5_16_O, 8_16_H/Chemisorbed/BQ2.res]

TITL CONTCAR
CELL 0.0000 11.0046 11.0046 30.0000 90.0000 90.0000 120.0000
LATT -1
SFAC C H O Pd
 C    1    0.58861    0.54193    0.32876    1.00000    0.00000
 C    1    0.67962    0.47640    0.32810    1.00000    0.00000
 C    1    0.65127    0.69752    0.32161    1.00000    0.00000
 C    1    0.79763    0.78457    0.32556    1.00000    0.00000
 C    1    0.82604    0.56324    0.32744    1.00000    0.00000
 C    1    0.88482    0.71765    0.33433    1.00000    0.00000
 C    1    0.61254    0.32923    0.34549    1.00000    0.00000
 C    1    0.92273    0.51009    0.34059    1.00000    0.00000
 C    1    0.55368    0.75249    0.33151    1.00000    0.00000
 C    1    0.86169    0.93442    0.34029    1.00000    0.00000
 H    2    0.74779    0.75388    0.18999    1.00000    0.00000
 H    2    0.33687    0.42026    0.18203    1.00000    0.00000
 H    2    0.07843    0.16510    0.17724    1.00000    0.00000
 H    2    0.58589    0.16974    0.17424    1.00000    0.00000
 H    2    0.08223    0.66115    0.18603    1.00000    0.00000
 H    2    0.35571    0.44970    0.25896    1.00000    0.00000
 H    2    0.97400    0.99349    0.33274    1.00000    0.00000
 H    2    0.84981    0.93541    0.37679    1.00000    0.00000
 H    2    0.81049    0.98809    0.32538    1.00000    0.00000
 H    2    0.44763    0.67998    0.31943    1.00000    0.00000
 H    2    0.59103    0.85777    0.31786    1.00000    0.00000
 H    2    0.54587    0.75972    0.36800    1.00000    0.00000
 H    2    0.60937    0.33422    0.38219    1.00000    0.00000
 H    2    0.67217    0.27749    0.33683    1.00000    0.00000
 H    2    0.50436    0.26549    0.33375    1.00000    0.00000
 H    2    0.03064    0.58601    0.33122    1.00000    0.00000
 H    2    0.89240    0.40772    0.32577    1.00000    0.00000
 H    2    0.92061    0.49809    0.37714    1.00000    0.00000
 H    2    0.73863    0.50305    0.19429    1.00000    0.00000
 H    2    0.33196    0.16698    0.17680    1.00000    0.00000
 H    2    0.35713    0.68205    0.18686    1.00000    0.00000
 O    3    0.82488    0.15901    0.26787    1.00000    0.00000
 O    3    0.57413    0.15009    0.26732    1.00000    0.00000
 O    3    0.33611    0.16616    0.27224    1.00000    0.00000
 O    3    0.07200    0.16487    0.27073    1.00000    0.00000
 O    3    0.07399    0.90141    0.26749    1.00000    0.00000
 O    3    0.46395    0.47073    0.33997    1.00000    0.00000
 O    3    1.00036    0.78639    0.35260    1.00000    0.00000
 O    3    0.21935    0.56618    0.29544    1.00000    0.00000
 O    3    0.24242    0.69890    0.29377    1.00000    0.00000
Pd    4    0.00000    0.00000    0.00000    1.00000    0.00000
Pd    4    0.98805    0.99329    0.22992    1.00000    0.00000
Pd    4    0.16335    0.08061    0.15118    1.00000    0.00000
Pd    4    0.08333    0.16667    0.07487    1.00000    0.00000
Pd    4    0.25000    0.00000    0.00000    1.00000    0.00000
Pd    4    0.25074    0.99565    0.23102    1.00000    0.00000
Pd    4    0.41336    0.08036    0.15084    1.00000    0.00000
Pd    4    0.33333    0.16667    0.07487    1.00000    0.00000
Pd    4    0.50000    0.00000    0.00000    1.00000    0.00000
Pd    4    0.49493    0.98858    0.22640    1.00000    0.00000
Pd    4    0.66875    0.08391    0.14971    1.00000    0.00000
Pd    4    0.58333    0.16667    0.07487    1.00000    0.00000
Pd    4    0.75000    0.00000    0.00000    1.00000    0.00000
Pd    4    0.74195    0.99356    0.22659    1.00000    0.00000
Pd    4    0.91313    0.08347    0.15092    1.00000    0.00000
Pd    4    0.83333    0.16667    0.07487    1.00000    0.00000
Pd    4    0.00000    0.25000    0.00000    1.00000    0.00000
Pd    4    0.00045    0.26181    0.23146    1.00000    0.00000
Pd    4    0.16560    0.33636    0.15351    1.00000    0.00000
Pd    4    0.08333    0.41667    0.07487    1.00000    0.00000
Pd    4    0.25000    0.25000    0.00000    1.00000    0.00000
Pd    4    0.25561    0.26801    0.23927    1.00000    0.00000
Pd    4    0.41946    0.33577    0.15181    1.00000    0.00000
Pd    4    0.33333    0.41667    0.07487    1.00000    0.00000
Pd    4    0.50000    0.25000    0.00000    1.00000    0.00000
Pd    4    0.50479    0.26067    0.23263    1.00000    0.00000
Pd    4    0.66993    0.34154    0.15459    1.00000    0.00000
Pd    4    0.58333    0.41667    0.07487    1.00000    0.00000
Pd    4    0.75000    0.25000    0.00000    1.00000    0.00000
Pd    4    0.75127    0.26177    0.23201    1.00000    0.00000
Pd    4    0.91492    0.33203    0.15119    1.00000    0.00000
Pd    4    0.83333    0.41667    0.07487    1.00000    0.00000
Pd    4    0.00000    0.50000    0.00000    1.00000    0.00000
Pd    4    0.99113    0.50028    0.22537    1.00000    0.00000
Pd    4    0.16542    0.58252    0.14922    1.00000    0.00000
Pd    4    0.08333    0.66667    0.07487    1.00000    0.00000
Pd    4    0.25000    0.50000    0.00000    1.00000    0.00000
Pd    4    0.24726    0.51007    0.23195    1.00000    0.00000
Pd    4    0.41850    0.58576    0.15002    1.00000    0.00000
Pd    4    0.33333    0.66667    0.07487    1.00000    0.00000
Pd    4    0.50000    0.50000    0.00000    1.00000    0.00000
Pd    4    0.50751    0.50797    0.22799    1.00000    0.00000
Pd    4    0.66981    0.58770    0.15370    1.00000    0.00000
Pd    4    0.58333    0.66667    0.07487    1.00000    0.00000
Pd    4    0.75000    0.50000    0.00000    1.00000    0.00000
Pd    4    0.74974    0.50687    0.25267    1.00000    0.00000
Pd    4    0.91401    0.58554    0.15074    1.00000    0.00000
Pd    4    0.83333    0.66667    0.07487    1.00000    0.00000
Pd    4    0.00000    0.75000    0.00000    1.00000    0.00000
Pd    4    0.98862    0.74172    0.22579    1.00000    0.00000
Pd    4    0.16657    0.83601    0.15051    1.00000    0.00000
Pd    4    0.08333    0.91667    0.07487    1.00000    0.00000
Pd    4    0.25000    0.75000    0.00000    1.00000    0.00000
Pd    4    0.24586    0.74982    0.22845    1.00000    0.00000
Pd    4    0.41726    0.83637    0.15006    1.00000    0.00000
Pd    4    0.33333    0.91667    0.07487    1.00000    0.00000
Pd    4    0.50000    0.75000    0.00000    1.00000    0.00000
Pd    4    0.50129    0.74995    0.22749    1.00000    0.00000
Pd    4    0.66783    0.83524    0.15206    1.00000    0.00000
Pd    4    0.58333    0.91667    0.07487    1.00000    0.00000
Pd    4    0.75000    0.75000    0.00000    1.00000    0.00000
Pd    4    0.74305    0.75177    0.25021    1.00000    0.00000
Pd    4    0.91518    0.83686    0.15155    1.00000    0.00000
Pd    4    0.83333    0.91667    0.07487    1.00000    0.00000
END
