# Supplementary material for: Intentional Formation of Persistent Surface Redox Mediators by Adsorption of Polyconjugated Carbonyl Complexes to Pd Nanoparticles
Source: J Am Chem Soc. 2025 Apr 4;147(20):16885–900. doi: 10.1021/jacs.4c15874 (PMC12100725; doi:10.1021/jacs.4c15874)
Supplement: Supplementary file 2 [file ja4c15874_si_002.zip › Structures/Heterogeneous/Adsorption/Quinones/5_16_O, 8_16_H/Chemisorbed/BQ3.res]

TITL CONTCAR
CELL 0.0000 11.0046 11.0046 30.0000 90.0000 90.0000 120.0000
LATT -1
SFAC C F H O Pd
 C    1    0.57266    0.52902    0.31979    1.00000    0.00000
 C    1    0.67227    0.47401    0.31546    1.00000    0.00000
 C    1    0.63445    0.68255    0.30962    1.00000    0.00000
 C    1    0.78189    0.77559    0.31441    1.00000    0.00000
 C    1    0.82032    0.56684    0.31681    1.00000    0.00000
 C    1    0.87594    0.71907    0.32723    1.00000    0.00000
 F    2    0.62272    0.34475    0.33281    1.00000    0.00000
 F    2    0.89906    0.51524    0.33390    1.00000    0.00000
 F    2    0.54826    0.73292    0.32096    1.00000    0.00000
 F    2    0.82447    0.90617    0.32999    1.00000    0.00000
 H    3    0.60638    0.68584    0.19045    1.00000    0.00000
 H    3    0.32388    0.42772    0.18515    1.00000    0.00000
 H    3    0.07811    0.16477    0.17829    1.00000    0.00000
 H    3    0.58569    0.16766    0.17495    1.00000    0.00000
 H    3    0.08507    0.66628    0.18281    1.00000    0.00000
 H    3    0.34513    0.45136    0.26241    1.00000    0.00000
 H    3    0.60297    0.42866    0.19370    1.00000    0.00000
 H    3    0.33066    0.16730    0.17720    1.00000    0.00000
 H    3    0.35265    0.68759    0.18939    1.00000    0.00000
 O    4    0.82651    0.15661    0.26789    1.00000    0.00000
 O    4    0.57863    0.15141    0.26808    1.00000    0.00000
 O    4    0.33890    0.16039    0.27365    1.00000    0.00000
 O    4    0.06841    0.15882    0.27287    1.00000    0.00000
 O    4    0.07733    0.90075    0.26642    1.00000    0.00000
 O    4    0.45528    0.45831    0.33615    1.00000    0.00000
 O    4    0.98479    0.78886    0.34796    1.00000    0.00000
 O    4    0.13535    0.53615    0.28637    1.00000    0.00000
 O    4    0.20775    0.67726    0.29302    1.00000    0.00000
Pd    5    0.00000    0.00000    0.00000    1.00000    0.00000
Pd    5    0.99079    0.99311    0.22973    1.00000    0.00000
Pd    5    0.16343    0.08071    0.15107    1.00000    0.00000
Pd    5    0.08333    0.16667    0.07487    1.00000    0.00000
Pd    5    0.25000    0.00000    0.00000    1.00000    0.00000
Pd    5    0.25357    0.99711    0.22978    1.00000    0.00000
Pd    5    0.41457    0.08225    0.15072    1.00000    0.00000
Pd    5    0.33333    0.16667    0.07487    1.00000    0.00000
Pd    5    0.50000    0.00000    0.00000    1.00000    0.00000
Pd    5    0.49756    0.99138    0.22652    1.00000    0.00000
Pd    5    0.66999    0.08522    0.14959    1.00000    0.00000
Pd    5    0.58333    0.16667    0.07487    1.00000    0.00000
Pd    5    0.75000    0.00000    0.00000    1.00000    0.00000
Pd    5    0.74321    0.99408    0.22590    1.00000    0.00000
Pd    5    0.91349    0.08261    0.15066    1.00000    0.00000
Pd    5    0.83333    0.16667    0.07487    1.00000    0.00000
Pd    5    0.00000    0.25000    0.00000    1.00000    0.00000
Pd    5    0.00185    0.25657    0.23135    1.00000    0.00000
Pd    5    0.16428    0.33342    0.15189    1.00000    0.00000
Pd    5    0.08333    0.41667    0.07487    1.00000    0.00000
Pd    5    0.25000    0.25000    0.00000    1.00000    0.00000
Pd    5    0.25732    0.26722    0.24576    1.00000    0.00000
Pd    5    0.41711    0.33581    0.15225    1.00000    0.00000
Pd    5    0.33333    0.41667    0.07487    1.00000    0.00000
Pd    5    0.50000    0.25000    0.00000    1.00000    0.00000
Pd    5    0.50622    0.26056    0.23349    1.00000    0.00000
Pd    5    0.67126    0.34171    0.15508    1.00000    0.00000
Pd    5    0.58333    0.41667    0.07487    1.00000    0.00000
Pd    5    0.75000    0.25000    0.00000    1.00000    0.00000
Pd    5    0.75592    0.26157    0.23250    1.00000    0.00000
Pd    5    0.91605    0.33289    0.15212    1.00000    0.00000
Pd    5    0.83333    0.41667    0.07487    1.00000    0.00000
Pd    5    0.00000    0.50000    0.00000    1.00000    0.00000
Pd    5    0.00076    0.50491    0.22855    1.00000    0.00000
Pd    5    0.16541    0.58200    0.14910    1.00000    0.00000
Pd    5    0.08333    0.66667    0.07487    1.00000    0.00000
Pd    5    0.25000    0.50000    0.00000    1.00000    0.00000
Pd    5    0.24646    0.50315    0.22977    1.00000    0.00000
Pd    5    0.41686    0.58498    0.14964    1.00000    0.00000
Pd    5    0.33333    0.66667    0.07487    1.00000    0.00000
Pd    5    0.50000    0.50000    0.00000    1.00000    0.00000
Pd    5    0.50158    0.50488    0.22931    1.00000    0.00000
Pd    5    0.67200    0.58881    0.15441    1.00000    0.00000
Pd    5    0.58333    0.66667    0.07487    1.00000    0.00000
Pd    5    0.75000    0.50000    0.00000    1.00000    0.00000
Pd    5    0.75620    0.50925    0.24724    1.00000    0.00000
Pd    5    0.91353    0.58280    0.15227    1.00000    0.00000
Pd    5    0.83333    0.66667    0.07487    1.00000    0.00000
Pd    5    0.00000    0.75000    0.00000    1.00000    0.00000
Pd    5    0.99196    0.74482    0.22335    1.00000    0.00000
Pd    5    0.16802    0.83700    0.14995    1.00000    0.00000
Pd    5    0.08333    0.91667    0.07487    1.00000    0.00000
Pd    5    0.25000    0.75000    0.00000    1.00000    0.00000
Pd    5    0.24942    0.75215    0.22865    1.00000    0.00000
Pd    5    0.41776    0.83736    0.15011    1.00000    0.00000
Pd    5    0.33333    0.91667    0.07487    1.00000    0.00000
Pd    5    0.50000    0.75000    0.00000    1.00000    0.00000
Pd    5    0.49927    0.75069    0.22769    1.00000    0.00000
Pd    5    0.66938    0.83629    0.15168    1.00000    0.00000
Pd    5    0.58333    0.91667    0.07487    1.00000    0.00000
Pd    5    0.75000    0.75000    0.00000    1.00000    0.00000
Pd    5    0.74486    0.75129    0.24375    1.00000    0.00000
Pd    5    0.91476    0.83623    0.15057    1.00000    0.00000
Pd    5    0.83333    0.91667    0.07487    1.00000    0.00000
END
