# Supplementary material for: Intentional Formation of Persistent Surface Redox Mediators by Adsorption of Polyconjugated Carbonyl Complexes to Pd Nanoparticles
Source: J Am Chem Soc. 2025 Apr 4;147(20):16885–900. doi: 10.1021/jacs.4c15874 (PMC12100725; doi:10.1021/jacs.4c15874)
Supplement: Supplementary file 2 [file ja4c15874_si_002.zip › Structures/Heterogeneous/Adsorption/Quinones/5_16_O, 8_16_H/Chemisorbed/BQ4.res]

TITL CONTCAR
CELL 0.0000 11.0046 11.0046 30.0000 90.0000 90.0000 120.0000
LATT -1
SFAC C Cl H O Pd
 C    1    0.57013    0.54052    0.32454    1.00000    0.00000
 C    1    0.65942    0.47330    0.32500    1.00000    0.00000
 C    1    0.64358    0.69557    0.31392    1.00000    0.00000
 C    1    0.78933    0.78101    0.32310    1.00000    0.00000
 C    1    0.80887    0.55780    0.32584    1.00000    0.00000
 C    1    0.87554    0.71411    0.33394    1.00000    0.00000
Cl    2    0.57771    0.30788    0.34694    1.00000    0.00000
Cl    2    0.90547    0.48656    0.34630    1.00000    0.00000
Cl    2    0.53165    0.76481    0.31748    1.00000    0.00000
Cl    2    0.85799    0.95048    0.34078    1.00000    0.00000
 H    3    0.64914    0.70106    0.19398    1.00000    0.00000
 H    3    0.33001    0.42475    0.18337    1.00000    0.00000
 H    3    0.07783    0.16497    0.17752    1.00000    0.00000
 H    3    0.58506    0.16712    0.17430    1.00000    0.00000
 H    3    0.08382    0.66426    0.18357    1.00000    0.00000
 H    3    0.34967    0.45203    0.26011    1.00000    0.00000
 H    3    0.61119    0.43295    0.19462    1.00000    0.00000
 H    3    0.33019    0.16584    0.17649    1.00000    0.00000
 H    3    0.36197    0.68745    0.18823    1.00000    0.00000
 O    4    0.82715    0.15842    0.26757    1.00000    0.00000
 O    4    0.57763    0.15116    0.26755    1.00000    0.00000
 O    4    0.33647    0.15973    0.27213    1.00000    0.00000
 O    4    0.06994    0.16013    0.27107    1.00000    0.00000
 O    4    0.07378    0.89744    0.26640    1.00000    0.00000
 O    4    0.44595    0.47633    0.33542    1.00000    0.00000
 O    4    0.99180    0.78081    0.35097    1.00000    0.00000
 O    4    0.14390    0.53703    0.28577    1.00000    0.00000
 O    4    0.21204    0.67835    0.29221    1.00000    0.00000
Pd    5    0.00000    0.00000    0.00000    1.00000    0.00000
Pd    5    0.98870    0.99092    0.22923    1.00000    0.00000
Pd    5    0.16243    0.07951    0.15103    1.00000    0.00000
Pd    5    0.08333    0.16667    0.07487    1.00000    0.00000
Pd    5    0.25000    0.00000    0.00000    1.00000    0.00000
Pd    5    0.25037    0.99426    0.22939    1.00000    0.00000
Pd    5    0.41369    0.08063    0.15049    1.00000    0.00000
Pd    5    0.33333    0.16667    0.07487    1.00000    0.00000
Pd    5    0.50000    0.00000    0.00000    1.00000    0.00000
Pd    5    0.49672    0.99102    0.22591    1.00000    0.00000
Pd    5    0.66988    0.08441    0.14966    1.00000    0.00000
Pd    5    0.58333    0.16667    0.07487    1.00000    0.00000
Pd    5    0.75000    0.00000    0.00000    1.00000    0.00000
Pd    5    0.74399    0.99363    0.22607    1.00000    0.00000
Pd    5    0.91247    0.08145    0.15050    1.00000    0.00000
Pd    5    0.83333    0.16667    0.07487    1.00000    0.00000
Pd    5    0.00000    0.25000    0.00000    1.00000    0.00000
Pd    5    0.00140    0.25774    0.23053    1.00000    0.00000
Pd    5    0.16464    0.33346    0.15181    1.00000    0.00000
Pd    5    0.08333    0.41667    0.07487    1.00000    0.00000
Pd    5    0.25000    0.25000    0.00000    1.00000    0.00000
Pd    5    0.25768    0.26779    0.24314    1.00000    0.00000
Pd    5    0.41705    0.33444    0.15137    1.00000    0.00000
Pd    5    0.33333    0.41667    0.07487    1.00000    0.00000
Pd    5    0.50000    0.25000    0.00000    1.00000    0.00000
Pd    5    0.50651    0.26077    0.23283    1.00000    0.00000
Pd    5    0.67121    0.34144    0.15495    1.00000    0.00000
Pd    5    0.58333    0.41667    0.07487    1.00000    0.00000
Pd    5    0.75000    0.25000    0.00000    1.00000    0.00000
Pd    5    0.75498    0.26235    0.23242    1.00000    0.00000
Pd    5    0.91577    0.33231    0.15179    1.00000    0.00000
Pd    5    0.83333    0.41667    0.07487    1.00000    0.00000
Pd    5    0.00000    0.50000    0.00000    1.00000    0.00000
Pd    5    0.99780    0.50425    0.22832    1.00000    0.00000
Pd    5    0.16488    0.58133    0.14902    1.00000    0.00000
Pd    5    0.08333    0.66667    0.07487    1.00000    0.00000
Pd    5    0.25000    0.50000    0.00000    1.00000    0.00000
Pd    5    0.24751    0.50463    0.22923    1.00000    0.00000
Pd    5    0.41729    0.58576    0.14982    1.00000    0.00000
Pd    5    0.33333    0.66667    0.07487    1.00000    0.00000
Pd    5    0.50000    0.50000    0.00000    1.00000    0.00000
Pd    5    0.50512    0.50536    0.22692    1.00000    0.00000
Pd    5    0.67200    0.58774    0.15310    1.00000    0.00000
Pd    5    0.58333    0.66667    0.07487    1.00000    0.00000
Pd    5    0.75000    0.50000    0.00000    1.00000    0.00000
Pd    5    0.75300    0.50582    0.25555    1.00000    0.00000
Pd    5    0.91335    0.58205    0.15187    1.00000    0.00000
Pd    5    0.83333    0.66667    0.07487    1.00000    0.00000
Pd    5    0.00000    0.75000    0.00000    1.00000    0.00000
Pd    5    0.98543    0.74016    0.22388    1.00000    0.00000
Pd    5    0.16672    0.83550    0.15008    1.00000    0.00000
Pd    5    0.08333    0.91667    0.07487    1.00000    0.00000
Pd    5    0.25000    0.75000    0.00000    1.00000    0.00000
Pd    5    0.24784    0.75126    0.22771    1.00000    0.00000
Pd    5    0.41808    0.83640    0.15028    1.00000    0.00000
Pd    5    0.33333    0.91667    0.07487    1.00000    0.00000
Pd    5    0.50000    0.75000    0.00000    1.00000    0.00000
Pd    5    0.49943    0.75034    0.23052    1.00000    0.00000
Pd    5    0.66749    0.83417    0.15259    1.00000    0.00000
Pd    5    0.58333    0.91667    0.07487    1.00000    0.00000
Pd    5    0.75000    0.75000    0.00000    1.00000    0.00000
Pd    5    0.74418    0.74813    0.24858    1.00000    0.00000
Pd    5    0.91410    0.83513    0.15047    1.00000    0.00000
Pd    5    0.83333    0.91667    0.07487    1.00000    0.00000
END
