# Supplementary material for: Intentional Formation of Persistent Surface Redox Mediators by Adsorption of Polyconjugated Carbonyl Complexes to Pd Nanoparticles
Source: J Am Chem Soc. 2025 Apr 4;147(20):16885–900. doi: 10.1021/jacs.4c15874 (PMC12100725; doi:10.1021/jacs.4c15874)
Supplement: Supplementary file 2 [file ja4c15874_si_002.zip › Structures/Heterogeneous/Adsorption/Quinones/5_16_O, 8_16_H/Chemisorbed/HKH.res]

TITL CONTCAR
CELL 0.0000 11.0046 11.0046 30.0000 90.0000 90.0000 120.0000
LATT -1
SFAC C H O Pd
 C    1    0.53325    0.53244    0.32153    1.00000    0.00000
 C    1    0.61972    0.45760    0.32426    1.00000    0.00000
 C    1    0.60417    0.68278    0.30466    1.00000    0.00000
 C    1    0.76191    0.77367    0.31087    1.00000    0.00000
 C    1    0.77646    0.54117    0.31139    1.00000    0.00000
 C    1    0.84415    0.69882    0.32212    1.00000    0.00000
 H    2    0.60112    0.68227    0.18655    1.00000    0.00000
 H    2    0.32601    0.42460    0.18355    1.00000    0.00000
 H    2    0.07996    0.16622    0.17717    1.00000    0.00000
 H    2    0.58670    0.16806    0.17510    1.00000    0.00000
 H    2    0.08405    0.66563    0.18322    1.00000    0.00000
 H    2    0.34200    0.44507    0.26047    1.00000    0.00000
 H    2    0.61143    0.43281    0.19239    1.00000    0.00000
 H    2    0.33147    0.16689    0.17684    1.00000    0.00000
 H    2    0.34301    0.68026    0.18454    1.00000    0.00000
 O    3    0.56943    0.34046    0.34032    1.00000    0.00000
 O    3    0.84985    0.48296    0.31172    1.00000    0.00000
 O    3    0.53065    0.74263    0.30029    1.00000    0.00000
 O    3    0.81636    0.90244    0.31608    1.00000    0.00000
 O    3    0.83295    0.16581    0.26658    1.00000    0.00000
 O    3    0.58556    0.16141    0.26834    1.00000    0.00000
 O    3    0.34015    0.16585    0.27263    1.00000    0.00000
 O    3    0.07835    0.17156    0.27140    1.00000    0.00000
 O    3    0.07778    0.90315    0.26732    1.00000    0.00000
 O    3    0.41461    0.47670    0.33775    1.00000    0.00000
 O    3    0.95558    0.75865    0.34199    1.00000    0.00000
 O    3    0.14526    0.54196    0.28655    1.00000    0.00000
 O    3    0.21373    0.68220    0.29275    1.00000    0.00000
Pd    4    0.00000    0.00000    0.00000    1.00000    0.00000
Pd    4    0.99502    -0.00008    0.23123    1.00000    0.00000
Pd    4    0.16461    0.08107    0.15117    1.00000    0.00000
Pd    4    0.08333    0.16667    0.07487    1.00000    0.00000
Pd    4    0.25000    0.00000    0.00000    1.00000    0.00000
Pd    4    0.25557    0.99821    0.23116    1.00000    0.00000
Pd    4    0.41578    0.08328    0.15074    1.00000    0.00000
Pd    4    0.33333    0.16667    0.07487    1.00000    0.00000
Pd    4    0.50000    0.00000    0.00000    1.00000    0.00000
Pd    4    0.50254    0.99886    0.22695    1.00000    0.00000
Pd    4    0.67155    0.08649    0.14955    1.00000    0.00000
Pd    4    0.58333    0.16667    0.07487    1.00000    0.00000
Pd    4    0.75000    0.00000    0.00000    1.00000    0.00000
Pd    4    0.74885    -0.00029    0.22635    1.00000    0.00000
Pd    4    0.91459    0.08360    0.15037    1.00000    0.00000
Pd    4    0.83333    0.16667    0.07487    1.00000    0.00000
Pd    4    0.00000    0.25000    0.00000    1.00000    0.00000
Pd    4    0.00578    0.26215    0.22925    1.00000    0.00000
Pd    4    0.16594    0.33546    0.15123    1.00000    0.00000
Pd    4    0.08333    0.41667    0.07487    1.00000    0.00000
Pd    4    0.25000    0.25000    0.00000    1.00000    0.00000
Pd    4    0.26104    0.26803    0.23939    1.00000    0.00000
Pd    4    0.41924    0.33856    0.15379    1.00000    0.00000
Pd    4    0.33333    0.41667    0.07487    1.00000    0.00000
Pd    4    0.50000    0.25000    0.00000    1.00000    0.00000
Pd    4    0.50895    0.26520    0.23380    1.00000    0.00000
Pd    4    0.67157    0.34018    0.15304    1.00000    0.00000
Pd    4    0.58333    0.41667    0.07487    1.00000    0.00000
Pd    4    0.75000    0.25000    0.00000    1.00000    0.00000
Pd    4    0.75972    0.26730    0.23118    1.00000    0.00000
Pd    4    0.91771    0.33475    0.15176    1.00000    0.00000
Pd    4    0.83333    0.41667    0.07487    1.00000    0.00000
Pd    4    0.00000    0.50000    0.00000    1.00000    0.00000
Pd    4    0.00543    0.50951    0.22934    1.00000    0.00000
Pd    4    0.16723    0.58366    0.14925    1.00000    0.00000
Pd    4    0.08333    0.66667    0.07487    1.00000    0.00000
Pd    4    0.25000    0.50000    0.00000    1.00000    0.00000
Pd    4    0.25197    0.50893    0.22927    1.00000    0.00000
Pd    4    0.42023    0.58808    0.15119    1.00000    0.00000
Pd    4    0.33333    0.66667    0.07487    1.00000    0.00000
Pd    4    0.50000    0.50000    0.00000    1.00000    0.00000
Pd    4    0.51225    0.51486    0.23477    1.00000    0.00000
Pd    4    0.67074    0.58733    0.15171    1.00000    0.00000
Pd    4    0.58333    0.66667    0.07487    1.00000    0.00000
Pd    4    0.75000    0.50000    0.00000    1.00000    0.00000
Pd    4    0.75713    0.51256    0.23616    1.00000    0.00000
Pd    4    0.91599    0.58478    0.15163    1.00000    0.00000
Pd    4    0.83333    0.66667    0.07487    1.00000    0.00000
Pd    4    0.00000    0.75000    0.00000    1.00000    0.00000
Pd    4    0.99890    0.75092    0.22307    1.00000    0.00000
Pd    4    0.17093    0.83809    0.14968    1.00000    0.00000
Pd    4    0.08333    0.91667    0.07487    1.00000    0.00000
Pd    4    0.25000    0.75000    0.00000    1.00000    0.00000
Pd    4    0.25479    0.75656    0.22860    1.00000    0.00000
Pd    4    0.42102    0.83974    0.15138    1.00000    0.00000
Pd    4    0.33333    0.91667    0.07487    1.00000    0.00000
Pd    4    0.50000    0.75000    0.00000    1.00000    0.00000
Pd    4    0.50421    0.75699    0.23109    1.00000    0.00000
Pd    4    0.66924    0.83918    0.15113    1.00000    0.00000
Pd    4    0.58333    0.91667    0.07487    1.00000    0.00000
Pd    4    0.75000    0.75000    0.00000    1.00000    0.00000
Pd    4    0.75527    0.75630    0.22990    1.00000    0.00000
Pd    4    0.91654    0.83791    0.14972    1.00000    0.00000
Pd    4    0.83333    0.91667    0.07487    1.00000    0.00000
END
