# Supplementary material for: Intentional Formation of Persistent Surface Redox Mediators by Adsorption of Polyconjugated Carbonyl Complexes to Pd Nanoparticles
Source: J Am Chem Soc. 2025 Apr 4;147(20):16885–900. doi: 10.1021/jacs.4c15874 (PMC12100725; doi:10.1021/jacs.4c15874)
Supplement: Supplementary file 2 [file ja4c15874_si_002.zip › Structures/Heterogeneous/Adsorption/Quinones/5_16_O, 8_16_H/Chemisorbed/NQ.res]

TITL CONTCAR
CELL 0.0000 11.0046 11.0046 30.0000 90.0000 90.0000 120.0000
LATT -1
SFAC C H O Pd
 C    1    0.56431    0.50168    0.31711    1.00000    0.00000
 C    1    0.67216    0.46066    0.30841    1.00000    0.00000
 C    1    0.61033    0.65413    0.31375    1.00000    0.00000
 C    1    0.75424    0.75411    0.32079    1.00000    0.00000
 C    1    0.81613    0.56152    0.31075    1.00000    0.00000
 C    1    0.85786    0.70536    0.32628    1.00000    0.00000
 C    1    0.50912    0.69909    0.31334    1.00000    0.00000
 C    1    0.79378    0.89457    0.33023    1.00000    0.00000
 C    1    0.69465    0.93791    0.33009    1.00000    0.00000
 C    1    0.55258    0.84166    0.32107    1.00000    0.00000
 H    2    0.59462    0.68946    0.19243    1.00000    0.00000
 H    2    0.32828    0.42085    0.18241    1.00000    0.00000
 H    2    0.08019    0.16565    0.17690    1.00000    0.00000
 H    2    0.58768    0.16801    0.17493    1.00000    0.00000
 H    2    0.08706    0.66820    0.18257    1.00000    0.00000
 H    2    0.34487    0.44308    0.25927    1.00000    0.00000
 H    2    0.63782    0.35026    0.31434    1.00000    0.00000
 H    2    0.89255    0.52815    0.31762    1.00000    0.00000
 H    2    0.90336    0.96807    0.33808    1.00000    0.00000
 H    2    0.72649    0.04646    0.33778    1.00000    0.00000
 H    2    0.47409    0.87403    0.32393    1.00000    0.00000
 H    2    0.39824    0.61957    0.31554    1.00000    0.00000
 H    2    0.59446    0.42642    0.18672    1.00000    0.00000
 H    2    0.33171    0.16412    0.17649    1.00000    0.00000
 H    2    0.33516    0.67337    0.18395    1.00000    0.00000
 O    3    0.83556    0.16575    0.26649    1.00000    0.00000
 O    3    0.58496    0.15740    0.26836    1.00000    0.00000
 O    3    0.34214    0.16483    0.27171    1.00000    0.00000
 O    3    0.07945    0.16980    0.27168    1.00000    0.00000
 O    3    0.07942    0.90186    0.26785    1.00000    0.00000
 O    3    0.44691    0.41571    0.33225    1.00000    0.00000
 O    3    0.96943    0.77595    0.34650    1.00000    0.00000
 O    3    0.13084    0.53808    0.28705    1.00000    0.00000
 O    3    0.20410    0.68026    0.29336    1.00000    0.00000
Pd    4    0.00000    0.00000    0.00000    1.00000    0.00000
Pd    4    0.99416    0.99643    0.23208    1.00000    0.00000
Pd    4    0.16464    0.07986    0.15133    1.00000    0.00000
Pd    4    0.08333    0.16667    0.07487    1.00000    0.00000
Pd    4    0.25000    0.00000    0.00000    1.00000    0.00000
Pd    4    0.25630    0.99610    0.23081    1.00000    0.00000
Pd    4    0.41634    0.08136    0.15048    1.00000    0.00000
Pd    4    0.33333    0.16667    0.07487    1.00000    0.00000
Pd    4    0.50000    0.00000    0.00000    1.00000    0.00000
Pd    4    0.50289    0.99490    0.22660    1.00000    0.00000
Pd    4    0.67155    0.08545    0.14947    1.00000    0.00000
Pd    4    0.58333    0.16667    0.07487    1.00000    0.00000
Pd    4    0.75000    0.00000    0.00000    1.00000    0.00000
Pd    4    0.75018    0.99759    0.22584    1.00000    0.00000
Pd    4    0.91473    0.08224    0.15027    1.00000    0.00000
Pd    4    0.83333    0.16667    0.07487    1.00000    0.00000
Pd    4    0.00000    0.25000    0.00000    1.00000    0.00000
Pd    4    0.00713    0.26041    0.22893    1.00000    0.00000
Pd    4    0.16611    0.33496    0.15120    1.00000    0.00000
Pd    4    0.08333    0.41667    0.07487    1.00000    0.00000
Pd    4    0.25000    0.25000    0.00000    1.00000    0.00000
Pd    4    0.26088    0.26527    0.23850    1.00000    0.00000
Pd    4    0.41846    0.33573    0.15238    1.00000    0.00000
Pd    4    0.33333    0.41667    0.07487    1.00000    0.00000
Pd    4    0.50000    0.25000    0.00000    1.00000    0.00000
Pd    4    0.51004    0.26138    0.23188    1.00000    0.00000
Pd    4    0.67331    0.34036    0.15333    1.00000    0.00000
Pd    4    0.58333    0.41667    0.07487    1.00000    0.00000
Pd    4    0.75000    0.25000    0.00000    1.00000    0.00000
Pd    4    0.75959    0.26381    0.23085    1.00000    0.00000
Pd    4    0.91786    0.33372    0.15154    1.00000    0.00000
Pd    4    0.83333    0.41667    0.07487    1.00000    0.00000
Pd    4    0.00000    0.50000    0.00000    1.00000    0.00000
Pd    4    0.00589    0.50716    0.22819    1.00000    0.00000
Pd    4    0.16739    0.58279    0.14907    1.00000    0.00000
Pd    4    0.08333    0.66667    0.07487    1.00000    0.00000
Pd    4    0.25000    0.50000    0.00000    1.00000    0.00000
Pd    4    0.25280    0.50739    0.22941    1.00000    0.00000
Pd    4    0.42103    0.58775    0.15145    1.00000    0.00000
Pd    4    0.33333    0.66667    0.07487    1.00000    0.00000
Pd    4    0.50000    0.50000    0.00000    1.00000    0.00000
Pd    4    0.51181    0.51116    0.23101    1.00000    0.00000
Pd    4    0.67182    0.58726    0.15117    1.00000    0.00000
Pd    4    0.58333    0.66667    0.07487    1.00000    0.00000
Pd    4    0.75000    0.50000    0.00000    1.00000    0.00000
Pd    4    0.76116    0.51249    0.23890    1.00000    0.00000
Pd    4    0.91576    0.58414    0.15222    1.00000    0.00000
Pd    4    0.83333    0.66667    0.07487    1.00000    0.00000
Pd    4    0.00000    0.75000    0.00000    1.00000    0.00000
Pd    4    0.00110    0.74994    0.22327    1.00000    0.00000
Pd    4    0.17166    0.83747    0.14964    1.00000    0.00000
Pd    4    0.08333    0.91667    0.07487    1.00000    0.00000
Pd    4    0.25000    0.75000    0.00000    1.00000    0.00000
Pd    4    0.25641    0.75352    0.22911    1.00000    0.00000
Pd    4    0.42157    0.83724    0.15221    1.00000    0.00000
Pd    4    0.33333    0.91667    0.07487    1.00000    0.00000
Pd    4    0.50000    0.75000    0.00000    1.00000    0.00000
Pd    4    0.50641    0.75408    0.23725    1.00000    0.00000
Pd    4    0.66800    0.83711    0.15129    1.00000    0.00000
Pd    4    0.58333    0.91667    0.07487    1.00000    0.00000
Pd    4    0.75000    0.75000    0.00000    1.00000    0.00000
Pd    4    0.75639    0.75492    0.22769    1.00000    0.00000
Pd    4    0.91770    0.83729    0.14959    1.00000    0.00000
Pd    4    0.83333    0.91667    0.07487    1.00000    0.00000
END
