# Supplementary material for: Intentional Formation of Persistent Surface Redox Mediators by Adsorption of Polyconjugated Carbonyl Complexes to Pd Nanoparticles
Source: J Am Chem Soc. 2025 Apr 4;147(20):16885–900. doi: 10.1021/jacs.4c15874 (PMC12100725; doi:10.1021/jacs.4c15874)
Supplement: Supplementary file 2 [file ja4c15874_si_002.zip › Structures/Heterogeneous/Adsorption/Quinones/5_16_O, 8_16_H/Physisorbed/BQ1.res]

TITL CONTCAR
CELL 0.0000 11.0046 11.0046 30.0000 90.0000 90.0000 120.0000
LATT -1
SFAC C H O Pd
 C    1    0.38855    0.24652    0.61290    1.00000    0.00000
 C    1    0.48792    0.19340    0.61568    1.00000    0.00000
 C    1    0.44622    0.39999    0.61308    1.00000    0.00000
 C    1    0.58539    0.48898    0.61643    1.00000    0.00000
 C    1    0.62705    0.28238    0.61920    1.00000    0.00000
 C    1    0.68450    0.43576    0.61994    1.00000    0.00000
 H    2    0.59084    0.68703    0.19679    1.00000    0.00000
 H    2    0.31244    0.43283    0.18805    1.00000    0.00000
 H    2    0.07935    0.16568    0.17929    1.00000    0.00000
 H    2    0.58571    0.16616    0.17676    1.00000    0.00000
 H    2    0.08530    0.66643    0.18213    1.00000    0.00000
 H    2    0.36445    0.46738    0.26644    1.00000    0.00000
 H    2    0.44287    0.07977    0.61491    1.00000    0.00000
 H    2    0.70266    0.24600    0.62161    1.00000    0.00000
 H    2    0.37079    0.43651    0.61053    1.00000    0.00000
 H    2    0.63073    0.60270    0.61676    1.00000    0.00000
 H    2    0.58633    0.40920    0.19550    1.00000    0.00000
 H    2    0.32905    0.16560    0.17977    1.00000    0.00000
 H    2    0.35773    0.68991    0.19018    1.00000    0.00000
 O    3    0.83096    0.15838    0.26693    1.00000    0.00000
 O    3    0.58550    0.15495    0.27134    1.00000    0.00000
 O    3    0.33656    0.15248    0.27791    1.00000    0.00000
 O    3    0.07209    0.16642    0.27416    1.00000    0.00000
 O    3    0.07249    0.89633    0.26952    1.00000    0.00000
 O    3    0.25997    0.16440    0.61068    1.00000    0.00000
 O    3    0.81281    0.51780    0.62340    1.00000    0.00000
 O    3    0.13176    0.53786    0.28676    1.00000    0.00000
 O    3    0.20783    0.68025    0.29297    1.00000    0.00000
Pd    4    0.00000    0.00000    0.00000    1.00000    0.00000
Pd    4    0.99455    0.99666    0.23313    1.00000    0.00000
Pd    4    0.16416    0.08118    0.15192    1.00000    0.00000
Pd    4    0.08333    0.16667    0.07487    1.00000    0.00000
Pd    4    0.25000    0.00000    0.00000    1.00000    0.00000
Pd    4    0.25233    0.99726    0.23152    1.00000    0.00000
Pd    4    0.41452    0.08329    0.15195    1.00000    0.00000
Pd    4    0.33333    0.16667    0.07487    1.00000    0.00000
Pd    4    0.50000    0.00000    0.00000    1.00000    0.00000
Pd    4    0.50066    0.99773    0.22756    1.00000    0.00000
Pd    4    0.67017    0.08517    0.15017    1.00000    0.00000
Pd    4    0.58333    0.16667    0.07487    1.00000    0.00000
Pd    4    0.75000    0.00000    0.00000    1.00000    0.00000
Pd    4    0.74574    0.99407    0.22659    1.00000    0.00000
Pd    4    0.91397    0.08149    0.15069    1.00000    0.00000
Pd    4    0.83333    0.16667    0.07487    1.00000    0.00000
Pd    4    0.00000    0.25000    0.00000    1.00000    0.00000
Pd    4    0.00489    0.25570    0.22879    1.00000    0.00000
Pd    4    0.16504    0.33306    0.15119    1.00000    0.00000
Pd    4    0.08333    0.41667    0.07487    1.00000    0.00000
Pd    4    0.25000    0.25000    0.00000    1.00000    0.00000
Pd    4    0.27032    0.27891    0.25500    1.00000    0.00000
Pd    4    0.41682    0.33491    0.15438    1.00000    0.00000
Pd    4    0.33333    0.41667    0.07487    1.00000    0.00000
Pd    4    0.50000    0.25000    0.00000    1.00000    0.00000
Pd    4    0.51118    0.27058    0.24317    1.00000    0.00000
Pd    4    0.66866    0.33627    0.15249    1.00000    0.00000
Pd    4    0.58333    0.41667    0.07487    1.00000    0.00000
Pd    4    0.75000    0.25000    0.00000    1.00000    0.00000
Pd    4    0.75842    0.26546    0.23360    1.00000    0.00000
Pd    4    0.91649    0.33257    0.15224    1.00000    0.00000
Pd    4    0.83333    0.41667    0.07487    1.00000    0.00000
Pd    4    0.00000    0.50000    0.00000    1.00000    0.00000
Pd    4    0.00326    0.50521    0.22922    1.00000    0.00000
Pd    4    0.16756    0.58227    0.14968    1.00000    0.00000
Pd    4    0.08333    0.66667    0.07487    1.00000    0.00000
Pd    4    0.25000    0.50000    0.00000    1.00000    0.00000
Pd    4    0.25072    0.50158    0.23140    1.00000    0.00000
Pd    4    0.41790    0.58537    0.15074    1.00000    0.00000
Pd    4    0.33333    0.66667    0.07487    1.00000    0.00000
Pd    4    0.50000    0.50000    0.00000    1.00000    0.00000
Pd    4    0.51165    0.51185    0.23169    1.00000    0.00000
Pd    4    0.66825    0.58544    0.14972    1.00000    0.00000
Pd    4    0.58333    0.66667    0.07487    1.00000    0.00000
Pd    4    0.75000    0.50000    0.00000    1.00000    0.00000
Pd    4    0.75446    0.50787    0.22820    1.00000    0.00000
Pd    4    0.91656    0.58362    0.15112    1.00000    0.00000
Pd    4    0.83333    0.66667    0.07487    1.00000    0.00000
Pd    4    0.00000    0.75000    0.00000    1.00000    0.00000
Pd    4    0.99656    0.74627    0.22445    1.00000    0.00000
Pd    4    0.17075    0.83839    0.15024    1.00000    0.00000
Pd    4    0.08333    0.91667    0.07487    1.00000    0.00000
Pd    4    0.25000    0.75000    0.00000    1.00000    0.00000
Pd    4    0.25300    0.75354    0.22881    1.00000    0.00000
Pd    4    0.41925    0.83859    0.15124    1.00000    0.00000
Pd    4    0.33333    0.91667    0.07487    1.00000    0.00000
Pd    4    0.50000    0.75000    0.00000    1.00000    0.00000
Pd    4    0.50180    0.75388    0.23155    1.00000    0.00000
Pd    4    0.66737    0.83705    0.15032    1.00000    0.00000
Pd    4    0.58333    0.91667    0.07487    1.00000    0.00000
Pd    4    0.75000    0.75000    0.00000    1.00000    0.00000
Pd    4    0.75483    0.75437    0.22633    1.00000    0.00000
Pd    4    0.91786    0.83677    0.14963    1.00000    0.00000
Pd    4    0.83333    0.91667    0.07487    1.00000    0.00000
END
