# Supplementary material for: Intentional Formation of Persistent Surface Redox Mediators by Adsorption of Polyconjugated Carbonyl Complexes to Pd Nanoparticles
Source: J Am Chem Soc. 2025 Apr 4;147(20):16885–900. doi: 10.1021/jacs.4c15874 (PMC12100725; doi:10.1021/jacs.4c15874)
Supplement: Supplementary file 2 [file ja4c15874_si_002.zip › Structures/Heterogeneous/Adsorption/Quinones/5_16_O, 8_16_H/Physisorbed/BQ2.res]

TITL CONTCAR
CELL 0.0000 11.0046 11.0046 30.0000 90.0000 90.0000 120.0000
LATT -1
SFAC C H O Pd
 C    1    0.37611    0.39704    0.60436    1.00000    0.00000
 C    1    0.45646    0.32199    0.60951    1.00000    0.00000
 C    1    0.44946    0.55314    0.60540    1.00000    0.00000
 C    1    0.59178    0.62776    0.60871    1.00000    0.00000
 C    1    0.59918    0.39637    0.61002    1.00000    0.00000
 C    1    0.67284    0.55253    0.60970    1.00000    0.00000
 C    1    0.37287    0.16646    0.61582    1.00000    0.00000
 C    1    0.68876    0.32989    0.61417    1.00000    0.00000
 C    1    0.35865    0.61865    0.60551    1.00000    0.00000
 C    1    0.67374    0.78393    0.61390    1.00000    0.00000
 H    2    0.74929    0.75180    0.18058    1.00000    0.00000
 H    2    0.33209    0.41926    0.18238    1.00000    0.00000
 H    2    0.07844    0.16437    0.17788    1.00000    0.00000
 H    2    0.58520    0.16638    0.17601    1.00000    0.00000
 H    2    0.08153    0.65995    0.18671    1.00000    0.00000
 H    2    0.35724    0.44713    0.26225    1.00000    0.00000
 H    2    0.78311    0.82638    0.60357    1.00000    0.00000
 H    2    0.67487    0.81126    0.64934    1.00000    0.00000
 H    2    0.62729    0.83649    0.59528    1.00000    0.00000
 H    2    0.25975    0.55259    0.58787    1.00000    0.00000
 H    2    0.41168    0.72392    0.59076    1.00000    0.00000
 H    2    0.33140    0.62937    0.64011    1.00000    0.00000
 H    2    0.35262    0.14363    0.65175    1.00000    0.00000
 H    2    0.42864    0.11324    0.60416    1.00000    0.00000
 H    2    0.27047    0.12127    0.59935    1.00000    0.00000
 H    2    0.79580    0.40116    0.60252    1.00000    0.00000
 H    2    0.64498    0.23103    0.59551    1.00000    0.00000
 H    2    0.69596    0.30521    0.64935    1.00000    0.00000
 H    2    0.59861    0.42484    0.19311    1.00000    0.00000
 H    2    0.32957    0.16364    0.17827    1.00000    0.00000
 H    2    0.35398    0.68093    0.18719    1.00000    0.00000
 O    3    0.82663    0.15785    0.26780    1.00000    0.00000
 O    3    0.57991    0.15511    0.27026    1.00000    0.00000
 O    3    0.33433    0.16046    0.27435    1.00000    0.00000
 O    3    0.07204    0.16528    0.27257    1.00000    0.00000
 O    3    0.07069    0.89676    0.27001    1.00000    0.00000
 O    3    0.24632    0.32868    0.60003    1.00000    0.00000
 O    3    0.80315    0.62080    0.61197    1.00000    0.00000
 O    3    0.21581    0.56518    0.29702    1.00000    0.00000
 O    3    0.24468    0.69915    0.29519    1.00000    0.00000
Pd    4    0.00000    0.00000    0.00000    1.00000    0.00000
Pd    4    0.98903    0.99337    0.23276    1.00000    0.00000
Pd    4    0.16328    0.08027    0.15174    1.00000    0.00000
Pd    4    0.08333    0.16667    0.07487    1.00000    0.00000
Pd    4    0.25000    0.00000    0.00000    1.00000    0.00000
Pd    4    0.25002    0.99367    0.23214    1.00000    0.00000
Pd    4    0.41322    0.08033    0.15177    1.00000    0.00000
Pd    4    0.33333    0.16667    0.07487    1.00000    0.00000
Pd    4    0.50000    0.00000    0.00000    1.00000    0.00000
Pd    4    0.49818    0.99395    0.22773    1.00000    0.00000
Pd    4    0.66936    0.08384    0.15032    1.00000    0.00000
Pd    4    0.58333    0.16667    0.07487    1.00000    0.00000
Pd    4    0.75000    0.00000    0.00000    1.00000    0.00000
Pd    4    0.74258    0.99250    0.22750    1.00000    0.00000
Pd    4    0.91323    0.08233    0.15130    1.00000    0.00000
Pd    4    0.83333    0.16667    0.07487    1.00000    0.00000
Pd    4    0.00000    0.25000    0.00000    1.00000    0.00000
Pd    4    0.00197    0.25935    0.23097    1.00000    0.00000
Pd    4    0.16528    0.33568    0.15372    1.00000    0.00000
Pd    4    0.08333    0.41667    0.07487    1.00000    0.00000
Pd    4    0.25000    0.25000    0.00000    1.00000    0.00000
Pd    4    0.25746    0.26659    0.24173    1.00000    0.00000
Pd    4    0.41700    0.33337    0.15281    1.00000    0.00000
Pd    4    0.33333    0.41667    0.07487    1.00000    0.00000
Pd    4    0.50000    0.25000    0.00000    1.00000    0.00000
Pd    4    0.50723    0.26578    0.23798    1.00000    0.00000
Pd    4    0.66953    0.33589    0.15238    1.00000    0.00000
Pd    4    0.58333    0.41667    0.07487    1.00000    0.00000
Pd    4    0.75000    0.25000    0.00000    1.00000    0.00000
Pd    4    0.75506    0.26494    0.23379    1.00000    0.00000
Pd    4    0.91580    0.33147    0.15143    1.00000    0.00000
Pd    4    0.83333    0.41667    0.07487    1.00000    0.00000
Pd    4    0.00000    0.50000    0.00000    1.00000    0.00000
Pd    4    0.99685    0.50071    0.22587    1.00000    0.00000
Pd    4    0.16714    0.58289    0.14974    1.00000    0.00000
Pd    4    0.08333    0.66667    0.07487    1.00000    0.00000
Pd    4    0.25000    0.50000    0.00000    1.00000    0.00000
Pd    4    0.25021    0.50919    0.23402    1.00000    0.00000
Pd    4    0.41774    0.58557    0.15079    1.00000    0.00000
Pd    4    0.33333    0.66667    0.07487    1.00000    0.00000
Pd    4    0.50000    0.50000    0.00000    1.00000    0.00000
Pd    4    0.50752    0.51125    0.22966    1.00000    0.00000
Pd    4    0.66660    0.58382    0.15010    1.00000    0.00000
Pd    4    0.58333    0.66667    0.07487    1.00000    0.00000
Pd    4    0.75000    0.50000    0.00000    1.00000    0.00000
Pd    4    0.75272    0.50775    0.22933    1.00000    0.00000
Pd    4    0.91573    0.58489    0.15027    1.00000    0.00000
Pd    4    0.83333    0.66667    0.07487    1.00000    0.00000
Pd    4    0.00000    0.75000    0.00000    1.00000    0.00000
Pd    4    0.99482    0.74359    0.22607    1.00000    0.00000
Pd    4    0.16827    0.83596    0.15073    1.00000    0.00000
Pd    4    0.08333    0.91667    0.07487    1.00000    0.00000
Pd    4    0.25000    0.75000    0.00000    1.00000    0.00000
Pd    4    0.25099    0.75064    0.22957    1.00000    0.00000
Pd    4    0.41805    0.83742    0.15095    1.00000    0.00000
Pd    4    0.33333    0.91667    0.07487    1.00000    0.00000
Pd    4    0.50000    0.75000    0.00000    1.00000    0.00000
Pd    4    0.50325    0.75207    0.22845    1.00000    0.00000
Pd    4    0.66602    0.83664    0.15097    1.00000    0.00000
Pd    4    0.58333    0.91667    0.07487    1.00000    0.00000
Pd    4    0.75000    0.75000    0.00000    1.00000    0.00000
Pd    4    0.74857    0.75010    0.23688    1.00000    0.00000
Pd    4    0.91864    0.83741    0.15096    1.00000    0.00000
Pd    4    0.83333    0.91667    0.07487    1.00000    0.00000
END
