# Supplementary material for: Intentional Formation of Persistent Surface Redox Mediators by Adsorption of Polyconjugated Carbonyl Complexes to Pd Nanoparticles
Source: J Am Chem Soc. 2025 Apr 4;147(20):16885–900. doi: 10.1021/jacs.4c15874 (PMC12100725; doi:10.1021/jacs.4c15874)
Supplement: Supplementary file 2 [file ja4c15874_si_002.zip › Structures/Heterogeneous/Adsorption/Quinones/5_16_O, 8_16_H/Physisorbed/BQ3.res]

TITL CONTCAR
CELL 0.0000 11.0046 11.0046 30.0000 90.0000 90.0000 120.0000
LATT -1
SFAC C F H O Pd
 C    1    0.35138    0.43369    0.62089    1.00000    0.00000
 C    1    0.44900    0.37819    0.62456    1.00000    0.00000
 C    1    0.41676    0.58852    0.61957    1.00000    0.00000
 C    1    0.55691    0.67383    0.62171    1.00000    0.00000
 C    1    0.58919    0.46342    0.62616    1.00000    0.00000
 C    1    0.65449    0.61825    0.62551    1.00000    0.00000
 F    2    0.38986    0.23842    0.62601    1.00000    0.00000
 F    2    0.67732    0.41312    0.62888    1.00000    0.00000
 F    2    0.32893    0.63903    0.61631    1.00000    0.00000
 F    2    0.61569    0.81360    0.62075    1.00000    0.00000
 H    3    0.59205    0.68325    0.19464    1.00000    0.00000
 H    3    0.31371    0.43218    0.18809    1.00000    0.00000
 H    3    0.08033    0.16592    0.17964    1.00000    0.00000
 H    3    0.58558    0.16572    0.17651    1.00000    0.00000
 H    3    0.08556    0.66650    0.18238    1.00000    0.00000
 H    3    0.36458    0.46759    0.26692    1.00000    0.00000
 H    3    0.58819    0.41310    0.19407    1.00000    0.00000
 H    3    0.32931    0.16572    0.17976    1.00000    0.00000
 H    3    0.35546    0.68874    0.18981    1.00000    0.00000
 O    4    0.83023    0.15781    0.26706    1.00000    0.00000
 O    4    0.58437    0.15459    0.27102    1.00000    0.00000
 O    4    0.33690    0.15223    0.27782    1.00000    0.00000
 O    4    0.07101    0.16457    0.27442    1.00000    0.00000
 O    4    0.07171    0.89545    0.26943    1.00000    0.00000
 O    4    0.22353    0.35543    0.61899    1.00000    0.00000
 O    4    0.78227    0.69597    0.62805    1.00000    0.00000
 O    4    0.13151    0.53781    0.28693    1.00000    0.00000
 O    4    0.20718    0.68010    0.29313    1.00000    0.00000
Pd    5    0.00000    0.00000    0.00000    1.00000    0.00000
Pd    5    0.99370    0.99569    0.23309    1.00000    0.00000
Pd    5    0.16400    0.08091    0.15200    1.00000    0.00000
Pd    5    0.08333    0.16667    0.07487    1.00000    0.00000
Pd    5    0.25000    0.00000    0.00000    1.00000    0.00000
Pd    5    0.25156    0.99626    0.23159    1.00000    0.00000
Pd    5    0.41420    0.08274    0.15202    1.00000    0.00000
Pd    5    0.33333    0.16667    0.07487    1.00000    0.00000
Pd    5    0.50000    0.00000    0.00000    1.00000    0.00000
Pd    5    0.50037    0.99637    0.22768    1.00000    0.00000
Pd    5    0.67027    0.08484    0.15020    1.00000    0.00000
Pd    5    0.58333    0.16667    0.07487    1.00000    0.00000
Pd    5    0.75000    0.00000    0.00000    1.00000    0.00000
Pd    5    0.74534    0.99328    0.22682    1.00000    0.00000
Pd    5    0.91420    0.08157    0.15087    1.00000    0.00000
Pd    5    0.83333    0.16667    0.07487    1.00000    0.00000
Pd    5    0.00000    0.25000    0.00000    1.00000    0.00000
Pd    5    0.00477    0.25514    0.22919    1.00000    0.00000
Pd    5    0.16493    0.33288    0.15147    1.00000    0.00000
Pd    5    0.08333    0.41667    0.07487    1.00000    0.00000
Pd    5    0.25000    0.25000    0.00000    1.00000    0.00000
Pd    5    0.26967    0.27881    0.25600    1.00000    0.00000
Pd    5    0.41640    0.33439    0.15392    1.00000    0.00000
Pd    5    0.33333    0.41667    0.07487    1.00000    0.00000
Pd    5    0.50000    0.25000    0.00000    1.00000    0.00000
Pd    5    0.50899    0.26760    0.24145    1.00000    0.00000
Pd    5    0.66868    0.33594    0.15244    1.00000    0.00000
Pd    5    0.58333    0.41667    0.07487    1.00000    0.00000
Pd    5    0.75000    0.25000    0.00000    1.00000    0.00000
Pd    5    0.75790    0.26449    0.23345    1.00000    0.00000
Pd    5    0.91652    0.33230    0.15237    1.00000    0.00000
Pd    5    0.83333    0.41667    0.07487    1.00000    0.00000
Pd    5    0.00000    0.50000    0.00000    1.00000    0.00000
Pd    5    0.00282    0.50434    0.22939    1.00000    0.00000
Pd    5    0.16727    0.58190    0.14978    1.00000    0.00000
Pd    5    0.08333    0.66667    0.07487    1.00000    0.00000
Pd    5    0.25000    0.50000    0.00000    1.00000    0.00000
Pd    5    0.25048    0.50098    0.23165    1.00000    0.00000
Pd    5    0.41740    0.58492    0.15057    1.00000    0.00000
Pd    5    0.33333    0.66667    0.07487    1.00000    0.00000
Pd    5    0.50000    0.50000    0.00000    1.00000    0.00000
Pd    5    0.50996    0.50993    0.23145    1.00000    0.00000
Pd    5    0.66824    0.58534    0.14988    1.00000    0.00000
Pd    5    0.58333    0.66667    0.07487    1.00000    0.00000
Pd    5    0.75000    0.50000    0.00000    1.00000    0.00000
Pd    5    0.75347    0.50659    0.22837    1.00000    0.00000
Pd    5    0.91638    0.58317    0.15123    1.00000    0.00000
Pd    5    0.83333    0.66667    0.07487    1.00000    0.00000
Pd    5    0.00000    0.75000    0.00000    1.00000    0.00000
Pd    5    0.99567    0.74497    0.22455    1.00000    0.00000
Pd    5    0.17021    0.83799    0.15031    1.00000    0.00000
Pd    5    0.08333    0.91667    0.07487    1.00000    0.00000
Pd    5    0.25000    0.75000    0.00000    1.00000    0.00000
Pd    5    0.25302    0.75283    0.22884    1.00000    0.00000
Pd    5    0.41899    0.83844    0.15112    1.00000    0.00000
Pd    5    0.33333    0.91667    0.07487    1.00000    0.00000
Pd    5    0.50000    0.75000    0.00000    1.00000    0.00000
Pd    5    0.50216    0.75259    0.23055    1.00000    0.00000
Pd    5    0.66771    0.83715    0.15029    1.00000    0.00000
Pd    5    0.58333    0.91667    0.07487    1.00000    0.00000
Pd    5    0.75000    0.75000    0.00000    1.00000    0.00000
Pd    5    0.75362    0.75300    0.22665    1.00000    0.00000
Pd    5    0.91760    0.83657    0.14979    1.00000    0.00000
Pd    5    0.83333    0.91667    0.07487    1.00000    0.00000
END
