# Supplementary material for: Intentional Formation of Persistent Surface Redox Mediators by Adsorption of Polyconjugated Carbonyl Complexes to Pd Nanoparticles
Source: J Am Chem Soc. 2025 Apr 4;147(20):16885–900. doi: 10.1021/jacs.4c15874 (PMC12100725; doi:10.1021/jacs.4c15874)
Supplement: Supplementary file 2 [file ja4c15874_si_002.zip › Structures/Heterogeneous/Adsorption/Quinones/5_16_O, 8_16_H/Physisorbed/BQ4.res]

TITL CONTCAR
CELL 0.0000 11.0046 11.0046 30.0000 90.0000 90.0000 120.0000
LATT -1
SFAC C Cl H O Pd
 C    1    0.39042    0.49178    0.59303    1.00000    0.00000
 C    1    0.48000    0.42684    0.59930    1.00000    0.00000
 C    1    0.46282    0.64747    0.58837    1.00000    0.00000
 C    1    0.60462    0.72761    0.59153    1.00000    0.00000
 C    1    0.62181    0.50687    0.60240    1.00000    0.00000
 C    1    0.69388    0.66307    0.59964    1.00000    0.00000
Cl    2    0.39359    0.24886    0.60227    1.00000    0.00000
Cl    2    0.72740    0.43685    0.60957    1.00000    0.00000
Cl    2    0.35725    0.71649    0.57909    1.00000    0.00000
Cl    2    0.69088    0.90530    0.58682    1.00000    0.00000
 H    3    0.75126    0.75396    0.18042    1.00000    0.00000
 H    3    0.31847    0.43046    0.18686    1.00000    0.00000
 H    3    0.07934    0.16633    0.17907    1.00000    0.00000
 H    3    0.58448    0.16662    0.17644    1.00000    0.00000
 H    3    0.08641    0.66891    0.18355    1.00000    0.00000
 H    3    0.37173    0.47235    0.26467    1.00000    0.00000
 H    3    0.74842    0.50631    0.18364    1.00000    0.00000
 H    3    0.33149    0.16884    0.17924    1.00000    0.00000
 H    3    0.36297    0.68912    0.18924    1.00000    0.00000
 O    4    0.83062    0.16051    0.26700    1.00000    0.00000
 O    4    0.58298    0.15756    0.26918    1.00000    0.00000
 O    4    0.34085    0.15925    0.27589    1.00000    0.00000
 O    4    0.07329    0.16704    0.27400    1.00000    0.00000
 O    4    0.07236    0.89802    0.27032    1.00000    0.00000
 O    4    0.26184    0.41975    0.59162    1.00000    0.00000
 O    4    0.82177    0.73569    0.60375    1.00000    0.00000
 O    4    0.13859    0.53935    0.28686    1.00000    0.00000
 O    4    0.21408    0.68152    0.29309    1.00000    0.00000
Pd    5    0.00000    0.00000    0.00000    1.00000    0.00000
Pd    5    0.99379    0.99683    0.23317    1.00000    0.00000
Pd    5    0.16434    0.08172    0.15199    1.00000    0.00000
Pd    5    0.08333    0.16667    0.07487    1.00000    0.00000
Pd    5    0.25000    0.00000    0.00000    1.00000    0.00000
Pd    5    0.25105    0.99680    0.23205    1.00000    0.00000
Pd    5    0.41359    0.08250    0.15163    1.00000    0.00000
Pd    5    0.33333    0.16667    0.07487    1.00000    0.00000
Pd    5    0.50000    0.00000    0.00000    1.00000    0.00000
Pd    5    0.50036    0.99473    0.22765    1.00000    0.00000
Pd    5    0.66998    0.08544    0.15002    1.00000    0.00000
Pd    5    0.58333    0.16667    0.07487    1.00000    0.00000
Pd    5    0.75000    0.00000    0.00000    1.00000    0.00000
Pd    5    0.74500    0.99369    0.22734    1.00000    0.00000
Pd    5    0.91364    0.08235    0.15105    1.00000    0.00000
Pd    5    0.83333    0.16667    0.07487    1.00000    0.00000
Pd    5    0.00000    0.25000    0.00000    1.00000    0.00000
Pd    5    0.00556    0.25768    0.22941    1.00000    0.00000
Pd    5    0.16499    0.33368    0.15140    1.00000    0.00000
Pd    5    0.08333    0.41667    0.07487    1.00000    0.00000
Pd    5    0.25000    0.25000    0.00000    1.00000    0.00000
Pd    5    0.26997    0.28178    0.25347    1.00000    0.00000
Pd    5    0.41665    0.33572    0.15339    1.00000    0.00000
Pd    5    0.33333    0.41667    0.07487    1.00000    0.00000
Pd    5    0.50000    0.25000    0.00000    1.00000    0.00000
Pd    5    0.50609    0.26314    0.23545    1.00000    0.00000
Pd    5    0.66702    0.33637    0.15330    1.00000    0.00000
Pd    5    0.58333    0.41667    0.07487    1.00000    0.00000
Pd    5    0.75000    0.25000    0.00000    1.00000    0.00000
Pd    5    0.75781    0.26461    0.23198    1.00000    0.00000
Pd    5    0.91671    0.33310    0.15227    1.00000    0.00000
Pd    5    0.83333    0.41667    0.07487    1.00000    0.00000
Pd    5    0.00000    0.50000    0.00000    1.00000    0.00000
Pd    5    0.00446    0.50612    0.22997    1.00000    0.00000
Pd    5    0.16701    0.58275    0.14964    1.00000    0.00000
Pd    5    0.08333    0.66667    0.07487    1.00000    0.00000
Pd    5    0.25000    0.50000    0.00000    1.00000    0.00000
Pd    5    0.25296    0.50428    0.23047    1.00000    0.00000
Pd    5    0.41820    0.58581    0.15056    1.00000    0.00000
Pd    5    0.33333    0.66667    0.07487    1.00000    0.00000
Pd    5    0.50000    0.50000    0.00000    1.00000    0.00000
Pd    5    0.51229    0.51061    0.22905    1.00000    0.00000
Pd    5    0.66498    0.58431    0.15071    1.00000    0.00000
Pd    5    0.58333    0.66667    0.07487    1.00000    0.00000
Pd    5    0.75000    0.50000    0.00000    1.00000    0.00000
Pd    5    0.75304    0.50759    0.23954    1.00000    0.00000
Pd    5    0.91773    0.58430    0.15194    1.00000    0.00000
Pd    5    0.83333    0.66667    0.07487    1.00000    0.00000
Pd    5    0.00000    0.75000    0.00000    1.00000    0.00000
Pd    5    0.99514    0.74573    0.22592    1.00000    0.00000
Pd    5    0.16985    0.83825    0.15052    1.00000    0.00000
Pd    5    0.08333    0.91667    0.07487    1.00000    0.00000
Pd    5    0.25000    0.75000    0.00000    1.00000    0.00000
Pd    5    0.25382    0.75412    0.22865    1.00000    0.00000
Pd    5    0.41881    0.83848    0.15090    1.00000    0.00000
Pd    5    0.33333    0.91667    0.07487    1.00000    0.00000
Pd    5    0.50000    0.75000    0.00000    1.00000    0.00000
Pd    5    0.50399    0.75190    0.22984    1.00000    0.00000
Pd    5    0.66584    0.83731    0.15130    1.00000    0.00000
Pd    5    0.58333    0.91667    0.07487    1.00000    0.00000
Pd    5    0.75000    0.75000    0.00000    1.00000    0.00000
Pd    5    0.74986    0.75181    0.23687    1.00000    0.00000
Pd    5    0.91947    0.83823    0.15078    1.00000    0.00000
Pd    5    0.83333    0.91667    0.07487    1.00000    0.00000
END
