# Supplementary material for: Intentional Formation of Persistent Surface Redox Mediators by Adsorption of Polyconjugated Carbonyl Complexes to Pd Nanoparticles
Source: J Am Chem Soc. 2025 Apr 4;147(20):16885–900. doi: 10.1021/jacs.4c15874 (PMC12100725; doi:10.1021/jacs.4c15874)
Supplement: Supplementary file 2 [file ja4c15874_si_002.zip › Structures/Heterogeneous/Adsorption/Quinones/5_16_O, 8_16_H/Physisorbed/HKH.res]

TITL CONTCAR
CELL 0.0000 11.0046 11.0046 30.0000 90.0000 90.0000 120.0000
LATT -1
SFAC C H O Pd
 C    1    0.40857    0.46071    0.61726    1.00000    0.00000
 C    1    0.49743    0.39000    0.61803    1.00000    0.00000
 C    1    0.47851    0.61859    0.60988    1.00000    0.00000
 C    1    0.63809    0.70727    0.60890    1.00000    0.00000
 C    1    0.65481    0.47640    0.60940    1.00000    0.00000
 C    1    0.72607    0.63579    0.60652    1.00000    0.00000
 H    2    0.59528    0.68827    0.19562    1.00000    0.00000
 H    2    0.31794    0.43003    0.18693    1.00000    0.00000
 H    2    0.08045    0.16646    0.17885    1.00000    0.00000
 H    2    0.58683    0.16735    0.17628    1.00000    0.00000
 H    2    0.08647    0.66786    0.18217    1.00000    0.00000
 H    2    0.36291    0.46521    0.26537    1.00000    0.00000
 H    2    0.59272    0.41662    0.19439    1.00000    0.00000
 H    2    0.33045    0.16610    0.17921    1.00000    0.00000
 H    2    0.35747    0.68912    0.18971    1.00000    0.00000
 O    3    0.44219    0.26353    0.62495    1.00000    0.00000
 O    3    0.72440    0.41798    0.60581    1.00000    0.00000
 O    3    0.40679    0.67456    0.60578    1.00000    0.00000
 O    3    0.69532    0.83566    0.60933    1.00000    0.00000
 O    3    0.83157    0.15960    0.26670    1.00000    0.00000
 O    3    0.58618    0.15700    0.27042    1.00000    0.00000
 O    3    0.33855    0.15585    0.27680    1.00000    0.00000
 O    3    0.07323    0.16712    0.27372    1.00000    0.00000
 O    3    0.07378    0.89767    0.26924    1.00000    0.00000
 O    3    0.28113    0.39080    0.62251    1.00000    0.00000
 O    3    0.85385    0.70635    0.60238    1.00000    0.00000
 O    3    0.13507    0.53962    0.28631    1.00000    0.00000
 O    3    0.20993    0.68112    0.29266    1.00000    0.00000
Pd    4    0.00000    0.00000    0.00000    1.00000    0.00000
Pd    4    0.99515    0.99742    0.23298    1.00000    0.00000
Pd    4    0.16481    0.08158    0.15182    1.00000    0.00000
Pd    4    0.08333    0.16667    0.07487    1.00000    0.00000
Pd    4    0.25000    0.00000    0.00000    1.00000    0.00000
Pd    4    0.25341    0.99789    0.23150    1.00000    0.00000
Pd    4    0.41541    0.08368    0.15173    1.00000    0.00000
Pd    4    0.33333    0.16667    0.07487    1.00000    0.00000
Pd    4    0.50000    0.00000    0.00000    1.00000    0.00000
Pd    4    0.50193    0.99837    0.22738    1.00000    0.00000
Pd    4    0.67111    0.08578    0.15006    1.00000    0.00000
Pd    4    0.58333    0.16667    0.07487    1.00000    0.00000
Pd    4    0.75000    0.00000    0.00000    1.00000    0.00000
Pd    4    0.74682    0.99509    0.22661    1.00000    0.00000
Pd    4    0.91484    0.08242    0.15071    1.00000    0.00000
Pd    4    0.83333    0.16667    0.07487    1.00000    0.00000
Pd    4    0.00000    0.25000    0.00000    1.00000    0.00000
Pd    4    0.00591    0.25745    0.22904    1.00000    0.00000
Pd    4    0.16580    0.33397    0.15125    1.00000    0.00000
Pd    4    0.08333    0.41667    0.07487    1.00000    0.00000
Pd    4    0.25000    0.25000    0.00000    1.00000    0.00000
Pd    4    0.26909    0.27753    0.25214    1.00000    0.00000
Pd    4    0.41740    0.33562    0.15418    1.00000    0.00000
Pd    4    0.33333    0.41667    0.07487    1.00000    0.00000
Pd    4    0.50000    0.25000    0.00000    1.00000    0.00000
Pd    4    0.51129    0.26991    0.24087    1.00000    0.00000
Pd    4    0.66975    0.33728    0.15237    1.00000    0.00000
Pd    4    0.58333    0.41667    0.07487    1.00000    0.00000
Pd    4    0.75000    0.25000    0.00000    1.00000    0.00000
Pd    4    0.75989    0.26682    0.23321    1.00000    0.00000
Pd    4    0.91744    0.33342    0.15216    1.00000    0.00000
Pd    4    0.83333    0.41667    0.07487    1.00000    0.00000
Pd    4    0.00000    0.50000    0.00000    1.00000    0.00000
Pd    4    0.00493    0.50669    0.22927    1.00000    0.00000
Pd    4    0.16805    0.58298    0.14956    1.00000    0.00000
Pd    4    0.08333    0.66667    0.07487    1.00000    0.00000
Pd    4    0.25000    0.50000    0.00000    1.00000    0.00000
Pd    4    0.25250    0.50368    0.23056    1.00000    0.00000
Pd    4    0.41862    0.58615    0.15056    1.00000    0.00000
Pd    4    0.33333    0.66667    0.07487    1.00000    0.00000
Pd    4    0.50000    0.50000    0.00000    1.00000    0.00000
Pd    4    0.51238    0.51259    0.23142    1.00000    0.00000
Pd    4    0.66920    0.58636    0.14982    1.00000    0.00000
Pd    4    0.58333    0.66667    0.07487    1.00000    0.00000
Pd    4    0.75000    0.50000    0.00000    1.00000    0.00000
Pd    4    0.75612    0.50923    0.22851    1.00000    0.00000
Pd    4    0.91739    0.58446    0.15114    1.00000    0.00000
Pd    4    0.83333    0.66667    0.07487    1.00000    0.00000
Pd    4    0.00000    0.75000    0.00000    1.00000    0.00000
Pd    4    0.99782    0.74756    0.22432    1.00000    0.00000
Pd    4    0.17140    0.83904    0.15006    1.00000    0.00000
Pd    4    0.08333    0.91667    0.07487    1.00000    0.00000
Pd    4    0.25000    0.75000    0.00000    1.00000    0.00000
Pd    4    0.25462    0.75502    0.22860    1.00000    0.00000
Pd    4    0.42006    0.83923    0.15107    1.00000    0.00000
Pd    4    0.33333    0.91667    0.07487    1.00000    0.00000
Pd    4    0.50000    0.75000    0.00000    1.00000    0.00000
Pd    4    0.50335    0.75469    0.23102    1.00000    0.00000
Pd    4    0.66843    0.83789    0.15029    1.00000    0.00000
Pd    4    0.58333    0.91667    0.07487    1.00000    0.00000
Pd    4    0.75000    0.75000    0.00000    1.00000    0.00000
Pd    4    0.75574    0.75517    0.22681    1.00000    0.00000
Pd    4    0.91835    0.83749    0.14967    1.00000    0.00000
Pd    4    0.83333    0.91667    0.07487    1.00000    0.00000
END
