# Supplementary material for: Intentional Formation of Persistent Surface Redox Mediators by Adsorption of Polyconjugated Carbonyl Complexes to Pd Nanoparticles
Source: J Am Chem Soc. 2025 Apr 4;147(20):16885–900. doi: 10.1021/jacs.4c15874 (PMC12100725; doi:10.1021/jacs.4c15874)
Supplement: Supplementary file 2 [file ja4c15874_si_002.zip › Structures/Heterogeneous/Adsorption/Quinones/5_16_O, 8_16_H/Physisorbed/NQ.res]

TITL CONTCAR
CELL 0.0000 11.0046 11.0046 30.0000 90.0000 90.0000 120.0000
LATT -1
SFAC C H O Pd
 C    1    0.41550    0.25019    0.60258    1.00000    0.00000
 C    1    0.52460    0.20963    0.60113    1.00000    0.00000
 C    1    0.46203    0.40176    0.60688    1.00000    0.00000
 C    1    0.60618    0.50161    0.61105    1.00000    0.00000
 C    1    0.66221    0.30505    0.60466    1.00000    0.00000
 C    1    0.71250    0.45609    0.61035    1.00000    0.00000
 C    1    0.36297    0.44617    0.60686    1.00000    0.00000
 C    1    0.64860    0.64399    0.61558    1.00000    0.00000
 C    1    0.54910    0.68725    0.61558    1.00000    0.00000
 C    1    0.40636    0.58842    0.61107    1.00000    0.00000
 H    2    0.59409    0.68609    0.19528    1.00000    0.00000
 H    2    0.31546    0.43157    0.18763    1.00000    0.00000
 H    2    0.08037    0.16615    0.17920    1.00000    0.00000
 H    2    0.58648    0.16678    0.17637    1.00000    0.00000
 H    2    0.08582    0.66713    0.18224    1.00000    0.00000
 H    2    0.36371    0.46559    0.26615    1.00000    0.00000
 H    2    0.48752    0.09785    0.59717    1.00000    0.00000
 H    2    0.74277    0.27488    0.60362    1.00000    0.00000
 H    2    0.76014    0.71993    0.61891    1.00000    0.00000
 H    2    0.58276    0.79834    0.61897    1.00000    0.00000
 H    2    0.32885    0.62256    0.61080    1.00000    0.00000
 H    2    0.25211    0.36810    0.60339    1.00000    0.00000
 H    2    0.58883    0.41197    0.19522    1.00000    0.00000
 H    2    0.32989    0.16587    0.17943    1.00000    0.00000
 H    2    0.35513    0.68820    0.18945    1.00000    0.00000
 O    3    0.83068    0.15815    0.26690    1.00000    0.00000
 O    3    0.58534    0.15508    0.27086    1.00000    0.00000
 O    3    0.33718    0.15312    0.27738    1.00000    0.00000
 O    3    0.07195    0.16566    0.27415    1.00000    0.00000
 O    3    0.07288    0.89635    0.26941    1.00000    0.00000
 O    3    0.28951    0.15892    0.60036    1.00000    0.00000
 O    3    0.84005    0.54062    0.61427    1.00000    0.00000
 O    3    0.13347    0.53873    0.28672    1.00000    0.00000
 O    3    0.20939    0.68104    0.29291    1.00000    0.00000
Pd    4    0.00000    0.00000    0.00000    1.00000    0.00000
Pd    4    0.99451    0.99638    0.23301    1.00000    0.00000
Pd    4    0.16452    0.08132    0.15185    1.00000    0.00000
Pd    4    0.08333    0.16667    0.07487    1.00000    0.00000
Pd    4    0.25000    0.00000    0.00000    1.00000    0.00000
Pd    4    0.25250    0.99690    0.23135    1.00000    0.00000
Pd    4    0.41502    0.08335    0.15183    1.00000    0.00000
Pd    4    0.33333    0.16667    0.07487    1.00000    0.00000
Pd    4    0.50000    0.00000    0.00000    1.00000    0.00000
Pd    4    0.50114    0.99723    0.22735    1.00000    0.00000
Pd    4    0.67079    0.08538    0.15009    1.00000    0.00000
Pd    4    0.58333    0.16667    0.07487    1.00000    0.00000
Pd    4    0.75000    0.00000    0.00000    1.00000    0.00000
Pd    4    0.74602    0.99392    0.22654    1.00000    0.00000
Pd    4    0.91463    0.08199    0.15074    1.00000    0.00000
Pd    4    0.83333    0.16667    0.07487    1.00000    0.00000
Pd    4    0.00000    0.25000    0.00000    1.00000    0.00000
Pd    4    0.00512    0.25606    0.22909    1.00000    0.00000
Pd    4    0.16544    0.33345    0.15133    1.00000    0.00000
Pd    4    0.08333    0.41667    0.07487    1.00000    0.00000
Pd    4    0.25000    0.25000    0.00000    1.00000    0.00000
Pd    4    0.26924    0.27751    0.25386    1.00000    0.00000
Pd    4    0.41713    0.33509    0.15412    1.00000    0.00000
Pd    4    0.33333    0.41667    0.07487    1.00000    0.00000
Pd    4    0.50000    0.25000    0.00000    1.00000    0.00000
Pd    4    0.51065    0.26920    0.24179    1.00000    0.00000
Pd    4    0.66927    0.33671    0.15241    1.00000    0.00000
Pd    4    0.58333    0.41667    0.07487    1.00000    0.00000
Pd    4    0.75000    0.25000    0.00000    1.00000    0.00000
Pd    4    0.75886    0.26553    0.23340    1.00000    0.00000
Pd    4    0.91703    0.33288    0.15227    1.00000    0.00000
Pd    4    0.83333    0.41667    0.07487    1.00000    0.00000
Pd    4    0.00000    0.50000    0.00000    1.00000    0.00000
Pd    4    0.00397    0.50550    0.22933    1.00000    0.00000
Pd    4    0.16775    0.58246    0.14968    1.00000    0.00000
Pd    4    0.08333    0.66667    0.07487    1.00000    0.00000
Pd    4    0.25000    0.50000    0.00000    1.00000    0.00000
Pd    4    0.25151    0.50201    0.23113    1.00000    0.00000
Pd    4    0.41813    0.58546    0.15056    1.00000    0.00000
Pd    4    0.33333    0.66667    0.07487    1.00000    0.00000
Pd    4    0.50000    0.50000    0.00000    1.00000    0.00000
Pd    4    0.51139    0.51135    0.23150    1.00000    0.00000
Pd    4    0.66873    0.58574    0.14979    1.00000    0.00000
Pd    4    0.58333    0.66667    0.07487    1.00000    0.00000
Pd    4    0.75000    0.50000    0.00000    1.00000    0.00000
Pd    4    0.75495    0.50792    0.22837    1.00000    0.00000
Pd    4    0.91691    0.58379    0.15115    1.00000    0.00000
Pd    4    0.83333    0.66667    0.07487    1.00000    0.00000
Pd    4    0.00000    0.75000    0.00000    1.00000    0.00000
Pd    4    0.99678    0.74620    0.22438    1.00000    0.00000
Pd    4    0.17098    0.83856    0.15016    1.00000    0.00000
Pd    4    0.08333    0.91667    0.07487    1.00000    0.00000
Pd    4    0.25000    0.75000    0.00000    1.00000    0.00000
Pd    4    0.25386    0.75376    0.22866    1.00000    0.00000
Pd    4    0.41967    0.83880    0.15104    1.00000    0.00000
Pd    4    0.33333    0.91667    0.07487    1.00000    0.00000
Pd    4    0.50000    0.75000    0.00000    1.00000    0.00000
Pd    4    0.50257    0.75346    0.23069    1.00000    0.00000
Pd    4    0.66812    0.83745    0.15022    1.00000    0.00000
Pd    4    0.58333    0.91667    0.07487    1.00000    0.00000
Pd    4    0.75000    0.75000    0.00000    1.00000    0.00000
Pd    4    0.75480    0.75407    0.22663    1.00000    0.00000
Pd    4    0.91814    0.83704    0.14969    1.00000    0.00000
Pd    4    0.83333    0.91667    0.07487    1.00000    0.00000
END
