# Supplementary material for: Intentional Formation of Persistent Surface Redox Mediators by Adsorption of Polyconjugated Carbonyl Complexes to Pd Nanoparticles
Source: J Am Chem Soc. 2025 Apr 4;147(20):16885–900. doi: 10.1021/jacs.4c15874 (PMC12100725; doi:10.1021/jacs.4c15874)
Supplement: Supplementary file 2 [file ja4c15874_si_002.zip › Structures/Heterogeneous/Adsorption/Quinones/8_16_O, 5_16_H/Chemisorbed/BQ1.res]

TITL CONTCAR
CELL 0.0000 11.0046 11.0046 30.0000 90.0000 90.0000 120.0000
LATT -1
SFAC C H O Pd
 C    1    0.56287    0.49254    0.32833    1.00000    0.00000
 C    1    0.66647    0.44882    0.31607    1.00000    0.00000
 C    1    0.61615    0.64220    0.33756    1.00000    0.00000
 C    1    0.75472    0.73221    0.34298    1.00000    0.00000
 C    1    0.81105    0.54415    0.31934    1.00000    0.00000
 C    1    0.85947    0.68687    0.33760    1.00000    0.00000
 H    2    0.58587    0.66719    0.18292    1.00000    0.00000
 H    2    0.33337    0.41260    0.18105    1.00000    0.00000
 H    2    0.08044    0.16356    0.17666    1.00000    0.00000
 H    2    0.58545    0.17039    0.17479    1.00000    0.00000
 H    2    0.09386    0.66939    0.18390    1.00000    0.00000
 H    2    0.35757    0.46512    0.25883    1.00000    0.00000
 H    2    0.62683    0.33595    0.31665    1.00000    0.00000
 H    2    0.88557    0.50642    0.32253    1.00000    0.00000
 H    2    0.53788    0.67402    0.34277    1.00000    0.00000
 H    2    0.79473    0.84077    0.35306    1.00000    0.00000
 O    3    0.84408    0.19406    0.26905    1.00000    0.00000
 O    3    0.59330    0.18503    0.26727    1.00000    0.00000
 O    3    0.34504    0.18441    0.26839    1.00000    0.00000
 O    3    0.08922    0.18703    0.27026    1.00000    0.00000
 O    3    0.07474    0.90172    0.26822    1.00000    0.00000
 O    3    0.43699    0.40429    0.33390    1.00000    0.00000
 O    3    0.98183    0.76123    0.35065    1.00000    0.00000
 O    3    0.12056    0.50898    0.28605    1.00000    0.00000
 O    3    0.18728    0.64597    0.29793    1.00000    0.00000
 O    3    0.33634    0.92414    0.26988    1.00000    0.00000
 O    3    0.57371    0.89992    0.27010    1.00000    0.00000
 O    3    0.82630    0.90093    0.26868    1.00000    0.00000
Pd    4    0.00000    0.00000    0.00000    1.00000    0.00000
Pd    4    0.00067    0.00287    0.23088    1.00000    0.00000
Pd    4    0.16887    0.08278    0.15238    1.00000    0.00000
Pd    4    0.08333    0.16667    0.07487    1.00000    0.00000
Pd    4    0.25000    0.00000    0.00000    1.00000    0.00000
Pd    4    0.25048    0.00549    0.22923    1.00000    0.00000
Pd    4    0.41436    0.08248    0.15159    1.00000    0.00000
Pd    4    0.33333    0.16667    0.07487    1.00000    0.00000
Pd    4    0.50000    0.00000    0.00000    1.00000    0.00000
Pd    4    0.50357    0.00239    0.22934    1.00000    0.00000
Pd    4    0.66856    0.08233    0.15172    1.00000    0.00000
Pd    4    0.58333    0.16667    0.07487    1.00000    0.00000
Pd    4    0.75000    0.00000    0.00000    1.00000    0.00000
Pd    4    0.75014    0.00278    0.23229    1.00000    0.00000
Pd    4    0.91181    0.08072    0.15163    1.00000    0.00000
Pd    4    0.83333    0.16667    0.07487    1.00000    0.00000
Pd    4    0.00000    0.25000    0.00000    1.00000    0.00000
Pd    4    0.00421    0.26249    0.22736    1.00000    0.00000
Pd    4    0.16447    0.33519    0.15077    1.00000    0.00000
Pd    4    0.08333    0.41667    0.07487    1.00000    0.00000
Pd    4    0.25000    0.25000    0.00000    1.00000    0.00000
Pd    4    0.25960    0.27180    0.23204    1.00000    0.00000
Pd    4    0.41896    0.33312    0.15076    1.00000    0.00000
Pd    4    0.33333    0.41667    0.07487    1.00000    0.00000
Pd    4    0.50000    0.25000    0.00000    1.00000    0.00000
Pd    4    0.50857    0.26835    0.22747    1.00000    0.00000
Pd    4    0.67081    0.34148    0.15218    1.00000    0.00000
Pd    4    0.58333    0.41667    0.07487    1.00000    0.00000
Pd    4    0.75000    0.25000    0.00000    1.00000    0.00000
Pd    4    0.75984    0.27069    0.22749    1.00000    0.00000
Pd    4    0.91582    0.33363    0.15056    1.00000    0.00000
Pd    4    0.83333    0.41667    0.07487    1.00000    0.00000
Pd    4    0.00000    0.50000    0.00000    1.00000    0.00000
Pd    4    0.00096    0.50792    0.22725    1.00000    0.00000
Pd    4    0.16736    0.58506    0.14974    1.00000    0.00000
Pd    4    0.08333    0.66667    0.07487    1.00000    0.00000
Pd    4    0.25000    0.50000    0.00000    1.00000    0.00000
Pd    4    0.25083    0.51105    0.22899    1.00000    0.00000
Pd    4    0.41500    0.58704    0.15091    1.00000    0.00000
Pd    4    0.33333    0.66667    0.07487    1.00000    0.00000
Pd    4    0.50000    0.50000    0.00000    1.00000    0.00000
Pd    4    0.50877    0.51101    0.22810    1.00000    0.00000
Pd    4    0.67142    0.58530    0.15125    1.00000    0.00000
Pd    4    0.58333    0.66667    0.07487    1.00000    0.00000
Pd    4    0.75000    0.50000    0.00000    1.00000    0.00000
Pd    4    0.75561    0.51542    0.24739    1.00000    0.00000
Pd    4    0.91379    0.58363    0.15301    1.00000    0.00000
Pd    4    0.83333    0.66667    0.07487    1.00000    0.00000
Pd    4    0.00000    0.75000    0.00000    1.00000    0.00000
Pd    4    0.99488    0.74737    0.22477    1.00000    0.00000
Pd    4    0.16981    0.83721    0.15126    1.00000    0.00000
Pd    4    0.08333    0.91667    0.07487    1.00000    0.00000
Pd    4    0.25000    0.75000    0.00000    1.00000    0.00000
Pd    4    0.24454    0.74580    0.23581    1.00000    0.00000
Pd    4    0.41475    0.83624    0.15141    1.00000    0.00000
Pd    4    0.33333    0.91667    0.07487    1.00000    0.00000
Pd    4    0.50000    0.75000    0.00000    1.00000    0.00000
Pd    4    0.49797    0.74874    0.22569    1.00000    0.00000
Pd    4    0.66733    0.83819    0.14930    1.00000    0.00000
Pd    4    0.58333    0.91667    0.07487    1.00000    0.00000
Pd    4    0.75000    0.75000    0.00000    1.00000    0.00000
Pd    4    0.75017    0.74850    0.22393    1.00000    0.00000
Pd    4    0.91999    0.83779    0.14880    1.00000    0.00000
Pd    4    0.83333    0.91667    0.07487    1.00000    0.00000
END
