# Supplementary material for: Intentional Formation of Persistent Surface Redox Mediators by Adsorption of Polyconjugated Carbonyl Complexes to Pd Nanoparticles
Source: J Am Chem Soc. 2025 Apr 4;147(20):16885–900. doi: 10.1021/jacs.4c15874 (PMC12100725; doi:10.1021/jacs.4c15874)
Supplement: Supplementary file 2 [file ja4c15874_si_002.zip › Structures/Heterogeneous/Adsorption/Quinones/8_16_O, 5_16_H/Chemisorbed/BQ2.res]

TITL CONTCAR
CELL 0.0000 11.0046 11.0046 30.0000 90.0000 90.0000 120.0000
LATT -1
SFAC C H O Pd
 C    1    0.57842    0.53061    0.34111    1.00000    0.00000
 C    1    0.66047    0.45533    0.33932    1.00000    0.00000
 C    1    0.65397    0.68772    0.34257    1.00000    0.00000
 C    1    0.80298    0.76388    0.34735    1.00000    0.00000
 C    1    0.81058    0.53244    0.34113    1.00000    0.00000
 C    1    0.88366    0.68744    0.34985    1.00000    0.00000
 C    1    0.57812    0.30408    0.35227    1.00000    0.00000
 C    1    0.89360    0.46282    0.35319    1.00000    0.00000
 C    1    0.56391    0.75054    0.35286    1.00000    0.00000
 C    1    0.88136    0.91350    0.36233    1.00000    0.00000
 H    2    0.75307    0.75395    0.17785    1.00000    0.00000
 H    2    0.33582    0.41822    0.18027    1.00000    0.00000
 H    2    0.08285    0.16691    0.17603    1.00000    0.00000
 H    2    0.58631    0.17173    0.17378    1.00000    0.00000
 H    2    0.09463    0.67178    0.18428    1.00000    0.00000
 H    2    0.37788    0.47752    0.25573    1.00000    0.00000
 H    2    0.99032    0.96463    0.35069    1.00000    0.00000
 H    2    0.88370    0.91531    0.39910    1.00000    0.00000
 H    2    0.83271    0.97369    0.35095    1.00000    0.00000
 H    2    0.46217    0.69240    0.33596    1.00000    0.00000
 H    2    0.61372    0.86145    0.34369    1.00000    0.00000
 H    2    0.54240    0.74146    0.38901    1.00000    0.00000
 H    2    0.56137    0.29963    0.38869    1.00000    0.00000
 H    2    0.63201    0.24607    0.34435    1.00000    0.00000
 H    2    0.47413    0.25286    0.33664    1.00000    0.00000
 H    2    0.00553    0.53612    0.34828    1.00000    0.00000
 H    2    0.86223    0.36657    0.33405    1.00000    0.00000
 H    2    0.87740    0.43396    0.38881    1.00000    0.00000
 O    3    0.84687    0.19677    0.26680    1.00000    0.00000
 O    3    0.59773    0.18938    0.26673    1.00000    0.00000
 O    3    0.34782    0.18722    0.26859    1.00000    0.00000
 O    3    0.09284    0.18882    0.26777    1.00000    0.00000
 O    3    0.06874    0.89939    0.26652    1.00000    0.00000
 O    3    0.44879    0.46311    0.34404    1.00000    0.00000
 O    3    0.00784    0.75085    0.36175    1.00000    0.00000
 O    3    0.13433    0.51466    0.28370    1.00000    0.00000
 O    3    0.20264    0.65291    0.29577    1.00000    0.00000
 O    3    0.33709    0.92843    0.26858    1.00000    0.00000
 O    3    0.57774    0.90644    0.26686    1.00000    0.00000
 O    3    0.83626    0.93337    0.27066    1.00000    0.00000
Pd    4    0.00000    0.00000    0.00000    1.00000    0.00000
Pd    4    0.00060    0.00433    0.22781    1.00000    0.00000
Pd    4    0.17069    0.08522    0.15197    1.00000    0.00000
Pd    4    0.08333    0.16667    0.07487    1.00000    0.00000
Pd    4    0.25000    0.00000    0.00000    1.00000    0.00000
Pd    4    0.24864    0.00672    0.22847    1.00000    0.00000
Pd    4    0.41426    0.08414    0.15141    1.00000    0.00000
Pd    4    0.33333    0.16667    0.07487    1.00000    0.00000
Pd    4    0.50000    0.00000    0.00000    1.00000    0.00000
Pd    4    0.50336    0.00568    0.22744    1.00000    0.00000
Pd    4    0.66908    0.08373    0.15069    1.00000    0.00000
Pd    4    0.58333    0.16667    0.07487    1.00000    0.00000
Pd    4    0.75000    0.00000    0.00000    1.00000    0.00000
Pd    4    0.75067    0.00638    0.22754    1.00000    0.00000
Pd    4    0.91430    0.08470    0.15071    1.00000    0.00000
Pd    4    0.83333    0.16667    0.07487    1.00000    0.00000
Pd    4    0.00000    0.25000    0.00000    1.00000    0.00000
Pd    4    0.01036    0.27001    0.22642    1.00000    0.00000
Pd    4    0.16807    0.33821    0.15043    1.00000    0.00000
Pd    4    0.08333    0.41667    0.07487    1.00000    0.00000
Pd    4    0.25000    0.25000    0.00000    1.00000    0.00000
Pd    4    0.27166    0.28593    0.23399    1.00000    0.00000
Pd    4    0.42197    0.33704    0.15137    1.00000    0.00000
Pd    4    0.33333    0.41667    0.07487    1.00000    0.00000
Pd    4    0.50000    0.25000    0.00000    1.00000    0.00000
Pd    4    0.51358    0.27488    0.22806    1.00000    0.00000
Pd    4    0.67177    0.34392    0.15182    1.00000    0.00000
Pd    4    0.58333    0.41667    0.07487    1.00000    0.00000
Pd    4    0.75000    0.25000    0.00000    1.00000    0.00000
Pd    4    0.76271    0.27678    0.22656    1.00000    0.00000
Pd    4    0.91774    0.33638    0.15047    1.00000    0.00000
Pd    4    0.83333    0.41667    0.07487    1.00000    0.00000
Pd    4    0.00000    0.50000    0.00000    1.00000    0.00000
Pd    4    0.00080    0.51443    0.22806    1.00000    0.00000
Pd    4    0.16851    0.58650    0.14987    1.00000    0.00000
Pd    4    0.08333    0.66667    0.07487    1.00000    0.00000
Pd    4    0.25000    0.50000    0.00000    1.00000    0.00000
Pd    4    0.26154    0.52036    0.22771    1.00000    0.00000
Pd    4    0.42164    0.59074    0.15167    1.00000    0.00000
Pd    4    0.33333    0.66667    0.07487    1.00000    0.00000
Pd    4    0.50000    0.50000    0.00000    1.00000    0.00000
Pd    4    0.53518    0.52682    0.22692    1.00000    0.00000
Pd    4    0.67308    0.58778    0.15127    1.00000    0.00000
Pd    4    0.58333    0.66667    0.07487    1.00000    0.00000
Pd    4    0.75000    0.50000    0.00000    1.00000    0.00000
Pd    4    0.74932    0.49517    0.27056    1.00000    0.00000
Pd    4    0.91387    0.58337    0.15280    1.00000    0.00000
Pd    4    0.83333    0.66667    0.07487    1.00000    0.00000
Pd    4    0.00000    0.75000    0.00000    1.00000    0.00000
Pd    4    0.96461    0.73555    0.22649    1.00000    0.00000
Pd    4    0.16787    0.83734    0.15272    1.00000    0.00000
Pd    4    0.08333    0.91667    0.07487    1.00000    0.00000
Pd    4    0.25000    0.75000    0.00000    1.00000    0.00000
Pd    4    0.24109    0.75052    0.23421    1.00000    0.00000
Pd    4    0.41584    0.83625    0.15132    1.00000    0.00000
Pd    4    0.33333    0.91667    0.07487    1.00000    0.00000
Pd    4    0.50000    0.75000    0.00000    1.00000    0.00000
Pd    4    0.50844    0.75001    0.22500    1.00000    0.00000
Pd    4    0.66921    0.83825    0.15109    1.00000    0.00000
Pd    4    0.58333    0.91667    0.07487    1.00000    0.00000
Pd    4    0.75000    0.75000    0.00000    1.00000    0.00000
Pd    4    0.75308    0.72868    0.27497    1.00000    0.00000
Pd    4    0.92027    0.83908    0.15078    1.00000    0.00000
Pd    4    0.83333    0.91667    0.07487    1.00000    0.00000
END
