# Supplementary material for: Intentional Formation of Persistent Surface Redox Mediators by Adsorption of Polyconjugated Carbonyl Complexes to Pd Nanoparticles
Source: J Am Chem Soc. 2025 Apr 4;147(20):16885–900. doi: 10.1021/jacs.4c15874 (PMC12100725; doi:10.1021/jacs.4c15874)
Supplement: Supplementary file 2 [file ja4c15874_si_002.zip › Structures/Heterogeneous/Adsorption/Quinones/8_16_O, 5_16_H/Chemisorbed/BQ3.res]

TITL CONTCAR
CELL 0.0000 11.0046 11.0046 30.0000 90.0000 90.0000 120.0000
LATT -1
SFAC C F H O Pd
 C    1    0.56272    0.49879    0.33559    1.00000    0.00000
 C    1    0.66681    0.45162    0.32817    1.00000    0.00000
 C    1    0.62208    0.64967    0.34535    1.00000    0.00000
 C    1    0.76122    0.73875    0.35076    1.00000    0.00000
 C    1    0.81326    0.54692    0.32962    1.00000    0.00000
 C    1    0.86784    0.69516    0.34466    1.00000    0.00000
 F    2    0.61899    0.31660    0.33940    1.00000    0.00000
 F    2    0.89863    0.49519    0.34024    1.00000    0.00000
 F    2    0.52847    0.69201    0.35137    1.00000    0.00000
 F    2    0.80996    0.87107    0.36392    1.00000    0.00000
 H    3    0.58846    0.66763    0.18248    1.00000    0.00000
 H    3    0.33487    0.41467    0.18053    1.00000    0.00000
 H    3    0.08085    0.16415    0.17657    1.00000    0.00000
 H    3    0.58599    0.17137    0.17477    1.00000    0.00000
 H    3    0.09286    0.66797    0.18416    1.00000    0.00000
 H    3    0.36021    0.46564    0.25879    1.00000    0.00000
 O    4    0.84413    0.19391    0.26868    1.00000    0.00000
 O    4    0.59360    0.18423    0.26669    1.00000    0.00000
 O    4    0.34566    0.18568    0.26859    1.00000    0.00000
 O    4    0.08955    0.18739    0.26991    1.00000    0.00000
 O    4    0.07403    0.89984    0.26832    1.00000    0.00000
 O    4    0.43533    0.41657    0.33644    1.00000    0.00000
 O    4    0.99169    0.77349    0.35393    1.00000    0.00000
 O    4    0.12515    0.51008    0.28566    1.00000    0.00000
 O    4    0.19192    0.64680    0.29747    1.00000    0.00000
 O    4    0.33642    0.92433    0.26921    1.00000    0.00000
 O    4    0.57401    0.90065    0.26948    1.00000    0.00000
 O    4    0.82473    0.89770    0.26932    1.00000    0.00000
Pd    5    0.00000    0.00000    0.00000    1.00000    0.00000
Pd    5    0.00006    0.00186    0.23154    1.00000    0.00000
Pd    5    0.16863    0.08250    0.15231    1.00000    0.00000
Pd    5    0.08333    0.16667    0.07487    1.00000    0.00000
Pd    5    0.25000    0.00000    0.00000    1.00000    0.00000
Pd    5    0.25055    0.00592    0.22906    1.00000    0.00000
Pd    5    0.41476    0.08316    0.15178    1.00000    0.00000
Pd    5    0.33333    0.16667    0.07487    1.00000    0.00000
Pd    5    0.50000    0.00000    0.00000    1.00000    0.00000
Pd    5    0.50386    0.00263    0.22862    1.00000    0.00000
Pd    5    0.66932    0.08297    0.15187    1.00000    0.00000
Pd    5    0.58333    0.16667    0.07487    1.00000    0.00000
Pd    5    0.75000    0.00000    0.00000    1.00000    0.00000
Pd    5    0.75061    0.00223    0.23235    1.00000    0.00000
Pd    5    0.91215    0.08053    0.15165    1.00000    0.00000
Pd    5    0.83333    0.16667    0.07487    1.00000    0.00000
Pd    5    0.00000    0.25000    0.00000    1.00000    0.00000
Pd    5    0.00416    0.26238    0.22698    1.00000    0.00000
Pd    5    0.16494    0.33535    0.15066    1.00000    0.00000
Pd    5    0.08333    0.41667    0.07487    1.00000    0.00000
Pd    5    0.25000    0.25000    0.00000    1.00000    0.00000
Pd    5    0.25991    0.27139    0.23157    1.00000    0.00000
Pd    5    0.41958    0.33316    0.15085    1.00000    0.00000
Pd    5    0.33333    0.41667    0.07487    1.00000    0.00000
Pd    5    0.50000    0.25000    0.00000    1.00000    0.00000
Pd    5    0.51177    0.27196    0.22860    1.00000    0.00000
Pd    5    0.67132    0.34215    0.15219    1.00000    0.00000
Pd    5    0.58333    0.41667    0.07487    1.00000    0.00000
Pd    5    0.75000    0.25000    0.00000    1.00000    0.00000
Pd    5    0.76036    0.27353    0.22782    1.00000    0.00000
Pd    5    0.91616    0.33405    0.15069    1.00000    0.00000
Pd    5    0.83333    0.41667    0.07487    1.00000    0.00000
Pd    5    0.00000    0.50000    0.00000    1.00000    0.00000
Pd    5    0.99970    0.50800    0.22791    1.00000    0.00000
Pd    5    0.16757    0.58503    0.14996    1.00000    0.00000
Pd    5    0.08333    0.66667    0.07487    1.00000    0.00000
Pd    5    0.25000    0.50000    0.00000    1.00000    0.00000
Pd    5    0.25160    0.51099    0.22905    1.00000    0.00000
Pd    5    0.41565    0.58739    0.15085    1.00000    0.00000
Pd    5    0.33333    0.66667    0.07487    1.00000    0.00000
Pd    5    0.50000    0.50000    0.00000    1.00000    0.00000
Pd    5    0.51044    0.51056    0.22776    1.00000    0.00000
Pd    5    0.67218    0.58532    0.15107    1.00000    0.00000
Pd    5    0.58333    0.66667    0.07487    1.00000    0.00000
Pd    5    0.75000    0.50000    0.00000    1.00000    0.00000
Pd    5    0.75477    0.51701    0.26001    1.00000    0.00000
Pd    5    0.91410    0.58335    0.15301    1.00000    0.00000
Pd    5    0.83333    0.66667    0.07487    1.00000    0.00000
Pd    5    0.00000    0.75000    0.00000    1.00000    0.00000
Pd    5    0.99107    0.74346    0.22563    1.00000    0.00000
Pd    5    0.16965    0.83695    0.15169    1.00000    0.00000
Pd    5    0.08333    0.91667    0.07487    1.00000    0.00000
Pd    5    0.25000    0.75000    0.00000    1.00000    0.00000
Pd    5    0.24426    0.74592    0.23524    1.00000    0.00000
Pd    5    0.41532    0.83663    0.15111    1.00000    0.00000
Pd    5    0.33333    0.91667    0.07487    1.00000    0.00000
Pd    5    0.50000    0.75000    0.00000    1.00000    0.00000
Pd    5    0.49844    0.74828    0.22548    1.00000    0.00000
Pd    5    0.66822    0.83830    0.14955    1.00000    0.00000
Pd    5    0.58333    0.91667    0.07487    1.00000    0.00000
Pd    5    0.75000    0.75000    0.00000    1.00000    0.00000
Pd    5    0.75017    0.74538    0.22489    1.00000    0.00000
Pd    5    0.92008    0.83717    0.14934    1.00000    0.00000
Pd    5    0.83333    0.91667    0.07487    1.00000    0.00000
END
