# Supplementary material for: Intentional Formation of Persistent Surface Redox Mediators by Adsorption of Polyconjugated Carbonyl Complexes to Pd Nanoparticles
Source: J Am Chem Soc. 2025 Apr 4;147(20):16885–900. doi: 10.1021/jacs.4c15874 (PMC12100725; doi:10.1021/jacs.4c15874)
Supplement: Supplementary file 2 [file ja4c15874_si_002.zip › Structures/Heterogeneous/Adsorption/Quinones/8_16_O, 5_16_H/Chemisorbed/BQ4.res]

TITL CONTCAR
CELL 0.0000 11.0046 11.0046 30.0000 90.0000 90.0000 120.0000
LATT -1
SFAC C Cl H O Pd
 C    1    0.56227    0.51225    0.33864    1.00000    0.00000
 C    1    0.65166    0.44438    0.33769    1.00000    0.00000
 C    1    0.63805    0.66959    0.34021    1.00000    0.00000
 C    1    0.78649    0.74924    0.34697    1.00000    0.00000
 C    1    0.80233    0.52570    0.33984    1.00000    0.00000
 C    1    0.87517    0.68073    0.34959    1.00000    0.00000
Cl    2    0.56446    0.27298    0.35364    1.00000    0.00000
Cl    2    0.89623    0.44641    0.35512    1.00000    0.00000
Cl    2    0.53298    0.73830    0.35196    1.00000    0.00000
Cl    2    0.86326    0.91553    0.36740    1.00000    0.00000
 H    3    0.63007    0.68818    0.19098    1.00000    0.00000
 H    3    0.33358    0.41613    0.18009    1.00000    0.00000
 H    3    0.08096    0.16565    0.17626    1.00000    0.00000
 H    3    0.58431    0.17076    0.17377    1.00000    0.00000
 H    3    0.09400    0.66941    0.18495    1.00000    0.00000
 H    3    0.37090    0.47087    0.25529    1.00000    0.00000
 O    4    0.84430    0.19408    0.26669    1.00000    0.00000
 O    4    0.59437    0.18575    0.26648    1.00000    0.00000
 O    4    0.34361    0.18369    0.26821    1.00000    0.00000
 O    4    0.09018    0.18665    0.26769    1.00000    0.00000
 O    4    0.06283    0.89324    0.26620    1.00000    0.00000
 O    4    0.43373    0.44256    0.33963    1.00000    0.00000
 O    4    0.99895    0.74688    0.36048    1.00000    0.00000
 O    4    0.13077    0.51260    0.28411    1.00000    0.00000
 O    4    0.19813    0.65012    0.29607    1.00000    0.00000
 O    4    0.33398    0.92597    0.26886    1.00000    0.00000
 O    4    0.57541    0.90576    0.26730    1.00000    0.00000
 O    4    0.83298    0.92888    0.27053    1.00000    0.00000
Pd    5    0.00000    0.00000    0.00000    1.00000    0.00000
Pd    5    0.99635    0.00028    0.22773    1.00000    0.00000
Pd    5    0.16809    0.08302    0.15217    1.00000    0.00000
Pd    5    0.08333    0.16667    0.07487    1.00000    0.00000
Pd    5    0.25000    0.00000    0.00000    1.00000    0.00000
Pd    5    0.24453    0.00270    0.22863    1.00000    0.00000
Pd    5    0.41201    0.08193    0.15141    1.00000    0.00000
Pd    5    0.33333    0.16667    0.07487    1.00000    0.00000
Pd    5    0.50000    0.00000    0.00000    1.00000    0.00000
Pd    5    0.49991    0.00225    0.22755    1.00000    0.00000
Pd    5    0.66724    0.08176    0.15087    1.00000    0.00000
Pd    5    0.58333    0.16667    0.07487    1.00000    0.00000
Pd    5    0.75000    0.00000    0.00000    1.00000    0.00000
Pd    5    0.74816    0.00412    0.22791    1.00000    0.00000
Pd    5    0.91242    0.08257    0.15070    1.00000    0.00000
Pd    5    0.83333    0.16667    0.07487    1.00000    0.00000
Pd    5    0.00000    0.25000    0.00000    1.00000    0.00000
Pd    5    0.00745    0.26727    0.22632    1.00000    0.00000
Pd    5    0.16633    0.33660    0.15030    1.00000    0.00000
Pd    5    0.08333    0.41667    0.07487    1.00000    0.00000
Pd    5    0.25000    0.25000    0.00000    1.00000    0.00000
Pd    5    0.26757    0.28152    0.23306    1.00000    0.00000
Pd    5    0.42070    0.33537    0.15104    1.00000    0.00000
Pd    5    0.33333    0.41667    0.07487    1.00000    0.00000
Pd    5    0.50000    0.25000    0.00000    1.00000    0.00000
Pd    5    0.50905    0.26960    0.22763    1.00000    0.00000
Pd    5    0.67026    0.34280    0.15185    1.00000    0.00000
Pd    5    0.58333    0.41667    0.07487    1.00000    0.00000
Pd    5    0.75000    0.25000    0.00000    1.00000    0.00000
Pd    5    0.75985    0.27350    0.22646    1.00000    0.00000
Pd    5    0.91613    0.33476    0.15034    1.00000    0.00000
Pd    5    0.83333    0.41667    0.07487    1.00000    0.00000
Pd    5    0.00000    0.50000    0.00000    1.00000    0.00000
Pd    5    0.99762    0.51231    0.22788    1.00000    0.00000
Pd    5    0.16731    0.58516    0.14982    1.00000    0.00000
Pd    5    0.08333    0.66667    0.07487    1.00000    0.00000
Pd    5    0.25000    0.50000    0.00000    1.00000    0.00000
Pd    5    0.25764    0.51755    0.22789    1.00000    0.00000
Pd    5    0.41927    0.58886    0.15125    1.00000    0.00000
Pd    5    0.33333    0.66667    0.07487    1.00000    0.00000
Pd    5    0.50000    0.50000    0.00000    1.00000    0.00000
Pd    5    0.53132    0.52141    0.22634    1.00000    0.00000
Pd    5    0.67513    0.59016    0.15101    1.00000    0.00000
Pd    5    0.58333    0.66667    0.07487    1.00000    0.00000
Pd    5    0.75000    0.50000    0.00000    1.00000    0.00000
Pd    5    0.74595    0.48906    0.27024    1.00000    0.00000
Pd    5    0.91269    0.58191    0.15228    1.00000    0.00000
Pd    5    0.83333    0.66667    0.07487    1.00000    0.00000
Pd    5    0.00000    0.75000    0.00000    1.00000    0.00000
Pd    5    0.95699    0.73117    0.22576    1.00000    0.00000
Pd    5    0.16533    0.83491    0.15300    1.00000    0.00000
Pd    5    0.08333    0.91667    0.07487    1.00000    0.00000
Pd    5    0.25000    0.75000    0.00000    1.00000    0.00000
Pd    5    0.23857    0.74780    0.23468    1.00000    0.00000
Pd    5    0.41427    0.83490    0.15135    1.00000    0.00000
Pd    5    0.33333    0.91667    0.07487    1.00000    0.00000
Pd    5    0.50000    0.75000    0.00000    1.00000    0.00000
Pd    5    0.50619    0.74802    0.22525    1.00000    0.00000
Pd    5    0.67021    0.83640    0.15143    1.00000    0.00000
Pd    5    0.58333    0.91667    0.07487    1.00000    0.00000
Pd    5    0.75000    0.75000    0.00000    1.00000    0.00000
Pd    5    0.74744    0.72222    0.27455    1.00000    0.00000
Pd    5    0.91701    0.83680    0.15005    1.00000    0.00000
Pd    5    0.83333    0.91667    0.07487    1.00000    0.00000
END
