# Supplementary material for: Intentional Formation of Persistent Surface Redox Mediators by Adsorption of Polyconjugated Carbonyl Complexes to Pd Nanoparticles
Source: J Am Chem Soc. 2025 Apr 4;147(20):16885–900. doi: 10.1021/jacs.4c15874 (PMC12100725; doi:10.1021/jacs.4c15874)
Supplement: Supplementary file 2 [file ja4c15874_si_002.zip › Structures/Heterogeneous/Adsorption/Quinones/8_16_O, 5_16_H/Chemisorbed/HKH.res]

TITL CONTCAR
CELL 0.0000 11.0046 11.0046 30.0000 90.0000 90.0000 120.0000
LATT -1
SFAC C H O Pd
 C    1    0.51950    0.48861    0.33069    1.00000    0.00000
 C    1    0.62035    0.42975    0.33089    1.00000    0.00000
 C    1    0.58331    0.64905    0.33226    1.00000    0.00000
 C    1    0.74001    0.73714    0.34401    1.00000    0.00000
 C    1    0.77441    0.52669    0.31723    1.00000    0.00000
 C    1    0.83858    0.67999    0.33275    1.00000    0.00000
 H    2    0.58562    0.66627    0.18384    1.00000    0.00000
 H    2    0.33276    0.41399    0.18066    1.00000    0.00000
 H    2    0.08140    0.16394    0.17683    1.00000    0.00000
 H    2    0.58595    0.17088    0.17499    1.00000    0.00000
 H    2    0.09181    0.66819    0.18352    1.00000    0.00000
 H    2    0.35182    0.46083    0.25955    1.00000    0.00000
 O    3    0.57981    0.31062    0.34385    1.00000    0.00000
 O    3    0.85360    0.47569    0.31197    1.00000    0.00000
 O    3    0.50855    0.70160    0.33156    1.00000    0.00000
 O    3    0.78289    0.84594    0.36487    1.00000    0.00000
 O    3    0.84624    0.19546    0.26834    1.00000    0.00000
 O    3    0.59964    0.19483    0.26734    1.00000    0.00000
 O    3    0.34810    0.18889    0.26887    1.00000    0.00000
 O    3    0.09231    0.19041    0.27009    1.00000    0.00000
 O    3    0.07793    0.90562    0.26785    1.00000    0.00000
 O    3    0.39377    0.41141    0.33720    1.00000    0.00000
 O    3    0.96361    0.75018    0.34061    1.00000    0.00000
 O    3    0.13228    0.51361    0.28579    1.00000    0.00000
 O    3    0.19547    0.64882    0.29784    1.00000    0.00000
 O    3    0.33941    0.92851    0.27000    1.00000    0.00000
 O    3    0.57768    0.90829    0.26842    1.00000    0.00000
 O    3    0.82722    0.90268    0.26953    1.00000    0.00000
Pd    4    0.00000    0.00000    0.00000    1.00000    0.00000
Pd    4    0.00252    0.00615    0.23118    1.00000    0.00000
Pd    4    0.17019    0.08436    0.15230    1.00000    0.00000
Pd    4    0.08333    0.16667    0.07487    1.00000    0.00000
Pd    4    0.25000    0.00000    0.00000    1.00000    0.00000
Pd    4    0.25340    0.00949    0.22962    1.00000    0.00000
Pd    4    0.41572    0.08545    0.15163    1.00000    0.00000
Pd    4    0.33333    0.16667    0.07487    1.00000    0.00000
Pd    4    0.50000    0.00000    0.00000    1.00000    0.00000
Pd    4    0.50669    0.00976    0.22941    1.00000    0.00000
Pd    4    0.66993    0.08408    0.15156    1.00000    0.00000
Pd    4    0.58333    0.16667    0.07487    1.00000    0.00000
Pd    4    0.75000    0.00000    0.00000    1.00000    0.00000
Pd    4    0.75375    0.00592    0.23177    1.00000    0.00000
Pd    4    0.91311    0.08223    0.15159    1.00000    0.00000
Pd    4    0.83333    0.16667    0.07487    1.00000    0.00000
Pd    4    0.00000    0.25000    0.00000    1.00000    0.00000
Pd    4    0.00770    0.26643    0.22743    1.00000    0.00000
Pd    4    0.16547    0.33638    0.15059    1.00000    0.00000
Pd    4    0.08333    0.41667    0.07487    1.00000    0.00000
Pd    4    0.25000    0.25000    0.00000    1.00000    0.00000
Pd    4    0.26266    0.27478    0.23164    1.00000    0.00000
Pd    4    0.42087    0.33640    0.15153    1.00000    0.00000
Pd    4    0.33333    0.41667    0.07487    1.00000    0.00000
Pd    4    0.50000    0.25000    0.00000    1.00000    0.00000
Pd    4    0.51176    0.27419    0.22814    1.00000    0.00000
Pd    4    0.67194    0.34298    0.15200    1.00000    0.00000
Pd    4    0.58333    0.41667    0.07487    1.00000    0.00000
Pd    4    0.75000    0.25000    0.00000    1.00000    0.00000
Pd    4    0.76346    0.27413    0.22693    1.00000    0.00000
Pd    4    0.91749    0.33542    0.15049    1.00000    0.00000
Pd    4    0.83333    0.41667    0.07487    1.00000    0.00000
Pd    4    0.00000    0.50000    0.00000    1.00000    0.00000
Pd    4    0.00539    0.51163    0.22759    1.00000    0.00000
Pd    4    0.16930    0.58699    0.14956    1.00000    0.00000
Pd    4    0.08333    0.66667    0.07487    1.00000    0.00000
Pd    4    0.25000    0.50000    0.00000    1.00000    0.00000
Pd    4    0.25436    0.51496    0.22832    1.00000    0.00000
Pd    4    0.41745    0.58843    0.15152    1.00000    0.00000
Pd    4    0.33333    0.66667    0.07487    1.00000    0.00000
Pd    4    0.50000    0.50000    0.00000    1.00000    0.00000
Pd    4    0.51352    0.51771    0.23403    1.00000    0.00000
Pd    4    0.67129    0.58651    0.15224    1.00000    0.00000
Pd    4    0.58333    0.66667    0.07487    1.00000    0.00000
Pd    4    0.75000    0.50000    0.00000    1.00000    0.00000
Pd    4    0.75713    0.51867    0.24268    1.00000    0.00000
Pd    4    0.91545    0.58557    0.15265    1.00000    0.00000
Pd    4    0.83333    0.66667    0.07487    1.00000    0.00000
Pd    4    0.00000    0.75000    0.00000    1.00000    0.00000
Pd    4    0.99882    0.75111    0.22467    1.00000    0.00000
Pd    4    0.17198    0.83931    0.15122    1.00000    0.00000
Pd    4    0.08333    0.91667    0.07487    1.00000    0.00000
Pd    4    0.25000    0.75000    0.00000    1.00000    0.00000
Pd    4    0.24809    0.75015    0.23608    1.00000    0.00000
Pd    4    0.41634    0.83869    0.15107    1.00000    0.00000
Pd    4    0.33333    0.91667    0.07487    1.00000    0.00000
Pd    4    0.50000    0.75000    0.00000    1.00000    0.00000
Pd    4    0.49984    0.75377    0.22497    1.00000    0.00000
Pd    4    0.66856    0.83945    0.14912    1.00000    0.00000
Pd    4    0.58333    0.91667    0.07487    1.00000    0.00000
Pd    4    0.75000    0.75000    0.00000    1.00000    0.00000
Pd    4    0.75310    0.75306    0.22418    1.00000    0.00000
Pd    4    0.92066    0.83895    0.14886    1.00000    0.00000
Pd    4    0.83333    0.91667    0.07487    1.00000    0.00000
END
