# Supplementary material for: Intentional Formation of Persistent Surface Redox Mediators by Adsorption of Polyconjugated Carbonyl Complexes to Pd Nanoparticles
Source: J Am Chem Soc. 2025 Apr 4;147(20):16885–900. doi: 10.1021/jacs.4c15874 (PMC12100725; doi:10.1021/jacs.4c15874)
Supplement: Supplementary file 2 [file ja4c15874_si_002.zip › Structures/Heterogeneous/Adsorption/Quinones/8_16_O, 5_16_H/Chemisorbed/NQ.res]

TITL CONTCAR
CELL 0.0000 11.0046 11.0046 30.0000 90.0000 90.0000 120.0000
LATT -1
SFAC C H O Pd
 C    1    0.56054    0.48918    0.33129    1.00000    0.00000
 C    1    0.67066    0.45385    0.31979    1.00000    0.00000
 C    1    0.60560    0.63786    0.34097    1.00000    0.00000
 C    1    0.74929    0.73763    0.34634    1.00000    0.00000
 C    1    0.81374    0.55482    0.32265    1.00000    0.00000
 C    1    0.85837    0.69720    0.34054    1.00000    0.00000
 C    1    0.50442    0.67865    0.34592    1.00000    0.00000
 C    1    0.78901    0.87687    0.35682    1.00000    0.00000
 C    1    0.68779    0.91701    0.36099    1.00000    0.00000
 C    1    0.54547    0.81802    0.35546    1.00000    0.00000
 H    2    0.58792    0.66845    0.18281    1.00000    0.00000
 H    2    0.33564    0.41369    0.18103    1.00000    0.00000
 H    2    0.08120    0.16424    0.17633    1.00000    0.00000
 H    2    0.58443    0.17026    0.17521    1.00000    0.00000
 H    2    0.09437    0.66863    0.18478    1.00000    0.00000
 H    2    0.35782    0.46368    0.25892    1.00000    0.00000
 H    2    0.63617    0.34195    0.32009    1.00000    0.00000
 H    2    0.89293    0.52290    0.32522    1.00000    0.00000
 H    2    0.90020    0.95329    0.36047    1.00000    0.00000
 H    2    0.71986    0.02654    0.36739    1.00000    0.00000
 H    2    0.46659    0.85001    0.35789    1.00000    0.00000
 H    2    0.39388    0.60044    0.34174    1.00000    0.00000
 O    3    0.84326    0.19288    0.26884    1.00000    0.00000
 O    3    0.59335    0.18607    0.26790    1.00000    0.00000
 O    3    0.34427    0.18334    0.26854    1.00000    0.00000
 O    3    0.08785    0.18547    0.27004    1.00000    0.00000
 O    3    0.07339    0.90180    0.26807    1.00000    0.00000
 O    3    0.43582    0.39529    0.33430    1.00000    0.00000
 O    3    0.98163    0.77456    0.35227    1.00000    0.00000
 O    3    0.12066    0.50852    0.28656    1.00000    0.00000
 O    3    0.18806    0.64568    0.29858    1.00000    0.00000
 O    3    0.33728    0.92450    0.26991    1.00000    0.00000
 O    3    0.57621    0.90511    0.26767    1.00000    0.00000
 O    3    0.82607    0.90317    0.26718    1.00000    0.00000
Pd    4    0.00000    0.00000    0.00000    1.00000    0.00000
Pd    4    0.00115    0.00319    0.22990    1.00000    0.00000
Pd    4    0.16907    0.08277    0.15215    1.00000    0.00000
Pd    4    0.08333    0.16667    0.07487    1.00000    0.00000
Pd    4    0.25000    0.00000    0.00000    1.00000    0.00000
Pd    4    0.25012    0.00502    0.22923    1.00000    0.00000
Pd    4    0.41410    0.08277    0.15149    1.00000    0.00000
Pd    4    0.33333    0.16667    0.07487    1.00000    0.00000
Pd    4    0.50000    0.00000    0.00000    1.00000    0.00000
Pd    4    0.50268    0.00426    0.22834    1.00000    0.00000
Pd    4    0.66867    0.08363    0.15150    1.00000    0.00000
Pd    4    0.58333    0.16667    0.07487    1.00000    0.00000
Pd    4    0.75000    0.00000    0.00000    1.00000    0.00000
Pd    4    0.75113    0.00484    0.23009    1.00000    0.00000
Pd    4    0.91238    0.08165    0.15133    1.00000    0.00000
Pd    4    0.83333    0.16667    0.07487    1.00000    0.00000
Pd    4    0.00000    0.25000    0.00000    1.00000    0.00000
Pd    4    0.00452    0.26353    0.22753    1.00000    0.00000
Pd    4    0.16509    0.33577    0.15094    1.00000    0.00000
Pd    4    0.08333    0.41667    0.07487    1.00000    0.00000
Pd    4    0.25000    0.25000    0.00000    1.00000    0.00000
Pd    4    0.25938    0.27152    0.23228    1.00000    0.00000
Pd    4    0.41896    0.33263    0.15075    1.00000    0.00000
Pd    4    0.33333    0.41667    0.07487    1.00000    0.00000
Pd    4    0.50000    0.25000    0.00000    1.00000    0.00000
Pd    4    0.50937    0.26974    0.22821    1.00000    0.00000
Pd    4    0.67095    0.34183    0.15244    1.00000    0.00000
Pd    4    0.58333    0.41667    0.07487    1.00000    0.00000
Pd    4    0.75000    0.25000    0.00000    1.00000    0.00000
Pd    4    0.75987    0.27272    0.22823    1.00000    0.00000
Pd    4    0.91603    0.33418    0.15082    1.00000    0.00000
Pd    4    0.83333    0.41667    0.07487    1.00000    0.00000
Pd    4    0.00000    0.50000    0.00000    1.00000    0.00000
Pd    4    0.00062    0.50849    0.22772    1.00000    0.00000
Pd    4    0.16741    0.58506    0.14999    1.00000    0.00000
Pd    4    0.08333    0.66667    0.07487    1.00000    0.00000
Pd    4    0.25000    0.50000    0.00000    1.00000    0.00000
Pd    4    0.25075    0.51085    0.22943    1.00000    0.00000
Pd    4    0.41504    0.58717    0.15078    1.00000    0.00000
Pd    4    0.33333    0.66667    0.07487    1.00000    0.00000
Pd    4    0.50000    0.50000    0.00000    1.00000    0.00000
Pd    4    0.50820    0.51027    0.22742    1.00000    0.00000
Pd    4    0.67139    0.58517    0.15102    1.00000    0.00000
Pd    4    0.58333    0.66667    0.07487    1.00000    0.00000
Pd    4    0.75000    0.50000    0.00000    1.00000    0.00000
Pd    4    0.75513    0.51745    0.25088    1.00000    0.00000
Pd    4    0.91389    0.58367    0.15315    1.00000    0.00000
Pd    4    0.83333    0.66667    0.07487    1.00000    0.00000
Pd    4    0.00000    0.75000    0.00000    1.00000    0.00000
Pd    4    0.99360    0.74655    0.22501    1.00000    0.00000
Pd    4    0.16941    0.83664    0.15145    1.00000    0.00000
Pd    4    0.08333    0.91667    0.07487    1.00000    0.00000
Pd    4    0.25000    0.75000    0.00000    1.00000    0.00000
Pd    4    0.24429    0.74542    0.23642    1.00000    0.00000
Pd    4    0.41475    0.83645    0.15126    1.00000    0.00000
Pd    4    0.33333    0.91667    0.07487    1.00000    0.00000
Pd    4    0.50000    0.75000    0.00000    1.00000    0.00000
Pd    4    0.49724    0.74807    0.22542    1.00000    0.00000
Pd    4    0.66753    0.83875    0.14924    1.00000    0.00000
Pd    4    0.58333    0.91667    0.07487    1.00000    0.00000
Pd    4    0.75000    0.75000    0.00000    1.00000    0.00000
Pd    4    0.74917    0.74747    0.22401    1.00000    0.00000
Pd    4    0.91987    0.83770    0.14892    1.00000    0.00000
Pd    4    0.83333    0.91667    0.07487    1.00000    0.00000
END
