# Supplementary material for: Intentional Formation of Persistent Surface Redox Mediators by Adsorption of Polyconjugated Carbonyl Complexes to Pd Nanoparticles
Source: J Am Chem Soc. 2025 Apr 4;147(20):16885–900. doi: 10.1021/jacs.4c15874 (PMC12100725; doi:10.1021/jacs.4c15874)
Supplement: Supplementary file 2 [file ja4c15874_si_002.zip › Structures/Heterogeneous/Adsorption/Quinones/8_16_O, 5_16_H/Physisorbed/BQ1.res]

TITL CONTCAR
CELL 0.0000 11.0046 11.0046 30.0000 90.0000 90.0000 120.0000
LATT -1
SFAC C H O Pd
 C    1    0.42260    0.36029    0.65365    1.00000    0.00000
 C    1    0.52627    0.31475    0.64546    1.00000    0.00000
 C    1    0.47525    0.51005    0.66345    1.00000    0.00000
 C    1    0.61371    0.60062    0.66792    1.00000    0.00000
 C    1    0.66478    0.40542    0.64983    1.00000    0.00000
 C    1    0.71681    0.55271    0.66307    1.00000    0.00000
 H    2    0.58732    0.66725    0.18290    1.00000    0.00000
 H    2    0.33220    0.41218    0.18108    1.00000    0.00000
 H    2    0.07996    0.16296    0.17704    1.00000    0.00000
 H    2    0.58404    0.16769    0.17612    1.00000    0.00000
 H    2    0.09227    0.66894    0.18301    1.00000    0.00000
 H    2    0.35961    0.46599    0.26058    1.00000    0.00000
 H    2    0.48483    0.20501    0.63631    1.00000    0.00000
 H    2    0.74362    0.37445    0.64441    1.00000    0.00000
 H    2    0.39659    0.54198    0.66738    1.00000    0.00000
 H    2    0.65530    0.71132    0.67573    1.00000    0.00000
 O    3    0.84373    0.19026    0.26919    1.00000    0.00000
 O    3    0.59936    0.19581    0.27049    1.00000    0.00000
 O    3    0.34277    0.18296    0.27008    1.00000    0.00000
 O    3    0.08948    0.18699    0.27057    1.00000    0.00000
 O    3    0.07343    0.89741    0.26990    1.00000    0.00000
 O    3    0.29460    0.27494    0.65265    1.00000    0.00000
 O    3    0.84359    0.63371    0.67028    1.00000    0.00000
 O    3    0.11957    0.50938    0.28577    1.00000    0.00000
 O    3    0.18785    0.64670    0.29747    1.00000    0.00000
 O    3    0.33674    0.92348    0.26957    1.00000    0.00000
 O    3    0.57328    0.90041    0.27010    1.00000    0.00000
 O    3    0.82370    0.89693    0.27075    1.00000    0.00000
Pd    4    0.00000    0.00000    0.00000    1.00000    0.00000
Pd    4    0.99961    0.00041    0.23280    1.00000    0.00000
Pd    4    0.16815    0.08214    0.15270    1.00000    0.00000
Pd    4    0.08333    0.16667    0.07487    1.00000    0.00000
Pd    4    0.25000    0.00000    0.00000    1.00000    0.00000
Pd    4    0.24909    0.00417    0.22995    1.00000    0.00000
Pd    4    0.41395    0.08308    0.15241    1.00000    0.00000
Pd    4    0.33333    0.16667    0.07487    1.00000    0.00000
Pd    4    0.50000    0.00000    0.00000    1.00000    0.00000
Pd    4    0.50578    0.00694    0.23045    1.00000    0.00000
Pd    4    0.66849    0.08177    0.15211    1.00000    0.00000
Pd    4    0.58333    0.16667    0.07487    1.00000    0.00000
Pd    4    0.75000    0.00000    0.00000    1.00000    0.00000
Pd    4    0.74973    0.00030    0.23308    1.00000    0.00000
Pd    4    0.91163    0.07977    0.15191    1.00000    0.00000
Pd    4    0.83333    0.16667    0.07487    1.00000    0.00000
Pd    4    0.00000    0.25000    0.00000    1.00000    0.00000
Pd    4    0.00365    0.26038    0.22723    1.00000    0.00000
Pd    4    0.16435    0.33439    0.15083    1.00000    0.00000
Pd    4    0.08333    0.41667    0.07487    1.00000    0.00000
Pd    4    0.25000    0.25000    0.00000    1.00000    0.00000
Pd    4    0.25960    0.26974    0.23203    1.00000    0.00000
Pd    4    0.41888    0.33280    0.15160    1.00000    0.00000
Pd    4    0.33333    0.41667    0.07487    1.00000    0.00000
Pd    4    0.50000    0.25000    0.00000    1.00000    0.00000
Pd    4    0.50908    0.27092    0.23079    1.00000    0.00000
Pd    4    0.66927    0.33765    0.15101    1.00000    0.00000
Pd    4    0.58333    0.41667    0.07487    1.00000    0.00000
Pd    4    0.75000    0.25000    0.00000    1.00000    0.00000
Pd    4    0.75981    0.26914    0.22858    1.00000    0.00000
Pd    4    0.91579    0.33240    0.15077    1.00000    0.00000
Pd    4    0.83333    0.41667    0.07487    1.00000    0.00000
Pd    4    0.00000    0.50000    0.00000    1.00000    0.00000
Pd    4    0.00192    0.50720    0.22741    1.00000    0.00000
Pd    4    0.16903    0.58513    0.14995    1.00000    0.00000
Pd    4    0.08333    0.66667    0.07487    1.00000    0.00000
Pd    4    0.25000    0.50000    0.00000    1.00000    0.00000
Pd    4    0.25150    0.50952    0.22940    1.00000    0.00000
Pd    4    0.41508    0.58681    0.15128    1.00000    0.00000
Pd    4    0.33333    0.66667    0.07487    1.00000    0.00000
Pd    4    0.50000    0.50000    0.00000    1.00000    0.00000
Pd    4    0.50926    0.51202    0.23007    1.00000    0.00000
Pd    4    0.66907    0.58572    0.15000    1.00000    0.00000
Pd    4    0.58333    0.66667    0.07487    1.00000    0.00000
Pd    4    0.75000    0.50000    0.00000    1.00000    0.00000
Pd    4    0.75271    0.50811    0.22612    1.00000    0.00000
Pd    4    0.91754    0.58461    0.15105    1.00000    0.00000
Pd    4    0.83333    0.66667    0.07487    1.00000    0.00000
Pd    4    0.00000    0.75000    0.00000    1.00000    0.00000
Pd    4    0.99422    0.74568    0.22575    1.00000    0.00000
Pd    4    0.17079    0.83798    0.15152    1.00000    0.00000
Pd    4    0.08333    0.91667    0.07487    1.00000    0.00000
Pd    4    0.25000    0.75000    0.00000    1.00000    0.00000
Pd    4    0.24551    0.74590    0.23518    1.00000    0.00000
Pd    4    0.41556    0.83727    0.15138    1.00000    0.00000
Pd    4    0.33333    0.91667    0.07487    1.00000    0.00000
Pd    4    0.50000    0.75000    0.00000    1.00000    0.00000
Pd    4    0.49751    0.74922    0.22560    1.00000    0.00000
Pd    4    0.66727    0.83826    0.14959    1.00000    0.00000
Pd    4    0.58333    0.91667    0.07487    1.00000    0.00000
Pd    4    0.75000    0.75000    0.00000    1.00000    0.00000
Pd    4    0.75035    0.74758    0.22532    1.00000    0.00000
Pd    4    0.91970    0.83724    0.14930    1.00000    0.00000
Pd    4    0.83333    0.91667    0.07487    1.00000    0.00000
END
