# Supplementary material for: Intentional Formation of Persistent Surface Redox Mediators by Adsorption of Polyconjugated Carbonyl Complexes to Pd Nanoparticles
Source: J Am Chem Soc. 2025 Apr 4;147(20):16885–900. doi: 10.1021/jacs.4c15874 (PMC12100725; doi:10.1021/jacs.4c15874)
Supplement: Supplementary file 2 [file ja4c15874_si_002.zip › Structures/Heterogeneous/Adsorption/Quinones/8_16_O, 5_16_H/Physisorbed/BQ2.res]

TITL CONTCAR
CELL 0.0000 11.0046 11.0046 30.0000 90.0000 90.0000 120.0000
LATT -1
SFAC C H O Pd
 C    1    0.36859    0.44372    0.68150    1.00000    0.00000
 C    1    0.44791    0.36715    0.68434    1.00000    0.00000
 C    1    0.44200    0.59933    0.68583    1.00000    0.00000
 C    1    0.58428    0.67283    0.68944    1.00000    0.00000
 C    1    0.59048    0.44070    0.68648    1.00000    0.00000
 C    1    0.66463    0.59689    0.68784    1.00000    0.00000
 C    1    0.36222    0.21051    0.68517    1.00000    0.00000
 C    1    0.67995    0.37368    0.68847    1.00000    0.00000
 C    1    0.35027    0.66378    0.68680    1.00000    0.00000
 C    1    0.66891    0.82838    0.69571    1.00000    0.00000
 H    2    0.75168    0.75279    0.17361    1.00000    0.00000
 H    2    0.33584    0.41804    0.18091    1.00000    0.00000
 H    2    0.08104    0.16379    0.17641    1.00000    0.00000
 H    2    0.58406    0.16701    0.17602    1.00000    0.00000
 H    2    0.08878    0.66684    0.18248    1.00000    0.00000
 H    2    0.36996    0.47842    0.26112    1.00000    0.00000
 H    2    0.77365    0.87018    0.68109    1.00000    0.00000
 H    2    0.68406    0.85370    0.73158    1.00000    0.00000
 H    2    0.61755    0.88274    0.68136    1.00000    0.00000
 H    2    0.25513    0.60093    0.66700    1.00000    0.00000
 H    2    0.40463    0.77207    0.67451    1.00000    0.00000
 H    2    0.31573    0.66550    0.72119    1.00000    0.00000
 H    2    0.32912    0.17430    0.71968    1.00000    0.00000
 H    2    0.42095    0.16086    0.67310    1.00000    0.00000
 H    2    0.26601    0.17347    0.66553    1.00000    0.00000
 H    2    0.78904    0.45032    0.68024    1.00000    0.00000
 H    2    0.64193    0.28411    0.66559    1.00000    0.00000
 H    2    0.67878    0.33388    0.72227    1.00000    0.00000
 O    3    0.84583    0.19229    0.26883    1.00000    0.00000
 O    3    0.60054    0.19601    0.27028    1.00000    0.00000
 O    3    0.34407    0.18515    0.26984    1.00000    0.00000
 O    3    0.09229    0.18995    0.27009    1.00000    0.00000
 O    3    0.07640    0.89918    0.27047    1.00000    0.00000
 O    3    0.23925    0.37675    0.67590    1.00000    0.00000
 O    3    0.79513    0.66498    0.68828    1.00000    0.00000
 O    3    0.12281    0.51024    0.28522    1.00000    0.00000
 O    3    0.19123    0.64771    0.29695    1.00000    0.00000
 O    3    0.33781    0.92355    0.26956    1.00000    0.00000
 O    3    0.57381    0.89943    0.26984    1.00000    0.00000
 O    3    0.82837    0.90649    0.27347    1.00000    0.00000
Pd    4    0.00000    0.00000    0.00000    1.00000    0.00000
Pd    4    0.00083    0.00117    0.23363    1.00000    0.00000
Pd    4    0.16918    0.08221    0.15260    1.00000    0.00000
Pd    4    0.08333    0.16667    0.07487    1.00000    0.00000
Pd    4    0.25000    0.00000    0.00000    1.00000    0.00000
Pd    4    0.25034    0.00473    0.23005    1.00000    0.00000
Pd    4    0.41431    0.08265    0.15231    1.00000    0.00000
Pd    4    0.33333    0.16667    0.07487    1.00000    0.00000
Pd    4    0.50000    0.00000    0.00000    1.00000    0.00000
Pd    4    0.50688    0.00700    0.23055    1.00000    0.00000
Pd    4    0.66908    0.08201    0.15209    1.00000    0.00000
Pd    4    0.58333    0.16667    0.07487    1.00000    0.00000
Pd    4    0.75000    0.00000    0.00000    1.00000    0.00000
Pd    4    0.75109    0.00143    0.23320    1.00000    0.00000
Pd    4    0.91247    0.08052    0.15200    1.00000    0.00000
Pd    4    0.83333    0.16667    0.07487    1.00000    0.00000
Pd    4    0.00000    0.25000    0.00000    1.00000    0.00000
Pd    4    0.00535    0.26171    0.22675    1.00000    0.00000
Pd    4    0.16602    0.33552    0.15059    1.00000    0.00000
Pd    4    0.08333    0.41667    0.07487    1.00000    0.00000
Pd    4    0.25000    0.25000    0.00000    1.00000    0.00000
Pd    4    0.26031    0.26900    0.23084    1.00000    0.00000
Pd    4    0.41870    0.33242    0.15128    1.00000    0.00000
Pd    4    0.33333    0.41667    0.07487    1.00000    0.00000
Pd    4    0.50000    0.25000    0.00000    1.00000    0.00000
Pd    4    0.51004    0.27090    0.23053    1.00000    0.00000
Pd    4    0.66941    0.33703    0.15073    1.00000    0.00000
Pd    4    0.58333    0.41667    0.07487    1.00000    0.00000
Pd    4    0.75000    0.25000    0.00000    1.00000    0.00000
Pd    4    0.76064    0.26946    0.22812    1.00000    0.00000
Pd    4    0.91666    0.33289    0.15058    1.00000    0.00000
Pd    4    0.83333    0.41667    0.07487    1.00000    0.00000
Pd    4    0.00000    0.50000    0.00000    1.00000    0.00000
Pd    4    0.00344    0.50795    0.22734    1.00000    0.00000
Pd    4    0.17043    0.58555    0.15008    1.00000    0.00000
Pd    4    0.08333    0.66667    0.07487    1.00000    0.00000
Pd    4    0.25000    0.50000    0.00000    1.00000    0.00000
Pd    4    0.25505    0.51062    0.22948    1.00000    0.00000
Pd    4    0.41860    0.58938    0.15164    1.00000    0.00000
Pd    4    0.33333    0.66667    0.07487    1.00000    0.00000
Pd    4    0.50000    0.50000    0.00000    1.00000    0.00000
Pd    4    0.50953    0.51180    0.22819    1.00000    0.00000
Pd    4    0.66540    0.58206    0.14978    1.00000    0.00000
Pd    4    0.58333    0.66667    0.07487    1.00000    0.00000
Pd    4    0.75000    0.50000    0.00000    1.00000    0.00000
Pd    4    0.75292    0.50784    0.22536    1.00000    0.00000
Pd    4    0.91783    0.58480    0.15105    1.00000    0.00000
Pd    4    0.83333    0.66667    0.07487    1.00000    0.00000
Pd    4    0.00000    0.75000    0.00000    1.00000    0.00000
Pd    4    0.99429    0.74549    0.22712    1.00000    0.00000
Pd    4    0.17176    0.83775    0.15188    1.00000    0.00000
Pd    4    0.08333    0.91667    0.07487    1.00000    0.00000
Pd    4    0.25000    0.75000    0.00000    1.00000    0.00000
Pd    4    0.24752    0.74672    0.23476    1.00000    0.00000
Pd    4    0.41641    0.83698    0.15172    1.00000    0.00000
Pd    4    0.33333    0.91667    0.07487    1.00000    0.00000
Pd    4    0.50000    0.75000    0.00000    1.00000    0.00000
Pd    4    0.50139    0.74857    0.22573    1.00000    0.00000
Pd    4    0.66535    0.83839    0.15027    1.00000    0.00000
Pd    4    0.58333    0.91667    0.07487    1.00000    0.00000
Pd    4    0.75000    0.75000    0.00000    1.00000    0.00000
Pd    4    0.74853    0.74306    0.23314    1.00000    0.00000
Pd    4    0.92362    0.83907    0.15027    1.00000    0.00000
Pd    4    0.83333    0.91667    0.07487    1.00000    0.00000
END
