# Supplementary material for: Intentional Formation of Persistent Surface Redox Mediators by Adsorption of Polyconjugated Carbonyl Complexes to Pd Nanoparticles
Source: J Am Chem Soc. 2025 Apr 4;147(20):16885–900. doi: 10.1021/jacs.4c15874 (PMC12100725; doi:10.1021/jacs.4c15874)
Supplement: Supplementary file 2 [file ja4c15874_si_002.zip › Structures/Heterogeneous/Adsorption/Quinones/8_16_O, 5_16_H/Physisorbed/BQ3.res]

TITL CONTCAR
CELL 0.0000 11.0046 11.0046 30.0000 90.0000 90.0000 120.0000
LATT -1
SFAC C F H O Pd
 C    1    0.38589    0.38113    0.64504    1.00000    0.00000
 C    1    0.48981    0.33322    0.64184    1.00000    0.00000
 C    1    0.44307    0.53298    0.65329    1.00000    0.00000
 C    1    0.58185    0.62251    0.65765    1.00000    0.00000
 C    1    0.62872    0.42304    0.64563    1.00000    0.00000
 C    1    0.68589    0.57489    0.65392    1.00000    0.00000
 F    2    0.43765    0.19603    0.63454    1.00000    0.00000
 F    2    0.72295    0.38053    0.64210    1.00000    0.00000
 F    2    0.34886    0.57562    0.65644    1.00000    0.00000
 F    2    0.63377    0.75931    0.66564    1.00000    0.00000
 H    3    0.58788    0.66775    0.18278    1.00000    0.00000
 H    3    0.33257    0.41266    0.18105    1.00000    0.00000
 H    3    0.08027    0.16307    0.17703    1.00000    0.00000
 H    3    0.58406    0.16751    0.17629    1.00000    0.00000
 H    3    0.09186    0.66852    0.18298    1.00000    0.00000
 H    3    0.35991    0.46526    0.26077    1.00000    0.00000
 O    4    0.84419    0.19025    0.26931    1.00000    0.00000
 O    4    0.59961    0.19543    0.27064    1.00000    0.00000
 O    4    0.34305    0.18269    0.27023    1.00000    0.00000
 O    4    0.08995    0.18708    0.27064    1.00000    0.00000
 O    4    0.07381    0.89684    0.27011    1.00000    0.00000
 O    4    0.25926    0.29938    0.64109    1.00000    0.00000
 O    4    0.81257    0.65682    0.65758    1.00000    0.00000
 O    4    0.12107    0.50974    0.28578    1.00000    0.00000
 O    4    0.18970    0.64705    0.29742    1.00000    0.00000
 O    4    0.33706    0.92270    0.26964    1.00000    0.00000
 O    4    0.57359    0.90044    0.27013    1.00000    0.00000
 O    4    0.82370    0.89664    0.27091    1.00000    0.00000
Pd    5    0.00000    0.00000    0.00000    1.00000    0.00000
Pd    5    0.99998    0.00023    0.23318    1.00000    0.00000
Pd    5    0.16824    0.08193    0.15282    1.00000    0.00000
Pd    5    0.08333    0.16667    0.07487    1.00000    0.00000
Pd    5    0.25000    0.00000    0.00000    1.00000    0.00000
Pd    5    0.24933    0.00392    0.23024    1.00000    0.00000
Pd    5    0.41406    0.08302    0.15257    1.00000    0.00000
Pd    5    0.33333    0.16667    0.07487    1.00000    0.00000
Pd    5    0.50000    0.00000    0.00000    1.00000    0.00000
Pd    5    0.50636    0.00725    0.23061    1.00000    0.00000
Pd    5    0.66881    0.08193    0.15221    1.00000    0.00000
Pd    5    0.58333    0.16667    0.07487    1.00000    0.00000
Pd    5    0.75000    0.00000    0.00000    1.00000    0.00000
Pd    5    0.75025    0.00045    0.23323    1.00000    0.00000
Pd    5    0.91187    0.07971    0.15198    1.00000    0.00000
Pd    5    0.83333    0.16667    0.07487    1.00000    0.00000
Pd    5    0.00000    0.25000    0.00000    1.00000    0.00000
Pd    5    0.00394    0.26020    0.22723    1.00000    0.00000
Pd    5    0.16460    0.33433    0.15083    1.00000    0.00000
Pd    5    0.08333    0.41667    0.07487    1.00000    0.00000
Pd    5    0.25000    0.25000    0.00000    1.00000    0.00000
Pd    5    0.26000    0.26942    0.23204    1.00000    0.00000
Pd    5    0.41905    0.33268    0.15171    1.00000    0.00000
Pd    5    0.33333    0.41667    0.07487    1.00000    0.00000
Pd    5    0.50000    0.25000    0.00000    1.00000    0.00000
Pd    5    0.50951    0.27096    0.23098    1.00000    0.00000
Pd    5    0.66938    0.33753    0.15109    1.00000    0.00000
Pd    5    0.58333    0.41667    0.07487    1.00000    0.00000
Pd    5    0.75000    0.25000    0.00000    1.00000    0.00000
Pd    5    0.76028    0.26933    0.22875    1.00000    0.00000
Pd    5    0.91603    0.33241    0.15085    1.00000    0.00000
Pd    5    0.83333    0.41667    0.07487    1.00000    0.00000
Pd    5    0.00000    0.50000    0.00000    1.00000    0.00000
Pd    5    0.00236    0.50710    0.22757    1.00000    0.00000
Pd    5    0.16925    0.58512    0.15002    1.00000    0.00000
Pd    5    0.08333    0.66667    0.07487    1.00000    0.00000
Pd    5    0.25000    0.50000    0.00000    1.00000    0.00000
Pd    5    0.25191    0.50912    0.22946    1.00000    0.00000
Pd    5    0.41531    0.58680    0.15129    1.00000    0.00000
Pd    5    0.33333    0.66667    0.07487    1.00000    0.00000
Pd    5    0.50000    0.50000    0.00000    1.00000    0.00000
Pd    5    0.50958    0.51193    0.23018    1.00000    0.00000
Pd    5    0.66921    0.58559    0.15009    1.00000    0.00000
Pd    5    0.58333    0.66667    0.07487    1.00000    0.00000
Pd    5    0.75000    0.50000    0.00000    1.00000    0.00000
Pd    5    0.75303    0.50803    0.22626    1.00000    0.00000
Pd    5    0.91760    0.58445    0.15111    1.00000    0.00000
Pd    5    0.83333    0.66667    0.07487    1.00000    0.00000
Pd    5    0.00000    0.75000    0.00000    1.00000    0.00000
Pd    5    0.99453    0.74542    0.22584    1.00000    0.00000
Pd    5    0.17096    0.83797    0.15160    1.00000    0.00000
Pd    5    0.08333    0.91667    0.07487    1.00000    0.00000
Pd    5    0.25000    0.75000    0.00000    1.00000    0.00000
Pd    5    0.24619    0.74579    0.23494    1.00000    0.00000
Pd    5    0.41592    0.83745    0.15141    1.00000    0.00000
Pd    5    0.33333    0.91667    0.07487    1.00000    0.00000
Pd    5    0.50000    0.75000    0.00000    1.00000    0.00000
Pd    5    0.49784    0.74913    0.22564    1.00000    0.00000
Pd    5    0.66754    0.83840    0.14967    1.00000    0.00000
Pd    5    0.58333    0.91667    0.07487    1.00000    0.00000
Pd    5    0.75000    0.75000    0.00000    1.00000    0.00000
Pd    5    0.75064    0.74748    0.22539    1.00000    0.00000
Pd    5    0.91987    0.83719    0.14940    1.00000    0.00000
Pd    5    0.83333    0.91667    0.07487    1.00000    0.00000
END
