# Supplementary material for: Intentional Formation of Persistent Surface Redox Mediators by Adsorption of Polyconjugated Carbonyl Complexes to Pd Nanoparticles
Source: J Am Chem Soc. 2025 Apr 4;147(20):16885–900. doi: 10.1021/jacs.4c15874 (PMC12100725; doi:10.1021/jacs.4c15874)
Supplement: Supplementary file 2 [file ja4c15874_si_002.zip › Structures/Heterogeneous/Adsorption/Quinones/8_16_O, 5_16_H/Physisorbed/BQ4.res]

TITL CONTCAR
CELL 0.0000 11.0046 11.0046 30.0000 90.0000 90.0000 120.0000
LATT -1
SFAC C Cl H O Pd
 C    1    0.38611    0.38653    0.64761    1.00000    0.00000
 C    1    0.47387    0.31820    0.64848    1.00000    0.00000
 C    1    0.45975    0.54244    0.65170    1.00000    0.00000
 C    1    0.60144    0.61930    0.65612    1.00000    0.00000
 C    1    0.61546    0.39497    0.65321    1.00000    0.00000
 C    1    0.68912    0.55088    0.65731    1.00000    0.00000
Cl    2    0.38569    0.14061    0.64364    1.00000    0.00000
Cl    2    0.71928    0.32146    0.65496    1.00000    0.00000
Cl    2    0.35567    0.61569    0.65064    1.00000    0.00000
Cl    2    0.68961    0.79692    0.66091    1.00000    0.00000
 H    3    0.59244    0.66900    0.18325    1.00000    0.00000
 H    3    0.33404    0.41404    0.18126    1.00000    0.00000
 H    3    0.08060    0.16298    0.17701    1.00000    0.00000
 H    3    0.58396    0.16627    0.17682    1.00000    0.00000
 H    3    0.09090    0.66745    0.18251    1.00000    0.00000
 H    3    0.36469    0.47369    0.26151    1.00000    0.00000
 O    4    0.84579    0.19162    0.26975    1.00000    0.00000
 O    4    0.60080    0.19717    0.27095    1.00000    0.00000
 O    4    0.34360    0.18323    0.26986    1.00000    0.00000
 O    4    0.09165    0.18804    0.27048    1.00000    0.00000
 O    4    0.07451    0.89635    0.26995    1.00000    0.00000
 O    4    0.25789    0.31692    0.64388    1.00000    0.00000
 O    4    0.81716    0.62032    0.66168    1.00000    0.00000
 O    4    0.11993    0.50910    0.28544    1.00000    0.00000
 O    4    0.18766    0.64636    0.29714    1.00000    0.00000
 O    4    0.33678    0.92207    0.26980    1.00000    0.00000
 O    4    0.57362    0.89906    0.27090    1.00000    0.00000
 O    4    0.82518    0.89600    0.27143    1.00000    0.00000
Pd    5    0.00000    0.00000    0.00000    1.00000    0.00000
Pd    5    0.00049    0.00004    0.23335    1.00000    0.00000
Pd    5    0.16839    0.08145    0.15274    1.00000    0.00000
Pd    5    0.08333    0.16667    0.07487    1.00000    0.00000
Pd    5    0.25000    0.00000    0.00000    1.00000    0.00000
Pd    5    0.25002    0.00360    0.23012    1.00000    0.00000
Pd    5    0.41447    0.08259    0.15259    1.00000    0.00000
Pd    5    0.33333    0.16667    0.07487    1.00000    0.00000
Pd    5    0.50000    0.00000    0.00000    1.00000    0.00000
Pd    5    0.50734    0.00700    0.23146    1.00000    0.00000
Pd    5    0.66892    0.08130    0.15241    1.00000    0.00000
Pd    5    0.58333    0.16667    0.07487    1.00000    0.00000
Pd    5    0.75000    0.00000    0.00000    1.00000    0.00000
Pd    5    0.75081    0.00010    0.23442    1.00000    0.00000
Pd    5    0.91203    0.07927    0.15205    1.00000    0.00000
Pd    5    0.83333    0.16667    0.07487    1.00000    0.00000
Pd    5    0.00000    0.25000    0.00000    1.00000    0.00000
Pd    5    0.00408    0.25946    0.22716    1.00000    0.00000
Pd    5    0.16510    0.33424    0.15080    1.00000    0.00000
Pd    5    0.08333    0.41667    0.07487    1.00000    0.00000
Pd    5    0.25000    0.25000    0.00000    1.00000    0.00000
Pd    5    0.26025    0.26874    0.23133    1.00000    0.00000
Pd    5    0.41930    0.33246    0.15160    1.00000    0.00000
Pd    5    0.33333    0.41667    0.07487    1.00000    0.00000
Pd    5    0.50000    0.25000    0.00000    1.00000    0.00000
Pd    5    0.50999    0.27034    0.23066    1.00000    0.00000
Pd    5    0.66945    0.33658    0.15109    1.00000    0.00000
Pd    5    0.58333    0.41667    0.07487    1.00000    0.00000
Pd    5    0.75000    0.25000    0.00000    1.00000    0.00000
Pd    5    0.76065    0.26847    0.22881    1.00000    0.00000
Pd    5    0.91614    0.33170    0.15073    1.00000    0.00000
Pd    5    0.83333    0.41667    0.07487    1.00000    0.00000
Pd    5    0.00000    0.50000    0.00000    1.00000    0.00000
Pd    5    0.00273    0.50649    0.22714    1.00000    0.00000
Pd    5    0.16991    0.58487    0.14995    1.00000    0.00000
Pd    5    0.08333    0.66667    0.07487    1.00000    0.00000
Pd    5    0.25000    0.50000    0.00000    1.00000    0.00000
Pd    5    0.25262    0.50889    0.22956    1.00000    0.00000
Pd    5    0.41624    0.58704    0.15146    1.00000    0.00000
Pd    5    0.33333    0.66667    0.07487    1.00000    0.00000
Pd    5    0.50000    0.50000    0.00000    1.00000    0.00000
Pd    5    0.51004    0.51163    0.23041    1.00000    0.00000
Pd    5    0.66933    0.58498    0.15004    1.00000    0.00000
Pd    5    0.58333    0.66667    0.07487    1.00000    0.00000
Pd    5    0.75000    0.50000    0.00000    1.00000    0.00000
Pd    5    0.75356    0.50760    0.22611    1.00000    0.00000
Pd    5    0.91766    0.58385    0.15093    1.00000    0.00000
Pd    5    0.83333    0.66667    0.07487    1.00000    0.00000
Pd    5    0.00000    0.75000    0.00000    1.00000    0.00000
Pd    5    0.99517    0.74514    0.22567    1.00000    0.00000
Pd    5    0.17119    0.83758    0.15143    1.00000    0.00000
Pd    5    0.08333    0.91667    0.07487    1.00000    0.00000
Pd    5    0.25000    0.75000    0.00000    1.00000    0.00000
Pd    5    0.24683    0.74562    0.23480    1.00000    0.00000
Pd    5    0.41628    0.83719    0.15156    1.00000    0.00000
Pd    5    0.33333    0.91667    0.07487    1.00000    0.00000
Pd    5    0.50000    0.75000    0.00000    1.00000    0.00000
Pd    5    0.49884    0.74931    0.22584    1.00000    0.00000
Pd    5    0.66784    0.83815    0.14974    1.00000    0.00000
Pd    5    0.58333    0.91667    0.07487    1.00000    0.00000
Pd    5    0.75000    0.75000    0.00000    1.00000    0.00000
Pd    5    0.75147    0.74746    0.22562    1.00000    0.00000
Pd    5    0.91992    0.83678    0.14936    1.00000    0.00000
Pd    5    0.83333    0.91667    0.07487    1.00000    0.00000
END
