# Supplementary material for: Intentional Formation of Persistent Surface Redox Mediators by Adsorption of Polyconjugated Carbonyl Complexes to Pd Nanoparticles
Source: J Am Chem Soc. 2025 Apr 4;147(20):16885–900. doi: 10.1021/jacs.4c15874 (PMC12100725; doi:10.1021/jacs.4c15874)
Supplement: Supplementary file 2 [file ja4c15874_si_002.zip › Structures/Heterogeneous/Adsorption/Quinones/8_16_O, 5_16_H/Physisorbed/HKH.res]

TITL CONTCAR
CELL 0.0000 11.0046 11.0046 30.0000 90.0000 90.0000 120.0000
LATT -1
SFAC C H O Pd
 C    1    0.39820    0.42617    0.61806    1.00000    0.00000
 C    1    0.49468    0.36354    0.61736    1.00000    0.00000
 C    1    0.46091    0.58521    0.61630    1.00000    0.00000
 C    1    0.62002    0.68159    0.61766    1.00000    0.00000
 C    1    0.65330    0.45991    0.61347    1.00000    0.00000
 C    1    0.71637    0.61881    0.61655    1.00000    0.00000
 H    2    0.58684    0.66643    0.18386    1.00000    0.00000
 H    2    0.33292    0.41388    0.18086    1.00000    0.00000
 H    2    0.08105    0.16449    0.17691    1.00000    0.00000
 H    2    0.58552    0.16954    0.17583    1.00000    0.00000
 H    2    0.09257    0.66982    0.18307    1.00000    0.00000
 H    2    0.35964    0.46528    0.26046    1.00000    0.00000
 O    3    0.44502    0.23635    0.61975    1.00000    0.00000
 O    3    0.72983    0.40980    0.60876    1.00000    0.00000
 O    3    0.38374    0.63540    0.61461    1.00000    0.00000
 O    3    0.67019    0.80892    0.61952    1.00000    0.00000
 O    3    0.84599    0.19348    0.26908    1.00000    0.00000
 O    3    0.60169    0.19888    0.27024    1.00000    0.00000
 O    3    0.34502    0.18564    0.26994    1.00000    0.00000
 O    3    0.09154    0.18976    0.27039    1.00000    0.00000
 O    3    0.07602    0.90055    0.26978    1.00000    0.00000
 O    3    0.27086    0.34905    0.62000    1.00000    0.00000
 O    3    0.84382    0.69559    0.61805    1.00000    0.00000
 O    3    0.12472    0.51332    0.28578    1.00000    0.00000
 O    3    0.19321    0.65007    0.29744    1.00000    0.00000
 O    3    0.33886    0.92629    0.26962    1.00000    0.00000
 O    3    0.57547    0.90354    0.27002    1.00000    0.00000
 O    3    0.82602    0.90013    0.27070    1.00000    0.00000
Pd    4    0.00000    0.00000    0.00000    1.00000    0.00000
Pd    4    0.00181    0.00335    0.23295    1.00000    0.00000
Pd    4    0.16929    0.08365    0.15271    1.00000    0.00000
Pd    4    0.08333    0.16667    0.07487    1.00000    0.00000
Pd    4    0.25000    0.00000    0.00000    1.00000    0.00000
Pd    4    0.25135    0.00699    0.23004    1.00000    0.00000
Pd    4    0.41515    0.08467    0.15239    1.00000    0.00000
Pd    4    0.33333    0.16667    0.07487    1.00000    0.00000
Pd    4    0.50000    0.00000    0.00000    1.00000    0.00000
Pd    4    0.50810    0.01009    0.23065    1.00000    0.00000
Pd    4    0.66973    0.08327    0.15209    1.00000    0.00000
Pd    4    0.58333    0.16667    0.07487    1.00000    0.00000
Pd    4    0.75000    0.00000    0.00000    1.00000    0.00000
Pd    4    0.75202    0.00345    0.23331    1.00000    0.00000
Pd    4    0.91267    0.08117    0.15192    1.00000    0.00000
Pd    4    0.83333    0.16667    0.07487    1.00000    0.00000
Pd    4    0.00000    0.25000    0.00000    1.00000    0.00000
Pd    4    0.00578    0.26323    0.22715    1.00000    0.00000
Pd    4    0.16541    0.33591    0.15075    1.00000    0.00000
Pd    4    0.08333    0.41667    0.07487    1.00000    0.00000
Pd    4    0.25000    0.25000    0.00000    1.00000    0.00000
Pd    4    0.26181    0.27259    0.23205    1.00000    0.00000
Pd    4    0.42006    0.33453    0.15165    1.00000    0.00000
Pd    4    0.33333    0.41667    0.07487    1.00000    0.00000
Pd    4    0.50000    0.25000    0.00000    1.00000    0.00000
Pd    4    0.51111    0.27366    0.23066    1.00000    0.00000
Pd    4    0.67050    0.33953    0.15100    1.00000    0.00000
Pd    4    0.58333    0.41667    0.07487    1.00000    0.00000
Pd    4    0.75000    0.25000    0.00000    1.00000    0.00000
Pd    4    0.76208    0.27211    0.22843    1.00000    0.00000
Pd    4    0.91698    0.33411    0.15076    1.00000    0.00000
Pd    4    0.83333    0.41667    0.07487    1.00000    0.00000
Pd    4    0.00000    0.50000    0.00000    1.00000    0.00000
Pd    4    0.00442    0.51014    0.22774    1.00000    0.00000
Pd    4    0.17008    0.58668    0.14996    1.00000    0.00000
Pd    4    0.08333    0.66667    0.07487    1.00000    0.00000
Pd    4    0.25000    0.50000    0.00000    1.00000    0.00000
Pd    4    0.25377    0.51239    0.22933    1.00000    0.00000
Pd    4    0.41636    0.58850    0.15133    1.00000    0.00000
Pd    4    0.33333    0.66667    0.07487    1.00000    0.00000
Pd    4    0.50000    0.50000    0.00000    1.00000    0.00000
Pd    4    0.51156    0.51491    0.23047    1.00000    0.00000
Pd    4    0.67013    0.58748    0.15010    1.00000    0.00000
Pd    4    0.58333    0.66667    0.07487    1.00000    0.00000
Pd    4    0.75000    0.50000    0.00000    1.00000    0.00000
Pd    4    0.75487    0.51093    0.22613    1.00000    0.00000
Pd    4    0.91876    0.58631    0.15109    1.00000    0.00000
Pd    4    0.83333    0.66667    0.07487    1.00000    0.00000
Pd    4    0.00000    0.75000    0.00000    1.00000    0.00000
Pd    4    0.99637    0.74842    0.22593    1.00000    0.00000
Pd    4    0.17203    0.83959    0.15159    1.00000    0.00000
Pd    4    0.08333    0.91667    0.07487    1.00000    0.00000
Pd    4    0.25000    0.75000    0.00000    1.00000    0.00000
Pd    4    0.24803    0.74902    0.23516    1.00000    0.00000
Pd    4    0.41680    0.83893    0.15140    1.00000    0.00000
Pd    4    0.33333    0.91667    0.07487    1.00000    0.00000
Pd    4    0.50000    0.75000    0.00000    1.00000    0.00000
Pd    4    0.49976    0.75227    0.22565    1.00000    0.00000
Pd    4    0.66836    0.83955    0.14962    1.00000    0.00000
Pd    4    0.58333    0.91667    0.07487    1.00000    0.00000
Pd    4    0.75000    0.75000    0.00000    1.00000    0.00000
Pd    4    0.75264    0.75063    0.22542    1.00000    0.00000
Pd    4    0.92083    0.83867    0.14933    1.00000    0.00000
Pd    4    0.83333    0.91667    0.07487    1.00000    0.00000
END
