# Supplementary material for: Intentional Formation of Persistent Surface Redox Mediators by Adsorption of Polyconjugated Carbonyl Complexes to Pd Nanoparticles
Source: J Am Chem Soc. 2025 Apr 4;147(20):16885–900. doi: 10.1021/jacs.4c15874 (PMC12100725; doi:10.1021/jacs.4c15874)
Supplement: Supplementary file 2 [file ja4c15874_si_002.zip › Structures/Heterogeneous/Adsorption/Quinones/8_16_O, 5_16_H/Physisorbed/NQ.res]

TITL CONTCAR
CELL 0.0000 11.0046 11.0046 30.0000 90.0000 90.0000 120.0000
LATT -1
SFAC C H O Pd
 C    1    0.41568    0.31289    0.61314    1.00000    0.00000
 C    1    0.52663    0.27727    0.60530    1.00000    0.00000
 C    1    0.45995    0.46165    0.62283    1.00000    0.00000
 C    1    0.60362    0.56185    0.62781    1.00000    0.00000
 C    1    0.66381    0.37311    0.60973    1.00000    0.00000
 C    1    0.71151    0.51932    0.62299    1.00000    0.00000
 C    1    0.35921    0.50311    0.62691    1.00000    0.00000
 C    1    0.64406    0.70171    0.63704    1.00000    0.00000
 C    1    0.54289    0.74208    0.64110    1.00000    0.00000
 C    1    0.40050    0.64287    0.63592    1.00000    0.00000
 H    2    0.58751    0.66807    0.18257    1.00000    0.00000
 H    2    0.33256    0.41266    0.18106    1.00000    0.00000
 H    2    0.08019    0.16336    0.17687    1.00000    0.00000
 H    2    0.58412    0.16812    0.17599    1.00000    0.00000
 H    2    0.09307    0.66926    0.18332    1.00000    0.00000
 H    2    0.35892    0.46457    0.26069    1.00000    0.00000
 H    2    0.49104    0.16863    0.59606    1.00000    0.00000
 H    2    0.74606    0.34687    0.60418    1.00000    0.00000
 H    2    0.75546    0.77789    0.64066    1.00000    0.00000
 H    2    0.57483    0.85127    0.64820    1.00000    0.00000
 H    2    0.32162    0.67481    0.63884    1.00000    0.00000
 H    2    0.24879    0.42455    0.62265    1.00000    0.00000
 O    3    0.84344    0.18978    0.26902    1.00000    0.00000
 O    3    0.59939    0.19567    0.27057    1.00000    0.00000
 O    3    0.34257    0.18317    0.27029    1.00000    0.00000
 O    3    0.08928    0.18699    0.27042    1.00000    0.00000
 O    3    0.07341    0.89773    0.27006    1.00000    0.00000
 O    3    0.29016    0.22011    0.61153    1.00000    0.00000
 O    3    0.83808    0.60232    0.62970    1.00000    0.00000
 O    3    0.12029    0.50980    0.28592    1.00000    0.00000
 O    3    0.18873    0.64699    0.29762    1.00000    0.00000
 O    3    0.33663    0.92346    0.26978    1.00000    0.00000
 O    3    0.57305    0.90043    0.27014    1.00000    0.00000
 O    3    0.82342    0.89708    0.27083    1.00000    0.00000
Pd    4    0.00000    0.00000    0.00000    1.00000    0.00000
Pd    4    0.99939    0.00035    0.23280    1.00000    0.00000
Pd    4    0.16813    0.08217    0.15275    1.00000    0.00000
Pd    4    0.08333    0.16667    0.07487    1.00000    0.00000
Pd    4    0.25000    0.00000    0.00000    1.00000    0.00000
Pd    4    0.24909    0.00438    0.23016    1.00000    0.00000
Pd    4    0.41385    0.08322    0.15256    1.00000    0.00000
Pd    4    0.33333    0.16667    0.07487    1.00000    0.00000
Pd    4    0.50000    0.00000    0.00000    1.00000    0.00000
Pd    4    0.50559    0.00715    0.23056    1.00000    0.00000
Pd    4    0.66848    0.08193    0.15214    1.00000    0.00000
Pd    4    0.58333    0.16667    0.07487    1.00000    0.00000
Pd    4    0.75000    0.00000    0.00000    1.00000    0.00000
Pd    4    0.74944    0.00017    0.23298    1.00000    0.00000
Pd    4    0.91164    0.07987    0.15190    1.00000    0.00000
Pd    4    0.83333    0.16667    0.07487    1.00000    0.00000
Pd    4    0.00000    0.25000    0.00000    1.00000    0.00000
Pd    4    0.00354    0.26051    0.22710    1.00000    0.00000
Pd    4    0.16451    0.33464    0.15082    1.00000    0.00000
Pd    4    0.08333    0.41667    0.07487    1.00000    0.00000
Pd    4    0.25000    0.25000    0.00000    1.00000    0.00000
Pd    4    0.25967    0.26979    0.23200    1.00000    0.00000
Pd    4    0.41901    0.33296    0.15167    1.00000    0.00000
Pd    4    0.33333    0.41667    0.07487    1.00000    0.00000
Pd    4    0.50000    0.25000    0.00000    1.00000    0.00000
Pd    4    0.50918    0.27135    0.23110    1.00000    0.00000
Pd    4    0.66931    0.33782    0.15095    1.00000    0.00000
Pd    4    0.58333    0.41667    0.07487    1.00000    0.00000
Pd    4    0.75000    0.25000    0.00000    1.00000    0.00000
Pd    4    0.75971    0.26927    0.22858    1.00000    0.00000
Pd    4    0.91585    0.33265    0.15078    1.00000    0.00000
Pd    4    0.83333    0.41667    0.07487    1.00000    0.00000
Pd    4    0.00000    0.50000    0.00000    1.00000    0.00000
Pd    4    0.00191    0.50734    0.22760    1.00000    0.00000
Pd    4    0.16909    0.58534    0.15004    1.00000    0.00000
Pd    4    0.08333    0.66667    0.07487    1.00000    0.00000
Pd    4    0.25000    0.50000    0.00000    1.00000    0.00000
Pd    4    0.25148    0.50956    0.22951    1.00000    0.00000
Pd    4    0.41505    0.58695    0.15132    1.00000    0.00000
Pd    4    0.33333    0.66667    0.07487    1.00000    0.00000
Pd    4    0.50000    0.50000    0.00000    1.00000    0.00000
Pd    4    0.50919    0.51224    0.23020    1.00000    0.00000
Pd    4    0.66905    0.58591    0.15000    1.00000    0.00000
Pd    4    0.58333    0.66667    0.07487    1.00000    0.00000
Pd    4    0.75000    0.50000    0.00000    1.00000    0.00000
Pd    4    0.75260    0.50809    0.22586    1.00000    0.00000
Pd    4    0.91782    0.58490    0.15107    1.00000    0.00000
Pd    4    0.83333    0.66667    0.07487    1.00000    0.00000
Pd    4    0.00000    0.75000    0.00000    1.00000    0.00000
Pd    4    0.99413    0.74573    0.22598    1.00000    0.00000
Pd    4    0.17080    0.83814    0.15167    1.00000    0.00000
Pd    4    0.08333    0.91667    0.07487    1.00000    0.00000
Pd    4    0.25000    0.75000    0.00000    1.00000    0.00000
Pd    4    0.24551    0.74615    0.23525    1.00000    0.00000
Pd    4    0.41564    0.83755    0.15140    1.00000    0.00000
Pd    4    0.33333    0.91667    0.07487    1.00000    0.00000
Pd    4    0.50000    0.75000    0.00000    1.00000    0.00000
Pd    4    0.49733    0.74931    0.22563    1.00000    0.00000
Pd    4    0.66737    0.83851    0.14967    1.00000    0.00000
Pd    4    0.58333    0.91667    0.07487    1.00000    0.00000
Pd    4    0.75000    0.75000    0.00000    1.00000    0.00000
Pd    4    0.75022    0.74750    0.22548    1.00000    0.00000
Pd    4    0.91969    0.83729    0.14942    1.00000    0.00000
Pd    4    0.83333    0.91667    0.07487    1.00000    0.00000
END
