# Supplementary material for: Intentional Formation of Persistent Surface Redox Mediators by Adsorption of Polyconjugated Carbonyl Complexes to Pd Nanoparticles
Source: J Am Chem Soc. 2025 Apr 4;147(20):16885–900. doi: 10.1021/jacs.4c15874 (PMC12100725; doi:10.1021/jacs.4c15874)
Supplement: Supplementary file 2 [file ja4c15874_si_002.zip › Structures/Heterogeneous/Surface_Reactions/NoMediator/FirstProtonElectronTransfer/DirectSurfaceHydrogenation/NEB.arc]

!BIOSYM archive 3
PBC=ON

!DATE Mon Jan 01 12:00:00 2000
PBC   11.00460  11.00460  30.00000  90.00000  90.00000 120.00001 (P1)
H1       2.71876        6.40772        5.88462          1              H   0.000
H2       1.11402        4.14580        5.75770          1              H   0.000
H3      -0.00538        1.55281        5.28678          1              H   0.000
H4       5.49626        1.58870        5.28013          1              H   0.000
H5      -2.70138        6.33738        5.48858          1              H   0.000
H6       1.40736        5.64625        7.77277          1              H   0.000
H7       4.16583        4.51271       17.95855          1              H   0.000
H8       0.42793        3.44017       16.82330          1              H   0.000
H9      -0.22600        3.55991       14.55413          1              H   0.000
H10      4.15157        6.54227       18.57000          1              H   0.000
H11      3.13120        7.83179       18.69223          1              H   0.000
H12      2.45945        5.20814       15.71101          1              H   0.000
H13     -1.54997        7.44384       10.37259          1              H   0.000
H14     -2.49921        8.50586       11.04198          1              H   0.000
H15      1.35815        3.28823       14.80699          1              H   0.000
H16      0.31861        4.60535       17.89043          1              H   0.000
H17      4.97505        5.35042       16.80884          1              H   0.000
H18      1.51885        6.07623       16.69514          1              H   0.000
H19      2.09895        7.28490       14.90812          1              H   0.000
H20      6.10958        4.64270       14.94532          1              H   0.000
H21      5.19387        5.88310       14.55585          1              H   0.000
H22     -0.04815        2.01409        9.69163          1              H   0.000
H23     -0.83551        2.64604       10.90706          1              H   0.000
H24      6.80153        2.91290       13.42178          1              H   0.000
H25      7.99410        3.54389       14.24009          1              H   0.000
H26      8.16047        1.59322       16.96299          1              H   0.000
H27      8.73818        1.76311       18.43119          1              H   0.000
H28     -1.80719        5.34243       13.88723          1              H   0.000
H29     -1.71655        4.24594       12.73118          1              H   0.000
H30      2.45610        8.83375       14.67435          1              H   0.000
H31      0.10288        6.46102       18.90392          1              H   0.000
H32     -0.77680        6.52167       17.55999          1              H   0.000
H33     -0.60570        7.43321       20.63500          1              H   0.000
H34      0.76021        6.72534       21.02692          1              H   0.000
H35      3.30196        6.92230       22.20511          1              H   0.000
H36      9.50536        0.63823       15.38682          1              H   0.000
H37      8.22662        1.50699       14.84437          1              H   0.000
H38     -3.24728        8.05774       17.20467          1              H   0.000
H39      5.17891        7.46407       13.10661          1              H   0.000
H40      3.60359        7.34995       13.47685          1              H   0.000
H41      4.94070        4.30779       21.78082          1              H   0.000
H42      6.24622        5.21796       21.62215          1              H   0.000
H43      5.17586        8.25395       19.45581          1              H   0.000
H44      0.76849        0.05930       16.15967          1              H   0.000
H45      0.39613        1.35821       15.26482          1              H   0.000
H46      0.61365        3.12081       22.07974          1              H   0.000
H47      1.57976        1.81615       22.21366          1              H   0.000
H48     -0.77627        4.88065       21.19502          1              H   0.000
H49     -1.65756        3.52902       21.36277          1              H   0.000
H50      5.72737        2.06027       15.26564          1              H   0.000
H51      4.90205        0.81560       14.77991          1              H   0.000
H52      7.57986        1.89733       21.35229          1              H   0.000
H53      7.02626        3.35007       21.80291          1              H   0.000
H54      2.57391        3.56629       21.67979          1              H   0.000
H55      2.90548        5.05210       21.19441          1              H   0.000
H56     -4.17531        9.40328       21.09969          1              H   0.000
H57      5.41936        3.64479       11.87312          1              H   0.000
H58      5.79283        2.18824       11.45243          1              H   0.000
H59     -4.05479        7.05882       20.28116          1              H   0.000
H60      7.40704        5.62156       19.80144          1              H   0.000
H61      3.20327        4.42606       11.48616          1              H   0.000
H62      4.09162        5.40701       12.40981          1              H   0.000
H63      3.19233        7.06942       20.61550          1              H   0.000
H64     -1.53551        7.55455       14.20778          1              H   0.000
H65     -3.08644        7.32279       13.98736          1              H   0.000
H66      1.92573        8.92565       21.57721          1              H   0.000
H67      7.56994        3.64161       18.17461          1              H   0.000
H68      3.60565        2.89781       14.95284          1              H   0.000
H69      3.30668        3.87745       13.74344          1              H   0.000
H70      6.40425        4.74035       18.12199          1              H   0.000
H71     -0.34455        0.90634       19.40977          1              H   0.000
H72     -0.29840        2.41543       18.86666          1              H   0.000
H73      4.91613        1.31679        9.72161          1              H   0.000
H74      4.64387        0.13637       10.72848          1              H   0.000
H75      0.56536        8.46812       13.89798          1              H   0.000
H76     -0.60200        8.71902       12.83611          1              H   0.000
H77      4.29603        0.02086       19.61427          1              H   0.000
H78     -0.27785        9.50429       20.88177          1              H   0.000
H79      2.17523        3.45842       18.30428          1              H   0.000
H80      3.14794        3.61906       19.58617          1              H   0.000
H81      1.02544        8.34881       18.07502          1              H   0.000
H82      4.45837        1.07492       17.16102          1              H   0.000
H83      3.65815        1.83521       18.28935          1              H   0.000
H84      1.15210        3.68069       10.48163          1              H   0.000
H85      1.26664        5.24010       10.54013          1              H   0.000
H86     -2.84242        5.78665       17.37919          1              H   0.000
H87      1.22762        1.12538       11.18408          1              H   0.000
H88     -2.40174        6.57221       16.01768          1              H   0.000
H89      2.81097        1.06659       11.20958          1              H   0.000
H90     -2.22897        4.24831       10.28513          1              H   0.000
H91      1.62330        9.39687       20.13874          1              H   0.000
H92      7.75982        3.44548       11.22706          1              H   0.000
H93     -4.03069        9.00093       12.71323          1              H   0.000
H94     -4.69751        8.96536       14.14962          1              H   0.000
H95     -4.50762        8.84863       18.76423          1              H   0.000
H96      2.62509        0.03370       17.55466          1              H   0.000
H97      2.83199        0.05079       21.45725          1              H   0.000
H98      7.32960        0.25789       18.12747          1              H   0.000
O1       8.24977        1.51957        8.03065          1              O   0.000
O2       5.48515        1.52139        8.08203          1              O   0.000
O3       2.76479        1.62068        8.08303          1              O   0.000
O4      -0.03932        1.64733        8.06525          1              O   0.000
O5      -4.14140        8.53072        8.09514          1              O   0.000
O6      -1.55303        5.12958        8.64615          1              O   0.000
O7      -1.50537        6.51818        8.79273          1              O   0.000
O8       4.82317        5.25520       17.79498          1              O   0.000
O9       0.54835        3.64258       17.79285          1              O   0.000
O10      2.22341        6.11674       16.00442          1              O   0.000
O11      3.83979        7.30586       19.15837          1              O   0.000
O12     -1.59003        8.12142       11.08400          1              O   0.000
O13      0.42802        3.05662       15.10922          1              O   0.000
O14      2.11972        8.01401       14.20134          1              O   0.000
O15      5.73196        5.48323       15.28436          1              O   0.000
O16      7.16950        2.98177       14.35138          1              O   0.000
O17      7.88214        1.83729       17.88239          1              O   0.000
O18     -1.58833        4.37405       13.70576          1              O   0.000
O19      0.06626        2.32861       10.62969          1              O   0.000
O20      0.16838        6.42325       17.89902          1              O   0.000
O21     -0.10160        6.57358       20.57764          1              O   0.000
O22      2.65842        6.94563       21.47422          1              O   0.000
O23      8.50847        0.73585       15.39694          1              O   0.000
O24     -3.65964        8.96551       17.33151          1              O   0.000
O25     -4.38217        8.37165       13.39537          1              O   0.000
O26      4.40633        6.83363       13.18374          1              O   0.000
O27      5.83162        4.49496       22.17328          1              O   0.000
O28      0.21217        0.38122       15.38458          1              O   0.000
O29      1.49116        2.79472       22.43109          1              O   0.000
O30     -0.73811        3.92510       21.43077          1              O   0.000
O31      4.86591        1.59923       15.39091          1              O   0.000
O32      7.82102        2.84946       21.44558          1              O   0.000
O33      3.24269        4.12989       21.11895          1              O   0.000
O34      6.20919        3.02684       11.80550          1              O   0.000
O35      7.27722        6.19128       20.60132          1              O   0.000
O36      3.92561        4.44377       12.17049          1              O   0.000
O37     -2.25895        6.87572       14.32948          1              O   0.000
O38      7.38998        4.61555       18.25632          1              O   0.000
O39      2.99139        3.61948       14.65420          1              O   0.000
O40      7.01571        0.14237       21.09316          1              O   0.000
O41     -0.88804        1.71830       19.24619          1              O   0.000
O42      4.71507        1.12801       10.67183          1              O   0.000
O43     -0.39045        8.79904       13.78934          1              O   0.000
O44     -1.14048        9.16266       20.52446          1              O   0.000
O45      3.12518        3.35292       18.60318          1              O   0.000
O46      1.75195        8.85343       18.49948          1              O   0.000
O47      3.96768        0.91304       18.00529          1              O   0.000
O48      1.79500        4.44123       10.36525          1              O   0.000
O49     -2.36494        6.59940       17.01484          1              O   0.000
O50      2.00001        0.54308       11.40891          1              O   0.000
O51      8.72635        3.68609       11.08703          1              O   0.000
O52     -5.01465        8.81366       19.63213          1              O   0.000
O53      1.92168        0.22635       21.80595          1              O   0.000
Pd1      5.50230        9.53026       30.00000          1              Pd  0.000
Pd2      5.41598        9.43704        7.01559          1              Pd  0.000
Pd3      1.39384        0.76884        4.54343          1              Pd  0.000
Pd4     -0.00006        1.58841        2.24610          1              Pd  0.000
Pd5     -2.75115        9.53026       30.00000          1              Pd  0.000
Pd6     -2.70968        9.46279        6.95683          1              Pd  0.000
Pd7      4.07319        0.78992        4.53870          1              Pd  0.000
Pd8      2.75109        1.58841        2.24610          1              Pd  0.000
Pd9     -0.00000        9.53026       30.00000          1              Pd  0.000
Pd10     0.01079        9.48802        6.80903          1              Pd  0.000
Pd11     6.89880        0.80046        4.50926          1              Pd  0.000
Pd12     5.50224        1.58841        2.24610          1              Pd  0.000
Pd13     2.75115        9.53026       30.00000          1              Pd  0.000
Pd14     2.72394        9.47020        6.82546          1              Pd  0.000
Pd15     9.60510        0.76825        4.53135          1              Pd  0.000
Pd16     8.25339        1.58841        2.24610          1              Pd  0.000
Pd17     9.62902        2.38257       30.00000          1              Pd  0.000
Pd18     9.57841        2.45950        6.85514          1              Pd  0.000
Pd19    -0.01951        3.19144        4.54737          1              Pd  0.000
Pd20    -1.37563        3.97097        2.24610          1              Pd  0.000
Pd21     1.37557        2.38257       30.00000          1              Pd  0.000
Pd22     1.39157        2.48524        6.93023          1              Pd  0.000
Pd23     2.75764        3.16709        4.55638          1              Pd  0.000
Pd24     1.37552        3.97097        2.24610          1              Pd  0.000
Pd25     4.12672        2.38257       30.00000          1              Pd  0.000
Pd26     4.12346        2.50420        6.94681          1              Pd  0.000
Pd27     5.49389        3.20433        4.56443          1              Pd  0.000
Pd28     4.12667        3.97097        2.24610          1              Pd  0.000
Pd29     6.87787        2.38257       30.00000          1              Pd  0.000
Pd30     6.86837        2.54548        7.02556          1              Pd  0.000
Pd31     8.23674        3.17273        4.55824          1              Pd  0.000
Pd32     6.87782        3.97097        2.24610          1              Pd  0.000
Pd33     8.25345        4.76513       30.00000          1              Pd  0.000
Pd34    -2.76776        4.82644        6.88227          1              Pd  0.000
Pd35    -1.36000        5.55376        4.49521          1              Pd  0.000
Pd36    -2.75121        6.35354        2.24610          1              Pd  0.000
Pd37    -0.00000        4.76513       30.00000          1              Pd  0.000
Pd38    -0.02732        4.80688        6.96979          1              Pd  0.000
Pd39     1.36066        5.57805        4.52592          1              Pd  0.000
Pd40    -0.00006        6.35354        2.24610          1              Pd  0.000
Pd41     2.75115        4.76513       30.00000          1              Pd  0.000
Pd42     2.78392        4.82284        6.92231          1              Pd  0.000
Pd43     4.12531        5.56295        4.49059          1              Pd  0.000
Pd44     2.75109        6.35354        2.24610          1              Pd  0.000
Pd45     5.50230        4.76513       30.00000          1              Pd  0.000
Pd46     5.47375        4.81738        6.79572          1              Pd  0.000
Pd47     6.86764        5.56237        4.53572          1              Pd  0.000
Pd48     5.50224        6.35354        2.24610          1              Pd  0.000
Pd49     6.87787        7.14770       30.00000          1              Pd  0.000
Pd50     6.83503        7.09005        6.76333          1              Pd  0.000
Pd51    -2.73873        7.97560        4.52346          1              Pd  0.000
Pd52    -4.12678        8.73611        2.24610          1              Pd  0.000
Pd53    -1.37558        7.14770       30.00000          1              Pd  0.000
Pd54    -1.34230        7.17052        6.85937          1              Pd  0.000
Pd55    -0.01153        7.96691        4.55778          1              Pd  0.000
Pd56    -1.37563        8.73611        2.24610          1              Pd  0.000
Pd57     1.37557        7.14770       30.00000          1              Pd  0.000
Pd58     1.36502        7.18212        6.91142          1              Pd  0.000
Pd59     2.72661        7.96911        4.51876          1              Pd  0.000
Pd60     1.37552        8.73611        2.24610          1              Pd  0.000
Pd61     4.12672        7.14770       30.00000          1              Pd  0.000
Pd62     4.12734        7.15075        6.79256          1              Pd  0.000
Pd63     5.49292        7.96346        4.49619          1              Pd  0.000
Pd64     4.12667        8.73611        2.24610          1              Pd  0.000
end
end

!DATE Mon Jan 01 12:00:00 2000
PBC   11.00460  11.00460  30.00000  90.00000  90.00000 120.00001 (P1)
H1       2.71326        6.40930        5.89115          1              H   0.000
H2       1.10445        4.15692        5.76512          1              H   0.000
H3      -0.00666        1.55787        5.28648          1              H   0.000
H4       5.49533        1.59373        5.27908          1              H   0.000
H5      -2.70215        6.34589        5.48632          1              H   0.000
H6       1.41302        5.62519        7.79342          1              H   0.000
H7       4.16404        4.50879       17.95736          1              H   0.000
H8       0.43110        3.44095       16.82239          1              H   0.000
H9      -0.23057        3.56688       14.56118          1              H   0.000
H10      4.14986        6.53676       18.57076          1              H   0.000
H11      3.12858        7.82552       18.69134          1              H   0.000
H12      2.45445        5.20688       15.71194          1              H   0.000
H13     -1.52431        7.45508       10.37901          1              H   0.000
H14     -2.46962        8.52091       11.04744          1              H   0.000
H15      1.35609        3.29200       14.80045          1              H   0.000
H16      0.31761        4.60414       17.89100          1              H   0.000
H17      4.97381        5.34929       16.80952          1              H   0.000
H18      1.51310        6.07457       16.69536          1              H   0.000
H19      2.09626        7.28095       14.90703          1              H   0.000
H20      6.10208        4.64344       14.94474          1              H   0.000
H21      5.19801        5.89398       14.55972          1              H   0.000
H22     -0.00371        2.05148        9.68913          1              H   0.000
H23     -0.78079        2.67987       10.91025          1              H   0.000
H24      6.80598        2.90917       13.42132          1              H   0.000
H25      7.98795        3.54139       14.25220          1              H   0.000
H26      8.15012        1.58892       16.96272          1              H   0.000
H27      8.73443        1.75910       18.42841          1              H   0.000
H28     -1.81687        5.34570       13.90061          1              H   0.000
H29     -1.71329        4.24804       12.74657          1              H   0.000
H30      2.44990        8.83061       14.67260          1              H   0.000
H31      0.09877        6.45587       18.90354          1              H   0.000
H32     -0.78385        6.51659       17.56162          1              H   0.000
H33     -0.60491        7.42561       20.63313          1              H   0.000
H34      0.76025        6.71756       21.02654          1              H   0.000
H35      3.29809        6.91530       22.20566          1              H   0.000
H36      9.49284        0.63989       15.38394          1              H   0.000
H37      8.20988        1.50523       14.84545          1              H   0.000
H38     -3.25707        8.04953       17.20210          1              H   0.000
H39      5.18286        7.48213       13.11053          1              H   0.000
H40      3.60632        7.35827       13.48182          1              H   0.000
H41      4.93568        4.29827       21.77871          1              H   0.000
H42      6.23992        5.20978       21.62107          1              H   0.000
H43      5.17245        8.25162       19.45605          1              H   0.000
H44      0.75936        0.05993       16.15876          1              H   0.000
H45      0.38856        1.36315       15.26887          1              H   0.000
H46      0.61393        3.11486       22.07763          1              H   0.000
H47      1.58262        1.81171       22.21121          1              H   0.000
H48     -0.77721        4.87425       21.19479          1              H   0.000
H49     -1.65979        3.52352       21.36618          1              H   0.000
H50      5.71461        2.05365       15.25986          1              H   0.000
H51      4.89185        0.80833       14.77236          1              H   0.000
H52      7.57794        1.89066       21.35619          1              H   0.000
H53      7.02320        3.34297       21.80863          1              H   0.000
H54      2.57228        3.56024       21.67797          1              H   0.000
H55      2.90401        5.04608       21.19110          1              H   0.000
H56     -4.17297        9.40014       21.09611          1              H   0.000
H57      5.45024        3.65460       11.87515          1              H   0.000
H58      5.81450        2.19766       11.44576          1              H   0.000
H59     -4.06012        7.05342       20.28056          1              H   0.000
H60      7.40020        5.61487       19.80129          1              H   0.000
H61      3.24994        4.44129       11.48624          1              H   0.000
H62      4.12422        5.41586       12.42482          1              H   0.000
H63      3.18951        7.06467       20.61601          1              H   0.000
H64     -1.54178        7.55563       14.21391          1              H   0.000
H65     -3.09319        7.33195       13.99093          1              H   0.000
H66      1.92301        8.92249       21.57578          1              H   0.000
H67      7.56359        3.63169       18.17502          1              H   0.000
H68      3.59896        2.89253       14.94416          1              H   0.000
H69      3.31613        3.88126       13.73888          1              H   0.000
H70      6.39919        4.73261       18.12332          1              H   0.000
H71     -0.34736        0.90521       19.40452          1              H   0.000
H72     -0.29996        2.41434       18.85964          1              H   0.000
H73      4.92851        1.33177        9.71740          1              H   0.000
H74      4.67270        0.15272       10.72981          1              H   0.000
H75      0.56076        8.46243       13.89556          1              H   0.000
H76     -0.60855        8.70143       12.83405          1              H   0.000
H77      4.29586        0.01263       19.60385          1              H   0.000
H78     -0.27766        9.49844       20.87167          1              H   0.000
H79      2.17641        3.45528       18.30296          1              H   0.000
H80      3.14909        3.61293       19.58404          1              H   0.000
H81      1.02078        8.34458       18.07508          1              H   0.000
H82      4.44931        1.06776       17.15265          1              H   0.000
H83      3.65469        1.82798       18.28436          1              H   0.000
H84      1.20452        3.73075       10.46939          1              H   0.000
H85      1.33129        5.28876       10.56217          1              H   0.000
H86     -2.85042        5.77683       17.38114          1              H   0.000
H87      1.26643        1.14977       11.18051          1              H   0.000
H88     -2.41231        6.56674       16.02017          1              H   0.000
H89      2.84755        1.07612       11.21312          1              H   0.000
H90     -2.20317        4.25865       10.29789          1              H   0.000
H91      1.62390        9.39258       20.13587          1              H   0.000
H92      7.79300        3.44351       11.23370          1              H   0.000
H93     -4.02049        9.01961       12.71297          1              H   0.000
H94     -4.69686        8.98435       14.14638          1              H   0.000
H95     -4.51323        8.84533       18.76081          1              H   0.000
H96      2.61677        0.02562       17.54874          1              H   0.000
H97      2.83597        0.04585       21.44915          1              H   0.000
H98      7.32591        0.25360       18.12683          1              H   0.000
O1       8.24519        1.52253        8.02842          1              O   0.000
O2       5.48677        1.52292        8.08014          1              O   0.000
O3       2.76389        1.62838        8.08148          1              O   0.000
O4      -0.04050        1.65838        8.06736          1              O   0.000
O5      -4.14486        8.54179        8.09421          1              O   0.000
O6      -1.59470        5.14303        8.65679          1              O   0.000
O7      -1.53049        6.53108        8.79836          1              O   0.000
O8       4.82155        5.25184       17.79535          1              O   0.000
O9       0.54906        3.64197       17.79282          1              O   0.000
O10      2.21841        6.11540       16.00545          1              O   0.000
O11      3.83621        7.29988       19.15906          1              O   0.000
O12     -1.56052        8.13579       11.08793          1              O   0.000
O13      0.42800        3.06080       15.10884          1              O   0.000
O14      2.11839        8.00891       14.19912          1              O   0.000
O15      5.73330        5.48674       15.28632          1              O   0.000
O16      7.16465        2.97600       14.35532          1              O   0.000
O17      7.87520        1.83122       17.88367          1              O   0.000
O18     -1.59408        4.37759       13.72234          1              O   0.000
O19      0.12194        2.37386       10.62293          1              O   0.000
O20      0.16245        6.42184       17.89843          1              O   0.000
O21     -0.10310        6.56416       20.58058          1              O   0.000
O22      2.65488        6.94163       21.47464          1              O   0.000
O23      8.49585        0.73261       15.39496          1              O   0.000
O24     -3.66844        8.95793       17.32626          1              O   0.000
O25     -4.37895        8.39129       13.39225          1              O   0.000
O26      4.41414        6.84753       13.19205          1              O   0.000
O27      5.82679        4.48510       22.17134          1              O   0.000
O28      0.20359        0.38564       15.38526          1              O   0.000
O29      1.49201        2.79010       22.42884          1              O   0.000
O30     -0.73940        3.91803       21.42867          1              O   0.000
O31      4.85323        1.59186       15.38368          1              O   0.000
O32      7.82049        2.84167       21.45749          1              O   0.000
O33      3.24114        4.12389       21.11618          1              O   0.000
O34      6.23626        3.03165       11.80362          1              O   0.000
O35      7.26537        6.18365       20.60086          1              O   0.000
O36      3.96197        4.45228       12.18145          1              O   0.000
O37     -2.26856        6.87963       14.33254          1              O   0.000
O38      7.38472        4.60580       18.25773          1              O   0.000
O39      2.99064        3.61893       14.64465          1              O   0.000
O40      7.01607        0.13967       21.08975          1              O   0.000
O41     -0.89020        1.71717       19.23815          1              O   0.000
O42      4.73442        1.14461       10.66974          1              O   0.000
O43     -0.39477        8.79298       13.78654          1              O   0.000
O44     -1.14001        9.15590       20.51471          1              O   0.000
O45      3.12697        3.34877       18.60033          1              O   0.000
O46      1.74990        8.84796       18.49643          1              O   0.000
O47      3.96145        0.90536       17.99854          1              O   0.000
O48      1.84894        4.49041       10.35517          1              O   0.000
O49     -2.37277        6.58961       17.01703          1              O   0.000
O50      2.03112        0.55948       11.41063          1              O   0.000
O51      8.75844        3.68909       11.09565          1              O   0.000
O52     -5.01864        8.81279       19.62970          1              O   0.000
O53      1.92676        0.22081       21.80135          1              O   0.000
Pd1      5.50230        9.53026       30.00000          1              Pd  0.000
Pd2      5.41194        9.44635        7.01637          1              Pd  0.000
Pd3      1.39281        0.77192        4.54244          1              Pd  0.000
Pd4     -0.00006        1.58841        2.24610          1              Pd  0.000
Pd5     -2.75115        9.53026       30.00000          1              Pd  0.000
Pd6     -2.70987        9.46850        6.95689          1              Pd  0.000
Pd7      4.07390        0.79186        4.53927          1              Pd  0.000
Pd8      2.75109        1.58841        2.24610          1              Pd  0.000
Pd9     -0.00000        9.53026       30.00000          1              Pd  0.000
Pd10     0.01231        9.48626        6.81079          1              Pd  0.000
Pd11     6.89794        0.80336        4.51003          1              Pd  0.000
Pd12     5.50224        1.58841        2.24610          1              Pd  0.000
Pd13     2.75115        9.53026       30.00000          1              Pd  0.000
Pd14     2.71964        9.47006        6.82776          1              Pd  0.000
Pd15     9.60241        0.77112        4.53331          1              Pd  0.000
Pd16     8.25339        1.58841        2.24610          1              Pd  0.000
Pd17     9.62902        2.38257       30.00000          1              Pd  0.000
Pd18     9.57425        2.46471        6.85581          1              Pd  0.000
Pd19    -0.02039        3.19572        4.54849          1              Pd  0.000
Pd20    -1.37563        3.97097        2.24610          1              Pd  0.000
Pd21     1.37557        2.38257       30.00000          1              Pd  0.000
Pd22     1.39019        2.48706        6.92422          1              Pd  0.000
Pd23     2.75734        3.17100        4.55579          1              Pd  0.000
Pd24     1.37552        3.97097        2.24610          1              Pd  0.000
Pd25     4.12672        2.38257       30.00000          1              Pd  0.000
Pd26     4.12443        2.50531        6.94255          1              Pd  0.000
Pd27     5.49345        3.20905        4.56462          1              Pd  0.000
Pd28     4.12667        3.97097        2.24610          1              Pd  0.000
Pd29     6.87787        2.38257       30.00000          1              Pd  0.000
Pd30     6.86649        2.55089        7.02258          1              Pd  0.000
Pd31     8.23552        3.17789        4.55965          1              Pd  0.000
Pd32     6.87782        3.97097        2.24610          1              Pd  0.000
Pd33     8.25345        4.76513       30.00000          1              Pd  0.000
Pd34    -2.77091        4.83488        6.88418          1              Pd  0.000
Pd35    -1.35922        5.55714        4.49774          1              Pd  0.000
Pd36    -2.75121        6.35354        2.24610          1              Pd  0.000
Pd37    -0.00000        4.76513       30.00000          1              Pd  0.000
Pd38    -0.03149        4.80663        6.98035          1              Pd  0.000
Pd39     1.36069        5.58209        4.53236          1              Pd  0.000
Pd40    -0.00006        6.35354        2.24610          1              Pd  0.000
Pd41     2.75115        4.76513       30.00000          1              Pd  0.000
Pd42     2.78546        4.82255        6.92709          1              Pd  0.000
Pd43     4.12392        5.56699        4.49170          1              Pd  0.000
Pd44     2.75109        6.35354        2.24610          1              Pd  0.000
Pd45     5.50230        4.76513       30.00000          1              Pd  0.000
Pd46     5.47338        4.82384        6.79568          1              Pd  0.000
Pd47     6.86708        5.56827        4.53581          1              Pd  0.000
Pd48     5.50224        6.35354        2.24610          1              Pd  0.000
Pd49     6.87787        7.14770       30.00000          1              Pd  0.000
Pd50     6.83184        7.10065        6.76178          1              Pd  0.000
Pd51    -2.73783        7.98003        4.52322          1              Pd  0.000
Pd52    -4.12678        8.73611        2.24610          1              Pd  0.000
Pd53    -1.37558        7.14770       30.00000          1              Pd  0.000
Pd54    -1.34205        7.17353        6.86354          1              Pd  0.000
Pd55    -0.00977        7.96730        4.56486          1              Pd  0.000
Pd56    -1.37563        8.73611        2.24610          1              Pd  0.000
Pd57     1.37557        7.14770       30.00000          1              Pd  0.000
Pd58     1.36471        7.17585        6.93812          1              Pd  0.000
Pd59     2.72235        7.97066        4.52511          1              Pd  0.000
Pd60     1.37552        8.73611        2.24610          1              Pd  0.000
Pd61     4.12672        7.14770       30.00000          1              Pd  0.000
Pd62     4.12527        7.15531        6.79524          1              Pd  0.000
Pd63     5.48947        7.96791        4.49545          1              Pd  0.000
Pd64     4.12667        8.73611        2.24610          1              Pd  0.000
end
end

!DATE Mon Jan 01 12:00:00 2000
PBC   11.00460  11.00460  30.00000  90.00000  90.00000 120.00001 (P1)
H1       2.70506        6.40880        5.89801          1              H   0.000
H2       1.15245        4.11977        5.75238          1              H   0.000
H3      -0.00760        1.55638        5.28697          1              H   0.000
H4       5.49118        1.59223        5.27354          1              H   0.000
H5      -2.70023        6.31218        5.52606          1              H   0.000
H6       1.42225        5.62466        7.79203          1              H   0.000
H7       4.16258        4.50565       17.95658          1              H   0.000
H8       0.43304        3.44008       16.82211          1              H   0.000
H9      -0.23062        3.57029       14.56688          1              H   0.000
H10      4.14958        6.53085       18.57109          1              H   0.000
H11      3.12701        7.81874       18.69177          1              H   0.000
H12      2.45211        5.20114       15.71068          1              H   0.000
H13     -1.46404        7.48598       10.38760          1              H   0.000
H14     -2.43062        8.53584       11.05428          1              H   0.000
H15      1.35694        3.29144       14.79689          1              H   0.000
H16      0.31624        4.60268       17.89097          1              H   0.000
H17      4.97362        5.34712       16.80975          1              H   0.000
H18      1.51054        6.06918       16.69385          1              H   0.000
H19      2.09663        7.27709       14.90640          1              H   0.000
H20      6.10010        4.64252       14.94478          1              H   0.000
H21      5.20199        5.89835       14.56317          1              H   0.000
H22      0.01996        2.06440        9.69086          1              H   0.000
H23     -0.74892        2.69766       10.91344          1              H   0.000
H24      6.81527        2.91632       13.41773          1              H   0.000
H25      7.98925        3.54078       14.26176          1              H   0.000
H26      8.14506        1.58454       16.96289          1              H   0.000
H27      8.73103        1.75562       18.42780          1              H   0.000
H28     -1.81830        5.34874       13.91170          1              H   0.000
H29     -1.70304        4.25355       12.75764          1              H   0.000
H30      2.44865        8.82754       14.67347          1              H   0.000
H31      0.09650        6.45299       18.90212          1              H   0.000
H32     -0.78745        6.51392       17.56096          1              H   0.000
H33     -0.60522        7.42133       20.63169          1              H   0.000
H34      0.75971        6.71325       21.02557          1              H   0.000
H35      3.29463        6.91039       22.20604          1              H   0.000
H36      9.48995        0.63874       15.38352          1              H   0.000
H37      8.20614        1.50247       14.84493          1              H   0.000
H38     -3.25977        8.04615       17.20236          1              H   0.000
H39      5.18674        7.49284       13.11263          1              H   0.000
H40      3.60984        7.36338       13.48485          1              H   0.000
H41      4.92992        4.29397       21.77591          1              H   0.000
H42      6.23410        5.20600       21.61953          1              H   0.000
H43      5.16845        8.24977       19.45425          1              H   0.000
H44      0.75753        0.05954       16.15828          1              H   0.000
H45      0.38710        1.36522       15.27125          1              H   0.000
H46      0.61275        3.10963       22.07397          1              H   0.000
H47      1.58206        1.80633       22.20738          1              H   0.000
H48     -0.77722        4.87163       21.19341          1              H   0.000
H49     -1.66112        3.52185       21.36639          1              H   0.000
H50      5.71278        2.05015       15.25610          1              H   0.000
H51      4.89003        0.80435       14.76996          1              H   0.000
H52      7.57682        1.88846       21.35715          1              H   0.000
H53      7.02033        3.33996       21.80970          1              H   0.000
H54      2.56917        3.55604       21.67508          1              H   0.000
H55      2.90024        5.04295       21.18938          1              H   0.000
H56     -4.17404        9.39675       21.09383          1              H   0.000
H57      5.47986        3.68283       11.87197          1              H   0.000
H58      5.84409        2.23104       11.43369          1              H   0.000
H59     -4.06397        7.05003       20.27928          1              H   0.000
H60      7.39632        5.61103       19.80163          1              H   0.000
H61      3.27111        4.45254       11.49045          1              H   0.000
H62      4.14186        5.42448       12.43265          1              H   0.000
H63      3.18760        7.06003       20.61626          1              H   0.000
H64     -1.54522        7.55906       14.21967          1              H   0.000
H65     -3.09689        7.33918       13.99342          1              H   0.000
H66      1.92163        8.92062       21.57653          1              H   0.000
H67      7.55955        3.62636       18.17693          1              H   0.000
H68      3.59943        2.88803       14.93774          1              H   0.000
H69      3.32551        3.88239       13.73514          1              H   0.000
H70      6.39568        4.72788       18.12450          1              H   0.000
H71     -0.35120        0.90381       19.40208          1              H   0.000
H72     -0.30293        2.41327       18.85757          1              H   0.000
H73      4.93757        1.35622        9.71718          1              H   0.000
H74      4.70449        0.19098       10.74815          1              H   0.000
H75      0.55897        8.45890       13.89629          1              H   0.000
H76     -0.61132        8.68733       12.83360          1              H   0.000
H77      4.29586        0.00922       19.60045          1              H   0.000
H78     -0.27801        9.49547       20.86868          1              H   0.000
H79      2.17562        3.45365       18.30203          1              H   0.000
H80      3.14819        3.61080       19.58296          1              H   0.000
H81      1.01871        8.33782       18.07609          1              H   0.000
H82      4.44744        1.06503       17.15068          1              H   0.000
H83      3.65341        1.82579       18.28262          1              H   0.000
H84      1.22767        3.75434       10.47759          1              H   0.000
H85      1.34838        5.31077       10.60385          1              H   0.000
H86     -2.85342        5.77254       17.38216          1              H   0.000
H87      1.29057        1.15877       11.18008          1              H   0.000
H88     -2.41772        6.56468       16.02141          1              H   0.000
H89      2.86994        1.09063       11.22106          1              H   0.000
H90     -2.15402        4.28735       10.30715          1              H   0.000
H91      1.62326        9.38908       20.13607          1              H   0.000
H92      7.82509        3.47390       11.22901          1              H   0.000
H93     -4.01119        9.02942       12.71365          1              H   0.000
H94     -4.69405        8.99417       14.14504          1              H   0.000
H95     -4.51776        8.84457       18.75861          1              H   0.000
H96      2.61524        0.02239       17.54758          1              H   0.000
H97      2.83529        0.04141       21.44625          1              H   0.000
H98      7.32329        0.24701       18.12756          1              H   0.000
O1       8.24296        1.52382        8.02962          1              O   0.000
O2       5.48666        1.52436        8.07768          1              O   0.000
O3       2.76391        1.62568        8.08270          1              O   0.000
O4      -0.04164        1.65540        8.07249          1              O   0.000
O5      -4.14664        8.54079        8.09666          1              O   0.000
O6      -1.49720        5.15740        8.66278          1              O   0.000
O7      -1.44999        6.54556        8.80129          1              O   0.000
O8       4.82056        5.24868       17.79536          1              O   0.000
O9       0.54869        3.64078       17.79297          1              O   0.000
O10      2.21667        6.10950       16.00483          1              O   0.000
O11      3.83482        7.29355       19.15963          1              O   0.000
O12     -1.51733        8.16120       11.10031          1              O   0.000
O13      0.43017        3.06137       15.10970          1              O   0.000
O14      2.11929        8.00545       14.19916          1              O   0.000
O15      5.73560        5.48674       15.28857          1              O   0.000
O16      7.16573        2.97441       14.35568          1              O   0.000
O17      7.87078        1.82608       17.88421          1              O   0.000
O18     -1.59214        4.38134       13.73484          1              O   0.000
O19      0.15214        2.39111       10.62229          1              O   0.000
O20      0.15931        6.42016       17.89691          1              O   0.000
O21     -0.10371        6.55966       20.57967          1              O   0.000
O22      2.65207        6.93767       21.47448          1              O   0.000
O23      8.49295        0.73025       15.39474          1              O   0.000
O24     -3.67019        8.95513       17.32502          1              O   0.000
O25     -4.37418        8.40172       13.39091          1              O   0.000
O26      4.42039        6.85598       13.19639          1              O   0.000
O27      5.82082        4.48108       22.16916          1              O   0.000
O28      0.20235        0.38730       15.38525          1              O   0.000
O29      1.49108        2.78484       22.42445          1              O   0.000
O30     -0.74028        3.91537       21.42757          1              O   0.000
O31      4.85183        1.58791       15.38140          1              O   0.000
O32      7.81904        2.83926       21.46113          1              O   0.000
O33      3.23788        4.12103       21.11381          1              O   0.000
O34      6.26793        3.06274       11.79554          1              O   0.000
O35      7.26215        6.18102       20.60057          1              O   0.000
O36      3.98389        4.46105       12.18527          1              O   0.000
O37     -2.27383        6.88447       14.33589          1              O   0.000
O38      7.38095        4.60045       18.26041          1              O   0.000
O39      2.99327        3.61586       14.63734          1              O   0.000
O40      7.01555        0.13760       21.08956          1              O   0.000
O41     -0.89355        1.71638       19.23599          1              O   0.000
O42      4.75334        1.18207       10.67416          1              O   0.000
O43     -0.39570        8.78957       13.78538          1              O   0.000
O44     -1.13976        9.15211       20.51115          1              O   0.000
O45      3.12630        3.34688       18.59904          1              O   0.000
O46      1.74748        8.84164       18.49778          1              O   0.000
O47      3.96003        0.90312       17.99694          1              O   0.000
O48      1.86750        4.51926       10.37551          1              O   0.000
O49     -2.37596        6.58539       17.01823          1              O   0.000
O50      2.05510        0.56888       11.41191          1              O   0.000
O51      8.79357        3.71408       11.10091          1              O   0.000
O52     -5.02466        8.81424       19.62665          1              O   0.000
O53      1.92631        0.21574       21.79939          1              O   0.000
Pd1      5.50230        9.53026       30.00000          1              Pd  0.000
Pd2      5.41028        9.44518        7.01808          1              Pd  0.000
Pd3      1.39119        0.76951        4.54394          1              Pd  0.000
Pd4     -0.00006        1.58841        2.24610          1              Pd  0.000
Pd5     -2.75115        9.53026       30.00000          1              Pd  0.000
Pd6     -2.71174        9.46683        6.95821          1              Pd  0.000
Pd7      4.07074        0.78932        4.53788          1              Pd  0.000
Pd8      2.75109        1.58841        2.24610          1              Pd  0.000
Pd9     -0.00000        9.53026       30.00000          1              Pd  0.000
Pd10     0.01206        9.48886        6.80633          1              Pd  0.000
Pd11     6.89765        0.80408        4.50869          1              Pd  0.000
Pd12     5.50224        1.58841        2.24610          1              Pd  0.000
Pd13     2.75115        9.53026       30.00000          1              Pd  0.000
Pd14     2.71930        9.47213        6.82760          1              Pd  0.000
Pd15     9.60152        0.77100        4.53474          1              Pd  0.000
Pd16     8.25339        1.58841        2.24610          1              Pd  0.000
Pd17     9.62902        2.38257       30.00000          1              Pd  0.000
Pd18     9.57556        2.46693        6.86259          1              Pd  0.000
Pd19    -0.02299        3.19494        4.54933          1              Pd  0.000
Pd20    -1.37563        3.97097        2.24610          1              Pd  0.000
Pd21     1.37557        2.38257       30.00000          1              Pd  0.000
Pd22     1.38729        2.48782        6.93022          1              Pd  0.000
Pd23     2.75493        3.17015        4.55656          1              Pd  0.000
Pd24     1.37552        3.97097        2.24610          1              Pd  0.000
Pd25     4.12672        2.38257       30.00000          1              Pd  0.000
Pd26     4.12243        2.50347        6.94095          1              Pd  0.000
Pd27     5.49174        3.20876        4.56415          1              Pd  0.000
Pd28     4.12667        3.97097        2.24610          1              Pd  0.000
Pd29     6.87787        2.38257       30.00000          1              Pd  0.000
Pd30     6.86666        2.55321        7.02176          1              Pd  0.000
Pd31     8.23481        3.17829        4.56308          1              Pd  0.000
Pd32     6.87782        3.97097        2.24610          1              Pd  0.000
Pd33     8.25345        4.76513       30.00000          1              Pd  0.000
Pd34    -2.76191        4.83771        6.89986          1              Pd  0.000
Pd35    -1.36293        5.55750        4.49652          1              Pd  0.000
Pd36    -2.75121        6.35354        2.24610          1              Pd  0.000
Pd37    -0.00000        4.76513       30.00000          1              Pd  0.000
Pd38    -0.02331        4.81292        6.96286          1              Pd  0.000
Pd39     1.35859        5.58080        4.53560          1              Pd  0.000
Pd40    -0.00006        6.35354        2.24610          1              Pd  0.000
Pd41     2.75115        4.76513       30.00000          1              Pd  0.000
Pd42     2.78923        4.82249        6.93050          1              Pd  0.000
Pd43     4.12307        5.56699        4.49261          1              Pd  0.000
Pd44     2.75109        6.35354        2.24610          1              Pd  0.000
Pd45     5.50230        4.76513       30.00000          1              Pd  0.000
Pd46     5.47554        4.82231        6.79650          1              Pd  0.000
Pd47     6.86721        5.56851        4.53780          1              Pd  0.000
Pd48     5.50224        6.35354        2.24610          1              Pd  0.000
Pd49     6.87787        7.14770       30.00000          1              Pd  0.000
Pd50     6.83264        7.09719        6.76784          1              Pd  0.000
Pd51    -2.73880        7.97450        4.52733          1              Pd  0.000
Pd52    -4.12678        8.73611        2.24610          1              Pd  0.000
Pd53    -1.37558        7.14770       30.00000          1              Pd  0.000
Pd54    -1.33824        7.17781        6.85902          1              Pd  0.000
Pd55    -0.00898        7.96712        4.56121          1              Pd  0.000
Pd56    -1.37563        8.73611        2.24610          1              Pd  0.000
Pd57     1.37557        7.14770       30.00000          1              Pd  0.000
Pd58     1.36841        7.17916        6.94260          1              Pd  0.000
Pd59     2.72147        7.97013        4.52515          1              Pd  0.000
Pd60     1.37552        8.73611        2.24610          1              Pd  0.000
Pd61     4.12672        7.14770       30.00000          1              Pd  0.000
Pd62     4.12605        7.15480        6.79408          1              Pd  0.000
Pd63     5.48982        7.96651        4.49719          1              Pd  0.000
Pd64     4.12667        8.73611        2.24610          1              Pd  0.000
end
end

!DATE Mon Jan 01 12:00:00 2000
PBC   11.00460  11.00460  30.00000  90.00000  90.00000 120.00001 (P1)
H1       2.70384        6.39751        5.89999          1              H   0.000
H2       1.22611        4.06515        5.71986          1              H   0.000
H3      -0.00962        1.55469        5.28631          1              H   0.000
H4       5.48734        1.59203        5.27031          1              H   0.000
H5      -2.69476        6.28712        5.56674          1              H   0.000
H6       1.43279        5.63633        7.79221          1              H   0.000
H7       4.16175        4.50531       17.95601          1              H   0.000
H8       0.43312        3.43935       16.82204          1              H   0.000
H9      -0.23062        3.57184       14.56944          1              H   0.000
H10      4.14871        6.52970       18.57122          1              H   0.000
H11      3.12582        7.81736       18.69191          1              H   0.000
H12      2.45211        5.19920       15.71044          1              H   0.000
H13     -1.42613        7.51219       10.39214          1              H   0.000
H14     -2.41669        8.54125       11.06110          1              H   0.000
H15      1.35744        3.29173       14.79670          1              H   0.000
H16      0.31497        4.60190       17.89084          1              H   0.000
H17      4.97337        5.34731       16.80987          1              H   0.000
H18      1.51019        6.06716       16.69322          1              H   0.000
H19      2.09737        7.27555       14.90642          1              H   0.000
H20      6.09881        4.64310       14.94482          1              H   0.000
H21      5.20331        5.90109       14.56464          1              H   0.000
H22      0.02081        2.06089        9.69192          1              H   0.000
H23     -0.74046        2.70228       10.91454          1              H   0.000
H24      6.81794        2.91846       13.41593          1              H   0.000
H25      7.98818        3.54067       14.26541          1              H   0.000
H26      8.14320        1.58374       16.96296          1              H   0.000
H27      8.72965        1.75495       18.42768          1              H   0.000
H28     -1.81897        5.35050       13.91678          1              H   0.000
H29     -1.69954        4.25475       12.76411          1              H   0.000
H30      2.44840        8.82630       14.67421          1              H   0.000
H31      0.09547        6.45166       18.90164          1              H   0.000
H32     -0.78877        6.51286       17.56077          1              H   0.000
H33     -0.60579        7.41999       20.63129          1              H   0.000
H34      0.75928        6.71220       21.02536          1              H   0.000
H35      3.29391        6.90952       22.20603          1              H   0.000
H36      9.48842        0.63916       15.38331          1              H   0.000
H37      8.20398        1.50188       14.84475          1              H   0.000
H38     -3.26117        8.04593       17.20278          1              H   0.000
H39      5.18798        7.49648       13.11347          1              H   0.000
H40      3.61094        7.36503       13.48589          1              H   0.000
H41      4.92891        4.29316       21.77575          1              H   0.000
H42      6.23319        5.20517       21.61946          1              H   0.000
H43      5.16695        8.24918       19.45411          1              H   0.000
H44      0.75626        0.06005       16.15803          1              H   0.000
H45      0.38625        1.36625       15.27161          1              H   0.000
H46      0.61241        3.10782       22.07345          1              H   0.000
H47      1.58178        1.80461       22.20696          1              H   0.000
H48     -0.77739        4.87006       21.19313          1              H   0.000
H49     -1.66173        3.52058       21.36690          1              H   0.000
H50      5.71192        2.04975       15.25495          1              H   0.000
H51      4.88954        0.80312       14.77024          1              H   0.000
H52      7.57562        1.88722       21.35776          1              H   0.000
H53      7.01943        3.33872       21.81085          1              H   0.000
H54      2.56891        3.55514       21.67479          1              H   0.000
H55      2.89926        5.04235       21.18962          1              H   0.000
H56     -4.17496        9.39536       21.09322          1              H   0.000
H57      5.49008        3.69233       11.87222          1              H   0.000
H58      5.85367        2.24298       11.42855          1              H   0.000
H59     -4.06546        7.04923       20.27937          1              H   0.000
H60      7.39509        5.61026       19.80199          1              H   0.000
H61      3.28070        4.45058       11.49504          1              H   0.000
H62      4.14752        5.42583       12.43778          1              H   0.000
H63      3.18681        7.05879       20.61613          1              H   0.000
H64     -1.54542        7.56068       14.22223          1              H   0.000
H65     -3.09732        7.34205       13.99447          1              H   0.000
H66      1.92057        8.92032       21.57659          1              H   0.000
H67      7.55806        3.62555       18.17754          1              H   0.000
H68      3.59911        2.88678       14.93858          1              H   0.000
H69      3.32893        3.88325       13.73701          1              H   0.000
H70      6.39439        4.72721       18.12500          1              H   0.000
H71     -0.35233        0.90367       19.40184          1              H   0.000
H72     -0.30397        2.41291       18.85641          1              H   0.000
H73      4.93790        1.36163        9.71953          1              H   0.000
H74      4.71218        0.20570       10.76263          1              H   0.000
H75      0.55895        8.45791       13.89776          1              H   0.000
H76     -0.61239        8.68391       12.83571          1              H   0.000
H77      4.29511        0.00826       19.59922          1              H   0.000
H78     -0.27906        9.49443       20.86773          1              H   0.000
H79      2.17459        3.45318       18.30190          1              H   0.000
H80      3.14740        3.61033       19.58253          1              H   0.000
H81      1.01784        8.33646       18.07626          1              H   0.000
H82      4.44667        1.06458       17.15015          1              H   0.000
H83      3.65267        1.82539       18.28216          1              H   0.000
H84      1.24685        3.74305       10.47264          1              H   0.000
H85      1.36942        5.30053       10.56189          1              H   0.000
H86     -2.85482        5.77201       17.38258          1              H   0.000
H87      1.29550        1.15998       11.18032          1              H   0.000
H88     -2.41948        6.56504       16.02215          1              H   0.000
H89      2.87469        1.09637       11.22398          1              H   0.000
H90     -2.13034        4.30296       10.31716          1              H   0.000
H91      1.62221        9.38803       20.13584          1              H   0.000
H92      7.83349        3.48603       11.22357          1              H   0.000
H93     -4.00831        9.03362       12.71363          1              H   0.000
H94     -4.69302        8.99757       14.14447          1              H   0.000
H95     -4.51924        8.84424       18.75852          1              H   0.000
H96      2.61432        0.02209       17.54758          1              H   0.000
H97      2.83464        0.03965       21.44512          1              H   0.000
H98      7.32202        0.24582       18.12761          1              H   0.000
O1       8.23524        1.52899        8.03265          1              O   0.000
O2       5.47911        1.52022        8.07555          1              O   0.000
O3       2.75541        1.62434        8.08260          1              O   0.000
O4      -0.04924        1.64730        8.07370          1              O   0.000
O5      -4.15386        8.53880        8.09773          1              O   0.000
O6      -1.32020        5.18877        8.70955          1              O   0.000
O7      -1.36688        6.57376        8.81174          1              O   0.000
O8       4.81996        5.24826       17.79538          1              O   0.000
O9       0.54743        3.63992       17.79316          1              O   0.000
O10      2.21730        6.10759       16.00528          1              O   0.000
O11      3.83373        7.29235       19.15982          1              O   0.000
O12     -1.49983        8.17630       11.11350          1              O   0.000
O13      0.43093        3.06157       15.11024          1              O   0.000
O14      2.12019        8.00410       14.19946          1              O   0.000
O15      5.73679        5.48802       15.28939          1              O   0.000
O16      7.16475        2.97352       14.35544          1              O   0.000
O17      7.86924        1.82529       17.88441          1              O   0.000
O18     -1.59265        4.38284       13.74172          1              O   0.000
O19      0.15779        2.38974       10.62162          1              O   0.000
O20      0.15807        6.41859       17.89648          1              O   0.000
O21     -0.10417        6.55840       20.57960          1              O   0.000
O22      2.65137        6.93638       21.47446          1              O   0.000
O23      8.49142        0.73009       15.39493          1              O   0.000
O24     -3.67133        8.95505       17.32522          1              O   0.000
O25     -4.37253        8.40579       13.38998          1              O   0.000
O26      4.42256        6.85875       13.19815          1              O   0.000
O27      5.81992        4.48007       22.16895          1              O   0.000
O28      0.20151        0.38817       15.38490          1              O   0.000
O29      1.49074        2.78314       22.42402          1              O   0.000
O30     -0.74079        3.91389       21.42776          1              O   0.000
O31      4.85137        1.58705       15.38139          1              O   0.000
O32      7.81852        2.83769       21.46360          1              O   0.000
O33      3.23726        4.12055       21.11374          1              O   0.000
O34      6.27936        3.07399       11.79074          1              O   0.000
O35      7.26106        6.18045       20.60087          1              O   0.000
O36      3.99230        4.46172       12.19137          1              O   0.000
O37     -2.27500        6.88691       14.33795          1              O   0.000
O38      7.37964        4.59967       18.26122          1              O   0.000
O39      2.99388        3.61530       14.63793          1              O   0.000
O40      7.01426        0.13690       21.08923          1              O   0.000
O41     -0.89452        1.71631       19.23566          1              O   0.000
O42      4.75823        1.19628       10.67889          1              O   0.000
O43     -0.39537        8.78890       13.78733          1              O   0.000
O44     -1.14055        9.15085       20.50983          1              O   0.000
O45      3.12537        3.34643       18.59870          1              O   0.000
O46      1.74639        8.84055       18.49805          1              O   0.000
O47      3.95930        0.90275       17.99651          1              O   0.000
O48      1.89295        4.50234       10.36980          1              O   0.000
O49     -2.37734        6.58495       17.01903          1              O   0.000
O50      2.06126        0.57146       11.41208          1              O   0.000
O51      8.80455        3.72110       11.10249          1              O   0.000
O52     -5.02623        8.81375       19.62655          1              O   0.000
O53      1.92578        0.21415       21.79858          1              O   0.000
Pd1      5.50230        9.53026       30.00000          1              Pd  0.000
Pd2      5.40446        9.44150        7.01520          1              Pd  0.000
Pd3      1.38862        0.76963        4.54482          1              Pd  0.000
Pd4     -0.00006        1.58841        2.24610          1              Pd  0.000
Pd5     -2.75115        9.53026       30.00000          1              Pd  0.000
Pd6     -2.71828        9.46510        6.95996          1              Pd  0.000
Pd7      4.06614        0.78724        4.53724          1              Pd  0.000
Pd8      2.75109        1.58841        2.24610          1              Pd  0.000
Pd9     -0.00000        9.53026       30.00000          1              Pd  0.000
Pd10     0.00574        9.48726        6.80262          1              Pd  0.000
Pd11     6.89496        0.80259        4.50780          1              Pd  0.000
Pd12     5.50224        1.58841        2.24610          1              Pd  0.000
Pd13     2.75115        9.53026       30.00000          1              Pd  0.000
Pd14     2.71358        9.47619        6.82887          1              Pd  0.000
Pd15     9.59936        0.77092        4.53696          1              Pd  0.000
Pd16     8.25339        1.58841        2.24610          1              Pd  0.000
Pd17     9.62902        2.38257       30.00000          1              Pd  0.000
Pd18     9.57134        2.47061        6.87037          1              Pd  0.000
Pd19    -0.02852        3.19855        4.55859          1              Pd  0.000
Pd20    -1.37563        3.97097        2.24610          1              Pd  0.000
Pd21     1.37557        2.38257       30.00000          1              Pd  0.000
Pd22     1.37519        2.49509        6.93805          1              Pd  0.000
Pd23     2.75104        3.17093        4.55910          1              Pd  0.000
Pd24     1.37552        3.97097        2.24610          1              Pd  0.000
Pd25     4.12672        2.38257       30.00000          1              Pd  0.000
Pd26     4.11437        2.50083        6.94085          1              Pd  0.000
Pd27     5.48824        3.20847        4.56331          1              Pd  0.000
Pd28     4.12667        3.97097        2.24610          1              Pd  0.000
Pd29     6.87787        2.38257       30.00000          1              Pd  0.000
Pd30     6.85685        2.55352        7.02146          1              Pd  0.000
Pd31     8.23221        3.17557        4.55573          1              Pd  0.000
Pd32     6.87782        3.97097        2.24610          1              Pd  0.000
Pd33     8.25345        4.76513       30.00000          1              Pd  0.000
Pd34    -2.76769        4.82515        6.87162          1              Pd  0.000
Pd35    -1.36740        5.55966        4.49187          1              Pd  0.000
Pd36    -2.75121        6.35354        2.24610          1              Pd  0.000
Pd37    -0.00000        4.76513       30.00000          1              Pd  0.000
Pd38    -0.03372        4.82873        6.96870          1              Pd  0.000
Pd39     1.35149        5.57863        4.54580          1              Pd  0.000
Pd40    -0.00006        6.35354        2.24610          1              Pd  0.000
Pd41     2.75115        4.76513       30.00000          1              Pd  0.000
Pd42     2.78406        4.82148        6.93989          1              Pd  0.000
Pd43     4.11799        5.56812        4.49356          1              Pd  0.000
Pd44     2.75109        6.35354        2.24610          1              Pd  0.000
Pd45     5.50230        4.76513       30.00000          1              Pd  0.000
Pd46     5.47048        4.82063        6.79488          1              Pd  0.000
Pd47     6.86016        5.57166        4.52813          1              Pd  0.000
Pd48     5.50224        6.35354        2.24610          1              Pd  0.000
Pd49     6.87787        7.14770       30.00000          1              Pd  0.000
Pd50     6.83166        7.09011        6.77590          1              Pd  0.000
Pd51    -2.74309        7.97094        4.53142          1              Pd  0.000
Pd52    -4.12678        8.73611        2.24610          1              Pd  0.000
Pd53    -1.37558        7.14770       30.00000          1              Pd  0.000
Pd54    -1.34359        7.17722        6.86082          1              Pd  0.000
Pd55    -0.01227        7.96627        4.55917          1              Pd  0.000
Pd56    -1.37563        8.73611        2.24610          1              Pd  0.000
Pd57     1.37557        7.14770       30.00000          1              Pd  0.000
Pd58     1.36832        7.18355        6.93730          1              Pd  0.000
Pd59     2.71918        7.97058        4.52387          1              Pd  0.000
Pd60     1.37552        8.73611        2.24610          1              Pd  0.000
Pd61     4.12672        7.14770       30.00000          1              Pd  0.000
Pd62     4.12321        7.15440        6.79351          1              Pd  0.000
Pd63     5.48830        7.96639        4.50019          1              Pd  0.000
Pd64     4.12667        8.73611        2.24610          1              Pd  0.000
end
end

!DATE Mon Jan 01 12:00:00 2000
PBC   11.00460  11.00460  30.00000  90.00000  90.00000 120.00001 (P1)
H1       2.70353        6.38564        5.90155          1              H   0.000
H2       1.29311        4.02269        5.68631          1              H   0.000
H3      -0.01029        1.55340        5.28523          1              H   0.000
H4       5.48480        1.59219        5.26914          1              H   0.000
H5      -2.68784        6.28315        5.58758          1              H   0.000
H6       1.44351        5.65154        7.79508          1              H   0.000
H7       4.16129        4.50514       17.95570          1              H   0.000
H8       0.43316        3.43875       16.82171          1              H   0.000
H9      -0.23074        3.57253       14.57081          1              H   0.000
H10      4.14829        6.52923       18.57131          1              H   0.000
H11      3.12529        7.81683       18.69198          1              H   0.000
H12      2.45226        5.19803       15.71005          1              H   0.000
H13     -1.40136        7.53192       10.39276          1              H   0.000
H14     -2.40941        8.54329       11.06572          1              H   0.000
H15      1.35761        3.29191       14.79654          1              H   0.000
H16      0.31433        4.60114       17.89066          1              H   0.000
H17      4.97320        5.34737       16.80994          1              H   0.000
H18      1.51022        6.06594       16.69272          1              H   0.000
H19      2.09784        7.27481       14.90652          1              H   0.000
H20      6.09796        4.64333       14.94480          1              H   0.000
H21      5.20377        5.90245       14.56543          1              H   0.000
H22      0.02000        2.05790        9.69284          1              H   0.000
H23     -0.73636        2.70526       10.91477          1              H   0.000
H24      6.81921        2.91970       13.41516          1              H   0.000
H25      7.98764        3.54075       14.26718          1              H   0.000
H26      8.14209        1.58318       16.96281          1              H   0.000
H27      8.72853        1.75455       18.42749          1              H   0.000
H28     -1.81945        5.35103       13.91948          1              H   0.000
H29     -1.69793        4.25521       12.76738          1              H   0.000
H30      2.44822        8.82575       14.67487          1              H   0.000
H31      0.09484        6.45083       18.90144          1              H   0.000
H32     -0.78947        6.51231       17.56073          1              H   0.000
H33     -0.60624        7.41919       20.63115          1              H   0.000
H34      0.75889        6.71161       21.02531          1              H   0.000
H35      3.29349        6.90915       22.20594          1              H   0.000
H36      9.48748        0.63959       15.38326          1              H   0.000
H37      8.20278        1.50197       14.84462          1              H   0.000
H38     -3.26184        8.04577       17.20303          1              H   0.000
H39      5.18839        7.49844       13.11394          1              H   0.000
H40      3.61124        7.36598       13.48640          1              H   0.000
H41      4.92841        4.29274       21.77571          1              H   0.000
H42      6.23275        5.20475       21.61933          1              H   0.000
H43      5.16621        8.24891       19.45398          1              H   0.000
H44      0.75561        0.06024       16.15793          1              H   0.000
H45      0.38582        1.36668       15.27182          1              H   0.000
H46      0.61192        3.10688       22.07311          1              H   0.000
H47      1.58135        1.80372       22.20682          1              H   0.000
H48     -0.77762        4.86926       21.19289          1              H   0.000
H49     -1.66225        3.51989       21.36690          1              H   0.000
H50      5.71118        2.04928       15.25449          1              H   0.000
H51      4.88910        0.80216       14.77043          1              H   0.000
H52      7.57509        1.88674       21.35789          1              H   0.000
H53      7.01900        3.33820       21.81132          1              H   0.000
H54      2.56856        3.55478       21.67478          1              H   0.000
H55      2.89855        5.04212       21.18981          1              H   0.000
H56     -4.17542        9.39464       21.09266          1              H   0.000
H57      5.49519        3.69795       11.87270          1              H   0.000
H58      5.85897        2.24992       11.42631          1              H   0.000
H59     -4.06619        7.04873       20.27940          1              H   0.000
H60      7.39447        5.60977       19.80208          1              H   0.000
H61      3.28643        4.44917       11.49796          1              H   0.000
H62      4.15122        5.42697       12.44056          1              H   0.000
H63      3.18635        7.05825       20.61598          1              H   0.000
H64     -1.54529        7.56133       14.22339          1              H   0.000
H65     -3.09727        7.34332       13.99498          1              H   0.000
H66      1.91995        8.92012       21.57656          1              H   0.000
H67      7.55726        3.62511       18.17774          1              H   0.000
H68      3.59880        2.88600       14.93905          1              H   0.000
H69      3.33117        3.88379       13.73805          1              H   0.000
H70      6.39373        4.72684       18.12522          1              H   0.000
H71     -0.35291        0.90357       19.40177          1              H   0.000
H72     -0.30455        2.41261       18.85568          1              H   0.000
H73      4.93729        1.36377        9.72175          1              H   0.000
H74      4.71536        0.21359       10.77232          1              H   0.000
H75      0.55882        8.45741       13.89863          1              H   0.000
H76     -0.61298        8.68206       12.83677          1              H   0.000
H77      4.29466        0.00768       19.59873          1              H   0.000
H78     -0.27964        9.49391       20.86734          1              H   0.000
H79      2.17378        3.45274       18.30177          1              H   0.000
H80      3.14670        3.60993       19.58224          1              H   0.000
H81      1.01747        8.33577       18.07634          1              H   0.000
H82      4.44624        1.06420       17.14987          1              H   0.000
H83      3.65232        1.82505       18.28197          1              H   0.000
H84      1.26153        3.73224       10.47070          1              H   0.000
H85      1.38244        5.28917       10.52668          1              H   0.000
H86     -2.85554        5.77187       17.38267          1              H   0.000
H87      1.29763        1.16020       11.18053          1              H   0.000
H88     -2.42026        6.56544       16.02247          1              H   0.000
H89      2.87689        1.09889       11.22556          1              H   0.000
H90     -2.11974        4.31365       10.32481          1              H   0.000
H91      1.62159        9.38757       20.13569          1              H   0.000
H92      7.83655        3.49223       11.22094          1              H   0.000
H93     -4.00653        9.03589       12.71344          1              H   0.000
H94     -4.69225        8.99952       14.14406          1              H   0.000
H95     -4.51989        8.84408       18.75836          1              H   0.000
H96      2.61387        0.02189       17.54766          1              H   0.000
H97      2.83434        0.03874       21.44435          1              H   0.000
H98      7.32138        0.24527       18.12759          1              H   0.000
O1       8.22773        1.53295        8.03542          1              O   0.000
O2       5.47134        1.51481        8.07510          1              O   0.000
O3       2.74603        1.62452        8.08238          1              O   0.000
O4      -0.05646        1.64312        8.07286          1              O   0.000
O5      -4.15947        8.53805        8.09783          1              O   0.000
O6      -1.13020        5.23455        8.79604          1              O   0.000
O7      -1.32062        6.60205        8.82628          1              O   0.000
O8       4.81961        5.24802       17.79545          1              O   0.000
O9       0.54673        3.63913       17.79303          1              O   0.000
O10      2.21784        6.10639       16.00536          1              O   0.000
O11      3.83329        7.29191       19.15990          1              O   0.000
O12     -1.49065        8.18421       11.12364          1              O   0.000
O13      0.43127        3.06179       15.11069          1              O   0.000
O14      2.12077        8.00352       14.19985          1              O   0.000
O15      5.73704        5.48852       15.28988          1              O   0.000
O16      7.16423        2.97320       14.35544          1              O   0.000
O17      7.86812        1.82467       17.88439          1              O   0.000
O18     -1.59370        4.38305       13.74526          1              O   0.000
O19      0.16001        2.38812       10.62130          1              O   0.000
O20      0.15741        6.41785       17.89633          1              O   0.000
O21     -0.10462        6.55758       20.57973          1              O   0.000
O22      2.65095        6.93571       21.47437          1              O   0.000
O23      8.49051        0.73066       15.39536          1              O   0.000
O24     -3.67189        8.95496       17.32546          1              O   0.000
O25     -4.37119        8.40812       13.38958          1              O   0.000
O26      4.42346        6.86032       13.19910          1              O   0.000
O27      5.81947        4.47963       22.16886          1              O   0.000
O28      0.20101        0.38857       15.38484          1              O   0.000
O29      1.49019        2.78224       22.42386          1              O   0.000
O30     -0.74116        3.91300       21.42733          1              O   0.000
O31      4.85089        1.58626       15.38151          1              O   0.000
O32      7.81819        2.83713       21.46433          1              O   0.000
O33      3.23663        4.12034       21.11386          1              O   0.000
O34      6.28556        3.08081       11.78851          1              O   0.000
O35      7.26048        6.18002       20.60096          1              O   0.000
O36      3.99844        4.46255       12.19429          1              O   0.000
O37     -2.27534        6.88788       14.33896          1              O   0.000
O38      7.37897        4.59923       18.26169          1              O   0.000
O39      2.99414        3.61484       14.63805          1              O   0.000
O40      7.01376        0.13667       21.08908          1              O   0.000
O41     -0.89502        1.71631       19.23573          1              O   0.000
O42      4.76074        1.20391       10.68257          1              O   0.000
O43     -0.39522        8.78867       13.78834          1              O   0.000
O44     -1.14102        9.15018       20.50935          1              O   0.000
O45      3.12459        3.34599       18.59855          1              O   0.000
O46      1.74588        8.84003       18.49820          1              O   0.000
O47      3.95910        0.90246       17.99644          1              O   0.000
O48      1.91206        4.48749       10.36880          1              O   0.000
O49     -2.37812        6.58490       17.01942          1              O   0.000
O50      2.06409        0.57228       11.41150          1              O   0.000
O51      8.80914        3.72394       11.10267          1              O   0.000
O52     -5.02704        8.81362       19.62637          1              O   0.000
O53      1.92552        0.21310       21.79808          1              O   0.000
Pd1      5.50230        9.53026       30.00000          1              Pd  0.000
Pd2      5.39859        9.43974        7.01235          1              Pd  0.000
Pd3      1.38645        0.77042        4.54446          1              Pd  0.000
Pd4     -0.00006        1.58841        2.24610          1              Pd  0.000
Pd5     -2.75115        9.53026       30.00000          1              Pd  0.000
Pd6     -2.72391        9.46342        6.96136          1              Pd  0.000
Pd7      4.06361        0.78490        4.53792          1              Pd  0.000
Pd8      2.75109        1.58841        2.24610          1              Pd  0.000
Pd9     -0.00000        9.53026       30.00000          1              Pd  0.000
Pd10    -0.00243        9.48212        6.80272          1              Pd  0.000
Pd11     6.89189        0.79997        4.50838          1              Pd  0.000
Pd12     5.50224        1.58841        2.24610          1              Pd  0.000
Pd13     2.75115        9.53026       30.00000          1              Pd  0.000
Pd14     2.70775        9.47850        6.83086          1              Pd  0.000
Pd15     9.59825        0.77137        4.53928          1              Pd  0.000
Pd16     8.25339        1.58841        2.24610          1              Pd  0.000
Pd17     9.62902        2.38257       30.00000          1              Pd  0.000
Pd18     9.56504        2.47483        6.87590          1              Pd  0.000
Pd19    -0.03254        3.20327        4.57039          1              Pd  0.000
Pd20    -1.37563        3.97097        2.24610          1              Pd  0.000
Pd21     1.37557        2.38257       30.00000          1              Pd  0.000
Pd22     1.36373        2.50073        6.94057          1              Pd  0.000
Pd23     2.74931        3.17136        4.56098          1              Pd  0.000
Pd24     1.37552        3.97097        2.24610          1              Pd  0.000
Pd25     4.12672        2.38257       30.00000          1              Pd  0.000
Pd26     4.10714        2.49758        6.94148          1              Pd  0.000
Pd27     5.48589        3.20745        4.56234          1              Pd  0.000
Pd28     4.12667        3.97097        2.24610          1              Pd  0.000
Pd29     6.87787        2.38257       30.00000          1              Pd  0.000
Pd30     6.84484        2.55027        7.02026          1              Pd  0.000
Pd31     8.23070        3.17063        4.54493          1              Pd  0.000
Pd32     6.87782        3.97097        2.24610          1              Pd  0.000
Pd33     8.25345        4.76513       30.00000          1              Pd  0.000
Pd34     8.21468        4.80677        6.81980          1              Pd  0.000
Pd35    -1.36959        5.56098        4.48846          1              Pd  0.000
Pd36    -2.75121        6.35354        2.24610          1              Pd  0.000
Pd37    -0.00000        4.76513       30.00000          1              Pd  0.000
Pd38    -0.05755        4.83972        6.99315          1              Pd  0.000
Pd39     1.34648        5.57876        4.55385          1              Pd  0.000
Pd40    -0.00006        6.35354        2.24610          1              Pd  0.000
Pd41     2.75115        4.76513       30.00000          1              Pd  0.000
Pd42     2.77351        4.82045        6.94999          1              Pd  0.000
Pd43     4.11264        5.56938        4.49405          1              Pd  0.000
Pd44     2.75109        6.35354        2.24610          1              Pd  0.000
Pd45     5.50230        4.76513       30.00000          1              Pd  0.000
Pd46     5.46225        4.81908        6.79264          1              Pd  0.000
Pd47     6.85076        5.57611        4.51352          1              Pd  0.000
Pd48     5.50224        6.35354        2.24610          1              Pd  0.000
Pd49     6.87787        7.14770       30.00000          1              Pd  0.000
Pd50     6.82963        7.08438        6.78135          1              Pd  0.000
Pd51    -2.74727        7.96838        4.53351          1              Pd  0.000
Pd52    -4.12678        8.73611        2.24610          1              Pd  0.000
Pd53    -1.37558        7.14770       30.00000          1              Pd  0.000
Pd54    -1.35450        7.16626        6.86734          1              Pd  0.000
Pd55    -0.01595        7.96416        4.55963          1              Pd  0.000
Pd56    -1.37563        8.73611        2.24610          1              Pd  0.000
Pd57     1.37557        7.14770       30.00000          1              Pd  0.000
Pd58     1.36447        7.18412        6.92917          1              Pd  0.000
Pd59     2.71821        7.97106        4.52232          1              Pd  0.000
Pd60     1.37552        8.73611        2.24610          1              Pd  0.000
Pd61     4.12672        7.14770       30.00000          1              Pd  0.000
Pd62     4.11887        7.15321        6.79351          1              Pd  0.000
Pd63     5.48591        7.96715        4.50232          1              Pd  0.000
Pd64     4.12667        8.73611        2.24610          1              Pd  0.000
end
end

!DATE Mon Jan 01 12:00:00 2000
PBC   11.00460  11.00460  30.00000  90.00000  90.00000 120.00001 (P1)
H1       2.70359        6.37118        5.90348          1              H   0.000
H2       1.36193        3.98263        5.65398          1              H   0.000
H3      -0.01077        1.55267        5.28415          1              H   0.000
H4       5.48203        1.59246        5.26817          1              H   0.000
H5      -2.68012        6.28360        5.60508          1              H   0.000
H6       1.45357        5.67113        7.79946          1              H   0.000
H7       4.16078        4.50497       17.95540          1              H   0.000
H8       0.43326        3.43818       16.82148          1              H   0.000
H9      -0.23078        3.57322       14.57218          1              H   0.000
H10      4.14787        6.52878       18.57141          1              H   0.000
H11      3.12476        7.81633       18.69206          1              H   0.000
H12      2.45241        5.19684       15.70968          1              H   0.000
H13     -1.37665        7.55202       10.39263          1              H   0.000
H14     -2.40174        8.54499       11.06988          1              H   0.000
H15      1.35784        3.29211       14.79637          1              H   0.000
H16      0.31367        4.60050       17.89049          1              H   0.000
H17      4.97300        5.34745       16.81003          1              H   0.000
H18      1.51021        6.06467       16.69227          1              H   0.000
H19      2.09831        7.27412       14.90660          1              H   0.000
H20      6.09705        4.64360       14.94480          1              H   0.000
H21      5.20420        5.90388       14.56623          1              H   0.000
H22      0.01902        2.05479        9.69380          1              H   0.000
H23     -0.73234        2.70862       10.91481          1              H   0.000
H24      6.82047        2.92089       13.41446          1              H   0.000
H25      7.98707        3.54086       14.26900          1              H   0.000
H26      8.14103        1.58243       16.96240          1              H   0.000
H27      8.72720        1.75409       18.42714          1              H   0.000
H28     -1.81989        5.35169       13.92216          1              H   0.000
H29     -1.69627        4.25586       12.77057          1              H   0.000
H30      2.44805        8.82526       14.67563          1              H   0.000
H31      0.09416        6.44999       18.90125          1              H   0.000
H32     -0.79025        6.51172       17.56069          1              H   0.000
H33     -0.60671        7.41846       20.63105          1              H   0.000
H34      0.75851        6.71108       21.02529          1              H   0.000
H35      3.29310        6.90881       22.20587          1              H   0.000
H36      9.48662        0.64001       15.38325          1              H   0.000
H37      8.20163        1.50198       14.84461          1              H   0.000
H38     -3.26251        8.04564       17.20329          1              H   0.000
H39      5.18880        7.50040       13.11443          1              H   0.000
H40      3.61151        7.36701       13.48689          1              H   0.000
H41      4.92791        4.29235       21.77569          1              H   0.000
H42      6.23232        5.20436       21.61921          1              H   0.000
H43      5.16554        8.24870       19.45389          1              H   0.000
H44      0.75494        0.06041       16.15780          1              H   0.000
H45      0.38541        1.36709       15.27201          1              H   0.000
H46      0.61145        3.10598       22.07285          1              H   0.000
H47      1.58093        1.80288       22.20674          1              H   0.000
H48     -0.77788        4.86860       21.19265          1              H   0.000
H49     -1.66271        3.51928       21.36694          1              H   0.000
H50      5.71017        2.04863       15.25413          1              H   0.000
H51      4.88855        0.80102       14.77056          1              H   0.000
H52      7.57457        1.88629       21.35800          1              H   0.000
H53      7.01858        3.33772       21.81179          1              H   0.000
H54      2.56833        3.55448       21.67476          1              H   0.000
H55      2.89790        5.04189       21.18999          1              H   0.000
H56     -4.17580        9.39392       21.09217          1              H   0.000
H57      5.50014        3.70351       11.87332          1              H   0.000
H58      5.86393        2.25659       11.42384          1              H   0.000
H59     -4.06691        7.04820       20.27948          1              H   0.000
H60      7.39381        5.60925       19.80218          1              H   0.000
H61      3.29303        4.44728       11.50126          1              H   0.000
H62      4.15526        5.42786       12.44362          1              H   0.000
H63      3.18589        7.05779       20.61585          1              H   0.000
H64     -1.54511        7.56188       14.22454          1              H   0.000
H65     -3.09714        7.34454       13.99553          1              H   0.000
H66      1.91932        8.91992       21.57653          1              H   0.000
H67      7.55633        3.62465       18.17795          1              H   0.000
H68      3.59835        2.88520       14.93965          1              H   0.000
H69      3.33354        3.88436       13.73925          1              H   0.000
H70      6.39288        4.72644       18.12545          1              H   0.000
H71     -0.35353        0.90349       19.40172          1              H   0.000
H72     -0.30515        2.41232       18.85496          1              H   0.000
H73      4.93649        1.36568        9.72369          1              H   0.000
H74      4.71845        0.22121       10.78183          1              H   0.000
H75      0.55872        8.45691       13.89953          1              H   0.000
H76     -0.61341        8.68026       12.83781          1              H   0.000
H77      4.29420        0.00710       19.59828          1              H   0.000
H78     -0.28017        9.49343       20.86698          1              H   0.000
H79      2.17290        3.45232       18.30161          1              H   0.000
H80      3.14600        3.60949       19.58184          1              H   0.000
H81      1.01708        8.33510       18.07642          1              H   0.000
H82      4.44576        1.06378       17.14959          1              H   0.000
H83      3.65196        1.82470       18.28178          1              H   0.000
H84      1.27833        3.72012       10.46923          1              H   0.000
H85      1.39660        5.27551       10.48755          1              H   0.000
H86     -2.85626        5.77175       17.38276          1              H   0.000
H87      1.29968        1.16026       11.18083          1              H   0.000
H88     -2.42100        6.56586       16.02279          1              H   0.000
H89      2.87892        1.10099       11.22709          1              H   0.000
H90     -2.11058        4.32550       10.33262          1              H   0.000
H91      1.62096        9.38714       20.13555          1              H   0.000
H92      7.83946        3.49873       11.21851          1              H   0.000
H93     -4.00458        9.03792       12.71327          1              H   0.000
H94     -4.69129        9.00127       14.14359          1              H   0.000
H95     -4.52052        8.84394       18.75822          1              H   0.000
H96      2.61341        0.02172       17.54776          1              H   0.000
H97      2.83414        0.03778       21.44355          1              H   0.000
H98      7.32076        0.24473       18.12756          1              H   0.000
O1       8.21980        1.53543        8.03748          1              O   0.000
O2       5.46261        1.50928        8.07453          1              O   0.000
O3       2.73606        1.62466        8.08285          1              O   0.000
O4      -0.06485        1.63954        8.07298          1              O   0.000
O5      -4.16559        8.53705        8.09778          1              O   0.000
O6      -0.93421        5.29242        8.88252          1              O   0.000
O7      -1.27612        6.62547        8.84200          1              O   0.000
O8       4.81922        5.24778       17.79553          1              O   0.000
O9       0.54617        3.63849       17.79298          1              O   0.000
O10      2.21830        6.10515       16.00549          1              O   0.000
O11      3.83284        7.29152       19.16000          1              O   0.000
O12     -1.48107        8.19206       11.13287          1              O   0.000
O13      0.43168        3.06189       15.11105          1              O   0.000
O14      2.12137        8.00303       14.20026          1              O   0.000
O15      5.73723        5.48903       15.29037          1              O   0.000
O16      7.16372        2.97292       14.35546          1              O   0.000
O17      7.86683        1.82370       17.88401          1              O   0.000
O18     -1.59441        4.38350       13.74860          1              O   0.000
O19      0.16205        2.38666       10.62098          1              O   0.000
O20      0.15664        6.41695       17.89622          1              O   0.000
O21     -0.10506        6.55687       20.57991          1              O   0.000
O22      2.65053        6.93525       21.47433          1              O   0.000
O23      8.48968        0.73108       15.39584          1              O   0.000
O24     -3.67244        8.95487       17.32571          1              O   0.000
O25     -4.36953        8.41010       13.38925          1              O   0.000
O26      4.42435        6.86194       13.20005          1              O   0.000
O27      5.81904        4.47922       22.16880          1              O   0.000
O28      0.20053        0.38893       15.38476          1              O   0.000
O29      1.48969        2.78140       22.42376          1              O   0.000
O30     -0.74157        3.91235       21.42729          1              O   0.000
O31      4.85016        1.58520       15.38171          1              O   0.000
O32      7.81785        2.83661       21.46500          1              O   0.000
O33      3.23621        4.12018       21.11403          1              O   0.000
O34      6.29132        3.08715       11.78617          1              O   0.000
O35      7.25981        6.17952       20.60109          1              O   0.000
O36      4.00542        4.46295       12.19782          1              O   0.000
O37     -2.27561        6.88876       14.34007          1              O   0.000
O38      7.37806        4.59871       18.26230          1              O   0.000
O39      2.99437        3.61444       14.63828          1              O   0.000
O40      7.01327        0.13647       21.08894          1              O   0.000
O41     -0.89557        1.71632       19.23578          1              O   0.000
O42      4.76260        1.21120       10.68576          1              O   0.000
O43     -0.39501        8.78850       13.78937          1              O   0.000
O44     -1.14148        9.14962       20.50894          1              O   0.000
O45      3.12377        3.34551       18.59828          1              O   0.000
O46      1.74536        8.83950       18.49836          1              O   0.000
O47      3.95890        0.90215       17.99641          1              O   0.000
O48      1.93301        4.47149       10.36790          1              O   0.000
O49     -2.37879        6.58479       17.01982          1              O   0.000
O50      2.06665        0.57279       11.41105          1              O   0.000
O51      8.81361        3.72705       11.10222          1              O   0.000
O52     -5.02771        8.81347       19.62626          1              O   0.000
O53      1.92540        0.21183       21.79772          1              O   0.000
Pd1      5.50230        9.53026       30.00000          1              Pd  0.000
Pd2      5.39259        9.43822        7.00913          1              Pd  0.000
Pd3      1.38459        0.77073        4.54371          1              Pd  0.000
Pd4     -0.00006        1.58841        2.24610          1              Pd  0.000
Pd5     -2.75115        9.53026       30.00000          1              Pd  0.000
Pd6     -2.73032        9.46137        6.96256          1              Pd  0.000
Pd7      4.06109        0.78195        4.53878          1              Pd  0.000
Pd8      2.75109        1.58841        2.24610          1              Pd  0.000
Pd9     -0.00000        9.53026       30.00000          1              Pd  0.000
Pd10    -0.01163        9.47593        6.80372          1              Pd  0.000
Pd11     6.88894        0.79708        4.50947          1              Pd  0.000
Pd12     5.50224        1.58841        2.24610          1              Pd  0.000
Pd13     2.75115        9.53026       30.00000          1              Pd  0.000
Pd14     2.70199        9.47989        6.83259          1              Pd  0.000
Pd15     9.59663        0.77200        4.54154          1              Pd  0.000
Pd16     8.25339        1.58841        2.24610          1              Pd  0.000
Pd17     9.62902        2.38257       30.00000          1              Pd  0.000
Pd18     9.55690        2.47979        6.88113          1              Pd  0.000
Pd19    -0.03653        3.20851        4.58196          1              Pd  0.000
Pd20    -1.37563        3.97097        2.24610          1              Pd  0.000
Pd21     1.37557        2.38257       30.00000          1              Pd  0.000
Pd22     1.35265        2.50488        6.94278          1              Pd  0.000
Pd23     2.74850        3.17117        4.56273          1              Pd  0.000
Pd24     1.37552        3.97097        2.24610          1              Pd  0.000
Pd25     4.12672        2.38257       30.00000          1              Pd  0.000
Pd26     4.09886        2.49452        6.94232          1              Pd  0.000
Pd27     5.48381        3.20677        4.56123          1              Pd  0.000
Pd28     4.12667        3.97097        2.24610          1              Pd  0.000
Pd29     6.87787        2.38257       30.00000          1              Pd  0.000
Pd30     6.83333        2.54603        7.01861          1              Pd  0.000
Pd31     8.22914        3.16572        4.53577          1              Pd  0.000
Pd32     6.87782        3.97097        2.24610          1              Pd  0.000
Pd33     8.25345        4.76513       30.00000          1              Pd  0.000
Pd34     8.19368        4.79173        6.77891          1              Pd  0.000
Pd35    -1.37138        5.56145        4.48648          1              Pd  0.000
Pd36    -2.75121        6.35354        2.24610          1              Pd  0.000
Pd37    -0.00000        4.76513       30.00000          1              Pd  0.000
Pd38    -0.07865        4.84602        7.01667          1              Pd  0.000
Pd39     1.34234        5.57979        4.55904          1              Pd  0.000
Pd40    -0.00006        6.35354        2.24610          1              Pd  0.000
Pd41     2.75115        4.76513       30.00000          1              Pd  0.000
Pd42     2.76147        4.81930        6.96270          1              Pd  0.000
Pd43     4.10759        5.57023        4.49455          1              Pd  0.000
Pd44     2.75109        6.35354        2.24610          1              Pd  0.000
Pd45     5.50230        4.76513       30.00000          1              Pd  0.000
Pd46     5.45278        4.81684        6.79035          1              Pd  0.000
Pd47     6.84131        5.57990        4.50056          1              Pd  0.000
Pd48     5.50224        6.35354        2.24610          1              Pd  0.000
Pd49     6.87787        7.14770       30.00000          1              Pd  0.000
Pd50     6.82553        7.07914        6.78579          1              Pd  0.000
Pd51    -2.75132        7.96641        4.53560          1              Pd  0.000
Pd52    -4.12678        8.73611        2.24610          1              Pd  0.000
Pd53    -1.37558        7.14770       30.00000          1              Pd  0.000
Pd54    -1.36603        7.15316        6.87516          1              Pd  0.000
Pd55    -0.01963        7.96178        4.55989          1              Pd  0.000
Pd56    -1.37563        8.73611        2.24610          1              Pd  0.000
Pd57     1.37557        7.14770       30.00000          1              Pd  0.000
Pd58     1.35941        7.18486        6.91921          1              Pd  0.000
Pd59     2.71767        7.97222        4.52046          1              Pd  0.000
Pd60     1.37552        8.73611        2.24610          1              Pd  0.000
Pd61     4.12672        7.14770       30.00000          1              Pd  0.000
Pd62     4.11375        7.15215        6.79366          1              Pd  0.000
Pd63     5.48316        7.96808        4.50422          1              Pd  0.000
Pd64     4.12667        8.73611        2.24610          1              Pd  0.000
end
end

!DATE Mon Jan 01 12:00:00 2000
PBC   11.00460  11.00460  30.00000  90.00000  90.00000 120.00001 (P1)
H1       2.71297        6.32723        5.91002          1              H   0.000
H2       1.42405        3.97551        5.65690          1              H   0.000
H3      -0.01058        1.55391        5.28411          1              H   0.000
H4       5.47934        1.59267        5.26915          1              H   0.000
H5      -2.67519        6.28885        5.60987          1              H   0.000
H6       1.41449        5.74538        7.83000          1              H   0.000
H7       4.16029        4.50470       17.95525          1              H   0.000
H8       0.43336        3.43753       16.82150          1              H   0.000
H9      -0.23075        3.57397       14.57355          1              H   0.000
H10      4.14754        6.52847       18.57161          1              H   0.000
H11      3.12442        7.81603       18.69216          1              H   0.000
H12      2.45270        5.19550       15.70967          1              H   0.000
H13     -1.35129        7.56922       10.38205          1              H   0.000
H14     -2.39359        8.54138       11.06550          1              H   0.000
H15      1.35803        3.29229       14.79660          1              H   0.000
H16      0.31324        4.59974       17.89057          1              H   0.000
H17      4.97268        5.34765       16.81035          1              H   0.000
H18      1.51037        6.06322       16.69217          1              H   0.000
H19      2.09868        7.27362       14.90703          1              H   0.000
H20      6.09586        4.64429       14.94508          1              H   0.000
H21      5.20449        5.90564       14.56700          1              H   0.000
H22      0.01870        2.05204        9.69477          1              H   0.000
H23     -0.72904        2.71670       10.91146          1              H   0.000
H24      6.82152        2.92082       13.41491          1              H   0.000
H25      7.98634        3.54099       14.27127          1              H   0.000
H26      8.14022        1.58187       16.96237          1              H   0.000
H27      8.72606        1.75378       18.42713          1              H   0.000
H28     -1.82020        5.35253       13.92496          1              H   0.000
H29     -1.69557        4.25660       12.77398          1              H   0.000
H30      2.44787        8.82503       14.67695          1              H   0.000
H31      0.09378        6.44930       18.90121          1              H   0.000
H32     -0.79065        6.51120       17.56076          1              H   0.000
H33     -0.60701        7.41800       20.63104          1              H   0.000
H34      0.75824        6.71073       21.02538          1              H   0.000
H35      3.29280        6.90871       22.20589          1              H   0.000
H36      9.48650        0.64010       15.38337          1              H   0.000
H37      8.20122        1.50190       14.84505          1              H   0.000
H38     -3.26293        8.04562       17.20357          1              H   0.000
H39      5.18941        7.50261       13.11487          1              H   0.000
H40      3.61166        7.36877       13.48716          1              H   0.000
H41      4.92764        4.29214       21.77580          1              H   0.000
H42      6.23206        5.20414       21.61920          1              H   0.000
H43      5.16509        8.24852       19.45394          1              H   0.000
H44      0.75460        0.06039       16.15754          1              H   0.000
H45      0.38529        1.36720       15.27197          1              H   0.000
H46      0.61118        3.10543       22.07276          1              H   0.000
H47      1.58073        1.80237       22.20681          1              H   0.000
H48     -0.77809        4.86827       21.19263          1              H   0.000
H49     -1.66297        3.51895       21.36709          1              H   0.000
H50      5.70844        2.04687       15.25398          1              H   0.000
H51      4.88747        0.79903       14.76963          1              H   0.000
H52      7.57425        1.88602       21.35813          1              H   0.000
H53      7.01835        3.33745       21.81214          1              H   0.000
H54      2.56829        3.55434       21.67471          1              H   0.000
H55      2.89757        5.04177       21.19008          1              H   0.000
H56     -4.17589        9.39339       21.09212          1              H   0.000
H57      5.50418        3.70652       11.87609          1              H   0.000
H58      5.86716        2.26050       11.42137          1              H   0.000
H59     -4.06740        7.04785       20.27956          1              H   0.000
H60      7.39333        5.60886       19.80214          1              H   0.000
H61      3.30315        4.44160       11.50507          1              H   0.000
H62      4.15958        5.42828       12.44775          1              H   0.000
H63      3.18562        7.05762       20.61586          1              H   0.000
H64     -1.54450        7.56183       14.22449          1              H   0.000
H65     -3.09678        7.34525       13.99593          1              H   0.000
H66      1.91889        8.91979       21.57658          1              H   0.000
H67      7.55568        3.62438       18.17811          1              H   0.000
H68      3.59734        2.88386       14.94109          1              H   0.000
H69      3.33627        3.88483       13.74168          1              H   0.000
H70      6.39231        4.72619       18.12569          1              H   0.000
H71     -0.35417        0.90331       19.40185          1              H   0.000
H72     -0.30581        2.41198       18.85464          1              H   0.000
H73      4.93499        1.36656        9.72517          1              H   0.000
H74      4.72113        0.22596       10.78849          1              H   0.000
H75      0.55866        8.45612       13.89980          1              H   0.000
H76     -0.61209        8.67858       12.83668          1              H   0.000
H77      4.29391        0.00668       19.59807          1              H   0.000
H78     -0.28047        9.49312       20.86681          1              H   0.000
H79      2.17223        3.45184       18.30147          1              H   0.000
H80      3.14558        3.60911       19.58146          1              H   0.000
H81      1.01686        8.33456       18.07656          1              H   0.000
H82      4.44512        1.06306       17.14937          1              H   0.000
H83      3.65173        1.82446       18.28169          1              H   0.000
H84      1.30116        3.69806       10.46885          1              H   0.000
H85      1.42146        5.25100       10.43706          1              H   0.000
H86     -2.85676        5.77173       17.38282          1              H   0.000
H87      1.30139        1.15852       11.18220          1              H   0.000
H88     -2.42131        6.56624       16.02309          1              H   0.000
H89      2.88081        1.10017       11.22806          1              H   0.000
H90     -2.11708        4.35209       10.34891          1              H   0.000
H91      1.62060        9.38689       20.13555          1              H   0.000
H92      7.83734        3.50487       11.21973          1              H   0.000
H93     -4.00141        9.03798       12.71274          1              H   0.000
H94     -4.68922        9.00211       14.14295          1              H   0.000
H95     -4.52099        8.84390       18.75832          1              H   0.000
H96      2.61303        0.02165       17.54800          1              H   0.000
H97      2.83419        0.03704       21.44314          1              H   0.000
H98      7.32020        0.24435       18.12760          1              H   0.000
O1       8.21127        1.53310        8.04051          1              O   0.000
O2       5.45240        1.50580        8.07447          1              O   0.000
O3       2.72669        1.62202        8.08378          1              O   0.000
O4      -0.07171        1.63726        8.07431          1              O   0.000
O5      -4.17549        8.53369        8.09711          1              O   0.000
O6      -0.73893        5.35383        8.93875          1              O   0.000
O7      -1.24233        6.62967        8.85659          1              O   0.000
O8       4.81895        5.24737       17.79581          1              O   0.000
O9       0.54567        3.63766       17.79317          1              O   0.000
O10      2.21892        6.10380       16.00593          1              O   0.000
O11      3.83257        7.29130       19.16011          1              O   0.000
O12     -1.47070        8.19592       11.13224          1              O   0.000
O13      0.43195        3.06190       15.11145          1              O   0.000
O14      2.12164        8.00290       14.20119          1              O   0.000
O15      5.73744        5.49023       15.29092          1              O   0.000
O16      7.16320        2.97253       14.35643          1              O   0.000
O17      7.86583        1.82331       17.88396          1              O   0.000
O18     -1.59501        4.38399       13.75202          1              O   0.000
O19      0.16277        2.38546       10.62120          1              O   0.000
O20      0.15625        6.41612       17.89624          1              O   0.000
O21     -0.10534        6.55642       20.58006          1              O   0.000
O22      2.65028        6.93509       21.47443          1              O   0.000
O23      8.48958        0.73124       15.39645          1              O   0.000
O24     -3.67284        8.95486       17.32593          1              O   0.000
O25     -4.36677        8.41076       13.38918          1              O   0.000
O26      4.42501        6.86431       13.20070          1              O   0.000
O27      5.81879        4.47902       22.16887          1              O   0.000
O28      0.20049        0.38897       15.38435          1              O   0.000
O29      1.48942        2.78089       22.42372          1              O   0.000
O30     -0.74183        3.91204       21.42743          1              O   0.000
O31      4.84869        1.58285       15.38124          1              O   0.000
O32      7.81765        2.83630       21.46547          1              O   0.000
O33      3.23602        4.12011       21.11409          1              O   0.000
O34      6.29553        3.09014       11.78521          1              O   0.000
O35      7.25919        6.17910       20.60107          1              O   0.000
O36      4.01318        4.46229       12.20443          1              O   0.000
O37     -2.27540        6.88917       14.34069          1              O   0.000
O38      7.37750        4.59843       18.26261          1              O   0.000
O39      2.99451        3.61399       14.63961          1              O   0.000
O40      7.01298        0.13637       21.08892          1              O   0.000
O41     -0.89619        1.71617       19.23594          1              O   0.000
O42      4.76407        1.21591       10.68838          1              O   0.000
O43     -0.39495        8.78749       13.78860          1              O   0.000
O44     -1.14173        9.14924       20.50878          1              O   0.000
O45      3.12319        3.34511       18.59801          1              O   0.000
O46      1.74503        8.83913       18.49849          1              O   0.000
O47      3.95873        0.90187       17.99657          1              O   0.000
O48      1.96161        4.44359       10.36252          1              O   0.000
O49     -2.37918        6.58478       17.02016          1              O   0.000
O50      2.06869        0.57097       11.40999          1              O   0.000
O51      8.81198        3.73385       11.10167          1              O   0.000
O52     -5.02825        8.81339       19.62637          1              O   0.000
O53      1.92554        0.21105       21.79765          1              O   0.000
Pd1      5.50230        9.53026       30.00000          1              Pd  0.000
Pd2      5.38641        9.43859        7.00423          1              Pd  0.000
Pd3      1.38293        0.77035        4.54238          1              Pd  0.000
Pd4     -0.00006        1.58841        2.24610          1              Pd  0.000
Pd5     -2.75115        9.53026       30.00000          1              Pd  0.000
Pd6     -2.73747        9.45696        6.96578          1              Pd  0.000
Pd7      4.05958        0.77959        4.54028          1              Pd  0.000
Pd8      2.75109        1.58841        2.24610          1              Pd  0.000
Pd9     -0.00000        9.53026       30.00000          1              Pd  0.000
Pd10    -0.02286        9.47117        6.80698          1              Pd  0.000
Pd11     6.88542        0.79474        4.51120          1              Pd  0.000
Pd12     5.50224        1.58841        2.24610          1              Pd  0.000
Pd13     2.75115        9.53026       30.00000          1              Pd  0.000
Pd14     2.69689        9.48074        6.83299          1              Pd  0.000
Pd15     9.59522        0.77465        4.54425          1              Pd  0.000
Pd16     8.25339        1.58841        2.24610          1              Pd  0.000
Pd17     9.62902        2.38257       30.00000          1              Pd  0.000
Pd18     9.54828        2.48657        6.89150          1              Pd  0.000
Pd19    -0.03718        3.21117        4.58926          1              Pd  0.000
Pd20    -1.37563        3.97097        2.24610          1              Pd  0.000
Pd21     1.37557        2.38257       30.00000          1              Pd  0.000
Pd22     1.34338        2.50414        6.94355          1              Pd  0.000
Pd23     2.74848        3.17174        4.56794          1              Pd  0.000
Pd24     1.37552        3.97097        2.24610          1              Pd  0.000
Pd25     4.12672        2.38257       30.00000          1              Pd  0.000
Pd26     4.08872        2.49409        6.94375          1              Pd  0.000
Pd27     5.48249        3.20560        4.56148          1              Pd  0.000
Pd28     4.12667        3.97097        2.24610          1              Pd  0.000
Pd29     6.87787        2.38257       30.00000          1              Pd  0.000
Pd30     6.82389        2.54111        7.01880          1              Pd  0.000
Pd31     8.22777        3.16348        4.53489          1              Pd  0.000
Pd32     6.87782        3.97097        2.24610          1              Pd  0.000
Pd33     8.25345        4.76513       30.00000          1              Pd  0.000
Pd34     8.17758        4.78664        6.76789          1              Pd  0.000
Pd35    -1.37422        5.55993        4.48724          1              Pd  0.000
Pd36    -2.75121        6.35354        2.24610          1              Pd  0.000
Pd37    -0.00000        4.76513       30.00000          1              Pd  0.000
Pd38    -0.08831        4.84844        7.01665          1              Pd  0.000
Pd39     1.34285        5.57962        4.55704          1              Pd  0.000
Pd40    -0.00006        6.35354        2.24610          1              Pd  0.000
Pd41     2.75115        4.76513       30.00000          1              Pd  0.000
Pd42     2.73582        4.82606        7.00381          1              Pd  0.000
Pd43     4.10255        5.56956        4.49902          1              Pd  0.000
Pd44     2.75109        6.35354        2.24610          1              Pd  0.000
Pd45     5.50230        4.76513       30.00000          1              Pd  0.000
Pd46     5.43921        4.81309        6.79279          1              Pd  0.000
Pd47     6.83491        5.58047        4.49666          1              Pd  0.000
Pd48     5.50224        6.35354        2.24610          1              Pd  0.000
Pd49     6.87787        7.14770       30.00000          1              Pd  0.000
Pd50     6.81640        7.07417        6.78691          1              Pd  0.000
Pd51    -2.75487        7.96383        4.53873          1              Pd  0.000
Pd52    -4.12678        8.73611        2.24610          1              Pd  0.000
Pd53    -1.37558        7.14770       30.00000          1              Pd  0.000
Pd54    -1.37860        7.14087        6.88472          1              Pd  0.000
Pd55    -0.02382        7.95892        4.55798          1              Pd  0.000
Pd56    -1.37563        8.73611        2.24610          1              Pd  0.000
Pd57     1.37557        7.14770       30.00000          1              Pd  0.000
Pd58     1.35294        7.19195        6.89647          1              Pd  0.000
Pd59     2.71853        7.97381        4.51696          1              Pd  0.000
Pd60     1.37552        8.73611        2.24610          1              Pd  0.000
Pd61     4.12672        7.14770       30.00000          1              Pd  0.000
Pd62     4.10441        7.15140        6.79372          1              Pd  0.000
Pd63     5.47981        7.96829        4.50477          1              Pd  0.000
Pd64     4.12667        8.73611        2.24610          1              Pd  0.000
end
end

!DATE Mon Jan 01 12:00:00 2000
PBC   11.00460  11.00460  30.00000  90.00000  90.00000 120.00001 (P1)
H1       2.71812        6.30508        5.91196          1              H   0.000
H2       1.44623        3.98490        5.67179          1              H   0.000
H3      -0.01110        1.55334        5.28448          1              H   0.000
H4       5.47877        1.59329        5.27029          1              H   0.000
H5      -2.67739        6.28896        5.60724          1              H   0.000
H6       1.26622        5.86788        7.91705          1              H   0.000
H7       4.16024        4.50461       17.95525          1              H   0.000
H8       0.43339        3.43736       16.82161          1              H   0.000
H9      -0.23046        3.57393       14.57368          1              H   0.000
H10      4.14751        6.52838       18.57161          1              H   0.000
H11      3.12440        7.81597       18.69214          1              H   0.000
H12      2.45270        5.19534       15.70967          1              H   0.000
H13     -1.34354        7.57442       10.36905          1              H   0.000
H14     -2.39154        8.53663       11.05963          1              H   0.000
H15      1.35828        3.29224       14.79647          1              H   0.000
H16      0.31319        4.59954       17.89068          1              H   0.000
H17      4.97259        5.34761       16.81037          1              H   0.000
H18      1.51043        6.06307       16.69218          1              H   0.000
H19      2.09846        7.27347       14.90689          1              H   0.000
H20      6.09539        4.64420       14.94509          1              H   0.000
H21      5.20434        5.90578       14.56701          1              H   0.000
H22      0.01984        2.05141        9.69489          1              H   0.000
H23     -0.72805        2.72085       10.90785          1              H   0.000
H24      6.82155        2.92018       13.41513          1              H   0.000
H25      7.98604        3.54091       14.27151          1              H   0.000
H26      8.14028        1.58169       16.96238          1              H   0.000
H27      8.72595        1.75359       18.42718          1              H   0.000
H28     -1.82048        5.35282       13.92497          1              H   0.000
H29     -1.69555        4.25684       12.77432          1              H   0.000
H30      2.44770        8.82486       14.67696          1              H   0.000
H31      0.09378        6.44919       18.90129          1              H   0.000
H32     -0.79060        6.51109       17.56080          1              H   0.000
H33     -0.60702        7.41795       20.63106          1              H   0.000
H34      0.75822        6.71065       21.02540          1              H   0.000
H35      3.29282        6.90861       22.20604          1              H   0.000
H36      9.48682        0.63966       15.38343          1              H   0.000
H37      8.20153        1.50146       14.84520          1              H   0.000
H38     -3.26295        8.04555       17.20355          1              H   0.000
H39      5.18940        7.50274       13.11493          1              H   0.000
H40      3.61155        7.36885       13.48692          1              H   0.000
H41      4.92762        4.29206       21.77579          1              H   0.000
H42      6.23203        5.20406       21.61918          1              H   0.000
H43      5.16508        8.24837       19.45393          1              H   0.000
H44      0.75460        0.06018       16.15747          1              H   0.000
H45      0.38542        1.36697       15.27190          1              H   0.000
H46      0.61117        3.10535       22.07274          1              H   0.000
H47      1.58072        1.80229       22.20682          1              H   0.000
H48     -0.77813        4.86820       21.19267          1              H   0.000
H49     -1.66298        3.51887       21.36708          1              H   0.000
H50      5.70837        2.04626       15.25389          1              H   0.000
H51      4.88728        0.79866       14.76913          1              H   0.000
H52      7.57425        1.88598       21.35813          1              H   0.000
H53      7.01833        3.33739       21.81212          1              H   0.000
H54      2.56822        3.55422       21.67468          1              H   0.000
H55      2.89753        5.04168       21.19006          1              H   0.000
H56     -4.17587        9.39325       21.09216          1              H   0.000
H57      5.50518        3.70622       11.87664          1              H   0.000
H58      5.86757        2.25997       11.42065          1              H   0.000
H59     -4.06743        7.04778       20.27954          1              H   0.000
H60      7.39331        5.60879       19.80210          1              H   0.000
H61      3.30645        4.43844       11.50569          1              H   0.000
H62      4.16111        5.42796       12.44796          1              H   0.000
H63      3.18558        7.05755       20.61594          1              H   0.000
H64     -1.54437        7.56135       14.22370          1              H   0.000
H65     -3.09683        7.34490       13.99575          1              H   0.000
H66      1.91885        8.91974       21.57662          1              H   0.000
H67      7.55570        3.62433       18.17807          1              H   0.000
H68      3.59715        2.88357       14.94112          1              H   0.000
H69      3.33729        3.88481       13.74185          1              H   0.000
H70      6.39232        4.72612       18.12567          1              H   0.000
H71     -0.35436        0.90296       19.40192          1              H   0.000
H72     -0.30606        2.41167       18.85490          1              H   0.000
H73      4.93438        1.36484        9.72544          1              H   0.000
H74      4.72080        0.22530       10.78926          1              H   0.000
H75      0.55866        8.45548       13.89914          1              H   0.000
H76     -0.61110        8.67803       12.83515          1              H   0.000
H77      4.29390        0.00662       19.59809          1              H   0.000
H78     -0.28048        9.49306       20.86684          1              H   0.000
H79      2.17215        3.45169       18.30150          1              H   0.000
H80      3.14555        3.60902       19.58144          1              H   0.000
H81      1.01684        8.33444       18.07658          1              H   0.000
H82      4.44504        1.06284       17.14934          1              H   0.000
H83      3.65172        1.82441       18.28164          1              H   0.000
H84      1.30817        3.69295       10.47128          1              H   0.000
H85      1.43140        5.24514       10.43696          1              H   0.000
H86     -2.85678        5.77167       17.38278          1              H   0.000
H87      1.30136        1.15749       11.18316          1              H   0.000
H88     -2.42127        6.56611       16.02306          1              H   0.000
H89      2.88078        1.09855       11.22830          1              H   0.000
H90     -2.13263        4.37119       10.35991          1              H   0.000
H91      1.62060        9.38681       20.13557          1              H   0.000
H92      7.83387        3.50467       11.22139          1              H   0.000
H93     -4.00083        9.03710       12.71226          1              H   0.000
H94     -4.68875        9.00160       14.14255          1              H   0.000
H95     -4.52102        8.84379       18.75831          1              H   0.000
H96      2.61299        0.02158       17.54801          1              H   0.000
H97      2.83420        0.03691       21.44317          1              H   0.000
H98      7.32012        0.24426       18.12757          1              H   0.000
O1       8.20980        1.52546        8.04175          1              O   0.000
O2       5.44984        1.49776        8.07325          1              O   0.000
O3       2.72545        1.62142        8.08424          1              O   0.000
O4      -0.07289        1.63419        8.07522          1              O   0.000
O5      -4.17908        8.53228        8.09814          1              O   0.000
O6      -0.58790        5.40558        8.95591          1              O   0.000
O7      -1.24389        6.60666        8.86197          1              O   0.000
O8       4.81892        5.24727       17.79581          1              O   0.000
O9       0.54557        3.63746       17.79329          1              O   0.000
O10      2.21896        6.10365       16.00592          1              O   0.000
O11      3.83255        7.29124       19.16009          1              O   0.000
O12     -1.46772        8.19395       11.12505          1              O   0.000
O13      0.43225        3.06189       15.11151          1              O   0.000
O14      2.12127        8.00284       14.20115          1              O   0.000
O15      5.73740        5.49034       15.29080          1              O   0.000
O16      7.16310        2.97222       14.35663          1              O   0.000
O17      7.86579        1.82324       17.88389          1              O   0.000
O18     -1.59528        4.38411       13.75220          1              O   0.000
O19      0.16292        2.38514       10.62137          1              O   0.000
O20      0.15627        6.41594       17.89630          1              O   0.000
O21     -0.10535        6.55638       20.58005          1              O   0.000
O22      2.65014        6.93503       21.47427          1              O   0.000
O23      8.48988        0.73077       15.39655          1              O   0.000
O24     -3.67287        8.95479       17.32590          1              O   0.000
O25     -4.36646        8.41011       13.38889          1              O   0.000
O26      4.42501        6.86443       13.20081          1              O   0.000
O27      5.81877        4.47895       22.16886          1              O   0.000
O28      0.20057        0.38877       15.38421          1              O   0.000
O29      1.48942        2.78082       22.42367          1              O   0.000
O30     -0.74182        3.91194       21.42735          1              O   0.000
O31      4.84860        1.58226       15.38098          1              O   0.000
O32      7.81760        2.83628       21.46533          1              O   0.000
O33      3.23592        4.12001       21.11403          1              O   0.000
O34      6.29643        3.08927       11.78503          1              O   0.000
O35      7.25916        6.17902       20.60103          1              O   0.000
O36      4.01667        4.46152       12.20535          1              O   0.000
O37     -2.27536        6.88876       14.34035          1              O   0.000
O38      7.37752        4.59838       18.26249          1              O   0.000
O39      2.99464        3.61385       14.63944          1              O   0.000
O40      7.01296        0.13631       21.08893          1              O   0.000
O41     -0.89643        1.71580       19.23605          1              O   0.000
O42      4.76442        1.21542       10.68900          1              O   0.000
O43     -0.39508        8.78647       13.78731          1              O   0.000
O44     -1.14173        9.14917       20.50879          1              O   0.000
O45      3.12314        3.34503       18.59797          1              O   0.000
O46      1.74501        8.83905       18.49847          1              O   0.000
O47      3.95869        0.90179       17.99656          1              O   0.000
O48      1.97066        4.43664       10.36452          1              O   0.000
O49     -2.37918        6.58472       17.02010          1              O   0.000
O50      2.06851        0.56954       11.41002          1              O   0.000
O51      8.80802        3.73718       11.09839          1              O   0.000
O52     -5.02820        8.81316       19.62639          1              O   0.000
O53      1.92555        0.21094       21.79767          1              O   0.000
Pd1      5.50230        9.53026       30.00000          1              Pd  0.000
Pd2      5.38499        9.43733        7.00110          1              Pd  0.000
Pd3      1.38292        0.76843        4.54240          1              Pd  0.000
Pd4     -0.00006        1.58841        2.24610          1              Pd  0.000
Pd5     -2.75115        9.53026       30.00000          1              Pd  0.000
Pd6     -2.73872        9.45398        6.96908          1              Pd  0.000
Pd7      4.06054        0.77690        4.54247          1              Pd  0.000
Pd8      2.75109        1.58841        2.24610          1              Pd  0.000
Pd9     -0.00000        9.53026       30.00000          1              Pd  0.000
Pd10    -0.02535        9.46048        6.81208          1              Pd  0.000
Pd11     6.88400        0.79190        4.51351          1              Pd  0.000
Pd12     5.50224        1.58841        2.24610          1              Pd  0.000
Pd13     2.75115        9.53026       30.00000          1              Pd  0.000
Pd14     2.69570        9.47470        6.83369          1              Pd  0.000
Pd15     9.59334        0.77436        4.54638          1              Pd  0.000
Pd16     8.25339        1.58841        2.24610          1              Pd  0.000
Pd17     9.62902        2.38257       30.00000          1              Pd  0.000
Pd18     9.54537        2.48918        6.89885          1              Pd  0.000
Pd19    -0.03607        3.20859        4.58572          1              Pd  0.000
Pd20    -1.37563        3.97097        2.24610          1              Pd  0.000
Pd21     1.37557        2.38257       30.00000          1              Pd  0.000
Pd22     1.34127        2.50280        6.94564          1              Pd  0.000
Pd23     2.74875        3.17005        4.56795          1              Pd  0.000
Pd24     1.37552        3.97097        2.24610          1              Pd  0.000
Pd25     4.12672        2.38257       30.00000          1              Pd  0.000
Pd26     4.08818        2.49192        6.94391          1              Pd  0.000
Pd27     5.48322        3.20465        4.56131          1              Pd  0.000
Pd28     4.12667        3.97097        2.24610          1              Pd  0.000
Pd29     6.87787        2.38257       30.00000          1              Pd  0.000
Pd30     6.82310        2.53448        7.02093          1              Pd  0.000
Pd31     8.22732        3.16225        4.53694          1              Pd  0.000
Pd32     6.87782        3.97097        2.24610          1              Pd  0.000
Pd33     8.25345        4.76513       30.00000          1              Pd  0.000
Pd34     8.17204        4.78408        6.76938          1              Pd  0.000
Pd35    -1.37647        5.55827        4.48442          1              Pd  0.000
Pd36    -2.75121        6.35354        2.24610          1              Pd  0.000
Pd37    -0.00000        4.76513       30.00000          1              Pd  0.000
Pd38    -0.08523        4.84550        6.98470          1              Pd  0.000
Pd39     1.34553        5.57876        4.54786          1              Pd  0.000
Pd40    -0.00006        6.35354        2.24610          1              Pd  0.000
Pd41     2.75115        4.76513       30.00000          1              Pd  0.000
Pd42     2.72195        4.82626        7.01058          1              Pd  0.000
Pd43     4.10319        5.56807        4.50058          1              Pd  0.000
Pd44     2.75109        6.35354        2.24610          1              Pd  0.000
Pd45     5.50230        4.76513       30.00000          1              Pd  0.000
Pd46     5.43690        4.80908        6.79535          1              Pd  0.000
Pd47     6.83357        5.58061        4.49652          1              Pd  0.000
Pd48     5.50224        6.35354        2.24610          1              Pd  0.000
Pd49     6.87787        7.14770       30.00000          1              Pd  0.000
Pd50     6.81315        7.07215        6.78805          1              Pd  0.000
Pd51    -2.75540        7.96315        4.54019          1              Pd  0.000
Pd52    -4.12678        8.73611        2.24610          1              Pd  0.000
Pd53    -1.37558        7.14770       30.00000          1              Pd  0.000
Pd54    -1.38569        7.13206        6.88751          1              Pd  0.000
Pd55    -0.02397        7.95486        4.55917          1              Pd  0.000
Pd56    -1.37563        8.73611        2.24610          1              Pd  0.000
Pd57     1.37557        7.14770       30.00000          1              Pd  0.000
Pd58     1.35400        7.18653        6.89450          1              Pd  0.000
Pd59     2.71840        7.97264        4.51810          1              Pd  0.000
Pd60     1.37552        8.73611        2.24610          1              Pd  0.000
Pd61     4.12672        7.14770       30.00000          1              Pd  0.000
Pd62     4.10035        7.14694        6.79657          1              Pd  0.000
Pd63     5.47774        7.96756        4.50579          1              Pd  0.000
Pd64     4.12667        8.73611        2.24610          1              Pd  0.000
end
end

!DATE Mon Jan 01 12:00:00 2000
PBC   11.00460  11.00460  30.00000  90.00000  90.00000 120.00001 (P1)
H1       2.72026        6.29698        5.91062          1              H   0.000
H2       1.45532        3.99088        5.67996          1              H   0.000
H3      -0.01153        1.55268        5.28480          1              H   0.000
H4       5.47840        1.59399        5.27080          1              H   0.000
H5      -2.67929        6.28937        5.60500          1              H   0.000
H6       1.10349        5.97991        8.02436          1              H   0.000
H7       4.16024        4.50456       17.95522          1              H   0.000
H8       0.43343        3.43728       16.82165          1              H   0.000
H9      -0.23023        3.57390       14.57373          1              H   0.000
H10      4.14751        6.52834       18.57157          1              H   0.000
H11      3.12441        7.81593       18.69210          1              H   0.000
H12      2.45273        5.19524       15.70965          1              H   0.000
H13     -1.33956        7.57651       10.36075          1              H   0.000
H14     -2.38996        8.53370       11.05646          1              H   0.000
H15      1.35847        3.29220       14.79639          1              H   0.000
H16      0.31320        4.59945       17.89071          1              H   0.000
H17      4.97258        5.34760       16.81035          1              H   0.000
H18      1.51047        6.06299       16.69217          1              H   0.000
H19      2.09839        7.27342       14.90678          1              H   0.000
H20      6.09518        4.64416       14.94507          1              H   0.000
H21      5.20431        5.90586       14.56699          1              H   0.000
H22      0.02059        2.05122        9.69492          1              H   0.000
H23     -0.72720        2.72295       10.90590          1              H   0.000
H24      6.82156        2.91988       13.41522          1              H   0.000
H25      7.98587        3.54089       14.27160          1              H   0.000
H26      8.14032        1.58160       16.96235          1              H   0.000
H27      8.72590        1.75348       18.42718          1              H   0.000
H28     -1.82064        5.35310       13.92488          1              H   0.000
H29     -1.69528        4.25719       12.77440          1              H   0.000
H30      2.44763        8.82474       14.67691          1              H   0.000
H31      0.09379        6.44913       18.90130          1              H   0.000
H32     -0.79056        6.51103       17.56080          1              H   0.000
H33     -0.60700        7.41792       20.63104          1              H   0.000
H34      0.75824        6.71061       21.02537          1              H   0.000
H35      3.29268        6.90857       22.20589          1              H   0.000
H36      9.48694        0.63946       15.38343          1              H   0.000
H37      8.20168        1.50128       14.84521          1              H   0.000
H38     -3.26293        8.04552       17.20350          1              H   0.000
H39      5.18943        7.50277       13.11490          1              H   0.000
H40      3.61154        7.36888       13.48679          1              H   0.000
H41      4.92762        4.29202       21.77575          1              H   0.000
H42      6.23204        5.20403       21.61914          1              H   0.000
H43      5.16509        8.24829       19.45390          1              H   0.000
H44      0.75461        0.06008       16.15740          1              H   0.000
H45      0.38552        1.36685       15.27185          1              H   0.000
H46      0.61118        3.10530       22.07270          1              H   0.000
H47      1.58074        1.80224       22.20680          1              H   0.000
H48     -0.77812        4.86816       21.19266          1              H   0.000
H49     -1.66296        3.51883       21.36705          1              H   0.000
H50      5.70835        2.04598       15.25385          1              H   0.000
H51      4.88716        0.79854       14.76885          1              H   0.000
H52      7.57427        1.88595       21.35811          1              H   0.000
H53      7.01834        3.33736       21.81210          1              H   0.000
H54      2.56823        3.55417       21.67463          1              H   0.000
H55      2.89754        5.04163       21.19003          1              H   0.000
H56     -4.17584        9.39318       21.09215          1              H   0.000
H57      5.50578        3.70618       11.87680          1              H   0.000
H58      5.86786        2.25971       11.42025          1              H   0.000
H59     -4.06742        7.04775       20.27950          1              H   0.000
H60      7.39332        5.60876       19.80206          1              H   0.000
H61      3.30808        4.43663       11.50571          1              H   0.000
H62      4.16174        5.42780       12.44792          1              H   0.000
H63      3.18562        7.05752       20.61589          1              H   0.000
H64     -1.54428        7.56111       14.22324          1              H   0.000
H65     -3.09681        7.34470       13.99560          1              H   0.000
H66      1.91885        8.91972       21.57662          1              H   0.000
H67      7.55573        3.62430       18.17802          1              H   0.000
H68      3.59709        2.88341       14.94109          1              H   0.000
H69      3.33776        3.88477       13.74185          1              H   0.000
H70      6.39235        4.72608       18.12563          1              H   0.000
H71     -0.35442        0.90270       19.40194          1              H   0.000
H72     -0.30627        2.41143       18.85507          1              H   0.000
H73      4.93418        1.36360        9.72566          1              H   0.000
H74      4.72051        0.22464       10.78945          1              H   0.000
H75      0.55845        8.45528       13.89872          1              H   0.000
H76     -0.61075        8.67768       12.83428          1              H   0.000
H77      4.29392        0.00658       19.59807          1              H   0.000
H78     -0.28046        9.49302       20.86682          1              H   0.000
H79      2.17214        3.45162       18.30148          1              H   0.000
H80      3.14556        3.60897       19.58140          1              H   0.000
H81      1.01687        8.33438       18.07655          1              H   0.000
H82      4.44503        1.06274       17.14929          1              H   0.000
H83      3.65173        1.82438       18.28159          1              H   0.000
H84      1.31160        3.69066       10.47244          1              H   0.000
H85      1.43806        5.24243       10.44085          1              H   0.000
H86     -2.85677        5.77164       17.38274          1              H   0.000
H87      1.30141        1.15710       11.18367          1              H   0.000
H88     -2.42124        6.56606       16.02302          1              H   0.000
H89      2.88079        1.09766       11.22842          1              H   0.000
H90     -2.14444        4.38441       10.36572          1              H   0.000
H91      1.62063        9.38677       20.13555          1              H   0.000
H92      7.83265        3.50445       11.22201          1              H   0.000
H93     -4.00049        9.03664       12.71198          1              H   0.000
H94     -4.68849        9.00137       14.14232          1              H   0.000
H95     -4.52100        8.84373       18.75828          1              H   0.000
H96      2.61299        0.02155       17.54799          1              H   0.000
H97      2.83423        0.03684       21.44316          1              H   0.000
H98      7.32011        0.24421       18.12753          1              H   0.000
O1       8.20892        1.51782        8.04169          1              O   0.000
O2       5.45050        1.48920        8.07172          1              O   0.000
O3       2.72581        1.62057        8.08476          1              O   0.000
O4      -0.07370        1.63236        8.07625          1              O   0.000
O5      -4.18089        8.53214        8.09893          1              O   0.000
O6      -0.45712        5.45953        8.95360          1              O   0.000
O7      -1.24297        6.58556        8.86682          1              O   0.000
O8       4.81893        5.24722       17.79580          1              O   0.000
O9       0.54553        3.63735       17.79334          1              O   0.000
O10      2.21900        6.10355       16.00590          1              O   0.000
O11      3.83256        7.29120       19.16005          1              O   0.000
O12     -1.46574        8.19218       11.12049          1              O   0.000
O13      0.43243        3.06189       15.11153          1              O   0.000
O14      2.12106        8.00282       14.20108          1              O   0.000
O15      5.73740        5.49040       15.29077          1              O   0.000
O16      7.16307        2.97207       14.35668          1              O   0.000
O17      7.86578        1.82322       17.88383          1              O   0.000
O18     -1.59543        4.38424       13.75213          1              O   0.000
O19      0.16316        2.38472       10.62162          1              O   0.000
O20      0.15628        6.41583       17.89632          1              O   0.000
O21     -0.10533        6.55635       20.58003          1              O   0.000
O22      2.65026        6.93498       21.47446          1              O   0.000
O23      8.49000        0.73063       15.39659          1              O   0.000
O24     -3.67286        8.95475       17.32587          1              O   0.000
O25     -4.36624        8.40978       13.38877          1              O   0.000
O26      4.42504        6.86447       13.20085          1              O   0.000
O27      5.81878        4.47890       22.16881          1              O   0.000
O28      0.20058        0.38869       15.38417          1              O   0.000
O29      1.48945        2.78078       22.42362          1              O   0.000
O30     -0.74180        3.91188       21.42728          1              O   0.000
O31      4.84857        1.58201       15.38086          1              O   0.000
O32      7.81759        2.83627       21.46522          1              O   0.000
O33      3.23592        4.11996       21.11397          1              O   0.000
O34      6.29708        3.08895       11.78473          1              O   0.000
O35      7.25915        6.17898       20.60099          1              O   0.000
O36      4.01825        4.46115       12.20579          1              O   0.000
O37     -2.27529        6.88853       14.34015          1              O   0.000
O38      7.37756        4.59835       18.26241          1              O   0.000
O39      2.99472        3.61377       14.63934          1              O   0.000
O40      7.01297        0.13628       21.08890          1              O   0.000
O41     -0.89662        1.71547       19.23615          1              O   0.000
O42      4.76483        1.21496       10.68936          1              O   0.000
O43     -0.39531        8.78617       13.78656          1              O   0.000
O44     -1.14172        9.14913       20.50876          1              O   0.000
O45      3.12314        3.34498       18.59793          1              O   0.000
O46      1.74502        8.83900       18.49844          1              O   0.000
O47      3.95869        0.90175       17.99654          1              O   0.000
O48      1.97568        4.43273       10.36538          1              O   0.000
O49     -2.37917        6.58469       17.02005          1              O   0.000
O50      2.06842        0.56892       11.41029          1              O   0.000
O51      8.80589        3.73900       11.09529          1              O   0.000
O52     -5.02818        8.81309       19.62637          1              O   0.000
O53      1.92558        0.21087       21.79766          1              O   0.000
Pd1      5.50230        9.53026       30.00000          1              Pd  0.000
Pd2      5.38404        9.43650        6.99891          1              Pd  0.000
Pd3      1.38289        0.76703        4.54268          1              Pd  0.000
Pd4     -0.00006        1.58841        2.24610          1              Pd  0.000
Pd5     -2.75115        9.53026       30.00000          1              Pd  0.000
Pd6     -2.73876        9.45191        6.97111          1              Pd  0.000
Pd7      4.06173        0.77483        4.54388          1              Pd  0.000
Pd8      2.75109        1.58841        2.24610          1              Pd  0.000
Pd9     -0.00000        9.53026       30.00000          1              Pd  0.000
Pd10    -0.02452        9.44913        6.81636          1              Pd  0.000
Pd11     6.88331        0.79018        4.51547          1              Pd  0.000
Pd12     5.50224        1.58841        2.24610          1              Pd  0.000
Pd13     2.75115        9.53026       30.00000          1              Pd  0.000
Pd14     2.69306        9.46596        6.83561          1              Pd  0.000
Pd15     9.59160        0.77365        4.54819          1              Pd  0.000
Pd16     8.25339        1.58841        2.24610          1              Pd  0.000
Pd17     9.62902        2.38257       30.00000          1              Pd  0.000
Pd18     9.54306        2.48899        6.90402          1              Pd  0.000
Pd19    -0.03505        3.20510        4.57925          1              Pd  0.000
Pd20    -1.37563        3.97097        2.24610          1              Pd  0.000
Pd21     1.37557        2.38257       30.00000          1              Pd  0.000
Pd22     1.34122        2.50191        6.94798          1              Pd  0.000
Pd23     2.74917        3.16737        4.56525          1              Pd  0.000
Pd24     1.37552        3.97097        2.24610          1              Pd  0.000
Pd25     4.12672        2.38257       30.00000          1              Pd  0.000
Pd26     4.09078        2.48635        6.94330          1              Pd  0.000
Pd27     5.48410        3.20417        4.56079          1              Pd  0.000
Pd28     4.12667        3.97097        2.24610          1              Pd  0.000
Pd29     6.87787        2.38257       30.00000          1              Pd  0.000
Pd30     6.82396        2.52974        7.02273          1              Pd  0.000
Pd31     8.22711        3.16201        4.53859          1              Pd  0.000
Pd32     6.87782        3.97097        2.24610          1              Pd  0.000
Pd33     8.25345        4.76513       30.00000          1              Pd  0.000
Pd34     8.17054        4.78375        6.77259          1              Pd  0.000
Pd35    -1.37841        5.55811        4.48013          1              Pd  0.000
Pd36    -2.75121        6.35354        2.24610          1              Pd  0.000
Pd37    -0.00000        4.76513       30.00000          1              Pd  0.000
Pd38    -0.08198        4.83676        6.93977          1              Pd  0.000
Pd39     1.34901        5.57877        4.53758          1              Pd  0.000
Pd40    -0.00006        6.35354        2.24610          1              Pd  0.000
Pd41     2.75115        4.76513       30.00000          1              Pd  0.000
Pd42     2.72807        4.81501        6.99294          1              Pd  0.000
Pd43     4.10521        5.56761        4.50031          1              Pd  0.000
Pd44     2.75109        6.35354        2.24610          1              Pd  0.000
Pd45     5.50230        4.76513       30.00000          1              Pd  0.000
Pd46     5.44057        4.80628        6.79682          1              Pd  0.000
Pd47     6.83357        5.58117        4.49691          1              Pd  0.000
Pd48     5.50224        6.35354        2.24610          1              Pd  0.000
Pd49     6.87787        7.14770       30.00000          1              Pd  0.000
Pd50     6.81152        7.07139        6.78897          1              Pd  0.000
Pd51    -2.75540        7.96313        4.54088          1              Pd  0.000
Pd52    -4.12678        8.73611        2.24610          1              Pd  0.000
Pd53    -1.37558        7.14770       30.00000          1              Pd  0.000
Pd54    -1.39161        7.12540        6.88783          1              Pd  0.000
Pd55    -0.02289        7.95172        4.56139          1              Pd  0.000
Pd56    -1.37563        8.73611        2.24610          1              Pd  0.000
Pd57     1.37557        7.14770       30.00000          1              Pd  0.000
Pd58     1.35409        7.16660        6.90397          1              Pd  0.000
Pd59     2.71733        7.97123        4.52099          1              Pd  0.000
Pd60     1.37552        8.73611        2.24610          1              Pd  0.000
Pd61     4.12672        7.14770       30.00000          1              Pd  0.000
Pd62     4.09714        7.14230        6.79986          1              Pd  0.000
Pd63     5.47601        7.96729        4.50675          1              Pd  0.000
Pd64     4.12667        8.73611        2.24610          1              Pd  0.000
end
end

!DATE Mon Jan 01 12:00:00 2000
PBC   11.00460  11.00460  30.00000  90.00000  90.00000 120.00001 (P1)
H1       2.71950        6.29521        5.90896          1              H   0.000
H2       1.45949        3.99502        5.68472          1              H   0.000
H3      -0.01181        1.55197        5.28510          1              H   0.000
H4       5.47804        1.59462        5.27098          1              H   0.000
H5      -2.68070        6.28989        5.60339          1              H   0.000
H6       0.94103        6.05642        8.14554          1              H   0.000
H7       4.16023        4.50451       17.95521          1              H   0.000
H8       0.43345        3.43723       16.82169          1              H   0.000
H9      -0.23008        3.57390       14.57376          1              H   0.000
H10      4.14751        6.52832       18.57157          1              H   0.000
H11      3.12443        7.81590       18.69207          1              H   0.000
H12      2.45276        5.19519       15.70968          1              H   0.000
H13     -1.33700        7.57718       10.35425          1              H   0.000
H14     -2.38877        8.53156       11.05440          1              H   0.000
H15      1.35858        3.29217       14.79636          1              H   0.000
H16      0.31319        4.59942       17.89072          1              H   0.000
H17      4.97255        5.34757       16.81034          1              H   0.000
H18      1.51050        6.06295       16.69218          1              H   0.000
H19      2.09837        7.27338       14.90674          1              H   0.000
H20      6.09506        4.64414       14.94507          1              H   0.000
H21      5.20433        5.90591       14.56697          1              H   0.000
H22      0.02116        2.05115        9.69481          1              H   0.000
H23     -0.72655        2.72408       10.90482          1              H   0.000
H24      6.82158        2.91972       13.41526          1              H   0.000
H25      7.98575        3.54087       14.27168          1              H   0.000
H26      8.14035        1.58154       16.96234          1              H   0.000
H27      8.72590        1.75342       18.42717          1              H   0.000
H28     -1.82078        5.35335       13.92481          1              H   0.000
H29     -1.69505        4.25754       12.77441          1              H   0.000
H30      2.44760        8.82468       14.67686          1              H   0.000
H31      0.09381        6.44908       18.90130          1              H   0.000
H32     -0.79054        6.51098       17.56079          1              H   0.000
H33     -0.60700        7.41789       20.63101          1              H   0.000
H34      0.75823        6.71057       21.02535          1              H   0.000
H35      3.29273        6.90853       22.20596          1              H   0.000
H36      9.48703        0.63934       15.38344          1              H   0.000
H37      8.20176        1.50117       14.84522          1              H   0.000
H38     -3.26293        8.04550       17.20348          1              H   0.000
H39      5.18950        7.50277       13.11486          1              H   0.000
H40      3.61156        7.36891       13.48678          1              H   0.000
H41      4.92762        4.29197       21.77572          1              H   0.000
H42      6.23203        5.20399       21.61912          1              H   0.000
H43      5.16509        8.24825       19.45387          1              H   0.000
H44      0.75461        0.06001       16.15738          1              H   0.000
H45      0.38557        1.36676       15.27183          1              H   0.000
H46      0.61119        3.10526       22.07268          1              H   0.000
H47      1.58076        1.80221       22.20678          1              H   0.000
H48     -0.77813        4.86813       21.19267          1              H   0.000
H49     -1.66295        3.51880       21.36704          1              H   0.000
H50      5.70835        2.04580       15.25385          1              H   0.000
H51      4.88707        0.79848       14.76865          1              H   0.000
H52      7.57429        1.88592       21.35810          1              H   0.000
H53      7.01835        3.33732       21.81210          1              H   0.000
H54      2.56822        3.55411       21.67459          1              H   0.000
H55      2.89754        5.04158       21.18998          1              H   0.000
H56     -4.17582        9.39313       21.09215          1              H   0.000
H57      5.50640        3.70617       11.87683          1              H   0.000
H58      5.86805        2.25955       11.41995          1              H   0.000
H59     -4.06742        7.04771       20.27947          1              H   0.000
H60      7.39332        5.60873       19.80203          1              H   0.000
H61      3.30937        4.43544       11.50550          1              H   0.000
H62      4.16207        5.42779       12.44791          1              H   0.000
H63      3.18563        7.05748       20.61590          1              H   0.000
H64     -1.54424        7.56095       14.22292          1              H   0.000
H65     -3.09679        7.34455       13.99546          1              H   0.000
H66      1.91884        8.91971       21.57661          1              H   0.000
H67      7.55575        3.62426       18.17800          1              H   0.000
H68      3.59708        2.88327       14.94108          1              H   0.000
H69      3.33803        3.88470       13.74186          1              H   0.000
H70      6.39237        4.72605       18.12561          1              H   0.000
H71     -0.35447        0.90260       19.40193          1              H   0.000
H72     -0.30633        2.41133       18.85512          1              H   0.000
H73      4.93408        1.36273        9.72578          1              H   0.000
H74      4.72013        0.22405       10.78949          1              H   0.000
H75      0.55818        8.45521       13.89839          1              H   0.000
H76     -0.61071        8.67738       12.83362          1              H   0.000
H77      4.29394        0.00654       19.59805          1              H   0.000
H78     -0.28044        9.49298       20.86680          1              H   0.000
H79      2.17214        3.45157       18.30148          1              H   0.000
H80      3.14557        3.60894       19.58139          1              H   0.000
H81      1.01686        8.33435       18.07653          1              H   0.000
H82      4.44502        1.06267       17.14927          1              H   0.000
H83      3.65174        1.82436       18.28156          1              H   0.000
H84      1.31335        3.68918       10.47267          1              H   0.000
H85      1.44281        5.24069       10.44701          1              H   0.000
H86     -2.85677        5.77161       17.38272          1              H   0.000
H87      1.30151        1.15698       11.18399          1              H   0.000
H88     -2.42123        6.56604       16.02300          1              H   0.000
H89      2.88086        1.09701       11.22847          1              H   0.000
H90     -2.15444        4.39423       10.36997          1              H   0.000
H91      1.62065        9.38673       20.13554          1              H   0.000
H92      7.83219        3.50419       11.22234          1              H   0.000
H93     -4.00023        9.03632       12.71178          1              H   0.000
H94     -4.68832        9.00125       14.14216          1              H   0.000
H95     -4.52102        8.84370       18.75827          1              H   0.000
H96      2.61300        0.02152       17.54796          1              H   0.000
H97      2.83424        0.03678       21.44315          1              H   0.000
H98      7.32009        0.24418       18.12750          1              H   0.000
O1       8.20769        1.51039        8.04082          1              O   0.000
O2       5.45198        1.48315        8.07064          1              O   0.000
O3       2.72669        1.61942        8.08512          1              O   0.000
O4      -0.07419        1.63149        8.07746          1              O   0.000
O5      -4.18251        8.53247        8.09988          1              O   0.000
O6      -0.31814        5.52313        8.93312          1              O   0.000
O7      -1.23620        6.57057        8.87148          1              O   0.000
O8       4.81894        5.24716       17.79578          1              O   0.000
O9       0.54552        3.63732       17.79335          1              O   0.000
O10      2.21899        6.10350       16.00586          1              O   0.000
O11      3.83258        7.29119       19.16002          1              O   0.000
O12     -1.46439        8.19067       11.11719          1              O   0.000
O13      0.43252        3.06188       15.11150          1              O   0.000
O14      2.12103        8.00276       14.20103          1              O   0.000
O15      5.73744        5.49043       15.29073          1              O   0.000
O16      7.16305        2.97199       14.35670          1              O   0.000
O17      7.86578        1.82320       17.88380          1              O   0.000
O18     -1.59553        4.38437       13.75201          1              O   0.000
O19      0.16345        2.38469       10.62174          1              O   0.000
O20      0.15629        6.41572       17.89631          1              O   0.000
O21     -0.10532        6.55633       20.57995          1              O   0.000
O22      2.65022        6.93496       21.47433          1              O   0.000
O23      8.49006        0.73053       15.39657          1              O   0.000
O24     -3.67285        8.95473       17.32582          1              O   0.000
O25     -4.36612        8.40957       13.38872          1              O   0.000
O26      4.42504        6.86449       13.20077          1              O   0.000
O27      5.81878        4.47886       22.16878          1              O   0.000
O28      0.20056        0.38865       15.38416          1              O   0.000
O29      1.48947        2.78075       22.42356          1              O   0.000
O30     -0.74178        3.91185       21.42721          1              O   0.000
O31      4.84855        1.58187       15.38076          1              O   0.000
O32      7.81759        2.83625       21.46516          1              O   0.000
O33      3.23592        4.11991       21.11391          1              O   0.000
O34      6.29765        3.08879       11.78444          1              O   0.000
O35      7.25914        6.17894       20.60095          1              O   0.000
O36      4.01907        4.46098       12.20607          1              O   0.000
O37     -2.27524        6.88835       14.34002          1              O   0.000
O38      7.37761        4.59834       18.26230          1              O   0.000
O39      2.99478        3.61364       14.63922          1              O   0.000
O40      7.01296        0.13625       21.08888          1              O   0.000
O41     -0.89668        1.71534       19.23610          1              O   0.000
O42      4.76514        1.21462       10.68960          1              O   0.000
O43     -0.39553        8.78603       13.78602          1              O   0.000
O44     -1.14170        9.14909       20.50874          1              O   0.000
O45      3.12315        3.34495       18.59790          1              O   0.000
O46      1.74503        8.83897       18.49840          1              O   0.000
O47      3.95868        0.90172       17.99651          1              O   0.000
O48      1.97844        4.43047       10.36452          1              O   0.000
O49     -2.37915        6.58466       17.02001          1              O   0.000
O50      2.06831        0.56868       11.41066          1              O   0.000
O51      8.80521        3.74097       11.09173          1              O   0.000
O52     -5.02819        8.81305       19.62634          1              O   0.000
O53      1.92560        0.21082       21.79764          1              O   0.000
Pd1      5.50230        9.53026       30.00000          1              Pd  0.000
Pd2      5.38345        9.43516        6.99732          1              Pd  0.000
Pd3      1.38278        0.76589        4.54319          1              Pd  0.000
Pd4     -0.00006        1.58841        2.24610          1              Pd  0.000
Pd5     -2.75115        9.53026       30.00000          1              Pd  0.000
Pd6     -2.73861        9.44989        6.97265          1              Pd  0.000
Pd7      4.06273        0.77340        4.54439          1              Pd  0.000
Pd8      2.75109        1.58841        2.24610          1              Pd  0.000
Pd9     -0.00000        9.53026       30.00000          1              Pd  0.000
Pd10    -0.02306        9.44000        6.81954          1              Pd  0.000
Pd11     6.88285        0.78930        4.51714          1              Pd  0.000
Pd12     5.50224        1.58841        2.24610          1              Pd  0.000
Pd13     2.75115        9.53026       30.00000          1              Pd  0.000
Pd14     2.69015        9.45665        6.83840          1              Pd  0.000
Pd15     9.59047        0.77290        4.54949          1              Pd  0.000
Pd16     8.25339        1.58841        2.24610          1              Pd  0.000
Pd17     9.62902        2.38257       30.00000          1              Pd  0.000
Pd18     9.54057        2.48699        6.90784          1              Pd  0.000
Pd19    -0.03446        3.20140        4.57176          1              Pd  0.000
Pd20    -1.37563        3.97097        2.24610          1              Pd  0.000
Pd21     1.37557        2.38257       30.00000          1              Pd  0.000
Pd22     1.34159        2.50129        6.94999          1              Pd  0.000
Pd23     2.74944        3.16512        4.56218          1              Pd  0.000
Pd24     1.37552        3.97097        2.24610          1              Pd  0.000
Pd25     4.12672        2.38257       30.00000          1              Pd  0.000
Pd26     4.09394        2.48087        6.94234          1              Pd  0.000
Pd27     5.48484        3.20407        4.56035          1              Pd  0.000
Pd28     4.12667        3.97097        2.24610          1              Pd  0.000
Pd29     6.87787        2.38257       30.00000          1              Pd  0.000
Pd30     6.82532        2.52719        7.02361          1              Pd  0.000
Pd31     8.22716        3.16236        4.54000          1              Pd  0.000
Pd32     6.87782        3.97097        2.24610          1              Pd  0.000
Pd33     8.25345        4.76513       30.00000          1              Pd  0.000
Pd34     8.17104        4.78354        6.77580          1              Pd  0.000
Pd35    -1.37986        5.55845        4.47498          1              Pd  0.000
Pd36    -2.75121        6.35354        2.24610          1              Pd  0.000
Pd37    -0.00000        4.76513       30.00000          1              Pd  0.000
Pd38    -0.08266        4.82274        6.88720          1              Pd  0.000
Pd39     1.35306        5.57980        4.52760          1              Pd  0.000
Pd40    -0.00006        6.35354        2.24610          1              Pd  0.000
Pd41     2.75115        4.76513       30.00000          1              Pd  0.000
Pd42     2.73590        4.80437        6.97389          1              Pd  0.000
Pd43     4.10706        5.56748        4.49993          1              Pd  0.000
Pd44     2.75109        6.35354        2.24610          1              Pd  0.000
Pd45     5.50230        4.76513       30.00000          1              Pd  0.000
Pd46     5.44420        4.80434        6.79792          1              Pd  0.000
Pd47     6.83363        5.58155        4.49703          1              Pd  0.000
Pd48     5.50224        6.35354        2.24610          1              Pd  0.000
Pd49     6.87787        7.14770       30.00000          1              Pd  0.000
Pd50     6.80994        7.07199        6.79027          1              Pd  0.000
Pd51    -2.75556        7.96354        4.54079          1              Pd  0.000
Pd52    -4.12678        8.73611        2.24610          1              Pd  0.000
Pd53    -1.37558        7.14770       30.00000          1              Pd  0.000
Pd54    -1.39789        7.12005        6.88586          1              Pd  0.000
Pd55    -0.02187        7.94984        4.56353          1              Pd  0.000
Pd56    -1.37563        8.73611        2.24610          1              Pd  0.000
Pd57     1.37557        7.14770       30.00000          1              Pd  0.000
Pd58     1.35009        7.14496        6.91610          1              Pd  0.000
Pd59     2.71664        7.97002        4.52338          1              Pd  0.000
Pd60     1.37552        8.73611        2.24610          1              Pd  0.000
Pd61     4.12672        7.14770       30.00000          1              Pd  0.000
Pd62     4.09401        7.13806        6.80309          1              Pd  0.000
Pd63     5.47479        7.96743        4.50790          1              Pd  0.000
Pd64     4.12667        8.73611        2.24610          1              Pd  0.000
end
end

!DATE Mon Jan 01 12:00:00 2000
PBC   11.00460  11.00460  30.00000  90.00000  90.00000 120.00001 (P1)
H1       2.71322        6.29950        5.90992          1              H   0.000
H2       1.45904        3.99742        5.68684          1              H   0.000
H3      -0.01149        1.55135        5.28591          1              H   0.000
H4       5.47749        1.59488        5.27091          1              H   0.000
H5      -2.68108        6.29064        5.60268          1              H   0.000
H6       0.73342        6.01565        8.35557          1              H   0.000
H7       4.16017        4.50439       17.95540          1              H   0.000
H8       0.43337        3.43730       16.82188          1              H   0.000
H9      -0.23005        3.57392       14.57381          1              H   0.000
H10      4.14748        6.52838       18.57163          1              H   0.000
H11      3.12441        7.81593       18.69209          1              H   0.000
H12      2.45276        5.19527       15.71000          1              H   0.000
H13     -1.33559        7.57574       10.35093          1              H   0.000
H14     -2.38835        8.53045       11.05389          1              H   0.000
H15      1.35856        3.29215       14.79644          1              H   0.000
H16      0.31319        4.59951       17.89083          1              H   0.000
H17      4.97244        5.34749       16.81050          1              H   0.000
H18      1.51047        6.06318       16.69237          1              H   0.000
H19      2.09837        7.27329       14.90686          1              H   0.000
H20      6.09508        4.64406       14.94510          1              H   0.000
H21      5.20439        5.90577       14.56691          1              H   0.000
H22      0.02177        2.05115        9.69408          1              H   0.000
H23     -0.72602        2.72364       10.90479          1              H   0.000
H24      6.82164        2.91961       13.41536          1              H   0.000
H25      7.98568        3.54086       14.27185          1              H   0.000
H26      8.14043        1.58158       16.96252          1              H   0.000
H27      8.72606        1.75339       18.42732          1              H   0.000
H28     -1.82093        5.35367       13.92482          1              H   0.000
H29     -1.69513        4.25781       12.77452          1              H   0.000
H30      2.44769        8.82467       14.67672          1              H   0.000
H31      0.09394        6.44914       18.90145          1              H   0.000
H32     -0.79044        6.51099       17.56090          1              H   0.000
H33     -0.60697        7.41794       20.63103          1              H   0.000
H34      0.75822        6.71052       21.02536          1              H   0.000
H35      3.29269        6.90848       22.20601          1              H   0.000
H36      9.48712        0.63922       15.38353          1              H   0.000
H37      8.20188        1.50107       14.84530          1              H   0.000
H38     -3.26292        8.04553       17.20351          1              H   0.000
H39      5.18962        7.50257       13.11484          1              H   0.000
H40      3.61156        7.36888       13.48708          1              H   0.000
H41      4.92768        4.29197       21.77576          1              H   0.000
H42      6.23198        5.20393       21.61926          1              H   0.000
H43      5.16511        8.24823       19.45388          1              H   0.000
H44      0.75469        0.05989       16.15748          1              H   0.000
H45      0.38560        1.36660       15.27190          1              H   0.000
H46      0.61128        3.10534       22.07278          1              H   0.000
H47      1.58086        1.80235       22.20674          1              H   0.000
H48     -0.77824        4.86810       21.19283          1              H   0.000
H49     -1.66289        3.51885       21.36722          1              H   0.000
H50      5.70838        2.04574       15.25402          1              H   0.000
H51      4.88704        0.79852       14.76864          1              H   0.000
H52      7.57433        1.88600       21.35824          1              H   0.000
H53      7.01836        3.33733       21.81201          1              H   0.000
H54      2.56794        3.55392       21.67457          1              H   0.000
H55      2.89755        5.04148       21.18998          1              H   0.000
H56     -4.17577        9.39314       21.09232          1              H   0.000
H57      5.50720        3.70607       11.87666          1              H   0.000
H58      5.86809        2.25934       11.41959          1              H   0.000
H59     -4.06737        7.04779       20.27953          1              H   0.000
H60      7.39339        5.60883       19.80216          1              H   0.000
H61      3.31122        4.43482       11.50504          1              H   0.000
H62      4.16222        5.42825       12.44814          1              H   0.000
H63      3.18564        7.05748       20.61609          1              H   0.000
H64     -1.54427        7.56090       14.22286          1              H   0.000
H65     -3.09677        7.34443       13.99536          1              H   0.000
H66      1.91885        8.91968       21.57670          1              H   0.000
H67      7.55581        3.62427       18.17811          1              H   0.000
H68      3.59712        2.88314       14.94123          1              H   0.000
H69      3.33815        3.88450       13.74217          1              H   0.000
H70      6.39243        4.72603       18.12572          1              H   0.000
H71     -0.35458        0.90257       19.40195          1              H   0.000
H72     -0.30639        2.41131       18.85547          1              H   0.000
H73      4.93382        1.36236        9.72551          1              H   0.000
H74      4.71948        0.22374       10.78949          1              H   0.000
H75      0.55796        8.45530       13.89830          1              H   0.000
H76     -0.61106        8.67735       12.83335          1              H   0.000
H77      4.29399        0.00656       19.59816          1              H   0.000
H78     -0.28039        9.49299       20.86687          1              H   0.000
H79      2.17227        3.45155       18.30163          1              H   0.000
H80      3.14564        3.60903       19.58166          1              H   0.000
H81      1.01674        8.33440       18.07662          1              H   0.000
H82      4.44503        1.06272       17.14941          1              H   0.000
H83      3.65171        1.82443       18.28168          1              H   0.000
H84      1.31391        3.68824       10.47081          1              H   0.000
H85      1.44314        5.23847       10.46566          1              H   0.000
H86     -2.85679        5.77153       17.38290          1              H   0.000
H87      1.30170        1.15685       11.18393          1              H   0.000
H88     -2.42130        6.56589       16.02315          1              H   0.000
H89      2.88095        1.09646       11.22831          1              H   0.000
H90     -2.16109        4.39792       10.37065          1              H   0.000
H91      1.62073        9.38672       20.13567          1              H   0.000
H92      7.83234        3.50344       11.22256          1              H   0.000
H93     -4.00027        9.03605       12.71180          1              H   0.000
H94     -4.68836        9.00118       14.14227          1              H   0.000
H95     -4.52113        8.84369       18.75835          1              H   0.000
H96      2.61300        0.02157       17.54798          1              H   0.000
H97      2.83419        0.03677       21.44330          1              H   0.000
H98      7.32005        0.24423       18.12757          1              H   0.000
O1       8.20648        1.50723        8.04050          1              O   0.000
O2       5.45189        1.48267        8.07073          1              O   0.000
O3       2.72821        1.61731        8.08595          1              O   0.000
O4      -0.07434        1.63254        8.07971          1              O   0.000
O5      -4.18333        8.53353        8.10049          1              O   0.000
O6      -0.15996        5.57526        8.90108          1              O   0.000
O7      -1.20032        6.58470        8.86454          1              O   0.000
O8       4.81890        5.24707       17.79579          1              O   0.000
O9       0.54564        3.63745       17.79334          1              O   0.000
O10      2.21855        6.10365       16.00547          1              O   0.000
O11      3.83261        7.29124       19.15994          1              O   0.000
O12     -1.46418        8.18919       11.11593          1              O   0.000
O13      0.43250        3.06172       15.11123          1              O   0.000
O14      2.12135        8.00254       14.20088          1              O   0.000
O15      5.73757        5.49045       15.29055          1              O   0.000
O16      7.16308        2.97199       14.35668          1              O   0.000
O17      7.86580        1.82324       17.88382          1              O   0.000
O18     -1.59538        4.38462       13.75181          1              O   0.000
O19      0.16459        2.38678       10.62096          1              O   0.000
O20      0.15639        6.41569       17.89629          1              O   0.000
O21     -0.10519        6.55647       20.57960          1              O   0.000
O22      2.65022        6.93500       21.47441          1              O   0.000
O23      8.49011        0.73016       15.39621          1              O   0.000
O24     -3.67280        8.95481       17.32544          1              O   0.000
O25     -4.36644        8.40936       13.38873          1              O   0.000
O26      4.42479        6.86443       13.20012          1              O   0.000
O27      5.81872        4.47891       22.16889          1              O   0.000
O28      0.20063        0.38852       15.38412          1              O   0.000
O29      1.48965        2.78088       22.42348          1              O   0.000
O30     -0.74170        3.91184       21.42704          1              O   0.000
O31      4.84842        1.58207       15.38049          1              O   0.000
O32      7.81757        2.83631       21.46498          1              O   0.000
O33      3.23573        4.11977       21.11361          1              O   0.000
O34      6.29820        3.08860       11.78410          1              O   0.000
O35      7.25932        6.17908       20.60096          1              O   0.000
O36      4.01928        4.46120       12.20632          1              O   0.000
O37     -2.27515        6.88811       14.33961          1              O   0.000
O38      7.37770        4.59838       18.26191          1              O   0.000
O39      2.99480        3.61354       14.63928          1              O   0.000
O40      7.01292        0.13617       21.08891          1              O   0.000
O41     -0.89689        1.71511       19.23560          1              O   0.000
O42      4.76543        1.21449       10.68967          1              O   0.000
O43     -0.39569        8.78603       13.78577          1              O   0.000
O44     -1.14159        9.14902       20.50872          1              O   0.000
O45      3.12328        3.34501       18.59794          1              O   0.000
O46      1.74514        8.83891       18.49817          1              O   0.000
O47      3.95854        0.90175       17.99644          1              O   0.000
O48      1.97865        4.43109       10.36088          1              O   0.000
O49     -2.37917        6.58462       17.02003          1              O   0.000
O50      2.06814        0.56891       11.41175          1              O   0.000
O51      8.80526        3.74096       11.08969          1              O   0.000
O52     -5.02822        8.81305       19.62629          1              O   0.000
O53      1.92561        0.21077       21.79776          1              O   0.000
Pd1      5.50230        9.53026       30.00000          1              Pd  0.000
Pd2      5.38300        9.43497        6.99789          1              Pd  0.000
Pd3      1.38356        0.76520        4.54436          1              Pd  0.000
Pd4     -0.00006        1.58841        2.24610          1              Pd  0.000
Pd5     -2.75115        9.53026       30.00000          1              Pd  0.000
Pd6     -2.73926        9.45014        6.97207          1              Pd  0.000
Pd7      4.06242        0.77423        4.54317          1              Pd  0.000
Pd8      2.75109        1.58841        2.24610          1              Pd  0.000
Pd9     -0.00000        9.53026       30.00000          1              Pd  0.000
Pd10    -0.02277        9.44062        6.81919          1              Pd  0.000
Pd11     6.88319        0.79081        4.51789          1              Pd  0.000
Pd12     5.50224        1.58841        2.24610          1              Pd  0.000
Pd13     2.75115        9.53026       30.00000          1              Pd  0.000
Pd14     2.68909        9.45372        6.84214          1              Pd  0.000
Pd15     9.59053        0.77286        4.55063          1              Pd  0.000
Pd16     8.25339        1.58841        2.24610          1              Pd  0.000
Pd17     9.62902        2.38257       30.00000          1              Pd  0.000
Pd18     9.53918        2.48305        6.91052          1              Pd  0.000
Pd19    -0.03452        3.19583        4.55938          1              Pd  0.000
Pd20    -1.37563        3.97097        2.24610          1              Pd  0.000
Pd21     1.37557        2.38257       30.00000          1              Pd  0.000
Pd22     1.34382        2.50184        6.95311          1              Pd  0.000
Pd23     2.74919        3.16358        4.56061          1              Pd  0.000
Pd24     1.37552        3.97097        2.24610          1              Pd  0.000
Pd25     4.12672        2.38257       30.00000          1              Pd  0.000
Pd26     4.09397        2.47939        6.94219          1              Pd  0.000
Pd27     5.48534        3.20476        4.56029          1              Pd  0.000
Pd28     4.12667        3.97097        2.24610          1              Pd  0.000
Pd29     6.87787        2.38257       30.00000          1              Pd  0.000
Pd30     6.82618        2.52748        7.02272          1              Pd  0.000
Pd31     8.22664        3.16257        4.54083          1              Pd  0.000
Pd32     6.87782        3.97097        2.24610          1              Pd  0.000
Pd33     8.25345        4.76513       30.00000          1              Pd  0.000
Pd34     8.17305        4.78495        6.77805          1              Pd  0.000
Pd35    -1.38109        5.55942        4.46859          1              Pd  0.000
Pd36    -2.75121        6.35354        2.24610          1              Pd  0.000
Pd37    -0.00000        4.76513       30.00000          1              Pd  0.000
Pd38    -0.08162        4.80317        6.81862          1              Pd  0.000
Pd39     1.35625        5.58033        4.51526          1              Pd  0.000
Pd40    -0.00006        6.35354        2.24610          1              Pd  0.000
Pd41     2.75115        4.76513       30.00000          1              Pd  0.000
Pd42     2.73895        4.80195        6.96119          1              Pd  0.000
Pd43     4.10842        5.56751        4.49993          1              Pd  0.000
Pd44     2.75109        6.35354        2.24610          1              Pd  0.000
Pd45     5.50230        4.76513       30.00000          1              Pd  0.000
Pd46     5.44600        4.80459        6.79943          1              Pd  0.000
Pd47     6.83326        5.58197        4.49757          1              Pd  0.000
Pd48     5.50224        6.35354        2.24610          1              Pd  0.000
Pd49     6.87787        7.14770       30.00000          1              Pd  0.000
Pd50     6.80924        7.07198        6.79120          1              Pd  0.000
Pd51    -2.75497        7.96350        4.54135          1              Pd  0.000
Pd52    -4.12678        8.73611        2.24610          1              Pd  0.000
Pd53    -1.37558        7.14770       30.00000          1              Pd  0.000
Pd54    -1.39809        7.11888        6.87824          1              Pd  0.000
Pd55    -0.02316        7.95267        4.55735          1              Pd  0.000
Pd56    -1.37563        8.73611        2.24610          1              Pd  0.000
Pd57     1.37557        7.14770       30.00000          1              Pd  0.000
Pd58     1.35010        7.15175        6.87651          1              Pd  0.000
Pd59     2.72046        7.97168        4.51841          1              Pd  0.000
Pd60     1.37552        8.73611        2.24610          1              Pd  0.000
Pd61     4.12672        7.14770       30.00000          1              Pd  0.000
Pd62     4.09360        7.13618        6.80475          1              Pd  0.000
Pd63     5.47517        7.96808        4.50849          1              Pd  0.000
Pd64     4.12667        8.73611        2.24610          1              Pd  0.000
end
end

!DATE Mon Jan 01 12:00:00 2000
PBC   11.00460  11.00460  30.00000  90.00000  90.00000 120.00001 (P1)
H1       2.70931        6.31382        5.90006          1              H   0.000
H2       1.44755        4.00556        5.69834          1              H   0.000
H3      -0.01004        1.55156        5.29104          1              H   0.000
H4       5.47670        1.59533        5.27079          1              H   0.000
H5      -2.68003        6.29253        5.60164          1              H   0.000
H6       0.65090        6.00059        8.65329          1              H   0.000
H7       4.16013        4.50381       17.95642          1              H   0.000
H8       0.43304        3.43758       16.82261          1              H   0.000
H9      -0.23019        3.57394       14.57355          1              H   0.000
H10      4.14736        6.52839       18.57191          1              H   0.000
H11      3.12432        7.81592       18.69218          1              H   0.000
H12      2.45268        5.19527       15.71201          1              H   0.000
H13     -1.33525        7.57959       10.34359          1              H   0.000
H14     -2.38613        8.52773       11.05657          1              H   0.000
H15      1.35822        3.29178       14.79670          1              H   0.000
H16      0.31351        4.60013       17.89122          1              H   0.000
H17      4.97198        5.34694       16.81104          1              H   0.000
H18      1.51022        6.06432       16.69342          1              H   0.000
H19      2.09878        7.27253       14.90722          1              H   0.000
H20      6.09569        4.64382       14.94527          1              H   0.000
H21      5.20499        5.90515       14.56636          1              H   0.000
H22      0.02581        2.05376        9.69254          1              H   0.000
H23     -0.72024        2.73060       10.90174          1              H   0.000
H24      6.82269        2.91850       13.41587          1              H   0.000
H25      7.98592        3.54086       14.27268          1              H   0.000
H26      8.14042        1.58158       16.96276          1              H   0.000
H27      8.72629        1.75299       18.42731          1              H   0.000
H28     -1.82130        5.35456       13.92442          1              H   0.000
H29     -1.69679        4.25869       12.77360          1              H   0.000
H30      2.44852        8.82375       14.67520          1              H   0.000
H31      0.09462        6.44934       18.90197          1              H   0.000
H32     -0.78995        6.51094       17.56136          1              H   0.000
H33     -0.60660        7.41816       20.63084          1              H   0.000
H34      0.75837        6.71025       21.02528          1              H   0.000
H35      3.29254        6.90786       22.20659          1              H   0.000
H36      9.48805        0.63793       15.38354          1              H   0.000
H37      8.20291        1.49994       14.84553          1              H   0.000
H38     -3.26278        8.04556       17.20348          1              H   0.000
H39      5.18981        7.50173       13.11403          1              H   0.000
H40      3.61166        7.36881       13.48802          1              H   0.000
H41      4.92771        4.29178       21.77596          1              H   0.000
H42      6.23174        5.20385       21.61991          1              H   0.000
H43      5.16506        8.24805       19.45397          1              H   0.000
H44      0.75519        0.05918       16.15769          1              H   0.000
H45      0.38574        1.36574       15.27195          1              H   0.000
H46      0.61171        3.10545       22.07305          1              H   0.000
H47      1.58136        1.80252       22.20676          1              H   0.000
H48     -0.77856        4.86797       21.19348          1              H   0.000
H49     -1.66272        3.51882       21.36808          1              H   0.000
H50      5.70846        2.04543       15.25435          1              H   0.000
H51      4.88683        0.79869       14.76814          1              H   0.000
H52      7.57451        1.88604       21.35889          1              H   0.000
H53      7.01834        3.33734       21.81179          1              H   0.000
H54      2.56688        3.55307       21.67427          1              H   0.000
H55      2.89730        5.04092       21.18981          1              H   0.000
H56     -4.17571        9.39260       21.09348          1              H   0.000
H57      5.51122        3.70528       11.87744          1              H   0.000
H58      5.86810        2.25783       11.41852          1              H   0.000
H59     -4.06708        7.04816       20.27976          1              H   0.000
H60      7.39383        5.60931       19.80262          1              H   0.000
H61      3.32303        4.42927       11.49810          1              H   0.000
H62      4.16297        5.42996       12.44664          1              H   0.000
H63      3.18576        7.05744       20.61684          1              H   0.000
H64     -1.54451        7.56090       14.22252          1              H   0.000
H65     -3.09702        7.34402       13.99504          1              H   0.000
H66      1.91883        8.91934       21.57719          1              H   0.000
H67      7.55628        3.62423       18.17824          1              H   0.000
H68      3.59736        2.88217       14.94207          1              H   0.000
H69      3.33912        3.88338       13.74341          1              H   0.000
H70      6.39279        4.72587       18.12596          1              H   0.000
H71     -0.35521        0.90185       19.40146          1              H   0.000
H72     -0.30672        2.41114       18.85647          1              H   0.000
H73      4.93376        1.36104        9.72396          1              H   0.000
H74      4.71819        0.22319       10.78940          1              H   0.000
H75      0.55765        8.45521       13.89734          1              H   0.000
H76     -0.61150        8.67679       12.83216          1              H   0.000
H77      4.29415        0.00652       19.59855          1              H   0.000
H78     -0.28012        9.49278       20.86714          1              H   0.000
H79      2.17303        3.45167       18.30242          1              H   0.000
H80      3.14604        3.60945       19.58295          1              H   0.000
H81      1.01626        8.33463       18.07708          1              H   0.000
H82      4.44497        1.06295       17.14991          1              H   0.000
H83      3.65167        1.82472       18.28224          1              H   0.000
H84      1.31755        3.68783       10.45848          1              H   0.000
H85      1.44725        5.23030       10.57967          1              H   0.000
H86     -2.85667        5.77124       17.38365          1              H   0.000
H87      1.30376        1.15819       11.18424          1              H   0.000
H88     -2.42154        6.56521       16.02369          1              H   0.000
H89      2.88261        1.09421       11.22767          1              H   0.000
H90     -2.17294        4.40700       10.37458          1              H   0.000
H91      1.62120        9.38648       20.13616          1              H   0.000
H92      7.83231        3.50024       11.22411          1              H   0.000
H93     -4.00089        9.03471       12.71170          1              H   0.000
H94     -4.68877        9.00040       14.14236          1              H   0.000
H95     -4.52151        8.84369       18.75849          1              H   0.000
H96      2.61293        0.02174       17.54784          1              H   0.000
H97      2.83398        0.03605       21.44452          1              H   0.000
H98      7.31988        0.24435       18.12780          1              H   0.000
O1       8.20711        1.50134        8.03739          1              O   0.000
O2       5.45362        1.48423        8.06923          1              O   0.000
O3       2.73306        1.61245        8.08638          1              O   0.000
O4      -0.07305        1.63442        8.08679          1              O   0.000
O5      -4.18259        8.53501        8.10176          1              O   0.000
O6      -0.20121        5.55602        8.97737          1              O   0.000
O7      -1.19464        6.62640        8.87085          1              O   0.000
O8       4.81877        5.24663       17.79612          1              O   0.000
O9       0.54620        3.63814       17.79362          1              O   0.000
O10      2.21721        6.10395       16.00522          1              O   0.000
O11      3.83260        7.29130       19.15995          1              O   0.000
O12     -1.46150        8.18790       11.11573          1              O   0.000
O13      0.43208        3.06104       15.11047          1              O   0.000
O14      2.12270        8.00073       14.19997          1              O   0.000
O15      5.73812        5.49043       15.29013          1              O   0.000
O16      7.16350        2.97196       14.35731          1              O   0.000
O17      7.86565        1.82321       17.88378          1              O   0.000
O18     -1.59453        4.38577       13.75063          1              O   0.000
O19      0.17079        2.39450       10.61813          1              O   0.000
O20      0.15689        6.41585       17.89656          1              O   0.000
O21     -0.10474        6.55673       20.57877          1              O   0.000
O22      2.65017        6.93506       21.47483          1              O   0.000
O23      8.49090        0.72775       15.39467          1              O   0.000
O24     -3.67266        8.95492       17.32461          1              O   0.000
O25     -4.36781        8.40824       13.38852          1              O   0.000
O26      4.42395        6.86421       13.19782          1              O   0.000
O27      5.81845        4.47895       22.16941          1              O   0.000
O28      0.20104        0.38768       15.38411          1              O   0.000
O29      1.49030        2.78106       22.42324          1              O   0.000
O30     -0.74138        3.91157       21.42652          1              O   0.000
O31      4.84796        1.58245       15.37960          1              O   0.000
O32      7.81753        2.83643       21.46469          1              O   0.000
O33      3.23504        4.11914       21.11297          1              O   0.000
O34      6.29998        3.08584       11.78434          1              O   0.000
O35      7.26001        6.17962       20.60126          1              O   0.000
O36      4.02235        4.46162       12.20625          1              O   0.000
O37     -2.27518        6.88790       14.33896          1              O   0.000
O38      7.37816        4.59841       18.26105          1              O   0.000
O39      2.99526        3.61289       14.63993          1              O   0.000
O40      7.01297        0.13578       21.08927          1              O   0.000
O41     -0.89781        1.71372       19.23297          1              O   0.000
O42      4.76604        1.21406       10.68853          1              O   0.000
O43     -0.39568        8.78589       13.78459          1              O   0.000
O44     -1.14124        9.14869       20.50887          1              O   0.000
O45      3.12400        3.34540       18.59877          1              O   0.000
O46      1.74537        8.83877       18.49777          1              O   0.000
O47      3.95808        0.90194       17.99654          1              O   0.000
O48      1.97283        4.44205       10.35250          1              O   0.000
O49     -2.37912        6.58439       17.02034          1              O   0.000
O50      2.06867        0.56953       11.41440          1              O   0.000
O51      8.80348        3.74277       11.08671          1              O   0.000
O52     -5.02840        8.81303       19.62630          1              O   0.000
O53      1.92551        0.20979       21.79909          1              O   0.000
Pd1      5.50230        9.53026       30.00000          1              Pd  0.000
Pd2      5.38366        9.43638        7.00019          1              Pd  0.000
Pd3      1.38468        0.76364        4.54722          1              Pd  0.000
Pd4     -0.00006        1.58841        2.24610          1              Pd  0.000
Pd5     -2.75115        9.53026       30.00000          1              Pd  0.000
Pd6     -2.74009        9.44891        6.96764          1              Pd  0.000
Pd7      4.06255        0.77656        4.54142          1              Pd  0.000
Pd8      2.75109        1.58841        2.24610          1              Pd  0.000
Pd9     -0.00000        9.53026       30.00000          1              Pd  0.000
Pd10    -0.02206        9.44193        6.81665          1              Pd  0.000
Pd11     6.88441        0.79329        4.51893          1              Pd  0.000
Pd12     5.50224        1.58841        2.24610          1              Pd  0.000
Pd13     2.75115        9.53026       30.00000          1              Pd  0.000
Pd14     2.68760        9.44712        6.84583          1              Pd  0.000
Pd15     9.59167        0.77290        4.55466          1              Pd  0.000
Pd16     8.25339        1.58841        2.24610          1              Pd  0.000
Pd17     9.62902        2.38257       30.00000          1              Pd  0.000
Pd18     9.54314        2.48616        6.91666          1              Pd  0.000
Pd19    -0.03314        3.18621        4.54211          1              Pd  0.000
Pd20    -1.37563        3.97097        2.24610          1              Pd  0.000
Pd21     1.37557        2.38257       30.00000          1              Pd  0.000
Pd22     1.34641        2.50687        6.96332          1              Pd  0.000
Pd23     2.74855        3.16052        4.55769          1              Pd  0.000
Pd24     1.37552        3.97097        2.24610          1              Pd  0.000
Pd25     4.12672        2.38257       30.00000          1              Pd  0.000
Pd26     4.09595        2.48017        6.94190          1              Pd  0.000
Pd27     5.48631        3.20629        4.56074          1              Pd  0.000
Pd28     4.12667        3.97097        2.24610          1              Pd  0.000
Pd29     6.87787        2.38257       30.00000          1              Pd  0.000
Pd30     6.83018        2.52762        7.01953          1              Pd  0.000
Pd31     8.22780        3.16303        4.54351          1              Pd  0.000
Pd32     6.87782        3.97097        2.24610          1              Pd  0.000
Pd33     8.25345        4.76513       30.00000          1              Pd  0.000
Pd34     8.18202        4.78723        6.78109          1              Pd  0.000
Pd35    -1.38106        5.56010        4.46342          1              Pd  0.000
Pd36    -2.75121        6.35354        2.24610          1              Pd  0.000
Pd37    -0.00000        4.76513       30.00000          1              Pd  0.000
Pd38    -0.06731        4.80365        6.78449          1              Pd  0.000
Pd39     1.35894        5.57716        4.49219          1              Pd  0.000
Pd40    -0.00006        6.35354        2.24610          1              Pd  0.000
Pd41     2.75115        4.76513       30.00000          1              Pd  0.000
Pd42     2.74436        4.80205        6.93447          1              Pd  0.000
Pd43     4.11260        5.56771        4.49816          1              Pd  0.000
Pd44     2.75109        6.35354        2.24610          1              Pd  0.000
Pd45     5.50230        4.76513       30.00000          1              Pd  0.000
Pd46     5.45173        4.80450        6.80260          1              Pd  0.000
Pd47     6.83509        5.58229        4.49974          1              Pd  0.000
Pd48     5.50224        6.35354        2.24610          1              Pd  0.000
Pd49     6.87787        7.14770       30.00000          1              Pd  0.000
Pd50     6.81198        7.07239        6.79508          1              Pd  0.000
Pd51    -2.75370        7.96352        4.54524          1              Pd  0.000
Pd52    -4.12678        8.73611        2.24610          1              Pd  0.000
Pd53    -1.37558        7.14770       30.00000          1              Pd  0.000
Pd54    -1.38594        7.11578        6.87857          1              Pd  0.000
Pd55    -0.02554        7.95871        4.54270          1              Pd  0.000
Pd56    -1.37563        8.73611        2.24610          1              Pd  0.000
Pd57     1.37557        7.14770       30.00000          1              Pd  0.000
Pd58     1.34429        7.15347        6.82390          1              Pd  0.000
Pd59     2.72701        7.97428        4.50984          1              Pd  0.000
Pd60     1.37552        8.73611        2.24610          1              Pd  0.000
Pd61     4.12672        7.14770       30.00000          1              Pd  0.000
Pd62     4.09548        7.13519        6.80574          1              Pd  0.000
Pd63     5.47821        7.96923        4.51024          1              Pd  0.000
Pd64     4.12667        8.73611        2.24610          1              Pd  0.000
end
end

!DATE Mon Jan 01 12:00:00 2000
PBC   11.00460  11.00460  30.00000  90.00000  90.00000 120.00001 (P1)
H1       2.70698        6.33145        5.89039          1              H   0.000
H2       1.42773        4.01404        5.70568          1              H   0.000
H3      -0.00888        1.55213        5.29482          1              H   0.000
H4       5.47756        1.59600        5.27028          1              H   0.000
H5      -2.67673        6.29604        5.60152          1              H   0.000
H6       0.61288        5.88741        8.88427          1              H   0.000
H7       4.16022        4.50288       17.95787          1              H   0.000
H8       0.43235        3.43810       16.82418          1              H   0.000
H9      -0.23063        3.57352       14.57301          1              H   0.000
H10      4.14706        6.52859       18.57225          1              H   0.000
H11      3.12412        7.81609       18.69231          1              H   0.000
H12      2.45124        5.19682       15.71565          1              H   0.000
H13     -1.33563        7.58258       10.34226          1              H   0.000
H14     -2.38661        8.52444       11.06122          1              H   0.000
H15      1.35740        3.29098       14.79699          1              H   0.000
H16      0.31404        4.60112       17.89224          1              H   0.000
H17      4.97144        5.34577       16.81159          1              H   0.000
H18      1.50846        6.06761       16.69536          1              H   0.000
H19      2.09833        7.27228       14.90728          1              H   0.000
H20      6.09746        4.64280       14.94522          1              H   0.000
H21      5.20588        5.90306       14.56527          1              H   0.000
H22      0.03559        2.06288        9.68832          1              H   0.000
H23     -0.71196        2.73856       10.89743          1              H   0.000
H24      6.82441        2.91632       13.41640          1              H   0.000
H25      7.98677        3.54086       14.27315          1              H   0.000
H26      8.14024        1.58174       16.96276          1              H   0.000
H27      8.72633        1.75238       18.42710          1              H   0.000
H28     -1.82145        5.35537       13.92270          1              H   0.000
H29     -1.70033        4.25844       12.77165          1              H   0.000
H30      2.44942        8.82307       14.67249          1              H   0.000
H31      0.09568        6.45010       18.90272          1              H   0.000
H32     -0.78933        6.51119       17.56196          1              H   0.000
H33     -0.60580        7.41882       20.63052          1              H   0.000
H34      0.75876        6.71005       21.02512          1              H   0.000
H35      3.29217        6.90653       22.20757          1              H   0.000
H36      9.48855        0.63601       15.38379          1              H   0.000
H37      8.20436        1.49900       14.84545          1              H   0.000
H38     -3.26247        8.04564       17.20310          1              H   0.000
H39      5.18921        7.49922       13.11253          1              H   0.000
H40      3.61104        7.36736       13.48833          1              H   0.000
H41      4.92762        4.29160       21.77627          1              H   0.000
H42      6.23117        5.20385       21.62091          1              H   0.000
H43      5.16502        8.24775       19.45408          1              H   0.000
H44      0.75616        0.05760       16.15801          1              H   0.000
H45      0.38580        1.36383       15.27205          1              H   0.000
H46      0.61254        3.10583       22.07311          1              H   0.000
H47      1.58230        1.80318       22.20681          1              H   0.000
H48     -0.77878        4.86749       21.19403          1              H   0.000
H49     -1.66214        3.51855       21.36849          1              H   0.000
H50      5.70842        2.04527       15.25479          1              H   0.000
H51      4.88647        0.79919       14.76727          1              H   0.000
H52      7.57485        1.88637       21.35982          1              H   0.000
H53      7.01831        3.33761       21.81123          1              H   0.000
H54      2.56526        3.55188       21.67361          1              H   0.000
H55      2.89683        5.04004       21.18912          1              H   0.000
H56     -4.17541        9.39210       21.09513          1              H   0.000
H57      5.51631        3.70249       11.87685          1              H   0.000
H58      5.86649        2.25355       11.41716          1              H   0.000
H59     -4.06648        7.04883       20.28004          1              H   0.000
H60      7.39455        5.61009       19.80313          1              H   0.000
H61      3.33908        4.42979       11.48227          1              H   0.000
H62      4.16397        5.43325       12.44170          1              H   0.000
H63      3.18601        7.05754       20.61815          1              H   0.000
H64     -1.54565        7.56114       14.22176          1              H   0.000
H65     -3.09810        7.34293       13.99423          1              H   0.000
H66      1.91896        8.91879       21.57793          1              H   0.000
H67      7.55716        3.62426       18.17811          1              H   0.000
H68      3.59810        2.88084       14.94155          1              H   0.000
H69      3.33893        3.88102       13.74316          1              H   0.000
H70      6.39366        4.72578       18.12611          1              H   0.000
H71     -0.35637        0.90031       19.40080          1              H   0.000
H72     -0.30775        2.41064       18.85901          1              H   0.000
H73      4.93478        1.35863        9.72062          1              H   0.000
H74      4.71662        0.22279       10.78846          1              H   0.000
H75      0.55732        8.45564       13.89647          1              H   0.000
H76     -0.61224        8.67748       12.83157          1              H   0.000
H77      4.29442        0.00676       19.59934          1              H   0.000
H78     -0.27953        9.49262       20.86766          1              H   0.000
H79      2.17423        3.45182       18.30340          1              H   0.000
H80      3.14687        3.60991       19.58445          1              H   0.000
H81      1.01525        8.33533       18.07758          1              H   0.000
H82      4.44463        1.06340       17.15076          1              H   0.000
H83      3.65136        1.82527       18.28312          1              H   0.000
H84      1.30236        3.71490       10.44904          1              H   0.000
H85      1.44424        5.23063       10.76285          1              H   0.000
H86     -2.85630        5.77082       17.38462          1              H   0.000
H87      1.30637        1.16190       11.18347          1              H   0.000
H88     -2.42187        6.56385       16.02417          1              H   0.000
H89      2.88397        1.09072       11.22574          1              H   0.000
H90     -2.17099        4.40092       10.37519          1              H   0.000
H91      1.62215        9.38628       20.13694          1              H   0.000
H92      7.83307        3.49455       11.22508          1              H   0.000
H93     -4.00451        9.03224       12.71167          1              H   0.000
H94     -4.69107        8.99813       14.14278          1              H   0.000
H95     -4.52209        8.84368       18.75865          1              H   0.000
H96      2.61272        0.02208       17.54745          1              H   0.000
H97      2.83403        0.03516       21.44624          1              H   0.000
H98      7.31949        0.24484       18.12792          1              H   0.000
O1       8.20939        1.50119        8.03586          1              O   0.000
O2       5.45657        1.48606        8.06839          1              O   0.000
O3       2.73641        1.61363        8.08763          1              O   0.000
O4      -0.07081        1.63680        8.09165          1              O   0.000
O5      -4.17883        8.53678        8.10209          1              O   0.000
O6      -0.29885        5.49716        9.00504          1              O   0.000
O7      -1.18506        6.65716        8.87244          1              O   0.000
O8       4.81852        5.24609       17.79636          1              O   0.000
O9       0.54710        3.63929       17.79449          1              O   0.000
O10      2.21330        6.10603       16.00444          1              O   0.000
O11      3.83250        7.29151       19.15993          1              O   0.000
O12     -1.46130        8.18664       11.11874          1              O   0.000
O13      0.43129        3.06010       15.10972          1              O   0.000
O14      2.12359        7.99912       14.19822          1              O   0.000
O15      5.73945        5.48962       15.28909          1              O   0.000
O16      7.16448        2.97211       14.35787          1              O   0.000
O17      7.86525        1.82332       17.88339          1              O   0.000
O18     -1.59278        4.38706       13.74819          1              O   0.000
O19      0.18229        2.41192       10.61189          1              O   0.000
O20      0.15756        6.41666       17.89686          1              O   0.000
O21     -0.10396        6.55739       20.57751          1              O   0.000
O22      2.65013        6.93527       21.47563          1              O   0.000
O23      8.49131        0.72540       15.39296          1              O   0.000
O24     -3.67246        8.95507       17.32297          1              O   0.000
O25     -4.37173        8.40554       13.38813          1              O   0.000
O26      4.42220        6.86226       13.19492          1              O   0.000
O27      5.81789        4.47913       22.17019          1              O   0.000
O28      0.20152        0.38585       15.38420          1              O   0.000
O29      1.49134        2.78169       22.42295          1              O   0.000
O30     -0.74039        3.91060       21.42397          1              O   0.000
O31      4.84707        1.58342       15.37802          1              O   0.000
O32      7.81744        2.83686       21.46398          1              O   0.000
O33      3.23412        4.11823       21.11178          1              O   0.000
O34      6.30125        3.07952       11.78500          1              O   0.000
O35      7.26080        6.18043       20.60149          1              O   0.000
O36      4.02472        4.46389       12.20051          1              O   0.000
O37     -2.27561        6.88741       14.33717          1              O   0.000
O38      7.37917        4.59859       18.25954          1              O   0.000
O39      2.99588        3.61179       14.63931          1              O   0.000
O40      7.01320        0.13521       21.08984          1              O   0.000
O41     -0.89952        1.71132       19.23019          1              O   0.000
O42      4.76505        1.21342       10.68560          1              O   0.000
O43     -0.39584        8.78620       13.78399          1              O   0.000
O44     -1.14057        9.14840       20.50923          1              O   0.000
O45      3.12520        3.34570       18.59951          1              O   0.000
O46      1.74564        8.83876       18.49671          1              O   0.000
O47      3.95708        0.90228       17.99673          1              O   0.000
O48      1.93495        4.49341       10.35672          1              O   0.000
O49     -2.37893        6.58404       17.02042          1              O   0.000
O50      2.06798        0.57092       11.41743          1              O   0.000
O51      8.80356        3.74002       11.09078          1              O   0.000
O52     -5.02871        8.81313       19.62621          1              O   0.000
O53      1.92573        0.20889       21.80065          1              O   0.000
Pd1      5.50230        9.53026       30.00000          1              Pd  0.000
Pd2      5.38597        9.43858        7.00244          1              Pd  0.000
Pd3      1.38524        0.76441        4.54853          1              Pd  0.000
Pd4     -0.00006        1.58841        2.24610          1              Pd  0.000
Pd5     -2.75115        9.53026       30.00000          1              Pd  0.000
Pd6     -2.73836        9.45110        6.96464          1              Pd  0.000
Pd7      4.06324        0.77876        4.54040          1              Pd  0.000
Pd8      2.75109        1.58841        2.24610          1              Pd  0.000
Pd9     -0.00000        9.53026       30.00000          1              Pd  0.000
Pd10    -0.01886        9.44523        6.81294          1              Pd  0.000
Pd11     6.88622        0.79534        4.51830          1              Pd  0.000
Pd12     5.50224        1.58841        2.24610          1              Pd  0.000
Pd13     2.75115        9.53026       30.00000          1              Pd  0.000
Pd14     2.68944        9.44648        6.84552          1              Pd  0.000
Pd15     9.59348        0.77373        4.55606          1              Pd  0.000
Pd16     8.25339        1.58841        2.24610          1              Pd  0.000
Pd17     9.62902        2.38257       30.00000          1              Pd  0.000
Pd18     9.54754        2.48955        6.91953          1              Pd  0.000
Pd19    -0.03158        3.18556        4.54195          1              Pd  0.000
Pd20    -1.37563        3.97097        2.24610          1              Pd  0.000
Pd21     1.37557        2.38257       30.00000          1              Pd  0.000
Pd22     1.34856        2.51124        6.96816          1              Pd  0.000
Pd23     2.74843        3.16000        4.55601          1              Pd  0.000
Pd24     1.37552        3.97097        2.24610          1              Pd  0.000
Pd25     4.12672        2.38257       30.00000          1              Pd  0.000
Pd26     4.09840        2.48319        6.94260          1              Pd  0.000
Pd27     5.48728        3.20739        4.56087          1              Pd  0.000
Pd28     4.12667        3.97097        2.24610          1              Pd  0.000
Pd29     6.87787        2.38257       30.00000          1              Pd  0.000
Pd30     6.83341        2.52891        7.01738          1              Pd  0.000
Pd31     8.22970        3.16378        4.54396          1              Pd  0.000
Pd32     6.87782        3.97097        2.24610          1              Pd  0.000
Pd33     8.25345        4.76513       30.00000          1              Pd  0.000
Pd34     8.18674        4.79007        6.77951          1              Pd  0.000
Pd35    -1.37898        5.56143        4.46465          1              Pd  0.000
Pd36    -2.75121        6.35354        2.24610          1              Pd  0.000
Pd37    -0.00000        4.76513       30.00000          1              Pd  0.000
Pd38    -0.06059        4.81193        6.79228          1              Pd  0.000
Pd39     1.35881        5.57637        4.48757          1              Pd  0.000
Pd40    -0.00006        6.35354        2.24610          1              Pd  0.000
Pd41     2.75115        4.76513       30.00000          1              Pd  0.000
Pd42     2.74963        4.80468        6.91640          1              Pd  0.000
Pd43     4.11517        5.56863        4.49588          1              Pd  0.000
Pd44     2.75109        6.35354        2.24610          1              Pd  0.000
Pd45     5.50230        4.76513       30.00000          1              Pd  0.000
Pd46     5.45627        4.80623        6.80260          1              Pd  0.000
Pd47     6.83741        5.58364        4.50003          1              Pd  0.000
Pd48     5.50224        6.35354        2.24610          1              Pd  0.000
Pd49     6.87787        7.14770       30.00000          1              Pd  0.000
Pd50     6.81642        7.07326        6.79679          1              Pd  0.000
Pd51    -2.75161        7.96418        4.54712          1              Pd  0.000
Pd52    -4.12678        8.73611        2.24610          1              Pd  0.000
Pd53    -1.37558        7.14770       30.00000          1              Pd  0.000
Pd54    -1.37589        7.11902        6.87941          1              Pd  0.000
Pd55    -0.02361        7.96177        4.53845          1              Pd  0.000
Pd56    -1.37563        8.73611        2.24610          1              Pd  0.000
Pd57     1.37557        7.14770       30.00000          1              Pd  0.000
Pd58     1.34440        7.15238        6.82024          1              Pd  0.000
Pd59     2.72848        7.97469        4.50927          1              Pd  0.000
Pd60     1.37552        8.73611        2.24610          1              Pd  0.000
Pd61     4.12672        7.14770       30.00000          1              Pd  0.000
Pd62     4.09896        7.13603        6.80568          1              Pd  0.000
Pd63     5.48047        7.97045        4.51086          1              Pd  0.000
Pd64     4.12667        8.73611        2.24610          1              Pd  0.000
end
end

!DATE Mon Jan 01 12:00:00 2000
PBC   11.00460  11.00460  30.00000  90.00000  90.00000 120.00001 (P1)
H1       2.70406        6.34640        5.88452          1              H   0.000
H2       1.40932        4.02121        5.70843          1              H   0.000
H3      -0.00794        1.55236        5.29691          1              H   0.000
H4       5.47888        1.59675        5.26973          1              H   0.000
H5      -2.67152        6.30120        5.60346          1              H   0.000
H6       0.56936        5.72718        9.06877          1              H   0.000
H7       4.15993        4.50124       17.95917          1              H   0.000
H8       0.43139        3.43852       16.82571          1              H   0.000
H9      -0.23143        3.57331       14.57222          1              H   0.000
H10      4.14669        6.52860       18.57257          1              H   0.000
H11      3.12397        7.81614       18.69238          1              H   0.000
H12      2.44956        5.19749       15.71938          1              H   0.000
H13     -1.33168        7.58116       10.34552          1              H   0.000
H14     -2.38817        8.51932       11.06210          1              H   0.000
H15      1.35610        3.29021       14.79713          1              H   0.000
H16      0.31460        4.60184       17.89333          1              H   0.000
H17      4.97056        5.34411       16.81201          1              H   0.000
H18      1.50655        6.07056       16.69726          1              H   0.000
H19      2.09778        7.27183       14.90736          1              H   0.000
H20      6.09949        4.64203       14.94510          1              H   0.000
H21      5.20642        5.90066       14.56371          1              H   0.000
H22      0.04684        2.07427        9.68406          1              H   0.000
H23     -0.70653        2.74327       10.89418          1              H   0.000
H24      6.82642        2.91410       13.41692          1              H   0.000
H25      7.98805        3.54084       14.27328          1              H   0.000
H26      8.14014        1.58180       16.96277          1              H   0.000
H27      8.72642        1.75170       18.42696          1              H   0.000
H28     -1.82154        5.35644       13.92055          1              H   0.000
H29     -1.70355        4.25832       12.76928          1              H   0.000
H30      2.45044        8.82220       14.66979          1              H   0.000
H31      0.09692        6.45089       18.90344          1              H   0.000
H32     -0.78847        6.51143       17.56251          1              H   0.000
H33     -0.60480        7.41963       20.63009          1              H   0.000
H34      0.75927        6.70985       21.02485          1              H   0.000
H35      3.29184        6.90493       22.20862          1              H   0.000
H36      9.48922        0.63400       15.38398          1              H   0.000
H37      8.20605        1.49797       14.84518          1              H   0.000
H38     -3.26203        8.04567       17.20279          1              H   0.000
H39      5.18784        7.49603       13.11028          1              H   0.000
H40      3.60944        7.36521       13.48771          1              H   0.000
H41      4.92752        4.29130       21.77652          1              H   0.000
H42      6.23047        5.20377       21.62193          1              H   0.000
H43      5.16505        8.24734       19.45419          1              H   0.000
H44      0.75720        0.05601       16.15823          1              H   0.000
H45      0.38584        1.36197       15.27213          1              H   0.000
H46      0.61351        3.10638       22.07282          1              H   0.000
H47      1.58341        1.80423       22.20686          1              H   0.000
H48     -0.77913        4.86708       21.19405          1              H   0.000
H49     -1.66164        3.51828       21.36803          1              H   0.000
H50      5.70802        2.04544       15.25507          1              H   0.000
H51      4.88583        0.80012       14.76604          1              H   0.000
H52      7.57522        1.88680       21.36064          1              H   0.000
H53      7.01818        3.33796       21.81041          1              H   0.000
H54      2.56331        3.55046       21.67261          1              H   0.000
H55      2.89638        5.03886       21.18788          1              H   0.000
H56     -4.17501        9.39190       21.09709          1              H   0.000
H57      5.52096        3.70000       11.87418          1              H   0.000
H58      5.86405        2.24925       11.41559          1              H   0.000
H59     -4.06581        7.04936       20.28035          1              H   0.000
H60      7.39529        5.61079       19.80349          1              H   0.000
H61      3.35540        4.44013       11.45937          1              H   0.000
H62      4.16348        5.43882       12.43553          1              H   0.000
H63      3.18634        7.05762       20.61957          1              H   0.000
H64     -1.54705        7.56159       14.22094          1              H   0.000
H65     -3.09946        7.34190       13.99334          1              H   0.000
H66      1.91926        8.91813       21.57871          1              H   0.000
H67      7.55806        3.62417       18.17754          1              H   0.000
H68      3.59948        2.87942       14.93946          1              H   0.000
H69      3.33704        3.87818       13.74134          1              H   0.000
H70      6.39443        4.72549       18.12582          1              H   0.000
H71     -0.35762        0.89853       19.40028          1              H   0.000
H72     -0.30896        2.41003       18.86222          1              H   0.000
H73      4.93627        1.35587        9.71699          1              H   0.000
H74      4.71576        0.22210       10.78718          1              H   0.000
H75      0.55699        8.45606       13.89555          1              H   0.000
H76     -0.61312        8.67838       12.83113          1              H   0.000
H77      4.29490        0.00685       19.60037          1              H   0.000
H78     -0.27866        9.49239       20.86832          1              H   0.000
H79      2.17515        3.45179       18.30421          1              H   0.000
H80      3.14752        3.61030       19.58585          1              H   0.000
H81      1.01441        8.33587       18.07821          1              H   0.000
H82      4.44428        1.06401       17.15150          1              H   0.000
H83      3.65102        1.82583       18.28391          1              H   0.000
H84      1.27032        3.75636       10.44782          1              H   0.000
H85      1.43731        5.23213       10.92523          1              H   0.000
H86     -2.85585        5.77032       17.38544          1              H   0.000
H87      1.30924        1.16601       11.18181          1              H   0.000
H88     -2.42210        6.56258       16.02462          1              H   0.000
H89      2.88548        1.08654       11.22255          1              H   0.000
H90     -2.16077        4.38696       10.37053          1              H   0.000
H91      1.62340        9.38610       20.13782          1              H   0.000
H92      7.83543        3.48943       11.22379          1              H   0.000
H93     -4.00898        9.02971       12.71136          1              H   0.000
H94     -4.69426        8.99627       14.14317          1              H   0.000
H95     -4.52267        8.84360       18.75890          1              H   0.000
H96      2.61260        0.02236       17.54712          1              H   0.000
H97      2.83409        0.03447       21.44820          1              H   0.000
H98      7.31932        0.24507       18.12807          1              H   0.000
O1       8.21169        1.50278        8.03547          1              O   0.000
O2       5.45888        1.48736        8.06838          1              O   0.000
O3       2.73885        1.61641        8.08880          1              O   0.000
O4      -0.06795        1.63972        8.09579          1              O   0.000
O5      -4.17410        8.53865        8.10321          1              O   0.000
O6      -0.38120        5.43786        8.99820          1              O   0.000
O7      -1.13942        6.68563        8.87303          1              O   0.000
O8       4.81812        5.24458       17.79637          1              O   0.000
O9       0.54802        3.64018       17.79523          1              O   0.000
O10      2.20860        6.10720       16.00298          1              O   0.000
O11      3.83249        7.29157       19.15979          1              O   0.000
O12     -1.46200        8.18503       11.12170          1              O   0.000
O13      0.43008        3.05916       15.10859          1              O   0.000
O14      2.12444        7.99733       14.19661          1              O   0.000
O15      5.74041        5.48888       15.28774          1              O   0.000
O16      7.16608        2.97200       14.35824          1              O   0.000
O17      7.86493        1.82337       17.88299          1              O   0.000
O18     -1.59056        4.38873       13.74522          1              O   0.000
O19      0.19265        2.43133       10.60622          1              O   0.000
O20      0.15846        6.41742       17.89708          1              O   0.000
O21     -0.10301        6.55811       20.57604          1              O   0.000
O22      2.65010        6.93561       21.47642          1              O   0.000
O23      8.49191        0.72294       15.39100          1              O   0.000
O24     -3.67216        8.95514       17.32148          1              O   0.000
O25     -4.37700        8.40330       13.38759          1              O   0.000
O26      4.41958        6.85963       13.19113          1              O   0.000
O27      5.81716        4.47935       22.17110          1              O   0.000
O28      0.20199        0.38408       15.38427          1              O   0.000
O29      1.49244        2.78269       22.42264          1              O   0.000
O30     -0.73929        3.90933       21.41907          1              O   0.000
O31      4.84531        1.58543       15.37532          1              O   0.000
O32      7.81713        2.83749       21.46258          1              O   0.000
O33      3.23285        4.11692       21.10974          1              O   0.000
O34      6.30162        3.07364       11.78488          1              O   0.000
O35      7.26144        6.18095       20.60162          1              O   0.000
O36      4.02235        4.46902       12.19057          1              O   0.000
O37     -2.27630        6.88701       14.33505          1              O   0.000
O38      7.38015        4.59866       18.25705          1              O   0.000
O39      2.99676        3.61072       14.63771          1              O   0.000
O40      7.01360        0.13456       21.09049          1              O   0.000
O41     -0.90142        1.70861       19.22752          1              O   0.000
O42      4.76380        1.21248       10.68235          1              O   0.000
O43     -0.39598        8.78657       13.78353          1              O   0.000
O44     -1.13955        9.14783       20.50974          1              O   0.000
O45      3.12609        3.34576       18.60005          1              O   0.000
O46      1.74647        8.83838       18.49544          1              O   0.000
O47      3.95628        0.90264       17.99681          1              O   0.000
O48      1.86750        4.56657       10.35804          1              O   0.000
O49     -2.37861        6.58369       17.02045          1              O   0.000
O50      2.06705        0.57273       11.42040          1              O   0.000
O51      8.80598        3.73587       11.09452          1              O   0.000
O52     -5.02899        8.81309       19.62619          1              O   0.000
O53      1.92602        0.20848       21.80245          1              O   0.000
Pd1      5.50230        9.53026       30.00000          1              Pd  0.000
Pd2      5.38873        9.44009        7.00600          1              Pd  0.000
Pd3      1.38624        0.76525        4.54924          1              Pd  0.000
Pd4     -0.00006        1.58841        2.24610          1              Pd  0.000
Pd5     -2.75115        9.53026       30.00000          1              Pd  0.000
Pd6     -2.73602        9.45441        6.96296          1              Pd  0.000
Pd7      4.06380        0.78036        4.53960          1              Pd  0.000
Pd8      2.75109        1.58841        2.24610          1              Pd  0.000
Pd9     -0.00000        9.53026       30.00000          1              Pd  0.000
Pd10    -0.01554        9.44855        6.80943          1              Pd  0.000
Pd11     6.88833        0.79691        4.51739          1              Pd  0.000
Pd12     5.50224        1.58841        2.24610          1              Pd  0.000
Pd13     2.75115        9.53026       30.00000          1              Pd  0.000
Pd14     2.69234        9.44832        6.84435          1              Pd  0.000
Pd15     9.59502        0.77436        4.55618          1              Pd  0.000
Pd16     8.25339        1.58841        2.24610          1              Pd  0.000
Pd17     9.62902        2.38257       30.00000          1              Pd  0.000
Pd18     9.55078        2.49137        6.92038          1              Pd  0.000
Pd19    -0.03034        3.18726        4.54424          1              Pd  0.000
Pd20    -1.37563        3.97097        2.24610          1              Pd  0.000
Pd21     1.37557        2.38257       30.00000          1              Pd  0.000
Pd22     1.35088        2.51474        6.96986          1              Pd  0.000
Pd23     2.74877        3.16014        4.55464          1              Pd  0.000
Pd24     1.37552        3.97097        2.24610          1              Pd  0.000
Pd25     4.12672        2.38257       30.00000          1              Pd  0.000
Pd26     4.10065        2.48641        6.94336          1              Pd  0.000
Pd27     5.48835        3.20871        4.56077          1              Pd  0.000
Pd28     4.12667        3.97097        2.24610          1              Pd  0.000
Pd29     6.87787        2.38257       30.00000          1              Pd  0.000
Pd30     6.83598        2.53037        7.01639          1              Pd  0.000
Pd31     8.23147        3.16449        4.54375          1              Pd  0.000
Pd32     6.87782        3.97097        2.24610          1              Pd  0.000
Pd33     8.25345        4.76513       30.00000          1              Pd  0.000
Pd34     8.18872        4.79185        6.77662          1              Pd  0.000
Pd35    -1.37688        5.56280        4.46602          1              Pd  0.000
Pd36    -2.75121        6.35354        2.24610          1              Pd  0.000
Pd37    -0.00000        4.76513       30.00000          1              Pd  0.000
Pd38    -0.05789        4.81856        6.80208          1              Pd  0.000
Pd39     1.35804        5.57655        4.48793          1              Pd  0.000
Pd40    -0.00006        6.35354        2.24610          1              Pd  0.000
Pd41     2.75115        4.76513       30.00000          1              Pd  0.000
Pd42     2.75485        4.80657        6.90252          1              Pd  0.000
Pd43     4.11725        5.56959        4.49354          1              Pd  0.000
Pd44     2.75109        6.35354        2.24610          1              Pd  0.000
Pd45     5.50230        4.76513       30.00000          1              Pd  0.000
Pd46     5.45978        4.80849        6.80170          1              Pd  0.000
Pd47     6.83897        5.58522        4.49949          1              Pd  0.000
Pd48     5.50224        6.35354        2.24610          1              Pd  0.000
Pd49     6.87787        7.14770       30.00000          1              Pd  0.000
Pd50     6.81985        7.07490        6.79845          1              Pd  0.000
Pd51    -2.74916        7.96525        4.54882          1              Pd  0.000
Pd52    -4.12678        8.73611        2.24610          1              Pd  0.000
Pd53    -1.37558        7.14770       30.00000          1              Pd  0.000
Pd54    -1.36869        7.12361        6.88065          1              Pd  0.000
Pd55    -0.02047        7.96398        4.53691          1              Pd  0.000
Pd56    -1.37563        8.73611        2.24610          1              Pd  0.000
Pd57     1.37557        7.14770       30.00000          1              Pd  0.000
Pd58     1.34692        7.15302        6.82495          1              Pd  0.000
Pd59     2.72892        7.97515        4.51016          1              Pd  0.000
Pd60     1.37552        8.73611        2.24610          1              Pd  0.000
Pd61     4.12672        7.14770       30.00000          1              Pd  0.000
Pd62     4.10300        7.13755        6.80525          1              Pd  0.000
Pd63     5.48227        7.97166        4.51137          1              Pd  0.000
Pd64     4.12667        8.73611        2.24610          1              Pd  0.000
end
end

!DATE Mon Jan 01 12:00:00 2000
PBC   11.00460  11.00460  30.00000  90.00000  90.00000 120.00001 (P1)
H1       2.69984        6.36080        5.88092          1              H   0.000
H2       1.39017        4.02878        5.70975          1              H   0.000
H3      -0.00702        1.55242        5.29849          1              H   0.000
H4       5.48026        1.59764        5.26937          1              H   0.000
H5      -2.66462        6.30775        5.60760          1              H   0.000
H6       0.50899        5.55511        9.22608          1              H   0.000
H7       4.15970        4.49994       17.96056          1              H   0.000
H8       0.43010        3.43890       16.82737          1              H   0.000
H9      -0.23220        3.57321       14.57147          1              H   0.000
H10      4.14614        6.52873       18.57283          1              H   0.000
H11      3.12365        7.81631       18.69251          1              H   0.000
H12      2.44773        5.19820       15.72347          1              H   0.000
H13     -1.32589        7.57627       10.35015          1              H   0.000
H14     -2.39019        8.51225       11.06014          1              H   0.000
H15      1.35474        3.28949       14.79706          1              H   0.000
H16      0.31500        4.60251       17.89457          1              H   0.000
H17      4.96950        5.34258       16.81239          1              H   0.000
H18      1.50477        6.07380       16.69926          1              H   0.000
H19      2.09741        7.27104       14.90729          1              H   0.000
H20      6.10172        4.64141       14.94475          1              H   0.000
H21      5.20666        5.89807       14.56166          1              H   0.000
H22      0.05848        2.08602        9.68029          1              H   0.000
H23     -0.70349        2.74522       10.89196          1              H   0.000
H24      6.82860        2.91184       13.41729          1              H   0.000
H25      7.98973        3.54108       14.27291          1              H   0.000
H26      8.13995        1.58183       16.96265          1              H   0.000
H27      8.72624        1.75102       18.42678          1              H   0.000
H28     -1.82176        5.35795       13.91796          1              H   0.000
H29     -1.70638        4.25885       12.76638          1              H   0.000
H30      2.45158        8.82076       14.66654          1              H   0.000
H31      0.09822        6.45188       18.90430          1              H   0.000
H32     -0.78752        6.51170       17.56309          1              H   0.000
H33     -0.60377        7.42117       20.62964          1              H   0.000
H34      0.75980        6.71008       21.02454          1              H   0.000
H35      3.29145        6.90326       22.20981          1              H   0.000
H36      9.48952        0.63160       15.38421          1              H   0.000
H37      8.20764        1.49664       14.84489          1              H   0.000
H38     -3.26151        8.04569       17.20254          1              H   0.000
H39      5.18601        7.49247       13.10762          1              H   0.000
H40      3.60710        7.36266       13.48657          1              H   0.000
H41      4.92730        4.29103       21.77705          1              H   0.000
H42      6.22957        5.20367       21.62336          1              H   0.000
H43      5.16500        8.24692       19.45431          1              H   0.000
H44      0.75853        0.05433       16.15856          1              H   0.000
H45      0.38599        1.36000       15.27235          1              H   0.000
H46      0.61449        3.10712       22.07268          1              H   0.000
H47      1.58450        1.80547       22.20693          1              H   0.000
H48     -0.77950        4.86673       21.19411          1              H   0.000
H49     -1.66110        3.51810       21.36748          1              H   0.000
H50      5.70854        2.04595       15.25496          1              H   0.000
H51      4.88572        0.80139       14.76454          1              H   0.000
H52      7.57583        1.88760       21.36138          1              H   0.000
H53      7.01825        3.33856       21.80947          1              H   0.000
H54      2.56116        3.54908       21.67180          1              H   0.000
H55      2.89576        5.03772       21.18662          1              H   0.000
H56     -4.17474        9.39175       21.09890          1              H   0.000
H57      5.52585        3.69738       11.87030          1              H   0.000
H58      5.86057        2.24405       11.41416          1              H   0.000
H59     -4.06510        7.04992       20.28075          1              H   0.000
H60      7.39602        5.61161       19.80380          1              H   0.000
H61      3.37386        4.45653       11.43014          1              H   0.000
H62      4.16209        5.44726       12.42779          1              H   0.000
H63      3.18662        7.05794       20.62116          1              H   0.000
H64     -1.54871        7.56218       14.21992          1              H   0.000
H65     -3.10108        7.34097       13.99222          1              H   0.000
H66      1.91974        8.91743       21.57965          1              H   0.000
H67      7.55899        3.62428       18.17665          1              H   0.000
H68      3.60166        2.87793       14.93589          1              H   0.000
H69      3.33454        3.87491       13.73788          1              H   0.000
H70      6.39521        4.72539       18.12524          1              H   0.000
H71     -0.35924        0.89667       19.39994          1              H   0.000
H72     -0.31063        2.40939       18.86591          1              H   0.000
H73      4.93755        1.35281        9.71370          1              H   0.000
H74      4.71489        0.22064       10.78571          1              H   0.000
H75      0.55647        8.45633       13.89421          1              H   0.000
H76     -0.61417        8.67910       12.83055          1              H   0.000
H77      4.29545        0.00721       19.60153          1              H   0.000
H78     -0.27772        9.49243       20.86916          1              H   0.000
H79      2.17589        3.45176       18.30516          1              H   0.000
H80      3.14804        3.61077       19.58734          1              H   0.000
H81      1.01352        8.33657       18.07908          1              H   0.000
H82      4.44402        1.06482       17.15226          1              H   0.000
H83      3.65063        1.82648       18.28468          1              H   0.000
H84      1.22882        3.79587       10.45654          1              H   0.000
H85      1.43249        5.23053       11.05467          1              H   0.000
H86     -2.85528        5.76992       17.38613          1              H   0.000
H87      1.31195        1.16999       11.18038          1              H   0.000
H88     -2.42226        6.56151       16.02500          1              H   0.000
H89      2.88701        1.08167       11.21885          1              H   0.000
H90     -2.14857        4.37016       10.36163          1              H   0.000
H91      1.62471        9.38611       20.13899          1              H   0.000
H92      7.83882        3.48418       11.22075          1              H   0.000
H93     -4.01354        9.02729       12.71053          1              H   0.000
H94     -4.69756        8.99422       14.14304          1              H   0.000
H95     -4.52330        8.84353       18.75914          1              H   0.000
H96      2.61249        0.02267       17.54683          1              H   0.000
H97      2.83404        0.03391       21.45020          1              H   0.000
H98      7.31898        0.24551       18.12834          1              H   0.000
O1       8.21469        1.50576        8.03524          1              O   0.000
O2       5.46148        1.48825        8.06901          1              O   0.000
O3       2.74171        1.61951        8.09007          1              O   0.000
O4      -0.06444        1.64389        8.10045          1              O   0.000
O5      -4.16950        8.54116        8.10430          1              O   0.000
O6      -0.44902        5.38392        8.98325          1              O   0.000
O7      -1.07366        6.70578        8.87597          1              O   0.000
O8       4.81768        5.24358       17.79641          1              O   0.000
O9       0.54840        3.64089       17.79613          1              O   0.000
O10      2.20484        6.10843       16.00236          1              O   0.000
O11      3.83224        7.29168       19.15968          1              O   0.000
O12     -1.46298        8.18255       11.12354          1              O   0.000
O13      0.42896        3.05846       15.10756          1              O   0.000
O14      2.12583        7.99475       14.19452          1              O   0.000
O15      5.74113        5.48819       15.28598          1              O   0.000
O16      7.16796        2.97233       14.35832          1              O   0.000
O17      7.86441        1.82341       17.88240          1              O   0.000
O18     -1.58858        4.39082       13.74170          1              O   0.000
O19      0.20114        2.44906       10.60247          1              O   0.000
O20      0.15941        6.41789       17.89743          1              O   0.000
O21     -0.10198        6.55974       20.57429          1              O   0.000
O22      2.65000        6.93662       21.47746          1              O   0.000
O23      8.49211        0.71983       15.38871          1              O   0.000
O24     -3.67183        8.95518       17.32011          1              O   0.000
O25     -4.38236        8.40101       13.38643          1              O   0.000
O26      4.41659        6.85652       13.18747          1              O   0.000
O27      5.81616        4.47974       22.17261          1              O   0.000
O28      0.20270        0.38226       15.38451          1              O   0.000
O29      1.49359        2.78390       22.42241          1              O   0.000
O30     -0.73827        3.90832       21.41493          1              O   0.000
O31      4.84456        1.58780       15.37236          1              O   0.000
O32      7.81680        2.83865       21.46023          1              O   0.000
O33      3.23152        4.11570       21.10800          1              O   0.000
O34      6.30129        3.06676       11.78476          1              O   0.000
O35      7.26198        6.18143       20.60178          1              O   0.000
O36      4.01859        4.47749       12.17586          1              O   0.000
O37     -2.27731        6.88690       14.33310          1              O   0.000
O38      7.38122        4.59898       18.25372          1              O   0.000
O39      2.99818        3.60937       14.63456          1              O   0.000
O40      7.01434        0.13407       21.09148          1              O   0.000
O41     -0.90371        1.70587       19.22530          1              O   0.000
O42      4.76210        1.21090       10.67941          1              O   0.000
O43     -0.39616        8.78705       13.78291          1              O   0.000
O44     -1.13858        9.14775       20.51045          1              O   0.000
O45      3.12686        3.34605       18.60063          1              O   0.000
O46      1.74687        8.83839       18.49471          1              O   0.000
O47      3.95545        0.90313       17.99681          1              O   0.000
O48      1.77799        4.64276       10.35733          1              O   0.000
O49     -2.37802        6.58341       17.02041          1              O   0.000
O50      2.06596        0.57477       11.42405          1              O   0.000
O51      8.80916        3.73131       11.09674          1              O   0.000
O52     -5.02936        8.81309       19.62614          1              O   0.000
O53      1.92614        0.20811       21.80412          1              O   0.000
Pd1      5.50230        9.53026       30.00000          1              Pd  0.000
Pd2      5.39147        9.44226        7.01003          1              Pd  0.000
Pd3      1.38699        0.76624        4.54991          1              Pd  0.000
Pd4     -0.00006        1.58841        2.24610          1              Pd  0.000
Pd5     -2.75115        9.53026       30.00000          1              Pd  0.000
Pd6     -2.73329        9.45809        6.96174          1              Pd  0.000
Pd7      4.06498        0.78208        4.53901          1              Pd  0.000
Pd8      2.75109        1.58841        2.24610          1              Pd  0.000
Pd9     -0.00000        9.53026       30.00000          1              Pd  0.000
Pd10    -0.01229        9.45190        6.80656          1              Pd  0.000
Pd11     6.88996        0.79853        4.51667          1              Pd  0.000
Pd12     5.50224        1.58841        2.24610          1              Pd  0.000
Pd13     2.75115        9.53026       30.00000          1              Pd  0.000
Pd14     2.69542        9.45084        6.84367          1              Pd  0.000
Pd15     9.59693        0.77517        4.55600          1              Pd  0.000
Pd16     8.25339        1.58841        2.24610          1              Pd  0.000
Pd17     9.62902        2.38257       30.00000          1              Pd  0.000
Pd18     9.55463        2.49249        6.92026          1              Pd  0.000
Pd19    -0.02904        3.18860        4.54635          1              Pd  0.000
Pd20    -1.37563        3.97097        2.24610          1              Pd  0.000
Pd21     1.37557        2.38257       30.00000          1              Pd  0.000
Pd22     1.35344        2.51746        6.97092          1              Pd  0.000
Pd23     2.74939        3.16042        4.55311          1              Pd  0.000
Pd24     1.37552        3.97097        2.24610          1              Pd  0.000
Pd25     4.12672        2.38257       30.00000          1              Pd  0.000
Pd26     4.10380        2.48929        6.94434          1              Pd  0.000
Pd27     5.48949        3.20970        4.56074          1              Pd  0.000
Pd28     4.12667        3.97097        2.24610          1              Pd  0.000
Pd29     6.87787        2.38257       30.00000          1              Pd  0.000
Pd30     6.83794        2.53170        7.01579          1              Pd  0.000
Pd31     8.23313        3.16522        4.54324          1              Pd  0.000
Pd32     6.87782        3.97097        2.24610          1              Pd  0.000
Pd33     8.25345        4.76513       30.00000          1              Pd  0.000
Pd34     8.19027        4.79361        6.77359          1              Pd  0.000
Pd35    -1.37527        5.56445        4.46784          1              Pd  0.000
Pd36    -2.75121        6.35354        2.24610          1              Pd  0.000
Pd37    -0.00000        4.76513       30.00000          1              Pd  0.000
Pd38    -0.05512        4.82308        6.81199          1              Pd  0.000
Pd39     1.35771        5.57755        4.48986          1              Pd  0.000
Pd40    -0.00006        6.35354        2.24610          1              Pd  0.000
Pd41     2.75115        4.76513       30.00000          1              Pd  0.000
Pd42     2.76065        4.80843        6.88987          1              Pd  0.000
Pd43     4.11886        5.57090        4.49142          1              Pd  0.000
Pd44     2.75109        6.35354        2.24610          1              Pd  0.000
Pd45     5.50230        4.76513       30.00000          1              Pd  0.000
Pd46     5.46310        4.81085        6.80093          1              Pd  0.000
Pd47     6.84093        5.58713        4.49900          1              Pd  0.000
Pd48     5.50224        6.35354        2.24610          1              Pd  0.000
Pd49     6.87787        7.14770       30.00000          1              Pd  0.000
Pd50     6.82336        7.07635        6.80025          1              Pd  0.000
Pd51    -2.74617        7.96564        4.55142          1              Pd  0.000
Pd52    -4.12678        8.73611        2.24610          1              Pd  0.000
Pd53    -1.37558        7.14770       30.00000          1              Pd  0.000
Pd54    -1.36303        7.12693        6.88542          1              Pd  0.000
Pd55    -0.01716        7.96559        4.53704          1              Pd  0.000
Pd56    -1.37563        8.73611        2.24610          1              Pd  0.000
Pd57     1.37557        7.14770       30.00000          1              Pd  0.000
Pd58     1.35039        7.15346        6.83455          1              Pd  0.000
Pd59     2.72898        7.97514        4.51201          1              Pd  0.000
Pd60     1.37552        8.73611        2.24610          1              Pd  0.000
Pd61     4.12672        7.14770       30.00000          1              Pd  0.000
Pd62     4.10662        7.13904        6.80484          1              Pd  0.000
Pd63     5.48402        7.97289        4.51178          1              Pd  0.000
Pd64     4.12667        8.73611        2.24610          1              Pd  0.000
end
end

!DATE Mon Jan 01 12:00:00 2000
PBC   11.00460  11.00460  30.00000  90.00000  90.00000 120.00001 (P1)
H1       2.69380        6.37690        5.87877          1              H   0.000
H2       1.36383        4.04008        5.71215          1              H   0.000
H3      -0.00570        1.55224        5.30025          1              H   0.000
H4       5.48210        1.59877        5.26923          1              H   0.000
H5      -2.65437        6.31639        5.61503          1              H   0.000
H6       0.42707        5.40225        9.35787          1              H   0.000
H7       4.15945        4.49855       17.96197          1              H   0.000
H8       0.42853        3.43934       16.82966          1              H   0.000
H9      -0.23280        3.57296       14.57045          1              H   0.000
H10      4.14544        6.52907       18.57296          1              H   0.000
H11      3.12337        7.81681       18.69278          1              H   0.000
H12      2.44462        5.19998       15.72908          1              H   0.000
H13     -1.31820        7.56829       10.35494          1              H   0.000
H14     -2.39102        8.50194       11.05675          1              H   0.000
H15      1.35324        3.28809       14.79685          1              H   0.000
H16      0.31553        4.60322       17.89638          1              H   0.000
H17      4.96828        5.34069       16.81252          1              H   0.000
H18      1.50160        6.07836       16.70245          1              H   0.000
H19      2.09674        7.27025       14.90656          1              H   0.000
H20      6.10463        4.64038       14.94394          1              H   0.000
H21      5.20688        5.89449       14.55860          1              H   0.000
H22      0.07124        2.09780        9.67661          1              H   0.000
H23     -0.70363        2.74195       10.89068          1              H   0.000
H24      6.83178        2.90909       13.41770          1              H   0.000
H25      7.99253        3.54155       14.27174          1              H   0.000
H26      8.13947        1.58180       16.96207          1              H   0.000
H27      8.72554        1.75003       18.42614          1              H   0.000
H28     -1.82184        5.35976       13.91397          1              H   0.000
H29     -1.70822        4.25988       12.76205          1              H   0.000
H30      2.45305        8.81884       14.66238          1              H   0.000
H31      0.10008        6.45355       18.90570          1              H   0.000
H32     -0.78568        6.51264       17.56389          1              H   0.000
H33     -0.60211        7.42301       20.62876          1              H   0.000
H34      0.76073        6.71038       21.02381          1              H   0.000
H35      3.29107        6.90112       22.21117          1              H   0.000
H36      9.48991        0.62816       15.38450          1              H   0.000
H37      8.20976        1.49467       14.84460          1              H   0.000
H38     -3.26066        8.04574       17.20218          1              H   0.000
H39      5.18415        7.48897       13.10415          1              H   0.000
H40      3.60445        7.35946       13.48438          1              H   0.000
H41      4.92713        4.29070       21.77744          1              H   0.000
H42      6.22864        5.20382       21.62464          1              H   0.000
H43      5.16517        8.24633       19.45439          1              H   0.000
H44      0.75995        0.05209       16.15831          1              H   0.000
H45      0.38602        1.35739       15.27219          1              H   0.000
H46      0.61562        3.10797       22.07240          1              H   0.000
H47      1.58576        1.80690       22.20718          1              H   0.000
H48     -0.77963        4.86641       21.19370          1              H   0.000
H49     -1.66039        3.51799       21.36623          1              H   0.000
H50      5.70962        2.04637       15.25397          1              H   0.000
H51      4.88639        0.80248       14.76146          1              H   0.000
H52      7.57720        1.88905       21.36199          1              H   0.000
H53      7.01873        3.33973       21.80811          1              H   0.000
H54      2.55859        3.54741       21.67105          1              H   0.000
H55      2.89499        5.03615       21.18498          1              H   0.000
H56     -4.17429        9.39167       21.10074          1              H   0.000
H57      5.53213        3.69426       11.86511          1              H   0.000
H58      5.85656        2.23755       11.41271          1              H   0.000
H59     -4.06397        7.05073       20.28129          1              H   0.000
H60      7.39697        5.61261       19.80414          1              H   0.000
H61      3.39558        4.47862       11.39503          1              H   0.000
H62      4.16085        5.45866       12.41821          1              H   0.000
H63      3.18714        7.05833       20.62291          1              H   0.000
H64     -1.55136        7.56249       14.21839          1              H   0.000
H65     -3.10367        7.33983       13.99038          1              H   0.000
H66      1.92049        8.91676       21.58087          1              H   0.000
H67      7.55987        3.62481       18.17548          1              H   0.000
H68      3.60475        2.87552       14.92988          1              H   0.000
H69      3.33058        3.87092       13.73262          1              H   0.000
H70      6.39576        4.72557       18.12453          1              H   0.000
H71     -0.36120        0.89344       19.39950          1              H   0.000
H72     -0.31337        2.40783       18.87082          1              H   0.000
H73      4.93861        1.34858        9.70993          1              H   0.000
H74      4.71387        0.21749       10.78342          1              H   0.000
H75      0.55580        8.45632       13.89221          1              H   0.000
H76     -0.61535        8.67922       12.82952          1              H   0.000
H77      4.29657        0.00779       19.60305          1              H   0.000
H78     -0.27593        9.49276       20.87025          1              H   0.000
H79      2.17659        3.45160       18.30622          1              H   0.000
H80      3.14853        3.61099       19.58889          1              H   0.000
H81      1.01268        8.33749       18.08033          1              H   0.000
H82      4.44382        1.06578       17.15280          1              H   0.000
H83      3.65027        1.82728       18.28528          1              H   0.000
H84      1.17392        3.82848       10.48476          1              H   0.000
H85      1.41419        5.23209       11.16218          1              H   0.000
H86     -2.85451        5.76977       17.38675          1              H   0.000
H87      1.31502        1.17330       11.17917          1              H   0.000
H88     -2.42240        6.56052       16.02518          1              H   0.000
H89      2.88904        1.07522       11.21389          1              H   0.000
H90     -2.13487        4.34921       10.34875          1              H   0.000
H91      1.62637        9.38636       20.14044          1              H   0.000
H92      7.84372        3.47653       11.21547          1              H   0.000
H93     -4.01853        9.02403       12.70875          1              H   0.000
H94     -4.70145        8.99145       14.14192          1              H   0.000
H95     -4.52369        8.84339       18.75926          1              H   0.000
H96      2.61245        0.02306       17.54636          1              H   0.000
H97      2.83417        0.03340       21.45252          1              H   0.000
H98      7.31843        0.24628       18.12864          1              H   0.000
O1       8.21845        1.50872        8.03526          1              O   0.000
O2       5.46489        1.48912        8.06981          1              O   0.000
O3       2.74542        1.62200        8.09147          1              O   0.000
O4      -0.05960        1.64984        8.10589          1              O   0.000
O5      -4.16477        8.54383        8.10605          1              O   0.000
O6      -0.51396        5.33862        8.97725          1              O   0.000
O7      -1.00580        6.71683        8.88370          1              O   0.000
O8       4.81707        5.24253       17.79627          1              O   0.000
O9       0.54860        3.64165       17.79769          1              O   0.000
O10      2.19923        6.11076       16.00247          1              O   0.000
O11      3.83208        7.29200       19.15958          1              O   0.000
O12     -1.46271        8.17771       11.12516          1              O   0.000
O13      0.42760        3.05751       15.10665          1              O   0.000
O14      2.12740        7.99185       14.19152          1              O   0.000
O15      5.74130        5.48662       15.28364          1              O   0.000
O16      7.17092        2.97298       14.35832          1              O   0.000
O17      7.86357        1.82385       17.88126          1              O   0.000
O18     -1.58636        4.39323       13.73679          1              O   0.000
O19      0.20700        2.46248       10.60105          1              O   0.000
O20      0.16118        6.41992       17.89829          1              O   0.000
O21     -0.10053        6.56141       20.57208          1              O   0.000
O22      2.65006        6.93722       21.47853          1              O   0.000
O23      8.49243        0.71599       15.38646          1              O   0.000
O24     -3.67137        8.95517       17.31878          1              O   0.000
O25     -4.38868        8.39799       13.38416          1              O   0.000
O26      4.41373        6.85331       13.18291          1              O   0.000
O27      5.81533        4.48005       22.17370          1              O   0.000
O28      0.20335        0.37976       15.38420          1              O   0.000
O29      1.49474        2.78527       22.42242          1              O   0.000
O30     -0.73687        3.90709       21.40916          1              O   0.000
O31      4.84420        1.59020       15.36754          1              O   0.000
O32      7.81698        2.84058       21.45740          1              O   0.000
O33      3.22978        4.11391       21.10598          1              O   0.000
O34      6.30157        3.05833       11.78391          1              O   0.000
O35      7.26269        6.18204       20.60205          1              O   0.000
O36      4.01434        4.48926       12.15792          1              O   0.000
O37     -2.27946        6.88665       14.33087          1              O   0.000
O38      7.38196        4.59961       18.25087          1              O   0.000
O39      2.99945        3.60668       14.62998          1              O   0.000
O40      7.01537        0.13369       21.09283          1              O   0.000
O41     -0.90693        1.70134       19.22274          1              O   0.000
O42      4.75952        1.20776       10.67568          1              O   0.000
O43     -0.39641        8.78743       13.78182          1              O   0.000
O44     -1.13674        9.14784       20.51152          1              O   0.000
O45      3.12762        3.34621       18.60122          1              O   0.000
O46      1.74718        8.83889       18.49438          1              O   0.000
O47      3.95477        0.90378       17.99665          1              O   0.000
O48      1.66362        4.71402       10.37368          1              O   0.000
O49     -2.37718        6.58325       17.02022          1              O   0.000
O50      2.06517        0.57586       11.42704          1              O   0.000
O51      8.81369        3.72442       11.09630          1              O   0.000
O52     -5.02946        8.81287       19.62607          1              O   0.000
O53      1.92635        0.20798       21.80582          1              O   0.000
Pd1      5.50230        9.53026       30.00000          1              Pd  0.000
Pd2      5.39490        9.44474        7.01518          1              Pd  0.000
Pd3      1.38869        0.76696        4.55072          1              Pd  0.000
Pd4     -0.00006        1.58841        2.24610          1              Pd  0.000
Pd5     -2.75115        9.53026       30.00000          1              Pd  0.000
Pd6     -2.72983        9.46134        6.96098          1              Pd  0.000
Pd7      4.06636        0.78353        4.53850          1              Pd  0.000
Pd8      2.75109        1.58841        2.24610          1              Pd  0.000
Pd9     -0.00000        9.53026       30.00000          1              Pd  0.000
Pd10    -0.00848        9.45444        6.80448          1              Pd  0.000
Pd11     6.89217        0.79972        4.51611          1              Pd  0.000
Pd12     5.50224        1.58841        2.24610          1              Pd  0.000
Pd13     2.75115        9.53026       30.00000          1              Pd  0.000
Pd14     2.69924        9.45312        6.84327          1              Pd  0.000
Pd15     9.59882        0.77567        4.55567          1              Pd  0.000
Pd16     8.25339        1.58841        2.24610          1              Pd  0.000
Pd17     9.62902        2.38257       30.00000          1              Pd  0.000
Pd18     9.55891        2.49346        6.91974          1              Pd  0.000
Pd19    -0.02723        3.19017        4.54820          1              Pd  0.000
Pd20    -1.37563        3.97097        2.24610          1              Pd  0.000
Pd21     1.37557        2.38257       30.00000          1              Pd  0.000
Pd22     1.35799        2.52025        6.97182          1              Pd  0.000
Pd23     2.75043        3.16110        4.55184          1              Pd  0.000
Pd24     1.37552        3.97097        2.24610          1              Pd  0.000
Pd25     4.12672        2.38257       30.00000          1              Pd  0.000
Pd26     4.10751        2.49224        6.94533          1              Pd  0.000
Pd27     5.49101        3.21117        4.56060          1              Pd  0.000
Pd28     4.12667        3.97097        2.24610          1              Pd  0.000
Pd29     6.87787        2.38257       30.00000          1              Pd  0.000
Pd30     6.84094        2.53319        7.01522          1              Pd  0.000
Pd31     8.23510        3.16616        4.54293          1              Pd  0.000
Pd32     6.87782        3.97097        2.24610          1              Pd  0.000
Pd33     8.25345        4.76513       30.00000          1              Pd  0.000
Pd34     8.19264        4.79464        6.77114          1              Pd  0.000
Pd35    -1.37276        5.56590        4.47096          1              Pd  0.000
Pd36    -2.75121        6.35354        2.24610          1              Pd  0.000
Pd37    -0.00000        4.76513       30.00000          1              Pd  0.000
Pd38    -0.05089        4.82521        6.82489          1              Pd  0.000
Pd39     1.35752        5.57888        4.49348          1              Pd  0.000
Pd40    -0.00006        6.35354        2.24610          1              Pd  0.000
Pd41     2.75115        4.76513       30.00000          1              Pd  0.000
Pd42     2.76774        4.80992        6.87810          1              Pd  0.000
Pd43     4.12117        5.57231        4.48922          1              Pd  0.000
Pd44     2.75109        6.35354        2.24610          1              Pd  0.000
Pd45     5.50230        4.76513       30.00000          1              Pd  0.000
Pd46     5.46722        4.81333        6.79967          1              Pd  0.000
Pd47     6.84341        5.58908        4.49858          1              Pd  0.000
Pd48     5.50224        6.35354        2.24610          1              Pd  0.000
Pd49     6.87787        7.14770       30.00000          1              Pd  0.000
Pd50     6.82742        7.07860        6.80246          1              Pd  0.000
Pd51    -2.74216        7.96639        4.55484          1              Pd  0.000
Pd52    -4.12678        8.73611        2.24610          1              Pd  0.000
Pd53    -1.37558        7.14770       30.00000          1              Pd  0.000
Pd54    -1.35690        7.12918        6.89587          1              Pd  0.000
Pd55    -0.01353        7.96651        4.53987          1              Pd  0.000
Pd56    -1.37563        8.73611        2.24610          1              Pd  0.000
Pd57     1.37557        7.14770       30.00000          1              Pd  0.000
Pd58     1.35433        7.15341        6.85048          1              Pd  0.000
Pd59     2.72902        7.97543        4.51479          1              Pd  0.000
Pd60     1.37552        8.73611        2.24610          1              Pd  0.000
Pd61     4.12672        7.14770       30.00000          1              Pd  0.000
Pd62     4.11147        7.14116        6.80438          1              Pd  0.000
Pd63     5.48629        7.97427        4.51230          1              Pd  0.000
Pd64     4.12667        8.73611        2.24610          1              Pd  0.000
end
end

!DATE Mon Jan 01 12:00:00 2000
PBC   11.00460  11.00460  30.00000  90.00000  90.00000 120.00001 (P1)
H1       2.68636        6.39351        5.87805          1              H   0.000
H2       1.31514        4.06335        5.72143          1              H   0.000
H3      -0.00399        1.55156        5.30273          1              H   0.000
H4       5.48440        1.60029        5.26932          1              H   0.000
H5      -2.63852        6.32720        5.62703          1              H   0.000
H6       0.32871        5.31051        9.46447          1              H   0.000
H7       4.15932        4.49784       17.96319          1              H   0.000
H8       0.42674        3.43965       16.83273          1              H   0.000
H9      -0.23223        3.57288       14.56847          1              H   0.000
H10      4.14443        6.53014       18.57295          1              H   0.000
H11      3.12309        7.81818       18.69377          1              H   0.000
H12      2.43902        5.20106       15.73570          1              H   0.000
H13     -1.30619        7.56078       10.35895          1              H   0.000
H14     -2.38576        8.48880       11.05740          1              H   0.000
H15      1.35221        3.28567       14.79422          1              H   0.000
H16      0.31542        4.60362       17.89900          1              H   0.000
H17      4.96779        5.33842       16.81235          1              H   0.000
H18      1.49702        6.08376       16.70603          1              H   0.000
H19      2.09590        7.26859       14.90563          1              H   0.000
H20      6.10978        4.63742       14.94215          1              H   0.000
H21      5.20894        5.88898       14.55517          1              H   0.000
H22      0.08200        2.10384        9.67593          1              H   0.000
H23     -0.71320        2.72512       10.89144          1              H   0.000
H24      6.83863        2.90500       13.41813          1              H   0.000
H25      7.99886        3.54186       14.26936          1              H   0.000
H26      8.13815        1.58135       16.96049          1              H   0.000
H27      8.72349        1.74848       18.42466          1              H   0.000
H28     -1.81955        5.36324       13.90591          1              H   0.000
H29     -1.70763        4.26272       12.75287          1              H   0.000
H30      2.45479        8.81586       14.65831          1              H   0.000
H31      0.10190        6.45567       18.90680          1              H   0.000
H32     -0.78475        6.51365       17.56467          1              H   0.000
H33     -0.59879        7.42628       20.62754          1              H   0.000
H34      0.76336        6.71184       21.02272          1              H   0.000
H35      3.29096        6.89781       22.21334          1              H   0.000
H36      9.49094        0.62278       15.38503          1              H   0.000
H37      8.21301        1.49144       14.84441          1              H   0.000
H38     -3.25960        8.04606       17.20175          1              H   0.000
H39      5.18341        7.48745       13.10193          1              H   0.000
H40      3.60281        7.35555       13.48201          1              H   0.000
H41      4.92711        4.29062       21.77771          1              H   0.000
H42      6.22794        5.20465       21.62625          1              H   0.000
H43      5.16619        8.24538       19.45485          1              H   0.000
H44      0.76139        0.04967       16.15722          1              H   0.000
H45      0.38585        1.35463       15.27151          1              H   0.000
H46      0.61705        3.10846       22.07259          1              H   0.000
H47      1.58722        1.80780       22.20831          1              H   0.000
H48     -0.77937        4.86659       21.19265          1              H   0.000
H49     -1.65951        3.51849       21.36466          1              H   0.000
H50      5.71063        2.04621       15.25254          1              H   0.000
H51      4.88796        0.80304       14.75643          1              H   0.000
H52      7.57838        1.89020       21.36306          1              H   0.000
H53      7.01912        3.34093       21.80706          1              H   0.000
H54      2.55663        3.54516       21.67043          1              H   0.000
H55      2.89423        5.03359       21.18269          1              H   0.000
H56     -4.17297        9.39146       21.10347          1              H   0.000
H57      5.54304        3.69094       11.85622          1              H   0.000
H58      5.85483        2.22900       11.41169          1              H   0.000
H59     -4.06166        7.05234       20.28287          1              H   0.000
H60      7.39870        5.61421       19.80557          1              H   0.000
H61      3.41854        4.50931       11.35441          1              H   0.000
H62      4.16627        5.47342       12.40289          1              H   0.000
H63      3.18837        7.05897       20.62539          1              H   0.000
H64     -1.55380        7.56383       14.21705          1              H   0.000
H65     -3.10589        7.33912       13.98882          1              H   0.000
H66      1.92188        8.91612       21.58268          1              H   0.000
H67      7.56051        3.62584       18.17443          1              H   0.000
H68      3.60902        2.87172       14.91589          1              H   0.000
H69      3.32868        3.86651       13.71962          1              H   0.000
H70      6.39658        4.72652       18.12468          1              H   0.000
H71     -0.36420        0.88820       19.39937          1              H   0.000
H72     -0.31767        2.40471       18.87743          1              H   0.000
H73      4.93942        1.34370        9.70568          1              H   0.000
H74      4.71399        0.21299       10.78050          1              H   0.000
H75      0.55541        8.45583       13.89022          1              H   0.000
H76     -0.61572        8.67804       12.82795          1              H   0.000
H77      4.29816        0.00925       19.60459          1              H   0.000
H78     -0.27384        9.49356       20.87154          1              H   0.000
H79      2.17681        3.45129       18.30748          1              H   0.000
H80      3.14904        3.61054       19.59018          1              H   0.000
H81      1.01178        8.33911       18.08229          1              H   0.000
H82      4.44348        1.06681       17.15286          1              H   0.000
H83      3.65000        1.82837       18.28544          1              H   0.000
H84      1.10166        3.84359       10.54179          1              H   0.000
H85      1.35586        5.23244       11.26305          1              H   0.000
H86     -2.85392        5.77012       17.38728          1              H   0.000
H87      1.31883        1.17221       11.18014          1              H   0.000
H88     -2.42242        6.55990       16.02510          1              H   0.000
H89      2.89265        1.06769       11.20845          1              H   0.000
H90     -2.11990        4.32661       10.33297          1              H   0.000
H91      1.62843        9.38674       20.14240          1              H   0.000
H92      7.84891        3.46658       11.20695          1              H   0.000
H93     -4.02135        9.02086       12.70640          1              H   0.000
H94     -4.70433        8.98918       14.13996          1              H   0.000
H95     -4.52334        8.84314       18.75945          1              H   0.000
H96      2.61241        0.02377       17.54577          1              H   0.000
H97      2.83521        0.03289       21.45557          1              H   0.000
H98      7.31727        0.24788       18.12913          1              H   0.000
O1       8.22261        1.51103        8.03560          1              O   0.000
O2       5.47010        1.48855        8.06955          1              O   0.000
O3       2.75120        1.62355        8.09243          1              O   0.000
O4      -0.05335        1.65625        8.11044          1              O   0.000
O5      -4.16002        8.54583        8.10739          1              O   0.000
O6      -0.58566        5.30907        8.99098          1              O   0.000
O7      -0.97855        6.71835        8.89507          1              O   0.000
O8       4.81644        5.24217       17.79595          1              O   0.000
O9       0.54779        3.64198       17.80024          1              O   0.000
O10      2.19326        6.11262       16.00387          1              O   0.000
O11      3.83186        7.29283       19.15985          1              O   0.000
O12     -1.45565        8.17150       11.12829          1              O   0.000
O13      0.42703        3.05724       15.10575          1              O   0.000
O14      2.12855        7.98822       14.18875          1              O   0.000
O15      5.74341        5.48273       15.28086          1              O   0.000
O16      7.17813        2.97282       14.35822          1              O   0.000
O17      7.86187        1.82446       17.87910          1              O   0.000
O18     -1.58016        4.39803       13.72672          1              O   0.000
O19      0.20407        2.45974       10.60690          1              O   0.000
O20      0.16214        6.42134       17.89893          1              O   0.000
O21     -0.09765        6.56437       20.56999          1              O   0.000
O22      2.65068        6.93803       21.48028          1              O   0.000
O23      8.49343        0.71080       15.38458          1              O   0.000
O24     -3.67089        8.95531       17.31783          1              O   0.000
O25     -4.39254        8.39544       13.38193          1              O   0.000
O26      4.41344        6.85083       13.18070          1              O   0.000
O27      5.81469        4.48062       22.17470          1              O   0.000
O28      0.20393        0.37705       15.38325          1              O   0.000
O29      1.49605        2.78619       22.42314          1              O   0.000
O30     -0.73553        3.90675       21.40474          1              O   0.000
O31      4.84365        1.59207       15.36089          1              O   0.000
O32      7.81703        2.84226       21.45500          1              O   0.000
O33      3.22865        4.11131       21.10419          1              O   0.000
O34      6.30540        3.04702       11.78313          1              O   0.000
O35      7.26405        6.18324       20.60345          1              O   0.000
O36      4.01984        4.50630       12.12814          1              O   0.000
O37     -2.28101        6.88710       14.32912          1              O   0.000
O38      7.38285        4.60063       18.24985          1              O   0.000
O39      3.00119        3.60162       14.61657          1              O   0.000
O40      7.01683        0.13327       21.09485          1              O   0.000
O41     -0.91138        1.69495       19.22154          1              O   0.000
O42      4.75726        1.20326       10.67117          1              O   0.000
O43     -0.39609        8.78814       13.78013          1              O   0.000
O44     -1.13473        9.14880       20.51266          1              O   0.000
O45      3.12805        3.34621       18.60163          1              O   0.000
O46      1.74686        8.84054       18.49519          1              O   0.000
O47      3.95442        0.90471       17.99637          1              O   0.000
O48      1.53259        4.76164       10.42624          1              O   0.000
O49     -2.37653        6.58343       17.01994          1              O   0.000
O50      2.06726        0.57360       11.42873          1              O   0.000
O51      8.81855        3.71530       11.09210          1              O   0.000
O52     -5.02854        8.81211       19.62637          1              O   0.000
O53      1.92747        0.20768       21.80852          1              O   0.000
Pd1      5.50230        9.53026       30.00000          1              Pd  0.000
Pd2      5.39838        9.44753        7.02082          1              Pd  0.000
Pd3      1.39058        0.76782        4.55157          1              Pd  0.000
Pd4     -0.00006        1.58841        2.24610          1              Pd  0.000
Pd5     -2.75115        9.53026       30.00000          1              Pd  0.000
Pd6     -2.72584        9.46384        6.96041          1              Pd  0.000
Pd7      4.06836        0.78510        4.53818          1              Pd  0.000
Pd8      2.75109        1.58841        2.24610          1              Pd  0.000
Pd9     -0.00000        9.53026       30.00000          1              Pd  0.000
Pd10    -0.00411        9.45569        6.80289          1              Pd  0.000
Pd11     6.89416        0.80069        4.51573          1              Pd  0.000
Pd12     5.50224        1.58841        2.24610          1              Pd  0.000
Pd13     2.75115        9.53026       30.00000          1              Pd  0.000
Pd14     2.70360        9.45488        6.84313          1              Pd  0.000
Pd15     9.60113        0.77621        4.55534          1              Pd  0.000
Pd16     8.25339        1.58841        2.24610          1              Pd  0.000
Pd17     9.62902        2.38257       30.00000          1              Pd  0.000
Pd18     9.56408        2.49382        6.91985          1              Pd  0.000
Pd19    -0.02490        3.19094        4.55055          1              Pd  0.000
Pd20    -1.37563        3.97097        2.24610          1              Pd  0.000
Pd21     1.37557        2.38257       30.00000          1              Pd  0.000
Pd22     1.36500        2.52150        6.97232          1              Pd  0.000
Pd23     2.75180        3.16208        4.55065          1              Pd  0.000
Pd24     1.37552        3.97097        2.24610          1              Pd  0.000
Pd25     4.12672        2.38257       30.00000          1              Pd  0.000
Pd26     4.11302        2.49454        6.94586          1              Pd  0.000
Pd27     5.49282        3.21254        4.56040          1              Pd  0.000
Pd28     4.12667        3.97097        2.24610          1              Pd  0.000
Pd29     6.87787        2.38257       30.00000          1              Pd  0.000
Pd30     6.84491        2.53426        7.01470          1              Pd  0.000
Pd31     8.23727        3.16715        4.54277          1              Pd  0.000
Pd32     6.87782        3.97097        2.24610          1              Pd  0.000
Pd33     8.25345        4.76513       30.00000          1              Pd  0.000
Pd34     8.19584        4.79547        6.76977          1              Pd  0.000
Pd35    -1.36969        5.56707        4.47621          1              Pd  0.000
Pd36    -2.75121        6.35354        2.24610          1              Pd  0.000
Pd37    -0.00000        4.76513       30.00000          1              Pd  0.000
Pd38    -0.04520        4.82489        6.84508          1              Pd  0.000
Pd39     1.35817        5.58047        4.49846          1              Pd  0.000
Pd40    -0.00006        6.35354        2.24610          1              Pd  0.000
Pd41     2.75115        4.76513       30.00000          1              Pd  0.000
Pd42     2.77548        4.81144        6.86764          1              Pd  0.000
Pd43     4.12356        5.57373        4.48741          1              Pd  0.000
Pd44     2.75109        6.35354        2.24610          1              Pd  0.000
Pd45     5.50230        4.76513       30.00000          1              Pd  0.000
Pd46     5.47192        4.81556        6.79841          1              Pd  0.000
Pd47     6.84702        5.59114        4.49867          1              Pd  0.000
Pd48     5.50224        6.35354        2.24610          1              Pd  0.000
Pd49     6.87787        7.14770       30.00000          1              Pd  0.000
Pd50     6.83219        7.08070        6.80377          1              Pd  0.000
Pd51    -2.73802        7.96692        4.55773          1              Pd  0.000
Pd52    -4.12678        8.73611        2.24610          1              Pd  0.000
Pd53    -1.37558        7.14770       30.00000          1              Pd  0.000
Pd54    -1.35081        7.13040        6.90843          1              Pd  0.000
Pd55    -0.01024        7.96643        4.54500          1              Pd  0.000
Pd56    -1.37563        8.73611        2.24610          1              Pd  0.000
Pd57     1.37557        7.14770       30.00000          1              Pd  0.000
Pd58     1.35862        7.15247        6.87003          1              Pd  0.000
Pd59     2.72908        7.97538        4.51810          1              Pd  0.000
Pd60     1.37552        8.73611        2.24610          1              Pd  0.000
Pd61     4.12672        7.14770       30.00000          1              Pd  0.000
Pd62     4.11660        7.14284        6.80366          1              Pd  0.000
Pd63     5.48889        7.97554        4.51252          1              Pd  0.000
Pd64     4.12667        8.73611        2.24610          1              Pd  0.000
end
end

!DATE Mon Jan 01 12:00:00 2000
PBC   11.00460  11.00460  30.00000  90.00000  90.00000 120.00001 (P1)
H1       2.66954        6.40309        5.87078          1              H   0.000
H2       1.34791        4.04807        5.73157          1              H   0.000
H3      -0.00438        1.55366        5.29602          1              H   0.000
H4       5.48142        1.59601        5.27290          1              H   0.000
H5      -2.62856        6.32625        5.63396          1              H   0.000
H6       0.27108        5.28128        9.56097          1              H   0.000
H7       4.16149        4.50096       17.96736          1              H   0.000
H8       0.41826        3.44116       16.83680          1              H   0.000
H9      -0.24495        3.56724       14.56791          1              H   0.000
H10      4.14408        6.53703       18.57543          1              H   0.000
H11      3.12360        7.82519       18.69530          1              H   0.000
H12      2.44040        5.20658       15.75434          1              H   0.000
H13     -1.30833        7.55274       10.38881          1              H   0.000
H14     -2.40854        8.47445       11.06084          1              H   0.000
H15      1.33788        3.28375       14.80830          1              H   0.000
H16      0.31928        4.60789       17.90133          1              H   0.000
H17      4.96823        5.33977       16.81477          1              H   0.000
H18      1.49423        6.09704       16.71264          1              H   0.000
H19      2.09801        7.27279       14.90295          1              H   0.000
H20      6.11277        4.63751       14.94181          1              H   0.000
H21      5.20633        5.88483       14.55366          1              H   0.000
H22      0.08200        2.11668        9.66012          1              H   0.000
H23     -0.74294        2.71960       10.86732          1              H   0.000
H24      6.83837        2.88072       13.42987          1              H   0.000
H25      7.99565        3.53877       14.27026          1              H   0.000
H26      8.14176        1.58679       16.96291          1              H   0.000
H27      8.72996        1.75446       18.42631          1              H   0.000
H28     -1.82076        5.35669       13.89923          1              H   0.000
H29     -1.71472        4.25177       12.74808          1              H   0.000
H30      2.46038        8.81748       14.65042          1              H   0.000
H31      0.10320        6.45916       18.90875          1              H   0.000
H32     -0.78373        6.51546       17.56562          1              H   0.000
H33     -0.59584        7.42949       20.62736          1              H   0.000
H34      0.76612        6.71403       21.02186          1              H   0.000
H35      3.29080        6.89776       22.21533          1              H   0.000
H36      9.49035        0.62369       15.38767          1              H   0.000
H37      8.21222        1.49614       14.85195          1              H   0.000
H38     -3.25776        8.04981       17.19822          1              H   0.000
H39      5.17854        7.48187       13.09770          1              H   0.000
H40      3.59364        7.34993       13.46813          1              H   0.000
H41      4.93143        4.29589       21.77911          1              H   0.000
H42      6.23324        5.20838       21.62952          1              H   0.000
H43      5.16866        8.24977       19.45518          1              H   0.000
H44      0.76185        0.04802       16.15688          1              H   0.000
H45      0.38051        1.34959       15.26940          1              H   0.000
H46      0.62066        3.11397       22.07805          1              H   0.000
H47      1.59008        1.81251       22.21017          1              H   0.000
H48     -0.77927        4.86928       21.19820          1              H   0.000
H49     -1.65701        3.51992       21.36826          1              H   0.000
H50      5.71073        2.04947       15.26142          1              H   0.000
H51      4.88732        0.80738       14.76347          1              H   0.000
H52      7.58044        1.89138       21.36163          1              H   0.000
H53      7.02205        3.34275       21.80350          1              H   0.000
H54      2.56105        3.54928       21.67223          1              H   0.000
H55      2.89748        5.03737       21.18281          1              H   0.000
H56     -4.17204        9.39667       21.10404          1              H   0.000
H57      5.55421        3.66633       11.88343          1              H   0.000
H58      5.84199        2.20430       11.42069          1              H   0.000
H59     -4.05324        7.05684       20.28401          1              H   0.000
H60      7.40620        5.61904       19.80649          1              H   0.000
H61      3.49333        4.51866       11.32193          1              H   0.000
H62      4.19525        5.47198       12.40745          1              H   0.000
H63      3.18962        7.06242       20.62726          1              H   0.000
H64     -1.55003        7.56385       14.21068          1              H   0.000
H65     -3.10167        7.33085       13.98504          1              H   0.000
H66      1.92360        8.91514       21.58271          1              H   0.000
H67      7.56391        3.62999       18.17541          1              H   0.000
H68      3.60537        2.86707       14.94589          1              H   0.000
H69      3.32333        3.85132       13.74480          1              H   0.000
H70      6.39910        4.72981       18.12673          1              H   0.000
H71     -0.35819        0.89263       19.39922          1              H   0.000
H72     -0.30951        2.40967       18.87864          1              H   0.000
H73      4.90959        1.34988        9.70186          1              H   0.000
H74      4.68107        0.21547       10.77217          1              H   0.000
H75      0.55441        8.46342       13.88653          1              H   0.000
H76     -0.62245        8.68399       12.82918          1              H   0.000
H77      4.29899        0.01179       19.60792          1              H   0.000
H78     -0.27143        9.49533       20.87386          1              H   0.000
H79      2.17983        3.45302       18.30865          1              H   0.000
H80      3.15130        3.61264       19.59260          1              H   0.000
H81      1.01277        8.34707       18.08175          1              H   0.000
H82      4.44636        1.06741       17.15871          1              H   0.000
H83      3.65029        1.82896       18.28951          1              H   0.000
H84      1.05961        3.82763       10.63122          1              H   0.000
H85      1.35016        5.20468       11.37770          1              H   0.000
H86     -2.85250        5.77277       17.38523          1              H   0.000
H87      1.28775        1.18005       11.18289          1              H   0.000
H88     -2.41712        6.55924       16.02253          1              H   0.000
H89      2.86101        1.06350       11.20659          1              H   0.000
H90     -2.14240        4.32162       10.33837          1              H   0.000
H91      1.63088        9.38866       20.14302          1              H   0.000
H92      7.84201        3.43719       11.21113          1              H   0.000
H93     -4.04392        9.01236       12.70441          1              H   0.000
H94     -4.71709        8.97513       14.14122          1              H   0.000
H95     -4.52110        8.84532       18.75769          1              H   0.000
H96      2.61344        0.02703       17.54524          1              H   0.000
H97      2.83563        0.03606       21.45911          1              H   0.000
H98      7.32086        0.25426       18.12934          1              H   0.000
O1       8.22004        1.50675        8.03450          1              O   0.000
O2       5.46813        1.48565        8.07152          1              O   0.000
O3       2.74874        1.61582        8.09524          1              O   0.000
O4      -0.05673        1.65141        8.10691          1              O   0.000
O5      -4.15839        8.54331        8.10221          1              O   0.000
O6      -0.61199        5.29973        9.02394          1              O   0.000
O7      -0.97205        6.71883        8.91771          1              O   0.000
O8       4.81658        5.24651       17.79827          1              O   0.000
O9       0.55064        3.64587       17.80217          1              O   0.000
O10      2.18852        6.12017       16.00783          1              O   0.000
O11      3.83237        7.30003       19.16188          1              O   0.000
O12     -1.47480        8.17358       11.14654          1              O   0.000
O13      0.41123        3.05330       15.11101          1              O   0.000
O14      2.13122        7.98963       14.18333          1              O   0.000
O15      5.74267        5.48168       15.27945          1              O   0.000
O16      7.17694        2.96828       14.36902          1              O   0.000
O17      7.86762        1.83065       17.88161          1              O   0.000
O18     -1.58605        4.38984       13.72145          1              O   0.000
O19      0.17979        2.45032       10.60263          1              O   0.000
O20      0.16280        6.42290       17.90070          1              O   0.000
O21     -0.09452        6.56807       20.56770          1              O   0.000
O22      2.65141        6.93928       21.48147          1              O   0.000
O23      8.49297        0.71103       15.38573          1              O   0.000
O24     -3.66928        8.95883       17.31487          1              O   0.000
O25     -4.40503        8.38301       13.38193          1              O   0.000
O26      4.40698        6.84568       13.17174          1              O   0.000
O27      5.81882        4.48484       22.17708          1              O   0.000
O28      0.20143        0.37227       15.38318          1              O   0.000
O29      1.50064        2.79094       22.42548          1              O   0.000
O30     -0.73407        3.91050       21.41341          1              O   0.000
O31      4.84547        1.59283       15.37257          1              O   0.000
O32      7.81803        2.84431       21.44744          1              O   0.000
O33      3.23312        4.11534       21.10575          1              O   0.000
O34      6.30706        3.01024       11.80095          1              O   0.000
O35      7.27480        6.18852       20.60463          1              O   0.000
O36      4.05639        4.50491       12.12279          1              O   0.000
O37     -2.27381        6.88335       14.32288          1              O   0.000
O38      7.38560        4.60489       18.24942          1              O   0.000
O39      2.99699        3.59579       14.64283          1              O   0.000
O40      7.01895        0.13318       21.09598          1              O   0.000
O41     -0.90420        1.70008       19.22169          1              O   0.000
O42      4.72296        1.20591       10.66594          1              O   0.000
O43     -0.39708        8.79495       13.77982          1              O   0.000
O44     -1.13275        9.15080       20.51582          1              O   0.000
O45      3.13029        3.34757       18.60417          1              O   0.000
O46      1.74925        8.84651       18.49423          1              O   0.000
O47      3.95414        0.90530       18.00042          1              O   0.000
O48      1.46719        4.75717       10.51844          1              O   0.000
O49     -2.37461        6.58575       17.01728          1              O   0.000
O50      2.03323        0.57838       11.43571          1              O   0.000
O51      8.80708        3.70147       11.09160          1              O   0.000
O52     -5.02473        8.81473       19.62562          1              O   0.000
O53      1.92742        0.21313       21.80984          1              O   0.000
Pd1      5.50230        9.53026       30.00000          1              Pd  0.000
Pd2      5.39785        9.44176        7.01383          1              Pd  0.000
Pd3      1.38974        0.76701        4.54982          1              Pd  0.000
Pd4     -0.00006        1.58841        2.24610          1              Pd  0.000
Pd5     -2.75115        9.53026       30.00000          1              Pd  0.000
Pd6     -2.72793        9.46185        6.95366          1              Pd  0.000
Pd7      4.06578        0.78221        4.53924          1              Pd  0.000
Pd8      2.75109        1.58841        2.24610          1              Pd  0.000
Pd9     -0.00000        9.53026       30.00000          1              Pd  0.000
Pd10    -0.00759        9.45199        6.80608          1              Pd  0.000
Pd11     6.89028        0.79805        4.51501          1              Pd  0.000
Pd12     5.50224        1.58841        2.24610          1              Pd  0.000
Pd13     2.75115        9.53026       30.00000          1              Pd  0.000
Pd14     2.69964        9.45352        6.83797          1              Pd  0.000
Pd15     9.59831        0.77374        4.55328          1              Pd  0.000
Pd16     8.25339        1.58841        2.24610          1              Pd  0.000
Pd17     9.62902        2.38257       30.00000          1              Pd  0.000
Pd18     9.56074        2.48832        6.91645          1              Pd  0.000
Pd19    -0.02638        3.19080        4.55390          1              Pd  0.000
Pd20    -1.37563        3.97097        2.24610          1              Pd  0.000
Pd21     1.37557        2.38257       30.00000          1              Pd  0.000
Pd22     1.36325        2.52109        6.97919          1              Pd  0.000
Pd23     2.75061        3.16006        4.55144          1              Pd  0.000
Pd24     1.37552        3.97097        2.24610          1              Pd  0.000
Pd25     4.12672        2.38257       30.00000          1              Pd  0.000
Pd26     4.10954        2.49287        6.95212          1              Pd  0.000
Pd27     5.49114        3.20967        4.56077          1              Pd  0.000
Pd28     4.12667        3.97097        2.24610          1              Pd  0.000
Pd29     6.87787        2.38257       30.00000          1              Pd  0.000
Pd30     6.84075        2.53396        7.01822          1              Pd  0.000
Pd31     8.23477        3.16403        4.53907          1              Pd  0.000
Pd32     6.87782        3.97097        2.24610          1              Pd  0.000
Pd33     8.25345        4.76513       30.00000          1              Pd  0.000
Pd34     8.19477        4.79035        6.76403          1              Pd  0.000
Pd35    -1.36923        5.56860        4.47930          1              Pd  0.000
Pd36    -2.75121        6.35354        2.24610          1              Pd  0.000
Pd37    -0.00000        4.76513       30.00000          1              Pd  0.000
Pd38    -0.04833        4.82218        6.85992          1              Pd  0.000
Pd39     1.35591        5.57890        4.50260          1              Pd  0.000
Pd40    -0.00006        6.35354        2.24610          1              Pd  0.000
Pd41     2.75115        4.76513       30.00000          1              Pd  0.000
Pd42     2.77194        4.81140        6.87030          1              Pd  0.000
Pd43     4.12079        5.57222        4.48608          1              Pd  0.000
Pd44     2.75109        6.35354        2.24610          1              Pd  0.000
Pd45     5.50230        4.76513       30.00000          1              Pd  0.000
Pd46     5.46738        4.81311        6.79619          1              Pd  0.000
Pd47     6.84418        5.58938        4.49736          1              Pd  0.000
Pd48     5.50224        6.35354        2.24610          1              Pd  0.000
Pd49     6.87787        7.14770       30.00000          1              Pd  0.000
Pd50     6.82990        7.07379        6.80432          1              Pd  0.000
Pd51    -2.73862        7.96286        4.56258          1              Pd  0.000
Pd52    -4.12678        8.73611        2.24610          1              Pd  0.000
Pd53    -1.37558        7.14770       30.00000          1              Pd  0.000
Pd54    -1.35356        7.12571        6.92499          1              Pd  0.000
Pd55    -0.01297        7.96419        4.55055          1              Pd  0.000
Pd56    -1.37563        8.73611        2.24610          1              Pd  0.000
Pd57     1.37557        7.14770       30.00000          1              Pd  0.000
Pd58     1.35328        7.14962        6.87959          1              Pd  0.000
Pd59     2.72556        7.97378        4.51813          1              Pd  0.000
Pd60     1.37552        8.73611        2.24610          1              Pd  0.000
Pd61     4.12672        7.14770       30.00000          1              Pd  0.000
Pd62     4.11066        7.13997        6.80125          1              Pd  0.000
Pd63     5.48706        7.97323        4.51220          1              Pd  0.000
Pd64     4.12667        8.73611        2.24610          1              Pd  0.000
end
end
