# Supplementary material for: Intentional Formation of Persistent Surface Redox Mediators by Adsorption of Polyconjugated Carbonyl Complexes to Pd Nanoparticles
Source: J Am Chem Soc. 2025 Apr 4;147(20):16885–900. doi: 10.1021/jacs.4c15874 (PMC12100725; doi:10.1021/jacs.4c15874)
Supplement: Supplementary file 2 [file ja4c15874_si_002.zip › Structures/Heterogeneous/Surface_Reactions/NoMediator/FirstProtonElectronTransfer/DirectSurfaceHydrogenation/P.res]

TITL CONTCAR
CELL 0.0000 11.0046 11.0046 30.0000 90.0000 90.0000 120.0000
LATT -1
SFAC H O Pd
 H    1    0.57852    0.67187    0.19569    1.00000    0.00000
 H    1    0.33487    0.42476    0.19105    1.00000    0.00000
 H    1    0.08111    0.16302    0.17653    1.00000    0.00000
 H    1    0.58184    0.16747    0.17576    1.00000    0.00000
 H    1    0.09304    0.66381    0.18780    1.00000    0.00000
 H    1    0.30171    0.55416    0.31870    1.00000    0.00000
 H    1    0.61430    0.47228    0.59891    1.00000    0.00000
 H    1    0.21855    0.36108    0.56123    1.00000    0.00000
 H    1    0.16489    0.37431    0.48560    1.00000    0.00000
 H    1    0.71954    0.68592    0.61918    1.00000    0.00000
 H    1    0.69439    0.82109    0.62318    1.00000    0.00000
 H    1    0.49492    0.54632    0.52514    1.00000    0.00000
 H    1    0.27736    0.79250    0.34629    1.00000    0.00000
 H    1    0.22574    0.88922    0.36869    1.00000    0.00000
 H    1    0.29385    0.34456    0.49361    1.00000    0.00000
 H    1    0.27076    0.48350    0.59671    1.00000    0.00000
 H    1    0.73162    0.56030    0.56049    1.00000    0.00000
 H    1    0.45566    0.63976    0.55709    1.00000    0.00000
 H    1    0.57221    0.76313    0.49677    1.00000    0.00000
 H    1    0.79878    0.48661    0.49806    1.00000    0.00000
 H    1    0.78185    0.61749    0.48512    1.00000    0.00000
 H    1    0.11850    0.22210    0.32200    1.00000    0.00000
 H    1    0.07517    0.28537    0.36224    1.00000    0.00000
 H    1    0.77255    0.30227    0.44766    1.00000    0.00000
 H    1    0.91223    0.37132    0.47568    1.00000    0.00000
 H    1    0.82310    0.16650    0.56543    1.00000    0.00000
 H    1    0.88535    0.18409    0.61421    1.00000    0.00000
 H    1    0.11558    0.56207    0.46331    1.00000    0.00000
 H    1    0.06725    0.44613    0.42494    1.00000    0.00000
 H    1    0.68618    0.92521    0.48835    1.00000    0.00000
 H    1    0.34825    0.67775    0.63029    1.00000    0.00000
 H    1    0.27061    0.68366    0.58552    1.00000    0.00000
 H    1    0.33564    0.77957    0.68758    1.00000    0.00000
 H    1    0.42187    0.70450    0.70073    1.00000    0.00000
 H    1    0.66093    0.72377    0.74051    1.00000    0.00000
 H    1    0.89512    0.06544    0.51292    1.00000    0.00000
 H    1    0.82475    0.15699    0.49506    1.00000    0.00000
 H    1    0.12629    0.84466    0.57327    1.00000    0.00000
 H    1    0.86311    0.78506    0.43659    1.00000    0.00000
 H    1    0.71217    0.77122    0.44894    1.00000    0.00000
 H    1    0.67351    0.45076    0.72597    1.00000    0.00000
 H    1    0.83968    0.54651    0.72098    1.00000    0.00000
 H    1    0.90250    0.86564    0.64851    1.00000    0.00000
 H    1    0.07175    0.00504    0.53856    1.00000    0.00000
 H    1    0.10538    0.14161    0.50898    1.00000    0.00000
 H    1    0.21977    0.32675    0.73593    1.00000    0.00000
 H    1    0.23958    0.19018    0.74034    1.00000    0.00000
 H    1    0.18465    0.51093    0.70661    1.00000    0.00000
 H    1    0.03410    0.36934    0.71228    1.00000    0.00000
 H    1    0.62646    0.21505    0.50871    1.00000    0.00000
 H    1    0.48647    0.08472    0.49212    1.00000    0.00000
 H    1    0.78807    0.19846    0.71205    1.00000    0.00000
 H    1    0.81348    0.35075    0.72678    1.00000    0.00000
 H    1    0.41894    0.37242    0.72241    1.00000    0.00000
 H    1    0.52758    0.52857    0.70609    1.00000    0.00000
 H    1    0.11387    0.98598    0.70347    1.00000    0.00000
 H    1    0.69707    0.38470    0.39611    1.00000    0.00000
 H    1    0.64652    0.23130    0.38069    1.00000    0.00000
 H    1    0.00191    0.74047    0.67613    1.00000    0.00000
 H    1    0.96781    0.58960    0.66022    1.00000    0.00000
 H    1    0.55451    0.47414    0.37740    1.00000    0.00000
 H    1    0.66831    0.57417    0.41358    1.00000    0.00000
 H    1    0.66037    0.74105    0.68758    1.00000    0.00000
 H    1    0.25598    0.79367    0.47369    1.00000    0.00000
 H    1    0.10276    0.76922    0.46617    1.00000    0.00000
 H    1    0.64253    0.93546    0.71942    1.00000    0.00000
 H    1    0.87779    0.38089    0.60585    1.00000    0.00000
 H    1    0.47804    0.30084    0.49820    1.00000    0.00000
 H    1    0.50405    0.40411    0.45816    1.00000    0.00000
 H    1    0.82964    0.49629    0.60422    1.00000    0.00000
 H    1    0.01428    0.09366    0.64664    1.00000    0.00000
 H    1    0.09830    0.25284    0.62929    1.00000    0.00000
 H    1    0.51696    0.14164    0.32340    1.00000    0.00000
 H    1    0.43668    0.02261    0.35907    1.00000    0.00000
 H    1    0.49441    0.88806    0.46288    1.00000    0.00000
 H    1    0.39904    0.91120    0.42764    1.00000    0.00000
 H    1    0.39127    0.00124    0.65360    1.00000    0.00000
 H    1    0.47350    0.99633    0.69580    1.00000    0.00000
 H    1    0.37924    0.36232    0.61029    1.00000    0.00000
 H    1    0.47590    0.37907    0.65309    1.00000    0.00000
 H    1    0.52996    0.87585    0.60272    1.00000    0.00000
 H    1    0.46005    0.11200    0.57196    1.00000    0.00000
 H    1    0.42766    0.19191    0.60965    1.00000    0.00000
 H    1    0.29710    0.40163    0.35437    1.00000    0.00000
 H    1    0.39575    0.54612    0.37926    1.00000    0.00000
 H    1    0.04366    0.60573    0.57951    1.00000    0.00000
 H    1    0.17893    0.12382    0.37276    1.00000    0.00000
 H    1    0.12448    0.68825    0.53408    1.00000    0.00000
 H    1    0.31578    0.11159    0.37355    1.00000    0.00000
 H    1    0.03205    0.45346    0.34461    1.00000    0.00000
 H    1    0.64077    0.98514    0.67143    1.00000    0.00000
 H    1    0.89294    0.36066    0.37370    1.00000    0.00000
 H    1    0.10535    0.94566    0.42348    1.00000    0.00000
 H    1    0.04223    0.94175    0.47137    1.00000    0.00000
 H    1    0.05323    0.92813    0.62526    1.00000    0.00000
 H    1    0.23890    0.00284    0.58484    1.00000    0.00000
 H    1    0.25957    0.00378    0.71530    1.00000    0.00000
 H    1    0.67859    0.02668    0.60431    1.00000    0.00000
 O    2    0.82602    0.15810    0.26782    1.00000    0.00000
 O    2    0.57484    0.15589    0.26905    1.00000    0.00000
 O    2    0.33455    0.16955    0.26984    1.00000    0.00000
 O    2    0.08149    0.17328    0.27023    1.00000    0.00000
 O    2    0.07034    0.89644    0.27007    1.00000    0.00000
 O    2    0.22244    0.55609    0.30080    1.00000    0.00000
 O    2    0.26417    0.70500    0.29726    1.00000    0.00000
 O    2    0.71294    0.55051    0.59328    1.00000    0.00000
 O    2    0.24132    0.38256    0.59341    1.00000    0.00000
 O    2    0.51996    0.64218    0.53359    1.00000    0.00000
 O    2    0.73124    0.76598    0.63873    1.00000    0.00000
 O    2    0.29481    0.85764    0.37155    1.00000    0.00000
 O    2    0.19756    0.32038    0.50370    1.00000    0.00000
 O    2    0.61284    0.83834    0.47278    1.00000    0.00000
 O    2    0.80944    0.57519    0.50932    1.00000    0.00000
 O    2    0.80791    0.31146    0.47897    1.00000    0.00000
 O    2    0.81098    0.19209    0.59605    1.00000    0.00000
 O    2    0.08619    0.46062    0.45738    1.00000    0.00000
 O    2    0.14489    0.25711    0.35342    1.00000    0.00000
 O    2    0.35177    0.67395    0.59669    1.00000    0.00000
 O    2    0.33600    0.68918    0.68559    1.00000    0.00000
 O    2    0.60500    0.72813    0.71605    1.00000    0.00000
 O    2    0.80907    0.07461    0.51286    1.00000    0.00000
 O    2    0.13659    0.94004    0.57716    1.00000    0.00000
 O    2    0.03952    0.87962    0.44606    1.00000    0.00000
 O    2    0.75962    0.71831    0.43906    1.00000    0.00000
 O    2    0.76406    0.47059    0.73924    1.00000    0.00000
 O    2    0.03784    0.03906    0.51277    1.00000    0.00000
 O    2    0.28279    0.29285    0.74752    1.00000    0.00000
 O    2    0.13846    0.41032    0.71378    1.00000    0.00000
 O    2    0.52388    0.16713    0.51242    1.00000    0.00000
 O    2    0.85966    0.29845    0.71491    1.00000    0.00000
 O    2    0.50971    0.43182    0.70352    1.00000    0.00000
 O    2    0.73106    0.31586    0.39336    1.00000    0.00000
 O    2    0.98575    0.64935    0.68682    1.00000    0.00000
 O    2    0.60496    0.47270    0.40409    1.00000    0.00000
 O    2    0.15451    0.72226    0.47743    1.00000    0.00000
 O    2    0.91273    0.48319    0.60831    1.00000    0.00000
 O    2    0.46099    0.37730    0.48809    1.00000    0.00000
 O    2    0.64481    0.01397    0.70320    1.00000    0.00000
 O    2    0.00703    0.17839    0.64072    1.00000    0.00000
 O    2    0.49245    0.12654    0.35553    1.00000    0.00000
 O    2    0.42534    0.92284    0.45933    1.00000    0.00000
 O    2    0.37716    0.96018    0.68386    1.00000    0.00000
 O    2    0.46008    0.35126    0.62014    1.00000    0.00000
 O    2    0.62308    0.92825    0.61647    1.00000    0.00000
 O    2    0.40681    0.09499    0.60001    1.00000    0.00000
 O    2    0.38291    0.49916    0.35061    1.00000    0.00000
 O    2    0.12973    0.69104    0.56724    1.00000    0.00000
 O    2    0.21511    0.06069    0.38119    1.00000    0.00000
 O    2    0.99451    0.38839    0.36972    1.00000    0.00000
 O    2    0.00586    0.92492    0.65419    1.00000    0.00000
 O    2    0.18633    0.02236    0.72699    1.00000    0.00000
Pd    3    0.00000    0.00000    0.00000    1.00000    0.00000
Pd    3    0.98587    0.99071    0.23379    1.00000    0.00000
Pd    3    0.16653    0.08048    0.15166    1.00000    0.00000
Pd    3    0.08333    0.16667    0.07487    1.00000    0.00000
Pd    3    0.25000    0.00000    0.00000    1.00000    0.00000
Pd    3    0.24852    0.99282    0.23179    1.00000    0.00000
Pd    3    0.41050    0.08208    0.15131    1.00000    0.00000
Pd    3    0.33333    0.16667    0.07487    1.00000    0.00000
Pd    3    0.50000    0.00000    0.00000    1.00000    0.00000
Pd    3    0.49520    0.99179    0.22687    1.00000    0.00000
Pd    3    0.66800    0.08374    0.15050    1.00000    0.00000
Pd    3    0.58333    0.16667    0.07487    1.00000    0.00000
Pd    3    0.75000    0.00000    0.00000    1.00000    0.00000
Pd    3    0.74129    0.99195    0.22793    1.00000    0.00000
Pd    3    0.91280    0.08119    0.15178    1.00000    0.00000
Pd    3    0.83333    0.16667    0.07487    1.00000    0.00000
Pd    3    0.00000    0.25000    0.00000    1.00000    0.00000
Pd    3    0.99934    0.26110    0.23055    1.00000    0.00000
Pd    3    0.16501    0.33481    0.15180    1.00000    0.00000
Pd    3    0.08333    0.41667    0.07487    1.00000    0.00000
Pd    3    0.25000    0.25000    0.00000    1.00000    0.00000
Pd    3    0.25615    0.26454    0.23264    1.00000    0.00000
Pd    3    0.41574    0.33158    0.15171    1.00000    0.00000
Pd    3    0.33333    0.41667    0.07487    1.00000    0.00000
Pd    3    0.50000    0.25000    0.00000    1.00000    0.00000
Pd    3    0.50423    0.26157    0.23174    1.00000    0.00000
Pd    3    0.66738    0.33679    0.15203    1.00000    0.00000
Pd    3    0.58333    0.41667    0.07487    1.00000    0.00000
Pd    3    0.75000    0.25000    0.00000    1.00000    0.00000
Pd    3    0.75457    0.26589    0.23394    1.00000    0.00000
Pd    3    0.91430    0.33200    0.15130    1.00000    0.00000
Pd    3    0.83333    0.41667    0.07487    1.00000    0.00000
Pd    3    0.00000    0.50000    0.00000    1.00000    0.00000
Pd    3    0.99599    0.50265    0.22547    1.00000    0.00000
Pd    3    0.16773    0.58431    0.14931    1.00000    0.00000
Pd    3    0.08333    0.66667    0.07487    1.00000    0.00000
Pd    3    0.25000    0.50000    0.00000    1.00000    0.00000
Pd    3    0.24860    0.50599    0.22866    1.00000    0.00000
Pd    3    0.41591    0.58539    0.15009    1.00000    0.00000
Pd    3    0.33333    0.66667    0.07487    1.00000    0.00000
Pd    3    0.50000    0.50000    0.00000    1.00000    0.00000
Pd    3    0.50432    0.50486    0.22901    1.00000    0.00000
Pd    3    0.66680    0.58469    0.14954    1.00000    0.00000
Pd    3    0.58333    0.66667    0.07487    1.00000    0.00000
Pd    3    0.75000    0.50000    0.00000    1.00000    0.00000
Pd    3    0.74934    0.50503    0.22654    1.00000    0.00000
Pd    3    0.91518    0.58649    0.14991    1.00000    0.00000
Pd    3    0.83333    0.66667    0.07487    1.00000    0.00000
Pd    3    0.00000    0.75000    0.00000    1.00000    0.00000
Pd    3    0.99176    0.74225    0.22681    1.00000    0.00000
Pd    3    0.16891    0.83553    0.15209    1.00000    0.00000
Pd    3    0.08333    0.91667    0.07487    1.00000    0.00000
Pd    3    0.25000    0.75000    0.00000    1.00000    0.00000
Pd    3    0.25085    0.74769    0.23083    1.00000    0.00000
Pd    3    0.41666    0.83567    0.15169    1.00000    0.00000
Pd    3    0.33333    0.91667    0.07487    1.00000    0.00000
Pd    3    0.50000    0.75000    0.00000    1.00000    0.00000
Pd    3    0.49807    0.75020    0.22932    1.00000    0.00000
Pd    3    0.66601    0.83668    0.15060    1.00000    0.00000
Pd    3    0.58333    0.91667    0.07487    1.00000    0.00000
Pd    3    0.75000    0.75000    0.00000    1.00000    0.00000
Pd    3    0.74814    0.74919    0.22671    1.00000    0.00000
Pd    3    0.91693    0.83662    0.15041    1.00000    0.00000
Pd    3    0.83333    0.91667    0.07487    1.00000    0.00000
END
