# Supplementary material for: Intentional Formation of Persistent Surface Redox Mediators by Adsorption of Polyconjugated Carbonyl Complexes to Pd Nanoparticles
Source: J Am Chem Soc. 2025 Apr 4;147(20):16885–900. doi: 10.1021/jacs.4c15874 (PMC12100725; doi:10.1021/jacs.4c15874)
Supplement: Supplementary file 2 [file ja4c15874_si_002.zip › Structures/Heterogeneous/Surface_Reactions/NoMediator/FirstProtonElectronTransfer/DirectSurfaceHydrogenation/R.res]

TITL CONTCAR
CELL 0.0000 11.0046 11.0046 30.0000 90.0000 90.0000 120.0000
LATT -1
SFAC H O Pd
 H    1    0.58244    0.67317    0.19639    1.00000    0.00000
 H    1    0.31814    0.43494    0.19204    1.00000    0.00000
 H    1    0.08084    0.16277    0.17619    1.00000    0.00000
 H    1    0.58282    0.16669    0.17601    1.00000    0.00000
 H    1    0.08711    0.66517    0.18287    1.00000    0.00000
 H    1    0.42290    0.58801    0.25974    1.00000    0.00000
 H    1    0.61540    0.47358    0.59862    1.00000    0.00000
 H    1    0.21935    0.36097    0.56081    1.00000    0.00000
 H    1    0.16624    0.37346    0.48510    1.00000    0.00000
 H    1    0.72053    0.68657    0.61901    1.00000    0.00000
 H    1    0.69547    0.82188    0.62307    1.00000    0.00000
 H    1    0.49679    0.54656    0.52369    1.00000    0.00000
 H    1    0.24951    0.78116    0.34573    1.00000    0.00000
 H    1    0.21906    0.89256    0.36808    1.00000    0.00000
 H    1    0.29594    0.34497    0.49357    1.00000    0.00000
 H    1    0.27059    0.48329    0.59635    1.00000    0.00000
 H    1    0.73283    0.56144    0.56030    1.00000    0.00000
 H    1    0.45685    0.63761    0.55651    1.00000    0.00000
 H    1    0.57298    0.76443    0.49694    1.00000    0.00000
 H    1    0.79884    0.48716    0.49817    1.00000    0.00000
 H    1    0.78055    0.61721    0.48516    1.00000    0.00000
 H    1    0.10078    0.21104    0.32306    1.00000    0.00000
 H    1    0.06234    0.27744    0.36355    1.00000    0.00000
 H    1    0.77099    0.30569    0.44739    1.00000    0.00000
 H    1    0.91255    0.37190    0.47463    1.00000    0.00000
 H    1    0.82528    0.16724    0.56544    1.00000    0.00000
 H    1    0.88659    0.18507    0.61439    1.00000    0.00000
 H    1    0.11624    0.56059    0.46285    1.00000    0.00000
 H    1    0.06678    0.44550    0.42431    1.00000    0.00000
 H    1    0.68676    0.92694    0.48915    1.00000    0.00000
 H    1    0.34842    0.67801    0.63009    1.00000    0.00000
 H    1    0.27162    0.68437    0.58531    1.00000    0.00000
 H    1    0.33499    0.77998    0.68784    1.00000    0.00000
 H    1    0.42196    0.70574    0.70090    1.00000    0.00000
 H    1    0.66332    0.72643    0.74018    1.00000    0.00000
 H    1    0.89738    0.06692    0.51291    1.00000    0.00000
 H    1    0.82678    0.15808    0.49483    1.00000    0.00000
 H    1    0.12779    0.84558    0.57350    1.00000    0.00000
 H    1    0.86208    0.78303    0.43687    1.00000    0.00000
 H    1    0.71298    0.77120    0.44921    1.00000    0.00000
 H    1    0.67509    0.45209    0.72605    1.00000    0.00000
 H    1    0.84138    0.54755    0.72074    1.00000    0.00000
 H    1    0.90340    0.86609    0.64853    1.00000    0.00000
 H    1    0.07303    0.00614    0.53868    1.00000    0.00000
 H    1    0.10720    0.14228    0.50881    1.00000    0.00000
 H    1    0.21951    0.32753    0.73600    1.00000    0.00000
 H    1    0.23887    0.19072    0.74045    1.00000    0.00000
 H    1    0.18554    0.51214    0.70651    1.00000    0.00000
 H    1    0.03447    0.37031    0.71208    1.00000    0.00000
 H    1    0.62858    0.21623    0.50888    1.00000    0.00000
 H    1    0.48832    0.08565    0.49269    1.00000    0.00000
 H    1    0.78831    0.19906    0.71173    1.00000    0.00000
 H    1    0.81427    0.35156    0.72673    1.00000    0.00000
 H    1    0.42100    0.37431    0.72266    1.00000    0.00000
 H    1    0.52915    0.53028    0.70650    1.00000    0.00000
 H    1    0.11390    0.98670    0.70331    1.00000    0.00000
 H    1    0.68355    0.38233    0.39577    1.00000    0.00000
 H    1    0.64104    0.22950    0.38175    1.00000    0.00000
 H    1    0.00194    0.74077    0.67603    1.00000    0.00000
 H    1    0.96804    0.58990    0.66003    1.00000    0.00000
 H    1    0.52288    0.46422    0.38291    1.00000    0.00000
 H    1    0.65523    0.56725    0.41362    1.00000    0.00000
 H    1    0.66099    0.74185    0.68720    1.00000    0.00000
 H    1    0.25688    0.79267    0.47357    1.00000    0.00000
 H    1    0.10374    0.76826    0.46622    1.00000    0.00000
 H    1    0.64336    0.93662    0.71924    1.00000    0.00000
 H    1    0.87905    0.38219    0.60581    1.00000    0.00000
 H    1    0.47974    0.30407    0.49843    1.00000    0.00000
 H    1    0.50387    0.40681    0.45809    1.00000    0.00000
 H    1    0.83071    0.49745    0.60405    1.00000    0.00000
 H    1    0.01627    0.09510    0.64701    1.00000    0.00000
 H    1    0.09970    0.25351    0.62893    1.00000    0.00000
 H    1    0.51577    0.13804    0.32402    1.00000    0.00000
 H    1    0.42902    0.01431    0.35761    1.00000    0.00000
 H    1    0.49571    0.88867    0.46329    1.00000    0.00000
 H    1    0.40289    0.91507    0.42791    1.00000    0.00000
 H    1    0.39154    0.00227    0.65385    1.00000    0.00000
 H    1    0.47341    0.99733    0.69609    1.00000    0.00000
 H    1    0.37923    0.36293    0.61015    1.00000    0.00000
 H    1    0.47601    0.37984    0.65287    1.00000    0.00000
 H    1    0.53125    0.87606    0.60250    1.00000    0.00000
 H    1    0.46163    0.11287    0.57206    1.00000    0.00000
 H    1    0.42877    0.19256    0.60966    1.00000    0.00000
 H    1    0.29688    0.38582    0.34956    1.00000    0.00000
 H    1    0.38901    0.54951    0.35168    1.00000    0.00000
 H    1    0.04533    0.60714    0.57929    1.00000    0.00000
 H    1    0.17018    0.11790    0.37282    1.00000    0.00000
 H    1    0.12665    0.68959    0.53389    1.00000    0.00000
 H    1    0.31104    0.11182    0.37365    1.00000    0.00000
 H    1    0.02011    0.44603    0.34289    1.00000    0.00000
 H    1    0.64059    0.98607    0.67129    1.00000    0.00000
 H    1    0.88574    0.36147    0.37426    1.00000    0.00000
 H    1    0.10571    0.94414    0.42377    1.00000    0.00000
 H    1    0.04337    0.94043    0.47166    1.00000    0.00000
 H    1    0.05468    0.92850    0.62548    1.00000    0.00000
 H    1    0.24043    0.00359    0.58518    1.00000    0.00000
 H    1    0.26007    0.00540    0.71525    1.00000    0.00000
 H    1    0.67965    0.02712    0.60424    1.00000    0.00000
 O    2    0.82871    0.15837    0.26764    1.00000    0.00000
 O    2    0.57805    0.15850    0.26941    1.00000    0.00000
 O    2    0.33627    0.16964    0.26940    1.00000    0.00000
 O    2    0.08259    0.17250    0.26881    1.00000    0.00000
 O    2    0.07124    0.89512    0.26980    1.00000    0.00000
 O    2    0.12470    0.53861    0.28853    1.00000    0.00000
 O    2    0.20363    0.68426    0.29322    1.00000    0.00000
 O    2    0.71409    0.55149    0.59317    1.00000    0.00000
 O    2    0.24088    0.38225    0.59312    1.00000    0.00000
 O    2    0.52297    0.64188    0.53347    1.00000    0.00000
 O    2    0.73219    0.76665    0.63863    1.00000    0.00000
 O    2    0.28144    0.85214    0.36949    1.00000    0.00000
 O    2    0.19925    0.32067    0.50363    1.00000    0.00000
 O    2    0.61314    0.84095    0.47338    1.00000    0.00000
 O    2    0.80854    0.57534    0.50945    1.00000    0.00000
 O    2    0.80813    0.31296    0.47837    1.00000    0.00000
 O    2    0.81266    0.19276    0.59609    1.00000    0.00000
 O    2    0.08537    0.45899    0.45678    1.00000    0.00000
 O    2    0.12750    0.24392    0.35434    1.00000    0.00000
 O    2    0.35248    0.67422    0.59660    1.00000    0.00000
 O    2    0.33557    0.68970    0.68598    1.00000    0.00000
 O    2    0.60601    0.72886    0.71583    1.00000    0.00000
 O    2    0.81191    0.07718    0.51325    1.00000    0.00000
 O    2    0.13791    0.94078    0.57775    1.00000    0.00000
 O    2    0.04080    0.87811    0.44651    1.00000    0.00000
 O    2    0.75879    0.71695    0.43946    1.00000    0.00000
 O    2    0.76583    0.47169    0.73913    1.00000    0.00000
 O    2    0.03923    0.03980    0.51284    1.00000    0.00000
 O    2    0.28217    0.29337    0.74769    1.00000    0.00000
 O    2    0.13882    0.41184    0.71433    1.00000    0.00000
 O    2    0.52612    0.16789    0.51306    1.00000    0.00000
 O    2    0.86019    0.29904    0.71479    1.00000    0.00000
 O    2    0.51133    0.43345    0.70396    1.00000    0.00000
 O    2    0.72285    0.31745    0.39355    1.00000    0.00000
 O    2    0.98600    0.64961    0.68669    1.00000    0.00000
 O    2    0.58958    0.46615    0.40567    1.00000    0.00000
 O    2    0.15554    0.72136    0.47758    1.00000    0.00000
 O    2    0.91375    0.48436    0.60853    1.00000    0.00000
 O    2    0.46178    0.37979    0.48847    1.00000    0.00000
 O    2    0.64515    0.01502    0.70310    1.00000    0.00000
 O    2    0.00950    0.18033    0.64155    1.00000    0.00000
 O    2    0.48750    0.11836    0.35569    1.00000    0.00000
 O    2    0.42620    0.92339    0.45969    1.00000    0.00000
 O    2    0.37713    0.96169    0.68421    1.00000    0.00000
 O    2    0.46007    0.35194    0.62010    1.00000    0.00000
 O    2    0.62378    0.92901    0.61662    1.00000    0.00000
 O    2    0.40848    0.09579    0.60018    1.00000    0.00000
 O    2    0.39517    0.46578    0.34573    1.00000    0.00000
 O    2    0.13144    0.69234    0.56713    1.00000    0.00000
 O    2    0.20987    0.05681    0.38027    1.00000    0.00000
 O    2    0.98618    0.38673    0.36956    1.00000    0.00000
 O    2    0.00673    0.92480    0.65441    1.00000    0.00000
 O    2    0.18641    0.02359    0.72689    1.00000    0.00000
Pd    3    0.00000    1.00000    0.00000    1.00000    0.00000
Pd    3    0.98697    0.98983    0.23381    1.00000    0.00000
Pd    3    0.16690    0.08040    0.15144    1.00000    0.00000
Pd    3    0.08333    0.16667    0.07487    1.00000    0.00000
Pd    3    0.25000    1.00000    0.00000    1.00000    0.00000
Pd    3    0.25021    0.99243    0.23186    1.00000    0.00000
Pd    3    0.41159    0.08245    0.15134    1.00000    0.00000
Pd    3    0.33333    0.16667    0.07487    1.00000    0.00000
Pd    3    0.50000    1.00000    0.00000    1.00000    0.00000
Pd    3    0.49847    0.99420    0.22707    1.00000    0.00000
Pd    3    0.66877    0.08368    0.15038    1.00000    0.00000
Pd    3    0.58333    0.16667    0.07487    1.00000    0.00000
Pd    3    0.75000    1.00000    0.00000    1.00000    0.00000
Pd    3    0.74354    0.99234    0.22760    1.00000    0.00000
Pd    3    0.91275    0.08023    0.15108    1.00000    0.00000
Pd    3    0.83333    0.16667    0.07487    1.00000    0.00000
Pd    3    1.00000    0.25000    0.00000    1.00000    0.00000
Pd    3    0.99880    0.25730    0.22846    1.00000    0.00000
Pd    3    0.16555    0.33462    0.15158    1.00000    0.00000
Pd    3    0.08333    0.41667    0.07487    1.00000    0.00000
Pd    3    0.25000    0.25000    0.00000    1.00000    0.00000
Pd    3    0.25652    0.25990    0.23092    1.00000    0.00000
Pd    3    0.41670    0.33201    0.15182    1.00000    0.00000
Pd    3    0.33333    0.41667    0.07487    1.00000    0.00000
Pd    3    0.50000    0.25000    0.00000    1.00000    0.00000
Pd    3    0.50598    0.26178    0.23150    1.00000    0.00000
Pd    3    0.66734    0.33606    0.15213    1.00000    0.00000
Pd    3    0.58333    0.41667    0.07487    1.00000    0.00000
Pd    3    0.75000    0.25000    0.00000    1.00000    0.00000
Pd    3    0.75736    0.26635    0.23413    1.00000    0.00000
Pd    3    0.91487    0.33284    0.15198    1.00000    0.00000
Pd    3    0.83333    0.41667    0.07487    1.00000    0.00000
Pd    3    0.00000    0.50000    0.00000    1.00000    0.00000
Pd    3    0.00149    0.50608    0.22948    1.00000    0.00000
Pd    3    0.16783    0.58250    0.14991    1.00000    0.00000
Pd    3    0.08333    0.66667    0.07487    1.00000    0.00000
Pd    3    0.25000    0.50000    0.00000    1.00000    0.00000
Pd    3    0.24886    0.50303    0.23260    1.00000    0.00000
Pd    3    0.41628    0.58511    0.15106    1.00000    0.00000
Pd    3    0.33333    0.66667    0.07487    1.00000    0.00000
Pd    3    0.50000    0.50000    0.00000    1.00000    0.00000
Pd    3    0.50585    0.50479    0.23060    1.00000    0.00000
Pd    3    0.66670    0.58353    0.14967    1.00000    0.00000
Pd    3    0.58333    0.66667    0.07487    1.00000    0.00000
Pd    3    0.75000    0.50000    0.00000    1.00000    0.00000
Pd    3    0.75017    0.50500    0.22650    1.00000    0.00000
Pd    3    0.91597    0.58366    0.15117    1.00000    0.00000
Pd    3    0.83333    0.66667    0.07487    1.00000    0.00000
Pd    3    1.00000    0.75000    0.00000    1.00000    0.00000
Pd    3    0.99305    0.74389    0.22539    1.00000    0.00000
Pd    3    0.16972    0.83673    0.15077    1.00000    0.00000
Pd    3    0.08333    0.91667    0.07487    1.00000    0.00000
Pd    3    0.25000    0.75000    0.00000    1.00000    0.00000
Pd    3    0.25405    0.75153    0.22873    1.00000    0.00000
Pd    3    0.41698    0.83534    0.15219    1.00000    0.00000
Pd    3    0.33333    0.91667    0.07487    1.00000    0.00000
Pd    3    0.50000    0.75000    0.00000    1.00000    0.00000
Pd    3    0.49997    0.75158    0.23155    1.00000    0.00000
Pd    3    0.66526    0.83564    0.15088    1.00000    0.00000
Pd    3    0.58333    0.91667    0.07487    1.00000    0.00000
Pd    3    0.75000    0.75000    0.00000    1.00000    0.00000
Pd    3    0.74981    0.74944    0.22651    1.00000    0.00000
Pd    3    0.91668    0.83546    0.14986    1.00000    0.00000
Pd    3    0.83333    0.91667    0.07487    1.00000    0.00000
END
