# Supplementary material for: Intentional Formation of Persistent Surface Redox Mediators by Adsorption of Polyconjugated Carbonyl Complexes to Pd Nanoparticles
Source: J Am Chem Soc. 2025 Apr 4;147(20):16885–900. doi: 10.1021/jacs.4c15874 (PMC12100725; doi:10.1021/jacs.4c15874)
Supplement: Supplementary file 2 [file ja4c15874_si_002.zip › Structures/Heterogeneous/Surface_Reactions/NoMediator/FirstProtonElectronTransfer/DirectSurfaceHydrogenation/TS.res]

TITL CONTCAR
CELL 0.0000 11.0046 11.0046 30.0000 90.0000 90.0000 120.0000
LATT -1
SFAC H O Pd
 H    1    0.57921    0.65572    0.19621    1.00000    0.00000
 H    1    0.34506    0.41874    0.18971    1.00000    0.00000
 H    1    0.08061    0.16322    0.17623    1.00000    0.00000
 H    1    0.58136    0.16744    0.17576    1.00000    0.00000
 H    1    0.08665    0.66037    0.18684    1.00000    0.00000
 H    1    0.40989    0.64050    0.27136    1.00000    0.00000
 H    1    0.61280    0.47154    0.59848    1.00000    0.00000
 H    1    0.21902    0.35986    0.56065    1.00000    0.00000
 H    1    0.16688    0.37571    0.48597    1.00000    0.00000
 H    1    0.71895    0.68437    0.61886    1.00000    0.00000
 H    1    0.69393    0.81973    0.62291    1.00000    0.00000
 H    1    0.49603    0.54487    0.52385    1.00000    0.00000
 H    1    0.27979    0.79596    0.34471    1.00000    0.00000
 H    1    0.23299    0.89552    0.36787    1.00000    0.00000
 H    1    0.29666    0.34613    0.49336    1.00000    0.00000
 H    1    0.26864    0.48152    0.59638    1.00000    0.00000
 H    1    0.73104    0.55985    0.56030    1.00000    0.00000
 H    1    0.45516    0.63556    0.55647    1.00000    0.00000
 H    1    0.57303    0.76307    0.49707    1.00000    0.00000
 H    1    0.79714    0.48712    0.49806    1.00000    0.00000
 H    1    0.78334    0.62010    0.48551    1.00000    0.00000
 H    1    0.10979    0.21501    0.32323    1.00000    0.00000
 H    1    0.08203    0.28967    0.36341    1.00000    0.00000
 H    1    0.77367    0.30687    0.44710    1.00000    0.00000
 H    1    0.91102    0.37138    0.47608    1.00000    0.00000
 H    1    0.82263    0.16551    0.56544    1.00000    0.00000
 H    1    0.88449    0.18341    0.61432    1.00000    0.00000
 H    1    0.11491    0.56156    0.46490    1.00000    0.00000
 H    1    0.07001    0.44740    0.42637    1.00000    0.00000
 H    1    0.68581    0.92602    0.48944    1.00000    0.00000
 H    1    0.34622    0.67562    0.63017    1.00000    0.00000
 H    1    0.26896    0.68219    0.58558    1.00000    0.00000
 H    1    0.33385    0.77887    0.68748    1.00000    0.00000
 H    1    0.42106    0.70481    0.70065    1.00000    0.00000
 H    1    0.66111    0.72442    0.73991    1.00000    0.00000
 H    1    0.89639    0.06779    0.51265    1.00000    0.00000
 H    1    0.82413    0.15772    0.49483    1.00000    0.00000
 H    1    0.12516    0.84509    0.57363    1.00000    0.00000
 H    1    0.86660    0.78813    0.43710    1.00000    0.00000
 H    1    0.71611    0.77390    0.44958    1.00000    0.00000
 H    1    0.67339    0.45050    0.72584    1.00000    0.00000
 H    1    0.83990    0.54622    0.72069    1.00000    0.00000
 H    1    0.90189    0.86480    0.64852    1.00000    0.00000
 H    1    0.07201    0.00746    0.53838    1.00000    0.00000
 H    1    0.10748    0.14478    0.50888    1.00000    0.00000
 H    1    0.21897    0.32621    0.73611    1.00000    0.00000
 H    1    0.23807    0.18914    0.74044    1.00000    0.00000
 H    1    0.18529    0.51132    0.70650    1.00000    0.00000
 H    1    0.03445    0.36959    0.71252    1.00000    0.00000
 H    1    0.62612    0.21394    0.50784    1.00000    0.00000
 H    1    0.48590    0.08296    0.49175    1.00000    0.00000
 H    1    0.78748    0.19790    0.71219    1.00000    0.00000
 H    1    0.81328    0.35014    0.72736    1.00000    0.00000
 H    1    0.41984    0.37240    0.72275    1.00000    0.00000
 H    1    0.52741    0.52818    0.70634    1.00000    0.00000
 H    1    0.11303    0.98578    0.70311    1.00000    0.00000
 H    1    0.69744    0.39059    0.39605    1.00000    0.00000
 H    1    0.65446    0.23903    0.38056    1.00000    0.00000
 H    1    0.00063    0.73931    0.67610    1.00000    0.00000
 H    1    0.96662    0.58834    0.66026    1.00000    0.00000
 H    1    0.53702    0.46501    0.38267    1.00000    0.00000
 H    1    0.66378    0.57062    0.41490    1.00000    0.00000
 H    1    0.65933    0.73988    0.68691    1.00000    0.00000
 H    1    0.25642    0.79284    0.47430    1.00000    0.00000
 H    1    0.10418    0.77087    0.46694    1.00000    0.00000
 H    1    0.64145    0.93564    0.71935    1.00000    0.00000
 H    1    0.87669    0.38026    0.60600    1.00000    0.00000
 H    1    0.47825    0.30225    0.49818    1.00000    0.00000
 H    1    0.50746    0.40798    0.45845    1.00000    0.00000
 H    1    0.82818    0.49533    0.60432    1.00000    0.00000
 H    1    0.01457    0.09416    0.64695    1.00000    0.00000
 H    1    0.09783    0.25214    0.62850    1.00000    0.00000
 H    1    0.52126    0.14464    0.32442    1.00000    0.00000
 H    1    0.44376    0.02508    0.35989    1.00000    0.00000
 H    1    0.49418    0.88565    0.46300    1.00000    0.00000
 H    1    0.39901    0.90739    0.42727    1.00000    0.00000
 H    1    0.38997    0.00056    0.65323    1.00000    0.00000
 H    1    0.47182    0.99580    0.69555    1.00000    0.00000
 H    1    0.37669    0.36135    0.61016    1.00000    0.00000
 H    1    0.47379    0.37786    0.65281    1.00000    0.00000
 H    1    0.52941    0.87446    0.60265    1.00000    0.00000
 H    1    0.45973    0.11160    0.57153    1.00000    0.00000
 H    1    0.42728    0.19168    0.60923    1.00000    0.00000
 H    1    0.31848    0.38324    0.34620    1.00000    0.00000
 H    1    0.41342    0.54484    0.34217    1.00000    0.00000
 H    1    0.04289    0.60635    0.57981    1.00000    0.00000
 H    1    0.18122    0.12230    0.37286    1.00000    0.00000
 H    1    0.12452    0.68992    0.53460    1.00000    0.00000
 H    1    0.32129    0.11556    0.37461    1.00000    0.00000
 H    1    0.03917    0.46703    0.34652    1.00000    0.00000
 H    1    0.63908    0.98456    0.67131    1.00000    0.00000
 H    1    0.89925    0.37059    0.37414    1.00000    0.00000
 H    1    0.11202    0.94863    0.42372    1.00000    0.00000
 H    1    0.04736    0.94577    0.47127    1.00000    0.00000
 H    1    0.05313    0.92809    0.62545    1.00000    0.00000
 H    1    0.23846    0.00307    0.58490    1.00000    0.00000
 H    1    0.25925    0.00412    0.71474    1.00000    0.00000
 H    1    0.67778    0.02539    0.60436    1.00000    0.00000
 O    2    0.82481    0.15881    0.26812    1.00000    0.00000
 O    2    0.57278    0.15606    0.26905    1.00000    0.00000
 O    2    0.33229    0.16995    0.26948    1.00000    0.00000
 O    2    0.07832    0.17117    0.26932    1.00000    0.00000
 O    2    0.06725    0.89571    0.26995    1.00000    0.00000
 O    2    0.26657    0.58121    0.29732    1.00000    0.00000
 O    2    0.23554    0.68958    0.29581    1.00000    0.00000
 O    2    0.71172    0.54915    0.59313    1.00000    0.00000
 O    2    0.23911    0.38047    0.59308    1.00000    0.00000
 O    2    0.52202    0.64011    0.53368    1.00000    0.00000
 O    2    0.73089    0.76471    0.63844    1.00000    0.00000
 O    2    0.29939    0.86020    0.37014    1.00000    0.00000
 O    2    0.20035    0.32185    0.50379    1.00000    0.00000
 O    2    0.61342    0.83961    0.47356    1.00000    0.00000
 O    2    0.80889    0.57576    0.50968    1.00000    0.00000
 O    2    0.80631    0.31171    0.47860    1.00000    0.00000
 O    2    0.81019    0.19087    0.59614    1.00000    0.00000
 O    2    0.08452    0.45992    0.45902    1.00000    0.00000
 O    2    0.14298    0.25175    0.35381    1.00000    0.00000
 O    2    0.34942    0.67110    0.59666    1.00000    0.00000
 O    2    0.33450    0.68859    0.68579    1.00000    0.00000
 O    2    0.60399    0.72672    0.71548    1.00000    0.00000
 O    2    0.81044    0.07715    0.51325    1.00000    0.00000
 O    2    0.13584    0.94064    0.57758    1.00000    0.00000
 O    2    0.04549    0.88324    0.44628    1.00000    0.00000
 O    2    0.76358    0.72113    0.43986    1.00000    0.00000
 O    2    0.76415    0.47026    0.73901    1.00000    0.00000
 O    2    0.03940    0.04205    0.51250    1.00000    0.00000
 O    2    0.28125    0.29168    0.74791    1.00000    0.00000
 O    2    0.13879    0.41114    0.71450    1.00000    0.00000
 O    2    0.52363    0.16524    0.51209    1.00000    0.00000
 O    2    0.85970    0.29740    0.71603    1.00000    0.00000
 O    2    0.50989    0.43146    0.70392    1.00000    0.00000
 O    2    0.73707    0.32602    0.39271    1.00000    0.00000
 O    2    0.98510    0.64845    0.68686    1.00000    0.00000
 O    2    0.60041    0.46891    0.40701    1.00000    0.00000
 O    2    0.15461    0.72287    0.47855    1.00000    0.00000
 O    2    0.91123    0.48235    0.60894    1.00000    0.00000
 O    2    0.46219    0.37933    0.48835    1.00000    0.00000
 O    2    0.64345    0.01390    0.70307    1.00000    0.00000
 O    2    0.00790    0.17939    0.64144    1.00000    0.00000
 O    2    0.49906    0.12903    0.35661    1.00000    0.00000
 O    2    0.42437    0.91959    0.45902    1.00000    0.00000
 O    2    0.37556    0.95974    0.68356    1.00000    0.00000
 O    2    0.45764    0.35029    0.62003    1.00000    0.00000
 O    2    0.62200    0.92720    0.61673    1.00000    0.00000
 O    2    0.40701    0.09492    0.59972    1.00000    0.00000
 O    2    0.41815    0.45868    0.34119    1.00000    0.00000
 O    2    0.12891    0.69193    0.56784    1.00000    0.00000
 O    2    0.21960    0.06029    0.38050    1.00000    0.00000
 O    2    1.00028    0.39610    0.36990    1.00000    0.00000
 O    2    0.00517    0.92392    0.65442    1.00000    0.00000
 O    2    0.18607    0.02282    0.72652    1.00000    0.00000
Pd    3    0.00000    0.00000    0.00000    1.00000    0.00000
Pd    3    0.98412    0.99049    0.23310    1.00000    0.00000
Pd    3    0.16591    0.08066    0.15139    1.00000    0.00000
Pd    3    0.08333    0.16667    0.07487    1.00000    0.00000
Pd    3    0.25000    -0.00000    0.00000    1.00000    0.00000
Pd    3    0.24670    0.99169    0.23243    1.00000    0.00000
Pd    3    0.40975    0.08131    0.15150    1.00000    0.00000
Pd    3    0.33333    0.16667    0.07487    1.00000    0.00000
Pd    3    0.50000    -0.00000    0.00000    1.00000    0.00000
Pd    3    0.49299    0.99070    0.22740    1.00000    0.00000
Pd    3    0.66688    0.08303    0.15061    1.00000    0.00000
Pd    3    0.58333    0.16667    0.07487    1.00000    0.00000
Pd    3    0.75000    -0.00000    0.00000    1.00000    0.00000
Pd    3    0.74045    0.99264    0.22802    1.00000    0.00000
Pd    3    0.91227    0.08161    0.15170    1.00000    0.00000
Pd    3    0.83333    0.16667    0.07487    1.00000    0.00000
Pd    3    0.00000    0.25000    0.00000    1.00000    0.00000
Pd    3    0.99735    0.26159    0.23049    1.00000    0.00000
Pd    3    0.16488    0.33627    0.15247    1.00000    0.00000
Pd    3    0.08333    0.41667    0.07487    1.00000    0.00000
Pd    3    0.25000    0.25000    0.00000    1.00000    0.00000
Pd    3    0.25265    0.26258    0.23168    1.00000    0.00000
Pd    3    0.41596    0.33227    0.15217    1.00000    0.00000
Pd    3    0.33333    0.41667    0.07487    1.00000    0.00000
Pd    3    0.50000    0.25000    0.00000    1.00000    0.00000
Pd    3    0.50175    0.26056    0.23139    1.00000    0.00000
Pd    3    0.66658    0.33636    0.15204    1.00000    0.00000
Pd    3    0.58333    0.41667    0.07487    1.00000    0.00000
Pd    3    0.75000    0.25000    0.00000    1.00000    0.00000
Pd    3    0.75250    0.26540    0.23418    1.00000    0.00000
Pd    3    0.91364    0.33211    0.15138    1.00000    0.00000
Pd    3    0.83333    0.41667    0.07487    1.00000    0.00000
Pd    3    0.00000    0.50000    0.00000    1.00000    0.00000
Pd    3    0.99331    0.50230    0.22593    1.00000    0.00000
Pd    3    0.16634    0.58344    0.14921    1.00000    0.00000
Pd    3    0.08333    0.66667    0.07487    1.00000    0.00000
Pd    3    0.25000    0.50000    0.00000    1.00000    0.00000
Pd    3    0.24554    0.50637    0.22951    1.00000    0.00000
Pd    3    0.41573    0.58527    0.15082    1.00000    0.00000
Pd    3    0.33333    0.66667    0.07487    1.00000    0.00000
Pd    3    0.50000    0.50000    0.00000    1.00000    0.00000
Pd    3    0.50016    0.50464    0.23347    1.00000    0.00000
Pd    3    0.66528    0.58424    0.15008    1.00000    0.00000
Pd    3    0.58333    0.66667    0.07487    1.00000    0.00000
Pd    3    0.75000    0.50000    0.00000    1.00000    0.00000
Pd    3    0.74655    0.50438    0.22672    1.00000    0.00000
Pd    3    0.91380    0.58577    0.14994    1.00000    0.00000
Pd    3    0.83333    0.66667    0.07487    1.00000    0.00000
Pd    3    0.00000    0.75000    0.00000    1.00000    0.00000
Pd    3    0.98972    0.74216    0.22640    1.00000    0.00000
Pd    3    0.16734    0.83569    0.15143    1.00000    0.00000
Pd    3    0.08333    0.91667    0.07487    1.00000    0.00000
Pd    3    0.25000    0.75000    0.00000    1.00000    0.00000
Pd    3    0.24657    0.74718    0.22962    1.00000    0.00000
Pd    3    0.41510    0.83448    0.15191    1.00000    0.00000
Pd    3    0.33333    0.91667    0.07487    1.00000    0.00000
Pd    3    0.50000    0.75000    0.00000    1.00000    0.00000
Pd    3    0.49806    0.75018    0.22926    1.00000    0.00000
Pd    3    0.66560    0.83681    0.15056    1.00000    0.00000
Pd    3    0.58333    0.91667    0.07487    1.00000    0.00000
Pd    3    0.75000    0.75000    0.00000    1.00000    0.00000
Pd    3    0.74650    0.74948    0.22678    1.00000    0.00000
Pd    3    0.91566    0.83623    0.15028    1.00000    0.00000
Pd    3    0.83333    0.91667    0.07487    1.00000    0.00000
END
