# Supplementary material for: Intentional Formation of Persistent Surface Redox Mediators by Adsorption of Polyconjugated Carbonyl Complexes to Pd Nanoparticles
Source: J Am Chem Soc. 2025 Apr 4;147(20):16885–900. doi: 10.1021/jacs.4c15874 (PMC12100725; doi:10.1021/jacs.4c15874)
Supplement: Supplementary file 2 [file ja4c15874_si_002.zip › Structures/Heterogeneous/Surface_Reactions/NoMediator/FirstProtonElectronTransfer/WaterMediatedHydrogenation/NEB.arc]

!BIOSYM archive 3
PBC=ON

!DATE Mon Jan 01 12:00:00 2000
PBC   11.00460  11.00460  30.00000  90.00000  90.00000 120.00001 (P1)
H1       2.71876        6.40772        5.88462          1              H   0.000
H2       1.11402        4.14580        5.75770          1              H   0.000
H3      -0.00538        1.55281        5.28678          1              H   0.000
H4       5.49626        1.58870        5.28013          1              H   0.000
H5      -2.70138        6.33738        5.48858          1              H   0.000
H6       1.40736        5.64625        7.77277          1              H   0.000
H7       4.16583        4.51271       17.95855          1              H   0.000
H8       0.42793        3.44017       16.82330          1              H   0.000
H9      -0.22600        3.55991       14.55413          1              H   0.000
H10      4.15157        6.54227       18.57000          1              H   0.000
H11      3.13120        7.83179       18.69223          1              H   0.000
H12      2.45945        5.20814       15.71101          1              H   0.000
H13     -1.54997        7.44384       10.37259          1              H   0.000
H14     -2.49921        8.50586       11.04198          1              H   0.000
H15      1.35815        3.28823       14.80699          1              H   0.000
H16      0.31861        4.60535       17.89043          1              H   0.000
H17      4.97505        5.35042       16.80884          1              H   0.000
H18      1.51885        6.07623       16.69514          1              H   0.000
H19      2.09895        7.28490       14.90812          1              H   0.000
H20      6.10958        4.64270       14.94532          1              H   0.000
H21      5.19387        5.88310       14.55585          1              H   0.000
H22     -0.04815        2.01409        9.69163          1              H   0.000
H23     -0.83551        2.64604       10.90706          1              H   0.000
H24      6.80153        2.91290       13.42178          1              H   0.000
H25      7.99410        3.54389       14.24009          1              H   0.000
H26      8.16047        1.59322       16.96299          1              H   0.000
H27      8.73818        1.76311       18.43119          1              H   0.000
H28     -1.80719        5.34243       13.88723          1              H   0.000
H29     -1.71655        4.24594       12.73118          1              H   0.000
H30      2.45610        8.83375       14.67435          1              H   0.000
H31      0.10288        6.46102       18.90392          1              H   0.000
H32     -0.77680        6.52167       17.55999          1              H   0.000
H33     -0.60570        7.43321       20.63500          1              H   0.000
H34      0.76021        6.72534       21.02692          1              H   0.000
H35      3.30196        6.92230       22.20511          1              H   0.000
H36      9.50536        0.63823       15.38682          1              H   0.000
H37      8.22662        1.50699       14.84437          1              H   0.000
H38     -3.24728        8.05774       17.20467          1              H   0.000
H39      5.17891        7.46407       13.10661          1              H   0.000
H40      3.60359        7.34995       13.47685          1              H   0.000
H41      4.94070        4.30779       21.78082          1              H   0.000
H42      6.24622        5.21796       21.62215          1              H   0.000
H43      5.17586        8.25395       19.45581          1              H   0.000
H44      0.76849        0.05930       16.15967          1              H   0.000
H45      0.39613        1.35821       15.26482          1              H   0.000
H46      0.61365        3.12081       22.07974          1              H   0.000
H47      1.57976        1.81615       22.21366          1              H   0.000
H48     -0.77627        4.88065       21.19502          1              H   0.000
H49     -1.65756        3.52902       21.36277          1              H   0.000
H50      5.72737        2.06027       15.26564          1              H   0.000
H51      4.90205        0.81560       14.77991          1              H   0.000
H52      7.57986        1.89733       21.35229          1              H   0.000
H53      7.02626        3.35007       21.80291          1              H   0.000
H54      2.57391        3.56629       21.67979          1              H   0.000
H55      2.90548        5.05210       21.19441          1              H   0.000
H56     -4.17531        9.40328       21.09969          1              H   0.000
H57      5.41936        3.64479       11.87312          1              H   0.000
H58      5.79283        2.18824       11.45243          1              H   0.000
H59     -4.05479        7.05882       20.28116          1              H   0.000
H60      7.40704        5.62156       19.80144          1              H   0.000
H61      3.20327        4.42606       11.48616          1              H   0.000
H62      4.09162        5.40701       12.40981          1              H   0.000
H63      3.19233        7.06942       20.61550          1              H   0.000
H64     -1.53551        7.55455       14.20778          1              H   0.000
H65     -3.08644        7.32279       13.98736          1              H   0.000
H66      1.92573        8.92565       21.57721          1              H   0.000
H67      7.56994        3.64161       18.17461          1              H   0.000
H68      3.60565        2.89781       14.95284          1              H   0.000
H69      3.30668        3.87745       13.74344          1              H   0.000
H70      6.40425        4.74035       18.12199          1              H   0.000
H71     -0.34455        0.90634       19.40977          1              H   0.000
H72     -0.29840        2.41543       18.86666          1              H   0.000
H73      4.91613        1.31679        9.72161          1              H   0.000
H74      4.64387        0.13637       10.72848          1              H   0.000
H75      0.56536        8.46812       13.89798          1              H   0.000
H76     -0.60200        8.71902       12.83611          1              H   0.000
H77      4.29603        0.02086       19.61427          1              H   0.000
H78     -0.27785        9.50429       20.88177          1              H   0.000
H79      2.17523        3.45842       18.30428          1              H   0.000
H80      3.14794        3.61906       19.58617          1              H   0.000
H81      1.02544        8.34881       18.07502          1              H   0.000
H82      4.45837        1.07492       17.16102          1              H   0.000
H83      3.65815        1.83521       18.28935          1              H   0.000
H84      1.15210        3.68069       10.48163          1              H   0.000
H85      1.26664        5.24010       10.54013          1              H   0.000
H86     -2.84242        5.78665       17.37919          1              H   0.000
H87      1.22762        1.12538       11.18408          1              H   0.000
H88     -2.40174        6.57221       16.01768          1              H   0.000
H89      2.81097        1.06659       11.20958          1              H   0.000
H90     -2.22897        4.24831       10.28513          1              H   0.000
H91      1.62330        9.39687       20.13874          1              H   0.000
H92      7.75982        3.44548       11.22706          1              H   0.000
H93     -4.03069        9.00093       12.71323          1              H   0.000
H94     -4.69751        8.96536       14.14962          1              H   0.000
H95     -4.50762        8.84863       18.76423          1              H   0.000
H96      2.62509        0.03370       17.55466          1              H   0.000
H97      2.83199        0.05079       21.45725          1              H   0.000
H98      7.32960        0.25789       18.12747          1              H   0.000
O1       8.24977        1.51957        8.03065          1              O   0.000
O2       5.48515        1.52139        8.08203          1              O   0.000
O3       2.76479        1.62068        8.08303          1              O   0.000
O4      -0.03932        1.64733        8.06525          1              O   0.000
O5      -4.14140        8.53072        8.09514          1              O   0.000
O6      -1.55303        5.12958        8.64615          1              O   0.000
O7      -1.50537        6.51818        8.79273          1              O   0.000
O8       4.82317        5.25520       17.79498          1              O   0.000
O9       0.54835        3.64258       17.79285          1              O   0.000
O10      2.22341        6.11674       16.00442          1              O   0.000
O11      3.83979        7.30586       19.15837          1              O   0.000
O12     -1.59003        8.12142       11.08400          1              O   0.000
O13      0.42802        3.05662       15.10922          1              O   0.000
O14      2.11972        8.01401       14.20134          1              O   0.000
O15      5.73196        5.48323       15.28436          1              O   0.000
O16      7.16950        2.98177       14.35138          1              O   0.000
O17      7.88214        1.83729       17.88239          1              O   0.000
O18     -1.58833        4.37405       13.70576          1              O   0.000
O19      0.06626        2.32861       10.62969          1              O   0.000
O20      0.16838        6.42325       17.89902          1              O   0.000
O21     -0.10160        6.57358       20.57764          1              O   0.000
O22      2.65842        6.94563       21.47422          1              O   0.000
O23      8.50847        0.73585       15.39694          1              O   0.000
O24     -3.65964        8.96551       17.33151          1              O   0.000
O25     -4.38217        8.37165       13.39537          1              O   0.000
O26      4.40633        6.83363       13.18374          1              O   0.000
O27      5.83162        4.49496       22.17328          1              O   0.000
O28      0.21217        0.38122       15.38458          1              O   0.000
O29      1.49116        2.79472       22.43109          1              O   0.000
O30     -0.73811        3.92510       21.43077          1              O   0.000
O31      4.86591        1.59923       15.39091          1              O   0.000
O32      7.82102        2.84946       21.44558          1              O   0.000
O33      3.24269        4.12989       21.11895          1              O   0.000
O34      6.20919        3.02684       11.80550          1              O   0.000
O35      7.27722        6.19128       20.60132          1              O   0.000
O36      3.92561        4.44377       12.17049          1              O   0.000
O37     -2.25895        6.87572       14.32948          1              O   0.000
O38      7.38998        4.61555       18.25632          1              O   0.000
O39      2.99139        3.61948       14.65420          1              O   0.000
O40      7.01571        0.14237       21.09316          1              O   0.000
O41     -0.88804        1.71830       19.24619          1              O   0.000
O42      4.71507        1.12801       10.67183          1              O   0.000
O43     -0.39045        8.79904       13.78934          1              O   0.000
O44     -1.14048        9.16266       20.52446          1              O   0.000
O45      3.12518        3.35292       18.60318          1              O   0.000
O46      1.75195        8.85343       18.49948          1              O   0.000
O47      3.96768        0.91304       18.00529          1              O   0.000
O48      1.79500        4.44123       10.36525          1              O   0.000
O49     -2.36494        6.59940       17.01484          1              O   0.000
O50      2.00001        0.54308       11.40891          1              O   0.000
O51      8.72635        3.68609       11.08703          1              O   0.000
O52     -5.01465        8.81366       19.63213          1              O   0.000
O53      1.92168        0.22635       21.80595          1              O   0.000
Pd1      5.50230        9.53026       30.00000          1              Pd  0.000
Pd2      5.41598        9.43704        7.01559          1              Pd  0.000
Pd3      1.39384        0.76884        4.54343          1              Pd  0.000
Pd4     -0.00006        1.58841        2.24610          1              Pd  0.000
Pd5     -2.75115        9.53026       30.00000          1              Pd  0.000
Pd6     -2.70968        9.46279        6.95683          1              Pd  0.000
Pd7      4.07319        0.78992        4.53870          1              Pd  0.000
Pd8      2.75109        1.58841        2.24610          1              Pd  0.000
Pd9     -0.00000        9.53026       30.00000          1              Pd  0.000
Pd10     0.01079        9.48802        6.80903          1              Pd  0.000
Pd11     6.89880        0.80046        4.50926          1              Pd  0.000
Pd12     5.50224        1.58841        2.24610          1              Pd  0.000
Pd13     2.75115        9.53026       30.00000          1              Pd  0.000
Pd14     2.72394        9.47020        6.82546          1              Pd  0.000
Pd15     9.60510        0.76825        4.53135          1              Pd  0.000
Pd16     8.25339        1.58841        2.24610          1              Pd  0.000
Pd17     9.62902        2.38257       30.00000          1              Pd  0.000
Pd18     9.57841        2.45950        6.85514          1              Pd  0.000
Pd19    -0.01951        3.19144        4.54737          1              Pd  0.000
Pd20    -1.37563        3.97097        2.24610          1              Pd  0.000
Pd21     1.37557        2.38257       30.00000          1              Pd  0.000
Pd22     1.39157        2.48524        6.93023          1              Pd  0.000
Pd23     2.75764        3.16709        4.55638          1              Pd  0.000
Pd24     1.37552        3.97097        2.24610          1              Pd  0.000
Pd25     4.12672        2.38257       30.00000          1              Pd  0.000
Pd26     4.12346        2.50420        6.94681          1              Pd  0.000
Pd27     5.49389        3.20433        4.56443          1              Pd  0.000
Pd28     4.12667        3.97097        2.24610          1              Pd  0.000
Pd29     6.87787        2.38257       30.00000          1              Pd  0.000
Pd30     6.86837        2.54548        7.02556          1              Pd  0.000
Pd31     8.23674        3.17273        4.55824          1              Pd  0.000
Pd32     6.87782        3.97097        2.24610          1              Pd  0.000
Pd33     8.25345        4.76513       30.00000          1              Pd  0.000
Pd34    -2.76776        4.82644        6.88227          1              Pd  0.000
Pd35    -1.36000        5.55376        4.49521          1              Pd  0.000
Pd36    -2.75121        6.35354        2.24610          1              Pd  0.000
Pd37    -0.00000        4.76513       30.00000          1              Pd  0.000
Pd38    -0.02732        4.80688        6.96979          1              Pd  0.000
Pd39     1.36066        5.57805        4.52592          1              Pd  0.000
Pd40    -0.00006        6.35354        2.24610          1              Pd  0.000
Pd41     2.75115        4.76513       30.00000          1              Pd  0.000
Pd42     2.78392        4.82284        6.92231          1              Pd  0.000
Pd43     4.12531        5.56295        4.49059          1              Pd  0.000
Pd44     2.75109        6.35354        2.24610          1              Pd  0.000
Pd45     5.50230        4.76513       30.00000          1              Pd  0.000
Pd46     5.47375        4.81738        6.79572          1              Pd  0.000
Pd47     6.86764        5.56237        4.53572          1              Pd  0.000
Pd48     5.50224        6.35354        2.24610          1              Pd  0.000
Pd49     6.87787        7.14770       30.00000          1              Pd  0.000
Pd50     6.83503        7.09005        6.76333          1              Pd  0.000
Pd51    -2.73873        7.97560        4.52346          1              Pd  0.000
Pd52    -4.12678        8.73611        2.24610          1              Pd  0.000
Pd53    -1.37558        7.14770       30.00000          1              Pd  0.000
Pd54    -1.34230        7.17052        6.85937          1              Pd  0.000
Pd55    -0.01153        7.96691        4.55778          1              Pd  0.000
Pd56    -1.37563        8.73611        2.24610          1              Pd  0.000
Pd57     1.37557        7.14770       30.00000          1              Pd  0.000
Pd58     1.36502        7.18212        6.91142          1              Pd  0.000
Pd59     2.72661        7.96911        4.51876          1              Pd  0.000
Pd60     1.37552        8.73611        2.24610          1              Pd  0.000
Pd61     4.12672        7.14770       30.00000          1              Pd  0.000
Pd62     4.12734        7.15075        6.79256          1              Pd  0.000
Pd63     5.49292        7.96346        4.49619          1              Pd  0.000
Pd64     4.12667        8.73611        2.24610          1              Pd  0.000
end
end

!DATE Mon Jan 01 12:00:00 2000
PBC   11.00460  11.00460  30.00000  90.00000  90.00000 120.00001 (P1)
H1       2.71120        6.41703        5.89129          1              H   0.000
H2       1.11539        4.14668        5.75726          1              H   0.000
H3      -0.00407        1.55467        5.28504          1              H   0.000
H4       5.49686        1.59181        5.27872          1              H   0.000
H5      -2.69785        6.33414        5.49886          1              H   0.000
H6       1.42375        5.61298        7.78738          1              H   0.000
H7       4.16524        4.50998       17.95846          1              H   0.000
H8       0.43063        3.44089       16.82313          1              H   0.000
H9      -0.23102        3.56563       14.56105          1              H   0.000
H10      4.15040        6.53780       18.57101          1              H   0.000
H11      3.12904        7.82663       18.69175          1              H   0.000
H12      2.45515        5.20904       15.71003          1              H   0.000
H13     -1.53253        7.45218       10.37793          1              H   0.000
H14     -2.48136        8.51552       11.04677          1              H   0.000
H15      1.35536        3.29246       14.80085          1              H   0.000
H16      0.31775        4.60455       17.89134          1              H   0.000
H17      4.97508        5.34946       16.81013          1              H   0.000
H18      1.51465        6.07469       16.69602          1              H   0.000
H19      2.09692        7.28381       14.90968          1              H   0.000
H20      6.10390        4.64209       14.94616          1              H   0.000
H21      5.19529        5.88888       14.55897          1              H   0.000
H22     -0.02506        2.02459        9.68573          1              H   0.000
H23     -0.80009        2.65912       10.90691          1              H   0.000
H24      6.79509        2.91825       13.41919          1              H   0.000
H25      7.98535        3.54288       14.24533          1              H   0.000
H26      8.15131        1.59156       16.96377          1              H   0.000
H27      8.73423        1.76050       18.43010          1              H   0.000
H28     -1.81620        5.34380       13.89873          1              H   0.000
H29     -1.71470        4.24547       12.74494          1              H   0.000
H30      2.45060        8.83369       14.67649          1              H   0.000
H31      0.09942        6.45658       18.90402          1              H   0.000
H32     -0.78257        6.51862       17.56181          1              H   0.000
H33     -0.60514        7.42622       20.63446          1              H   0.000
H34      0.76051        6.71889       21.02708          1              H   0.000
H35      3.29917        6.91756       22.20568          1              H   0.000
H36      9.49463        0.64320       15.38489          1              H   0.000
H37      8.21287        1.50820       14.84334          1              H   0.000
H38     -3.25586        8.05541       17.20382          1              H   0.000
H39      5.18097        7.47517       13.11081          1              H   0.000
H40      3.60546        7.35768       13.48387          1              H   0.000
H41      4.93856        4.30093       21.77862          1              H   0.000
H42      6.24347        5.21218       21.62062          1              H   0.000
H43      5.17299        8.25227       19.45677          1              H   0.000
H44      0.76066        0.06134       16.15962          1              H   0.000
H45      0.38998        1.36216       15.26730          1              H   0.000
H46      0.61425        3.11600       22.07811          1              H   0.000
H47      1.58225        1.81226       22.21194          1              H   0.000
H48     -0.77654        4.87538       21.19536          1              H   0.000
H49     -1.65908        3.52438       21.36596          1              H   0.000
H50      5.71536        2.05604       15.25989          1              H   0.000
H51      4.89206        0.81102       14.77365          1              H   0.000
H52      7.57872        1.89168       21.35565          1              H   0.000
H53      7.02462        3.34461       21.80753          1              H   0.000
H54      2.57457        3.56102       21.67973          1              H   0.000
H55      2.90626        5.04664       21.19322          1              H   0.000
H56     -4.17340        9.40065       21.09709          1              H   0.000
H57      5.42521        3.66336       11.86104          1              H   0.000
H58      5.79680        2.20412       11.44919          1              H   0.000
H59     -4.05663        7.05551       20.28102          1              H   0.000
H60      7.40457        5.61753       19.80159          1              H   0.000
H61      3.20620        4.46514       11.45603          1              H   0.000
H62      4.08984        5.42477       12.40290          1              H   0.000
H63      3.18999        7.06550       20.61592          1              H   0.000
H64     -1.53906        7.55486       14.21276          1              H   0.000
H65     -3.09057        7.32919       13.99077          1              H   0.000
H66      1.92380        8.92323       21.57623          1              H   0.000
H67      7.56564        3.63473       18.17630          1              H   0.000
H68      3.60108        2.89887       14.93259          1              H   0.000
H69      3.29945        3.88283       13.72524          1              H   0.000
H70      6.40104        4.73506       18.12425          1              H   0.000
H71     -0.34720        0.90614       19.40660          1              H   0.000
H72     -0.29970        2.41499       18.86108          1              H   0.000
H73      4.92618        1.32193        9.72080          1              H   0.000
H74      4.66331        0.14579       10.73509          1              H   0.000
H75      0.56197        8.46476       13.89709          1              H   0.000
H76     -0.60740        8.70378       12.83556          1              H   0.000
H77      4.29669        0.01509       19.60632          1              H   0.000
H78     -0.27705        9.50021       20.87411          1              H   0.000
H79      2.17627        3.45627       18.30416          1              H   0.000
H80      3.14946        3.61391       19.58511          1              H   0.000
H81      1.02187        8.34548       18.07583          1              H   0.000
H82      4.45085        1.07059       17.15385          1              H   0.000
H83      3.65627        1.83048       18.28574          1              H   0.000
H84      1.17275        3.71076       10.42654          1              H   0.000
H85      1.27072        5.27294       10.39996          1              H   0.000
H86     -2.84803        5.78183       17.38112          1              H   0.000
H87      1.25416        1.14068       11.17982          1              H   0.000
H88     -2.40909        6.57053       16.02011          1              H   0.000
H89      2.83607        1.07283       11.21235          1              H   0.000
H90     -2.20693        4.25486       10.29780          1              H   0.000
H91      1.62395        9.39329       20.13646          1              H   0.000
H92      7.77904        3.44866       11.23002          1              H   0.000
H93     -4.02362        9.01209       12.71455          1              H   0.000
H94     -4.69728        8.97734       14.14836          1              H   0.000
H95     -4.51245        8.84772       18.76280          1              H   0.000
H96      2.61862        0.03086       17.55150          1              H   0.000
H97      2.83556        0.04699       21.45067          1              H   0.000
H98      7.32660        0.25469       18.12775          1              H   0.000
O1       8.25056        1.51723        8.02945          1              O   0.000
O2       5.49239        1.51670        8.08158          1              O   0.000
O3       2.76971        1.62200        8.08217          1              O   0.000
O4      -0.03727        1.64903        8.06280          1              O   0.000
O5      -4.13999        8.53767        8.09489          1              O   0.000
O6      -1.56140        5.13824        8.65799          1              O   0.000
O7      -1.49836        6.52710        8.80004          1              O   0.000
O8       4.82267        5.25290       17.79618          1              O   0.000
O9       0.54901        3.64228       17.79345          1              O   0.000
O10      2.22038        6.11676       16.00666          1              O   0.000
O11      3.83659        7.30082       19.15940          1              O   0.000
O12     -1.57334        8.12828       11.09087          1              O   0.000
O13      0.42758        3.06076       15.10972          1              O   0.000
O14      2.11858        8.01266       14.20279          1              O   0.000
O15      5.73174        5.48451       15.28644          1              O   0.000
O16      7.16062        2.97944       14.35047          1              O   0.000
O17      7.87551        1.83275       17.88484          1              O   0.000
O18     -1.59652        4.37484       13.72064          1              O   0.000
O19      0.10080        2.34991       10.61856          1              O   0.000
O20      0.16347        6.42217       17.89900          1              O   0.000
O21     -0.10283        6.56516       20.58123          1              O   0.000
O22      2.65572        6.94228       21.47482          1              O   0.000
O23      8.49781        0.73830       15.39662          1              O   0.000
O24     -3.66717        8.96362       17.32934          1              O   0.000
O25     -4.37977        8.38351       13.39484          1              O   0.000
O26      4.41013        6.84328       13.19227          1              O   0.000
O27      5.83003        4.48754       22.17060          1              O   0.000
O28      0.20476        0.38492       15.38526          1              O   0.000
O29      1.49211        2.79076       22.42945          1              O   0.000
O30     -0.73886        3.91921       21.42964          1              O   0.000
O31      4.85301        1.59584       15.38325          1              O   0.000
O32      7.82141        2.84277       21.45588          1              O   0.000
O33      3.24379        4.12452       21.11859          1              O   0.000
O34      6.21303        3.04304       11.80204          1              O   0.000
O35      7.27255        6.18703       20.60122          1              O   0.000
O36      3.91844        4.46578       12.14960          1              O   0.000
O37     -2.26498        6.87816       14.33214          1              O   0.000
O38      7.38664        4.60882       18.25855          1              O   0.000
O39      2.98840        3.62296       14.63618          1              O   0.000
O40      7.01667        0.14044       21.09043          1              O   0.000
O41     -0.88994        1.71816       19.24028          1              O   0.000
O42      4.72837        1.13735       10.67269          1              O   0.000
O43     -0.39377        8.79524       13.78791          1              O   0.000
O44     -1.13972        9.15839       20.51718          1              O   0.000
O45      3.12691        3.35010       18.60149          1              O   0.000
O46      1.75053        8.84915       18.49772          1              O   0.000
O47      3.96357        0.90799       18.00002          1              O   0.000
O48      1.81206        4.47107       10.28997          1              O   0.000
O49     -2.37075        6.59465       17.01714          1              O   0.000
O50      2.02144        0.55344       11.40928          1              O   0.000
O51      8.74655        3.68474       11.09446          1              O   0.000
O52     -5.01827        8.81334       19.63145          1              O   0.000
O53      1.92611        0.22168       21.80240          1              O   0.000
Pd1      5.50230        9.53026       30.00000          1              Pd  0.000
Pd2      5.41735        9.43919        7.01249          1              Pd  0.000
Pd3      1.39580        0.76832        4.54285          1              Pd  0.000
Pd4     -0.00006        1.58841        2.24610          1              Pd  0.000
Pd5     -2.75115        9.53026       30.00000          1              Pd  0.000
Pd6     -2.70417        9.46310        6.95725          1              Pd  0.000
Pd7      4.07651        0.78841        4.53964          1              Pd  0.000
Pd8      2.75109        1.58841        2.24610          1              Pd  0.000
Pd9     -0.00000        9.53026       30.00000          1              Pd  0.000
Pd10     0.01805        9.48170        6.81059          1              Pd  0.000
Pd11     6.90077        0.80138        4.51078          1              Pd  0.000
Pd12     5.50224        1.58841        2.24610          1              Pd  0.000
Pd13     2.75115        9.53026       30.00000          1              Pd  0.000
Pd14     2.72487        9.46483        6.82837          1              Pd  0.000
Pd15     9.60450        0.76814        4.53261          1              Pd  0.000
Pd16     8.25339        1.58841        2.24610          1              Pd  0.000
Pd17     9.62902        2.38257       30.00000          1              Pd  0.000
Pd18     9.57841        2.45938        6.85435          1              Pd  0.000
Pd19    -0.01808        3.19228        4.54702          1              Pd  0.000
Pd20    -1.37563        3.97097        2.24610          1              Pd  0.000
Pd21     1.37557        2.38257       30.00000          1              Pd  0.000
Pd22     1.39589        2.48165        6.92594          1              Pd  0.000
Pd23     2.76022        3.16745        4.55467          1              Pd  0.000
Pd24     1.37552        3.97097        2.24610          1              Pd  0.000
Pd25     4.12672        2.38257       30.00000          1              Pd  0.000
Pd26     4.13032        2.49978        6.94432          1              Pd  0.000
Pd27     5.49610        3.20659        4.56444          1              Pd  0.000
Pd28     4.12667        3.97097        2.24610          1              Pd  0.000
Pd29     6.87787        2.38257       30.00000          1              Pd  0.000
Pd30     6.87184        2.54655        7.02497          1              Pd  0.000
Pd31     8.23782        3.17598        4.56101          1              Pd  0.000
Pd32     6.87782        3.97097        2.24610          1              Pd  0.000
Pd33     8.25345        4.76513       30.00000          1              Pd  0.000
Pd34    -2.76260        4.83103        6.89193          1              Pd  0.000
Pd35    -1.35720        5.55468        4.49799          1              Pd  0.000
Pd36    -2.75121        6.35354        2.24610          1              Pd  0.000
Pd37    -0.00000        4.76513       30.00000          1              Pd  0.000
Pd38    -0.02336        4.80080        6.97371          1              Pd  0.000
Pd39     1.36335        5.57971        4.53177          1              Pd  0.000
Pd40    -0.00006        6.35354        2.24610          1              Pd  0.000
Pd41     2.75115        4.76513       30.00000          1              Pd  0.000
Pd42     2.79386        4.81606        6.92066          1              Pd  0.000
Pd43     4.12768        5.56453        4.49078          1              Pd  0.000
Pd44     2.75109        6.35354        2.24610          1              Pd  0.000
Pd45     5.50230        4.76513       30.00000          1              Pd  0.000
Pd46     5.48038        4.81859        6.79581          1              Pd  0.000
Pd47     6.87097        5.56597        4.53719          1              Pd  0.000
Pd48     5.50224        6.35354        2.24610          1              Pd  0.000
Pd49     6.87787        7.14770       30.00000          1              Pd  0.000
Pd50     6.83823        7.09498        6.76426          1              Pd  0.000
Pd51    -2.73435        7.97587        4.52488          1              Pd  0.000
Pd52    -4.12678        8.73611        2.24610          1              Pd  0.000
Pd53    -1.37558        7.14770       30.00000          1              Pd  0.000
Pd54    -1.33454        7.16892        6.86303          1              Pd  0.000
Pd55    -0.00591        7.96463        4.56461          1              Pd  0.000
Pd56    -1.37563        8.73611        2.24610          1              Pd  0.000
Pd57     1.37557        7.14770       30.00000          1              Pd  0.000
Pd58     1.37111        7.17027        6.94382          1              Pd  0.000
Pd59     2.72487        7.96790        4.52586          1              Pd  0.000
Pd60     1.37552        8.73611        2.24610          1              Pd  0.000
Pd61     4.12672        7.14770       30.00000          1              Pd  0.000
Pd62     4.13104        7.14880        6.79522          1              Pd  0.000
Pd63     5.49292        7.96471        4.49612          1              Pd  0.000
Pd64     4.12667        8.73611        2.24610          1              Pd  0.000
end
end

!DATE Mon Jan 01 12:00:00 2000
PBC   11.00460  11.00460  30.00000  90.00000  90.00000 120.00001 (P1)
H1       2.68969        6.44859        5.89248          1              H   0.000
H2       1.11580        4.13861        5.74458          1              H   0.000
H3      -0.00264        1.55086        5.28492          1              H   0.000
H4       5.49544        1.59079        5.27583          1              H   0.000
H5      -2.69233        6.30894        5.52897          1              H   0.000
H6       1.44426        5.52927        7.79740          1              H   0.000
H7       4.16472        4.50853       17.95866          1              H   0.000
H8       0.43113        3.44057       16.82324          1              H   0.000
H9      -0.23220        3.56618       14.56344          1              H   0.000
H10      4.15018        6.53630       18.57126          1              H   0.000
H11      3.12869        7.82502       18.69150          1              H   0.000
H12      2.45242        5.20903       15.70932          1              H   0.000
H13     -1.50045        7.47277       10.38098          1              H   0.000
H14     -2.46430        8.52186       11.05226          1              H   0.000
H15      1.35450        3.29236       14.79737          1              H   0.000
H16      0.31721        4.60394       17.89168          1              H   0.000
H17      4.97516        5.34833       16.81078          1              H   0.000
H18      1.51308        6.07416       16.69669          1              H   0.000
H19      2.09639        7.28340       14.91043          1              H   0.000
H20      6.10336        4.64118       14.94754          1              H   0.000
H21      5.19556        5.88874       14.56080          1              H   0.000
H22     -0.01858        2.02100        9.68070          1              H   0.000
H23     -0.78852        2.66292       10.90132          1              H   0.000
H24      6.79185        2.92551       13.41663          1              H   0.000
H25      7.98330        3.54221       14.24595          1              H   0.000
H26      8.14971        1.59104       16.96354          1              H   0.000
H27      8.73327        1.75945       18.42982          1              H   0.000
H28     -1.81793        5.34326       13.90250          1              H   0.000
H29     -1.71127        4.24547       12.74893          1              H   0.000
H30      2.44931        8.83338       14.67767          1              H   0.000
H31      0.09877        6.45577       18.90409          1              H   0.000
H32     -0.78390        6.51753       17.56227          1              H   0.000
H33     -0.60517        7.42515       20.63398          1              H   0.000
H34      0.76032        6.71752       21.02696          1              H   0.000
H35      3.29788        6.91483       22.20590          1              H   0.000
H36      9.49282        0.64351       15.38446          1              H   0.000
H37      8.21095        1.50735       14.84144          1              H   0.000
H38     -3.25782        8.05366       17.20375          1              H   0.000
H39      5.18043        7.47758       13.11178          1              H   0.000
H40      3.60550        7.35904       13.48694          1              H   0.000
H41      4.93659        4.29913       21.77830          1              H   0.000
H42      6.24129        5.21049       21.62106          1              H   0.000
H43      5.17224        8.25192       19.45682          1              H   0.000
H44      0.75891        0.06056       16.15945          1              H   0.000
H45      0.38898        1.36242       15.26829          1              H   0.000
H46      0.61398        3.11464       22.07826          1              H   0.000
H47      1.58250        1.81123       22.21174          1              H   0.000
H48     -0.77713        4.87405       21.19566          1              H   0.000
H49     -1.65970        3.52323       21.36679          1              H   0.000
H50      5.71185        2.05388       15.25570          1              H   0.000
H51      4.88879        0.80876       14.76999          1              H   0.000
H52      7.57806        1.89049       21.35633          1              H   0.000
H53      7.02345        3.34310       21.80835          1              H   0.000
H54      2.57306        3.55973       21.67871          1              H   0.000
H55      2.90434        5.04539       21.19153          1              H   0.000
H56     -4.17351        9.40002       21.09677          1              H   0.000
H57      5.42548        3.68293       11.84624          1              H   0.000
H58      5.79636        2.22286       11.44368          1              H   0.000
H59     -4.05766        7.05418       20.28158          1              H   0.000
H60      7.40313        5.61585       19.80257          1              H   0.000
H61      3.18817        4.50444       11.43059          1              H   0.000
H62      4.07840        5.44055       12.39067          1              H   0.000
H63      3.18947        7.06436       20.61618          1              H   0.000
H64     -1.54068        7.55408       14.21483          1              H   0.000
H65     -3.09239        7.33013       13.99183          1              H   0.000
H66      1.92311        8.92192       21.57605          1              H   0.000
H67      7.56461        3.63261       18.17703          1              H   0.000
H68      3.60198        2.89953       14.91565          1              H   0.000
H69      3.29092        3.88505       13.71005          1              H   0.000
H70      6.40027        4.73325       18.12534          1              H   0.000
H71     -0.34832        0.90532       19.40596          1              H   0.000
H72     -0.30067        2.41432       18.86079          1              H   0.000
H73      4.93026        1.32949        9.71855          1              H   0.000
H74      4.67377        0.16324       10.74504          1              H   0.000
H75      0.56100        8.46198       13.89706          1              H   0.000
H76     -0.60914        8.69455       12.83479          1              H   0.000
H77      4.29621        0.01303       19.60470          1              H   0.000
H78     -0.27750        9.49861       20.87254          1              H   0.000
H79      2.17604        3.45514       18.30369          1              H   0.000
H80      3.14909        3.61243       19.58458          1              H   0.000
H81      1.02064        8.34454       18.07561          1              H   0.000
H82      4.44833        1.06956       17.15104          1              H   0.000
H83      3.65561        1.82927       18.28428          1              H   0.000
H84      1.15459        3.73431       10.38827          1              H   0.000
H85      1.19977        5.29625       10.32600          1              H   0.000
H86     -2.84983        5.77950       17.38223          1              H   0.000
H87      1.26281        1.14646       11.17779          1              H   0.000
H88     -2.41178        6.56874       16.02116          1              H   0.000
H89      2.84328        1.07765       11.21411          1              H   0.000
H90     -2.18786        4.26735       10.30156          1              H   0.000
H91      1.62397        9.39220       20.13622          1              H   0.000
H92      7.78721        3.46170       11.22318          1              H   0.000
H93     -4.02274        9.01667       12.71355          1              H   0.000
H94     -4.69776        8.98047       14.14708          1              H   0.000
H95     -4.51370        8.84742       18.76229          1              H   0.000
H96      2.61713        0.02932       17.55027          1              H   0.000
H97      2.83561        0.04559       21.44984          1              H   0.000
H98      7.32547        0.25373       18.12739          1              H   0.000
O1       8.25439        1.50899        8.03024          1              O   0.000
O2       5.49881        1.51035        8.07950          1              O   0.000
O3       2.77600        1.61545        8.08037          1              O   0.000
O4      -0.03210        1.64011        8.06054          1              O   0.000
O5      -4.13698        8.53256        8.09574          1              O   0.000
O6      -1.49388        5.14868        8.67045          1              O   0.000
O7      -1.42118        6.53867        8.80629          1              O   0.000
O8       4.82228        5.25146       17.79677          1              O   0.000
O9       0.54876        3.64178       17.79370          1              O   0.000
O10      2.21977        6.11627       16.00823          1              O   0.000
O11      3.83631        7.29958       19.15940          1              O   0.000
O12     -1.55222        8.14442       11.09763          1              O   0.000
O13      0.42808        3.06109       15.11011          1              O   0.000
O14      2.11851        8.01216       14.20361          1              O   0.000
O15      5.73225        5.48397       15.28802          1              O   0.000
O16      7.15794        2.97916       14.34802          1              O   0.000
O17      7.87430        1.83171       17.88488          1              O   0.000
O18     -1.59749        4.37435       13.72514          1              O   0.000
O19      0.11145        2.35503       10.60994          1              O   0.000
O20      0.16237        6.42178       17.89899          1              O   0.000
O21     -0.10307        6.56396       20.58112          1              O   0.000
O22      2.65476        6.94127       21.47481          1              O   0.000
O23      8.49602        0.73893       15.39652          1              O   0.000
O24     -3.66876        8.96213       17.32855          1              O   0.000
O25     -4.37977        8.38775       13.39290          1              O   0.000
O26      4.41078        6.84485       13.19612          1              O   0.000
O27      5.82774        4.48584       22.17098          1              O   0.000
O28      0.20329        0.38519       15.38535          1              O   0.000
O29      1.49212        2.78973       22.42918          1              O   0.000
O30     -0.73948        3.91800       21.43042          1              O   0.000
O31      4.84866        1.59493       15.37800          1              O   0.000
O32      7.82060        2.84157       21.45718          1              O   0.000
O33      3.24214        4.12339       21.11729          1              O   0.000
O34      6.21248        3.06253       11.79667          1              O   0.000
O35      7.26958        6.18517       20.60209          1              O   0.000
O36      3.89981        4.48670       12.12253          1              O   0.000
O37     -2.26762        6.87803       14.33345          1              O   0.000
O38      7.38587        4.60674       18.25973          1              O   0.000
O39      2.98785        3.62384       14.62259          1              O   0.000
O40      7.01628        0.13926       21.09015          1              O   0.000
O41     -0.89100        1.71749       19.23983          1              O   0.000
O42      4.73374        1.15449       10.67249          1              O   0.000
O43     -0.39488        8.79120       13.78690          1              O   0.000
O44     -1.14010        9.15659       20.51563          1              O   0.000
O45      3.12669        3.34873       18.60086          1              O   0.000
O46      1.74984        8.84796       18.49681          1              O   0.000
O47      3.96276        0.90684       17.99812          1              O   0.000
O48      1.77157        4.51176       10.24727          1              O   0.000
O49     -2.37272        6.59243       17.01812          1              O   0.000
O50      2.02849        0.55798       11.40983          1              O   0.000
O51      8.75657        3.69135       11.09316          1              O   0.000
O52     -5.01939        8.81370       19.63104          1              O   0.000
O53      1.92638        0.22062       21.80197          1              O   0.000
Pd1      5.50230        9.53026       30.00000          1              Pd  0.000
Pd2      5.42077        9.43140        7.00976          1              Pd  0.000
Pd3      1.39720        0.76357        4.54294          1              Pd  0.000
Pd4     -0.00006        1.58841        2.24610          1              Pd  0.000
Pd5     -2.75115        9.53026       30.00000          1              Pd  0.000
Pd6     -2.69897        9.45610        6.95779          1              Pd  0.000
Pd7      4.07838        0.78317        4.53990          1              Pd  0.000
Pd8      2.75109        1.58841        2.24610          1              Pd  0.000
Pd9     -0.00000        9.53026       30.00000          1              Pd  0.000
Pd10     0.02648        9.47329        6.81034          1              Pd  0.000
Pd11     6.90291        0.79990        4.51230          1              Pd  0.000
Pd12     5.50224        1.58841        2.24610          1              Pd  0.000
Pd13     2.75115        9.53026       30.00000          1              Pd  0.000
Pd14     2.72715        9.45438        6.83216          1              Pd  0.000
Pd15     9.60495        0.76496        4.53387          1              Pd  0.000
Pd16     8.25339        1.58841        2.24610          1              Pd  0.000
Pd17     9.62902        2.38257       30.00000          1              Pd  0.000
Pd18     9.58243        2.45287        6.85638          1              Pd  0.000
Pd19    -0.01728        3.18828        4.54595          1              Pd  0.000
Pd20    -1.37563        3.97097        2.24610          1              Pd  0.000
Pd21     1.37557        2.38257       30.00000          1              Pd  0.000
Pd22     1.40134        2.47300        6.92360          1              Pd  0.000
Pd23     2.76211        3.16283        4.55018          1              Pd  0.000
Pd24     1.37552        3.97097        2.24610          1              Pd  0.000
Pd25     4.12672        2.38257       30.00000          1              Pd  0.000
Pd26     4.13709        2.49142        6.94146          1              Pd  0.000
Pd27     5.49823        3.20438        4.56276          1              Pd  0.000
Pd28     4.12667        3.97097        2.24610          1              Pd  0.000
Pd29     6.87787        2.38257       30.00000          1              Pd  0.000
Pd30     6.87852        2.54299        7.02586          1              Pd  0.000
Pd31     8.23971        3.17497        4.56419          1              Pd  0.000
Pd32     6.87782        3.97097        2.24610          1              Pd  0.000
Pd33     8.25345        4.76513       30.00000          1              Pd  0.000
Pd34    -2.74953        4.83002        6.90716          1              Pd  0.000
Pd35    -1.35574        5.55269        4.49973          1              Pd  0.000
Pd36    -2.75121        6.35354        2.24610          1              Pd  0.000
Pd37    -0.00000        4.76513       30.00000          1              Pd  0.000
Pd38    -0.01466        4.79210        6.97317          1              Pd  0.000
Pd39     1.36549        5.57728        4.53394          1              Pd  0.000
Pd40    -0.00006        6.35354        2.24610          1              Pd  0.000
Pd41     2.75115        4.76513       30.00000          1              Pd  0.000
Pd42     2.80844        4.80520        6.90529          1              Pd  0.000
Pd43     4.13141        5.56264        4.48918          1              Pd  0.000
Pd44     2.75109        6.35354        2.24610          1              Pd  0.000
Pd45     5.50230        4.76513       30.00000          1              Pd  0.000
Pd46     5.49023        4.81252        6.79430          1              Pd  0.000
Pd47     6.87568        5.56496        4.53771          1              Pd  0.000
Pd48     5.50224        6.35354        2.24610          1              Pd  0.000
Pd49     6.87787        7.14770       30.00000          1              Pd  0.000
Pd50     6.84483        7.08843        6.76768          1              Pd  0.000
Pd51    -2.73050        7.96974        4.52772          1              Pd  0.000
Pd52    -4.12678        8.73611        2.24610          1              Pd  0.000
Pd53    -1.37558        7.14770       30.00000          1              Pd  0.000
Pd54    -1.32433        7.16550        6.86114          1              Pd  0.000
Pd55     0.00021        7.96091        4.56594          1              Pd  0.000
Pd56    -1.37563        8.73611        2.24610          1              Pd  0.000
Pd57     1.37557        7.14770       30.00000          1              Pd  0.000
Pd58     1.37958        7.15038        6.97338          1              Pd  0.000
Pd59     2.72496        7.96394        4.53036          1              Pd  0.000
Pd60     1.37552        8.73611        2.24610          1              Pd  0.000
Pd61     4.12672        7.14770       30.00000          1              Pd  0.000
Pd62     4.13680        7.13923        6.79636          1              Pd  0.000
Pd63     5.49516        7.96126        4.49748          1              Pd  0.000
Pd64     4.12667        8.73611        2.24610          1              Pd  0.000
end
end

!DATE Mon Jan 01 12:00:00 2000
PBC   11.00460  11.00460  30.00000  90.00000  90.00000 120.00001 (P1)
H1       2.67747        6.46753        5.88587          1              H   0.000
H2       1.11062        4.13690        5.73495          1              H   0.000
H3      -0.00278        1.55052        5.28679          1              H   0.000
H4       5.49252        1.59145        5.27435          1              H   0.000
H5      -2.68888        6.29311        5.55137          1              H   0.000
H6       1.45933        5.33978        7.84698          1              H   0.000
H7       4.16439        4.50799       17.95905          1              H   0.000
H8       0.43076        3.44049       16.82373          1              H   0.000
H9      -0.23261        3.56641       14.56396          1              H   0.000
H10      4.14975        6.53612       18.57164          1              H   0.000
H11      3.12825        7.82478       18.69157          1              H   0.000
H12      2.45127        5.20897       15.71022          1              H   0.000
H13     -1.48155        7.48613       10.37885          1              H   0.000
H14     -2.45793        8.52118       11.05522          1              H   0.000
H15      1.35398        3.29222       14.79663          1              H   0.000
H16      0.31696        4.60387       17.89211          1              H   0.000
H17      4.97485        5.34797       16.81125          1              H   0.000
H18      1.51239        6.07465       16.69742          1              H   0.000
H19      2.09608        7.28307       14.91069          1              H   0.000
H20      6.10354        4.64140       14.94798          1              H   0.000
H21      5.19563        5.88888       14.56146          1              H   0.000
H22     -0.01459        2.02129        9.67745          1              H   0.000
H23     -0.77936        2.67108       10.89699          1              H   0.000
H24      6.79196        2.92766       13.41545          1              H   0.000
H25      7.98310        3.54227       14.24601          1              H   0.000
H26      8.14905        1.59095       16.96341          1              H   0.000
H27      8.73270        1.75915       18.42971          1              H   0.000
H28     -1.81866        5.34369       13.90319          1              H   0.000
H29     -1.71008        4.24622       12.74956          1              H   0.000
H30      2.44897        8.83301       14.67787          1              H   0.000
H31      0.09872        6.45570       18.90431          1              H   0.000
H32     -0.78424        6.51723       17.56259          1              H   0.000
H33     -0.60508        7.42506       20.63379          1              H   0.000
H34      0.76026        6.71720       21.02696          1              H   0.000
H35      3.29721        6.91369       22.20631          1              H   0.000
H36      9.49227        0.64314       15.38442          1              H   0.000
H37      8.21070        1.50690       14.84080          1              H   0.000
H38     -3.25784        8.05247       17.20332          1              H   0.000
H39      5.17928        7.47828       13.11183          1              H   0.000
H40      3.60437        7.35946       13.48794          1              H   0.000
H41      4.93572        4.29869       21.77794          1              H   0.000
H42      6.24031        5.21015       21.62118          1              H   0.000
H43      5.17192        8.25206       19.45637          1              H   0.000
H44      0.75867        0.05982       16.15906          1              H   0.000
H45      0.38865        1.36214       15.26852          1              H   0.000
H46      0.61402        3.11438       22.07860          1              H   0.000
H47      1.58267        1.81111       22.21186          1              H   0.000
H48     -0.77743        4.87365       21.19596          1              H   0.000
H49     -1.65989        3.52286       21.36710          1              H   0.000
H50      5.71081        2.05337       15.25436          1              H   0.000
H51      4.88774        0.80827       14.76849          1              H   0.000
H52      7.57787        1.89030       21.35666          1              H   0.000
H53      7.02292        3.34284       21.80823          1              H   0.000
H54      2.57209        3.55933       21.67813          1              H   0.000
H55      2.90316        5.04511       21.19066          1              H   0.000
H56     -4.17376        9.40002       21.09680          1              H   0.000
H57      5.42829        3.69048       11.84092          1              H   0.000
H58      5.79733        2.23011       11.44085          1              H   0.000
H59     -4.05783        7.05412       20.28161          1              H   0.000
H60      7.40267        5.61569       19.80273          1              H   0.000
H61      3.18686        4.52013       11.41933          1              H   0.000
H62      4.07570        5.44676       12.38723          1              H   0.000
H63      3.18921        7.06425       20.61664          1              H   0.000
H64     -1.54142        7.55409       14.21550          1              H   0.000
H65     -3.09311        7.33027       13.99203          1              H   0.000
H66      1.92289        8.92113       21.57616          1              H   0.000
H67      7.56421        3.63219       18.17694          1              H   0.000
H68      3.60248        2.89926       14.91102          1              H   0.000
H69      3.28807        3.88518       13.70621          1              H   0.000
H70      6.39976        4.73279       18.12548          1              H   0.000
H71     -0.34912        0.90482       19.40553          1              H   0.000
H72     -0.30150        2.41417       18.86135          1              H   0.000
H73      4.93024        1.33166        9.71778          1              H   0.000
H74      4.67644        0.17042       10.75088          1              H   0.000
H75      0.56016        8.46144       13.89682          1              H   0.000
H76     -0.61024        8.69142       12.83433          1              H   0.000
H77      4.29598        0.01256       19.60452          1              H   0.000
H78     -0.27761        9.49815       20.87230          1              H   0.000
H79      2.17586        3.45478       18.30369          1              H   0.000
H80      3.14879        3.61218       19.58458          1              H   0.000
H81      1.01985        8.34434       18.07541          1              H   0.000
H82      4.44747        1.06933       17.15054          1              H   0.000
H83      3.65510        1.82891       18.28406          1              H   0.000
H84      1.15105        3.74452       10.36344          1              H   0.000
H85      1.16595        5.30521       10.29472          1              H   0.000
H86     -2.85028        5.77894       17.38281          1              H   0.000
H87      1.26737        1.15091       11.17691          1              H   0.000
H88     -2.41245        6.56816       16.02164          1              H   0.000
H89      2.84683        1.07848       11.21449          1              H   0.000
H90     -2.17691        4.27599       10.30286          1              H   0.000
H91      1.62405        9.39178       20.13636          1              H   0.000
H92      7.79215        3.46721       11.21681          1              H   0.000
H93     -4.02337        9.01784       12.71284          1              H   0.000
H94     -4.69828        8.98095       14.14633          1              H   0.000
H95     -4.51422        8.84737       18.76134          1              H   0.000
H96      2.61651        0.02850       17.54939          1              H   0.000
H97      2.83532        0.04505       21.45011          1              H   0.000
H98      7.32474        0.25349       18.12710          1              H   0.000
O1       8.25321        1.51340        8.02951          1              O   0.000
O2       5.49994        1.50906        8.07725          1              O   0.000
O3       2.77575        1.61305        8.08056          1              O   0.000
O4      -0.03276        1.63520        8.05995          1              O   0.000
O5      -4.13893        8.53179        8.09621          1              O   0.000
O6      -1.42056        5.16661        8.68746          1              O   0.000
O7      -1.37393        6.55906        8.80933          1              O   0.000
O8       4.82200        5.25094       17.79719          1              O   0.000
O9       0.54832        3.64166       17.79416          1              O   0.000
O10      2.21921        6.11629       16.00897          1              O   0.000
O11      3.83596        7.29954       19.15957          1              O   0.000
O12     -1.54391        8.14910       11.10305          1              O   0.000
O13      0.42789        3.06113       15.11019          1              O   0.000
O14      2.11846        8.01172       14.20378          1              O   0.000
O15      5.73268        5.48427       15.28853          1              O   0.000
O16      7.15752        2.97931       14.34699          1              O   0.000
O17      7.87370        1.83157       17.88476          1              O   0.000
O18     -1.59819        4.37473       13.72597          1              O   0.000
O19      0.11966        2.36265       10.60356          1              O   0.000
O20      0.16212        6.42172       17.89916          1              O   0.000
O21     -0.10312        6.56375       20.58102          1              O   0.000
O22      2.65427        6.94109       21.47509          1              O   0.000
O23      8.49546        0.73874       15.39634          1              O   0.000
O24     -3.66898        8.96090       17.32740          1              O   0.000
O25     -4.38042        8.38854       13.39184          1              O   0.000
O26      4.40992        6.84540       13.19717          1              O   0.000
O27      5.82673        4.48540       22.17087          1              O   0.000
O28      0.20288        0.38493       15.38524          1              O   0.000
O29      1.49228        2.78961       22.42929          1              O   0.000
O30     -0.73962        3.91757       21.43044          1              O   0.000
O31      4.84734        1.59481       15.37606          1              O   0.000
O32      7.82019        2.84145       21.45720          1              O   0.000
O33      3.24088        4.12313       21.11624          1              O   0.000
O34      6.21448        3.06960       11.79365          1              O   0.000
O35      7.26890        6.18498       20.60219          1              O   0.000
O36      3.89527        4.49463       12.11302          1              O   0.000
O37     -2.26856        6.87816       14.33401          1              O   0.000
O38      7.38542        4.60635       18.25949          1              O   0.000
O39      2.98779        3.62371       14.61915          1              O   0.000
O40      7.01616        0.13857       21.09031          1              O   0.000
O41     -0.89186        1.71703       19.23966          1              O   0.000
O42      4.73460        1.16137       10.67273          1              O   0.000
O43     -0.39552        8.79061       13.78630          1              O   0.000
O44     -1.14017        9.15602       20.51538          1              O   0.000
O45      3.12652        3.34835       18.60075          1              O   0.000
O46      1.74937        8.84762       18.49625          1              O   0.000
O47      3.96214        0.90647       17.99767          1              O   0.000
O48      1.75573        4.53292       10.22653          1              O   0.000
O49     -2.37303        6.59176       17.01855          1              O   0.000
O50      2.03100        0.56049       11.41057          1              O   0.000
O51      8.76218        3.69511       11.09020          1              O   0.000
O52     -5.01990        8.81428       19.63007          1              O   0.000
O53      1.92612        0.22030       21.80213          1              O   0.000
Pd1      5.50230        9.53026       30.00000          1              Pd  0.000
Pd2      5.41910        9.42854        7.00778          1              Pd  0.000
Pd3      1.39632        0.76289        4.54336          1              Pd  0.000
Pd4     -0.00006        1.58841        2.24610          1              Pd  0.000
Pd5     -2.75115        9.53026       30.00000          1              Pd  0.000
Pd6     -2.69981        9.45439        6.95791          1              Pd  0.000
Pd7      4.07686        0.78181        4.54036          1              Pd  0.000
Pd8      2.75109        1.58841        2.24610          1              Pd  0.000
Pd9     -0.00000        9.53026       30.00000          1              Pd  0.000
Pd10     0.02842        9.47036        6.81066          1              Pd  0.000
Pd11     6.90247        0.80061        4.51325          1              Pd  0.000
Pd12     5.50224        1.58841        2.24610          1              Pd  0.000
Pd13     2.75115        9.53026       30.00000          1              Pd  0.000
Pd14     2.72350        9.45290        6.83729          1              Pd  0.000
Pd15     9.60414        0.76498        4.53582          1              Pd  0.000
Pd16     8.25339        1.58841        2.24610          1              Pd  0.000
Pd17     9.62902        2.38257       30.00000          1              Pd  0.000
Pd18     9.58409        2.45385        6.85864          1              Pd  0.000
Pd19    -0.01793        3.18866        4.54816          1              Pd  0.000
Pd20    -1.37563        3.97097        2.24610          1              Pd  0.000
Pd21     1.37557        2.38257       30.00000          1              Pd  0.000
Pd22     1.40093        2.47138        6.92333          1              Pd  0.000
Pd23     2.76110        3.16177        4.54859          1              Pd  0.000
Pd24     1.37552        3.97097        2.24610          1              Pd  0.000
Pd25     4.12672        2.38257       30.00000          1              Pd  0.000
Pd26     4.13646        2.48915        6.94148          1              Pd  0.000
Pd27     5.49725        3.20467        4.56207          1              Pd  0.000
Pd28     4.12667        3.97097        2.24610          1              Pd  0.000
Pd29     6.87787        2.38257       30.00000          1              Pd  0.000
Pd30     6.87787        2.54646        7.02445          1              Pd  0.000
Pd31     8.23989        3.17481        4.56228          1              Pd  0.000
Pd32     6.87782        3.97097        2.24610          1              Pd  0.000
Pd33     8.25345        4.76513       30.00000          1              Pd  0.000
Pd34    -2.74150        4.82822        6.90303          1              Pd  0.000
Pd35    -1.35458        5.55317        4.50020          1              Pd  0.000
Pd36    -2.75121        6.35354        2.24610          1              Pd  0.000
Pd37    -0.00000        4.76513       30.00000          1              Pd  0.000
Pd38    -0.00863        4.79804        6.98476          1              Pd  0.000
Pd39     1.36495        5.57590        4.53715          1              Pd  0.000
Pd40    -0.00006        6.35354        2.24610          1              Pd  0.000
Pd41     2.75115        4.76513       30.00000          1              Pd  0.000
Pd42     2.81715        4.80412        6.89915          1              Pd  0.000
Pd43     4.13136        5.56313        4.48894          1              Pd  0.000
Pd44     2.75109        6.35354        2.24610          1              Pd  0.000
Pd45     5.50230        4.76513       30.00000          1              Pd  0.000
Pd46     5.49286        4.81233        6.79236          1              Pd  0.000
Pd47     6.87580        5.56600        4.53485          1              Pd  0.000
Pd48     5.50224        6.35354        2.24610          1              Pd  0.000
Pd49     6.87787        7.14770       30.00000          1              Pd  0.000
Pd50     6.84679        7.08543        6.77143          1              Pd  0.000
Pd51    -2.73096        7.96761        4.52937          1              Pd  0.000
Pd52    -4.12678        8.73611        2.24610          1              Pd  0.000
Pd53    -1.37558        7.14770       30.00000          1              Pd  0.000
Pd54    -1.32191        7.16730        6.85972          1              Pd  0.000
Pd55     0.00099        7.96094        4.56577          1              Pd  0.000
Pd56    -1.37563        8.73611        2.24610          1              Pd  0.000
Pd57     1.37557        7.14770       30.00000          1              Pd  0.000
Pd58     1.38370        7.14007        6.97725          1              Pd  0.000
Pd59     2.72451        7.96506        4.53108          1              Pd  0.000
Pd60     1.37552        8.73611        2.24610          1              Pd  0.000
Pd61     4.12672        7.14770       30.00000          1              Pd  0.000
Pd62     4.13745        7.13764        6.79839          1              Pd  0.000
Pd63     5.49526        7.96098        4.49904          1              Pd  0.000
Pd64     4.12667        8.73611        2.24610          1              Pd  0.000
end
end

!DATE Mon Jan 01 12:00:00 2000
PBC   11.00460  11.00460  30.00000  90.00000  90.00000 120.00001 (P1)
H1       2.67355        6.47703        5.87764          1              H   0.000
H2       1.10834        4.13668        5.72851          1              H   0.000
H3      -0.00301        1.55078        5.28845          1              H   0.000
H4       5.49033        1.59214        5.27368          1              H   0.000
H5      -2.68618        6.28457        5.56578          1              H   0.000
H6       1.47549        5.14105        7.90741          1              H   0.000
H7       4.16417        4.50773       17.95930          1              H   0.000
H8       0.43042        3.44047       16.82406          1              H   0.000
H9      -0.23291        3.56657       14.56418          1              H   0.000
H10      4.14941        6.53610       18.57185          1              H   0.000
H11      3.12791        7.82472       18.69166          1              H   0.000
H12      2.45051        5.20894       15.71105          1              H   0.000
H13     -1.46835        7.49646       10.37731          1              H   0.000
H14     -2.45448        8.52062       11.05719          1              H   0.000
H15      1.35357        3.29209       14.79639          1              H   0.000
H16      0.31682        4.60389       17.89238          1              H   0.000
H17      4.97455        5.34778       16.81149          1              H   0.000
H18      1.51187        6.07517       16.69793          1              H   0.000
H19      2.09590        7.28278       14.91080          1              H   0.000
H20      6.10375        4.64152       14.94805          1              H   0.000
H21      5.19571        5.88891       14.56160          1              H   0.000
H22     -0.01217        2.02172        9.67499          1              H   0.000
H23     -0.77287        2.67766       10.89380          1              H   0.000
H24      6.79238        2.92847       13.41461          1              H   0.000
H25      7.98302        3.54234       14.24600          1              H   0.000
H26      8.14861        1.59093       16.96334          1              H   0.000
H27      8.73238        1.75895       18.42962          1              H   0.000
H28     -1.81897        5.34400       13.90344          1              H   0.000
H29     -1.70941        4.24682       12.74967          1              H   0.000
H30      2.44884        8.83267       14.67777          1              H   0.000
H31      0.09876        6.45571       18.90448          1              H   0.000
H32     -0.78439        6.51707       17.56280          1              H   0.000
H33     -0.60501        7.42510       20.63362          1              H   0.000
H34      0.76023        6.71703       21.02693          1              H   0.000
H35      3.29674        6.91297       22.20661          1              H   0.000
H36      9.49196        0.64279       15.38439          1              H   0.000
H37      8.21061        1.50660       14.84047          1              H   0.000
H38     -3.25790        8.05194       17.20310          1              H   0.000
H39      5.17851        7.47864       13.11166          1              H   0.000
H40      3.60339        7.35981       13.48836          1              H   0.000
H41      4.93511        4.29847       21.77765          1              H   0.000
H42      6.23967        5.21001       21.62127          1              H   0.000
H43      5.17166        8.25210       19.45618          1              H   0.000
H44      0.75858        0.05930       16.15883          1              H   0.000
H45      0.38842        1.36184       15.26861          1              H   0.000
H46      0.61417        3.11433       22.07884          1              H   0.000
H47      1.58283        1.81112       22.21196          1              H   0.000
H48     -0.77769        4.87344       21.19613          1              H   0.000
H49     -1.66000        3.52269       21.36726          1              H   0.000
H50      5.71027        2.05313       15.25367          1              H   0.000
H51      4.88719        0.80810       14.76768          1              H   0.000
H52      7.57771        1.89025       21.35688          1              H   0.000
H53      7.02255        3.34274       21.80809          1              H   0.000
H54      2.57154        3.55894       21.67778          1              H   0.000
H55      2.90260        5.04477       21.19010          1              H   0.000
H56     -4.17397        9.40001       21.09696          1              H   0.000
H57      5.43109        3.69417       11.83839          1              H   0.000
H58      5.79798        2.23346       11.43899          1              H   0.000
H59     -4.05789        7.05415       20.28164          1              H   0.000
H60      7.40250        5.61569       19.80284          1              H   0.000
H61      3.18931        4.52839       11.41254          1              H   0.000
H62      4.07476        5.45077       12.38610          1              H   0.000
H63      3.18901        7.06420       20.61698          1              H   0.000
H64     -1.54177        7.55418       14.21572          1              H   0.000
H65     -3.09346        7.33028       13.99209          1              H   0.000
H66      1.92266        8.92072       21.57626          1              H   0.000
H67      7.56403        3.63198       18.17690          1              H   0.000
H68      3.60281        2.89883       14.90900          1              H   0.000
H69      3.28669        3.88505       13.70478          1              H   0.000
H70      6.39955        4.73258       18.12556          1              H   0.000
H71     -0.34971        0.90444       19.40521          1              H   0.000
H72     -0.30208        2.41405       18.86181          1              H   0.000
H73      4.92981        1.33278        9.71729          1              H   0.000
H74      4.67750        0.17439       10.75450          1              H   0.000
H75      0.55970        8.46116       13.89650          1              H   0.000
H76     -0.61093        8.68983       12.83399          1              H   0.000
H77      4.29581        0.01234       19.60448          1              H   0.000
H78     -0.27767        9.49791       20.87218          1              H   0.000
H79      2.17580        3.45462       18.30373          1              H   0.000
H80      3.14868        3.61204       19.58465          1              H   0.000
H81      1.01935        8.34428       18.07543          1              H   0.000
H82      4.44699        1.06926       17.15033          1              H   0.000
H83      3.65477        1.82879       18.28397          1              H   0.000
H84      1.14906        3.74750       10.34566          1              H   0.000
H85      1.14531        5.30711       10.27051          1              H   0.000
H86     -2.85057        5.77848       17.38319          1              H   0.000
H87      1.27027        1.15393       11.17608          1              H   0.000
H88     -2.41283        6.56770       16.02195          1              H   0.000
H89      2.84904        1.07837       11.21442          1              H   0.000
H90     -2.16962        4.28127       10.30387          1              H   0.000
H91      1.62407        9.39154       20.13647          1              H   0.000
H92      7.79571        3.46962       11.21264          1              H   0.000
H93     -4.02392        9.01831       12.71247          1              H   0.000
H94     -4.69870        8.98108       14.14600          1              H   0.000
H95     -4.51460        8.84730       18.76094          1              H   0.000
H96      2.61620        0.02812       17.54891          1              H   0.000
H97      2.83507        0.04474       21.45040          1              H   0.000
H98      7.32434        0.25337       18.12705          1              H   0.000
O1       8.25171        1.51999        8.02976          1              O   0.000
O2       5.49852        1.51119        8.07630          1              O   0.000
O3       2.77403        1.61109        8.08122          1              O   0.000
O4      -0.03487        1.63116        8.06049          1              O   0.000
O5      -4.14156        8.53195        8.09643          1              O   0.000
O6      -1.34778        5.18555        8.71436          1              O   0.000
O7      -1.34611        6.57896        8.81311          1              O   0.000
O8       4.82176        5.25074       17.79736          1              O   0.000
O9       0.54816        3.64168       17.79441          1              O   0.000
O10      2.21864        6.11638       16.00933          1              O   0.000
O11      3.83568        7.29957       19.15968          1              O   0.000
O12     -1.53891        8.15300       11.10706          1              O   0.000
O13      0.42764        3.06106       15.11016          1              O   0.000
O14      2.11861        8.01125       14.20373          1              O   0.000
O15      5.73291        5.48442       15.28856          1              O   0.000
O16      7.15728        2.97947       14.34638          1              O   0.000
O17      7.87331        1.83150       17.88468          1              O   0.000
O18     -1.59842        4.37503       13.72618          1              O   0.000
O19      0.12554        2.36909       10.59861          1              O   0.000
O20      0.16202        6.42172       17.89926          1              O   0.000
O21     -0.10309        6.56376       20.58082          1              O   0.000
O22      2.65394        6.94098       21.47529          1              O   0.000
O23      8.49515        0.73849       15.39612          1              O   0.000
O24     -3.66913        8.96039       17.32682          1              O   0.000
O25     -4.38092        8.38885       13.39130          1              O   0.000
O26      4.40904        6.84588       13.19727          1              O   0.000
O27      5.82600        4.48522       22.17075          1              O   0.000
O28      0.20267        0.38464       15.38513          1              O   0.000
O29      1.49250        2.78962       22.42937          1              O   0.000
O30     -0.73965        3.91726       21.43005          1              O   0.000
O31      4.84662        1.59483       15.37505          1              O   0.000
O32      7.81988        2.84145       21.45707          1              O   0.000
O33      3.24036        4.12282       21.11573          1              O   0.000
O34      6.21633        3.07267       11.79168          1              O   0.000
O35      7.26869        6.18497       20.60226          1              O   0.000
O36      3.89371        4.49930       12.10886          1              O   0.000
O37     -2.26895        6.87824       14.33414          1              O   0.000
O38      7.38524        4.60615       18.25935          1              O   0.000
O39      2.98789        3.62349       14.61784          1              O   0.000
O40      7.01602        0.13822       21.09041          1              O   0.000
O41     -0.89256        1.71661       19.23930          1              O   0.000
O42      4.73516        1.16526       10.67295          1              O   0.000
O43     -0.39581        8.79039       13.78588          1              O   0.000
O44     -1.14024        9.15577       20.51529          1              O   0.000
O45      3.12647        3.34820       18.60072          1              O   0.000
O46      1.74911        8.84741       18.49601          1              O   0.000
O47      3.96174        0.90634       17.99745          1              O   0.000
O48      1.74639        4.54273       10.20949          1              O   0.000
O49     -2.37321        6.59127       17.01880          1              O   0.000
O50      2.03220        0.56206       11.41101          1              O   0.000
O51      8.76606        3.69696       11.08810          1              O   0.000
O52     -5.02027        8.81455       19.62964          1              O   0.000
O53      1.92590        0.22013       21.80233          1              O   0.000
Pd1      5.50230        9.53026       30.00000          1              Pd  0.000
Pd2      5.41705        9.42783        7.00602          1              Pd  0.000
Pd3      1.39511        0.76388        4.54419          1              Pd  0.000
Pd4     -0.00006        1.58841        2.24610          1              Pd  0.000
Pd5     -2.75115        9.53026       30.00000          1              Pd  0.000
Pd6     -2.70225        9.45418        6.95771          1              Pd  0.000
Pd7      4.07489        0.78212        4.54042          1              Pd  0.000
Pd8      2.75109        1.58841        2.24610          1              Pd  0.000
Pd9     -0.00000        9.53026       30.00000          1              Pd  0.000
Pd10     0.02549        9.47307        6.81032          1              Pd  0.000
Pd11     6.90112        0.80182        4.51339          1              Pd  0.000
Pd12     5.50224        1.58841        2.24610          1              Pd  0.000
Pd13     2.75115        9.53026       30.00000          1              Pd  0.000
Pd14     2.72119        9.45777        6.83951          1              Pd  0.000
Pd15     9.60422        0.76641        4.53716          1              Pd  0.000
Pd16     8.25339        1.58841        2.24610          1              Pd  0.000
Pd17     9.62902        2.38257       30.00000          1              Pd  0.000
Pd18    -1.41862        2.45837        6.86289          1              Pd  0.000
Pd19    -0.01868        3.19001        4.55190          1              Pd  0.000
Pd20    -1.37563        3.97097        2.24610          1              Pd  0.000
Pd21     1.37557        2.38257       30.00000          1              Pd  0.000
Pd22     1.39876        2.47382        6.92616          1              Pd  0.000
Pd23     2.75966        3.16211        4.54890          1              Pd  0.000
Pd24     1.37552        3.97097        2.24610          1              Pd  0.000
Pd25     4.12672        2.38257       30.00000          1              Pd  0.000
Pd26     4.13307        2.49017        6.94286          1              Pd  0.000
Pd27     5.49570        3.20506        4.56202          1              Pd  0.000
Pd28     4.12667        3.97097        2.24610          1              Pd  0.000
Pd29     6.87787        2.38257       30.00000          1              Pd  0.000
Pd30     6.87504        2.54984        7.02307          1              Pd  0.000
Pd31     8.23993        3.17410        4.55813          1              Pd  0.000
Pd32     6.87782        3.97097        2.24610          1              Pd  0.000
Pd33     8.25345        4.76513       30.00000          1              Pd  0.000
Pd34    -2.73879        4.82397        6.88605          1              Pd  0.000
Pd35    -1.35343        5.55434        4.50005          1              Pd  0.000
Pd36    -2.75121        6.35354        2.24610          1              Pd  0.000
Pd37    -0.00000        4.76513       30.00000          1              Pd  0.000
Pd38    -0.00138        4.81125        7.00017          1              Pd  0.000
Pd39     1.36392        5.57536        4.53983          1              Pd  0.000
Pd40    -0.00006        6.35354        2.24610          1              Pd  0.000
Pd41     2.75115        4.76513       30.00000          1              Pd  0.000
Pd42     2.81778        4.81051        6.89887          1              Pd  0.000
Pd43     4.12935        5.56388        4.49025          1              Pd  0.000
Pd44     2.75109        6.35354        2.24610          1              Pd  0.000
Pd45     5.50230        4.76513       30.00000          1              Pd  0.000
Pd46     5.49165        4.81365        6.79166          1              Pd  0.000
Pd47     6.87361        5.56769        4.53034          1              Pd  0.000
Pd48     5.50224        6.35354        2.24610          1              Pd  0.000
Pd49     6.87787        7.14770       30.00000          1              Pd  0.000
Pd50     6.84758        7.08253        6.77490          1              Pd  0.000
Pd51    -2.73282        7.96633        4.53063          1              Pd  0.000
Pd52    -4.12678        8.73611        2.24610          1              Pd  0.000
Pd53    -1.37558        7.14770       30.00000          1              Pd  0.000
Pd54    -1.32332        7.16792        6.86045          1              Pd  0.000
Pd55    -0.00089        7.96230        4.56390          1              Pd  0.000
Pd56    -1.37563        8.73611        2.24610          1              Pd  0.000
Pd57     1.37557        7.14770       30.00000          1              Pd  0.000
Pd58     1.38382        7.15004        6.95905          1              Pd  0.000
Pd59     2.72528        7.96750        4.52844          1              Pd  0.000
Pd60     1.37552        8.73611        2.24610          1              Pd  0.000
Pd61     4.12672        7.14770       30.00000          1              Pd  0.000
Pd62     4.13606        7.13886        6.80000          1              Pd  0.000
Pd63     5.49504        7.96149        4.50031          1              Pd  0.000
Pd64     4.12667        8.73611        2.24610          1              Pd  0.000
end
end

!DATE Mon Jan 01 12:00:00 2000
PBC   11.00460  11.00460  30.00000  90.00000  90.00000 120.00001 (P1)
H1       2.67177        6.48557        5.86808          1              H   0.000
H2       1.10847        4.13563        5.72317          1              H   0.000
H3      -0.00342        1.55077        5.29002          1              H   0.000
H4       5.48832        1.59284        5.27337          1              H   0.000
H5      -2.68333        6.27877        5.57831          1              H   0.000
H6       1.50207        4.95405        7.96813          1              H   0.000
H7       4.16396        4.50745       17.95960          1              H   0.000
H8       0.43005        3.44045       16.82442          1              H   0.000
H9      -0.23317        3.56668       14.56431          1              H   0.000
H10      4.14904        6.53612       18.57209          1              H   0.000
H11      3.12753        7.82471       18.69177          1              H   0.000
H12      2.44981        5.20890       15.71210          1              H   0.000
H13     -1.45560        7.50688       10.37548          1              H   0.000
H14     -2.45186        8.51984       11.05877          1              H   0.000
H15      1.35317        3.29192       14.79635          1              H   0.000
H16      0.31675        4.60395       17.89265          1              H   0.000
H17      4.97424        5.34759       16.81174          1              H   0.000
H18      1.51133        6.07579       16.69850          1              H   0.000
H19      2.09574        7.28250       14.91082          1              H   0.000
H20      6.10407        4.64167       14.94814          1              H   0.000
H21      5.19592        5.88893       14.56171          1              H   0.000
H22     -0.01017        2.02236        9.67233          1              H   0.000
H23     -0.76658        2.68469       10.89051          1              H   0.000
H24      6.79298        2.92878       13.41408          1              H   0.000
H25      7.98301        3.54238       14.24608          1              H   0.000
H26      8.14816        1.59092       16.96335          1              H   0.000
H27      8.73202        1.75876       18.42955          1              H   0.000
H28     -1.81919        5.34433       13.90363          1              H   0.000
H29     -1.70882        4.24752       12.74964          1              H   0.000
H30      2.44885        8.83232       14.67759          1              H   0.000
H31      0.09886        6.45574       18.90468          1              H   0.000
H32     -0.78447        6.51694       17.56303          1              H   0.000
H33     -0.60490        7.42517       20.63344          1              H   0.000
H34      0.76022        6.71688       21.02688          1              H   0.000
H35      3.29637        6.91230       22.20694          1              H   0.000
H36      9.49177        0.64235       15.38441          1              H   0.000
H37      8.21064        1.50625       14.84026          1              H   0.000
H38     -3.25802        8.05161       17.20291          1              H   0.000
H39      5.17790        7.47879       13.11141          1              H   0.000
H40      3.60257        7.35992       13.48863          1              H   0.000
H41      4.93453        4.29827       21.77733          1              H   0.000
H42      6.23903        5.20988       21.62140          1              H   0.000
H43      5.17131        8.25203       19.45603          1              H   0.000
H44      0.75857        0.05876       16.15865          1              H   0.000
H45      0.38822        1.36142       15.26865          1              H   0.000
H46      0.61448        3.11433       22.07919          1              H   0.000
H47      1.58304        1.81117       22.21207          1              H   0.000
H48     -0.77794        4.87331       21.19633          1              H   0.000
H49     -1.66006        3.52258       21.36746          1              H   0.000
H50      5.70991        2.05292       15.25312          1              H   0.000
H51      4.88679        0.80797       14.76693          1              H   0.000
H52      7.57756        1.89022       21.35712          1              H   0.000
H53      7.02217        3.34268       21.80793          1              H   0.000
H54      2.57091        3.55848       21.67737          1              H   0.000
H55      2.90206        5.04435       21.18951          1              H   0.000
H56     -4.17420        9.39996       21.09722          1              H   0.000
H57      5.43426        3.69687       11.83655          1              H   0.000
H58      5.79856        2.23576       11.43731          1              H   0.000
H59     -4.05787        7.05419       20.28172          1              H   0.000
H60      7.40245        5.61573       19.80297          1              H   0.000
H61      3.19361        4.53520       11.40583          1              H   0.000
H62      4.07432        5.45424       12.38549          1              H   0.000
H63      3.18886        7.06416       20.61735          1              H   0.000
H64     -1.54200        7.55428       14.21576          1              H   0.000
H65     -3.09370        7.33018       13.99211          1              H   0.000
H66      1.92246        8.92036       21.57642          1              H   0.000
H67      7.56389        3.63180       18.17686          1              H   0.000
H68      3.60323        2.89818       14.90773          1              H   0.000
H69      3.28563        3.88469       13.70413          1              H   0.000
H70      6.39940        4.73239       18.12564          1              H   0.000
H71     -0.35026        0.90400       19.40487          1              H   0.000
H72     -0.30255        2.41392       18.86230          1              H   0.000
H73      4.92930        1.33351        9.71686          1              H   0.000
H74      4.67814        0.17761       10.75783          1              H   0.000
H75      0.55932        8.46090       13.89600          1              H   0.000
H76     -0.61151        8.68852       12.83343          1              H   0.000
H77      4.29568        0.01217       19.60451          1              H   0.000
H78     -0.27769        9.49770       20.87214          1              H   0.000
H79      2.17581        3.45446       18.30377          1              H   0.000
H80      3.14859        3.61194       19.58478          1              H   0.000
H81      1.01891        8.34427       18.07555          1              H   0.000
H82      4.44661        1.06923       17.15024          1              H   0.000
H83      3.65447        1.82875       18.28396          1              H   0.000
H84      1.14735        3.74790       10.32714          1              H   0.000
H85      1.12550        5.30586       10.24136          1              H   0.000
H86     -2.85076        5.77814       17.38357          1              H   0.000
H87      1.27296        1.15684       11.17512          1              H   0.000
H88     -2.41312        6.56727       16.02225          1              H   0.000
H89      2.85110        1.07794       11.21415          1              H   0.000
H90     -2.16318        4.28561       10.30455          1              H   0.000
H91      1.62414        9.39134       20.13664          1              H   0.000
H92      7.79897        3.47111       11.20870          1              H   0.000
H93     -4.02457        9.01854       12.71217          1              H   0.000
H94     -4.69915        8.98103       14.14577          1              H   0.000
H95     -4.51505        8.84722       18.76069          1              H   0.000
H96      2.61590        0.02791       17.54851          1              H   0.000
H97      2.83480        0.04444       21.45078          1              H   0.000
H98      7.32397        0.25331       18.12706          1              H   0.000
O1       8.24964        1.52700        8.03021          1              O   0.000
O2       5.49594        1.51259        8.07561          1              O   0.000
O3       2.77121        1.60858        8.08235          1              O   0.000
O4      -0.03793        1.62805        8.06119          1              O   0.000
O5      -4.14537        8.53262        8.09641          1              O   0.000
O6      -1.25717        5.20894        8.75571          1              O   0.000
O7      -1.32370        6.59958        8.81808          1              O   0.000
O8       4.82151        5.25055       17.79754          1              O   0.000
O9       0.54806        3.64174       17.79465          1              O   0.000
O10      2.21794        6.11649       16.00963          1              O   0.000
O11      3.83528        7.29956       19.15983          1              O   0.000
O12     -1.53481        8.15673       11.11076          1              O   0.000
O13      0.42734        3.06090       15.11008          1              O   0.000
O14      2.11888        8.01078       14.20356          1              O   0.000
O15      5.73330        5.48465       15.28855          1              O   0.000
O16      7.15721        2.97954       14.34606          1              O   0.000
O17      7.87284        1.83146       17.88465          1              O   0.000
O18     -1.59861        4.37533       13.72623          1              O   0.000
O19      0.13105        2.37537       10.59361          1              O   0.000
O20      0.16198        6.42173       17.89938          1              O   0.000
O21     -0.10303        6.56380       20.58058          1              O   0.000
O22      2.65369        6.94088       21.47553          1              O   0.000
O23      8.49498        0.73808       15.39589          1              O   0.000
O24     -3.66931        8.96008       17.32625          1              O   0.000
O25     -4.38152        8.38889       13.39084          1              O   0.000
O26      4.40836        6.84609       13.19723          1              O   0.000
O27      5.82521        4.48512       22.17074          1              O   0.000
O28      0.20251        0.38422       15.38501          1              O   0.000
O29      1.49288        2.78965       22.42957          1              O   0.000
O30     -0.73964        3.91705       21.42978          1              O   0.000
O31      4.84610        1.59485       15.37415          1              O   0.000
O32      7.81949        2.84151       21.45681          1              O   0.000
O33      3.23971        4.12239       21.11494          1              O   0.000
O34      6.21826        3.07439       11.79027          1              O   0.000
O35      7.26861        6.18500       20.60236          1              O   0.000
O36      3.89300        4.50316       12.10551          1              O   0.000
O37     -2.26916        6.87828       14.33415          1              O   0.000
O38      7.38512        4.60600       18.25913          1              O   0.000
O39      2.98817        3.62306       14.61722          1              O   0.000
O40      7.01594        0.13793       21.09055          1              O   0.000
O41     -0.89316        1.71611       19.23877          1              O   0.000
O42      4.73571        1.16836       10.67318          1              O   0.000
O43     -0.39598        8.79025       13.78524          1              O   0.000
O44     -1.14026        9.15555       20.51526          1              O   0.000
O45      3.12648        3.34806       18.60068          1              O   0.000
O46      1.74892        8.84728       18.49583          1              O   0.000
O47      3.96137        0.90626       17.99730          1              O   0.000
O48      1.73774        4.54933       10.18839          1              O   0.000
O49     -2.37338        6.59092       17.01903          1              O   0.000
O50      2.03314        0.56361       11.41155          1              O   0.000
O51      8.76948        3.69823       11.08594          1              O   0.000
O52     -5.02072        8.81466       19.62931          1              O   0.000
O53      1.92567        0.21996       21.80260          1              O   0.000
Pd1      5.50230        9.53026       30.00000          1              Pd  0.000
Pd2      5.41409        9.42740        7.00403          1              Pd  0.000
Pd3      1.39410        0.76527        4.54522          1              Pd  0.000
Pd4     -0.00006        1.58841        2.24610          1              Pd  0.000
Pd5     -2.75115        9.53026       30.00000          1              Pd  0.000
Pd6     -2.70546        9.45348        6.95719          1              Pd  0.000
Pd7      4.07240        0.78234        4.54035          1              Pd  0.000
Pd8      2.75109        1.58841        2.24610          1              Pd  0.000
Pd9     -0.00000        9.53026       30.00000          1              Pd  0.000
Pd10     0.02072        9.47524        6.80964          1              Pd  0.000
Pd11     6.89958        0.80244        4.51333          1              Pd  0.000
Pd12     5.50224        1.58841        2.24610          1              Pd  0.000
Pd13     2.75115        9.53026       30.00000          1              Pd  0.000
Pd14     2.71866        9.46346        6.84061          1              Pd  0.000
Pd15     9.60397        0.76773        4.53837          1              Pd  0.000
Pd16     8.25339        1.58841        2.24610          1              Pd  0.000
Pd17     9.62902        2.38257       30.00000          1              Pd  0.000
Pd18    -1.41777        2.46489        6.86768          1              Pd  0.000
Pd19    -0.01973        3.19233        4.55709          1              Pd  0.000
Pd20    -1.37563        3.97097        2.24610          1              Pd  0.000
Pd21     1.37557        2.38257       30.00000          1              Pd  0.000
Pd22     1.39606        2.47861        6.93087          1              Pd  0.000
Pd23     2.75793        3.16308        4.55032          1              Pd  0.000
Pd24     1.37552        3.97097        2.24610          1              Pd  0.000
Pd25     4.12672        2.38257       30.00000          1              Pd  0.000
Pd26     4.12827        2.49182        6.94464          1              Pd  0.000
Pd27     5.49381        3.20585        4.56233          1              Pd  0.000
Pd28     4.12667        3.97097        2.24610          1              Pd  0.000
Pd29     6.87787        2.38257       30.00000          1              Pd  0.000
Pd30     6.87061        2.55254        7.02179          1              Pd  0.000
Pd31     8.23961        3.17253        4.55203          1              Pd  0.000
Pd32     6.87782        3.97097        2.24610          1              Pd  0.000
Pd33     8.25345        4.76513       30.00000          1              Pd  0.000
Pd34    -2.74185        4.81604        6.85739          1              Pd  0.000
Pd35    -1.35212        5.55562        4.49899          1              Pd  0.000
Pd36    -2.75121        6.35354        2.24610          1              Pd  0.000
Pd37    -0.00000        4.76513       30.00000          1              Pd  0.000
Pd38     0.00603        4.82423        7.02026          1              Pd  0.000
Pd39     1.36210        5.57470        4.54301          1              Pd  0.000
Pd40    -0.00006        6.35354        2.24610          1              Pd  0.000
Pd41     2.75115        4.76513       30.00000          1              Pd  0.000
Pd42     2.81420        4.81674        6.90249          1              Pd  0.000
Pd43     4.12611        5.56435        4.49271          1              Pd  0.000
Pd44     2.75109        6.35354        2.24610          1              Pd  0.000
Pd45     5.50230        4.76513       30.00000          1              Pd  0.000
Pd46     5.48841        4.81499        6.79176          1              Pd  0.000
Pd47     6.86886        5.56986        4.52339          1              Pd  0.000
Pd48     5.50224        6.35354        2.24610          1              Pd  0.000
Pd49     6.87787        7.14770       30.00000          1              Pd  0.000
Pd50     6.84769        7.07997        6.77886          1              Pd  0.000
Pd51    -2.73533        7.96549        4.53191          1              Pd  0.000
Pd52    -4.12678        8.73611        2.24610          1              Pd  0.000
Pd53    -1.37558        7.14770       30.00000          1              Pd  0.000
Pd54    -1.32588        7.16582        6.86257          1              Pd  0.000
Pd55    -0.00373        7.96365        4.56211          1              Pd  0.000
Pd56    -1.37563        8.73611        2.24610          1              Pd  0.000
Pd57     1.37557        7.14770       30.00000          1              Pd  0.000
Pd58     1.38246        7.16235        6.93996          1              Pd  0.000
Pd59     2.72595        7.97030        4.52520          1              Pd  0.000
Pd60     1.37552        8.73611        2.24610          1              Pd  0.000
Pd61     4.12672        7.14770       30.00000          1              Pd  0.000
Pd62     4.13377        7.14071        6.80158          1              Pd  0.000
Pd63     5.49418        7.96233        4.50182          1              Pd  0.000
Pd64     4.12667        8.73611        2.24610          1              Pd  0.000
end
end

!DATE Mon Jan 01 12:00:00 2000
PBC   11.00460  11.00460  30.00000  90.00000  90.00000 120.00001 (P1)
H1       2.67062        6.49643        5.85698          1              H   0.000
H2       1.11537        4.12979        5.72039          1              H   0.000
H3      -0.00429        1.54975        5.29132          1              H   0.000
H4       5.48653        1.59352        5.27356          1              H   0.000
H5      -2.68087        6.27851        5.58641          1              H   0.000
H6       1.57250        4.82395        8.04417          1              H   0.000
H7       4.16369        4.50709       17.96005          1              H   0.000
H8       0.42953        3.44045       16.82495          1              H   0.000
H9      -0.23345        3.56676       14.56437          1              H   0.000
H10      4.14855        6.53627       18.57246          1              H   0.000
H11      3.12704        7.82482       18.69193          1              H   0.000
H12      2.44902        5.20889       15.71375          1              H   0.000
H13     -1.44337        7.51718       10.37291          1              H   0.000
H14     -2.45014        8.51834       11.05962          1              H   0.000
H15      1.35269        3.29167       14.79666          1              H   0.000
H16      0.31673        4.60410       17.89300          1              H   0.000
H17      4.97385        5.34740       16.81211          1              H   0.000
H18      1.51058        6.07668       16.69938          1              H   0.000
H19      2.09554        7.28208       14.91085          1              H   0.000
H20      6.10458        4.64205       14.94842          1              H   0.000
H21      5.19633        5.88902       14.56184          1              H   0.000
H22     -0.00807        2.02424        9.66809          1              H   0.000
H23     -0.75842        2.69386       10.88625          1              H   0.000
H24      6.79398        2.92834       13.41390          1              H   0.000
H25      7.98314        3.54247       14.24634          1              H   0.000
H26      8.14752        1.59100       16.96360          1              H   0.000
H27      8.73152        1.75852       18.42960          1              H   0.000
H28     -1.81935        5.34481       13.90381          1              H   0.000
H29     -1.70834        4.24865       12.74946          1              H   0.000
H30      2.44904        8.83179       14.67715          1              H   0.000
H31      0.09907        6.45583       18.90500          1              H   0.000
H32     -0.78447        6.51683       17.56335          1              H   0.000
H33     -0.60474        7.42537       20.63324          1              H   0.000
H34      0.76023        6.71674       21.02682          1              H   0.000
H35      3.29600        6.91160       22.20738          1              H   0.000
H36      9.49169        0.64164       15.38457          1              H   0.000
H37      8.21087        1.50573       14.84030          1              H   0.000
H38     -3.25811        8.05143       17.20280          1              H   0.000
H39      5.17711        7.47850       13.11100          1              H   0.000
H40      3.60140        7.35992       13.48885          1              H   0.000
H41      4.93384        4.29811       21.77702          1              H   0.000
H42      6.23827        5.20977       21.62169          1              H   0.000
H43      5.17082        8.25196       19.45601          1              H   0.000
H44      0.75869        0.05805       16.15856          1              H   0.000
H45      0.38801        1.36070       15.26866          1              H   0.000
H46      0.61457        3.11450       22.07938          1              H   0.000
H47      1.58313        1.81137       22.21209          1              H   0.000
H48     -0.77833        4.87330       21.19659          1              H   0.000
H49     -1.66013        3.52260       21.36780          1              H   0.000
H50      5.70996        2.05276       15.25268          1              H   0.000
H51      4.88670        0.80789       14.76611          1              H   0.000
H52      7.57752        1.89030       21.35750          1              H   0.000
H53      7.02185        3.34266       21.80772          1              H   0.000
H54      2.56976        3.55789       21.67688          1              H   0.000
H55      2.90135        5.04390       21.18895          1              H   0.000
H56     -4.17450        9.39987       21.09777          1              H   0.000
H57      5.43873        3.69824       11.83559          1              H   0.000
H58      5.79918        2.23668       11.43551          1              H   0.000
H59     -4.05775        7.05429       20.28192          1              H   0.000
H60      7.40256        5.61591       19.80318          1              H   0.000
H61      3.20233        4.54009       11.39844          1              H   0.000
H62      4.07468        5.45732       12.38603          1              H   0.000
H63      3.18870        7.06414       20.61790          1              H   0.000
H64     -1.54212        7.55439       14.21558          1              H   0.000
H65     -3.09385        7.32987       13.99201          1              H   0.000
H66      1.92226        8.92003       21.57673          1              H   0.000
H67      7.56380        3.63168       18.17689          1              H   0.000
H68      3.60366        2.89723       14.90763          1              H   0.000
H69      3.28495        3.88394       13.70479          1              H   0.000
H70      6.39928        4.73225       18.12574          1              H   0.000
H71     -0.35102        0.90335       19.40446          1              H   0.000
H72     -0.30311        2.41372       18.86302          1              H   0.000
H73      4.92843        1.33380        9.71614          1              H   0.000
H74      4.67823        0.18060       10.76080          1              H   0.000
H75      0.55919        8.46058       13.89538          1              H   0.000
H76     -0.61189        8.68757       12.83293          1              H   0.000
H77      4.29558        0.01209       19.60470          1              H   0.000
H78     -0.27768        9.49754       20.87224          1              H   0.000
H79      2.17594        3.45433       18.30391          1              H   0.000
H80      3.14851        3.61196       19.58512          1              H   0.000
H81      1.01840        8.34435       18.07583          1              H   0.000
H82      4.44634        1.06930       17.15039          1              H   0.000
H83      3.65415        1.82885       18.28410          1              H   0.000
H84      1.14640        3.74326       10.30206          1              H   0.000
H85      1.10596        5.29834       10.20011          1              H   0.000
H86     -2.85096        5.77783       17.38405          1              H   0.000
H87      1.27583        1.16002       11.17362          1              H   0.000
H88     -2.41339        6.56676       16.02263          1              H   0.000
H89      2.85317        1.07684       11.21334          1              H   0.000
H90     -2.15827        4.28788       10.30376          1              H   0.000
H91      1.62429        9.39115       20.13695          1              H   0.000
H92      7.80221        3.47124       11.20511          1              H   0.000
H93     -4.02555        9.01839       12.71195          1              H   0.000
H94     -4.69981        8.98068       14.14570          1              H   0.000
H95     -4.51569        8.84723       18.76072          1              H   0.000
H96      2.61561        0.02784       17.54822          1              H   0.000
H97      2.83442        0.04415       21.45145          1              H   0.000
H98      7.32358        0.25337       18.12720          1              H   0.000
O1       8.24473        1.53192        8.03072          1              O   0.000
O2       5.49057        1.51108        8.07504          1              O   0.000
O3       2.76589        1.60480        8.08343          1              O   0.000
O4      -0.04446        1.62630        8.06215          1              O   0.000
O5      -4.15087        8.53329        8.09648          1              O   0.000
O6      -1.13248        5.23899        8.81354          1              O   0.000
O7      -1.30916        6.61686        8.82373          1              O   0.000
O8       4.82118        5.25032       17.79776          1              O   0.000
O9       0.54805        3.64190       17.79495          1              O   0.000
O10      2.21668        6.11673       16.00982          1              O   0.000
O11      3.83488        7.29977       19.16001          1              O   0.000
O12     -1.53171        8.15961       11.11418          1              O   0.000
O13      0.42686        3.06050       15.10988          1              O   0.000
O14      2.11940        8.01001       14.20320          1              O   0.000
O15      5.73443        5.48550       15.28844          1              O   0.000
O16      7.15734        2.97958       14.34608          1              O   0.000
O17      7.87204        1.83133       17.88483          1              O   0.000
O18     -1.59880        4.37576       13.72610          1              O   0.000
O19      0.13846        2.38508       10.58615          1              O   0.000
O20      0.16200        6.42174       17.89957          1              O   0.000
O21     -0.10289        6.56397       20.58015          1              O   0.000
O22      2.65341        6.94079       21.47591          1              O   0.000
O23      8.49486        0.73723       15.39559          1              O   0.000
O24     -3.66946        8.95993       17.32563          1              O   0.000
O25     -4.38263        8.38864       13.39039          1              O   0.000
O26      4.40720        6.84609       13.19681          1              O   0.000
O27      5.82424        4.48516       22.17089          1              O   0.000
O28      0.20247        0.38352       15.38491          1              O   0.000
O29      1.49304        2.78985       22.42957          1              O   0.000
O30     -0.73960        3.91689       21.42916          1              O   0.000
O31      4.84584        1.59514       15.37285          1              O   0.000
O32      7.81921        2.84167       21.45657          1              O   0.000
O33      3.23854        4.12185       21.11395          1              O   0.000
O34      6.22111        3.07440       11.78874          1              O   0.000
O35      7.26885        6.18516       20.60252          1              O   0.000
O36      3.89378        4.50606       12.10388          1              O   0.000
O37     -2.26920        6.87828       14.33395          1              O   0.000
O38      7.38505        4.60593       18.25869          1              O   0.000
O39      2.98848        3.62245       14.61773          1              O   0.000
O40      7.01587        0.13764       21.09080          1              O   0.000
O41     -0.89405        1.71518       19.23734          1              O   0.000
O42      4.73519        1.17132       10.67318          1              O   0.000
O43     -0.39588        8.79010       13.78469          1              O   0.000
O44     -1.14024        9.15536       20.51535          1              O   0.000
O45      3.12661        3.34799       18.60076          1              O   0.000
O46      1.74879        8.84717       18.49565          1              O   0.000
O47      3.96090        0.90630       17.99723          1              O   0.000
O48      1.73021        4.55024       10.15404          1              O   0.000
O49     -2.37354        6.59060       17.01930          1              O   0.000
O50      2.03371        0.56533       11.41243          1              O   0.000
O51      8.77270        3.69925       11.08353          1              O   0.000
O52     -5.02143        8.81494       19.62921          1              O   0.000
O53      1.92533        0.21978       21.80313          1              O   0.000
Pd1      5.50230        9.53026       30.00000          1              Pd  0.000
Pd2      5.40907        9.42800        7.00205          1              Pd  0.000
Pd3      1.39237        0.76733        4.54639          1              Pd  0.000
Pd4     -0.00006        1.58841        2.24610          1              Pd  0.000
Pd5     -2.75115        9.53026       30.00000          1              Pd  0.000
Pd6     -2.71038        9.45205        6.95588          1              Pd  0.000
Pd7      4.06994        0.78258        4.54059          1              Pd  0.000
Pd8      2.75109        1.58841        2.24610          1              Pd  0.000
Pd9     -0.00000        9.53026       30.00000          1              Pd  0.000
Pd10     0.01381        9.47459        6.80914          1              Pd  0.000
Pd11     6.89692        0.80235        4.51346          1              Pd  0.000
Pd12     5.50224        1.58841        2.24610          1              Pd  0.000
Pd13     2.75115        9.53026       30.00000          1              Pd  0.000
Pd14     2.71412        9.46752        6.84164          1              Pd  0.000
Pd15     9.60336        0.76906        4.53970          1              Pd  0.000
Pd16     8.25339        1.58841        2.24610          1              Pd  0.000
Pd17     9.62902        2.38257       30.00000          1              Pd  0.000
Pd18    -1.42091        2.47151        6.87185          1              Pd  0.000
Pd19    -0.02179        3.19478        4.56419          1              Pd  0.000
Pd20    -1.37563        3.97097        2.24610          1              Pd  0.000
Pd21     1.37557        2.38257       30.00000          1              Pd  0.000
Pd22     1.39097        2.48485        6.93784          1              Pd  0.000
Pd23     2.75558        3.16424        4.55293          1              Pd  0.000
Pd24     1.37552        3.97097        2.24610          1              Pd  0.000
Pd25     4.12672        2.38257       30.00000          1              Pd  0.000
Pd26     4.12144        2.49203        6.94672          1              Pd  0.000
Pd27     5.49108        3.20610        4.56303          1              Pd  0.000
Pd28     4.12667        3.97097        2.24610          1              Pd  0.000
Pd29     6.87787        2.38257       30.00000          1              Pd  0.000
Pd30     6.86211        2.55267        7.02071          1              Pd  0.000
Pd31     8.23833        3.16951        4.54354          1              Pd  0.000
Pd32     6.87782        3.97097        2.24610          1              Pd  0.000
Pd33     8.25345        4.76513       30.00000          1              Pd  0.000
Pd34    -2.75537        4.80461        6.81708          1              Pd  0.000
Pd35    -1.35282        5.55720        4.49596          1              Pd  0.000
Pd36    -2.75121        6.35354        2.24610          1              Pd  0.000
Pd37    -0.00000        4.76513       30.00000          1              Pd  0.000
Pd38     0.00797        4.83402        7.04179          1              Pd  0.000
Pd39     1.35919        5.57419        4.54717          1              Pd  0.000
Pd40    -0.00006        6.35354        2.24610          1              Pd  0.000
Pd41     2.75115        4.76513       30.00000          1              Pd  0.000
Pd42     2.80500        4.82079        6.91163          1              Pd  0.000
Pd43     4.12035        5.56454        4.49702          1              Pd  0.000
Pd44     2.75109        6.35354        2.24610          1              Pd  0.000
Pd45     5.50230        4.76513       30.00000          1              Pd  0.000
Pd46     5.48173        4.81595        6.79316          1              Pd  0.000
Pd47     6.86047        5.57320        4.51351          1              Pd  0.000
Pd48     5.50224        6.35354        2.24610          1              Pd  0.000
Pd49     6.87787        7.14770       30.00000          1              Pd  0.000
Pd50     6.84579        7.07689        6.78282          1              Pd  0.000
Pd51    -2.73907        7.96436        4.53312          1              Pd  0.000
Pd52    -4.12678        8.73611        2.24610          1              Pd  0.000
Pd53    -1.37558        7.14770       30.00000          1              Pd  0.000
Pd54    -1.33116        7.15718        6.86588          1              Pd  0.000
Pd55    -0.00741        7.96411        4.56121          1              Pd  0.000
Pd56    -1.37563        8.73611        2.24610          1              Pd  0.000
Pd57     1.37557        7.14770       30.00000          1              Pd  0.000
Pd58     1.37949        7.16819        6.92737          1              Pd  0.000
Pd59     2.72539        7.97194        4.52252          1              Pd  0.000
Pd60     1.37552        8.73611        2.24610          1              Pd  0.000
Pd61     4.12672        7.14770       30.00000          1              Pd  0.000
Pd62     4.12888        7.14098        6.80383          1              Pd  0.000
Pd63     5.49159        7.96340        4.50352          1              Pd  0.000
Pd64     4.12667        8.73611        2.24610          1              Pd  0.000
end
end

!DATE Mon Jan 01 12:00:00 2000
PBC   11.00460  11.00460  30.00000  90.00000  90.00000 120.00001 (P1)
H1       2.66902        6.50711        5.84767          1              H   0.000
H2       1.12611        4.12187        5.72018          1              H   0.000
H3      -0.00514        1.54845        5.29212          1              H   0.000
H4       5.48522        1.59405        5.27391          1              H   0.000
H5      -2.68022        6.28112        5.58806          1              H   0.000
H6       1.70745        4.75338        8.16145          1              H   0.000
H7       4.16334        4.50662       17.96059          1              H   0.000
H8       0.42890        3.44043       16.82554          1              H   0.000
H9      -0.23377        3.56682       14.56437          1              H   0.000
H10      4.14813        6.53635       18.57269          1              H   0.000
H11      3.12666        7.82484       18.69199          1              H   0.000
H12      2.44837        5.20888       15.71551          1              H   0.000
H13     -1.43565        7.52386       10.37080          1              H   0.000
H14     -2.44932        8.51658       11.05981          1              H   0.000
H15      1.35216        3.29139       14.79714          1              H   0.000
H16      0.31664        4.60425       17.89337          1              H   0.000
H17      4.97337        5.34706       16.81253          1              H   0.000
H18      1.50985        6.07762       16.70029          1              H   0.000
H19      2.09535        7.28175       14.91087          1              H   0.000
H20      6.10513        4.64211       14.94864          1              H   0.000
H21      5.19683        5.88888       14.56197          1              H   0.000
H22     -0.00527        2.02752        9.66339          1              H   0.000
H23     -0.75042        2.70316       10.88211          1              H   0.000
H24      6.79490        2.92759       13.41388          1              H   0.000
H25      7.98317        3.54253       14.24669          1              H   0.000
H26      8.14723        1.59107       16.96388          1              H   0.000
H27      8.73133        1.75817       18.42980          1              H   0.000
H28     -1.81959        5.34536       13.90396          1              H   0.000
H29     -1.70835        4.24983       12.74924          1              H   0.000
H30      2.44933        8.83139       14.67656          1              H   0.000
H31      0.09933        6.45592       18.90535          1              H   0.000
H32     -0.78441        6.51670       17.56368          1              H   0.000
H33     -0.60464        7.42557       20.63301          1              H   0.000
H34      0.76016        6.71657       21.02672          1              H   0.000
H35      3.29559        6.91098       22.20777          1              H   0.000
H36      9.49180        0.64097       15.38470          1              H   0.000
H37      8.21124        1.50528       14.84037          1              H   0.000
H38     -3.25817        8.05132       17.20268          1              H   0.000
H39      5.17653        7.47789       13.11045          1              H   0.000
H40      3.60037        7.35976       13.48900          1              H   0.000
H41      4.93331        4.29793       21.77688          1              H   0.000
H42      6.23763        5.20955       21.62215          1              H   0.000
H43      5.17040        8.25177       19.45597          1              H   0.000
H44      0.75900        0.05738       16.15862          1              H   0.000
H45      0.38790        1.35999       15.26871          1              H   0.000
H46      0.61472        3.11472       22.07953          1              H   0.000
H47      1.58329        1.81170       22.21200          1              H   0.000
H48     -0.77887        4.87328       21.19691          1              H   0.000
H49     -1.66019        3.52261       21.36822          1              H   0.000
H50      5.70991        2.05255       15.25251          1              H   0.000
H51      4.88660        0.80783       14.76540          1              H   0.000
H52      7.57749        1.89043       21.35792          1              H   0.000
H53      7.02157        3.34266       21.80740          1              H   0.000
H54      2.56866        3.55721       21.67645          1              H   0.000
H55      2.90091        5.04339       21.18853          1              H   0.000
H56     -4.17477        9.39975       21.09845          1              H   0.000
H57      5.44327        3.69867       11.83516          1              H   0.000
H58      5.79959        2.23656       11.43379          1              H   0.000
H59     -4.05761        7.05442       20.28212          1              H   0.000
H60      7.40272        5.61615       19.80342          1              H   0.000
H61      3.21305        4.54356       11.39253          1              H   0.000
H62      4.07568        5.46079       12.38761          1              H   0.000
H63      3.18850        7.06407       20.61849          1              H   0.000
H64     -1.54225        7.55449       14.21534          1              H   0.000
H65     -3.09401        7.32940       13.99181          1              H   0.000
H66      1.92202        8.91969       21.57705          1              H   0.000
H67      7.56376        3.63160       18.17698          1              H   0.000
H68      3.60410        2.89611       14.90822          1              H   0.000
H69      3.28486        3.88311       13.70629          1              H   0.000
H70      6.39917        4.73209       18.12588          1              H   0.000
H71     -0.35181        0.90252       19.40428          1              H   0.000
H72     -0.30392        2.41329       18.86424          1              H   0.000
H73      4.92756        1.33374        9.71511          1              H   0.000
H74      4.67813        0.18249       10.76250          1              H   0.000
H75      0.55901        8.46041       13.89500          1              H   0.000
H76     -0.61218        8.68711       12.83264          1              H   0.000
H77      4.29551        0.01206       19.60495          1              H   0.000
H78     -0.27766        9.49739       20.87239          1              H   0.000
H79      2.17609        3.45419       18.30422          1              H   0.000
H80      3.14851        3.61207       19.58569          1              H   0.000
H81      1.01782        8.34448       18.07614          1              H   0.000
H82      4.44607        1.06943       17.15067          1              H   0.000
H83      3.65375        1.82905       18.28432          1              H   0.000
H84      1.14474        3.73716       10.27429          1              H   0.000
H85      1.08910        5.29172       10.16123          1              H   0.000
H86     -2.85118        5.77755       17.38459          1              H   0.000
H87      1.27835        1.16225       11.17197          1              H   0.000
H88     -2.41374        6.56616       16.02307          1              H   0.000
H89      2.85488        1.07515       11.21206          1              H   0.000
H90     -2.15603        4.28800       10.30150          1              H   0.000
H91      1.62444        9.39094       20.13731          1              H   0.000
H92      7.80532        3.47045       11.20276          1              H   0.000
H93     -4.02671        9.01778       12.71183          1              H   0.000
H94     -4.70061        8.98027       14.14579          1              H   0.000
H95     -4.51635        8.84719       18.76077          1              H   0.000
H96      2.61536        0.02789       17.54796          1              H   0.000
H97      2.83391        0.04389       21.45224          1              H   0.000
H98      7.32320        0.25344       18.12738          1              H   0.000
O1       8.23913        1.53261        8.03111          1              O   0.000
O2       5.48406        1.50975        8.07533          1              O   0.000
O3       2.75890        1.60289        8.08425          1              O   0.000
O4      -0.05121        1.62713        8.06381          1              O   0.000
O5      -4.15543        8.53377        8.09640          1              O   0.000
O6      -1.03456        5.26184        8.84653          1              O   0.000
O7      -1.30018        6.62367        8.82596          1              O   0.000
O8       4.82080        5.24997       17.79792          1              O   0.000
O9       0.54808        3.64210       17.79519          1              O   0.000
O10      2.21507        6.11701       16.00963          1              O   0.000
O11      3.83460        7.29991       19.16002          1              O   0.000
O12     -1.53002        8.16102       11.11642          1              O   0.000
O13      0.42627        3.05980       15.10937          1              O   0.000
O14      2.12001        8.00930       14.20271          1              O   0.000
O15      5.73556        5.48600       15.28820          1              O   0.000
O16      7.15745        2.97962       14.34620          1              O   0.000
O17      7.87162        1.83131       17.88491          1              O   0.000
O18     -1.59886        4.37627       13.72580          1              O   0.000
O19      0.14671        2.39806       10.57799          1              O   0.000
O20      0.16208        6.42169       17.89969          1              O   0.000
O21     -0.10270        6.56424       20.57939          1              O   0.000
O22      2.65310        6.94073       21.47622          1              O   0.000
O23      8.49497        0.73620       15.39486          1              O   0.000
O24     -3.66952        8.95992       17.32469          1              O   0.000
O25     -4.38428        8.38810       13.38995          1              O   0.000
O26      4.40601        6.84584       13.19571          1              O   0.000
O27      5.82335        4.48513       22.17118          1              O   0.000
O28      0.20269        0.38280       15.38476          1              O   0.000
O29      1.49334        2.79017       22.42938          1              O   0.000
O30     -0.73950        3.91669       21.42801          1              O   0.000
O31      4.84528        1.59558       15.37145          1              O   0.000
O32      7.81892        2.84186       21.45612          1              O   0.000
O33      3.23777        4.12129       21.11313          1              O   0.000
O34      6.22366        3.07327       11.78771          1              O   0.000
O35      7.26929        6.18542       20.60266          1              O   0.000
O36      3.89555        4.50879       12.10394          1              O   0.000
O37     -2.26915        6.87812       14.33335          1              O   0.000
O38      7.38503        4.60593       18.25774          1              O   0.000
O39      2.98881        3.62166       14.61877          1              O   0.000
O40      7.01569        0.13728       21.09104          1              O   0.000
O41     -0.89517        1.71387       19.23609          1              O   0.000
O42      4.73452        1.17318       10.67289          1              O   0.000
O43     -0.39589        8.79004       13.78438          1              O   0.000
O44     -1.14017        9.15513       20.51540          1              O   0.000
O45      3.12676        3.34800       18.60094          1              O   0.000
O46      1.74877        8.84701       18.49527          1              O   0.000
O47      3.96017        0.90639       17.99706          1              O   0.000
O48      1.72308        4.55043       10.11247          1              O   0.000
O49     -2.37373        6.59036       17.01951          1              O   0.000
O50      2.03395        0.56662       11.41344          1              O   0.000
O51      8.77556        3.70007       11.08132          1              O   0.000
O52     -5.02197        8.81490       19.62908          1              O   0.000
O53      1.92488        0.21940       21.80391          1              O   0.000
Pd1      5.50230        9.53026       30.00000          1              Pd  0.000
Pd2      5.40430        9.42857        7.00083          1              Pd  0.000
Pd3      1.39100        0.76872        4.54696          1              Pd  0.000
Pd4     -0.00006        1.58841        2.24610          1              Pd  0.000
Pd5     -2.75115        9.53026       30.00000          1              Pd  0.000
Pd6     -2.71567        9.45178        6.95382          1              Pd  0.000
Pd7      4.06781        0.78257        4.54080          1              Pd  0.000
Pd8      2.75109        1.58841        2.24610          1              Pd  0.000
Pd9     -0.00000        9.53026       30.00000          1              Pd  0.000
Pd10     0.00789        9.47281        6.80919          1              Pd  0.000
Pd11     6.89500        0.80197        4.51381          1              Pd  0.000
Pd12     5.50224        1.58841        2.24610          1              Pd  0.000
Pd13     2.75115        9.53026       30.00000          1              Pd  0.000
Pd14     2.70907        9.46728        6.84261          1              Pd  0.000
Pd15     9.60196        0.76966        4.54060          1              Pd  0.000
Pd16     8.25339        1.58841        2.24610          1              Pd  0.000
Pd17     9.62902        2.38257       30.00000          1              Pd  0.000
Pd18    -1.42780        2.47502        6.87373          1              Pd  0.000
Pd19    -0.02419        3.19658        4.56841          1              Pd  0.000
Pd20    -1.37563        3.97097        2.24610          1              Pd  0.000
Pd21     1.37557        2.38257       30.00000          1              Pd  0.000
Pd22     1.38444        2.49306        6.94367          1              Pd  0.000
Pd23     2.75318        3.16539        4.55625          1              Pd  0.000
Pd24     1.37552        3.97097        2.24610          1              Pd  0.000
Pd25     4.12672        2.38257       30.00000          1              Pd  0.000
Pd26     4.11365        2.49247        6.94766          1              Pd  0.000
Pd27     5.48853        3.20669        4.56382          1              Pd  0.000
Pd28     4.12667        3.97097        2.24610          1              Pd  0.000
Pd29     6.87787        2.38257       30.00000          1              Pd  0.000
Pd30     6.85401        2.55152        7.02033          1              Pd  0.000
Pd31     8.23633        3.16763        4.53882          1              Pd  0.000
Pd32     6.87782        3.97097        2.24610          1              Pd  0.000
Pd33     8.25345        4.76513       30.00000          1              Pd  0.000
Pd34     8.23236        4.79819        6.79465          1              Pd  0.000
Pd35    -1.35605        5.55824        4.49172          1              Pd  0.000
Pd36    -2.75121        6.35354        2.24610          1              Pd  0.000
Pd37    -0.00000        4.76513       30.00000          1              Pd  0.000
Pd38    -0.00864        4.83869        7.03560          1              Pd  0.000
Pd39     1.35606        5.57391        4.54871          1              Pd  0.000
Pd40    -0.00006        6.35354        2.24610          1              Pd  0.000
Pd41     2.75115        4.76513       30.00000          1              Pd  0.000
Pd42     2.78771        4.82147        6.92648          1              Pd  0.000
Pd43     4.11476        5.56377        4.50223          1              Pd  0.000
Pd44     2.75109        6.35354        2.24610          1              Pd  0.000
Pd45     5.50230        4.76513       30.00000          1              Pd  0.000
Pd46     5.47318        4.81585        6.79578          1              Pd  0.000
Pd47     6.85241        5.57523        4.50695          1              Pd  0.000
Pd48     5.50224        6.35354        2.24610          1              Pd  0.000
Pd49     6.87787        7.14770       30.00000          1              Pd  0.000
Pd50     6.84052        7.07588        6.78472          1              Pd  0.000
Pd51    -2.74266        7.96435        4.53384          1              Pd  0.000
Pd52    -4.12678        8.73611        2.24610          1              Pd  0.000
Pd53    -1.37558        7.14770       30.00000          1              Pd  0.000
Pd54    -1.33816        7.15166        6.86729          1              Pd  0.000
Pd55    -0.01037        7.96464        4.56026          1              Pd  0.000
Pd56    -1.37563        8.73611        2.24610          1              Pd  0.000
Pd57     1.37557        7.14770       30.00000          1              Pd  0.000
Pd58     1.37360        7.16673        6.92050          1              Pd  0.000
Pd59     2.72430        7.97298        4.52114          1              Pd  0.000
Pd60     1.37552        8.73611        2.24610          1              Pd  0.000
Pd61     4.12672        7.14770       30.00000          1              Pd  0.000
Pd62     4.12207        7.13921        6.80693          1              Pd  0.000
Pd63     5.48821        7.96412        4.50494          1              Pd  0.000
Pd64     4.12667        8.73611        2.24610          1              Pd  0.000
end
end

!DATE Mon Jan 01 12:00:00 2000
PBC   11.00460  11.00460  30.00000  90.00000  90.00000 120.00001 (P1)
H1       2.66772        6.51587        5.83945          1              H   0.000
H2       1.13659        4.11446        5.72044          1              H   0.000
H3      -0.00583        1.54728        5.29282          1              H   0.000
H4       5.48405        1.59457        5.27423          1              H   0.000
H5      -2.67988        6.28400        5.58858          1              H   0.000
H6       1.85234        4.69485        8.28885          1              H   0.000
H7       4.16302        4.50618       17.96114          1              H   0.000
H8       0.42831        3.44045       16.82612          1              H   0.000
H9      -0.23400        3.56696       14.56430          1              H   0.000
H10      4.14778        6.53641       18.57285          1              H   0.000
H11      3.12638        7.82487       18.69204          1              H   0.000
H12      2.44793        5.20884       15.71722          1              H   0.000
H13     -1.42944        7.52899       10.36819          1              H   0.000
H14     -2.44863        8.51457       11.05967          1              H   0.000
H15      1.35179        3.29122       14.79761          1              H   0.000
H16      0.31658        4.60446       17.89370          1              H   0.000
H17      4.97294        5.34671       16.81295          1              H   0.000
H18      1.50937        6.07857       16.70108          1              H   0.000
H19      2.09526        7.28136       14.91083          1              H   0.000
H20      6.10572        4.64202       14.94881          1              H   0.000
H21      5.19744        5.88865       14.56220          1              H   0.000
H22     -0.00263        2.03057        9.65862          1              H   0.000
H23     -0.74301        2.71187       10.87817          1              H   0.000
H24      6.79577        2.92675       13.41395          1              H   0.000
H25      7.98321        3.54259       14.24704          1              H   0.000
H26      8.14709        1.59116       16.96417          1              H   0.000
H27      8.73128        1.75792       18.43001          1              H   0.000
H28     -1.81979        5.34590       13.90405          1              H   0.000
H29     -1.70858        4.25088       12.74900          1              H   0.000
H30      2.44968        8.83089       14.67578          1              H   0.000
H31      0.09964        6.45606       18.90570          1              H   0.000
H32     -0.78428        6.51663       17.56399          1              H   0.000
H33     -0.60453        7.42579       20.63281          1              H   0.000
H34      0.76012        6.71645       21.02661          1              H   0.000
H35      3.29528        6.91047       22.20814          1              H   0.000
H36      9.49206        0.64030       15.38480          1              H   0.000
H37      8.21169        1.50480       14.84049          1              H   0.000
H38     -3.25822        8.05139       17.20255          1              H   0.000
H39      5.17619        7.47734       13.11002          1              H   0.000
H40      3.59948        7.35963       13.48923          1              H   0.000
H41      4.93302        4.29784       21.77679          1              H   0.000
H42      6.23715        5.20942       21.62256          1              H   0.000
H43      5.17008        8.25161       19.45591          1              H   0.000
H44      0.75939        0.05678       16.15872          1              H   0.000
H45      0.38786        1.35931       15.26875          1              H   0.000
H46      0.61489        3.11499       22.07972          1              H   0.000
H47      1.58350        1.81210       22.21186          1              H   0.000
H48     -0.77936        4.87321       21.19729          1              H   0.000
H49     -1.66023        3.52264       21.36869          1              H   0.000
H50      5.70993        2.05235       15.25248          1              H   0.000
H51      4.88657        0.80781       14.76481          1              H   0.000
H52      7.57749        1.89060       21.35832          1              H   0.000
H53      7.02136        3.34271       21.80703          1              H   0.000
H54      2.56759        3.55655       21.67604          1              H   0.000
H55      2.90056        5.04291       21.18815          1              H   0.000
H56     -4.17493        9.39968       21.09908          1              H   0.000
H57      5.44764        3.69864       11.83493          1              H   0.000
H58      5.79979        2.23601       11.43221          1              H   0.000
H59     -4.05740        7.05457       20.28230          1              H   0.000
H60      7.40295        5.61641       19.80365          1              H   0.000
H61      3.22353        4.54677       11.38811          1              H   0.000
H62      4.07699        5.46457       12.38965          1              H   0.000
H63      3.18840        7.06404       20.61906          1              H   0.000
H64     -1.54226        7.55464       14.21504          1              H   0.000
H65     -3.09404        7.32893       13.99161          1              H   0.000
H66      1.92185        8.91936       21.57737          1              H   0.000
H67      7.56379        3.63159       18.17710          1              H   0.000
H68      3.60463        2.89499       14.90905          1              H   0.000
H69      3.28505        3.88233       13.70806          1              H   0.000
H70      6.39912        4.73200       18.12605          1              H   0.000
H71     -0.35251        0.90193       19.40410          1              H   0.000
H72     -0.30448        2.41308       18.86535          1              H   0.000
H73      4.92671        1.33355        9.71402          1              H   0.000
H74      4.67778        0.18408       10.76380          1              H   0.000
H75      0.55888        8.46028       13.89459          1              H   0.000
H76     -0.61239        8.68682       12.83233          1              H   0.000
H77      4.29547        0.01209       19.60523          1              H   0.000
H78     -0.27760        9.49728       20.87257          1              H   0.000
H79      2.17629        3.45408       18.30454          1              H   0.000
H80      3.14854        3.61225       19.58630          1              H   0.000
H81      1.01729        8.34465       18.07643          1              H   0.000
H82      4.44587        1.06961       17.15101          1              H   0.000
H83      3.65339        1.82930       18.28458          1              H   0.000
H84      1.14197        3.72951       10.24694          1              H   0.000
H85      1.07264        5.28516       10.12163          1              H   0.000
H86     -2.85136        5.77736       17.38513          1              H   0.000
H87      1.28064        1.16391       11.17047          1              H   0.000
H88     -2.41400        6.56563       16.02350          1              H   0.000
H89      2.85644        1.07330       11.21069          1              H   0.000
H90     -2.15458        4.28784       10.29918          1              H   0.000
H91      1.62461        9.39075       20.13767          1              H   0.000
H92      7.80803        3.46939       11.20075          1              H   0.000
H93     -4.02780        9.01714       12.71180          1              H   0.000
H94     -4.70138        8.98004       14.14608          1              H   0.000
H95     -4.51695        8.84721       18.76083          1              H   0.000
H96      2.61519        0.02806       17.54771          1              H   0.000
H97      2.83352        0.04371       21.45291          1              H   0.000
H98      7.32289        0.25355       18.12755          1              H   0.000
O1       8.23353        1.53290        8.03113          1              O   0.000
O2       5.47750        1.50839        8.07595          1              O   0.000
O3       2.75186        1.60243        8.08479          1              O   0.000
O4      -0.05806        1.62826        8.06619          1              O   0.000
O5      -4.15887        8.53421        8.09631          1              O   0.000
O6      -0.95310        5.28087        8.86861          1              O   0.000
O7      -1.29303        6.62666        8.82849          1              O   0.000
O8       4.82046        5.24964       17.79807          1              O   0.000
O9       0.54816        3.64235       17.79537          1              O   0.000
O10      2.21388        6.11725       16.00944          1              O   0.000
O11      3.83442        7.30001       19.15993          1              O   0.000
O12     -1.52857        8.16179       11.11748          1              O   0.000
O13      0.42583        3.05916       15.10865          1              O   0.000
O14      2.12083        8.00839       14.20196          1              O   0.000
O15      5.73688        5.48637       15.28797          1              O   0.000
O16      7.15761        2.97964       14.34637          1              O   0.000
O17      7.87132        1.83134       17.88495          1              O   0.000
O18     -1.59883        4.37677       13.72544          1              O   0.000
O19      0.15472        2.41077       10.57006          1              O   0.000
O20      0.16221        6.42164       17.89977          1              O   0.000
O21     -0.10246        6.56455       20.57857          1              O   0.000
O22      2.65289        6.94076       21.47650          1              O   0.000
O23      8.49518        0.73497       15.39395          1              O   0.000
O24     -3.66952        8.96012       17.32357          1              O   0.000
O25     -4.38611        8.38773       13.38965          1              O   0.000
O26      4.40501        6.84566       13.19473          1              O   0.000
O27      5.82275        4.48521       22.17147          1              O   0.000
O28      0.20302        0.38209       15.38457          1              O   0.000
O29      1.49369        2.79054       22.42918          1              O   0.000
O30     -0.73942        3.91652       21.42731          1              O   0.000
O31      4.84468        1.59616       15.36996          1              O   0.000
O32      7.81863        2.84209       21.45546          1              O   0.000
O33      3.23693        4.12073       21.11217          1              O   0.000
O34      6.22609        3.07168       11.78683          1              O   0.000
O35      7.26983        6.18570       20.60274          1              O   0.000
O36      3.89763        4.51171       12.10473          1              O   0.000
O37     -2.26892        6.87797       14.33257          1              O   0.000
O38      7.38507        4.60599       18.25684          1              O   0.000
O39      2.98924        3.62086       14.61997          1              O   0.000
O40      7.01543        0.13685       21.09127          1              O   0.000
O41     -0.89608        1.71283       19.23462          1              O   0.000
O42      4.73355        1.17482       10.67259          1              O   0.000
O43     -0.39584        8.79002       13.78407          1              O   0.000
O44     -1.14005        9.15493       20.51544          1              O   0.000
O45      3.12696        3.34804       18.60109          1              O   0.000
O46      1.74881        8.84688       18.49484          1              O   0.000
O47      3.95954        0.90653       17.99695          1              O   0.000
O48      1.71618        4.54986       10.07236          1              O   0.000
O49     -2.37389        6.59022       17.01970          1              O   0.000
O50      2.03412        0.56769       11.41449          1              O   0.000
O51      8.77807        3.70052       11.07916          1              O   0.000
O52     -5.02245        8.81495       19.62889          1              O   0.000
O53      1.92459        0.21933       21.80443          1              O   0.000
Pd1      5.50230        9.53026       30.00000          1              Pd  0.000
Pd2      5.40007        9.42952        7.00004          1              Pd  0.000
Pd3      1.38937        0.77003        4.54718          1              Pd  0.000
Pd4     -0.00006        1.58841        2.24610          1              Pd  0.000
Pd5     -2.75115        9.53026       30.00000          1              Pd  0.000
Pd6     -2.72074        9.45247        6.95197          1              Pd  0.000
Pd7      4.06630        0.78303        4.54098          1              Pd  0.000
Pd8      2.75109        1.58841        2.24610          1              Pd  0.000
Pd9     -0.00000        9.53026       30.00000          1              Pd  0.000
Pd10     0.00257        9.47168        6.80941          1              Pd  0.000
Pd11     6.89302        0.80183        4.51414          1              Pd  0.000
Pd12     5.50224        1.58841        2.24610          1              Pd  0.000
Pd13     2.75115        9.53026       30.00000          1              Pd  0.000
Pd14     2.70441        9.46661        6.84363          1              Pd  0.000
Pd15     9.60094        0.77052        4.54142          1              Pd  0.000
Pd16     8.25339        1.58841        2.24610          1              Pd  0.000
Pd17     9.62902        2.38257       30.00000          1              Pd  0.000
Pd18     9.56999        2.47723        6.87488          1              Pd  0.000
Pd19    -0.02651        3.19760        4.57135          1              Pd  0.000
Pd20    -1.37563        3.97097        2.24610          1              Pd  0.000
Pd21     1.37557        2.38257       30.00000          1              Pd  0.000
Pd22     1.37727        2.50031        6.94863          1              Pd  0.000
Pd23     2.75085        3.16673        4.55998          1              Pd  0.000
Pd24     1.37552        3.97097        2.24610          1              Pd  0.000
Pd25     4.12672        2.38257       30.00000          1              Pd  0.000
Pd26     4.10668        2.49299        6.94799          1              Pd  0.000
Pd27     5.48615        3.20694        4.56449          1              Pd  0.000
Pd28     4.12667        3.97097        2.24610          1              Pd  0.000
Pd29     6.87787        2.38257       30.00000          1              Pd  0.000
Pd30     6.84627        2.54992        7.02003          1              Pd  0.000
Pd31     8.23437        3.16613        4.53516          1              Pd  0.000
Pd32     6.87782        3.97097        2.24610          1              Pd  0.000
Pd33     8.25345        4.76513       30.00000          1              Pd  0.000
Pd34     8.21606        4.79444        6.77915          1              Pd  0.000
Pd35    -1.36005        5.55959        4.48744          1              Pd  0.000
Pd36    -2.75121        6.35354        2.24610          1              Pd  0.000
Pd37    -0.00000        4.76513       30.00000          1              Pd  0.000
Pd38    -0.03294        4.84242        7.01987          1              Pd  0.000
Pd39     1.35375        5.57426        4.54974          1              Pd  0.000
Pd40    -0.00006        6.35354        2.24610          1              Pd  0.000
Pd41     2.75115        4.76513       30.00000          1              Pd  0.000
Pd42     2.76910        4.82105        6.94592          1              Pd  0.000
Pd43     4.10940        5.56341        4.50708          1              Pd  0.000
Pd44     2.75109        6.35354        2.24610          1              Pd  0.000
Pd45     5.50230        4.76513       30.00000          1              Pd  0.000
Pd46     5.46413        4.81602        6.79842          1              Pd  0.000
Pd47     6.84573        5.57713        4.50209          1              Pd  0.000
Pd48     5.50224        6.35354        2.24610          1              Pd  0.000
Pd49     6.87787        7.14770       30.00000          1              Pd  0.000
Pd50     6.83514        7.07478        6.78584          1              Pd  0.000
Pd51    -2.74587        7.96412        4.53454          1              Pd  0.000
Pd52    -4.12678        8.73611        2.24610          1              Pd  0.000
Pd53    -1.37558        7.14770       30.00000          1              Pd  0.000
Pd54    -1.34565        7.14782        6.86873          1              Pd  0.000
Pd55    -0.01294        7.96504        4.55907          1              Pd  0.000
Pd56    -1.37563        8.73611        2.24610          1              Pd  0.000
Pd57     1.37557        7.14770       30.00000          1              Pd  0.000
Pd58     1.36738        7.16372        6.91459          1              Pd  0.000
Pd59     2.72326        7.97346        4.52010          1              Pd  0.000
Pd60     1.37552        8.73611        2.24610          1              Pd  0.000
Pd61     4.12672        7.14770       30.00000          1              Pd  0.000
Pd62     4.11462        7.13645        6.81002          1              Pd  0.000
Pd63     5.48510        7.96472        4.50620          1              Pd  0.000
Pd64     4.12667        8.73611        2.24610          1              Pd  0.000
end
end

!DATE Mon Jan 01 12:00:00 2000
PBC   11.00460  11.00460  30.00000  90.00000  90.00000 120.00001 (P1)
H1       2.66584        6.50405        5.84229          1              H   0.000
H2       1.14831        4.11045        5.72605          1              H   0.000
H3      -0.00630        1.54624        5.29370          1              H   0.000
H4       5.48314        1.59457        5.27473          1              H   0.000
H5      -2.67965        6.28619        5.58776          1              H   0.000
H6       1.95463        4.64216        8.50858          1              H   0.000
H7       4.16226        4.50490       17.96287          1              H   0.000
H8       0.42718        3.44078       16.82765          1              H   0.000
H9      -0.23441        3.56774       14.56448          1              H   0.000
H10      4.14713        6.53663       18.57339          1              H   0.000
H11      3.12587        7.82505       18.69225          1              H   0.000
H12      2.44680        5.20892       15.72095          1              H   0.000
H13     -1.42354        7.53220       10.36009          1              H   0.000
H14     -2.44645        8.50880       11.05762          1              H   0.000
H15      1.35109        3.29116       14.79881          1              H   0.000
H16      0.31661        4.60507       17.89473          1              H   0.000
H17      4.97180        5.34562       16.81424          1              H   0.000
H18      1.50793        6.08093       16.70277          1              H   0.000
H19      2.09522        7.28059       14.91108          1              H   0.000
H20      6.10689        4.64161       14.94889          1              H   0.000
H21      5.19844        5.88780       14.56216          1              H   0.000
H22      0.01166        2.04533        9.64161          1              H   0.000
H23     -0.71831        2.74451       10.86249          1              H   0.000
H24      6.79821        2.92503       13.41408          1              H   0.000
H25      7.98359        3.54287       14.24807          1              H   0.000
H26      8.14677        1.59152       16.96502          1              H   0.000
H27      8.73156        1.75738       18.43054          1              H   0.000
H28     -1.82022        5.34753       13.90377          1              H   0.000
H29     -1.70949        4.25313       12.74800          1              H   0.000
H30      2.45086        8.83028       14.67440          1              H   0.000
H31      0.10058        6.45649       18.90674          1              H   0.000
H32     -0.78372        6.51644       17.56484          1              H   0.000
H33     -0.60411        7.42634       20.63246          1              H   0.000
H34      0.76012        6.71604       21.02644          1              H   0.000
H35      3.29473        6.90933       22.20921          1              H   0.000
H36      9.49209        0.63899       15.38533          1              H   0.000
H37      8.21230        1.50391       14.84091          1              H   0.000
H38     -3.25818        8.05123       17.20214          1              H   0.000
H39      5.17547        7.47647       13.10908          1              H   0.000
H40      3.59718        7.36000       13.49023          1              H   0.000
H41      4.93276        4.29761       21.77696          1              H   0.000
H42      6.23628        5.20917       21.62375          1              H   0.000
H43      5.16951        8.25131       19.45564          1              H   0.000
H44      0.76033        0.05550       16.15910          1              H   0.000
H45      0.38774        1.35824       15.26939          1              H   0.000
H46      0.61591        3.11554       22.08023          1              H   0.000
H47      1.58455        1.81296       22.21135          1              H   0.000
H48     -0.78027        4.87280       21.19847          1              H   0.000
H49     -1.66002        3.52262       21.37009          1              H   0.000
H50      5.71020        2.05246       15.25223          1              H   0.000
H51      4.88657        0.80839       14.76343          1              H   0.000
H52      7.57767        1.89103       21.35956          1              H   0.000
H53      7.02112        3.34286       21.80631          1              H   0.000
H54      2.56519        3.55483       21.67517          1              H   0.000
H55      2.90014        5.04180       21.18748          1              H   0.000
H56     -4.17488        9.39937       21.10042          1              H   0.000
H57      5.45849        3.69866       11.83561          1              H   0.000
H58      5.80086        2.23491       11.42891          1              H   0.000
H59     -4.05686        7.05502       20.28271          1              H   0.000
H60      7.40355        5.61715       19.80431          1              H   0.000
H61      3.25167        4.55168       11.38051          1              H   0.000
H62      4.08155        5.47460       12.39611          1              H   0.000
H63      3.18833        7.06401       20.62072          1              H   0.000
H64     -1.54246        7.55497       14.21441          1              H   0.000
H65     -3.09429        7.32811       13.99118          1              H   0.000
H66      1.92156        8.91875       21.57829          1              H   0.000
H67      7.56405        3.63170       18.17761          1              H   0.000
H68      3.60596        2.89230       14.91106          1              H   0.000
H69      3.28643        3.88081       13.71245          1              H   0.000
H70      6.39907        4.73176       18.12670          1              H   0.000
H71     -0.35414        0.90076       19.40357          1              H   0.000
H72     -0.30585        2.41276       18.86800          1              H   0.000
H73      4.92636        1.33363        9.71071          1              H   0.000
H74      4.67788        0.18646       10.76351          1              H   0.000
H75      0.55889        8.46014       13.89383          1              H   0.000
H76     -0.61207        8.68603       12.83137          1              H   0.000
H77      4.29573        0.01218       19.60588          1              H   0.000
H78     -0.27719        9.49706       20.87301          1              H   0.000
H79      2.17700        3.45388       18.30565          1              H   0.000
H80      3.14892        3.61280       19.58819          1              H   0.000
H81      1.01611        8.34517       18.07732          1              H   0.000
H82      4.44561        1.07020       17.15192          1              H   0.000
H83      3.65271        1.82991       18.28533          1              H   0.000
H84      1.13381        3.70808       10.16641          1              H   0.000
H85      1.04936        5.27690       10.02624          1              H   0.000
H86     -2.85167        5.77663       17.38648          1              H   0.000
H87      1.28889        1.16899       11.16553          1              H   0.000
H88     -2.41465        6.56392       16.02448          1              H   0.000
H89      2.86204        1.06852       11.20659          1              H   0.000
H90     -2.15121        4.28984       10.29389          1              H   0.000
H91      1.62528        9.39041       20.13872          1              H   0.000
H92      7.81848        3.46481       11.19675          1              H   0.000
H93     -4.03031        9.01574       12.71213          1              H   0.000
H94     -4.70327        8.98017       14.14710          1              H   0.000
H95     -4.51826        8.84715       18.76066          1              H   0.000
H96      2.61488        0.02824       17.54702          1              H   0.000
H97      2.83308        0.04306       21.45429          1              H   0.000
H98      7.32232        0.25395       18.12813          1              H   0.000
O1       8.22767        1.53126        8.03150          1              O   0.000
O2       5.47015        1.50786        8.07786          1              O   0.000
O3       2.74216        1.60655        8.08689          1              O   0.000
O4      -0.06377        1.62871        8.07508          1              O   0.000
O5      -4.16241        8.53377        8.09697          1              O   0.000
O6      -0.89769        5.29097        8.88244          1              O   0.000
O7      -1.29136        6.62790        8.83293          1              O   0.000
O8       4.81960        5.24869       17.79863          1              O   0.000
O9       0.54863        3.64313       17.79588          1              O   0.000
O10      2.20936        6.11800       16.00735          1              O   0.000
O11      3.83419        7.30032       19.15973          1              O   0.000
O12     -1.52556        8.15980       11.11499          1              O   0.000
O13      0.42499        3.05806       15.10715          1              O   0.000
O14      2.12340        8.00661       14.20063          1              O   0.000
O15      5.73889        5.48672       15.28701          1              O   0.000
O16      7.15816        2.97999       14.34678          1              O   0.000
O17      7.87071        1.83143       17.88518          1              O   0.000
O18     -1.59815        4.37844       13.72406          1              O   0.000
O19      0.18296        2.45858       10.54242          1              O   0.000
O20      0.16274        6.42156       17.90003          1              O   0.000
O21     -0.10163        6.56544       20.57632          1              O   0.000
O22      2.65258        6.94083       21.47738          1              O   0.000
O23      8.49504        0.73200       15.39153          1              O   0.000
O24     -3.66931        8.96030       17.32064          1              O   0.000
O25     -4.39005        8.38718       13.38953          1              O   0.000
O26      4.40218        6.84606       13.19149          1              O   0.000
O27      5.82173        4.48546       22.17241          1              O   0.000
O28      0.20367        0.38095       15.38437          1              O   0.000
O29      1.49532        2.79134       22.42830          1              O   0.000
O30     -0.73881        3.91580       21.42524          1              O   0.000
O31      4.84367        1.59812       15.36657          1              O   0.000
O32      7.81824        2.84257       21.45429          1              O   0.000
O33      3.23544        4.11946       21.10998          1              O   0.000
O34      6.23200        3.06810       11.78498          1              O   0.000
O35      7.27162        6.18666       20.60294          1              O   0.000
O36      3.90411        4.51847       12.11080          1              O   0.000
O37     -2.26853        6.87751       14.33014          1              O   0.000
O38      7.38528        4.60632       18.25435          1              O   0.000
O39      2.99042        3.61896       14.62270          1              O   0.000
O40      7.01518        0.13609       21.09191          1              O   0.000
O41     -0.89841        1.71031       19.23043          1              O   0.000
O42      4.73042        1.17743       10.67052          1              O   0.000
O43     -0.39546        8.78984       13.78315          1              O   0.000
O44     -1.13933        9.15429       20.51540          1              O   0.000
O45      3.12769        3.34820       18.60170          1              O   0.000
O46      1.74919        8.84659       18.49372          1              O   0.000
O47      3.95809        0.90689       17.99660          1              O   0.000
O48      1.70519        4.54802        9.94801          1              O   0.000
O49     -2.37420        6.58964       17.01998          1              O   0.000
O50      2.03576        0.57133       11.41742          1              O   0.000
O51      8.78723        3.70063       11.07344          1              O   0.000
O52     -5.02347        8.81525       19.62807          1              O   0.000
O53      1.92443        0.21844       21.80566          1              O   0.000
Pd1      5.50230        9.53026       30.00000          1              Pd  0.000
Pd2      5.39433        9.42780        7.00166          1              Pd  0.000
Pd3      1.38787        0.76978        4.54542          1              Pd  0.000
Pd4     -0.00006        1.58841        2.24610          1              Pd  0.000
Pd5     -2.75115        9.53026       30.00000          1              Pd  0.000
Pd6     -2.72597        9.45342        6.95208          1              Pd  0.000
Pd7      4.06409        0.78401        4.54087          1              Pd  0.000
Pd8      2.75109        1.58841        2.24610          1              Pd  0.000
Pd9     -0.00000        9.53026       30.00000          1              Pd  0.000
Pd10    -0.00264        9.47079        6.80925          1              Pd  0.000
Pd11     6.89150        0.80123        4.51416          1              Pd  0.000
Pd12     5.50224        1.58841        2.24610          1              Pd  0.000
Pd13     2.75115        9.53026       30.00000          1              Pd  0.000
Pd14     2.69968        9.46440        6.84384          1              Pd  0.000
Pd15     9.59933        0.77098        4.54268          1              Pd  0.000
Pd16     8.25339        1.58841        2.24610          1              Pd  0.000
Pd17     9.62902        2.38257       30.00000          1              Pd  0.000
Pd18     9.56318        2.47904        6.87834          1              Pd  0.000
Pd19    -0.02886        3.19846        4.57163          1              Pd  0.000
Pd20    -1.37563        3.97097        2.24610          1              Pd  0.000
Pd21     1.37557        2.38257       30.00000          1              Pd  0.000
Pd22     1.36756        2.50100        6.94457          1              Pd  0.000
Pd23     2.74822        3.17052        4.56854          1              Pd  0.000
Pd24     1.37552        3.97097        2.24610          1              Pd  0.000
Pd25     4.12672        2.38257       30.00000          1              Pd  0.000
Pd26     4.09939        2.49465        6.94864          1              Pd  0.000
Pd27     5.48392        3.20767        4.56537          1              Pd  0.000
Pd28     4.12667        3.97097        2.24610          1              Pd  0.000
Pd29     6.87787        2.38257       30.00000          1              Pd  0.000
Pd30     6.83908        2.54888        7.02062          1              Pd  0.000
Pd31     8.23239        3.16554        4.53445          1              Pd  0.000
Pd32     6.87782        3.97097        2.24610          1              Pd  0.000
Pd33     8.25345        4.76513       30.00000          1              Pd  0.000
Pd34     8.20019        4.79340        6.77266          1              Pd  0.000
Pd35    -1.36370        5.56060        4.48395          1              Pd  0.000
Pd36    -2.75121        6.35354        2.24610          1              Pd  0.000
Pd37    -0.00000        4.76513       30.00000          1              Pd  0.000
Pd38    -0.05687        4.84423        6.99755          1              Pd  0.000
Pd39     1.35430        5.57325        4.55499          1              Pd  0.000
Pd40    -0.00006        6.35354        2.24610          1              Pd  0.000
Pd41     2.75115        4.76513       30.00000          1              Pd  0.000
Pd42     2.74403        4.81680        7.00110          1              Pd  0.000
Pd43     4.10495        5.56296        4.51058          1              Pd  0.000
Pd44     2.75109        6.35354        2.24610          1              Pd  0.000
Pd45     5.50230        4.76513       30.00000          1              Pd  0.000
Pd46     5.45084        4.81553        6.80118          1              Pd  0.000
Pd47     6.84015        5.57813        4.49982          1              Pd  0.000
Pd48     5.50224        6.35354        2.24610          1              Pd  0.000
Pd49     6.87787        7.14770       30.00000          1              Pd  0.000
Pd50     6.82797        7.07419        6.78589          1              Pd  0.000
Pd51    -2.74841        7.96445        4.53570          1              Pd  0.000
Pd52    -4.12678        8.73611        2.24610          1              Pd  0.000
Pd53    -1.37558        7.14770       30.00000          1              Pd  0.000
Pd54    -1.35335        7.14686        6.87154          1              Pd  0.000
Pd55    -0.01499        7.96498        4.55801          1              Pd  0.000
Pd56    -1.37563        8.73611        2.24610          1              Pd  0.000
Pd57     1.37557        7.14770       30.00000          1              Pd  0.000
Pd58     1.35956        7.16076        6.90987          1              Pd  0.000
Pd59     2.72211        7.97335        4.52070          1              Pd  0.000
Pd60     1.37552        8.73611        2.24610          1              Pd  0.000
Pd61     4.12672        7.14770       30.00000          1              Pd  0.000
Pd62     4.10421        7.13059        6.81299          1              Pd  0.000
Pd63     5.48162        7.96505        4.50755          1              Pd  0.000
Pd64     4.12667        8.73611        2.24610          1              Pd  0.000
end
end

!DATE Mon Jan 01 12:00:00 2000
PBC   11.00460  11.00460  30.00000  90.00000  90.00000 120.00001 (P1)
H1       2.66520        6.48793        5.85099          1              H   0.000
H2       1.15737        4.11105        5.73357          1              H   0.000
H3      -0.00645        1.54551        5.29614          1              H   0.000
H4       5.48283        1.59442        5.27520          1              H   0.000
H5      -2.67933        6.28684        5.58839          1              H   0.000
H6       1.91288        4.57932        8.76582          1              H   0.000
H7       4.16150        4.50369       17.96472          1              H   0.000
H8       0.42607        3.44126       16.82948          1              H   0.000
H9      -0.23473        3.56886       14.56492          1              H   0.000
H10      4.14660        6.53697       18.57392          1              H   0.000
H11      3.12548        7.82527       18.69236          1              H   0.000
H12      2.44634        5.20904       15.72457          1              H   0.000
H13     -1.41880        7.53533       10.35156          1              H   0.000
H14     -2.44440        8.50252       11.05596          1              H   0.000
H15      1.35073        3.29125       14.80003          1              H   0.000
H16      0.31662        4.60606       17.89577          1              H   0.000
H17      4.97054        5.34469       16.81557          1              H   0.000
H18      1.50723        6.08320       16.70450          1              H   0.000
H19      2.09526        7.27993       14.91181          1              H   0.000
H20      6.10772        4.64113       14.94897          1              H   0.000
H21      5.19912        5.88676       14.56177          1              H   0.000
H22      0.03307        2.06624        9.60918          1              H   0.000
H23     -0.68909        2.79018       10.84088          1              H   0.000
H24      6.79996        2.92389       13.41410          1              H   0.000
H25      7.98348        3.54311       14.24937          1              H   0.000
H26      8.14697        1.59205       16.96622          1              H   0.000
H27      8.73225        1.75698       18.43153          1              H   0.000
H28     -1.82055        5.34928       13.90380          1              H   0.000
H29     -1.71126        4.25553       12.74723          1              H   0.000
H30      2.45181        8.82999       14.67341          1              H   0.000
H31      0.10181        6.45696       18.90785          1              H   0.000
H32     -0.78298        6.51636       17.56576          1              H   0.000
H33     -0.60360        7.42656       20.63186          1              H   0.000
H34      0.76012        6.71530       21.02602          1              H   0.000
H35      3.29438        6.90839       22.21030          1              H   0.000
H36      9.49243        0.63810       15.38584          1              H   0.000
H37      8.21300        1.50349       14.84142          1              H   0.000
H38     -3.25845        8.05171       17.20185          1              H   0.000
H39      5.17506        7.47489       13.10819          1              H   0.000
H40      3.59527        7.35998       13.49135          1              H   0.000
H41      4.93286        4.29739       21.77717          1              H   0.000
H42      6.23545        5.20878       21.62506          1              H   0.000
H43      5.16917        8.25107       19.45546          1              H   0.000
H44      0.76150        0.05407       16.15952          1              H   0.000
H45      0.38776        1.35691       15.26995          1              H   0.000
H46      0.61706        3.11632       22.08093          1              H   0.000
H47      1.58574        1.81438       22.21082          1              H   0.000
H48     -0.78126        4.87241       21.19977          1              H   0.000
H49     -1.65962        3.52281       21.37184          1              H   0.000
H50      5.71031        2.05236       15.25278          1              H   0.000
H51      4.88651        0.80873       14.76256          1              H   0.000
H52      7.57799        1.89162       21.36091          1              H   0.000
H53      7.02108        3.34299       21.80537          1              H   0.000
H54      2.56215        3.55274       21.67435          1              H   0.000
H55      2.89993        5.04055       21.18685          1              H   0.000
H56     -4.17463        9.39917       21.10191          1              H   0.000
H57      5.46794        3.69860       11.83565          1              H   0.000
H58      5.80191        2.23407       11.42564          1              H   0.000
H59     -4.05646        7.05565       20.28297          1              H   0.000
H60      7.40409        5.61799       19.80498          1              H   0.000
H61      3.27420        4.55462       11.37700          1              H   0.000
H62      4.08550        5.48295       12.40243          1              H   0.000
H63      3.18832        7.06400       20.62253          1              H   0.000
H64     -1.54253        7.55511       14.21397          1              H   0.000
H65     -3.09440        7.32696       13.99101          1              H   0.000
H66      1.92138        8.91825       21.57914          1              H   0.000
H67      7.56437        3.63151       18.17819          1              H   0.000
H68      3.60711        2.88978       14.91306          1              H   0.000
H69      3.28822        3.87930       13.71644          1              H   0.000
H70      6.39911        4.73143       18.12736          1              H   0.000
H71     -0.35548        0.89984       19.40358          1              H   0.000
H72     -0.30697        2.41261       18.87139          1              H   0.000
H73      4.92646        1.33345        9.70738          1              H   0.000
H74      4.67812        0.18848       10.76328          1              H   0.000
H75      0.55888        8.46014       13.89333          1              H   0.000
H76     -0.61183        8.68537       12.83034          1              H   0.000
H77      4.29616        0.01225       19.60660          1              H   0.000
H78     -0.27664        9.49683       20.87348          1              H   0.000
H79      2.17812        3.45367       18.30694          1              H   0.000
H80      3.14943        3.61364       19.59065          1              H   0.000
H81      1.01483        8.34575       18.07810          1              H   0.000
H82      4.44545        1.07079       17.15311          1              H   0.000
H83      3.65208        1.83071       18.28632          1              H   0.000
H84      1.07173        3.63995       10.12715          1              H   0.000
H85      1.01893        5.26845        9.95365          1              H   0.000
H86     -2.85215        5.77588       17.38815          1              H   0.000
H87      1.29928        1.17055       11.16073          1              H   0.000
H88     -2.41545        6.56237       16.02600          1              H   0.000
H89      2.86930        1.06477       11.20158          1              H   0.000
H90     -2.14728        4.29165       10.28886          1              H   0.000
H91      1.62608        9.39013       20.13980          1              H   0.000
H92      7.83129        3.45786       11.19373          1              H   0.000
H93     -4.03163        9.01323       12.71383          1              H   0.000
H94     -4.70478        8.98023       14.14899          1              H   0.000
H95     -4.51963        8.84729       18.76078          1              H   0.000
H96      2.61463        0.02899       17.54646          1              H   0.000
H97      2.83266        0.04249       21.45563          1              H   0.000
H98      7.32172        0.25447       18.12864          1              H   0.000
O1       8.22613        1.53037        8.03267          1              O   0.000
O2       5.46618        1.50546        8.08166          1              O   0.000
O3       2.73719        1.61377        8.09210          1              O   0.000
O4      -0.06463        1.63299        8.09782          1              O   0.000
O5      -4.16344        8.53392        8.09821          1              O   0.000
O6      -0.85036        5.30009        8.90580          1              O   0.000
O7      -1.29441        6.63137        8.84024          1              O   0.000
O8       4.81886        5.24779       17.79897          1              O   0.000
O9       0.54947        3.64437       17.79622          1              O   0.000
O10      2.20571        6.11871       16.00525          1              O   0.000
O11      3.83420        7.30081       19.15923          1              O   0.000
O12     -1.52284        8.15797       11.11318          1              O   0.000
O13      0.42425        3.05599       15.10423          1              O   0.000
O14      2.12573        8.00507       14.19967          1              O   0.000
O15      5.74096        5.48732       15.28546          1              O   0.000
O16      7.15851        2.98024       14.34683          1              O   0.000
O17      7.87041        1.83174       17.88546          1              O   0.000
O18     -1.59676        4.38015       13.72239          1              O   0.000
O19      0.22073        2.53169       10.49977          1              O   0.000
O20      0.16344        6.42134       17.89996          1              O   0.000
O21     -0.10027        6.56626       20.57264          1              O   0.000
O22      2.65220        6.94128       21.47790          1              O   0.000
O23      8.49529        0.72919       15.38846          1              O   0.000
O24     -3.66914        8.96145       17.31652          1              O   0.000
O25     -4.39421        8.38603       13.38995          1              O   0.000
O26      4.39941        6.84594       13.18739          1              O   0.000
O27      5.82077        4.48589       22.17359          1              O   0.000
O28      0.20490        0.37941       15.38337          1              O   0.000
O29      1.49714        2.79256       22.42752          1              O   0.000
O30     -0.73800        3.91525       21.42304          1              O   0.000
O31      4.84233        1.60016       15.36306          1              O   0.000
O32      7.81786        2.84316       21.45242          1              O   0.000
O33      3.23338        4.11790       21.10696          1              O   0.000
O34      6.23747        3.06548       11.78266          1              O   0.000
O35      7.27309        6.18777       20.60282          1              O   0.000
O36      3.90941        4.52325       12.11715          1              O   0.000
O37     -2.26791        6.87659       14.32728          1              O   0.000
O38      7.38568        4.60643       18.25037          1              O   0.000
O39      2.99087        3.61643       14.62445          1              O   0.000
O40      7.01486        0.13527       21.09240          1              O   0.000
O41     -0.90049        1.70779       19.22606          1              O   0.000
O42      4.72664        1.17996       10.66884          1              O   0.000
O43     -0.39514        8.78962       13.78220          1              O   0.000
O44     -1.13814        9.15315       20.51503          1              O   0.000
O45      3.12880        3.34847       18.60233          1              O   0.000
O46      1.74994        8.84622       18.49172          1              O   0.000
O47      3.95644        0.90727       17.99619          1              O   0.000
O48      1.68113        4.53562        9.85319          1              O   0.000
O49     -2.37493        6.58942       17.02058          1              O   0.000
O50      2.03927        0.57752       11.42518          1              O   0.000
O51      8.79995        3.69637       11.06593          1              O   0.000
O52     -5.02424        8.81553       19.62737          1              O   0.000
O53      1.92445        0.21779       21.80674          1              O   0.000
Pd1      5.50230        9.53026       30.00000          1              Pd  0.000
Pd2      5.39306        9.42924        7.00596          1              Pd  0.000
Pd3      1.38663        0.76957        4.54505          1              Pd  0.000
Pd4     -0.00006        1.58841        2.24610          1              Pd  0.000
Pd5     -2.75115        9.53026       30.00000          1              Pd  0.000
Pd6     -2.72830        9.45612        6.95262          1              Pd  0.000
Pd7      4.06348        0.78454        4.54146          1              Pd  0.000
Pd8      2.75109        1.58841        2.24610          1              Pd  0.000
Pd9     -0.00000        9.53026       30.00000          1              Pd  0.000
Pd10    -0.00506        9.46925        6.80971          1              Pd  0.000
Pd11     6.89067        0.80107        4.51444          1              Pd  0.000
Pd12     5.50224        1.58841        2.24610          1              Pd  0.000
Pd13     2.75115        9.53026       30.00000          1              Pd  0.000
Pd14     2.69816        9.46375        6.84388          1              Pd  0.000
Pd15     9.59908        0.77171        4.54408          1              Pd  0.000
Pd16     8.25339        1.58841        2.24610          1              Pd  0.000
Pd17     9.62902        2.38257       30.00000          1              Pd  0.000
Pd18     9.56161        2.48045        6.88292          1              Pd  0.000
Pd19    -0.02961        3.19854        4.57196          1              Pd  0.000
Pd20    -1.37563        3.97097        2.24610          1              Pd  0.000
Pd21     1.37557        2.38257       30.00000          1              Pd  0.000
Pd22     1.36185        2.50515        6.94643          1              Pd  0.000
Pd23     2.74711        3.16964        4.56722          1              Pd  0.000
Pd24     1.37552        3.97097        2.24610          1              Pd  0.000
Pd25     4.12672        2.38257       30.00000          1              Pd  0.000
Pd26     4.09935        2.49670        6.95177          1              Pd  0.000
Pd27     5.48371        3.20759        4.56554          1              Pd  0.000
Pd28     4.12667        3.97097        2.24610          1              Pd  0.000
Pd29     6.87787        2.38257       30.00000          1              Pd  0.000
Pd30     6.83597        2.54735        7.02241          1              Pd  0.000
Pd31     8.23206        3.16514        4.53534          1              Pd  0.000
Pd32     6.87782        3.97097        2.24610          1              Pd  0.000
Pd33     8.25345        4.76513       30.00000          1              Pd  0.000
Pd34     8.19290        4.79339        6.77086          1              Pd  0.000
Pd35    -1.36606        5.56166        4.48334          1              Pd  0.000
Pd36    -2.75121        6.35354        2.24610          1              Pd  0.000
Pd37    -0.00000        4.76513       30.00000          1              Pd  0.000
Pd38    -0.06477        4.84635        6.98618          1              Pd  0.000
Pd39     1.35297        5.57515        4.55125          1              Pd  0.000
Pd40    -0.00006        6.35354        2.24610          1              Pd  0.000
Pd41     2.75115        4.76513       30.00000          1              Pd  0.000
Pd42     2.75250        4.81719        6.95695          1              Pd  0.000
Pd43     4.10785        5.56543        4.50331          1              Pd  0.000
Pd44     2.75109        6.35354        2.24610          1              Pd  0.000
Pd45     5.50230        4.76513       30.00000          1              Pd  0.000
Pd46     5.44955        4.81631        6.80122          1              Pd  0.000
Pd47     6.83954        5.57993        4.49866          1              Pd  0.000
Pd48     5.50224        6.35354        2.24610          1              Pd  0.000
Pd49     6.87787        7.14770       30.00000          1              Pd  0.000
Pd50     6.82667        7.07434        6.78575          1              Pd  0.000
Pd51    -2.74879        7.96490        4.53693          1              Pd  0.000
Pd52    -4.12678        8.73611        2.24610          1              Pd  0.000
Pd53    -1.37558        7.14770       30.00000          1              Pd  0.000
Pd54    -1.35617        7.14490        6.87598          1              Pd  0.000
Pd55    -0.01572        7.96514        4.55791          1              Pd  0.000
Pd56    -1.37563        8.73611        2.24610          1              Pd  0.000
Pd57     1.37557        7.14770       30.00000          1              Pd  0.000
Pd58     1.35637        7.15956        6.90955          1              Pd  0.000
Pd59     2.72187        7.97309        4.52153          1              Pd  0.000
Pd60     1.37552        8.73611        2.24610          1              Pd  0.000
Pd61     4.12672        7.14770       30.00000          1              Pd  0.000
Pd62     4.10295        7.13185        6.81368          1              Pd  0.000
Pd63     5.48104        7.96664        4.50809          1              Pd  0.000
Pd64     4.12667        8.73611        2.24610          1              Pd  0.000
end
end

!DATE Mon Jan 01 12:00:00 2000
PBC   11.00460  11.00460  30.00000  90.00000  90.00000 120.00001 (P1)
H1       2.66513        6.46879        5.86150          1              H   0.000
H2       1.16905        4.11119        5.74206          1              H   0.000
H3      -0.00704        1.54400        5.30738          1              H   0.000
H4       5.48237        1.59425        5.27581          1              H   0.000
H5      -2.67873        6.28749        5.59039          1              H   0.000
H6       1.92486        4.53268        8.89689          1              H   0.000
H7       4.16085        4.50258       17.96654          1              H   0.000
H8       0.42510        3.44134       16.83130          1              H   0.000
H9      -0.23389        3.57011       14.56567          1              H   0.000
H10      4.14584        6.53724       18.57453          1              H   0.000
H11      3.12488        7.82552       18.69252          1              H   0.000
H12      2.44518        5.20947       15.72818          1              H   0.000
H13     -1.40648        7.53992       10.34345          1              H   0.000
H14     -2.44067        8.49281       11.05364          1              H   0.000
H15      1.35132        3.29100       14.80062          1              H   0.000
H16      0.31705        4.60700       17.89669          1              H   0.000
H17      4.96901        5.34372       16.81646          1              H   0.000
H18      1.50581        6.08574       16.70650          1              H   0.000
H19      2.09484        7.27928       14.91144          1              H   0.000
H20      6.10733        4.64082       14.94879          1              H   0.000
H21      5.19884        5.88604       14.56061          1              H   0.000
H22      0.05398        2.09093        9.49859          1              H   0.000
H23     -0.67130        2.86636       10.79311          1              H   0.000
H24      6.80259        2.92242       13.41335          1              H   0.000
H25      7.98273        3.54382       14.25092          1              H   0.000
H26      8.14664        1.59242       16.96697          1              H   0.000
H27      8.73191        1.75649       18.43205          1              H   0.000
H28     -1.82124        5.35295       13.90410          1              H   0.000
H29     -1.70824        4.26122       12.74731          1              H   0.000
H30      2.45235        8.82904       14.67287          1              H   0.000
H31      0.10320        6.45753       18.90865          1              H   0.000
H32     -0.78252        6.51634       17.56685          1              H   0.000
H33     -0.60228        7.42727       20.63050          1              H   0.000
H34      0.76097        6.71490       21.02525          1              H   0.000
H35      3.29330        6.90675       22.21121          1              H   0.000
H36      9.49289        0.63673       15.38624          1              H   0.000
H37      8.21391        1.50299       14.84190          1              H   0.000
H38     -3.25886        8.05232       17.20107          1              H   0.000
H39      5.17291        7.47527       13.10844          1              H   0.000
H40      3.59268        7.36005       13.49119          1              H   0.000
H41      4.93247        4.29722       21.77725          1              H   0.000
H42      6.23443        5.20913       21.62632          1              H   0.000
H43      5.16843        8.25065       19.45508          1              H   0.000
H44      0.76303        0.05193       16.15943          1              H   0.000
H45      0.38799        1.35489       15.27019          1              H   0.000
H46      0.61827        3.11718       22.08124          1              H   0.000
H47      1.58716        1.81556       22.21031          1              H   0.000
H48     -0.78208        4.87189       21.20065          1              H   0.000
H49     -1.65946        3.52251       21.37293          1              H   0.000
H50      5.70972        2.05217       15.25282          1              H   0.000
H51      4.88634        0.80883       14.76092          1              H   0.000
H52      7.57829        1.89204       21.36220          1              H   0.000
H53      7.02087        3.34339       21.80445          1              H   0.000
H54      2.55918        3.55084       21.67298          1              H   0.000
H55      2.89914        5.03910       21.18551          1              H   0.000
H56     -4.17460        9.39883       21.10341          1              H   0.000
H57      5.48284        3.70115       11.83293          1              H   0.000
H58      5.80809        2.23574       11.42109          1              H   0.000
H59     -4.05588        7.05673       20.28294          1              H   0.000
H60      7.40498        5.61921       19.80543          1              H   0.000
H61      3.28670        4.55965       11.37271          1              H   0.000
H62      4.09074        5.48445       12.40482          1              H   0.000
H63      3.18849        7.06417       20.62405          1              H   0.000
H64     -1.54218        7.55496       14.21271          1              H   0.000
H65     -3.09471        7.32507       13.99127          1              H   0.000
H66      1.92115        8.91734       21.58026          1              H   0.000
H67      7.56459        3.63116       18.17829          1              H   0.000
H68      3.60735        2.88752       14.91362          1              H   0.000
H69      3.29033        3.87903       13.71769          1              H   0.000
H70      6.39900        4.73099       18.12746          1              H   0.000
H71     -0.35702        0.89811       19.40320          1              H   0.000
H72     -0.30830        2.41247       18.87508          1              H   0.000
H73      4.92403        1.33446        9.70586          1              H   0.000
H74      4.68053        0.19039       10.76376          1              H   0.000
H75      0.55924        8.45901       13.89293          1              H   0.000
H76     -0.61041        8.68327       12.82905          1              H   0.000
H77      4.29655        0.01235       19.60711          1              H   0.000
H78     -0.27594        9.49641       20.87382          1              H   0.000
H79      2.17924        3.45358       18.30802          1              H   0.000
H80      3.14990        3.61418       19.59258          1              H   0.000
H81      1.01361        8.34639       18.07881          1              H   0.000
H82      4.44485        1.07143       17.15405          1              H   0.000
H83      3.65122        1.83139       18.28727          1              H   0.000
H84      0.90412        3.47494       10.18739          1              H   0.000
H85      0.97411        5.25814        9.88759          1              H   0.000
H86     -2.85287        5.77544       17.39016          1              H   0.000
H87      1.31710        1.16769       11.15040          1              H   0.000
H88     -2.41641        6.56074       16.02793          1              H   0.000
H89      2.88420        1.06307       11.19447          1              H   0.000
H90     -2.14153        4.30051       10.28092          1              H   0.000
H91      1.62711        9.38975       20.14094          1              H   0.000
H92      7.86033        3.44033       11.18715          1              H   0.000
H93     -4.03105        9.01101       12.71754          1              H   0.000
H94     -4.70660        8.97988       14.15143          1              H   0.000
H95     -4.52107        8.84762       18.76032          1              H   0.000
H96      2.61420        0.03001       17.54516          1              H   0.000
H97      2.83248        0.04153       21.45719          1              H   0.000
H98      7.32094        0.25485       18.12900          1              H   0.000
O1       8.22509        1.52857        8.03263          1              O   0.000
O2       5.46298        1.50148        8.08415          1              O   0.000
O3       2.73285        1.62212        8.09294          1              O   0.000
O4      -0.06128        1.65664        8.16037          1              O   0.000
O5      -4.16478        8.53468        8.09955          1              O   0.000
O6      -0.80039        5.31863        8.92200          1              O   0.000
O7      -1.29844        6.63190        8.84636          1              O   0.000
O8       4.81799        5.24706       17.79970          1              O   0.000
O9       0.54990        3.64522       17.79726          1              O   0.000
O10      2.20219        6.11958       16.00493          1              O   0.000
O11      3.83384        7.30137       19.15938          1              O   0.000
O12     -1.51727        8.15589       11.11089          1              O   0.000
O13      0.42406        3.05337       15.10178          1              O   0.000
O14      2.12590        8.00444       14.19922          1              O   0.000
O15      5.74232        5.48811       15.28403          1              O   0.000
O16      7.15908        2.97943       14.34669          1              O   0.000
O17      7.86971        1.83209       17.88585          1              O   0.000
O18     -1.59802        4.38291       13.72175          1              O   0.000
O19      0.23941        2.58803       10.44290          1              O   0.000
O20      0.16391        6.42123       17.90029          1              O   0.000
O21     -0.09845        6.56733       20.56963          1              O   0.000
O22      2.65231        6.94142       21.47977          1              O   0.000
O23      8.49584        0.72751       15.38718          1              O   0.000
O24     -3.66924        8.96247       17.31357          1              O   0.000
O25     -4.39639        8.38516       13.39171          1              O   0.000
O26      4.39773        6.84704       13.18787          1              O   0.000
O27      5.81948        4.48680       22.17485          1              O   0.000
O28      0.20584        0.37724       15.38298          1              O   0.000
O29      1.49871        2.79367       22.42701          1              O   0.000
O30     -0.73722        3.91395       21.41943          1              O   0.000
O31      4.84125        1.60056       15.36073          1              O   0.000
O32      7.81726        2.84400       21.45039          1              O   0.000
O33      3.23137        4.11619       21.10468          1              O   0.000
O34      6.25100        3.06464       11.77538          1              O   0.000
O35      7.27493        6.18941       20.60289          1              O   0.000
O36      3.92051        4.52506       12.11614          1              O   0.000
O37     -2.26710        6.87543       14.32526          1              O   0.000
O38      7.38584        4.60626       18.24815          1              O   0.000
O39      2.99077        3.61387       14.62471          1              O   0.000
O40      7.01504        0.13453       21.09337          1              O   0.000
O41     -0.90245        1.70516       19.22306          1              O   0.000
O42      4.72234        1.18218       10.66791          1              O   0.000
O43     -0.39498        8.78837       13.78117          1              O   0.000
O44     -1.13721        9.15243       20.51505          1              O   0.000
O45      3.12977        3.34847       18.60340          1              O   0.000
O46      1.75018        8.84601       18.49070          1              O   0.000
O47      3.95489        0.90765       17.99635          1              O   0.000
O48      1.67096        4.55265        9.88244          1              O   0.000
O49     -2.37614        6.58949       17.02206          1              O   0.000
O50      2.05148        0.58504       11.43376          1              O   0.000
O51      8.82741        3.68765       11.04628          1              O   0.000
O52     -5.02508        8.81544       19.62686          1              O   0.000
O53      1.92444        0.21735       21.80804          1              O   0.000
Pd1      5.50230        9.53026       30.00000          1              Pd  0.000
Pd2      5.39109        9.43659        7.02599          1              Pd  0.000
Pd3      1.38431        0.76976        4.54672          1              Pd  0.000
Pd4     -0.00006        1.58841        2.24610          1              Pd  0.000
Pd5     -2.75115        9.53026       30.00000          1              Pd  0.000
Pd6     -2.73186        9.46089        6.95350          1              Pd  0.000
Pd7      4.06244        0.78444        4.54273          1              Pd  0.000
Pd8      2.75109        1.58841        2.24610          1              Pd  0.000
Pd9     -0.00000        9.53026       30.00000          1              Pd  0.000
Pd10    -0.00823        9.46663        6.81064          1              Pd  0.000
Pd11     6.88998        0.80051        4.51512          1              Pd  0.000
Pd12     5.50224        1.58841        2.24610          1              Pd  0.000
Pd13     2.75115        9.53026       30.00000          1              Pd  0.000
Pd14     2.69650        9.46318        6.84382          1              Pd  0.000
Pd15     9.59891        0.77316        4.54753          1              Pd  0.000
Pd16     8.25339        1.58841        2.24610          1              Pd  0.000
Pd17     9.62902        2.38257       30.00000          1              Pd  0.000
Pd18     9.56205        2.48229        6.89315          1              Pd  0.000
Pd19    -0.03016        3.19932        4.57535          1              Pd  0.000
Pd20    -1.37563        3.97097        2.24610          1              Pd  0.000
Pd21     1.37557        2.38257       30.00000          1              Pd  0.000
Pd22     1.35530        2.51252        6.95327          1              Pd  0.000
Pd23     2.74513        3.16495        4.56010          1              Pd  0.000
Pd24     1.37552        3.97097        2.24610          1              Pd  0.000
Pd25     4.12672        2.38257       30.00000          1              Pd  0.000
Pd26     4.10091        2.49857        6.95549          1              Pd  0.000
Pd27     5.48378        3.20767        4.56553          1              Pd  0.000
Pd28     4.12667        3.97097        2.24610          1              Pd  0.000
Pd29     6.87787        2.38257       30.00000          1              Pd  0.000
Pd30     6.83334        2.54491        7.02513          1              Pd  0.000
Pd31     8.23251        3.16407        4.53844          1              Pd  0.000
Pd32     6.87782        3.97097        2.24610          1              Pd  0.000
Pd33     8.25345        4.76513       30.00000          1              Pd  0.000
Pd34     8.18616        4.79339        6.77073          1              Pd  0.000
Pd35    -1.36871        5.56237        4.48384          1              Pd  0.000
Pd36    -2.75121        6.35354        2.24610          1              Pd  0.000
Pd37    -0.00000        4.76513       30.00000          1              Pd  0.000
Pd38    -0.07132        4.84926        6.98021          1              Pd  0.000
Pd39     1.34886        5.57801        4.53955          1              Pd  0.000
Pd40    -0.00006        6.35354        2.24610          1              Pd  0.000
Pd41     2.75115        4.76513       30.00000          1              Pd  0.000
Pd42     2.76450        4.81758        6.88750          1              Pd  0.000
Pd43     4.11319        5.56937        4.49210          1              Pd  0.000
Pd44     2.75109        6.35354        2.24610          1              Pd  0.000
Pd45     5.50230        4.76513       30.00000          1              Pd  0.000
Pd46     5.45295        4.81740        6.79892          1              Pd  0.000
Pd47     6.83973        5.58227        4.49719          1              Pd  0.000
Pd48     5.50224        6.35354        2.24610          1              Pd  0.000
Pd49     6.87787        7.14770       30.00000          1              Pd  0.000
Pd50     6.82674        7.07671        6.78663          1              Pd  0.000
Pd51    -2.74903        7.96647        4.53869          1              Pd  0.000
Pd52    -4.12678        8.73611        2.24610          1              Pd  0.000
Pd53    -1.37558        7.14770       30.00000          1              Pd  0.000
Pd54    -1.36024        7.14435        6.88197          1              Pd  0.000
Pd55    -0.01729        7.96552        4.55827          1              Pd  0.000
Pd56    -1.37563        8.73611        2.24610          1              Pd  0.000
Pd57     1.37557        7.14770       30.00000          1              Pd  0.000
Pd58     1.35374        7.15925        6.90650          1              Pd  0.000
Pd59     2.72168        7.97363        4.52193          1              Pd  0.000
Pd60     1.37552        8.73611        2.24610          1              Pd  0.000
Pd61     4.12672        7.14770       30.00000          1              Pd  0.000
Pd62     4.10564        7.13848        6.81173          1              Pd  0.000
Pd63     5.48125        7.97094        4.50959          1              Pd  0.000
Pd64     4.12667        8.73611        2.24610          1              Pd  0.000
end
end

!DATE Mon Jan 01 12:00:00 2000
PBC   11.00460  11.00460  30.00000  90.00000  90.00000 120.00001 (P1)
H1       2.66719        6.44936        5.87075          1              H   0.000
H2       1.18960        4.10684        5.74789          1              H   0.000
H3      -0.00842        1.54002        5.33429          1              H   0.000
H4       5.48181        1.59450        5.27518          1              H   0.000
H5      -2.67669        6.28834        5.59376          1              H   0.000
H6       2.01440        4.50232        9.01170          1              H   0.000
H7       4.16077        4.50297       17.96648          1              H   0.000
H8       0.42508        3.44101       16.83201          1              H   0.000
H9      -0.23279        3.56984       14.56511          1              H   0.000
H10      4.14510        6.53711       18.57456          1              H   0.000
H11      3.12424        7.82574       18.69295          1              H   0.000
H12      2.44257        5.20979       15.72945          1              H   0.000
H13     -1.38308        7.54607       10.34147          1              H   0.000
H14     -2.43035        8.48652       11.05276          1              H   0.000
H15      1.35133        3.28992       14.79934          1              H   0.000
H16      0.31727        4.60705       17.89704          1              H   0.000
H17      4.96864        5.34377       16.81609          1              H   0.000
H18      1.50367        6.08745       16.70665          1              H   0.000
H19      2.09386        7.27925       14.91032          1              H   0.000
H20      6.10600        4.64111       14.94813          1              H   0.000
H21      5.19864        5.88785       14.56195          1              H   0.000
H22      0.02721        2.02934        9.29093          1              H   0.000
H23     -0.70188        2.87093       10.76978          1              H   0.000
H24      6.80780        2.92086       13.41005          1              H   0.000
H25      7.98332        3.54502       14.24898          1              H   0.000
H26      8.14504        1.59225       16.96570          1              H   0.000
H27      8.72953        1.75633       18.43091          1              H   0.000
H28     -1.82266        5.35556       13.90268          1              H   0.000
H29     -1.69640        4.26656       12.74509          1              H   0.000
H30      2.45196        8.82842       14.67345          1              H   0.000
H31      0.10330        6.45806       18.90805          1              H   0.000
H32     -0.78333        6.51668       17.56693          1              H   0.000
H33     -0.60054        7.42851       20.62887          1              H   0.000
H34      0.76253        6.71585       21.02399          1              H   0.000
H35      3.29272        6.90470       22.21247          1              H   0.000
H36      9.49320        0.63561       15.38634          1              H   0.000
H37      8.21522        1.50243       14.84132          1              H   0.000
H38     -3.25897        8.05282       17.20013          1              H   0.000
H39      5.17141        7.47973       13.11049          1              H   0.000
H40      3.59126        7.35994       13.48976          1              H   0.000
H41      4.93122        4.29801       21.77706          1              H   0.000
H42      6.23367        5.21071       21.62610          1              H   0.000
H43      5.16823        8.25064       19.45468          1              H   0.000
H44      0.76318        0.05161       16.15836          1              H   0.000
H45      0.38804        1.35422       15.26886          1              H   0.000
H46      0.61810        3.11688       22.07984          1              H   0.000
H47      1.58713        1.81469       22.21060          1              H   0.000
H48     -0.78143        4.87171       21.19895          1              H   0.000
H49     -1.65951        3.52177       21.37059          1              H   0.000
H50      5.70914        2.05201       15.25025          1              H   0.000
H51      4.88619        0.80819       14.75864          1              H   0.000
H52      7.57798        1.89222       21.36218          1              H   0.000
H53      7.02019        3.34435       21.80475          1              H   0.000
H54      2.55961        3.55157       21.67264          1              H   0.000
H55      2.89746        5.03934       21.18431          1              H   0.000
H56     -4.17517        9.39891       21.10371          1              H   0.000
H57      5.50161        3.70608       11.82305          1              H   0.000
H58      5.81937        2.23892       11.41574          1              H   0.000
H59     -4.05500        7.05746       20.28275          1              H   0.000
H60      7.40543        5.61979       19.80506          1              H   0.000
H61      3.27974        4.57204       11.38056          1              H   0.000
H62      4.10141        5.48131       12.40509          1              H   0.000
H63      3.18859        7.06453       20.62453          1              H   0.000
H64     -1.54206        7.55542       14.21152          1              H   0.000
H65     -3.09523        7.32583       13.99161          1              H   0.000
H66      1.92119        8.91682       21.58094          1              H   0.000
H67      7.56392        3.63131       18.17716          1              H   0.000
H68      3.60691        2.88627       14.91177          1              H   0.000
H69      3.29287        3.87940       13.71651          1              H   0.000
H70      6.39832        4.73114       18.12677          1              H   0.000
H71     -0.35822        0.89625       19.40213          1              H   0.000
H72     -0.31013        2.41180       18.87605          1              H   0.000
H73      4.92051        1.33610        9.70783          1              H   0.000
H74      4.68403        0.19342       10.76760          1              H   0.000
H75      0.55967        8.45749       13.89302          1              H   0.000
H76     -0.60835        8.67981       12.82792          1              H   0.000
H77      4.29634        0.01298       19.60719          1              H   0.000
H78     -0.27568        9.49664       20.87382          1              H   0.000
H79      2.17841        3.45396       18.30789          1              H   0.000
H80      3.14955        3.61364       19.59165          1              H   0.000
H81      1.01352        8.34703       18.07906          1              H   0.000
H82      4.44415        1.07184       17.15369          1              H   0.000
H83      3.65066        1.83171       18.28710          1              H   0.000
H84      0.80366        3.34986       10.29536          1              H   0.000
H85      0.92707        5.23764        9.81057          1              H   0.000
H86     -2.85338        5.77621       17.39045          1              H   0.000
H87      1.32281        1.16792       11.13426          1              H   0.000
H88     -2.41642        6.56103       16.02807          1              H   0.000
H89      2.89249        1.06498       11.19313          1              H   0.000
H90     -2.14099        4.31915       10.27001          1              H   0.000
H91      1.62765        9.38989       20.14133          1              H   0.000
H92      7.87749        3.43532       11.17044          1              H   0.000
H93     -4.02982        9.01458       12.71792          1              H   0.000
H94     -4.70691        8.97974       14.15059          1              H   0.000
H95     -4.52113        8.84805       18.75911          1              H   0.000
H96      2.61375        0.03063       17.54403          1              H   0.000
H97      2.83240        0.04092       21.45824          1              H   0.000
H98      7.32049        0.25534       18.12904          1              H   0.000
O1       8.22613        1.52658        8.02583          1              O   0.000
O2       5.46133        1.49941        8.08268          1              O   0.000
O3       2.73103        1.62969        8.08743          1              O   0.000
O4      -0.05605        1.68878        8.20888          1              O   0.000
O5      -4.16541        8.53431        8.10070          1              O   0.000
O6      -0.73847        5.34208        8.92132          1              O   0.000
O7      -1.29375        6.62900        8.84612          1              O   0.000
O8       4.81747        5.24757       17.80013          1              O   0.000
O9       0.54873        3.64485       17.79903          1              O   0.000
O10      2.20177        6.12031       16.00717          1              O   0.000
O11      3.83290        7.30133       19.16022          1              O   0.000
O12     -1.50377        8.15726       11.11002          1              O   0.000
O13      0.42443        3.05516       15.10435          1              O   0.000
O14      2.12427        8.00509       14.19954          1              O   0.000
O15      5.74186        5.48806       15.28540          1              O   0.000
O16      7.16015        2.97915       14.34479          1              O   0.000
O17      7.86815        1.83224       17.88521          1              O   0.000
O18     -1.60056        4.38528       13.72109          1              O   0.000
O19      0.19921        2.53836       10.46498          1              O   0.000
O20      0.16336        6.42198       17.90045          1              O   0.000
O21     -0.09778        6.56763       20.57045          1              O   0.000
O22      2.65169        6.94121       21.47974          1              O   0.000
O23      8.49626        0.72866       15.38981          1              O   0.000
O24     -3.66982        8.96253       17.31490          1              O   0.000
O25     -4.39412        8.38674       13.39122          1              O   0.000
O26      4.39965        6.84873       13.19367          1              O   0.000
O27      5.81882        4.48751       22.17445          1              O   0.000
O28      0.20498        0.37690       15.38343          1              O   0.000
O29      1.49809        2.79327       22.42714          1              O   0.000
O30     -0.73680        3.91299       21.41749          1              O   0.000
O31      4.84187        1.59860       15.36083          1              O   0.000
O32      7.81696        2.84471       21.45101          1              O   0.000
O33      3.23142        4.11685       21.10606          1              O   0.000
O34      6.26766        3.06630       11.76479          1              O   0.000
O35      7.27517        6.18984       20.60314          1              O   0.000
O36      3.93400        4.52572       12.10820          1              O   0.000
O37     -2.26755        6.87666       14.32675          1              O   0.000
O38      7.38497        4.60621       18.25044          1              O   0.000
O39      2.99188        3.61386       14.62358          1              O   0.000
O40      7.01605        0.13477       21.09428          1              O   0.000
O41     -0.90384        1.70412       19.22523          1              O   0.000
O42      4.72343        1.18523       10.66942          1              O   0.000
O43     -0.39463        8.78711       13.78028          1              O   0.000
O44     -1.13732        9.15312       20.51556          1              O   0.000
O45      3.12899        3.34835       18.60371          1              O   0.000
O46      1.74918        8.84695       18.49253          1              O   0.000
O47      3.95511        0.90827       17.99704          1              O   0.000
O48      1.69191        4.61810        9.94573          1              O   0.000
O49     -2.37647        6.58982       17.02280          1              O   0.000
O50      2.05867        0.58845       11.43008          1              O   0.000
O51      8.83788        3.69822       11.02701          1              O   0.000
O52     -5.02503        8.81527       19.62664          1              O   0.000
O53      1.92392        0.21752       21.80894          1              O   0.000
Pd1      5.50230        9.53026       30.00000          1              Pd  0.000
Pd2      5.38852        9.43584        7.04630          1              Pd  0.000
Pd3      1.37998        0.77201        4.55104          1              Pd  0.000
Pd4     -0.00006        1.58841        2.24610          1              Pd  0.000
Pd5     -2.75115        9.53026       30.00000          1              Pd  0.000
Pd6     -2.73604        9.46649        6.95509          1              Pd  0.000
Pd7      4.06132        0.78480        4.54377          1              Pd  0.000
Pd8      2.75109        1.58841        2.24610          1              Pd  0.000
Pd9     -0.00000        9.53026       30.00000          1              Pd  0.000
Pd10    -0.01105        9.46530        6.81082          1              Pd  0.000
Pd11     6.88958        0.80041        4.51576          1              Pd  0.000
Pd12     5.50224        1.58841        2.24610          1              Pd  0.000
Pd13     2.75115        9.53026       30.00000          1              Pd  0.000
Pd14     2.69569        9.46267        6.84258          1              Pd  0.000
Pd15     9.60067        0.77597        4.55227          1              Pd  0.000
Pd16     8.25339        1.58841        2.24610          1              Pd  0.000
Pd17     9.62902        2.38257       30.00000          1              Pd  0.000
Pd18     9.55652        2.49064        6.89498          1              Pd  0.000
Pd19    -0.03013        3.19965        4.58024          1              Pd  0.000
Pd20    -1.37563        3.97097        2.24610          1              Pd  0.000
Pd21     1.37557        2.38257       30.00000          1              Pd  0.000
Pd22     1.35710        2.52623        6.95462          1              Pd  0.000
Pd23     2.74443        3.16149        4.55260          1              Pd  0.000
Pd24     1.37552        3.97097        2.24610          1              Pd  0.000
Pd25     4.12672        2.38257       30.00000          1              Pd  0.000
Pd26     4.10383        2.50009        6.95626          1              Pd  0.000
Pd27     5.48423        3.20798        4.56470          1              Pd  0.000
Pd28     4.12667        3.97097        2.24610          1              Pd  0.000
Pd29     6.87787        2.38257       30.00000          1              Pd  0.000
Pd30     6.83112        2.54326        7.02750          1              Pd  0.000
Pd31     8.23235        3.16418        4.54066          1              Pd  0.000
Pd32     6.87782        3.97097        2.24610          1              Pd  0.000
Pd33     8.25345        4.76513       30.00000          1              Pd  0.000
Pd34     8.17933        4.79772        6.77262          1              Pd  0.000
Pd35    -1.37132        5.56309        4.48404          1              Pd  0.000
Pd36    -2.75121        6.35354        2.24610          1              Pd  0.000
Pd37    -0.00000        4.76513       30.00000          1              Pd  0.000
Pd38    -0.07527        4.85332        6.97376          1              Pd  0.000
Pd39     1.34583        5.58058        4.52769          1              Pd  0.000
Pd40    -0.00006        6.35354        2.24610          1              Pd  0.000
Pd41     2.75115        4.76513       30.00000          1              Pd  0.000
Pd42     2.77258        4.82054        6.84767          1              Pd  0.000
Pd43     4.11766        5.57325        4.48286          1              Pd  0.000
Pd44     2.75109        6.35354        2.24610          1              Pd  0.000
Pd45     5.50230        4.76513       30.00000          1              Pd  0.000
Pd46     5.45658        4.81913        6.79554          1              Pd  0.000
Pd47     6.84049        5.58543        4.49604          1              Pd  0.000
Pd48     5.50224        6.35354        2.24610          1              Pd  0.000
Pd49     6.87787        7.14770       30.00000          1              Pd  0.000
Pd50     6.82902        7.07894        6.78777          1              Pd  0.000
Pd51    -2.74942        7.96864        4.54008          1              Pd  0.000
Pd52    -4.12678        8.73611        2.24610          1              Pd  0.000
Pd53    -1.37558        7.14770       30.00000          1              Pd  0.000
Pd54    -1.36298        7.14622        6.88535          1              Pd  0.000
Pd55    -0.01874        7.96607        4.55746          1              Pd  0.000
Pd56    -1.37563        8.73611        2.24610          1              Pd  0.000
Pd57     1.37557        7.14770       30.00000          1              Pd  0.000
Pd58     1.35277        7.16011        6.90006          1              Pd  0.000
Pd59     2.72227        7.97449        4.52087          1              Pd  0.000
Pd60     1.37552        8.73611        2.24610          1              Pd  0.000
Pd61     4.12672        7.14770       30.00000          1              Pd  0.000
Pd62     4.10869        7.14400        6.80822          1              Pd  0.000
Pd63     5.48213        7.97548        4.51047          1              Pd  0.000
Pd64     4.12667        8.73611        2.24610          1              Pd  0.000
end
end

!DATE Mon Jan 01 12:00:00 2000
PBC   11.00460  11.00460  30.00000  90.00000  90.00000 120.00001 (P1)
H1       2.67001        6.43925        5.86867          1              H   0.000
H2       1.23117        4.09333        5.73671          1              H   0.000
H3      -0.01028        1.53846        5.35239          1              H   0.000
H4       5.48132        1.59654        5.27242          1              H   0.000
H5      -2.66413        6.29717        5.60661          1              H   0.000
H6       2.13678        4.43844        9.19166          1              H   0.000
H7       4.16018        4.50339       17.96567          1              H   0.000
H8       0.42539        3.44042       16.83330          1              H   0.000
H9      -0.23136        3.57045       14.56637          1              H   0.000
H10      4.14402        6.53676       18.57545          1              H   0.000
H11      3.12356        7.82553       18.69447          1              H   0.000
H12      2.43893        5.20959       15.73252          1              H   0.000
H13     -1.32103        7.55234       10.35793          1              H   0.000
H14     -2.39943        8.47616       11.04870          1              H   0.000
H15      1.35229        3.29040       14.79845          1              H   0.000
H16      0.31612        4.60607       17.89836          1              H   0.000
H17      4.96959        5.34375       16.81633          1              H   0.000
H18      1.49997        6.08909       16.70789          1              H   0.000
H19      2.09328        7.27888       14.91154          1              H   0.000
H20      6.10389        4.64231       14.94526          1              H   0.000
H21      5.20096        5.89510       14.56752          1              H   0.000
H22      0.00060        1.98336        9.25035          1              H   0.000
H23     -0.76581        2.81048       10.78510          1              H   0.000
H24      6.81678        2.91859       13.39969          1              H   0.000
H25      7.98549        3.54549       14.24211          1              H   0.000
H26      8.14187        1.59194       16.96509          1              H   0.000
H27      8.72586        1.75581       18.43038          1              H   0.000
H28     -1.82243        5.35743       13.90261          1              H   0.000
H29     -1.68309        4.27370       12.74259          1              H   0.000
H30      2.45084        8.82821       14.67685          1              H   0.000
H31      0.10260        6.45907       18.90798          1              H   0.000
H32     -0.78468        6.51698       17.56712          1              H   0.000
H33     -0.59894        7.43211       20.62874          1              H   0.000
H34      0.76401        6.71862       21.02307          1              H   0.000
H35      3.29159        6.90126       22.21315          1              H   0.000
H36      9.49340        0.63472       15.38839          1              H   0.000
H37      8.21746        1.50182       14.84052          1              H   0.000
H38     -3.25937        8.05249       17.20068          1              H   0.000
H39      5.17261        7.49119       13.11510          1              H   0.000
H40      3.59124        7.36470       13.49297          1              H   0.000
H41      4.92931        4.29920       21.77654          1              H   0.000
H42      6.23230        5.21158       21.62496          1              H   0.000
H43      5.16827        8.24981       19.45478          1              H   0.000
H44      0.76230        0.05143       16.15733          1              H   0.000
H45      0.38778        1.35466       15.26890          1              H   0.000
H46      0.61745        3.11470       22.07731          1              H   0.000
H47      1.58571        1.81274       22.21161          1              H   0.000
H48     -0.78010        4.87100       21.19535          1              H   0.000
H49     -1.65891        3.52180       21.36662          1              H   0.000
H50      5.70939        2.04678       15.24471          1              H   0.000
H51      4.88672        0.80198       14.75522          1              H   0.000
H52      7.57736        1.89277       21.36267          1              H   0.000
H53      7.01964        3.34482       21.80580          1              H   0.000
H54      2.56068        3.55185       21.67343          1              H   0.000
H55      2.89501        5.03933       21.18366          1              H   0.000
H56     -4.17549        9.39777       21.10357          1              H   0.000
H57      5.52631        3.71355       11.79893          1              H   0.000
H58      5.83623        2.24445       11.39578          1              H   0.000
H59     -4.05469        7.05732       20.28318          1              H   0.000
H60      7.40469        5.61919       19.80566          1              H   0.000
H61      3.24481        4.59318       11.43627          1              H   0.000
H62      4.12170        5.48636       12.41942          1              H   0.000
H63      3.18866        7.06402       20.62495          1              H   0.000
H64     -1.54129        7.55602       14.21263          1              H   0.000
H65     -3.09483        7.32983       13.99220          1              H   0.000
H66      1.92182        8.91748       21.58202          1              H   0.000
H67      7.56222        3.63159       18.17686          1              H   0.000
H68      3.60739        2.88373       14.91316          1              H   0.000
H69      3.30739        3.88512       13.72232          1              H   0.000
H70      6.39711        4.73172       18.12752          1              H   0.000
H71     -0.36033        0.89313       19.40163          1              H   0.000
H72     -0.31367        2.40924       18.87776          1              H   0.000
H73      4.92122        1.33911        9.70653          1              H   0.000
H74      4.69827        0.20613       10.77935          1              H   0.000
H75      0.56051        8.45397       13.89319          1              H   0.000
H76     -0.60662        8.66856       12.82570          1              H   0.000
H77      4.29637        0.01538       19.60836          1              H   0.000
H78     -0.27504        9.49950       20.87476          1              H   0.000
H79      2.17662        3.45354       18.30798          1              H   0.000
H80      3.14878        3.61228       19.59051          1              H   0.000
H81      1.01337        8.34665       18.08019          1              H   0.000
H82      4.44427        1.06999       17.15259          1              H   0.000
H83      3.65066        1.83137       18.28537          1              H   0.000
H84      0.74204        3.27018       10.40030          1              H   0.000
H85      0.85885        5.14562        9.70560          1              H   0.000
H86     -2.85423        5.77674       17.39043          1              H   0.000
H87      1.32082        1.15008       11.13099          1              H   0.000
H88     -2.41663        6.56249       16.02843          1              H   0.000
H89      2.89662        1.06968       11.18950          1              H   0.000
H90     -2.13044        4.33875       10.25545          1              H   0.000
H91      1.62790        9.38996       20.14214          1              H   0.000
H92      7.87273        3.45652       11.14670          1              H   0.000
H93     -4.02193        9.02159       12.71378          1              H   0.000
H94     -4.70234        8.98575       14.14621          1              H   0.000
H95     -4.52107        8.84758       18.75869          1              H   0.000
H96      2.61314        0.03026       17.54421          1              H   0.000
H97      2.83199        0.04012       21.45914          1              H   0.000
H98      7.31901        0.25530       18.12985          1              H   0.000
O1       8.22740        1.52766        8.02224          1              O   0.000
O2       5.46028        1.49622        8.08038          1              O   0.000
O3       2.73002        1.63924        8.08643          1              O   0.000
O4      -0.05510        1.69432        8.19619          1              O   0.000
O5      -4.16174        8.53613        8.10736          1              O   0.000
O6      -0.69212        5.34157        8.89945          1              O   0.000
O7      -1.21394        6.64607        8.84785          1              O   0.000
O8       4.81701        5.24785       17.80039          1              O   0.000
O9       0.54681        3.64369       17.80081          1              O   0.000
O10      2.20065        6.12038       16.01060          1              O   0.000
O11      3.83207        7.30072       19.16165          1              O   0.000
O12     -1.46720        8.16593       11.11953          1              O   0.000
O13      0.42617        3.05697       15.10647          1              O   0.000
O14      2.12411        8.00548       14.20177          1              O   0.000
O15      5.74342        5.48848       15.28802          1              O   0.000
O16      7.16240        2.97866       14.33596          1              O   0.000
O17      7.86504        1.83253       17.88471          1              O   0.000
O18     -1.59948        4.38754       13.71997          1              O   0.000
O19      0.14086        2.46201       10.51324          1              O   0.000
O20      0.16220        6.42239       17.90051          1              O   0.000
O21     -0.09703        6.57082       20.57059          1              O   0.000
O22      2.65131        6.94051       21.48030          1              O   0.000
O23      8.49658        0.73038       15.39308          1              O   0.000
O24     -3.67053        8.96199       17.31643          1              O   0.000
O25     -4.38806        8.39392       13.38712          1              O   0.000
O26      4.40416        6.85706       13.20320          1              O   0.000
O27      5.81738        4.48822       22.17327          1              O   0.000
O28      0.20429        0.37735       15.38284          1              O   0.000
O29      1.49620        2.79124       22.42745          1              O   0.000
O30     -0.73588        3.91189       21.41132          1              O   0.000
O31      4.84362        1.59164       15.35872          1              O   0.000
O32      7.81670        2.84488       21.45366          1              O   0.000
O33      3.23149        4.11750       21.10752          1              O   0.000
O34      6.28909        3.07213       11.74007          1              O   0.000
O35      7.27369        6.18910       20.60389          1              O   0.000
O36      3.94984        4.53413       12.11402          1              O   0.000
O37     -2.26871        6.87903       14.32925          1              O   0.000
O38      7.38355        4.60633       18.25293          1              O   0.000
O39      2.99622        3.61421       14.62482          1              O   0.000
O40      7.01680        0.13529       21.09514          1              O   0.000
O41     -0.90658        1.70128       19.22764          1              O   0.000
O42      4.73167        1.19727       10.67067          1              O   0.000
O43     -0.39363        8.78271       13.77807          1              O   0.000
O44     -1.13735        9.15683       20.51738          1              O   0.000
O45      3.12756        3.34777       18.60307          1              O   0.000
O46      1.74815        8.84733       18.49441          1              O   0.000
O47      3.95547        0.90779       17.99642          1              O   0.000
O48      1.64501        4.61483       10.02782          1              O   0.000
O49     -2.37685        6.59013       17.02342          1              O   0.000
O50      2.06890        0.57938       11.41776          1              O   0.000
O51      8.83519        3.71825       11.01179          1              O   0.000
O52     -5.02506        8.81472       19.62644          1              O   0.000
O53      1.92321        0.21512       21.80984          1              O   0.000
Pd1      5.50230        9.53026       30.00000          1              Pd  0.000
Pd2      5.38201        9.42909        7.06031          1              Pd  0.000
Pd3      1.37680        0.77568        4.55679          1              Pd  0.000
Pd4     -0.00006        1.58841        2.24610          1              Pd  0.000
Pd5     -2.75115        9.53026       30.00000          1              Pd  0.000
Pd6     -2.74085        9.47474        6.95691          1              Pd  0.000
Pd7      4.06002        0.78639        4.54344          1              Pd  0.000
Pd8      2.75109        1.58841        2.24610          1              Pd  0.000
Pd9     -0.00000        9.53026       30.00000          1              Pd  0.000
Pd10    -0.01221        9.46570        6.80640          1              Pd  0.000
Pd11     6.89040        0.80215        4.51560          1              Pd  0.000
Pd12     5.50224        1.58841        2.24610          1              Pd  0.000
Pd13     2.75115        9.53026       30.00000          1              Pd  0.000
Pd14     2.69561        9.46339        6.84105          1              Pd  0.000
Pd15     9.60207        0.77901        4.55557          1              Pd  0.000
Pd16     8.25339        1.58841        2.24610          1              Pd  0.000
Pd17     9.62902        2.38257       30.00000          1              Pd  0.000
Pd18     9.54963        2.49974        6.88780          1              Pd  0.000
Pd19    -0.03068        3.19987        4.57878          1              Pd  0.000
Pd20    -1.37563        3.97097        2.24610          1              Pd  0.000
Pd21     1.37557        2.38257       30.00000          1              Pd  0.000
Pd22     1.36138        2.54460        6.95438          1              Pd  0.000
Pd23     2.74568        3.16184        4.54523          1              Pd  0.000
Pd24     1.37552        3.97097        2.24610          1              Pd  0.000
Pd25     4.12672        2.38257       30.00000          1              Pd  0.000
Pd26     4.10657        2.50234        6.95502          1              Pd  0.000
Pd27     5.48522        3.21018        4.56361          1              Pd  0.000
Pd28     4.12667        3.97097        2.24610          1              Pd  0.000
Pd29     6.87787        2.38257       30.00000          1              Pd  0.000
Pd30     6.82935        2.54442        7.02927          1              Pd  0.000
Pd31     8.23042        3.16826        4.54053          1              Pd  0.000
Pd32     6.87782        3.97097        2.24610          1              Pd  0.000
Pd33     8.25345        4.76513       30.00000          1              Pd  0.000
Pd34     8.17543        4.80429        6.77824          1              Pd  0.000
Pd35    -1.37496        5.56527        4.48086          1              Pd  0.000
Pd36    -2.75121        6.35354        2.24610          1              Pd  0.000
Pd37    -0.00000        4.76513       30.00000          1              Pd  0.000
Pd38    -0.07755        4.85824        6.94307          1              Pd  0.000
Pd39     1.34492        5.58297        4.51707          1              Pd  0.000
Pd40    -0.00006        6.35354        2.24610          1              Pd  0.000
Pd41     2.75115        4.76513       30.00000          1              Pd  0.000
Pd42     2.77787        4.82407        6.83299          1              Pd  0.000
Pd43     4.12116        5.57661        4.47703          1              Pd  0.000
Pd44     2.75109        6.35354        2.24610          1              Pd  0.000
Pd45     5.50230        4.76513       30.00000          1              Pd  0.000
Pd46     5.45968        4.82217        6.79293          1              Pd  0.000
Pd47     6.84199        5.59015        4.49723          1              Pd  0.000
Pd48     5.50224        6.35354        2.24610          1              Pd  0.000
Pd49     6.87787        7.14770       30.00000          1              Pd  0.000
Pd50     6.82924        7.08414        6.79111          1              Pd  0.000
Pd51    -2.74991        7.97209        4.54264          1              Pd  0.000
Pd52    -4.12678        8.73611        2.24610          1              Pd  0.000
Pd53    -1.37558        7.14770       30.00000          1              Pd  0.000
Pd54    -1.36512        7.15236        6.88686          1              Pd  0.000
Pd55    -0.01885        7.96830        4.55219          1              Pd  0.000
Pd56    -1.37563        8.73611        2.24610          1              Pd  0.000
Pd57     1.37557        7.14770       30.00000          1              Pd  0.000
Pd58     1.35267        7.16153        6.88863          1              Pd  0.000
Pd59     2.72391        7.97707        4.51781          1              Pd  0.000
Pd60     1.37552        8.73611        2.24610          1              Pd  0.000
Pd61     4.12672        7.14770       30.00000          1              Pd  0.000
Pd62     4.10955        7.14473        6.80359          1              Pd  0.000
Pd63     5.48351        7.97950        4.51132          1              Pd  0.000
Pd64     4.12667        8.73611        2.24610          1              Pd  0.000
end
end

!DATE Mon Jan 01 12:00:00 2000
PBC   11.00460  11.00460  30.00000  90.00000  90.00000 120.00001 (P1)
H1       2.67178        6.43399        5.87552          1              H   0.000
H2       1.22809        4.09811        5.73841          1              H   0.000
H3      -0.00712        1.54451        5.32476          1              H   0.000
H4       5.48338        1.59804        5.27470          1              H   0.000
H5      -2.65433        6.30731        5.61721          1              H   0.000
H6       2.03957        4.42970        9.20272          1              H   0.000
H7       4.15972        4.50176       17.96769          1              H   0.000
H8       0.42425        3.44013       16.83478          1              H   0.000
H9      -0.23157        3.57124       14.56803          1              H   0.000
H10      4.14397        6.53692       18.57577          1              H   0.000
H11      3.12363        7.82564       18.69419          1              H   0.000
H12      2.43946        5.20902       15.73760          1              H   0.000
H13     -1.30931        7.54761       10.36415          1              H   0.000
H14     -2.40100        8.46165       11.04682          1              H   0.000
H15      1.35206        3.28959       14.80101          1              H   0.000
H16      0.31678        4.60684       17.89883          1              H   0.000
H17      4.96849        5.34230       16.81763          1              H   0.000
H18      1.49996        6.09150       16.70988          1              H   0.000
H19      2.09354        7.27807       14.91131          1              H   0.000
H20      6.10524        4.64133       14.94581          1              H   0.000
H21      5.20235        5.89375       14.56716          1              H   0.000
H22      0.02613        2.07204        9.43987          1              H   0.000
H23     -0.76358        2.83575       10.75479          1              H   0.000
H24      6.81717        2.91610       13.40274          1              H   0.000
H25      7.98457        3.54578       14.24574          1              H   0.000
H26      8.14294        1.59213       16.96599          1              H   0.000
H27      8.72715        1.75543       18.43108          1              H   0.000
H28     -1.82245        5.35941       13.90453          1              H   0.000
H29     -1.68448        4.27353       12.74618          1              H   0.000
H30      2.45192        8.82758       14.67569          1              H   0.000
H31      0.10381        6.45919       18.90916          1              H   0.000
H32     -0.78369        6.51686       17.56808          1              H   0.000
H33     -0.59866        7.43180       20.62824          1              H   0.000
H34      0.76383        6.71742       21.02291          1              H   0.000
H35      3.29168        6.90065       22.21409          1              H   0.000
H36      9.49433        0.63354       15.38837          1              H   0.000
H37      8.21832        1.50148       14.84143          1              H   0.000
H38     -3.25891        8.05294       17.20022          1              H   0.000
H39      5.17158        7.49029       13.11408          1              H   0.000
H40      3.58843        7.36655       13.49394          1              H   0.000
H41      4.93004        4.29848       21.77687          1              H   0.000
H42      6.23209        5.21117       21.62651          1              H   0.000
H43      5.16822        8.24975       19.45437          1              H   0.000
H44      0.76421        0.04947       16.15775          1              H   0.000
H45      0.38818        1.35258       15.26921          1              H   0.000
H46      0.61885        3.11589       22.07818          1              H   0.000
H47      1.58744        1.81443       22.21092          1              H   0.000
H48     -0.78094        4.87053       21.19725          1              H   0.000
H49     -1.65842        3.52147       21.36847          1              H   0.000
H50      5.70965        2.04636       15.24660          1              H   0.000
H51      4.88684        0.80228       14.75474          1              H   0.000
H52      7.57814        1.89310       21.36363          1              H   0.000
H53      7.01998        3.34488       21.80463          1              H   0.000
H54      2.55821        3.54982       21.67227          1              H   0.000
H55      2.89561        5.03778       21.18266          1              H   0.000
H56     -4.17492        9.39788       21.10490          1              H   0.000
H57      5.53475        3.71155       11.80308          1              H   0.000
H58      5.83416        2.24159       11.39537          1              H   0.000
H59     -4.05405        7.05816       20.28306          1              H   0.000
H60      7.40591        5.62021       19.80614          1              H   0.000
H61      3.25203        4.58944       11.44922          1              H   0.000
H62      4.12212        5.49501       12.42849          1              H   0.000
H63      3.18894        7.06408       20.62639          1              H   0.000
H64     -1.54071        7.55585       14.21181          1              H   0.000
H65     -3.09445        7.32728       13.99190          1              H   0.000
H66      1.92180        8.91648       21.58270          1              H   0.000
H67      7.56345        3.63130       18.17733          1              H   0.000
H68      3.60747        2.88050       14.91910          1              H   0.000
H69      3.31035        3.88558       13.73157          1              H   0.000
H70      6.39799        4.73109       18.12806          1              H   0.000
H71     -0.36123        0.89278       19.40152          1              H   0.000
H72     -0.31418        2.40976       18.88085          1              H   0.000
H73      4.92013        1.33562        9.70381          1              H   0.000
H74      4.69659        0.20519       10.78012          1              H   0.000
H75      0.55967        8.45420       13.89132          1              H   0.000
H76     -0.60946        8.66795       12.82551          1              H   0.000
H77      4.29698        0.01499       19.60877          1              H   0.000
H78     -0.27435        9.49854       20.87500          1              H   0.000
H79      2.17811        3.45334       18.30895          1              H   0.000
H80      3.14958        3.61296       19.59272          1              H   0.000
H81      1.01251        8.34731       18.08063          1              H   0.000
H82      4.44445        1.07046       17.15395          1              H   0.000
H83      3.65043        1.83214       18.28654          1              H   0.000
H84      0.78242        3.39770       10.30102          1              H   0.000
H85      0.68021        5.10557        9.62169          1              H   0.000
H86     -2.85412        5.77611       17.39189          1              H   0.000
H87      1.33484        1.16225       11.13836          1              H   0.000
H88     -2.41687        6.56074       16.02959          1              H   0.000
H89      2.90661        1.06333       11.18715          1              H   0.000
H90     -2.12281        4.33381       10.26318          1              H   0.000
H91      1.62892        9.38956       20.14305          1              H   0.000
H92      7.88946        3.43563       11.15112          1              H   0.000
H93     -4.02307        9.01739       12.71607          1              H   0.000
H94     -4.70405        8.98361       14.14831          1              H   0.000
H95     -4.52192        8.84797       18.75853          1              H   0.000
H96      2.61344        0.03110       17.54352          1              H   0.000
H97      2.83211        0.03969       21.46020          1              H   0.000
H98      7.31898        0.25570       18.13000          1              H   0.000
O1       8.22328        1.52047        8.03423          1              O   0.000
O2       5.46240        1.49159        8.08155          1              O   0.000
O3       2.73375        1.63812        8.09833          1              O   0.000
O4      -0.05778        1.67861        8.17511          1              O   0.000
O5      -4.16156        8.54177        8.10949          1              O   0.000
O6      -0.70071        5.32385        8.91368          1              O   0.000
O7      -1.15372        6.66598        8.86743          1              O   0.000
O8       4.81654        5.24649       17.80098          1              O   0.000
O9       0.54807        3.64456       17.80094          1              O   0.000
O10      2.19761        6.12082       16.00919          1              O   0.000
O11      3.83253        7.30123       19.16107          1              O   0.000
O12     -1.46651        8.16335       11.12427          1              O   0.000
O13      0.42518        3.05289       15.10380          1              O   0.000
O14      2.12609        8.00414       14.20062          1              O   0.000
O15      5.74611        5.48871       15.28684          1              O   0.000
O16      7.16216        2.97842       14.33886          1              O   0.000
O17      7.86561        1.83267       17.88489          1              O   0.000
O18     -1.59990        4.38848       13.72246          1              O   0.000
O19      0.15794        2.51805       10.45676          1              O   0.000
O20      0.16307        6.42209       17.90088          1              O   0.000
O21     -0.09620        6.57090       20.56807          1              O   0.000
O22      2.65127        6.94083       21.48070          1              O   0.000
O23      8.49744        0.72768       15.39029          1              O   0.000
O24     -3.66978        8.96284       17.31328          1              O   0.000
O25     -4.39206        8.39084       13.38798          1              O   0.000
O26      4.40063        6.85841       13.20037          1              O   0.000
O27      5.81709        4.48840       22.17465          1              O   0.000
O28      0.20576        0.37512       15.38250          1              O   0.000
O29      1.49831        2.79278       22.42676          1              O   0.000
O30     -0.73516        3.91115       21.40989          1              O   0.000
O31      4.84294        1.59245       15.35738          1              O   0.000
O32      7.81663        2.84539       21.45135          1              O   0.000
O33      3.23028        4.11556       21.10477          1              O   0.000
O34      6.29322        3.06598       11.74147          1              O   0.000
O35      7.27557        6.19054       20.60367          1              O   0.000
O36      3.95620        4.53828       12.12493          1              O   0.000
O37     -2.26717        6.87737       14.32647          1              O   0.000
O38      7.38474        4.60628       18.25003          1              O   0.000
O39      2.99592        3.61132       14.63113          1              O   0.000
O40      7.01675        0.13423       21.09571          1              O   0.000
O41     -0.90800        1.69968       19.22377          1              O   0.000
O42      4.72732        1.19645       10.66907          1              O   0.000
O43     -0.39415        8.78316       13.77751          1              O   0.000
O44     -1.13630        9.15543       20.51701          1              O   0.000
O45      3.12890        3.34791       18.60384          1              O   0.000
O46      1.74899        8.84707       18.49268          1              O   0.000
O47      3.95434        0.90820       17.99659          1              O   0.000
O48      1.48817        4.58909       10.00691          1              O   0.000
O49     -2.37702        6.58984       17.02384          1              O   0.000
O50      2.07312        0.59003       11.43419          1              O   0.000
O51      8.85200        3.70010       11.01091          1              O   0.000
O52     -5.02544        8.81513       19.62574          1              O   0.000
O53      1.92371        0.21512       21.81072          1              O   0.000
Pd1      5.50230        9.53026       30.00000          1              Pd  0.000
Pd2      5.38803        9.44261        7.05003          1              Pd  0.000
Pd3      1.38301        0.77161        4.55352          1              Pd  0.000
Pd4     -0.00006        1.58841        2.24610          1              Pd  0.000
Pd5     -2.75115        9.53026       30.00000          1              Pd  0.000
Pd6     -2.73340        9.47191        6.96283          1              Pd  0.000
Pd7      4.06395        0.78538        4.54381          1              Pd  0.000
Pd8      2.75109        1.58841        2.24610          1              Pd  0.000
Pd9     -0.00000        9.53026       30.00000          1              Pd  0.000
Pd10    -0.00874        9.46151        6.80752          1              Pd  0.000
Pd11     6.89148        0.80109        4.51629          1              Pd  0.000
Pd12     5.50224        1.58841        2.24610          1              Pd  0.000
Pd13     2.75115        9.53026       30.00000          1              Pd  0.000
Pd14     2.69775        9.45946        6.84380          1              Pd  0.000
Pd15     9.60102        0.77698        4.55448          1              Pd  0.000
Pd16     8.25339        1.58841        2.24610          1              Pd  0.000
Pd17     9.62902        2.38257       30.00000          1              Pd  0.000
Pd18     9.55746        2.48925        6.90444          1              Pd  0.000
Pd19    -0.02928        3.19797        4.57259          1              Pd  0.000
Pd20    -1.37563        3.97097        2.24610          1              Pd  0.000
Pd21     1.37557        2.38257       30.00000          1              Pd  0.000
Pd22     1.35498        2.52872        6.96196          1              Pd  0.000
Pd23     2.74624        3.15962        4.54718          1              Pd  0.000
Pd24     1.37552        3.97097        2.24610          1              Pd  0.000
Pd25     4.12672        2.38257       30.00000          1              Pd  0.000
Pd26     4.10691        2.49962        6.95601          1              Pd  0.000
Pd27     5.48725        3.21002        4.56438          1              Pd  0.000
Pd28     4.12667        3.97097        2.24610          1              Pd  0.000
Pd29     6.87787        2.38257       30.00000          1              Pd  0.000
Pd30     6.83372        2.53925        7.02607          1              Pd  0.000
Pd31     8.23373        3.16687        4.54349          1              Pd  0.000
Pd32     6.87782        3.97097        2.24610          1              Pd  0.000
Pd33     8.25345        4.76513       30.00000          1              Pd  0.000
Pd34     8.18231        4.79887        6.77758          1              Pd  0.000
Pd35    -1.37356        5.56656        4.48206          1              Pd  0.000
Pd36    -2.75121        6.35354        2.24610          1              Pd  0.000
Pd37    -0.00000        4.76513       30.00000          1              Pd  0.000
Pd38    -0.07627        4.84992        6.92593          1              Pd  0.000
Pd39     1.34860        5.58148        4.51558          1              Pd  0.000
Pd40    -0.00006        6.35354        2.24610          1              Pd  0.000
Pd41     2.75115        4.76513       30.00000          1              Pd  0.000
Pd42     2.77556        4.81384        6.83880          1              Pd  0.000
Pd43     4.12238        5.57504        4.48013          1              Pd  0.000
Pd44     2.75109        6.35354        2.24610          1              Pd  0.000
Pd45     5.50230        4.76513       30.00000          1              Pd  0.000
Pd46     5.46323        4.82004        6.79587          1              Pd  0.000
Pd47     6.84495        5.58957        4.49918          1              Pd  0.000
Pd48     5.50224        6.35354        2.24610          1              Pd  0.000
Pd49     6.87787        7.14770       30.00000          1              Pd  0.000
Pd50     6.82956        7.08419        6.79621          1              Pd  0.000
Pd51    -2.74559        7.96965        4.54937          1              Pd  0.000
Pd52    -4.12678        8.73611        2.24610          1              Pd  0.000
Pd53    -1.37558        7.14770       30.00000          1              Pd  0.000
Pd54    -1.36111        7.14678        6.90116          1              Pd  0.000
Pd55    -0.01551        7.96672        4.55426          1              Pd  0.000
Pd56    -1.37563        8.73611        2.24610          1              Pd  0.000
Pd57     1.37557        7.14770       30.00000          1              Pd  0.000
Pd58     1.35517        7.15502        6.89145          1              Pd  0.000
Pd59     2.72484        7.97515        4.51985          1              Pd  0.000
Pd60     1.37552        8.73611        2.24610          1              Pd  0.000
Pd61     4.12672        7.14770       30.00000          1              Pd  0.000
Pd62     4.11267        7.14339        6.80446          1              Pd  0.000
Pd63     5.48557        7.97790        4.51236          1              Pd  0.000
Pd64     4.12667        8.73611        2.24610          1              Pd  0.000
end
end

!DATE Mon Jan 01 12:00:00 2000
PBC   11.00460  11.00460  30.00000  90.00000  90.00000 120.00001 (P1)
H1       2.66965        6.43392        5.87475          1              H   0.000
H2       1.22703        4.10100        5.73447          1              H   0.000
H3      -0.00678        1.54663        5.30869          1              H   0.000
H4       5.48323        1.59923        5.27496          1              H   0.000
H5      -2.65198        6.31214        5.62058          1              H   0.000
H6       2.00731        4.40848        9.21907          1              H   0.000
H7       4.16011        4.50252       17.96684          1              H   0.000
H8       0.42461        3.44016       16.83373          1              H   0.000
H9      -0.23278        3.57047       14.56700          1              H   0.000
H10      4.14405        6.53675       18.57553          1              H   0.000
H11      3.12358        7.82549       18.69423          1              H   0.000
H12      2.43892        5.20854       15.73680          1              H   0.000
H13     -1.30446        7.54375       10.37194          1              H   0.000
H14     -2.40238        8.46361       11.04596          1              H   0.000
H15      1.35073        3.28939       14.80068          1              H   0.000
H16      0.31662        4.60627       17.89848          1              H   0.000
H17      4.96920        5.34264       16.81712          1              H   0.000
H18      1.49966        6.09056       16.70923          1              H   0.000
H19      2.09396        7.27840       14.91136          1              H   0.000
H20      6.10620        4.64158       14.94560          1              H   0.000
H21      5.20301        5.89420       14.56809          1              H   0.000
H22      0.03050        2.07347        9.56252          1              H   0.000
H23     -0.74442        2.79543       10.77878          1              H   0.000
H24      6.81723        2.91591       13.40225          1              H   0.000
H25      7.98572        3.54535       14.24413          1              H   0.000
H26      8.14252        1.59174       16.96506          1              H   0.000
H27      8.72668        1.75571       18.43027          1              H   0.000
H28     -1.82188        5.35669       13.90301          1              H   0.000
H29     -1.68575        4.26962       12.74444          1              H   0.000
H30      2.45192        8.82770       14.67545          1              H   0.000
H31      0.10273        6.45873       18.90861          1              H   0.000
H32     -0.78446        6.51691       17.56756          1              H   0.000
H33     -0.59919        7.43094       20.62897          1              H   0.000
H34      0.76357        6.71742       21.02351          1              H   0.000
H35      3.29151        6.90096       22.21326          1              H   0.000
H36      9.49362        0.63384       15.38777          1              H   0.000
H37      8.21772        1.50151       14.84065          1              H   0.000
H38     -3.25906        8.05260       17.20029          1              H   0.000
H39      5.17244        7.49102       13.11316          1              H   0.000
H40      3.58898        7.36728       13.49376          1              H   0.000
H41      4.92965        4.29864       21.77661          1              H   0.000
H42      6.23229        5.21131       21.62560          1              H   0.000
H43      5.16821        8.24997       19.45435          1              H   0.000
H44      0.76301        0.05042       16.15692          1              H   0.000
H45      0.38754        1.35336       15.26848          1              H   0.000
H46      0.61792        3.11501       22.07759          1              H   0.000
H47      1.58643        1.81316       22.21108          1              H   0.000
H48     -0.78033        4.87065       21.19641          1              H   0.000
H49     -1.65869        3.52128       21.36717          1              H   0.000
H50      5.70970        2.04653       15.24531          1              H   0.000
H51      4.88658        0.80217       14.75456          1              H   0.000
H52      7.57778        1.89271       21.36277          1              H   0.000
H53      7.01981        3.34477       21.80505          1              H   0.000
H54      2.55984        3.55107       21.67289          1              H   0.000
H55      2.89520        5.03869       21.18316          1              H   0.000
H56     -4.17518        9.39787       21.10354          1              H   0.000
H57      5.53038        3.71048       11.80559          1              H   0.000
H58      5.83132        2.24021       11.39697          1              H   0.000
H59     -4.05433        7.05771       20.28294          1              H   0.000
H60      7.40545        5.61962       19.80586          1              H   0.000
H61      3.25229        4.58578       11.45248          1              H   0.000
H62      4.12191        5.49840       12.42922          1              H   0.000
H63      3.18881        7.06400       20.62530          1              H   0.000
H64     -1.54148        7.55603       14.21225          1              H   0.000
H65     -3.09476        7.32865       13.99134          1              H   0.000
H66      1.92184        8.91680       21.58220          1              H   0.000
H67      7.56294        3.63126       18.17694          1              H   0.000
H68      3.60751        2.88000       14.91929          1              H   0.000
H69      3.31055        3.88539       13.73261          1              H   0.000
H70      6.39764        4.73114       18.12785          1              H   0.000
H71     -0.36049        0.89354       19.40126          1              H   0.000
H72     -0.31338        2.41001       18.87840          1              H   0.000
H73      4.92148        1.33393        9.70457          1              H   0.000
H74      4.69399        0.20457       10.78086          1              H   0.000
H75      0.55892        8.45454       13.89019          1              H   0.000
H76     -0.61151        8.66827       12.82555          1              H   0.000
H77      4.29678        0.01487       19.60824          1              H   0.000
H78     -0.27458        9.49867       20.87459          1              H   0.000
H79      2.17733        3.45344       18.30819          1              H   0.000
H80      3.14913        3.61238       19.59130          1              H   0.000
H81      1.01301        8.34694       18.08036          1              H   0.000
H82      4.44450        1.07002       17.15307          1              H   0.000
H83      3.65073        1.83153       18.28579          1              H   0.000
H84      0.92474        3.59716       10.24903          1              H   0.000
H85      0.47945        5.13170        9.52278          1              H   0.000
H86     -2.85394        5.77649       17.39076          1              H   0.000
H87      1.32693        1.17569       11.14614          1              H   0.000
H88     -2.41649        6.56199       16.02859          1              H   0.000
H89      2.89932        1.06301       11.19149          1              H   0.000
H90     -2.12256        4.33411       10.27085          1              H   0.000
H91      1.62839        9.38970       20.14242          1              H   0.000
H92      7.87782        3.44722       11.15301          1              H   0.000
H93     -4.02533        9.01909       12.71202          1              H   0.000
H94     -4.70375        8.98361       14.14545          1              H   0.000
H95     -4.52137        8.84787       18.75819          1              H   0.000
H96      2.61321        0.03050       17.54371          1              H   0.000
H97      2.83225        0.03980       21.45911          1              H   0.000
H98      7.31929        0.25529       18.12981          1              H   0.000
O1       8.22137        1.51832        8.03605          1              O   0.000
O2       5.46373        1.48824        8.07739          1              O   0.000
O3       2.73588        1.63473        8.09983          1              O   0.000
O4      -0.06160        1.64910        8.10085          1              O   0.000
O5      -4.16108        8.54322        8.10915          1              O   0.000
O6      -0.62304        5.29955        8.95633          1              O   0.000
O7      -1.08243        6.66362        8.89835          1              O   0.000
O8       4.81685        5.24716       17.80093          1              O   0.000
O9       0.54781        3.64401       17.80076          1              O   0.000
O10      2.19934        6.12024       16.01078          1              O   0.000
O11      3.83228        7.30090       19.16137          1              O   0.000
O12     -1.46739        8.16738       11.12590          1              O   0.000
O13      0.42433        3.05550       15.10648          1              O   0.000
O14      2.12671        8.00397       14.20066          1              O   0.000
O15      5.74502        5.48767       15.28826          1              O   0.000
O16      7.16208        2.97920       14.33874          1              O   0.000
O17      7.86560        1.83226       17.88454          1              O   0.000
O18     -1.59957        4.38649       13.72171          1              O   0.000
O19      0.16984        2.48768       10.48964          1              O   0.000
O20      0.16238        6.42237       17.90102          1              O   0.000
O21     -0.09749        6.56946       20.57112          1              O   0.000
O22      2.65142        6.94045       21.48060          1              O   0.000
O23      8.49673        0.72891       15.39159          1              O   0.000
O24     -3.67028        8.96212       17.31554          1              O   0.000
O25     -4.39145        8.39130       13.38586          1              O   0.000
O26      4.40114        6.85892       13.20023          1              O   0.000
O27      5.81745        4.48792       22.17365          1              O   0.000
O28      0.20455        0.37605       15.38246          1              O   0.000
O29      1.49692        2.79158       22.42716          1              O   0.000
O30     -0.73562        3.91132       21.41114          1              O   0.000
O31      4.84360        1.59175       15.35837          1              O   0.000
O32      7.81673        2.84497       21.45247          1              O   0.000
O33      3.23113        4.11673       21.10670          1              O   0.000
O34      6.28777        3.06474       11.74526          1              O   0.000
O35      7.27449        6.18976       20.60382          1              O   0.000
O36      3.95727        4.54045       12.12679          1              O   0.000
O37     -2.26855        6.87869       14.32893          1              O   0.000
O38      7.38412        4.60603       18.25233          1              O   0.000
O39      2.99626        3.61133       14.63211          1              O   0.000
O40      7.01694        0.13473       21.09539          1              O   0.000
O41     -0.90668        1.70156       19.22642          1              O   0.000
O42      4.73003        1.19590       10.66898          1              O   0.000
O43     -0.39453        8.78365       13.77739          1              O   0.000
O44     -1.13671        9.15578       20.51695          1              O   0.000
O45      3.12818        3.34774       18.60346          1              O   0.000
O46      1.74840        8.84717       18.49397          1              O   0.000
O47      3.95522        0.90786       17.99653          1              O   0.000
O48      1.42848        4.56653       10.00544          1              O   0.000
O49     -2.37672        6.58995       17.02350          1              O   0.000
O50      2.06477        0.58869       11.42813          1              O   0.000
O51      8.84011        3.70818       11.02230          1              O   0.000
O52     -5.02526        8.81513       19.62585          1              O   0.000
O53      1.92358        0.21516       21.80968          1              O   0.000
Pd1      5.50230        9.53026       30.00000          1              Pd  0.000
Pd2      5.39119        9.43557        7.02407          1              Pd  0.000
Pd3      1.38626        0.76899        4.55113          1              Pd  0.000
Pd4     -0.00006        1.58841        2.24610          1              Pd  0.000
Pd5     -2.75115        9.53026       30.00000          1              Pd  0.000
Pd6     -2.72960        9.46769        6.96556          1              Pd  0.000
Pd7      4.06529        0.78481        4.54281          1              Pd  0.000
Pd8      2.75109        1.58841        2.24610          1              Pd  0.000
Pd9     -0.00000        9.53026       30.00000          1              Pd  0.000
Pd10    -0.00911        9.45762        6.80777          1              Pd  0.000
Pd11     6.89127        0.80058        4.51661          1              Pd  0.000
Pd12     5.50224        1.58841        2.24610          1              Pd  0.000
Pd13     2.75115        9.53026       30.00000          1              Pd  0.000
Pd14     2.69816        9.45786        6.84430          1              Pd  0.000
Pd15     9.59902        0.77551        4.55213          1              Pd  0.000
Pd16     8.25339        1.58841        2.24610          1              Pd  0.000
Pd17     9.62902        2.38257       30.00000          1              Pd  0.000
Pd18     9.55332        2.48901        6.89996          1              Pd  0.000
Pd19    -0.02887        3.19592        4.56390          1              Pd  0.000
Pd20    -1.37563        3.97097        2.24610          1              Pd  0.000
Pd21     1.37557        2.38257       30.00000          1              Pd  0.000
Pd22     1.35998        2.52247        6.95418          1              Pd  0.000
Pd23     2.74870        3.15980        4.54417          1              Pd  0.000
Pd24     1.37552        3.97097        2.24610          1              Pd  0.000
Pd25     4.12672        2.38257       30.00000          1              Pd  0.000
Pd26     4.10723        2.49840        6.95561          1              Pd  0.000
Pd27     5.48800        3.21075        4.56375          1              Pd  0.000
Pd28     4.12667        3.97097        2.24610          1              Pd  0.000
Pd29     6.87787        2.38257       30.00000          1              Pd  0.000
Pd30     6.83519        2.53759        7.02280          1              Pd  0.000
Pd31     8.23227        3.16847        4.54117          1              Pd  0.000
Pd32     6.87782        3.97097        2.24610          1              Pd  0.000
Pd33     8.25345        4.76513       30.00000          1              Pd  0.000
Pd34     8.18556        4.79651        6.77562          1              Pd  0.000
Pd35    -1.37197        5.56782        4.48440          1              Pd  0.000
Pd36    -2.75121        6.35354        2.24610          1              Pd  0.000
Pd37    -0.00000        4.76513       30.00000          1              Pd  0.000
Pd38    -0.06761        4.83897        6.90297          1              Pd  0.000
Pd39     1.35084        5.58133        4.51034          1              Pd  0.000
Pd40    -0.00006        6.35354        2.24610          1              Pd  0.000
Pd41     2.75115        4.76513       30.00000          1              Pd  0.000
Pd42     2.77570        4.80836        6.83830          1              Pd  0.000
Pd43     4.12312        5.57454        4.48014          1              Pd  0.000
Pd44     2.75109        6.35354        2.24610          1              Pd  0.000
Pd45     5.50230        4.76513       30.00000          1              Pd  0.000
Pd46     5.46492        4.81891        6.79651          1              Pd  0.000
Pd47     6.84553        5.59013        4.49826          1              Pd  0.000
Pd48     5.50224        6.35354        2.24610          1              Pd  0.000
Pd49     6.87787        7.14770       30.00000          1              Pd  0.000
Pd50     6.82995        7.08271        6.79925          1              Pd  0.000
Pd51    -2.74149        7.96811        4.55602          1              Pd  0.000
Pd52    -4.12678        8.73611        2.24610          1              Pd  0.000
Pd53    -1.37558        7.14770       30.00000          1              Pd  0.000
Pd54    -1.35555        7.13549        6.92240          1              Pd  0.000
Pd55    -0.01484        7.96592        4.55570          1              Pd  0.000
Pd56    -1.37563        8.73611        2.24610          1              Pd  0.000
Pd57     1.37557        7.14770       30.00000          1              Pd  0.000
Pd58     1.35531        7.15220        6.89209          1              Pd  0.000
Pd59     2.72406        7.97480        4.52009          1              Pd  0.000
Pd60     1.37552        8.73611        2.24610          1              Pd  0.000
Pd61     4.12672        7.14770       30.00000          1              Pd  0.000
Pd62     4.11096        7.13876        6.80460          1              Pd  0.000
Pd63     5.48588        7.97530        4.51149          1              Pd  0.000
Pd64     4.12667        8.73611        2.24610          1              Pd  0.000
end
end

!DATE Mon Jan 01 12:00:00 2000
PBC   11.00460  11.00460  30.00000  90.00000  90.00000 120.00001 (P1)
H1       2.67247        6.43247        5.87143          1              H   0.000
H2       1.21870        4.10486        5.73366          1              H   0.000
H3      -0.00466        1.54835        5.29903          1              H   0.000
H4       5.48471        1.59996        5.27408          1              H   0.000
H5      -2.64670        6.31824        5.62299          1              H   0.000
H6       2.07144        4.40157        9.24411          1              H   0.000
H7       4.16138        4.50480       17.96365          1              H   0.000
H8       0.42625        3.44027       16.83019          1              H   0.000
H9      -0.23339        3.56946       14.56749          1              H   0.000
H10      4.14552        6.53665       18.57445          1              H   0.000
H11      3.12467        7.82539       18.69345          1              H   0.000
H12      2.44290        5.20751       15.72981          1              H   0.000
H13     -1.32438        7.54411       10.38417          1              H   0.000
H14     -2.41783        8.47530       11.05477          1              H   0.000
H15      1.35136        3.28999       14.80106          1              H   0.000
H16      0.31601        4.60555       17.89628          1              H   0.000
H17      4.97175        5.34486       16.81540          1              H   0.000
H18      1.50344        6.08474       16.70571          1              H   0.000
H19      2.09518        7.27941       14.91021          1              H   0.000
H20      6.10596        4.64200       14.94737          1              H   0.000
H21      5.20201        5.89424       14.56820          1              H   0.000
H22      0.01655        2.04983        9.63895          1              H   0.000
H23     -0.74624        2.74530       10.84384          1              H   0.000
H24      6.80801        2.91932       13.40820          1              H   0.000
H25      7.98481        3.54419       14.24614          1              H   0.000
H26      8.14403        1.59091       16.96396          1              H   0.000
H27      8.72801        1.75709       18.42951          1              H   0.000
H28     -1.82019        5.35132       13.90591          1              H   0.000
H29     -1.69574        4.25745       12.75159          1              H   0.000
H30      2.45115        8.82828       14.67599          1              H   0.000
H31      0.10004        6.45734       18.90727          1              H   0.000
H32     -0.78515        6.51712       17.56581          1              H   0.000
H33     -0.60253        7.42817       20.63169          1              H   0.000
H34      0.76133        6.71707       21.02558          1              H   0.000
H35      3.29311        6.90554       22.21059          1              H   0.000
H36      9.49284        0.63667       15.38671          1              H   0.000
H37      8.21496        1.50272       14.84089          1              H   0.000
H38     -3.25847        8.05117       17.20150          1              H   0.000
H39      5.17541        7.48754       13.11352          1              H   0.000
H40      3.59406        7.36495       13.49222          1              H   0.000
H41      4.93053        4.29808       21.77638          1              H   0.000
H42      6.23434        5.21020       21.62331          1              H   0.000
H43      5.16896        8.25101       19.45483          1              H   0.000
H44      0.76062        0.05369       16.15699          1              H   0.000
H45      0.38737        1.35675       15.26844          1              H   0.000
H46      0.61581        3.11431       22.07830          1              H   0.000
H47      1.58428        1.81164       22.21154          1              H   0.000
H48     -0.77938        4.87203       21.19632          1              H   0.000
H49     -1.65975        3.52186       21.36712          1              H   0.000
H50      5.71026        2.04697       15.24736          1              H   0.000
H51      4.88726        0.80201       14.75788          1              H   0.000
H52      7.57736        1.89144       21.35990          1              H   0.000
H53      7.02025        3.34365       21.80622          1              H   0.000
H54      2.56480        3.55468       21.67503          1              H   0.000
H55      2.89734        5.04142       21.18590          1              H   0.000
H56     -4.17536        9.39881       21.10002          1              H   0.000
H57      5.49086        3.70518       11.82096          1              H   0.000
H58      5.81266        2.23825       11.41148          1              H   0.000
H59     -4.05614        7.05564       20.28261          1              H   0.000
H60      7.40375        5.61741       19.80459          1              H   0.000
H61      3.22080        4.57708       11.44883          1              H   0.000
H62      4.10406        5.48771       12.42080          1              H   0.000
H63      3.18824        7.06398       20.62163          1              H   0.000
H64     -1.54181        7.55590       14.21414          1              H   0.000
H65     -3.09457        7.33035       13.99167          1              H   0.000
H66      1.92166        8.91835       21.57962          1              H   0.000
H67      7.56294        3.63155       18.17669          1              H   0.000
H68      3.60710        2.88332       14.91877          1              H   0.000
H69      3.30332        3.88584       13.72883          1              H   0.000
H70      6.39814        4.73180       18.12715          1              H   0.000
H71     -0.35646        0.89810       19.40210          1              H   0.000
H72     -0.30890        2.41178       18.87030          1              H   0.000
H73      4.92230        1.32742        9.70873          1              H   0.000
H74      4.68158        0.19918       10.78396          1              H   0.000
H75      0.55788        8.45651       13.88978          1              H   0.000
H76     -0.61629        8.67236       12.82884          1              H   0.000
H77      4.29566        0.01358       19.60641          1              H   0.000
H78     -0.27664        9.49819       20.87335          1              H   0.000
H79      2.17576        3.45391       18.30603          1              H   0.000
H80      3.14829        3.61166       19.58771          1              H   0.000
H81      1.01544        8.34560       18.07815          1              H   0.000
H82      4.44514        1.06864       17.15114          1              H   0.000
H83      3.65217        1.82999       18.28409          1              H   0.000
H84      1.07746        3.69809       10.28707          1              H   0.000
H85      0.30053        5.24959        9.47475          1              H   0.000
H86     -2.85258        5.77739       17.38733          1              H   0.000
H87      1.29919        1.17807       11.17165          1              H   0.000
H88     -2.41469        6.56542       16.02596          1              H   0.000
H89      2.87409        1.06566       11.20342          1              H   0.000
H90     -2.13763        4.32519       10.31143          1              H   0.000
H91      1.62603        9.39033       20.13971          1              H   0.000
H92      7.83731        3.45776       11.18207          1              H   0.000
H93     -4.02719        9.01945       12.70929          1              H   0.000
H94     -4.70229        8.98216       14.14373          1              H   0.000
H95     -4.51886        8.84725       18.75876          1              H   0.000
H96      2.61382        0.02846       17.54559          1              H   0.000
H97      2.83285        0.04187       21.45513          1              H   0.000
H98      7.32092        0.25432       18.12850          1              H   0.000
O1       8.22385        1.51252        8.03369          1              O   0.000
O2       5.47010        1.48493        8.07085          1              O   0.000
O3       2.74583        1.62535        8.09744          1              O   0.000
O4      -0.05874        1.64100        8.08207          1              O   0.000
O5      -4.16082        8.54420        8.10487          1              O   0.000
O6      -0.64225        5.29068        9.00789          1              O   0.000
O7      -1.04778        6.68807        8.91239          1              O   0.000
O8       4.81846        5.24880       17.80012          1              O   0.000
O9       0.54679        3.64317       17.79888          1              O   0.000
O10      2.20685        6.11811       16.01225          1              O   0.000
O11      3.83294        7.30062       19.16123          1              O   0.000
O12     -1.48453        8.17189       11.13530          1              O   0.000
O13      0.42509        3.05813       15.10997          1              O   0.000
O14      2.12533        8.00553       14.20097          1              O   0.000
O15      5.74191        5.48679       15.29042          1              O   0.000
O16      7.16006        2.97915       14.34286          1              O   0.000
O17      7.86792        1.83175       17.88439          1              O   0.000
O18     -1.59944        4.38117       13.72866          1              O   0.000
O19      0.15753        2.43222       10.55718          1              O   0.000
O20      0.16152        6.42237       17.90101          1              O   0.000
O21     -0.10138        6.56630       20.57734          1              O   0.000
O22      2.65178        6.94004       21.47819          1              O   0.000
O23      8.49602        0.73248       15.39462          1              O   0.000
O24     -3.67029        8.95995       17.32094          1              O   0.000
O25     -4.38817        8.39024       13.38616          1              O   0.000
O26      4.40540        6.85457       13.20308          1              O   0.000
O27      5.82004        4.48562       22.17148          1              O   0.000
O28      0.20311        0.37952       15.38342          1              O   0.000
O29      1.49443        2.79015       22.42839          1              O   0.000
O30     -0.73807        3.91429       21.42119          1              O   0.000
O31      4.84558        1.59001       15.36419          1              O   0.000
O32      7.81766        2.84331       21.45472          1              O   0.000
O33      3.23454        4.11956       21.11092          1              O   0.000
O34      6.25673        3.06712       11.76432          1              O   0.000
O35      7.27074        6.18682       20.60349          1              O   0.000
O36      3.92943        4.53278       12.12502          1              O   0.000
O37     -2.26962        6.87986       14.33285          1              O   0.000
O38      7.38420        4.60599       18.25639          1              O   0.000
O39      2.99503        3.61361       14.63241          1              O   0.000
O40      7.01617        0.13618       21.09322          1              O   0.000
O41     -0.90096        1.70848       19.23242          1              O   0.000
O42      4.72874        1.19003       10.67078          1              O   0.000
O43     -0.39565        8.78646       13.77999          1              O   0.000
O44     -1.13913        9.15580       20.51623          1              O   0.000
O45      3.12660        3.34764       18.60193          1              O   0.000
O46      1.74801        8.84731       18.49530          1              O   0.000
O47      3.95778        0.90685       17.99653          1              O   0.000
O48      1.56017        4.58149       10.06576          1              O   0.000
O49     -2.37502        6.59050       17.02202          1              O   0.000
O50      2.04431        0.57836       11.42320          1              O   0.000
O51      8.80469        3.70282       11.06244          1              O   0.000
O52     -5.02396        8.81532       19.62690          1              O   0.000
O53      1.92379        0.21742       21.80603          1              O   0.000
Pd1      5.50230        9.53026       30.00000          1              Pd  0.000
Pd2      5.39798        9.43685        7.00727          1              Pd  0.000
Pd3      1.39045        0.76681        4.55009          1              Pd  0.000
Pd4     -0.00006        1.58841        2.24610          1              Pd  0.000
Pd5     -2.75115        9.53026       30.00000          1              Pd  0.000
Pd6     -2.72501        9.46318        6.96372          1              Pd  0.000
Pd7      4.06884        0.78411        4.54139          1              Pd  0.000
Pd8      2.75109        1.58841        2.24610          1              Pd  0.000
Pd9     -0.00000        9.53026       30.00000          1              Pd  0.000
Pd10    -0.00458        9.45339        6.80670          1              Pd  0.000
Pd11     6.89244        0.79979        4.51657          1              Pd  0.000
Pd12     5.50224        1.58841        2.24610          1              Pd  0.000
Pd13     2.75115        9.53026       30.00000          1              Pd  0.000
Pd14     2.70242        9.45368        6.84333          1              Pd  0.000
Pd15     9.59965        0.77418        4.55107          1              Pd  0.000
Pd16     8.25339        1.58841        2.24610          1              Pd  0.000
Pd17     9.62902        2.38257       30.00000          1              Pd  0.000
Pd18     9.55786        2.48896        6.90337          1              Pd  0.000
Pd19    -0.02585        3.19068        4.55319          1              Pd  0.000
Pd20    -1.37563        3.97097        2.24610          1              Pd  0.000
Pd21     1.37557        2.38257       30.00000          1              Pd  0.000
Pd22     1.36800        2.51755        6.96039          1              Pd  0.000
Pd23     2.75193        3.15852        4.54265          1              Pd  0.000
Pd24     1.37552        3.97097        2.24610          1              Pd  0.000
Pd25     4.12672        2.38257       30.00000          1              Pd  0.000
Pd26     4.11209        2.49518        6.95353          1              Pd  0.000
Pd27     5.49079        3.21066        4.56221          1              Pd  0.000
Pd28     4.12667        3.97097        2.24610          1              Pd  0.000
Pd29     6.87787        2.38257       30.00000          1              Pd  0.000
Pd30     6.84126        2.53426        7.01824          1              Pd  0.000
Pd31     8.23408        3.16745        4.53948          1              Pd  0.000
Pd32     6.87782        3.97097        2.24610          1              Pd  0.000
Pd33     8.25345        4.76513       30.00000          1              Pd  0.000
Pd34     8.19257        4.79337        6.77076          1              Pd  0.000
Pd35    -1.36885        5.56730        4.48410          1              Pd  0.000
Pd36    -2.75121        6.35354        2.24610          1              Pd  0.000
Pd37    -0.00000        4.76513       30.00000          1              Pd  0.000
Pd38    -0.05100        4.82459        6.87844          1              Pd  0.000
Pd39     1.35530        5.58163        4.50232          1              Pd  0.000
Pd40    -0.00006        6.35354        2.24610          1              Pd  0.000
Pd41     2.75115        4.76513       30.00000          1              Pd  0.000
Pd42     2.78008        4.80519        6.83292          1              Pd  0.000
Pd43     4.12577        5.57402        4.48071          1              Pd  0.000
Pd44     2.75109        6.35354        2.24610          1              Pd  0.000
Pd45     5.50230        4.76513       30.00000          1              Pd  0.000
Pd46     5.46982        4.81571        6.79739          1              Pd  0.000
Pd47     6.84799        5.59024        4.49786          1              Pd  0.000
Pd48     5.50224        6.35354        2.24610          1              Pd  0.000
Pd49     6.87787        7.14770       30.00000          1              Pd  0.000
Pd50     6.83345        7.07892        6.80178          1              Pd  0.000
Pd51    -2.73703        7.96627        4.55902          1              Pd  0.000
Pd52    -4.12678        8.73611        2.24610          1              Pd  0.000
Pd53    -1.37558        7.14770       30.00000          1              Pd  0.000
Pd54    -1.35039        7.12791        6.92519          1              Pd  0.000
Pd55    -0.01182        7.96437        4.55487          1              Pd  0.000
Pd56    -1.37563        8.73611        2.24610          1              Pd  0.000
Pd57     1.37557        7.14770       30.00000          1              Pd  0.000
Pd58     1.35779        7.14727        6.89147          1              Pd  0.000
Pd59     2.72614        7.97356        4.52058          1              Pd  0.000
Pd60     1.37552        8.73611        2.24610          1              Pd  0.000
Pd61     4.12672        7.14770       30.00000          1              Pd  0.000
Pd62     4.11384        7.13573        6.80588          1              Pd  0.000
Pd63     5.48838        7.97347        4.51112          1              Pd  0.000
Pd64     4.12667        8.73611        2.24610          1              Pd  0.000
end
end

!DATE Mon Jan 01 12:00:00 2000
PBC   11.00460  11.00460  30.00000  90.00000  90.00000 120.00001 (P1)
H1       2.69277        6.43068        5.86179          1              H   0.000
H2       1.23638        4.09075        5.74475          1              H   0.000
H3      -0.00338        1.55075        5.29841          1              H   0.000
H4       5.48529        1.60165        5.27457          1              H   0.000
H5      -2.66154        6.31656        5.61036          1              H   0.000
H6       2.15647        4.34424        9.37293          1              H   0.000
H7       4.16446        4.50741       17.96338          1              H   0.000
H8       0.42778        3.44093       16.82651          1              H   0.000
H9      -0.23133        3.56801       14.56372          1              H   0.000
H10      4.14919        6.53801       18.57271          1              H   0.000
H11      3.12821        7.82691       18.69248          1              H   0.000
H12      2.45450        5.20661       15.72588          1              H   0.000
H13     -1.38447        7.53993       10.38039          1              H   0.000
H14     -2.46924        8.48171       11.05342          1              H   0.000
H15      1.35407        3.29109       14.80740          1              H   0.000
H16      0.31876        4.60569       17.89373          1              H   0.000
H17      4.97380        5.34605       16.81390          1              H   0.000
H18      1.51251        6.07995       16.70227          1              H   0.000
H19      2.09925        7.28124       14.90704          1              H   0.000
H20      6.10776        4.63969       14.94944          1              H   0.000
H21      5.19897        5.88745       14.56467          1              H   0.000
H22     -0.00883        2.04493        9.69184          1              H   0.000
H23     -0.78143        2.70367       10.90607          1              H   0.000
H24      6.79803        2.91204       13.42226          1              H   0.000
H25      7.98437        3.54408       14.24884          1              H   0.000
H26      8.15170        1.59179       16.96570          1              H   0.000
H27      8.73386        1.75992       18.43202          1              H   0.000
H28     -1.81602        5.34644       13.90325          1              H   0.000
H29     -1.71843        4.24148       12.75576          1              H   0.000
H30      2.45582        8.82911       14.67264          1              H   0.000
H31      0.10041        6.45728       18.90740          1              H   0.000
H32     -0.78139        6.51892       17.56410          1              H   0.000
H33     -0.60446        7.42819       20.63441          1              H   0.000
H34      0.76084        6.71890       21.02716          1              H   0.000
H35      3.29812        6.91648       22.20772          1              H   0.000
H36      9.49757        0.64011       15.38791          1              H   0.000
H37      8.21809        1.50675       14.84581          1              H   0.000
H38     -3.25486        8.05569       17.20321          1              H   0.000
H39      5.18170        7.47218       13.11374          1              H   0.000
H40      3.60132        7.35352       13.48468          1              H   0.000
H41      4.93735        4.29956       21.77871          1              H   0.000
H42      6.24081        5.21188       21.62321          1              H   0.000
H43      5.17218        8.25313       19.45676          1              H   0.000
H44      0.76362        0.05889       16.15928          1              H   0.000
H45      0.39090        1.35960       15.26694          1              H   0.000
H46      0.61603        3.11652       22.07997          1              H   0.000
H47      1.58425        1.81301       22.21229          1              H   0.000
H48     -0.77676        4.87536       21.19793          1              H   0.000
H49     -1.65714        3.52446       21.36749          1              H   0.000
H50      5.71665        2.05038       15.26194          1              H   0.000
H51      4.89376        0.80614       14.76920          1              H   0.000
H52      7.57965        1.89283       21.35568          1              H   0.000
H53      7.02450        3.34470       21.80595          1              H   0.000
H54      2.56990        3.55897       21.67738          1              H   0.000
H55      2.90404        5.04540       21.19144          1              H   0.000
H56     -4.17355        9.40071       21.09983          1              H   0.000
H57      5.43640        3.66402       11.84329          1              H   0.000
H58      5.78151        2.20046       11.43372          1              H   0.000
H59     -4.05491        7.05769       20.28052          1              H   0.000
H60      7.40750        5.62071       19.80193          1              H   0.000
H61      3.16171        4.55088       11.49159          1              H   0.000
H62      4.08709        5.45848       12.42730          1              H   0.000
H63      3.19042        7.06609       20.61833          1              H   0.000
H64     -1.53705        7.55582       14.21057          1              H   0.000
H65     -3.08932        7.32716       13.99019          1              H   0.000
H66      1.92307        8.92216       21.57798          1              H   0.000
H67      7.56750        3.63616       18.17752          1              H   0.000
H68      3.60824        2.88552       14.94211          1              H   0.000
H69      3.30231        3.88154       13.74657          1              H   0.000
H70      6.40217        4.73536       18.12535          1              H   0.000
H71     -0.34863        0.90427       19.40574          1              H   0.000
H72     -0.30145        2.41477       18.86598          1              H   0.000
H73      4.92401        1.29711        9.71350          1              H   0.000
H74      4.63855        0.16795       10.78066          1              H   0.000
H75      0.56030        8.46298       13.88697          1              H   0.000
H76     -0.61685        8.69187       12.82988          1              H   0.000
H77      4.29624        0.01492       19.60957          1              H   0.000
H78     -0.27600        9.49987       20.87611          1              H   0.000
H79      2.17696        3.45594       18.30534          1              H   0.000
H80      3.14940        3.61480       19.58803          1              H   0.000
H81      1.02025        8.34673       18.07635          1              H   0.000
H82      4.45009        1.06966       17.15625          1              H   0.000
H83      3.65555        1.83179       18.28787          1              H   0.000
H84      1.12679        3.70779       10.39605          1              H   0.000
H85      0.27346        5.30318        9.50056          1              H   0.000
H86     -2.84739        5.78289       17.38307          1              H   0.000
H87      1.24951        1.16253       11.19655          1              H   0.000
H88     -2.40787        6.57002       16.02231          1              H   0.000
H89      2.82716        1.05846       11.20678          1              H   0.000
H90     -2.18129        4.29554       10.35319          1              H   0.000
H91      1.62496        9.39261       20.13827          1              H   0.000
H92      7.77669        3.44078       11.21783          1              H   0.000
H93     -4.03605        9.00766       12.71220          1              H   0.000
H94     -4.70216        8.97200       14.15007          1              H   0.000
H95     -4.51407        8.84850       18.76264          1              H   0.000
H96      2.61807        0.03174       17.55149          1              H   0.000
H97      2.83449        0.04594       21.45442          1              H   0.000
H98      7.32577        0.25515       18.12882          1              H   0.000
O1       8.23155        1.51382        8.03357          1              O   0.000
O2       5.47978        1.48378        8.07008          1              O   0.000
O3       2.75881        1.61734        8.10143          1              O   0.000
O4      -0.05212        1.64842        8.09416          1              O   0.000
O5      -4.16045        8.54599        8.10327          1              O   0.000
O6      -0.64163        5.28082        9.03841          1              O   0.000
O7      -1.09541        6.66659        8.92310          1              O   0.000
O8       4.82145        5.25074       17.79930          1              O   0.000
O9       0.54989        3.64324       17.79527          1              O   0.000
O10      2.21727        6.11669       16.01094          1              O   0.000
O11      3.83684        7.30214       19.15964          1              O   0.000
O12     -1.53907        8.16693       11.13301          1              O   0.000
O13      0.42545        3.05819       15.10982          1              O   0.000
O14      2.12676        8.00764       14.19837          1              O   0.000
O15      5.73679        5.48240       15.29012          1              O   0.000
O16      7.15964        2.97959       14.35270          1              O   0.000
O17      7.87504        1.83388       17.88577          1              O   0.000
O18     -1.60036        4.37486       13.73016          1              O   0.000
O19      0.12393        2.40387       10.61692          1              O   0.000
O20      0.16405        6.42043       17.90168          1              O   0.000
O21     -0.10107        6.56808       20.57756          1              O   0.000
O22      2.65562        6.94167       21.47601          1              O   0.000
O23      8.50067        0.73514       15.39681          1              O   0.000
O24     -3.66671        8.96411       17.32658          1              O   0.000
O25     -4.38815        8.37848       13.39409          1              O   0.000
O26      4.41023        6.83980       13.19771          1              O   0.000
O27      5.82721        4.48790       22.17268          1              O   0.000
O28      0.20722        0.38250       15.38417          1              O   0.000
O29      1.49472        2.79156       22.42946          1              O   0.000
O30     -0.73688        3.91930       21.43020          1              O   0.000
O31      4.85310        1.59140       15.37871          1              O   0.000
O32      7.82119        2.84428       21.45275          1              O   0.000
O33      3.24012        4.12304       21.11526          1              O   0.000
O34      6.21133        3.03581       11.79006          1              O   0.000
O35      7.27574        6.19010       20.60132          1              O   0.000
O36      3.89407        4.50481       12.14681          1              O   0.000
O37     -2.26297        6.87866       14.33144          1              O   0.000
O38      7.38832        4.61054       18.25565          1              O   0.000
O39      2.99485        3.61336       14.65335          1              O   0.000
O40      7.01560        0.13898       21.09196          1              O   0.000
O41     -0.89237        1.71542       19.23859          1              O   0.000
O42      4.71640        1.15843       10.67156          1              O   0.000
O43     -0.39335        8.79414       13.78052          1              O   0.000
O44     -1.13831        9.15675       20.51937          1              O   0.000
O45      3.12689        3.34911       18.60360          1              O   0.000
O46      1.75002        8.84917       18.49749          1              O   0.000
O47      3.96148        0.90878       18.00136          1              O   0.000
O48      1.63688        4.56115       10.17777          1              O   0.000
O49     -2.37121        6.59694       17.01890          1              O   0.000
O50      2.00367        0.55968       11.41913          1              O   0.000
O51      8.74901        3.67332       11.10207          1              O   0.000
O52     -5.01965        8.81524       19.63085          1              O   0.000
O53      1.92521        0.22212       21.80513          1              O   0.000
Pd1      5.50230        9.53026       30.00000          1              Pd  0.000
Pd2      5.40571        9.44786        7.00409          1              Pd  0.000
Pd3      1.39395        0.76921        4.55104          1              Pd  0.000
Pd4     -0.00006        1.58841        2.24610          1              Pd  0.000
Pd5     -2.75115        9.53026       30.00000          1              Pd  0.000
Pd6     -2.71931        9.45953        6.96290          1              Pd  0.000
Pd7      4.07179        0.78502        4.54196          1              Pd  0.000
Pd8      2.75109        1.58841        2.24610          1              Pd  0.000
Pd9     -0.00000        9.53026       30.00000          1              Pd  0.000
Pd10     0.00062        9.45106        6.80832          1              Pd  0.000
Pd11     6.89366        0.80040        4.51713          1              Pd  0.000
Pd12     5.50224        1.58841        2.24610          1              Pd  0.000
Pd13     2.75115        9.53026       30.00000          1              Pd  0.000
Pd14     2.70839        9.45565        6.84327          1              Pd  0.000
Pd15     9.60169        0.77660        4.55048          1              Pd  0.000
Pd16     8.25339        1.58841        2.24610          1              Pd  0.000
Pd17     9.62902        2.38257       30.00000          1              Pd  0.000
Pd18    -1.43570        2.49312        6.90975          1              Pd  0.000
Pd19    -0.02119        3.19133        4.55230          1              Pd  0.000
Pd20    -1.37563        3.97097        2.24610          1              Pd  0.000
Pd21     1.37557        2.38257       30.00000          1              Pd  0.000
Pd22     1.37843        2.52070        6.97663          1              Pd  0.000
Pd23     2.75524        3.15990        4.54641          1              Pd  0.000
Pd24     1.37552        3.97097        2.24610          1              Pd  0.000
Pd25     4.12672        2.38257       30.00000          1              Pd  0.000
Pd26     4.11988        2.49560        6.95699          1              Pd  0.000
Pd27     5.49385        3.21217        4.56224          1              Pd  0.000
Pd28     4.12667        3.97097        2.24610          1              Pd  0.000
Pd29     6.87787        2.38257       30.00000          1              Pd  0.000
Pd30     6.84978        2.53586        7.01738          1              Pd  0.000
Pd31     8.23825        3.16759        4.53967          1              Pd  0.000
Pd32     6.87782        3.97097        2.24610          1              Pd  0.000
Pd33     8.25345        4.76513       30.00000          1              Pd  0.000
Pd34     8.20220        4.79416        6.76789          1              Pd  0.000
Pd35    -1.36428        5.56773        4.48584          1              Pd  0.000
Pd36    -2.75121        6.35354        2.24610          1              Pd  0.000
Pd37    -0.00000        4.76513       30.00000          1              Pd  0.000
Pd38    -0.03454        4.82387        6.87595          1              Pd  0.000
Pd39     1.35934        5.58079        4.50114          1              Pd  0.000
Pd40    -0.00006        6.35354        2.24610          1              Pd  0.000
Pd41     2.75115        4.76513       30.00000          1              Pd  0.000
Pd42     2.78838        4.80941        6.83980          1              Pd  0.000
Pd43     4.12857        5.57491        4.48275          1              Pd  0.000
Pd44     2.75109        6.35354        2.24610          1              Pd  0.000
Pd45     5.50230        4.76513       30.00000          1              Pd  0.000
Pd46     5.47724        4.81745        6.79858          1              Pd  0.000
Pd47     6.85050        5.59089        4.49683          1              Pd  0.000
Pd48     5.50224        6.35354        2.24610          1              Pd  0.000
Pd49     6.87787        7.14770       30.00000          1              Pd  0.000
Pd50     6.84087        7.08020        6.80213          1              Pd  0.000
Pd51    -2.73329        7.96767        4.55880          1              Pd  0.000
Pd52    -4.12678        8.73611        2.24610          1              Pd  0.000
Pd53    -1.37558        7.14770       30.00000          1              Pd  0.000
Pd54    -1.34053        7.12196        6.93174          1              Pd  0.000
Pd55    -0.01012        7.96347        4.55604          1              Pd  0.000
Pd56    -1.37563        8.73611        2.24610          1              Pd  0.000
Pd57     1.37557        7.14770       30.00000          1              Pd  0.000
Pd58     1.36667        7.14843        6.88367          1              Pd  0.000
Pd59     2.72981        7.97525        4.51923          1              Pd  0.000
Pd60     1.37552        8.73611        2.24610          1              Pd  0.000
Pd61     4.12672        7.14770       30.00000          1              Pd  0.000
Pd62     4.12246        7.14169        6.80689          1              Pd  0.000
Pd63     5.49225        7.97590        4.51133          1              Pd  0.000
Pd64     4.12667        8.73611        2.24610          1              Pd  0.000
end
end
