# Supplementary material for: Intentional Formation of Persistent Surface Redox Mediators by Adsorption of Polyconjugated Carbonyl Complexes to Pd Nanoparticles
Source: J Am Chem Soc. 2025 Apr 4;147(20):16885–900. doi: 10.1021/jacs.4c15874 (PMC12100725; doi:10.1021/jacs.4c15874)
Supplement: Supplementary file 2 [file ja4c15874_si_002.zip › Structures/Heterogeneous/Surface_Reactions/NoMediator/FirstProtonElectronTransfer/WaterMediatedHydrogenation/P.res]

TITL CONTCAR
CELL 0.0000 11.0046 11.0046 30.0000 90.0000 90.0000 120.0000
LATT -1
SFAC H O Pd
 H    1    0.58208    0.67476    0.19539    1.00000    0.00000
 H    1    0.32697    0.42924    0.19149    1.00000    0.00000
 H    1    0.08105    0.16272    0.17661    1.00000    0.00000
 H    1    0.58248    0.16806    0.17582    1.00000    0.00000
 H    1    0.08954    0.66279    0.18701    1.00000    0.00000
 H    1    0.42388    0.45584    0.31243    1.00000    0.00000
 H    1    0.61491    0.47296    0.59878    1.00000    0.00000
 H    1    0.21940    0.36105    0.56088    1.00000    0.00000
 H    1    0.16617    0.37439    0.48546    1.00000    0.00000
 H    1    0.72005    0.68603    0.61909    1.00000    0.00000
 H    1    0.69490    0.82127    0.62308    1.00000    0.00000
 H    1    0.49621    0.54632    0.52420    1.00000    0.00000
 H    1    0.26977    0.79116    0.34601    1.00000    0.00000
 H    1    0.22061    0.88998    0.36845    1.00000    0.00000
 H    1    0.29571    0.34533    0.49358    1.00000    0.00000
 H    1    0.27060    0.48327    0.59646    1.00000    0.00000
 H    1    0.73245    0.56096    0.56046    1.00000    0.00000
 H    1    0.45643    0.63796    0.55674    1.00000    0.00000
 H    1    0.57277    0.76401    0.49690    1.00000    0.00000
 H    1    0.79844    0.48684    0.49831    1.00000    0.00000
 H    1    0.78132    0.61776    0.48549    1.00000    0.00000
 H    1    0.10648    0.21457    0.32306    1.00000    0.00000
 H    1    0.07084    0.28369    0.36354    1.00000    0.00000
 H    1    0.77052    0.30556    0.44741    1.00000    0.00000
 H    1    0.91149    0.37188    0.47496    1.00000    0.00000
 H    1    0.82427    0.16702    0.56552    1.00000    0.00000
 H    1    0.88599    0.18467    0.61440    1.00000    0.00000
 H    1    0.11547    0.56100    0.46344    1.00000    0.00000
 H    1    0.06637    0.44505    0.42519    1.00000    0.00000
 H    1    0.68638    0.92643    0.48909    1.00000    0.00000
 H    1    0.34790    0.67756    0.63025    1.00000    0.00000
 H    1    0.27101    0.68402    0.58547    1.00000    0.00000
 H    1    0.33479    0.77943    0.68781    1.00000    0.00000
 H    1    0.42164    0.70501    0.70091    1.00000    0.00000
 H    1    0.66257    0.72574    0.74026    1.00000    0.00000
 H    1    0.89664    0.06717    0.51293    1.00000    0.00000
 H    1    0.82584    0.15810    0.49486    1.00000    0.00000
 H    1    0.12686    0.84527    0.57344    1.00000    0.00000
 H    1    0.86289    0.78405    0.43712    1.00000    0.00000
 H    1    0.71305    0.77160    0.44949    1.00000    0.00000
 H    1    0.67424    0.45115    0.72596    1.00000    0.00000
 H    1    0.84055    0.54688    0.72077    1.00000    0.00000
 H    1    0.90300    0.86599    0.64856    1.00000    0.00000
 H    1    0.07248    0.00618    0.53864    1.00000    0.00000
 H    1    0.10685    0.14266    0.50890    1.00000    0.00000
 H    1    0.21949    0.32701    0.73600    1.00000    0.00000
 H    1    0.23908    0.19024    0.74041    1.00000    0.00000
 H    1    0.18520    0.51157    0.70660    1.00000    0.00000
 H    1    0.03432    0.36982    0.71225    1.00000    0.00000
 H    1    0.62705    0.21514    0.50873    1.00000    0.00000
 H    1    0.48699    0.08459    0.49231    1.00000    0.00000
 H    1    0.78808    0.19861    0.71186    1.00000    0.00000
 H    1    0.81380    0.35096    0.72686    1.00000    0.00000
 H    1    0.42025    0.37344    0.72258    1.00000    0.00000
 H    1    0.52860    0.52941    0.70638    1.00000    0.00000
 H    1    0.11395    0.98641    0.70333    1.00000    0.00000
 H    1    0.68624    0.38446    0.39478    1.00000    0.00000
 H    1    0.64082    0.23089    0.38112    1.00000    0.00000
 H    1    0.00180    0.74056    0.67602    1.00000    0.00000
 H    1    0.96802    0.58978    0.66006    1.00000    0.00000
 H    1    0.52607    0.47752    0.38305    1.00000    0.00000
 H    1    0.65777    0.57275    0.41424    1.00000    0.00000
 H    1    0.66064    0.74144    0.68728    1.00000    0.00000
 H    1    0.25674    0.79282    0.47369    1.00000    0.00000
 H    1    0.10369    0.76883    0.46634    1.00000    0.00000
 H    1    0.64285    0.93619    0.71927    1.00000    0.00000
 H    1    0.87844    0.38154    0.60592    1.00000    0.00000
 H    1    0.47927    0.30277    0.49807    1.00000    0.00000
 H    1    0.50373    0.40729    0.45822    1.00000    0.00000
 H    1    0.83021    0.49688    0.60418    1.00000    0.00000
 H    1    0.01576    0.09488    0.64686    1.00000    0.00000
 H    1    0.09930    0.25338    0.62887    1.00000    0.00000
 H    1    0.51550    0.13610    0.32378    1.00000    0.00000
 H    1    0.43032    0.01762    0.35936    1.00000    0.00000
 H    1    0.49492    0.88801    0.46290    1.00000    0.00000
 H    1    0.39996    0.91203    0.42766    1.00000    0.00000
 H    1    0.39119    0.00157    0.65365    1.00000    0.00000
 H    1    0.47333    0.99681    0.69587    1.00000    0.00000
 H    1    0.37914    0.36263    0.61018    1.00000    0.00000
 H    1    0.47584    0.37930    0.65293    1.00000    0.00000
 H    1    0.53062    0.87581    0.60254    1.00000    0.00000
 H    1    0.46050    0.11224    0.57187    1.00000    0.00000
 H    1    0.42829    0.19221    0.60960    1.00000    0.00000
 H    1    0.29692    0.38905    0.34653    1.00000    0.00000
 H    1    0.30308    0.55646    0.31669    1.00000    0.00000
 H    1    0.04465    0.60679    0.57944    1.00000    0.00000
 H    1    0.17454    0.12198    0.37322    1.00000    0.00000
 H    1    0.12589    0.68939    0.53408    1.00000    0.00000
 H    1    0.31244    0.11106    0.37356    1.00000    0.00000
 H    1    0.02715    0.45073    0.34511    1.00000    0.00000
 H    1    0.64044    0.98556    0.67128    1.00000    0.00000
 H    1    0.88720    0.36104    0.37393    1.00000    0.00000
 H    1    0.10582    0.94516    0.42374    1.00000    0.00000
 H    1    0.04342    0.94142    0.47167    1.00000    0.00000
 H    1    0.05403    0.92846    0.62542    1.00000    0.00000
 H    1    0.23957    0.00333    0.58505    1.00000    0.00000
 H    1    0.25998    0.00482    0.71515    1.00000    0.00000
 H    1    0.67909    0.02677    0.60429    1.00000    0.00000
 O    2    0.82743    0.15884    0.26779    1.00000    0.00000
 O    2    0.57580    0.15569    0.26900    1.00000    0.00000
 O    2    0.33555    0.16971    0.27005    1.00000    0.00000
 O    2    0.08175    0.17297    0.26981    1.00000    0.00000
 O    2    0.07030    0.89672    0.27011    1.00000    0.00000
 O    2    0.21875    0.55411    0.30128    1.00000    0.00000
 O    2    0.25022    0.69952    0.29744    1.00000    0.00000
 O    2    0.71361    0.55095    0.59331    1.00000    0.00000
 O    2    0.24111    0.38228    0.59318    1.00000    0.00000
 O    2    0.52239    0.64182    0.53370    1.00000    0.00000
 O    2    0.73176    0.76621    0.63865    1.00000    0.00000
 O    2    0.28862    0.85695    0.37110    1.00000    0.00000
 O    2    0.19911    0.32089    0.50366    1.00000    0.00000
 O    2    0.61338    0.84023    0.47328    1.00000    0.00000
 O    2    0.80894    0.57526    0.50967    1.00000    0.00000
 O    2    0.80693    0.31264    0.47842    1.00000    0.00000
 O    2    0.81183    0.19243    0.59619    1.00000    0.00000
 O    2    0.08410    0.45905    0.45767    1.00000    0.00000
 O    2    0.13738    0.25224    0.35390    1.00000    0.00000
 O    2    0.35175    0.67369    0.59672    1.00000    0.00000
 O    2    0.33541    0.68918    0.68592    1.00000    0.00000
 O    2    0.60551    0.72838    0.71587    1.00000    0.00000
 O    2    0.81103    0.07714    0.51323    1.00000    0.00000
 O    2    0.13710    0.94059    0.57755    1.00000    0.00000
 O    2    0.04082    0.87914    0.44647    1.00000    0.00000
 O    2    0.75961    0.71769    0.43992    1.00000    0.00000
 O    2    0.76498    0.47091    0.73909    1.00000    0.00000
 O    2    0.03890    0.04014    0.51281    1.00000    0.00000
 O    2    0.28228    0.29291    0.74765    1.00000    0.00000
 O    2    0.13866    0.41125    0.71434    1.00000    0.00000
 O    2    0.52450    0.16698    0.51262    1.00000    0.00000
 O    2    0.85994    0.29845    0.71509    1.00000    0.00000
 O    2    0.51075    0.43263    0.70384    1.00000    0.00000
 O    2    0.72370    0.31854    0.39300    1.00000    0.00000
 O    2    0.98591    0.64952    0.68671    1.00000    0.00000
 O    2    0.59020    0.47269    0.40489    1.00000    0.00000
 O    2    0.15525    0.72177    0.47771    1.00000    0.00000
 O    2    0.91327    0.48378    0.60852    1.00000    0.00000
 O    2    0.46172    0.37915    0.48845    1.00000    0.00000
 O    2    0.64481    0.01458    0.70307    1.00000    0.00000
 O    2    0.00891    0.18000    0.64129    1.00000    0.00000
 O    2    0.48936    0.12155    0.35572    1.00000    0.00000
 O    2    0.42564    0.92276    0.45935    1.00000    0.00000
 O    2    0.37696    0.96081    0.68398    1.00000    0.00000
 O    2    0.45985    0.35142    0.62012    1.00000    0.00000
 O    2    0.62329    0.92853    0.61658    1.00000    0.00000
 O    2    0.40766    0.09536    0.60005    1.00000    0.00000
 O    2    0.38804    0.47860    0.33926    1.00000    0.00000
 O    2    0.13063    0.69221    0.56730    1.00000    0.00000
 O    2    0.21144    0.05873    0.38064    1.00000    0.00000
 O    2    0.98775    0.38544    0.37007    1.00000    0.00000
 O    2    0.00635    0.92497    0.65436    1.00000    0.00000
 O    2    0.18660    0.02331    0.72684    1.00000    0.00000
Pd    3    0.00000    0.00000    0.00000    1.00000    0.00000
Pd    3    0.98690    0.99135    0.23347    1.00000    0.00000
Pd    3    0.16703    0.08071    0.15170    1.00000    0.00000
Pd    3    0.08333    0.16667    0.07487    1.00000    0.00000
Pd    3    0.25000    0.00000    0.00000    1.00000    0.00000
Pd    3    0.24918    0.99258    0.23210    1.00000    0.00000
Pd    3    0.41119    0.08237    0.15140    1.00000    0.00000
Pd    3    0.33333    0.16667    0.07487    1.00000    0.00000
Pd    3    0.50000    0.00000    0.00000    1.00000    0.00000
Pd    3    0.49590    0.99169    0.22694    1.00000    0.00000
Pd    3    0.66843    0.08398    0.15057    1.00000    0.00000
Pd    3    0.58333    0.16667    0.07487    1.00000    0.00000
Pd    3    0.75000    0.00000    0.00000    1.00000    0.00000
Pd    3    0.74220    0.99217    0.22811    1.00000    0.00000
Pd    3    0.91326    0.08149    0.15168    1.00000    0.00000
Pd    3    0.83333    0.16667    0.07487    1.00000    0.00000
Pd    3    0.00000    0.25000    0.00000    1.00000    0.00000
Pd    3    0.00034    0.26160    0.23033    1.00000    0.00000
Pd    3    0.16551    0.33486    0.15174    1.00000    0.00000
Pd    3    0.08333    0.41667    0.07487    1.00000    0.00000
Pd    3    0.25000    0.25000    0.00000    1.00000    0.00000
Pd    3    0.25751    0.26449    0.23255    1.00000    0.00000
Pd    3    0.41615    0.33157    0.15155    1.00000    0.00000
Pd    3    0.33333    0.41667    0.07487    1.00000    0.00000
Pd    3    0.50000    0.25000    0.00000    1.00000    0.00000
Pd    3    0.50531    0.26186    0.23190    1.00000    0.00000
Pd    3    0.66776    0.33705    0.15207    1.00000    0.00000
Pd    3    0.58333    0.41667    0.07487    1.00000    0.00000
Pd    3    0.75000    0.25000    0.00000    1.00000    0.00000
Pd    3    0.75549    0.26609    0.23391    1.00000    0.00000
Pd    3    0.91481    0.33237    0.15132    1.00000    0.00000
Pd    3    0.83333    0.41667    0.07487    1.00000    0.00000
Pd    3    0.00000    0.50000    0.00000    1.00000    0.00000
Pd    3    0.99687    0.50305    0.22560    1.00000    0.00000
Pd    3    0.16813    0.58422    0.14953    1.00000    0.00000
Pd    3    0.08333    0.66667    0.07487    1.00000    0.00000
Pd    3    0.25000    0.50000    0.00000    1.00000    0.00000
Pd    3    0.24994    0.50616    0.22920    1.00000    0.00000
Pd    3    0.41632    0.58559    0.15004    1.00000    0.00000
Pd    3    0.33333    0.66667    0.07487    1.00000    0.00000
Pd    3    0.50000    0.50000    0.00000    1.00000    0.00000
Pd    3    0.50571    0.50465    0.22799    1.00000    0.00000
Pd    3    0.66765    0.58497    0.14942    1.00000    0.00000
Pd    3    0.58333    0.66667    0.07487    1.00000    0.00000
Pd    3    0.75000    0.50000    0.00000    1.00000    0.00000
Pd    3    0.75047    0.50549    0.22662    1.00000    0.00000
Pd    3    0.91584    0.58665    0.14989    1.00000    0.00000
Pd    3    0.83333    0.66667    0.07487    1.00000    0.00000
Pd    3    0.00000    0.75000    0.00000    1.00000    0.00000
Pd    3    0.99310    0.74292    0.22674    1.00000    0.00000
Pd    3    0.16964    0.83604    0.15196    1.00000    0.00000
Pd    3    0.08333    0.91667    0.07487    1.00000    0.00000
Pd    3    0.25000    0.75000    0.00000    1.00000    0.00000
Pd    3    0.25183    0.74730    0.23106    1.00000    0.00000
Pd    3    0.41688    0.83560    0.15187    1.00000    0.00000
Pd    3    0.33333    0.91667    0.07487    1.00000    0.00000
Pd    3    0.50000    0.75000    0.00000    1.00000    0.00000
Pd    3    0.49923    0.75008    0.22946    1.00000    0.00000
Pd    3    0.66648    0.83683    0.15064    1.00000    0.00000
Pd    3    0.58333    0.91667    0.07487    1.00000    0.00000
Pd    3    0.75000    0.75000    0.00000    1.00000    0.00000
Pd    3    0.74930    0.74937    0.22690    1.00000    0.00000
Pd    3    0.91754    0.83690    0.15038    1.00000    0.00000
Pd    3    0.83333    0.91667    0.07487    1.00000    0.00000
END
