# Supplementary material for: Intentional Formation of Persistent Surface Redox Mediators by Adsorption of Polyconjugated Carbonyl Complexes to Pd Nanoparticles
Source: J Am Chem Soc. 2025 Apr 4;147(20):16885–900. doi: 10.1021/jacs.4c15874 (PMC12100725; doi:10.1021/jacs.4c15874)
Supplement: Supplementary file 2 [file ja4c15874_si_002.zip › Structures/Heterogeneous/Surface_Reactions/NoMediator/FirstProtonElectronTransfer/WaterMediatedHydrogenation/R.res]

TITL CONTCAR
CELL 0.0000 11.0046 11.0046 30.0000 90.0000 90.0000 120.0000
LATT -1
SFAC H O Pd
 H    1    0.58323    0.67235    0.19615    1.00000    0.00000
 H    1    0.31874    0.43501    0.19192    1.00000    0.00000
 H    1    0.08098    0.16294    0.17623    1.00000    0.00000
 H    1    0.58280    0.16670    0.17600    1.00000    0.00000
 H    1    0.08701    0.66497    0.18295    1.00000    0.00000
 H    1    0.42412    0.59245    0.25909    1.00000    0.00000
 H    1    0.61531    0.47351    0.59862    1.00000    0.00000
 H    1    0.21937    0.36097    0.56078    1.00000    0.00000
 H    1    0.16623    0.37354    0.48514    1.00000    0.00000
 H    1    0.72049    0.68647    0.61900    1.00000    0.00000
 H    1    0.69543    0.82178    0.62307    1.00000    0.00000
 H    1    0.49674    0.54648    0.52370    1.00000    0.00000
 H    1    0.24969    0.78107    0.34575    1.00000    0.00000
 H    1    0.21915    0.89251    0.36807    1.00000    0.00000
 H    1    0.29593    0.34503    0.49357    1.00000    0.00000
 H    1    0.27057    0.48323    0.59635    1.00000    0.00000
 H    1    0.73280    0.56141    0.56029    1.00000    0.00000
 H    1    0.45681    0.63757    0.55650    1.00000    0.00000
 H    1    0.57293    0.76440    0.49694    1.00000    0.00000
 H    1    0.79876    0.48715    0.49818    1.00000    0.00000
 H    1    0.78063    0.61731    0.48520    1.00000    0.00000
 H    1    0.10129    0.21134    0.32305    1.00000    0.00000
 H    1    0.06290    0.27765    0.36357    1.00000    0.00000
 H    1    0.77089    0.30565    0.44739    1.00000    0.00000
 H    1    0.91236    0.37186    0.47467    1.00000    0.00000
 H    1    0.82514    0.16717    0.56543    1.00000    0.00000
 H    1    0.88655    0.18500    0.61437    1.00000    0.00000
 H    1    0.11607    0.56058    0.46291    1.00000    0.00000
 H    1    0.06678    0.44552    0.42437    1.00000    0.00000
 H    1    0.68665    0.92692    0.48915    1.00000    0.00000
 H    1    0.34832    0.67795    0.63013    1.00000    0.00000
 H    1    0.27157    0.68431    0.58533    1.00000    0.00000
 H    1    0.33494    0.77996    0.68783    1.00000    0.00000
 H    1    0.42192    0.70568    0.70090    1.00000    0.00000
 H    1    0.66323    0.72635    0.74017    1.00000    0.00000
 H    1    0.89725    0.06697    0.51289    1.00000    0.00000
 H    1    0.82663    0.15813    0.49481    1.00000    0.00000
 H    1    0.12766    0.84549    0.57349    1.00000    0.00000
 H    1    0.86221    0.78320    0.43689    1.00000    0.00000
 H    1    0.71307    0.77122    0.44923    1.00000    0.00000
 H    1    0.67497    0.45201    0.72603    1.00000    0.00000
 H    1    0.84136    0.54752    0.72074    1.00000    0.00000
 H    1    0.90337    0.86608    0.64853    1.00000    0.00000
 H    1    0.07294    0.00622    0.53866    1.00000    0.00000
 H    1    0.10725    0.14252    0.50883    1.00000    0.00000
 H    1    0.21949    0.32746    0.73599    1.00000    0.00000
 H    1    0.23884    0.19057    0.74046    1.00000    0.00000
 H    1    0.18552    0.51212    0.70650    1.00000    0.00000
 H    1    0.03452    0.37030    0.71209    1.00000    0.00000
 H    1    0.62854    0.21618    0.50885    1.00000    0.00000
 H    1    0.48824    0.08558    0.49266    1.00000    0.00000
 H    1    0.78833    0.19908    0.71174    1.00000    0.00000
 H    1    0.81424    0.35152    0.72676    1.00000    0.00000
 H    1    0.42100    0.37421    0.72266    1.00000    0.00000
 H    1    0.52908    0.53011    0.70648    1.00000    0.00000
 H    1    0.11392    0.98668    0.70332    1.00000    0.00000
 H    1    0.68369    0.38244    0.39577    1.00000    0.00000
 H    1    0.64121    0.22961    0.38175    1.00000    0.00000
 H    1    0.00187    0.74067    0.67604    1.00000    0.00000
 H    1    0.96802    0.58986    0.66005    1.00000    0.00000
 H    1    0.52330    0.46442    0.38287    1.00000    0.00000
 H    1    0.65549    0.56735    0.41366    1.00000    0.00000
 H    1    0.66098    0.74179    0.68718    1.00000    0.00000
 H    1    0.25681    0.79269    0.47359    1.00000    0.00000
 H    1    0.10372    0.76837    0.46625    1.00000    0.00000
 H    1    0.64327    0.93656    0.71924    1.00000    0.00000
 H    1    0.87894    0.38211    0.60582    1.00000    0.00000
 H    1    0.47968    0.30406    0.49843    1.00000    0.00000
 H    1    0.50391    0.40686    0.45811    1.00000    0.00000
 H    1    0.83066    0.49740    0.60407    1.00000    0.00000
 H    1    0.01624    0.09510    0.64699    1.00000    0.00000
 H    1    0.09961    0.25345    0.62889    1.00000    0.00000
 H    1    0.51582    0.13817    0.32405    1.00000    0.00000
 H    1    0.42915    0.01431    0.35762    1.00000    0.00000
 H    1    0.49565    0.88855    0.46327    1.00000    0.00000
 H    1    0.40273    0.91488    0.42787    1.00000    0.00000
 H    1    0.39148    0.00219    0.65381    1.00000    0.00000
 H    1    0.47339    0.99727    0.69606    1.00000    0.00000
 H    1    0.37911    0.36289    0.61014    1.00000    0.00000
 H    1    0.47593    0.37974    0.65287    1.00000    0.00000
 H    1    0.53120    0.87603    0.60250    1.00000    0.00000
 H    1    0.46153    0.11279    0.57203    1.00000    0.00000
 H    1    0.42870    0.19257    0.60965    1.00000    0.00000
 H    1    0.29780    0.38621    0.34939    1.00000    0.00000
 H    1    0.39002    0.54984    0.35134    1.00000    0.00000
 H    1    0.04530    0.60719    0.57931    1.00000    0.00000
 H    1    0.17060    0.11808    0.37280    1.00000    0.00000
 H    1    0.12656    0.68961    0.53392    1.00000    0.00000
 H    1    0.31139    0.11192    0.37365    1.00000    0.00000
 H    1    0.02034    0.44577    0.34284    1.00000    0.00000
 H    1    0.64051    0.98600    0.67129    1.00000    0.00000
 H    1    0.88591    0.36153    0.37424    1.00000    0.00000
 H    1    0.10596    0.94446    0.42377    1.00000    0.00000
 H    1    0.04350    0.94073    0.47165    1.00000    0.00000
 H    1    0.05463    0.92848    0.62547    1.00000    0.00000
 H    1    0.24031    0.00354    0.58516    1.00000    0.00000
 H    1    0.26001    0.00533    0.71524    1.00000    0.00000
 H    1    0.67958    0.02706    0.60425    1.00000    0.00000
 O    2    0.82939    0.15945    0.26769    1.00000    0.00000
 O    2    0.57826    0.15964    0.26940    1.00000    0.00000
 O    2    0.33627    0.17006    0.26943    1.00000    0.00000
 O    2    0.08285    0.17285    0.26884    1.00000    0.00000
 O    2    0.07123    0.89512    0.26984    1.00000    0.00000
 O    2    0.12799    0.53824    0.28821    1.00000    0.00000
 O    2    0.20518    0.68395    0.29309    1.00000    0.00000
 O    2    0.71400    0.55142    0.59317    1.00000    0.00000
 O    2    0.24094    0.38221    0.59309    1.00000    0.00000
 O    2    0.52296    0.64182    0.53348    1.00000    0.00000
 O    2    0.73222    0.76660    0.63861    1.00000    0.00000
 O    2    0.28160    0.85217    0.36947    1.00000    0.00000
 O    2    0.19926    0.32073    0.50364    1.00000    0.00000
 O    2    0.61307    0.84090    0.47338    1.00000    0.00000
 O    2    0.80854    0.57535    0.50948    1.00000    0.00000
 O    2    0.80794    0.31287    0.47838    1.00000    0.00000
 O    2    0.81265    0.19279    0.59608    1.00000    0.00000
 O    2    0.08515    0.45896    0.45686    1.00000    0.00000
 O    2    0.12819    0.24434    0.35432    1.00000    0.00000
 O    2    0.35229    0.67398    0.59663    1.00000    0.00000
 O    2    0.33565    0.68976    0.68592    1.00000    0.00000
 O    2    0.60597    0.72880    0.71581    1.00000    0.00000
 O    2    0.81178    0.07721    0.51323    1.00000    0.00000
 O    2    0.13782    0.94074    0.57772    1.00000    0.00000
 O    2    0.04100    0.87843    0.44651    1.00000    0.00000
 O    2    0.75893    0.71704    0.43946    1.00000    0.00000
 O    2    0.76575    0.47165    0.73911    1.00000    0.00000
 O    2    0.03928    0.04000    0.51282    1.00000    0.00000
 O    2    0.28213    0.29325    0.74770    1.00000    0.00000
 O    2    0.13886    0.41186    0.71436    1.00000    0.00000
 O    2    0.52607    0.16781    0.51303    1.00000    0.00000
 O    2    0.86020    0.29899    0.71485    1.00000    0.00000
 O    2    0.51134    0.43335    0.70396    1.00000    0.00000
 O    2    0.72304    0.31760    0.39352    1.00000    0.00000
 O    2    0.98611    0.64964    0.68671    1.00000    0.00000
 O    2    0.58986    0.46628    0.40568    1.00000    0.00000
 O    2    0.15546    0.72146    0.47765    1.00000    0.00000
 O    2    0.91369    0.48430    0.60854    1.00000    0.00000
 O    2    0.46172    0.37979    0.48847    1.00000    0.00000
 O    2    0.64499    0.01494    0.70311    1.00000    0.00000
 O    2    0.00945    0.18030    0.64154    1.00000    0.00000
 O    2    0.48764    0.11836    0.35573    1.00000    0.00000
 O    2    0.42616    0.92327    0.45964    1.00000    0.00000
 O    2    0.37708    0.96143    0.68415    1.00000    0.00000
 O    2    0.45990    0.35182    0.62011    1.00000    0.00000
 O    2    0.62369    0.92898    0.61665    1.00000    0.00000
 O    2    0.40845    0.09580    0.60018    1.00000    0.00000
 O    2    0.39612    0.46601    0.34551    1.00000    0.00000
 O    2    0.13133    0.69247    0.56716    1.00000    0.00000
 O    2    0.21024    0.05698    0.38030    1.00000    0.00000
 O    2    0.98636    0.38678    0.36957    1.00000    0.00000
 O    2    0.00672    0.92481    0.65440    1.00000    0.00000
 O    2    0.18650    0.02375    0.72687    1.00000    0.00000
Pd    3    0.00000    0.00000    0.00000    1.00000    0.00000
Pd    3    0.98727    0.99022    0.23385    1.00000    0.00000
Pd    3    0.16700    0.08067    0.15145    1.00000    0.00000
Pd    3    0.08333    0.16667    0.07487    1.00000    0.00000
Pd    3    0.25000    0.00000    0.00000    1.00000    0.00000
Pd    3    0.25023    0.99292    0.23189    1.00000    0.00000
Pd    3    0.41158    0.08289    0.15129    1.00000    0.00000
Pd    3    0.33333    0.16667    0.07487    1.00000    0.00000
Pd    3    0.50000    0.00000    0.00000    1.00000    0.00000
Pd    3    0.49876    0.99557    0.22697    1.00000    0.00000
Pd    3    0.66890    0.08399    0.15031    1.00000    0.00000
Pd    3    0.58333    0.16667    0.07487    1.00000    0.00000
Pd    3    0.75000    0.00000    0.00000    1.00000    0.00000
Pd    3    0.74438    0.99370    0.22752    1.00000    0.00000
Pd    3    0.91313    0.08061    0.15104    1.00000    0.00000
Pd    3    0.83333    0.16667    0.07487    1.00000    0.00000
Pd    3    0.00000    0.25000    0.00000    1.00000    0.00000
Pd    3    0.99944    0.25807    0.22850    1.00000    0.00000
Pd    3    0.16566    0.33487    0.15158    1.00000    0.00000
Pd    3    0.08333    0.41667    0.07487    1.00000    0.00000
Pd    3    0.25000    0.25000    0.00000    1.00000    0.00000
Pd    3    0.25684    0.26077    0.23101    1.00000    0.00000
Pd    3    0.41675    0.33232    0.15188    1.00000    0.00000
Pd    3    0.33333    0.41667    0.07487    1.00000    0.00000
Pd    3    0.50000    0.25000    0.00000    1.00000    0.00000
Pd    3    0.50609    0.26276    0.23156    1.00000    0.00000
Pd    3    0.66735    0.33623    0.15215    1.00000    0.00000
Pd    3    0.58333    0.41667    0.07487    1.00000    0.00000
Pd    3    0.75000    0.25000    0.00000    1.00000    0.00000
Pd    3    0.75768    0.26709    0.23419    1.00000    0.00000
Pd    3    0.91494    0.33291    0.15194    1.00000    0.00000
Pd    3    0.83333    0.41667    0.07487    1.00000    0.00000
Pd    3    0.00000    0.50000    0.00000    1.00000    0.00000
Pd    3    0.00171    0.50643    0.22941    1.00000    0.00000
Pd    3    0.16779    0.58275    0.14984    1.00000    0.00000
Pd    3    0.08333    0.66667    0.07487    1.00000    0.00000
Pd    3    0.25000    0.50000    0.00000    1.00000    0.00000
Pd    3    0.24971    0.50438    0.23233    1.00000    0.00000
Pd    3    0.41629    0.58530    0.15086    1.00000    0.00000
Pd    3    0.33333    0.66667    0.07487    1.00000    0.00000
Pd    3    0.50000    0.50000    0.00000    1.00000    0.00000
Pd    3    0.50601    0.50605    0.23074    1.00000    0.00000
Pd    3    0.66673    0.58371    0.14969    1.00000    0.00000
Pd    3    0.58333    0.66667    0.07487    1.00000    0.00000
Pd    3    0.75000    0.50000    0.00000    1.00000    0.00000
Pd    3    0.75015    0.50548    0.22652    1.00000    0.00000
Pd    3    0.91590    0.58365    0.15119    1.00000    0.00000
Pd    3    0.83333    0.66667    0.07487    1.00000    0.00000
Pd    3    0.00000    0.75000    0.00000    1.00000    0.00000
Pd    3    0.99308    0.74395    0.22544    1.00000    0.00000
Pd    3    0.16956    0.83687    0.15078    1.00000    0.00000
Pd    3    0.08333    0.91667    0.07487    1.00000    0.00000
Pd    3    0.25000    0.75000    0.00000    1.00000    0.00000
Pd    3    0.25422    0.75239    0.22865    1.00000    0.00000
Pd    3    0.41693    0.83596    0.15193    1.00000    0.00000
Pd    3    0.33333    0.91667    0.07487    1.00000    0.00000
Pd    3    0.50000    0.75000    0.00000    1.00000    0.00000
Pd    3    0.50085    0.75361    0.23038    1.00000    0.00000
Pd    3    0.66586    0.83619    0.15063    1.00000    0.00000
Pd    3    0.58333    0.91667    0.07487    1.00000    0.00000
Pd    3    0.75000    0.75000    0.00000    1.00000    0.00000
Pd    3    0.75022    0.75032    0.22642    1.00000    0.00000
Pd    3    0.91695    0.83560    0.14987    1.00000    0.00000
Pd    3    0.83333    0.91667    0.07487    1.00000    0.00000
END
