# Supplementary material for: Intentional Formation of Persistent Surface Redox Mediators by Adsorption of Polyconjugated Carbonyl Complexes to Pd Nanoparticles
Source: J Am Chem Soc. 2025 Apr 4;147(20):16885–900. doi: 10.1021/jacs.4c15874 (PMC12100725; doi:10.1021/jacs.4c15874)
Supplement: Supplementary file 2 [file ja4c15874_si_002.zip › Structures/Heterogeneous/Surface_Reactions/NoMediator/FirstProtonElectronTransfer/WaterMediatedHydrogenation/TS.res]

TITL CONTCAR
CELL 0.0000 11.0046 11.0046 30.0000 90.0000 90.0000 120.0000
LATT -1
SFAC H O Pd
 H    1    0.58427    0.68370    0.19465    1.00000    0.00000
 H    1    0.31915    0.43173    0.19068    1.00000    0.00000
 H    1    0.08065    0.16235    0.17643    1.00000    0.00000
 H    1    0.58200    0.16732    0.17581    1.00000    0.00000
 H    1    0.08616    0.65937    0.18629    1.00000    0.00000
 H    1    0.41464    0.49263    0.27630    1.00000    0.00000
 H    1    0.61471    0.47283    0.59870    1.00000    0.00000
 H    1    0.21942    0.36100    0.56087    1.00000    0.00000
 H    1    0.16588    0.37428    0.48548    1.00000    0.00000
 H    1    0.71984    0.68586    0.61909    1.00000    0.00000
 H    1    0.69463    0.82105    0.62307    1.00000    0.00000
 H    1    0.49572    0.54656    0.52391    1.00000    0.00000
 H    1    0.26511    0.79001    0.34561    1.00000    0.00000
 H    1    0.22420    0.89342    0.36866    1.00000    0.00000
 H    1    0.29551    0.34534    0.49325    1.00000    0.00000
 H    1    0.27034    0.48314    0.59646    1.00000    0.00000
 H    1    0.73241    0.56102    0.56043    1.00000    0.00000
 H    1    0.45607    0.63782    0.55670    1.00000    0.00000
 H    1    0.57241    0.76402    0.49703    1.00000    0.00000
 H    1    0.79837    0.48708    0.49829    1.00000    0.00000
 H    1    0.78124    0.61789    0.48541    1.00000    0.00000
 H    1    0.10629    0.21307    0.32195    1.00000    0.00000
 H    1    0.07476    0.28455    0.36261    1.00000    0.00000
 H    1    0.77109    0.30710    0.44713    1.00000    0.00000
 H    1    0.91130    0.37172    0.47490    1.00000    0.00000
 H    1    0.82381    0.16696    0.56547    1.00000    0.00000
 H    1    0.88565    0.18446    0.61433    1.00000    0.00000
 H    1    0.11510    0.56094    0.46347    1.00000    0.00000
 H    1    0.06776    0.44604    0.42497    1.00000    0.00000
 H    1    0.68591    0.92662    0.48919    1.00000    0.00000
 H    1    0.34777    0.67743    0.63019    1.00000    0.00000
 H    1    0.27062    0.68378    0.58547    1.00000    0.00000
 H    1    0.33466    0.77918    0.68776    1.00000    0.00000
 H    1    0.42145    0.70475    0.70089    1.00000    0.00000
 H    1    0.66200    0.72511    0.74027    1.00000    0.00000
 H    1    0.89615    0.06719    0.51283    1.00000    0.00000
 H    1    0.82515    0.15790    0.49468    1.00000    0.00000
 H    1    0.12633    0.84482    0.57342    1.00000    0.00000
 H    1    0.86266    0.78459    0.43700    1.00000    0.00000
 H    1    0.71321    0.77224    0.44964    1.00000    0.00000
 H    1    0.67375    0.45097    0.72589    1.00000    0.00000
 H    1    0.84009    0.54662    0.72075    1.00000    0.00000
 H    1    0.90273    0.86583    0.64853    1.00000    0.00000
 H    1    0.07199    0.00596    0.53862    1.00000    0.00000
 H    1    0.10656    0.14263    0.50896    1.00000    0.00000
 H    1    0.21930    0.32685    0.73599    1.00000    0.00000
 H    1    0.23897    0.19014    0.74040    1.00000    0.00000
 H    1    0.18485    0.51134    0.70658    1.00000    0.00000
 H    1    0.03395    0.36963    0.71229    1.00000    0.00000
 H    1    0.62654    0.21535    0.50842    1.00000    0.00000
 H    1    0.48643    0.08476    0.49216    1.00000    0.00000
 H    1    0.78776    0.19838    0.71194    1.00000    0.00000
 H    1    0.81341    0.35075    0.72690    1.00000    0.00000
 H    1    0.41991    0.37319    0.72253    1.00000    0.00000
 H    1    0.52815    0.52915    0.70627    1.00000    0.00000
 H    1    0.11377    0.98630    0.70330    1.00000    0.00000
 H    1    0.68908    0.38809    0.39450    1.00000    0.00000
 H    1    0.64434    0.23462    0.38107    1.00000    0.00000
 H    1    0.00141    0.74023    0.67608    1.00000    0.00000
 H    1    0.96738    0.58932    0.66012    1.00000    0.00000
 H    1    0.53147    0.47709    0.37960    1.00000    0.00000
 H    1    0.65718    0.57339    0.41299    1.00000    0.00000
 H    1    0.66034    0.74122    0.68730    1.00000    0.00000
 H    1    0.25620    0.79270    0.47383    1.00000    0.00000
 H    1    0.10335    0.76902    0.46639    1.00000    0.00000
 H    1    0.64259    0.93590    0.71925    1.00000    0.00000
 H    1    0.87786    0.38106    0.60590    1.00000    0.00000
 H    1    0.47944    0.30377    0.49697    1.00000    0.00000
 H    1    0.50220    0.40737    0.45694    1.00000    0.00000
 H    1    0.82976    0.49652    0.60420    1.00000    0.00000
 H    1    0.01529    0.09464    0.64680    1.00000    0.00000
 H    1    0.09893    0.25320    0.62884    1.00000    0.00000
 H    1    0.51766    0.13993    0.32380    1.00000    0.00000
 H    1    0.43473    0.01932    0.35879    1.00000    0.00000
 H    1    0.49465    0.88773    0.46315    1.00000    0.00000
 H    1    0.40010    0.91150    0.42774    1.00000    0.00000
 H    1    0.39097    0.00127    0.65351    1.00000    0.00000
 H    1    0.47304    0.99654    0.69575    1.00000    0.00000
 H    1    0.37898    0.36243    0.61015    1.00000    0.00000
 H    1    0.47563    0.37903    0.65288    1.00000    0.00000
 H    1    0.53024    0.87559    0.60255    1.00000    0.00000
 H    1    0.46012    0.11223    0.57170    1.00000    0.00000
 H    1    0.42796    0.19195    0.60949    1.00000    0.00000
 H    1    0.29944    0.39133    0.34156    1.00000    0.00000
 H    1    0.37475    0.55457    0.33739    1.00000    0.00000
 H    1    0.04400    0.60621    0.57950    1.00000    0.00000
 H    1    0.17744    0.12213    0.37235    1.00000    0.00000
 H    1    0.12510    0.68892    0.53412    1.00000    0.00000
 H    1    0.31588    0.11262    0.37369    1.00000    0.00000
 H    1    0.02917    0.44992    0.34331    1.00000    0.00000
 H    1    0.64031    0.98536    0.67126    1.00000    0.00000
 H    1    0.89154    0.36404    0.37336    1.00000    0.00000
 H    1    0.10707    0.94616    0.42373    1.00000    0.00000
 H    1    0.04391    0.94227    0.47154    1.00000    0.00000
 H    1    0.05370    0.92833    0.62536    1.00000    0.00000
 H    1    0.23912    0.00294    0.58492    1.00000    0.00000
 H    1    0.25978    0.00459    0.71510    1.00000    0.00000
 H    1    0.67874    0.02661    0.60425    1.00000    0.00000
 O    2    0.82861    0.16085    0.26770    1.00000    0.00000
 O    2    0.57688    0.15827    0.26920    1.00000    0.00000
 O    2    0.33414    0.16814    0.26949    1.00000    0.00000
 O    2    0.08015    0.17085    0.26887    1.00000    0.00000
 O    2    0.06982    0.89549    0.26988    1.00000    0.00000
 O    2    0.19045    0.55412    0.29562    1.00000    0.00000
 O    2    0.23017    0.69533    0.29428    1.00000    0.00000
 O    2    0.71346    0.55084    0.59327    1.00000    0.00000
 O    2    0.24091    0.38219    0.59318    1.00000    0.00000
 O    2    0.52212    0.64188    0.53365    1.00000    0.00000
 O    2    0.73143    0.76598    0.63866    1.00000    0.00000
 O    2    0.28930    0.85641    0.37058    1.00000    0.00000
 O    2    0.19919    0.32099    0.50362    1.00000    0.00000
 O    2    0.61288    0.84031    0.47340    1.00000    0.00000
 O    2    0.80916    0.57568    0.50960    1.00000    0.00000
 O    2    0.80675    0.31265    0.47821    1.00000    0.00000
 O    2    0.81136    0.19216    0.59617    1.00000    0.00000
 O    2    0.08434    0.45925    0.45751    1.00000    0.00000
 O    2    0.14054    0.25296    0.35234    1.00000    0.00000
 O    2    0.35165    0.67382    0.59666    1.00000    0.00000
 O    2    0.33510    0.68881    0.68595    1.00000    0.00000
 O    2    0.60521    0.72829    0.71588    1.00000    0.00000
 O    2    0.81053    0.07712    0.51313    1.00000    0.00000
 O    2    0.13663    0.94018    0.57745    1.00000    0.00000
 O    2    0.04149    0.88012    0.44632    1.00000    0.00000
 O    2    0.75944    0.71831    0.43982    1.00000    0.00000
 O    2    0.76443    0.47063    0.73905    1.00000    0.00000
 O    2    0.03849    0.04009    0.51282    1.00000    0.00000
 O    2    0.28214    0.29281    0.74764    1.00000    0.00000
 O    2    0.13829    0.41096    0.71424    1.00000    0.00000
 O    2    0.52398    0.16748    0.51233    1.00000    0.00000
 O    2    0.85960    0.29822    0.71518    1.00000    0.00000
 O    2    0.51034    0.43238    0.70374    1.00000    0.00000
 O    2    0.72693    0.32231    0.39289    1.00000    0.00000
 O    2    0.98515    0.64906    0.68676    1.00000    0.00000
 O    2    0.59089    0.47341    0.40349    1.00000    0.00000
 O    2    0.15467    0.72170    0.47775    1.00000    0.00000
 O    2    0.91274    0.48330    0.60856    1.00000    0.00000
 O    2    0.46160    0.37993    0.48733    1.00000    0.00000
 O    2    0.64468    0.01436    0.70304    1.00000    0.00000
 O    2    0.00843    0.17972    0.64115    1.00000    0.00000
 O    2    0.49178    0.12327    0.35575    1.00000    0.00000
 O    2    0.42519    0.92233    0.45947    1.00000    0.00000
 O    2    0.37671    0.96062    0.68385    1.00000    0.00000
 O    2    0.45980    0.35131    0.62004    1.00000    0.00000
 O    2    0.62306    0.92829    0.61649    1.00000    0.00000
 O    2    0.40737    0.09512    0.59990    1.00000    0.00000
 O    2    0.39466    0.47741    0.33575    1.00000    0.00000
 O    2    0.13003    0.69150    0.56732    1.00000    0.00000
 O    2    0.21463    0.05957    0.38048    1.00000    0.00000
 O    2    0.99182    0.38829    0.36931    1.00000    0.00000
 O    2    0.00608    0.92494    0.65430    1.00000    0.00000
 O    2    0.18640    0.02301    0.72681    1.00000    0.00000
Pd    3    0.00000    0.00000    0.00000    1.00000    0.00000
Pd    3    0.98543    0.98943    0.23333    1.00000    0.00000
Pd    3    0.16665    0.08080    0.15157    1.00000    0.00000
Pd    3    0.08333    0.16667    0.07487    1.00000    0.00000
Pd    3    0.25000    0.00000    0.00000    1.00000    0.00000
Pd    3    0.24868    0.99184    0.23173    1.00000    0.00000
Pd    3    0.41059    0.08216    0.15137    1.00000    0.00000
Pd    3    0.33333    0.16667    0.07487    1.00000    0.00000
Pd    3    0.50000    0.00000    0.00000    1.00000    0.00000
Pd    3    0.49716    0.99385    0.22698    1.00000    0.00000
Pd    3    0.66844    0.08413    0.15047    1.00000    0.00000
Pd    3    0.58333    0.16667    0.07487    1.00000    0.00000
Pd    3    0.75000    0.00000    0.00000    1.00000    0.00000
Pd    3    0.74241    0.99332    0.22812    1.00000    0.00000
Pd    3    0.91287    0.08085    0.15138    1.00000    0.00000
Pd    3    0.83333    0.16667    0.07487    1.00000    0.00000
Pd    3    0.00000    0.25000    0.00000    1.00000    0.00000
Pd    3    0.99960    0.25993    0.22916    1.00000    0.00000
Pd    3    0.16535    0.33552    0.15238    1.00000    0.00000
Pd    3    0.08333    0.41667    0.07487    1.00000    0.00000
Pd    3    0.25000    0.25000    0.00000    1.00000    0.00000
Pd    3    0.25633    0.26235    0.23162    1.00000    0.00000
Pd    3    0.41611    0.33228    0.15200    1.00000    0.00000
Pd    3    0.33333    0.41667    0.07487    1.00000    0.00000
Pd    3    0.50000    0.25000    0.00000    1.00000    0.00000
Pd    3    0.50397    0.26159    0.23160    1.00000    0.00000
Pd    3    0.66678    0.33650    0.15215    1.00000    0.00000
Pd    3    0.58333    0.41667    0.07487    1.00000    0.00000
Pd    3    0.75000    0.25000    0.00000    1.00000    0.00000
Pd    3    0.75591    0.26756    0.23400    1.00000    0.00000
Pd    3    0.91438    0.33222    0.15117    1.00000    0.00000
Pd    3    0.83333    0.41667    0.07487    1.00000    0.00000
Pd    3    0.00000    0.50000    0.00000    1.00000    0.00000
Pd    3    0.99814    0.50307    0.22597    1.00000    0.00000
Pd    3    0.16809    0.58336    0.14958    1.00000    0.00000
Pd    3    0.08333    0.66667    0.07487    1.00000    0.00000
Pd    3    0.25000    0.50000    0.00000    1.00000    0.00000
Pd    3    0.25106    0.50811    0.23400    1.00000    0.00000
Pd    3    0.41547    0.58490    0.15166    1.00000    0.00000
Pd    3    0.33333    0.66667    0.07487    1.00000    0.00000
Pd    3    0.50000    0.50000    0.00000    1.00000    0.00000
Pd    3    0.50457    0.50587    0.23153    1.00000    0.00000
Pd    3    0.66531    0.58376    0.15024    1.00000    0.00000
Pd    3    0.58333    0.66667    0.07487    1.00000    0.00000
Pd    3    0.75000    0.50000    0.00000    1.00000    0.00000
Pd    3    0.74920    0.50534    0.22661    1.00000    0.00000
Pd    3    0.91468    0.58520    0.15007    1.00000    0.00000
Pd    3    0.83333    0.66667    0.07487    1.00000    0.00000
Pd    3    0.00000    0.75000    0.00000    1.00000    0.00000
Pd    3    0.99229    0.74235    0.22619    1.00000    0.00000
Pd    3    0.16831    0.83567    0.15115    1.00000    0.00000
Pd    3    0.08333    0.91667    0.07487    1.00000    0.00000
Pd    3    0.25000    0.75000    0.00000    1.00000    0.00000
Pd    3    0.25273    0.75001    0.22896    1.00000    0.00000
Pd    3    0.41671    0.83576    0.15197    1.00000    0.00000
Pd    3    0.33333    0.91667    0.07487    1.00000    0.00000
Pd    3    0.50000    0.75000    0.00000    1.00000    0.00000
Pd    3    0.50010    0.75168    0.23049    1.00000    0.00000
Pd    3    0.66579    0.83665    0.15067    1.00000    0.00000
Pd    3    0.58333    0.91667    0.07487    1.00000    0.00000
Pd    3    0.75000    0.75000    0.00000    1.00000    0.00000
Pd    3    0.74831    0.74882    0.22700    1.00000    0.00000
Pd    3    0.91630    0.83573    0.15021    1.00000    0.00000
Pd    3    0.83333    0.91667    0.07487    1.00000    0.00000
END
