# Supplementary material for: Intentional Formation of Persistent Surface Redox Mediators by Adsorption of Polyconjugated Carbonyl Complexes to Pd Nanoparticles
Source: J Am Chem Soc. 2025 Apr 4;147(20):16885–900. doi: 10.1021/jacs.4c15874 (PMC12100725; doi:10.1021/jacs.4c15874)
Supplement: Supplementary file 2 [file ja4c15874_si_002.zip › Structures/Heterogeneous/Surface_Reactions/NoMediator/SecondProtonElectronTransfer/FormationofH2O2/NEB.arc]

!BIOSYM archive 3
PBC=ON

!DATE Mon Jan 01 12:00:00 2000
PBC   11.00460  11.00460  30.00000  90.00000  90.00000 120.00001 (P1)
H1       2.76721        6.36457        5.86576          1              H   0.000
H2       1.32887        3.99735        5.65996          1              H   0.000
H3      -0.00715        1.55544        5.28838          1              H   0.000
H4       5.49167        1.59881        5.26670          1              H   0.000
H5      -2.59082        6.34337        5.69162          1              H   0.000
H6       1.44095        5.65233        7.77402          1              H   0.000
H7       4.16352        4.50946       17.95923          1              H   0.000
H8       0.43218        3.43988       16.82268          1              H   0.000
H9      -0.22647        3.56912       14.56152          1              H   0.000
H10      4.14985        6.53712       18.57225          1              H   0.000
H11      3.12821        7.82570       18.69236          1              H   0.000
H12      2.45977        5.20029       15.71847          1              H   0.000
H13     -1.33120        7.48356       10.64917          1              H   0.000
H14     -2.35469        8.58576       11.16748          1              H   0.000
H15      1.35886        3.29232       14.81387          1              H   0.000
H16      0.31815        4.60361       17.89064          1              H   0.000
H17      4.97517        5.34996       16.81219          1              H   0.000
H18      1.51604        6.07282       16.69458          1              H   0.000
H19      2.09949        7.28067       14.90481          1              H   0.000
H20      6.09757        4.64441       14.94469          1              H   0.000
H21      5.20572        5.90794       14.57228          1              H   0.000
H22     -0.01677        1.99048        9.71901          1              H   0.000
H23     -0.76260        2.57011       10.98269          1              H   0.000
H24      6.80994        2.91145       13.42198          1              H   0.000
H25      7.98552        3.54148       14.25552          1              H   0.000
H26      8.14724        1.59049       16.96469          1              H   0.000
H27      8.73275        1.76030       18.43017          1              H   0.000
H28     -1.81147        5.34746       13.88585          1              H   0.000
H29     -1.68967        4.23501       12.74012          1              H   0.000
H30      2.45058        8.83200       14.67820          1              H   0.000
H31      0.09829        6.45525       18.90534          1              H   0.000
H32     -0.78392        6.51805       17.56374          1              H   0.000
H33     -0.60636        7.42561       20.63440          1              H   0.000
H34      0.75897        6.71767       21.02847          1              H   0.000
H35      3.29749        6.91807       22.20611          1              H   0.000
H36      9.48872        0.64677       15.38528          1              H   0.000
H37      8.20204        1.50876       14.84855          1              H   0.000
H38     -3.25833        8.05520       17.20778          1              H   0.000
H39      5.18757        7.50679       13.12370          1              H   0.000
H40      3.60755        7.38157       13.49199          1              H   0.000
H41      4.93786        4.29825       21.77818          1              H   0.000
H42      6.24297        5.21010       21.61934          1              H   0.000
H43      5.17140        8.25309       19.45762          1              H   0.000
H44      0.75816        0.06336       16.16283          1              H   0.000
H45      0.38749        1.36701       15.27274          1              H   0.000
H46      0.61410        3.11406       22.07786          1              H   0.000
H47      1.58226        1.81039       22.21225          1              H   0.000
H48     -0.77713        4.87403       21.19531          1              H   0.000
H49     -1.65907        3.52262       21.36680          1              H   0.000
H50      5.71208        2.06238       15.27651          1              H   0.000
H51      4.89376        0.80823       14.79841          1              H   0.000
H52      7.57846        1.88987       21.35585          1              H   0.000
H53      7.02439        3.34252       21.80925          1              H   0.000
H54      2.57530        3.55956       21.68154          1              H   0.000
H55      2.90705        5.04507       21.19561          1              H   0.000
H56     -4.17349        9.40038       21.09653          1              H   0.000
H57      5.48424        3.72068       11.90578          1              H   0.000
H58      5.80417        2.27164       11.43432          1              H   0.000
H59     -4.05896        7.05357       20.28208          1              H   0.000
H60      7.40221        5.61562       19.80228          1              H   0.000
H61      3.27990        4.43655       11.52364          1              H   0.000
H62      4.12319        5.44342       12.46468          1              H   0.000
H63      3.18874        7.06442       20.61593          1              H   0.000
H64     -1.53760        7.56488       14.24719          1              H   0.000
H65     -3.08631        7.34352       14.00173          1              H   0.000
H66      1.92239        8.92300       21.57594          1              H   0.000
H67      7.56283        3.63240       18.17694          1              H   0.000
H68      3.59903        2.88721       14.98093          1              H   0.000
H69      3.32442        3.88631       13.78120          1              H   0.000
H70      6.39822        4.73305       18.12516          1              H   0.000
H71     -0.34793        0.90688       19.40667          1              H   0.000
H72     -0.30006        2.41474       18.85869          1              H   0.000
H73      4.90565        1.41299        9.71143          1              H   0.000
H74      4.73896        0.26239       10.77330          1              H   0.000
H75      0.55356        8.47617       13.93503          1              H   0.000
H76     -0.63330        8.70231       12.88965          1              H   0.000
H77      4.29554        0.01321       19.60329          1              H   0.000
H78     -0.27858        9.49896       20.87142          1              H   0.000
H79      2.17512        3.45720       18.30519          1              H   0.000
H80      3.14911        3.61344       19.58634          1              H   0.000
H81      1.02094        8.34399       18.07590          1              H   0.000
H82      4.45004        1.07311       17.15606          1              H   0.000
H83      3.65400        1.82895       18.28906          1              H   0.000
H84      1.30045        3.58045       10.48159          1              H   0.000
H85      1.40954        5.09470       10.17551          1              H   0.000
H86     -2.85222        5.78077       17.38880          1              H   0.000
H87      1.26244        1.07823       11.17038          1              H   0.000
H88     -2.41728        6.56727       16.02688          1              H   0.000
H89      2.84434        1.08813       11.21436          1              H   0.000
H90     -2.04321        4.04778       10.25268          1              H   0.000
H91      1.62297        9.39222       20.13594          1              H   0.000
H92      7.81260        3.39575       11.19949          1              H   0.000
H93     -4.00390        9.03238       12.72445          1              H   0.000
H94     -4.69161        8.99737       14.15477          1              H   0.000
H95     -4.51367        8.84907       18.76425          1              H   0.000
H96      2.61843        0.03105       17.55333          1              H   0.000
H97      2.83614        0.04629       21.44770          1              H   0.000
H98      7.32463        0.25323       18.12835          1              H   0.000
H99     -2.42871        6.21442        9.02563          1              H   0.000
O1       8.24163        1.53386        8.04280          1              O   0.000
O2       5.48393        1.51204        8.07029          1              O   0.000
O3       2.75456        1.63925        8.07769          1              O   0.000
O4      -0.03702        1.64729        8.07410          1              O   0.000
O5      -4.11307        8.52314        8.11366          1              O   0.000
O6      -0.86786        5.05868        9.01747          1              O   0.000
O7      -1.46391        6.39636        9.15952          1              O   0.000
O8       4.82109        5.25236       17.79779          1              O   0.000
O9       0.55019        3.64131       17.79310          1              O   0.000
O10      2.22079        6.11094       16.00447          1              O   0.000
O11      3.83643        7.30079       19.16017          1              O   0.000
O12     -1.42727        8.25029       11.25449          1              O   0.000
O13      0.42719        3.06008       15.11204          1              O   0.000
O14      2.12099        8.01217       14.20147          1              O   0.000
O15      5.74059        5.48989       15.29291          1              O   0.000
O16      7.16516        2.97296       14.35804          1              O   0.000
O17      7.87358        1.83315       17.88623          1              O   0.000
O18     -1.59139        4.37820       13.71529          1              O   0.000
O19      0.12964        2.26456       10.66378          1              O   0.000
O20      0.16200        6.42035       17.90049          1              O   0.000
O21     -0.10394        6.56474       20.58153          1              O   0.000
O22      2.65455        6.93992       21.47473          1              O   0.000
O23      8.49230        0.73842       15.39972          1              O   0.000
O24     -3.66830        8.96438       17.33216          1              O   0.000
O25     -4.36865        8.40511       13.40118          1              O   0.000
O26      4.41948        6.87277       13.20761          1              O   0.000
O27      5.82988        4.48503       22.16951          1              O   0.000
O28      0.20340        0.38922       15.38843          1              O   0.000
O29      1.49157        2.78877       22.43046          1              O   0.000
O30     -0.73896        3.91818       21.43100          1              O   0.000
O31      4.85290        1.59841       15.40445          1              O   0.000
O32      7.82236        2.84047       21.46008          1              O   0.000
O33      3.24484        4.12295       21.12162          1              O   0.000
O34      6.25796        3.08556       11.80568          1              O   0.000
O35      7.27062        6.18519       20.60220          1              O   0.000
O36      3.97916        4.47456       12.23093          1              O   0.000
O37     -2.26460        6.88352       14.33982          1              O   0.000
O38      7.38335        4.60629       18.26257          1              O   0.000
O39      2.99128        3.61511       14.68179          1              O   0.000
O40      7.01502        0.13986       21.08994          1              O   0.000
O41     -0.89025        1.71946       19.24140          1              O   0.000
O42      4.72459        1.25079       10.67027          1              O   0.000
O43     -0.39958        8.81046       13.84051          1              O   0.000
O44     -1.14040        9.15560       20.51411          1              O   0.000
O45      3.12535        3.34993       18.60328          1              O   0.000
O46      1.74876        8.84804       18.49891          1              O   0.000
O47      3.96229        0.90756       18.00236          1              O   0.000
O48      1.96609        4.30707       10.31601          1              O   0.000
O49     -2.37701        6.59448       17.02386          1              O   0.000
O50      2.05765        0.52270       11.39841          1              O   0.000
O51      8.79662        3.57824       11.09876          1              O   0.000
O52     -5.02043        8.81497       19.63274          1              O   0.000
O53      1.92714        0.22213       21.80092          1              O   0.000
Pd1      5.50230        9.53026       30.00000          1              Pd  0.000
Pd2      5.42540        9.43349        7.03260          1              Pd  0.000
Pd3      1.39316        0.77332        4.55143          1              Pd  0.000
Pd4     -0.00006        1.58841        2.24610          1              Pd  0.000
Pd5     -2.75115        9.53026       30.00000          1              Pd  0.000
Pd6     -2.68750        9.46007        6.98105          1              Pd  0.000
Pd7      4.07296        0.78321        4.54222          1              Pd  0.000
Pd8      2.75109        1.58841        2.24610          1              Pd  0.000
Pd9     -0.00000        9.53026       30.00000          1              Pd  0.000
Pd10     0.01562        9.46695        6.82239          1              Pd  0.000
Pd11     6.89775        0.79749        4.51563          1              Pd  0.000
Pd12     5.50224        1.58841        2.24610          1              Pd  0.000
Pd13     2.75115        9.53026       30.00000          1              Pd  0.000
Pd14     2.72839        9.47739        6.83841          1              Pd  0.000
Pd15     9.60700        0.77347        4.54187          1              Pd  0.000
Pd16     8.25339        1.58841        2.24610          1              Pd  0.000
Pd17     9.62902        2.38257       30.00000          1              Pd  0.000
Pd18    -1.42539        2.47959        6.88677          1              Pd  0.000
Pd19    -0.02830        3.21062        4.58389          1              Pd  0.000
Pd20    -1.37563        3.97097        2.24610          1              Pd  0.000
Pd21     1.37557        2.38257       30.00000          1              Pd  0.000
Pd22     1.37279        2.50690        6.92981          1              Pd  0.000
Pd23     2.75731        3.17263        4.55749          1              Pd  0.000
Pd24     1.37552        3.97097        2.24610          1              Pd  0.000
Pd25     4.12672        2.38257       30.00000          1              Pd  0.000
Pd26     4.12161        2.49330        6.93015          1              Pd  0.000
Pd27     5.49492        3.21164        4.55877          1              Pd  0.000
Pd28     4.12667        3.97097        2.24610          1              Pd  0.000
Pd29     6.87787        2.38257       30.00000          1              Pd  0.000
Pd30     6.85902        2.54105        7.01232          1              Pd  0.000
Pd31     8.23903        3.16112        4.52689          1              Pd  0.000
Pd32     6.87782        3.97097        2.24610          1              Pd  0.000
Pd33     8.25345        4.76513       30.00000          1              Pd  0.000
Pd34     8.21148        4.78424        6.74155          1              Pd  0.000
Pd35    -1.36031        5.56457        4.48085          1              Pd  0.000
Pd36    -2.75121        6.35354        2.24610          1              Pd  0.000
Pd37    -0.00000        4.76513       30.00000          1              Pd  0.000
Pd38    -0.07564        4.85265        7.06782          1              Pd  0.000
Pd39     1.34814        5.57603        4.56480          1              Pd  0.000
Pd40    -0.00006        6.35354        2.24610          1              Pd  0.000
Pd41     2.75115        4.76513       30.00000          1              Pd  0.000
Pd42     2.78858        4.82045        6.94886          1              Pd  0.000
Pd43     4.11833        5.57213        4.49669          1              Pd  0.000
Pd44     2.75109        6.35354        2.24610          1              Pd  0.000
Pd45     5.50230        4.76513       30.00000          1              Pd  0.000
Pd46     5.48211        4.81676        6.79093          1              Pd  0.000
Pd47     6.85181        5.58671        4.49097          1              Pd  0.000
Pd48     5.50224        6.35354        2.24610          1              Pd  0.000
Pd49     6.87787        7.14770       30.00000          1              Pd  0.000
Pd50     6.84934        7.07831        6.77938          1              Pd  0.000
Pd51    -2.75003        7.97447        4.50998          1              Pd  0.000
Pd52    -4.12678        8.73611        2.24610          1              Pd  0.000
Pd53    -1.37558        7.14770       30.00000          1              Pd  0.000
Pd54    -1.34738        7.16212        6.81655          1              Pd  0.000
Pd55    -0.00109        7.96619        4.54357          1              Pd  0.000
Pd56    -1.37563        8.73611        2.24610          1              Pd  0.000
Pd57     1.37557        7.14770       30.00000          1              Pd  0.000
Pd58     1.38043        7.18099        6.90647          1              Pd  0.000
Pd59     2.73118        7.97306        4.52489          1              Pd  0.000
Pd60     1.37552        8.73611        2.24610          1              Pd  0.000
Pd61     4.12672        7.14770       30.00000          1              Pd  0.000
Pd62     4.13660        7.15311        6.80795          1              Pd  0.000
Pd63     5.49092        7.97225        4.51048          1              Pd  0.000
Pd64     4.12667        8.73611        2.24610          1              Pd  0.000
end
end

!DATE Mon Jan 01 12:00:00 2000
PBC   11.00460  11.00460  30.00000  90.00000  90.00000 120.00001 (P1)
H1       2.75311        6.36442        5.88408          1              H   0.000
H2       1.28756        4.02268        5.68393          1              H   0.000
H3      -0.00630        1.55506        5.29098          1              H   0.000
H4       5.49135        1.60207        5.26577          1              H   0.000
H5      -2.61091        6.33702        5.68244          1              H   0.000
H6       1.44055        5.65400        7.78119          1              H   0.000
H7       4.15911        4.50968       17.95883          1              H   0.000
H8       0.43063        3.43516       16.82737          1              H   0.000
H9      -0.23338        3.57016       14.58041          1              H   0.000
H10      4.14688        6.53433       18.57618          1              H   0.000
H11      3.12349        7.82179       18.69465          1              H   0.000
H12      2.45816        5.19795       15.71830          1              H   0.000
H13     -1.30332        7.48114       10.65533          1              H   0.000
H14     -2.31457        8.59069       11.18374          1              H   0.000
H15      1.35574        3.29335       14.81398          1              H   0.000
H16      0.31278        4.59928       17.89503          1              H   0.000
H17      4.97090        5.35586       16.81542          1              H   0.000
H18      1.51184        6.06449       16.69871          1              H   0.000
H19      2.10968        7.28080       14.92355          1              H   0.000
H20      6.09625        4.65917       14.95457          1              H   0.000
H21      5.19998        5.91634       14.57253          1              H   0.000
H22      0.00538        1.94752        9.71375          1              H   0.000
H23     -0.71682        2.53180       10.99200          1              H   0.000
H24      6.80295        2.94002       13.42877          1              H   0.000
H25      7.98096        3.54632       14.27719          1              H   0.000
H26      8.14271        1.58825       16.97062          1              H   0.000
H27      8.72722        1.75633       18.43631          1              H   0.000
H28     -1.81053        5.33963       13.91356          1              H   0.000
H29     -1.68326        4.21652       12.77772          1              H   0.000
H30      2.45610        8.83493       14.69706          1              H   0.000
H31      0.09370        6.44806       18.90620          1              H   0.000
H32     -0.79189        6.50984       17.56723          1              H   0.000
H33     -0.60762        7.42045       20.63449          1              H   0.000
H34      0.75776        6.71317       21.02906          1              H   0.000
H35      3.29362        6.91510       22.20735          1              H   0.000
H36      9.48863        0.65326       15.39018          1              H   0.000
H37      8.20079        1.51330       14.85241          1              H   0.000
H38     -3.26576        8.05151       17.21132          1              H   0.000
H39      5.18345        7.50999       13.12117          1              H   0.000
H40      3.60636        7.38673       13.49911          1              H   0.000
H41      4.93646        4.29238       21.78087          1              H   0.000
H42      6.24058        5.20498       21.62188          1              H   0.000
H43      5.16580        8.25069       19.46082          1              H   0.000
H44      0.75273        0.06317       16.16639          1              H   0.000
H45      0.38518        1.36813       15.27728          1              H   0.000
H46      0.61658        3.10950       22.08019          1              H   0.000
H47      1.58418        1.80519       22.21281          1              H   0.000
H48     -0.77628        4.87009       21.19771          1              H   0.000
H49     -1.65791        3.51860       21.37501          1              H   0.000
H50      5.70129        2.05921       15.27372          1              H   0.000
H51      4.88791        0.80177       14.79728          1              H   0.000
H52      7.57939        1.88394       21.36347          1              H   0.000
H53      7.02627        3.33612       21.81940          1              H   0.000
H54      2.57715        3.55623       21.68264          1              H   0.000
H55      2.90663        5.04252       21.19742          1              H   0.000
H56     -4.17496        9.39669       21.09709          1              H   0.000
H57      5.47804        3.73981       11.88750          1              H   0.000
H58      5.83122        2.29605       11.42991          1              H   0.000
H59     -4.06706        7.04963       20.28206          1              H   0.000
H60      7.39388        5.61046       19.80395          1              H   0.000
H61      3.25485        4.46313       11.49254          1              H   0.000
H62      4.10485        5.45333       12.44295          1              H   0.000
H63      3.18518        7.06055       20.61683          1              H   0.000
H64     -1.53574        7.55627       14.25719          1              H   0.000
H65     -3.08654        7.33901       14.01300          1              H   0.000
H66      1.91879        8.91963       21.57671          1              H   0.000
H67      7.55416        3.62494       18.18389          1              H   0.000
H68      3.59781        2.89336       14.95707          1              H   0.000
H69      3.31387        3.89529       13.75993          1              H   0.000
H70      6.39016        4.72728       18.13070          1              H   0.000
H71     -0.35153        0.90513       19.40993          1              H   0.000
H72     -0.30342        2.41278       18.85964          1              H   0.000
H73      4.94424        1.39192        9.71158          1              H   0.000
H74      4.77879        0.25900       10.79384          1              H   0.000
H75      0.56249        8.46822       13.95254          1              H   0.000
H76     -0.62145        8.68629       12.90316          1              H   0.000
H77      4.29389        0.00860       19.60094          1              H   0.000
H78     -0.28026        9.49491       20.86952          1              H   0.000
H79      2.17177        3.45401       18.30727          1              H   0.000
H80      3.14758        3.61103       19.58610          1              H   0.000
H81      1.01484        8.33833       18.07615          1              H   0.000
H82      4.44219        1.06927       17.15343          1              H   0.000
H83      3.65099        1.82565       18.28897          1              H   0.000
H84      1.31466        3.55871       10.44475          1              H   0.000
H85      1.33737        5.07414       10.14061          1              H   0.000
H86     -2.85900        5.77548       17.39402          1              H   0.000
H87      1.32317        1.07096       11.17211          1              H   0.000
H88     -2.42060        6.56294       16.03318          1              H   0.000
H89      2.90663        1.09263       11.21593          1              H   0.000
H90     -1.96903        4.08195       10.30981          1              H   0.000
H91      1.61995        9.38782       20.13610          1              H   0.000
H92      7.85901        3.43478       11.22160          1              H   0.000
H93     -3.97683        9.03302       12.74055          1              H   0.000
H94     -4.68579        9.00022       14.15997          1              H   0.000
H95     -4.51915        8.84600       18.76682          1              H   0.000
H96      2.61251        0.02707       17.55575          1              H   0.000
H97      2.83576        0.04177       21.44579          1              H   0.000
H98      7.31926        0.24772       18.13014          1              H   0.000
H99     -2.44765        6.24896        9.02946          1              H   0.000
O1       8.23814        1.52855        8.04369          1              O   0.000
O2       5.48195        1.51099        8.06912          1              O   0.000
O3       2.75205        1.63738        8.07638          1              O   0.000
O4      -0.03822        1.63353        8.07122          1              O   0.000
O5      -4.11723        8.51873        8.11405          1              O   0.000
O6      -0.90574        5.06592        9.01266          1              O   0.000
O7      -1.47824        6.41631        9.14706          1              O   0.000
O8       4.81785        5.25241       17.80081          1              O   0.000
O9       0.54551        3.63696       17.79850          1              O   0.000
O10      2.22231        6.10602       16.01471          1              O   0.000
O11      3.83199        7.29833       19.16352          1              O   0.000
O12     -1.38923        8.24520       11.26529          1              O   0.000
O13      0.42807        3.05780       15.12050          1              O   0.000
O14      2.13109        8.01312       14.22064          1              O   0.000
O15      5.73378        5.50471       15.29781          1              O   0.000
O16      7.15200        2.98738       14.36768          1              O   0.000
O17      7.86741        1.82682       17.89288          1              O   0.000
O18     -1.59063        4.36863       13.75357          1              O   0.000
O19      0.16706        2.22706       10.65501          1              O   0.000
O20      0.15514        6.41152       17.90130          1              O   0.000
O21     -0.10596        6.55884       20.58408          1              O   0.000
O22      2.65080        6.93517       21.47584          1              O   0.000
O23      8.49197        0.74596       15.40634          1              O   0.000
O24     -3.67477        8.96102       17.33511          1              O   0.000
O25     -4.35868        8.40773       13.40821          1              O   0.000
O26      4.41512        6.87764       13.20499          1              O   0.000
O27      5.82903        4.47846       22.17138          1              O   0.000
O28      0.20031        0.38955       15.39082          1              O   0.000
O29      1.49420        2.78360       22.43147          1              O   0.000
O30     -0.73787        3.91457       21.43530          1              O   0.000
O31      4.84045        1.59647       15.39721          1              O   0.000
O32      7.82666        2.83232       21.47849          1              O   0.000
O33      3.24544        4.12079       21.12230          1              O   0.000
O34      6.26517        3.12091       11.79988          1              O   0.000
O35      7.26167        6.18127       20.60290          1              O   0.000
O36      3.95366        4.48836       12.20015          1              O   0.000
O37     -2.26492        6.87697       14.34872          1              O   0.000
O38      7.37512        4.59894       18.26879          1              O   0.000
O39      2.99023        3.62370       14.66361          1              O   0.000
O40      7.01344        0.13692       21.08966          1              O   0.000
O41     -0.89349        1.71759       19.24306          1              O   0.000
O42      4.76637        1.24557       10.67417          1              O   0.000
O43     -0.39237        8.79717       13.85507          1              O   0.000
O44     -1.14178        9.15135       20.51185          1              O   0.000
O45      3.12324        3.34838       18.60286          1              O   0.000
O46      1.74358        8.84145       18.49842          1              O   0.000
O47      3.95839        0.90393       18.00199          1              O   0.000
O48      1.93981        4.31923       10.27533          1              O   0.000
O49     -2.38263        6.58877       17.03039          1              O   0.000
O50      2.12209        0.52842       11.41572          1              O   0.000
O51      8.84702        3.59526       11.14301          1              O   0.000
O52     -5.02537        8.81178       19.63554          1              O   0.000
O53      1.92738        0.21754       21.80042          1              O   0.000
Pd1      5.50230        9.53026       30.00000          1              Pd  0.000
Pd2      5.42539        9.42666        7.02281          1              Pd  0.000
Pd3      1.39296        0.77228        4.55084          1              Pd  0.000
Pd4     -0.00006        1.58841        2.24610          1              Pd  0.000
Pd5     -2.75115        9.53026       30.00000          1              Pd  0.000
Pd6     -2.68777        9.45628        6.98466          1              Pd  0.000
Pd7      4.07190        0.78347        4.54248          1              Pd  0.000
Pd8      2.75109        1.58841        2.24610          1              Pd  0.000
Pd9     -0.00000        9.53026       30.00000          1              Pd  0.000
Pd10     0.01339        9.46609        6.82073          1              Pd  0.000
Pd11     6.89747        0.79702        4.51584          1              Pd  0.000
Pd12     5.50224        1.58841        2.24610          1              Pd  0.000
Pd13     2.75115        9.53026       30.00000          1              Pd  0.000
Pd14     2.72609        9.47362        6.83778          1              Pd  0.000
Pd15     9.60696        0.77205        4.54277          1              Pd  0.000
Pd16     8.25339        1.58841        2.24610          1              Pd  0.000
Pd17     9.62902        2.38257       30.00000          1              Pd  0.000
Pd18    -1.42782        2.47564        6.89146          1              Pd  0.000
Pd19    -0.02927        3.20857        4.58425          1              Pd  0.000
Pd20    -1.37563        3.97097        2.24610          1              Pd  0.000
Pd21     1.37557        2.38257       30.00000          1              Pd  0.000
Pd22     1.36992        2.50056        6.92733          1              Pd  0.000
Pd23     2.75409        3.17322        4.55871          1              Pd  0.000
Pd24     1.37552        3.97097        2.24610          1              Pd  0.000
Pd25     4.12672        2.38257       30.00000          1              Pd  0.000
Pd26     4.11901        2.49117        6.92812          1              Pd  0.000
Pd27     5.49301        3.21143        4.55781          1              Pd  0.000
Pd28     4.12667        3.97097        2.24610          1              Pd  0.000
Pd29     6.87787        2.38257       30.00000          1              Pd  0.000
Pd30     6.85764        2.53839        7.01245          1              Pd  0.000
Pd31     8.23800        3.15914        4.52725          1              Pd  0.000
Pd32     6.87782        3.97097        2.24610          1              Pd  0.000
Pd33     8.25345        4.76513       30.00000          1              Pd  0.000
Pd34     8.21088        4.78120        6.74152          1              Pd  0.000
Pd35    -1.36095        5.56364        4.47960          1              Pd  0.000
Pd36    -2.75121        6.35354        2.24610          1              Pd  0.000
Pd37    -0.00000        4.76513       30.00000          1              Pd  0.000
Pd38    -0.07731        4.84788        7.06776          1              Pd  0.000
Pd39     1.34828        5.57498        4.56496          1              Pd  0.000
Pd40    -0.00006        6.35354        2.24610          1              Pd  0.000
Pd41     2.75115        4.76513       30.00000          1              Pd  0.000
Pd42     2.78349        4.81604        6.95399          1              Pd  0.000
Pd43     4.11578        5.57089        4.49746          1              Pd  0.000
Pd44     2.75109        6.35354        2.24610          1              Pd  0.000
Pd45     5.50230        4.76513       30.00000          1              Pd  0.000
Pd46     5.47878        4.81337        6.79037          1              Pd  0.000
Pd47     6.85074        5.58504        4.49041          1              Pd  0.000
Pd48     5.50224        6.35354        2.24610          1              Pd  0.000
Pd49     6.87787        7.14770       30.00000          1              Pd  0.000
Pd50     6.84779        7.07489        6.77751          1              Pd  0.000
Pd51    -2.75071        7.97439        4.50800          1              Pd  0.000
Pd52    -4.12678        8.73611        2.24610          1              Pd  0.000
Pd53    -1.37558        7.14770       30.00000          1              Pd  0.000
Pd54    -1.35009        7.16020        6.80797          1              Pd  0.000
Pd55    -0.00066        7.96657        4.54219          1              Pd  0.000
Pd56    -1.37563        8.73611        2.24610          1              Pd  0.000
Pd57     1.37557        7.14770       30.00000          1              Pd  0.000
Pd58     1.37491        7.17884        6.91091          1              Pd  0.000
Pd59     2.73022        7.97138        4.52572          1              Pd  0.000
Pd60     1.37552        8.73611        2.24610          1              Pd  0.000
Pd61     4.12672        7.14770       30.00000          1              Pd  0.000
Pd62     4.13367        7.14839        6.80717          1              Pd  0.000
Pd63     5.48954        7.97028        4.50889          1              Pd  0.000
Pd64     4.12667        8.73611        2.24610          1              Pd  0.000
end
end

!DATE Mon Jan 01 12:00:00 2000
PBC   11.00460  11.00460  30.00000  90.00000  90.00000 120.00001 (P1)
H1       2.73613        6.38546        5.89090          1              H   0.000
H2       1.12034        4.12179        5.76484          1              H   0.000
H3      -0.00515        1.55096        5.28986          1              H   0.000
H4       5.49202        1.60033        5.26666          1              H   0.000
H5      -2.61153        6.33258        5.68260          1              H   0.000
H6       1.45554        5.62772        7.79122          1              H   0.000
H7       4.15671        4.50838       17.95928          1              H   0.000
H8       0.43380        3.42819       16.83368          1              H   0.000
H9      -0.23189        3.56509       14.59665          1              H   0.000
H10      4.14443        6.52898       18.57768          1              H   0.000
H11      3.12089        7.81676       18.69564          1              H   0.000
H12      2.45896        5.19510       15.71801          1              H   0.000
H13     -1.29945        7.48532       10.66463          1              H   0.000
H14     -2.29797        8.60051       11.20277          1              H   0.000
H15      1.36027        3.29194       14.81642          1              H   0.000
H16      0.30973        4.59338       17.89982          1              H   0.000
H17      4.96896        5.35753       16.81769          1              H   0.000
H18      1.51171        6.05718       16.70211          1              H   0.000
H19      2.11642        7.28007       14.93805          1              H   0.000
H20      6.09228        4.66142       14.96144          1              H   0.000
H21      5.19768        5.91881       14.57422          1              H   0.000
H22      0.00590        1.91867        9.71002          1              H   0.000
H23     -0.71214        2.49765       10.99462          1              H   0.000
H24      6.78956        2.95282       13.44203          1              H   0.000
H25      7.97113        3.54630       14.29610          1              H   0.000
H26      8.14129        1.59053       16.97748          1              H   0.000
H27      8.72390        1.75479       18.44371          1              H   0.000
H28     -1.81190        5.32930       13.93350          1              H   0.000
H29     -1.68117        4.19847       12.80552          1              H   0.000
H30      2.45944        8.83620       14.71238          1              H   0.000
H31      0.09224        6.44305       18.90717          1              H   0.000
H32     -0.79540        6.50398       17.56968          1              H   0.000
H33     -0.60780        7.41765       20.63432          1              H   0.000
H34      0.75757        6.71100       21.02980          1              H   0.000
H35      3.29204        6.91410       22.20895          1              H   0.000
H36      9.49055        0.65719       15.39498          1              H   0.000
H37      8.20049        1.51506       14.85853          1              H   0.000
H38     -3.26897        8.04933       17.21572          1              H   0.000
H39      5.18291        7.51165       13.12104          1              H   0.000
H40      3.60755        7.39098       13.50631          1              H   0.000
H41      4.93746        4.28759       21.78474          1              H   0.000
H42      6.24126        5.20033       21.62664          1              H   0.000
H43      5.16271        8.24457       19.46396          1              H   0.000
H44      0.75048        0.05943       16.16890          1              H   0.000
H45      0.38820        1.36558       15.28053          1              H   0.000
H46      0.61727        3.10603       22.08080          1              H   0.000
H47      1.58401        1.80081       22.21411          1              H   0.000
H48     -0.77455        4.86806       21.20027          1              H   0.000
H49     -1.65589        3.51673       21.38249          1              H   0.000
H50      5.69491        2.05750       15.27632          1              H   0.000
H51      4.88462        0.79692       14.80142          1              H   0.000
H52      7.58249        1.88064       21.37030          1              H   0.000
H53      7.02853        3.33177       21.82856          1              H   0.000
H54      2.57849        3.55392       21.68413          1              H   0.000
H55      2.90658        5.04079       21.20015          1              H   0.000
H56     -4.17565        9.38998       21.09988          1              H   0.000
H57      5.46569        3.75240       11.88130          1              H   0.000
H58      5.82925        2.30679       11.43896          1              H   0.000
H59      6.93316        7.04702       20.28559          1              H   0.000
H60      7.39086        5.60794       19.80796          1              H   0.000
H61      3.21572        4.49954       11.47786          1              H   0.000
H62      4.08466        5.46825       12.43034          1              H   0.000
H63      3.18321        7.05741       20.61788          1              H   0.000
H64     -1.53527        7.54786       14.26680          1              H   0.000
H65     -3.08602        7.33273       14.01798          1              H   0.000
H66      1.91758        8.91780       21.57761          1              H   0.000
H67      7.55050        3.62382       18.19154          1              H   0.000
H68      3.59823        2.89776       14.93915          1              H   0.000
H69      3.30310        3.90162       13.74311          1              H   0.000
H70      6.38621        4.72598       18.13669          1              H   0.000
H71     -0.35426        0.89960       19.41536          1              H   0.000
H72     -0.30572        2.40730       18.86533          1              H   0.000
H73      4.96702        1.38292        9.71284          1              H   0.000
H74      4.79859        0.25616       10.80224          1              H   0.000
H75      0.56574        8.46282       13.97151          1              H   0.000
H76     -0.61492        8.67700       12.91840          1              H   0.000
H77      4.29328        0.00664       19.59958          1              H   0.000
H78     -0.28112        9.49336       20.86852          1              H   0.000
H79      2.16841        3.45141       18.31121          1              H   0.000
H80      3.14713        3.60930       19.58736          1              H   0.000
H81      1.01160        8.33799       18.07727          1              H   0.000
H82      4.43613        1.06893       17.15088          1              H   0.000
H83      3.64883        1.82421       18.28972          1              H   0.000
H84      1.28923        3.55663       10.43880          1              H   0.000
H85      1.22025        5.06567       10.12901          1              H   0.000
H86     -2.86356        5.77290       17.40115          1              H   0.000
H87      1.34115        1.06695       11.17505          1              H   0.000
H88     -2.42552        6.55876       16.03907          1              H   0.000
H89      2.92559        1.09572       11.22504          1              H   0.000
H90     -1.95105        4.08896       10.34850          1              H   0.000
H91      1.61960        9.38646       20.13714          1              H   0.000
H92      7.86903        3.43482       11.24154          1              H   0.000
H93     -3.96651        9.03223       12.74794          1              H   0.000
H94     -4.68303        8.99698       14.16266          1              H   0.000
H95     -4.52207        8.84103       18.77088          1              H   0.000
H96      2.60942        0.02530       17.55876          1              H   0.000
H97      2.83573        0.03610       21.44564          1              H   0.000
H98      7.31640        0.24652       18.13252          1              H   0.000
H99     -2.46410        6.26949        9.04476          1              H   0.000
O1       8.23986        1.51979        8.04396          1              O   0.000
O2       5.48509        1.50056        8.06748          1              O   0.000
O3       2.75400        1.63409        8.07556          1              O   0.000
O4      -0.03521        1.62769        8.06180          1              O   0.000
O5      -4.11950        8.51428        8.11338          1              O   0.000
O6      -0.92732        5.08005        9.03723          1              O   0.000
O7      -1.49441        6.43776        9.15232          1              O   0.000
O8       4.81618        5.25080       17.80300          1              O   0.000
O9       0.54336        3.63100       17.80545          1              O   0.000
O10      2.22616        6.10130       16.02242          1              O   0.000
O11      3.82824        7.29266       19.16522          1              O   0.000
O12     -1.37535        8.24604       11.28057          1              O   0.000
O13      0.43573        3.05301       15.13008          1              O   0.000
O14      2.13539        8.01396       14.23654          1              O   0.000
O15      5.73065        5.50889       15.30115          1              O   0.000
O16      7.13769        2.99283       14.38133          1              O   0.000
O17      7.86470        1.82769       17.89981          1              O   0.000
O18     -1.59370        4.35661       13.78132          1              O   0.000
O19      0.16924        2.19314       10.65222          1              O   0.000
O20      0.15196        6.40458       17.90235          1              O   0.000
O21     -0.10604        6.55605       20.58474          1              O   0.000
O22      2.64918        6.93327       21.47749          1              O   0.000
O23      8.49380        0.75081       15.41466          1              O   0.000
O24     -3.67791        8.95897       17.33904          1              O   0.000
O25     -4.35415        8.40571       13.41075          1              O   0.000
O26      4.41390        6.88086       13.20717          1              O   0.000
O27      5.82995        4.47317       22.17585          1              O   0.000
O28      0.20009        0.38714       15.39241          1              O   0.000
O29      1.49461        2.77923       22.43217          1              O   0.000
O30     -0.73559        3.91277       21.43885          1              O   0.000
O31      4.83292        1.59558       15.39604          1              O   0.000
O32      7.83081        2.82794       21.49217          1              O   0.000
O33      3.24617        4.11937       21.12465          1              O   0.000
O34      6.25477        3.13618       11.80929          1              O   0.000
O35      7.25934        6.17944       20.60673          1              O   0.000
O36      3.92244        4.50794       12.17688          1              O   0.000
O37     -2.26595        6.86974       14.35604          1              O   0.000
O38      7.37087        4.59770       18.27807          1              O   0.000
O39      2.98979        3.62921       14.65014          1              O   0.000
O40      7.01333        0.13575       21.09060          1              O   0.000
O41     -0.89588        1.71232       19.24929          1              O   0.000
O42      4.78751        1.24205       10.67611          1              O   0.000
O43     -0.39019        8.78825       13.87160          1              O   0.000
O44     -1.14209        9.14909       20.51036          1              O   0.000
O45      3.12092        3.34671       18.60444          1              O   0.000
O46      1.74160        8.83957       18.49896          1              O   0.000
O47      3.95627        0.90286       18.00173          1              O   0.000
O48      1.86964        4.35127       10.27283          1              O   0.000
O49     -2.38738        6.58568       17.03633          1              O   0.000
O50      2.14213        0.53091       11.42705          1              O   0.000
O51      8.85842        3.58210       11.16933          1              O   0.000
O52     -5.02772        8.80420       19.63991          1              O   0.000
O53      1.92787        0.21038       21.80243          1              O   0.000
Pd1      5.50230        9.53026       30.00000          1              Pd  0.000
Pd2      5.42684        9.42096        7.01548          1              Pd  0.000
Pd3      1.39499        0.76843        4.54896          1              Pd  0.000
Pd4     -0.00006        1.58841        2.24610          1              Pd  0.000
Pd5     -2.75115        9.53026       30.00000          1              Pd  0.000
Pd6     -2.68321        9.44784        6.98996          1              Pd  0.000
Pd7      4.07289        0.78068        4.54264          1              Pd  0.000
Pd8      2.75109        1.58841        2.24610          1              Pd  0.000
Pd9     -0.00000        9.53026       30.00000          1              Pd  0.000
Pd10     0.01575        9.45696        6.81897          1              Pd  0.000
Pd11     6.89815        0.79431        4.51635          1              Pd  0.000
Pd12     5.50224        1.58841        2.24610          1              Pd  0.000
Pd13     2.75115        9.53026       30.00000          1              Pd  0.000
Pd14     2.72605        9.46494        6.83855          1              Pd  0.000
Pd15     9.60686        0.76865        4.54219          1              Pd  0.000
Pd16     8.25339        1.58841        2.24610          1              Pd  0.000
Pd17     9.62902        2.38257       30.00000          1              Pd  0.000
Pd18     9.57535        2.46890        6.88954          1              Pd  0.000
Pd19    -0.02380        3.20424        4.58191          1              Pd  0.000
Pd20    -1.37563        3.97097        2.24610          1              Pd  0.000
Pd21     1.37557        2.38257       30.00000          1              Pd  0.000
Pd22     1.37885        2.48598        6.91480          1              Pd  0.000
Pd23     2.75540        3.16932        4.55331          1              Pd  0.000
Pd24     1.37552        3.97097        2.24610          1              Pd  0.000
Pd25     4.12672        2.38257       30.00000          1              Pd  0.000
Pd26     4.12227        2.48458        6.92702          1              Pd  0.000
Pd27     5.49370        3.20881        4.55797          1              Pd  0.000
Pd28     4.12667        3.97097        2.24610          1              Pd  0.000
Pd29     6.87787        2.38257       30.00000          1              Pd  0.000
Pd30     6.86014        2.53283        7.01437          1              Pd  0.000
Pd31     8.23840        3.15690        4.52710          1              Pd  0.000
Pd32     6.87782        3.97097        2.24610          1              Pd  0.000
Pd33     8.25345        4.76513       30.00000          1              Pd  0.000
Pd34     8.21449        4.77555        6.74422          1              Pd  0.000
Pd35    -1.35807        5.56048        4.48288          1              Pd  0.000
Pd36    -2.75121        6.35354        2.24610          1              Pd  0.000
Pd37    -0.00000        4.76513       30.00000          1              Pd  0.000
Pd38    -0.07065        4.83074        7.09530          1              Pd  0.000
Pd39     1.35406        5.57065        4.55987          1              Pd  0.000
Pd40    -0.00006        6.35354        2.24610          1              Pd  0.000
Pd41     2.75115        4.76513       30.00000          1              Pd  0.000
Pd42     2.78875        4.80592        6.93496          1              Pd  0.000
Pd43     4.11838        5.56779        4.49577          1              Pd  0.000
Pd44     2.75109        6.35354        2.24610          1              Pd  0.000
Pd45     5.50230        4.76513       30.00000          1              Pd  0.000
Pd46     5.48154        4.80784        6.78970          1              Pd  0.000
Pd47     6.85318        5.58259        4.49036          1              Pd  0.000
Pd48     5.50224        6.35354        2.24610          1              Pd  0.000
Pd49     6.87787        7.14770       30.00000          1              Pd  0.000
Pd50     6.84983        7.06995        6.77686          1              Pd  0.000
Pd51    -2.74770        7.97090        4.50889          1              Pd  0.000
Pd52    -4.12678        8.73611        2.24610          1              Pd  0.000
Pd53    -1.37558        7.14770       30.00000          1              Pd  0.000
Pd54    -1.34743        7.15103        6.81274          1              Pd  0.000
Pd55     0.00149        7.96248        4.54639          1              Pd  0.000
Pd56    -1.37563        8.73611        2.24610          1              Pd  0.000
Pd57     1.37557        7.14770       30.00000          1              Pd  0.000
Pd58     1.37453        7.16633        6.92958          1              Pd  0.000
Pd59     2.72955        7.96700        4.52964          1              Pd  0.000
Pd60     1.37552        8.73611        2.24610          1              Pd  0.000
Pd61     4.12672        7.14770       30.00000          1              Pd  0.000
Pd62     4.13607        7.14102        6.80857          1              Pd  0.000
Pd63     5.49023        7.96709        4.50829          1              Pd  0.000
Pd64     4.12667        8.73611        2.24610          1              Pd  0.000
end
end

!DATE Mon Jan 01 12:00:00 2000
PBC   11.00460  11.00460  30.00000  90.00000  90.00000 120.00001 (P1)
H1       2.70818        6.42466        5.88956          1              H   0.000
H2       0.99398        4.19828        5.78733          1              H   0.000
H3      -0.00335        1.54889        5.28975          1              H   0.000
H4       5.49087        1.60014        5.26764          1              H   0.000
H5      -2.61012        6.33139        5.68157          1              H   0.000
H6       1.47415        5.47071        7.82646          1              H   0.000
H7       4.15607        4.50832       17.96085          1              H   0.000
H8       0.43518        3.42248       16.83860          1              H   0.000
H9      -0.23249        3.55989       14.60529          1              H   0.000
H10      4.14164        6.52832       18.58001          1              H   0.000
H11      3.11767        7.81594       18.69660          1              H   0.000
H12      2.46007        5.19391       15.72020          1              H   0.000
H13     -1.30318        7.50008       10.66375          1              H   0.000
H14     -2.28853        8.61409       11.22177          1              H   0.000
H15      1.36116        3.28948       14.81728          1              H   0.000
H16      0.30822        4.58848       17.90329          1              H   0.000
H17      4.96790        5.35925       16.82030          1              H   0.000
H18      1.51347        6.05443       16.70585          1              H   0.000
H19      2.12187        7.27894       14.94783          1              H   0.000
H20      6.09003        4.66299       14.96696          1              H   0.000
H21      5.19598        5.91990       14.57635          1              H   0.000
H22      0.01415        1.90228        9.70011          1              H   0.000
H23     -0.69772        2.48605       10.98695          1              H   0.000
H24      6.77993        2.96117       13.44981          1              H   0.000
H25      7.96373        3.54529       14.30710          1              H   0.000
H26      8.14126        1.59198       16.98261          1              H   0.000
H27      8.72190        1.75317       18.44995          1              H   0.000
H28     -1.81200        5.31948       13.94296          1              H   0.000
H29     -1.67862        4.18446       12.81889          1              H   0.000
H30      2.46162        8.83576       14.72144          1              H   0.000
H31      0.09195        6.43968       18.90701          1              H   0.000
H32     -0.79755        6.50031       17.57098          1              H   0.000
H33     -0.60727        7.41530       20.63434          1              H   0.000
H34      0.75789        6.70839       21.03019          1              H   0.000
H35      3.29108        6.91241       22.21044          1              H   0.000
H36      9.49111        0.65838       15.39948          1              H   0.000
H37      8.20041        1.51506       14.86309          1              H   0.000
H38     -3.27211        8.04788       17.22009          1              H   0.000
H39      5.18223        7.51188       13.12121          1              H   0.000
H40      3.60777        7.39258       13.51085          1              H   0.000
H41      4.93590        4.28483       21.78796          1              H   0.000
H42      6.23954        5.19786       21.63174          1              H   0.000
H43      5.16001        8.24152       19.46680          1              H   0.000
H44      0.74835        0.05613       16.17193          1              H   0.000
H45      0.38951        1.36258       15.28314          1              H   0.000
H46      0.61780        3.10386       22.08090          1              H   0.000
H47      1.58456        1.79858       22.21467          1              H   0.000
H48     -0.77426        4.86657       21.20189          1              H   0.000
H49     -1.65606        3.51587       21.38863          1              H   0.000
H50      5.68906        2.05692       15.27837          1              H   0.000
H51      4.88086        0.79412       14.80499          1              H   0.000
H52      7.58320        1.87915       21.37697          1              H   0.000
H53      7.02787        3.32913       21.83778          1              H   0.000
H54      2.57849        3.55209       21.68462          1              H   0.000
H55      2.90614        5.03930       21.20109          1              H   0.000
H56     -4.17585        9.38617       21.10211          1              H   0.000
H57      5.46265        3.76260       11.87307          1              H   0.000
H58      5.82898        2.31440       11.44387          1              H   0.000
H59      6.92952        7.04587       20.28965          1              H   0.000
H60      7.38880        5.60713       19.81296          1              H   0.000
H61      3.18957        4.53748       11.45761          1              H   0.000
H62      4.07055        5.48186       12.41850          1              H   0.000
H63      3.18172        7.05659       20.61912          1              H   0.000
H64     -1.53653        7.54065       14.27318          1              H   0.000
H65     -3.08677        7.32685       14.02083          1              H   0.000
H66      1.91732        8.91622       21.57820          1              H   0.000
H67      7.54915        3.62269       18.19507          1              H   0.000
H68      3.59823        2.89977       14.92465          1              H   0.000
H69      3.29317        3.90420       13.72913          1              H   0.000
H70      6.38483        4.72518       18.14004          1              H   0.000
H71     -0.35730        0.89423       19.42098          1              H   0.000
H72     -0.30869        2.40226       18.87298          1              H   0.000
H73      4.98364        1.37666        9.71277          1              H   0.000
H74      4.81022        0.25665       10.80945          1              H   0.000
H75      0.56636        8.45935       13.98539          1              H   0.000
H76     -0.61174        8.67148       12.93047          1              H   0.000
H77      4.29311        0.00462       19.59987          1              H   0.000
H78     -0.28098        9.49154       20.86868          1              H   0.000
H79      2.16753        3.44929       18.31365          1              H   0.000
H80      3.14766        3.60798       19.58821          1              H   0.000
H81      1.00797        8.33889       18.07729          1              H   0.000
H82      4.43155        1.06844       17.14981          1              H   0.000
H83      3.64757        1.82298       18.29106          1              H   0.000
H84      1.27249        3.57010       10.40671          1              H   0.000
H85      1.10118        5.07057       10.11926          1              H   0.000
H86     -2.86597        5.77135       17.40626          1              H   0.000
H87      1.35505        1.07381       11.17941          1              H   0.000
H88     -2.42875        6.55576       16.04333          1              H   0.000
H89      2.93900        1.10231       11.23962          1              H   0.000
H90     -1.93291        4.10434       10.37684          1              H   0.000
H91      1.61968        9.38599       20.13805          1              H   0.000
H92      7.88440        3.43202       11.25019          1              H   0.000
H93     -3.96278        9.03274       12.75430          1              H   0.000
H94     -4.68319        8.99327       14.16591          1              H   0.000
H95     -4.52409        8.83792       18.77457          1              H   0.000
H96      2.60609        0.02389       17.56248          1              H   0.000
H97      2.83610        0.03258       21.44611          1              H   0.000
H98      7.31338        0.24691       18.13360          1              H   0.000
H99     -2.48744        6.28748        9.05451          1              H   0.000
O1       8.24069        1.51135        8.04323          1              O   0.000
O2       5.48937        1.48792        8.06373          1              O   0.000
O3       2.75416        1.63355        8.07234          1              O   0.000
O4      -0.03212        1.62080        8.05230          1              O   0.000
O5      -4.12016        8.51039        8.11344          1              O   0.000
O6      -0.93658        5.11440        9.08500          1              O   0.000
O7      -1.52020        6.47107        9.15367          1              O   0.000
O8       4.81572        5.25075       17.80564          1              O   0.000
O9       0.54237        3.62614       17.81054          1              O   0.000
O10      2.23333        6.09910       16.03174          1              O   0.000
O11      3.82469        7.29229       19.16705          1              O   0.000
O12     -1.36814        8.25174       11.29277          1              O   0.000
O13      0.43876        3.04881       15.13565          1              O   0.000
O14      2.13853        8.01293       14.24634          1              O   0.000
O15      5.72872        5.51167       15.30444          1              O   0.000
O16      7.12680        2.99664       14.38967          1              O   0.000
O17      7.86369        1.82821       17.90486          1              O   0.000
O18     -1.59535        4.34599       13.79491          1              O   0.000
O19      0.18170        2.18180       10.63990          1              O   0.000
O20      0.15033        6.40067       17.90221          1              O   0.000
O21     -0.10570        6.55366       20.58499          1              O   0.000
O22      2.64801        6.93237       21.47898          1              O   0.000
O23      8.49428        0.75279       15.42088          1              O   0.000
O24     -3.68160        8.95724       17.34467          1              O   0.000
O25     -4.35311        8.40389       13.41308          1              O   0.000
O26      4.41291        6.88190       13.20907          1              O   0.000
O27      5.82771        4.47070       22.18064          1              O   0.000
O28      0.19925        0.38435       15.39474          1              O   0.000
O29      1.49522        2.77711       22.43212          1              O   0.000
O30     -0.73523        3.91127       21.44044          1              O   0.000
O31      4.82619        1.59579       15.39560          1              O   0.000
O32      7.83204        2.82537       21.50607          1              O   0.000
O33      3.24613        4.11807       21.12555          1              O   0.000
O34      6.25077        3.14594       11.81471          1              O   0.000
O35      7.25634        6.17872       20.61150          1              O   0.000
O36      3.89882        4.52645       12.15185          1              O   0.000
O37     -2.26774        6.86275       14.35956          1              O   0.000
O38      7.36946        4.59661       18.28202          1              O   0.000
O39      2.98834        3.63119       14.63816          1              O   0.000
O40      7.01375        0.13487       21.09158          1              O   0.000
O41     -0.89897        1.70741       19.25701          1              O   0.000
O42      4.80368        1.24212       10.67682          1              O   0.000
O43     -0.38996        8.78301       13.88464          1              O   0.000
O44     -1.14184        9.14697       20.51058          1              O   0.000
O45      3.12072        3.34557       18.60536          1              O   0.000
O46      1.73886        8.83942       18.49847          1              O   0.000
O47      3.95464        0.90172       18.00230          1              O   0.000
O48      1.80144        4.40049       10.24853          1              O   0.000
O49     -2.39022        6.58413       17.04057          1              O   0.000
O50      2.15435        0.53983       11.44271          1              O   0.000
O51      8.87416        3.57185       11.18225          1              O   0.000
O52     -5.02980        8.79994       19.64378          1              O   0.000
O53      1.92853        0.20742       21.80354          1              O   0.000
Pd1      5.50230        9.53026       30.00000          1              Pd  0.000
Pd2      5.42721        9.41428        7.00976          1              Pd  0.000
Pd3      1.39598        0.76439        4.54692          1              Pd  0.000
Pd4     -0.00006        1.58841        2.24610          1              Pd  0.000
Pd5     -2.75115        9.53026       30.00000          1              Pd  0.000
Pd6     -2.67792        9.44058        6.99521          1              Pd  0.000
Pd7      4.07518        0.77643        4.54392          1              Pd  0.000
Pd8      2.75109        1.58841        2.24610          1              Pd  0.000
Pd9     -0.00000        9.53026       30.00000          1              Pd  0.000
Pd10     0.02264        9.44216        6.82094          1              Pd  0.000
Pd11     6.89838        0.79248        4.51887          1              Pd  0.000
Pd12     5.50224        1.58841        2.24610          1              Pd  0.000
Pd13     2.75115        9.53026       30.00000          1              Pd  0.000
Pd14     2.72276        9.45114        6.84361          1              Pd  0.000
Pd15     9.60633        0.76551        4.54356          1              Pd  0.000
Pd16     8.25339        1.58841        2.24610          1              Pd  0.000
Pd17     9.62902        2.38257       30.00000          1              Pd  0.000
Pd18     9.57437        2.46119        6.88757          1              Pd  0.000
Pd19    -0.02092        3.20032        4.58012          1              Pd  0.000
Pd20    -1.37563        3.97097        2.24610          1              Pd  0.000
Pd21     1.37557        2.38257       30.00000          1              Pd  0.000
Pd22     1.38396        2.47298        6.89962          1              Pd  0.000
Pd23     2.75739        3.16415        4.54532          1              Pd  0.000
Pd24     1.37552        3.97097        2.24610          1              Pd  0.000
Pd25     4.12672        2.38257       30.00000          1              Pd  0.000
Pd26     4.12738        2.47541        6.92420          1              Pd  0.000
Pd27     5.49552        3.20666        4.55738          1              Pd  0.000
Pd28     4.12667        3.97097        2.24610          1              Pd  0.000
Pd29     6.87787        2.38257       30.00000          1              Pd  0.000
Pd30     6.86285        2.52891        7.01594          1              Pd  0.000
Pd31     8.23972        3.15504        4.52639          1              Pd  0.000
Pd32     6.87782        3.97097        2.24610          1              Pd  0.000
Pd33     8.25345        4.76513       30.00000          1              Pd  0.000
Pd34     8.22029        4.77070        6.74375          1              Pd  0.000
Pd35    -1.35367        5.55772        4.48677          1              Pd  0.000
Pd36    -2.75121        6.35354        2.24610          1              Pd  0.000
Pd37    -0.00000        4.76513       30.00000          1              Pd  0.000
Pd38    -0.06915        4.81396        7.14382          1              Pd  0.000
Pd39     1.35942        5.56902        4.55595          1              Pd  0.000
Pd40    -0.00006        6.35354        2.24610          1              Pd  0.000
Pd41     2.75115        4.76513       30.00000          1              Pd  0.000
Pd42     2.80041        4.79137        6.90659          1              Pd  0.000
Pd43     4.12185        5.56569        4.49302          1              Pd  0.000
Pd44     2.75109        6.35354        2.24610          1              Pd  0.000
Pd45     5.50230        4.76513       30.00000          1              Pd  0.000
Pd46     5.48632        4.80312        6.78846          1              Pd  0.000
Pd47     6.85641        5.58104        4.48982          1              Pd  0.000
Pd48     5.50224        6.35354        2.24610          1              Pd  0.000
Pd49     6.87787        7.14770       30.00000          1              Pd  0.000
Pd50     6.85255        7.06586        6.77589          1              Pd  0.000
Pd51    -2.74451        7.96750        4.50946          1              Pd  0.000
Pd52    -4.12678        8.73611        2.24610          1              Pd  0.000
Pd53    -1.37558        7.14770       30.00000          1              Pd  0.000
Pd54    -1.34352        7.14164        6.81794          1              Pd  0.000
Pd55     0.00471        7.95734        4.55316          1              Pd  0.000
Pd56    -1.37563        8.73611        2.24610          1              Pd  0.000
Pd57     1.37557        7.14770       30.00000          1              Pd  0.000
Pd58     1.37666        7.13305        6.96317          1              Pd  0.000
Pd59     2.72758        7.96315        4.53570          1              Pd  0.000
Pd60     1.37552        8.73611        2.24610          1              Pd  0.000
Pd61     4.12672        7.14770       30.00000          1              Pd  0.000
Pd62     4.13715        7.13109        6.81124          1              Pd  0.000
Pd63     5.49006        7.96427        4.50807          1              Pd  0.000
Pd64     4.12667        8.73611        2.24610          1              Pd  0.000
end
end

!DATE Mon Jan 01 12:00:00 2000
PBC   11.00460  11.00460  30.00000  90.00000  90.00000 120.00001 (P1)
H1       2.69942        6.44202        5.88025          1              H   0.000
H2       0.95646        4.22800        5.78515          1              H   0.000
H3      -0.00230        1.55076        5.29175          1              H   0.000
H4       5.48862        1.60128        5.26772          1              H   0.000
H5      -2.60920        6.33246        5.68096          1              H   0.000
H6       1.49137        5.18124        7.91184          1              H   0.000
H7       4.15580        4.50796       17.96194          1              H   0.000
H8       0.43523        3.42075       16.84058          1              H   0.000
H9      -0.23302        3.55890       14.60732          1              H   0.000
H10      4.14077        6.52809       18.58044          1              H   0.000
H11      3.11674        7.81578       18.69674          1              H   0.000
H12      2.45922        5.19399       15.72206          1              H   0.000
H13     -1.30509        7.50760       10.66130          1              H   0.000
H14     -2.28531        8.61955       11.22909          1              H   0.000
H15      1.36065        3.28878       14.81761          1              H   0.000
H16      0.30820        4.58670       17.90494          1              H   0.000
H17      4.96721        5.35925       16.82134          1              H   0.000
H18      1.51267        6.05443       16.70774          1              H   0.000
H19      2.12289        7.27868       14.95002          1              H   0.000
H20      6.08978        4.66331       14.96822          1              H   0.000
H21      5.19567        5.91994       14.57676          1              H   0.000
H22      0.02003        1.89943        9.69448          1              H   0.000
H23     -0.68676        2.48960       10.98132          1              H   0.000
H24      6.77844        2.96272       13.45145          1              H   0.000
H25      7.96199        3.54526       14.30963          1              H   0.000
H26      8.14123        1.59226       16.98388          1              H   0.000
H27      8.72128        1.75224       18.45168          1              H   0.000
H28     -1.81212        5.31793       13.94457          1              H   0.000
H29     -1.67762        4.18236       12.82102          1              H   0.000
H30      2.46238        8.83556       14.72315          1              H   0.000
H31      0.09235        6.43892       18.90750          1              H   0.000
H32     -0.79759        6.49915       17.57183          1              H   0.000
H33     -0.60692        7.41499       20.63420          1              H   0.000
H34      0.75802        6.70776       21.03029          1              H   0.000
H35      3.29080        6.91156       22.21122          1              H   0.000
H36      9.49127        0.65837       15.40044          1              H   0.000
H37      8.20065        1.51501       14.86393          1              H   0.000
H38     -3.27285        8.04740       17.22090          1              H   0.000
H39      5.18184        7.51170       13.12093          1              H   0.000
H40      3.60734        7.39279       13.51194          1              H   0.000
H41      4.93547        4.28410       21.78865          1              H   0.000
H42      6.23892        5.19740       21.63281          1              H   0.000
H43      5.15929        8.24065       19.46720          1              H   0.000
H44      0.74794        0.05502       16.17258          1              H   0.000
H45      0.38959        1.36150       15.28374          1              H   0.000
H46      0.61807        3.10367       22.08090          1              H   0.000
H47      1.58481        1.79838       22.21466          1              H   0.000
H48     -0.77453        4.86631       21.20263          1              H   0.000
H49     -1.65613        3.51572       21.39078          1              H   0.000
H50      5.68649        2.05659       15.27925          1              H   0.000
H51      4.87916        0.79344       14.80553          1              H   0.000
H52      7.58346        1.87880       21.37920          1              H   0.000
H53      7.02767        3.32856       21.84025          1              H   0.000
H54      2.57788        3.55131       21.68449          1              H   0.000
H55      2.90581        5.03864       21.20091          1              H   0.000
H56     -4.17603        9.38532       21.10300          1              H   0.000
H57      5.46588        3.76598       11.86890          1              H   0.000
H58      5.83005        2.31638       11.44361          1              H   0.000
H59      6.92860        7.04573       20.29051          1              H   0.000
H60      7.38821        5.60697       19.81411          1              H   0.000
H61      3.18828        4.55315       11.44663          1              H   0.000
H62      4.06821        5.48789       12.41475          1              H   0.000
H63      3.18135        7.05650       20.61978          1              H   0.000
H64     -1.53681        7.53933       14.27465          1              H   0.000
H65     -3.08697        7.32538       14.02172          1              H   0.000
H66      1.91718        8.91578       21.57866          1              H   0.000
H67      7.54882        3.62184       18.19612          1              H   0.000
H68      3.59848        2.89911       14.92074          1              H   0.000
H69      3.29016        3.90382       13.72597          1              H   0.000
H70      6.38455        4.72452       18.14124          1              H   0.000
H71     -0.35900        0.89185       19.42256          1              H   0.000
H72     -0.31048        2.40032       18.87650          1              H   0.000
H73      4.98746        1.37582        9.71215          1              H   0.000
H74      4.81298        0.25733       10.81116          1              H   0.000
H75      0.56671        8.45862       13.98824          1              H   0.000
H76     -0.61063        8.66988       12.93269          1              H   0.000
H77      4.29293        0.00419       19.60034          1              H   0.000
H78     -0.28093        9.49110       20.86898          1              H   0.000
H79      2.16761        3.44851       18.31463          1              H   0.000
H80      3.14801        3.60768       19.58895          1              H   0.000
H81      1.00679        8.33925       18.07768          1              H   0.000
H82      4.42980        1.06809       17.15030          1              H   0.000
H83      3.64680        1.82271       18.29204          1              H   0.000
H84      1.26586        3.58031       10.37922          1              H   0.000
H85      1.04642        5.07663       10.11074          1              H   0.000
H86     -2.86660        5.77065       17.40835          1              H   0.000
H87      1.36261        1.08005       11.18213          1              H   0.000
H88     -2.42957        6.55463       16.04532          1              H   0.000
H89      2.94615        1.10548       11.24570          1              H   0.000
H90     -1.92559        4.11231       10.38227          1              H   0.000
H91      1.61985        9.38581       20.13855          1              H   0.000
H92      7.89158        3.43177       11.24902          1              H   0.000
H93     -3.96233        9.03302       12.75673          1              H   0.000
H94     -4.68416        8.99174       14.16696          1              H   0.000
H95     -4.52488        8.83723       18.77509          1              H   0.000
H96      2.60513        0.02356       17.56307          1              H   0.000
H97      2.83595        0.03165       21.44681          1              H   0.000
H98      7.31251        0.24706       18.13410          1              H   0.000
H99     -2.49110        6.28991        9.05548          1              H   0.000
O1       8.24103        1.51507        8.04121          1              O   0.000
O2       5.48939        1.49181        8.06243          1              O   0.000
O3       2.75314        1.63178        8.07221          1              O   0.000
O4      -0.03217        1.61810        8.05076          1              O   0.000
O5      -4.12318        8.51096        8.11405          1              O   0.000
O6      -0.92356        5.13757        9.10577          1              O   0.000
O7      -1.52685        6.48790        9.15492          1              O   0.000
O8       4.81551        5.25042       17.80662          1              O   0.000
O9       0.54247        3.62435       17.81248          1              O   0.000
O10      2.23366        6.09849       16.03365          1              O   0.000
O11      3.82376        7.29218       19.16724          1              O   0.000
O12     -1.36542        8.25523       11.29641          1              O   0.000
O13      0.43887        3.04807       15.13725          1              O   0.000
O14      2.13960        8.01248       14.24829          1              O   0.000
O15      5.72839        5.51222       15.30509          1              O   0.000
O16      7.12431        2.99773       14.39160          1              O   0.000
O17      7.86331        1.82807       17.90608          1              O   0.000
O18     -1.59569        4.34429       13.79715          1              O   0.000
O19      0.19177        2.18578       10.63177          1              O   0.000
O20      0.15039        6.39956       17.90265          1              O   0.000
O21     -0.10547        6.55326       20.58477          1              O   0.000
O22      2.64750        6.93224       21.47920          1              O   0.000
O23      8.49441        0.75294       15.42188          1              O   0.000
O24     -3.68241        8.95679       17.34498          1              O   0.000
O25     -4.35400        8.40307       13.41356          1              O   0.000
O26      4.41223        6.88201       13.20911          1              O   0.000
O27      5.82714        4.47013       22.18152          1              O   0.000
O28      0.19877        0.38341       15.39540          1              O   0.000
O29      1.49556        2.77693       22.43195          1              O   0.000
O30     -0.73510        3.91090       21.44054          1              O   0.000
O31      4.82315        1.59589       15.39507          1              O   0.000
O32      7.83258        2.82460       21.51062          1              O   0.000
O33      3.24582        4.11746       21.12544          1              O   0.000
O34      6.25226        3.14794       11.81436          1              O   0.000
O35      7.25555        6.17866       20.61247          1              O   0.000
O36      3.89449        4.53402       12.14172          1              O   0.000
O37     -2.26801        6.86136       14.36056          1              O   0.000
O38      7.36910        4.59571       18.28365          1              O   0.000
O39      2.98824        3.63087       14.63536          1              O   0.000
O40      7.01393        0.13460       21.09205          1              O   0.000
O41     -0.90090        1.70511       19.25947          1              O   0.000
O42      4.80795        1.24272       10.67651          1              O   0.000
O43     -0.38951        8.78208       13.88705          1              O   0.000
O44     -1.14177        9.14636       20.51094          1              O   0.000
O45      3.12100        3.34525       18.60593          1              O   0.000
O46      1.73808        8.83937       18.49854          1              O   0.000
O47      3.95346        0.90130       18.00302          1              O   0.000
O48      1.77015        4.42718       10.22465          1              O   0.000
O49     -2.39092        6.58344       17.04253          1              O   0.000
O50      2.15988        0.54716       11.45378          1              O   0.000
O51      8.88102        3.57168       11.18232          1              O   0.000
O52     -5.03047        8.79898       19.64429          1              O   0.000
O53      1.92845        0.20673       21.80419          1              O   0.000
Pd1      5.50230        9.53026       30.00000          1              Pd  0.000
Pd2      5.42605        9.41349        7.00699          1              Pd  0.000
Pd3      1.39552        0.76426        4.54674          1              Pd  0.000
Pd4     -0.00006        1.58841        2.24610          1              Pd  0.000
Pd5     -2.75115        9.53026       30.00000          1              Pd  0.000
Pd6     -2.67850        9.43928        6.99710          1              Pd  0.000
Pd7      4.07414        0.77728        4.54426          1              Pd  0.000
Pd8      2.75109        1.58841        2.24610          1              Pd  0.000
Pd9     -0.00000        9.53026       30.00000          1              Pd  0.000
Pd10     0.02182        9.44458        6.82218          1              Pd  0.000
Pd11     6.89779        0.79497        4.52002          1              Pd  0.000
Pd12     5.50224        1.58841        2.24610          1              Pd  0.000
Pd13     2.75115        9.53026       30.00000          1              Pd  0.000
Pd14     2.72072        9.45276        6.84539          1              Pd  0.000
Pd15     9.60674        0.76733        4.54462          1              Pd  0.000
Pd16     8.25339        1.58841        2.24610          1              Pd  0.000
Pd17     9.62902        2.38257       30.00000          1              Pd  0.000
Pd18     9.57718        2.46580        6.88983          1              Pd  0.000
Pd19    -0.01959        3.20045        4.57958          1              Pd  0.000
Pd20    -1.37563        3.97097        2.24610          1              Pd  0.000
Pd21     1.37557        2.38257       30.00000          1              Pd  0.000
Pd22     1.38516        2.47111        6.89590          1              Pd  0.000
Pd23     2.75681        3.16409        4.54374          1              Pd  0.000
Pd24     1.37552        3.97097        2.24610          1              Pd  0.000
Pd25     4.12672        2.38257       30.00000          1              Pd  0.000
Pd26     4.12530        2.47683        6.92485          1              Pd  0.000
Pd27     5.49515        3.20790        4.55769          1              Pd  0.000
Pd28     4.12667        3.97097        2.24610          1              Pd  0.000
Pd29     6.87787        2.38257       30.00000          1              Pd  0.000
Pd30     6.86333        2.53328        7.01486          1              Pd  0.000
Pd31     8.24095        3.15610        4.52654          1              Pd  0.000
Pd32     6.87782        3.97097        2.24610          1              Pd  0.000
Pd33     8.25345        4.76513       30.00000          1              Pd  0.000
Pd34     8.22661        4.77214        6.74258          1              Pd  0.000
Pd35    -1.35104        5.55794        4.48825          1              Pd  0.000
Pd36    -2.75121        6.35354        2.24610          1              Pd  0.000
Pd37    -0.00000        4.76513       30.00000          1              Pd  0.000
Pd38    -0.05545        4.82226        7.16496          1              Pd  0.000
Pd39     1.36099        5.56983        4.55287          1              Pd  0.000
Pd40    -0.00006        6.35354        2.24610          1              Pd  0.000
Pd41     2.75115        4.76513       30.00000          1              Pd  0.000
Pd42     2.80295        4.79714        6.89930          1              Pd  0.000
Pd43     4.12158        5.56593        4.49417          1              Pd  0.000
Pd44     2.75109        6.35354        2.24610          1              Pd  0.000
Pd45     5.50230        4.76513       30.00000          1              Pd  0.000
Pd46     5.48573        4.80474        6.78895          1              Pd  0.000
Pd47     6.85691        5.58096        4.49046          1              Pd  0.000
Pd48     5.50224        6.35354        2.24610          1              Pd  0.000
Pd49     6.87787        7.14770       30.00000          1              Pd  0.000
Pd50     6.85250        7.06536        6.77700          1              Pd  0.000
Pd51    -2.74481        7.96743        4.50976          1              Pd  0.000
Pd52    -4.12678        8.73611        2.24610          1              Pd  0.000
Pd53    -1.37558        7.14770       30.00000          1              Pd  0.000
Pd54    -1.34198        7.14244        6.81880          1              Pd  0.000
Pd55     0.00337        7.95951        4.55110          1              Pd  0.000
Pd56    -1.37563        8.73611        2.24610          1              Pd  0.000
Pd57     1.37557        7.14770       30.00000          1              Pd  0.000
Pd58     1.37536        7.13649        6.94563          1              Pd  0.000
Pd59     2.72869        7.96643        4.53304          1              Pd  0.000
Pd60     1.37552        8.73611        2.24610          1              Pd  0.000
Pd61     4.12672        7.14770       30.00000          1              Pd  0.000
Pd62     4.13447        7.13138        6.81382          1              Pd  0.000
Pd63     5.48970        7.96420        4.50833          1              Pd  0.000
Pd64     4.12667        8.73611        2.24610          1              Pd  0.000
end
end

!DATE Mon Jan 01 12:00:00 2000
PBC   11.00460  11.00460  30.00000  90.00000  90.00000 120.00001 (P1)
H1       2.69340        6.45693        5.86961          1              H   0.000
H2       0.92311        4.25663        5.78384          1              H   0.000
H3      -0.00140        1.55271        5.29380          1              H   0.000
H4       5.48644        1.60236        5.26785          1              H   0.000
H5      -2.60847        6.33332        5.68010          1              H   0.000
H6       1.51346        4.88546        7.99629          1              H   0.000
H7       4.15542        4.50748       17.96307          1              H   0.000
H8       0.43513        3.41925       16.84240          1              H   0.000
H9      -0.23363        3.55810       14.60901          1              H   0.000
H10      4.13991        6.52785       18.58087          1              H   0.000
H11      3.11592        7.81561       18.69690          1              H   0.000
H12      2.45847        5.19351       15.72383          1              H   0.000
H13     -1.30673        7.51453       10.65877          1              H   0.000
H14     -2.28241        8.62427       11.23570          1              H   0.000
H15      1.36004        3.28810       14.81794          1              H   0.000
H16      0.30815        4.58529       17.90642          1              H   0.000
H17      4.96641        5.35912       16.82240          1              H   0.000
H18      1.51224        6.05464       16.70921          1              H   0.000
H19      2.12380        7.27842       14.95198          1              H   0.000
H20      6.08964        4.66351       14.96935          1              H   0.000
H21      5.19546        5.91990       14.57716          1              H   0.000
H22      0.02580        1.89726        9.68888          1              H   0.000
H23     -0.67604        2.49420       10.97569          1              H   0.000
H24      6.77733        2.96397       13.45302          1              H   0.000
H25      7.96052        3.54530       14.31198          1              H   0.000
H26      8.14121        1.59253       16.98499          1              H   0.000
H27      8.72070        1.75140       18.45319          1              H   0.000
H28     -1.81232        5.31679       13.94601          1              H   0.000
H29     -1.67675        4.18069       12.82290          1              H   0.000
H30      2.46313        8.83537       14.72459          1              H   0.000
H31      0.09282        6.43825       18.90794          1              H   0.000
H32     -0.79759        6.49809       17.57259          1              H   0.000
H33     -0.60659        7.41485       20.63406          1              H   0.000
H34      0.75812        6.70720       21.03035          1              H   0.000
H35      3.28999        6.91071       22.21144          1              H   0.000
H36      9.49144        0.65829       15.40127          1              H   0.000
H37      8.20093        1.51497       14.86464          1              H   0.000
H38     -3.27345        8.04694       17.22154          1              H   0.000
H39      5.18146        7.51144       13.12062          1              H   0.000
H40      3.60682        7.39298       13.51295          1              H   0.000
H41      4.93507        4.28341       21.78924          1              H   0.000
H42      6.23831        5.19697       21.63380          1              H   0.000
H43      5.15857        8.23979       19.46748          1              H   0.000
H44      0.74764        0.05393       16.17312          1              H   0.000
H45      0.38961        1.36043       15.28422          1              H   0.000
H46      0.61834        3.10356       22.08093          1              H   0.000
H47      1.58509        1.79828       22.21460          1              H   0.000
H48     -0.77486        4.86612       21.20336          1              H   0.000
H49     -1.65617        3.51563       21.39276          1              H   0.000
H50      5.68435        2.05627       15.28004          1              H   0.000
H51      4.87772        0.79280       14.80592          1              H   0.000
H52      7.58371        1.87860       21.38126          1              H   0.000
H53      7.02740        3.32813       21.84237          1              H   0.000
H54      2.57710        3.55044       21.68434          1              H   0.000
H55      2.90546        5.03789       21.20066          1              H   0.000
H56     -4.17617        9.38458       21.10389          1              H   0.000
H57      5.46950        3.76912       11.86508          1              H   0.000
H58      5.83110        2.31811       11.44310          1              H   0.000
H59      6.92782        7.04559       20.29129          1              H   0.000
H60      7.38772        5.60687       19.81513          1              H   0.000
H61      3.18932        4.56804       11.43605          1              H   0.000
H62      4.06652        5.49413       12.41184          1              H   0.000
H63      3.18108        7.05643       20.62030          1              H   0.000
H64     -1.53706        7.53818       14.27595          1              H   0.000
H65     -3.08717        7.32399       14.02255          1              H   0.000
H66      1.91700        8.91534       21.57913          1              H   0.000
H67      7.54852        3.62123       18.19703          1              H   0.000
H68      3.59876        2.89834       14.91741          1              H   0.000
H69      3.28745        3.90333       13.72357          1              H   0.000
H70      6.38419        4.72394       18.14230          1              H   0.000
H71     -0.36061        0.88964       19.42394          1              H   0.000
H72     -0.31209        2.39859       18.87982          1              H   0.000
H73      4.99084        1.37516        9.71142          1              H   0.000
H74      4.81552        0.25809       10.81266          1              H   0.000
H75      0.56700        8.45795       13.99071          1              H   0.000
H76     -0.60960        8.66833       12.93447          1              H   0.000
H77      4.29278        0.00380       19.60084          1              H   0.000
H78     -0.28077        9.49071       20.86930          1              H   0.000
H79      2.16775        3.44777       18.31558          1              H   0.000
H80      3.14833        3.60738       19.58975          1              H   0.000
H81      1.00567        8.33961       18.07809          1              H   0.000
H82      4.42817        1.06772       17.15092          1              H   0.000
H83      3.64602        1.82245       18.29303          1              H   0.000
H84      1.25922        3.59025       10.35057          1              H   0.000
H85      0.99479        5.08187       10.09750          1              H   0.000
H86     -2.86719        5.76998       17.41032          1              H   0.000
H87      1.36979        1.08610       11.18444          1              H   0.000
H88     -2.43030        6.55353       16.04713          1              H   0.000
H89      2.95281        1.10794       11.25114          1              H   0.000
H90     -1.91876        4.11959       10.38682          1              H   0.000
H91      1.62004        9.38565       20.13908          1              H   0.000
H92      7.89859        3.43134       11.24764          1              H   0.000
H93     -3.96214        9.03309       12.75894          1              H   0.000
H94     -4.68516        8.99027       14.16795          1              H   0.000
H95     -4.52572        8.83659       18.77556          1              H   0.000
H96      2.60428        0.02327       17.56352          1              H   0.000
H97      2.83581        0.03079       21.44751          1              H   0.000
H98      7.31171        0.24720       18.13456          1              H   0.000
H99     -2.49341        6.29121        9.05640          1              H   0.000
O1       8.24119        1.51948        8.03941          1              O   0.000
O2       5.48904        1.49650        8.06144          1              O   0.000
O3       2.75268        1.62920        8.07280          1              O   0.000
O4      -0.03293        1.61495        8.04985          1              O   0.000
O5      -4.12616        8.51113        8.11447          1              O   0.000
O6      -0.91013        5.15865        9.12480          1              O   0.000
O7      -1.53220        6.50270        9.15652          1              O   0.000
O8       4.81509        5.25007       17.80756          1              O   0.000
O9       0.54245        3.62297       17.81414          1              O   0.000
O10      2.23308        6.09856       16.03573          1              O   0.000
O11      3.82301        7.29211       19.16737          1              O   0.000
O12     -1.36303        8.25801       11.29953          1              O   0.000
O13      0.43877        3.04713       15.13828          1              O   0.000
O14      2.14075        8.01196       14.24999          1              O   0.000
O15      5.72813        5.51265       15.30565          1              O   0.000
O16      7.12214        2.99878       14.39342          1              O   0.000
O17      7.86294        1.82806       17.90706          1              O   0.000
O18     -1.59598        4.34305       13.79908          1              O   0.000
O19      0.20187        2.19176       10.62336          1              O   0.000
O20      0.15056        6.39852       17.90294          1              O   0.000
O21     -0.10525        6.55304       20.58447          1              O   0.000
O22      2.64743        6.93208       21.48020          1              O   0.000
O23      8.49453        0.75294       15.42247          1              O   0.000
O24     -3.68308        8.95636       17.34505          1              O   0.000
O25     -4.35500        8.40216       13.41401          1              O   0.000
O26      4.41146        6.88210       13.20903          1              O   0.000
O27      5.82655        4.46966       22.18236          1              O   0.000
O28      0.19834        0.38245       15.39593          1              O   0.000
O29      1.49592        2.77683       22.43177          1              O   0.000
O30     -0.73497        3.91061       21.44050          1              O   0.000
O31      4.82065        1.59592       15.39455          1              O   0.000
O32      7.83294        2.82406       21.51446          1              O   0.000
O33      3.24533        4.11668       21.12515          1              O   0.000
O34      6.25406        3.14969       11.81378          1              O   0.000
O35      7.25490        6.17860       20.61336          1              O   0.000
O36      3.89110        4.54154       12.13294          1              O   0.000
O37     -2.26823        6.86019       14.36150          1              O   0.000
O38      7.36873        4.59512       18.28455          1              O   0.000
O39      2.98818        3.63045       14.63310          1              O   0.000
O40      7.01398        0.13431       21.09251          1              O   0.000
O41     -0.90270        1.70288       19.26136          1              O   0.000
O42      4.81178        1.24346       10.67615          1              O   0.000
O43     -0.38914        8.78108       13.88903          1              O   0.000
O44     -1.14154        9.14576       20.51128          1              O   0.000
O45      3.12129        3.34492       18.60649          1              O   0.000
O46      1.73751        8.83929       18.49846          1              O   0.000
O47      3.95229        0.90085       18.00383          1              O   0.000
O48      1.74037        4.45215       10.19775          1              O   0.000
O49     -2.39147        6.58279       17.04421          1              O   0.000
O50      2.16476        0.55382       11.46366          1              O   0.000
O51      8.88773        3.57171       11.18219          1              O   0.000
O52     -5.03117        8.79805       19.64476          1              O   0.000
O53      1.92840        0.20617       21.80479          1              O   0.000
Pd1      5.50230        9.53026       30.00000          1              Pd  0.000
Pd2      5.42479        9.41276        7.00430          1              Pd  0.000
Pd3      1.39494        0.76447        4.54688          1              Pd  0.000
Pd4     -0.00006        1.58841        2.24610          1              Pd  0.000
Pd5     -2.75115        9.53026       30.00000          1              Pd  0.000
Pd6     -2.67981        9.43821        6.99834          1              Pd  0.000
Pd7      4.07287        0.77835        4.54442          1              Pd  0.000
Pd8      2.75109        1.58841        2.24610          1              Pd  0.000
Pd9     -0.00000        9.53026       30.00000          1              Pd  0.000
Pd10     0.01930        9.44887        6.82257          1              Pd  0.000
Pd11     6.89705        0.79752        4.52085          1              Pd  0.000
Pd12     5.50224        1.58841        2.24610          1              Pd  0.000
Pd13     2.75115        9.53026       30.00000          1              Pd  0.000
Pd14     2.71962        9.45626        6.84630          1              Pd  0.000
Pd15     9.60725        0.76932        4.54555          1              Pd  0.000
Pd16     8.25339        1.58841        2.24610          1              Pd  0.000
Pd17     9.62902        2.38257       30.00000          1              Pd  0.000
Pd18    -1.42429        2.47170        6.89281          1              Pd  0.000
Pd19    -0.01841        3.20077        4.57931          1              Pd  0.000
Pd20    -1.37563        3.97097        2.24610          1              Pd  0.000
Pd21     1.37557        2.38257       30.00000          1              Pd  0.000
Pd22     1.38609        2.47056        6.89478          1              Pd  0.000
Pd23     2.75604        3.16480        4.54333          1              Pd  0.000
Pd24     1.37552        3.97097        2.24610          1              Pd  0.000
Pd25     4.12672        2.38257       30.00000          1              Pd  0.000
Pd26     4.12243        2.47967        6.92605          1              Pd  0.000
Pd27     5.49460        3.20915        4.55812          1              Pd  0.000
Pd28     4.12667        3.97097        2.24610          1              Pd  0.000
Pd29     6.87787        2.38257       30.00000          1              Pd  0.000
Pd30     6.86347        2.53760        7.01393          1              Pd  0.000
Pd31     8.24196        3.15731        4.52685          1              Pd  0.000
Pd32     6.87782        3.97097        2.24610          1              Pd  0.000
Pd33     8.25345        4.76513       30.00000          1              Pd  0.000
Pd34     8.23216        4.77413        6.74221          1              Pd  0.000
Pd35    -1.34856        5.55815        4.48982          1              Pd  0.000
Pd36    -2.75121        6.35354        2.24610          1              Pd  0.000
Pd37    -0.00000        4.76513       30.00000          1              Pd  0.000
Pd38    -0.03643        4.83046        7.18713          1              Pd  0.000
Pd39     1.36220        5.57089        4.54972          1              Pd  0.000
Pd40    -0.00006        6.35354        2.24610          1              Pd  0.000
Pd41     2.75115        4.76513       30.00000          1              Pd  0.000
Pd42     2.79950        4.80476        6.89864          1              Pd  0.000
Pd43     4.12010        5.56589        4.49686          1              Pd  0.000
Pd44     2.75109        6.35354        2.24610          1              Pd  0.000
Pd45     5.50230        4.76513       30.00000          1              Pd  0.000
Pd46     5.48416        4.80646        6.78977          1              Pd  0.000
Pd47     6.85693        5.58097        4.49103          1              Pd  0.000
Pd48     5.50224        6.35354        2.24610          1              Pd  0.000
Pd49     6.87787        7.14770       30.00000          1              Pd  0.000
Pd50     6.85207        7.06464        6.77798          1              Pd  0.000
Pd51    -2.74534        7.96729        4.51040          1              Pd  0.000
Pd52    -4.12678        8.73611        2.24610          1              Pd  0.000
Pd53    -1.37558        7.14770       30.00000          1              Pd  0.000
Pd54    -1.34032        7.14261        6.81975          1              Pd  0.000
Pd55     0.00149        7.96218        4.54803          1              Pd  0.000
Pd56    -1.37563        8.73611        2.24610          1              Pd  0.000
Pd57     1.37557        7.14770       30.00000          1              Pd  0.000
Pd58     1.37263        7.14759        6.92381          1              Pd  0.000
Pd59     2.73010        7.96999        4.52958          1              Pd  0.000
Pd60     1.37552        8.73611        2.24610          1              Pd  0.000
Pd61     4.12672        7.14770       30.00000          1              Pd  0.000
Pd62     4.13088        7.13185        6.81611          1              Pd  0.000
Pd63     5.48921        7.96404        4.50858          1              Pd  0.000
Pd64     4.12667        8.73611        2.24610          1              Pd  0.000
end
end

!DATE Mon Jan 01 12:00:00 2000
PBC   11.00460  11.00460  30.00000  90.00000  90.00000 120.00001 (P1)
H1       2.69280        6.47189        5.85206          1              H   0.000
H2       0.91569        4.27212        5.79134          1              H   0.000
H3      -0.00191        1.55428        5.29693          1              H   0.000
H4       5.48395        1.60285        5.26886          1              H   0.000
H5      -2.61131        6.33397        5.67645          1              H   0.000
H6       1.60695        4.65862        8.11572          1              H   0.000
H7       4.15322        4.50463       17.96563          1              H   0.000
H8       0.43400        3.41820       16.84446          1              H   0.000
H9      -0.23469        3.55779       14.60929          1              H   0.000
H10      4.13866        6.52702       18.58187          1              H   0.000
H11      3.11533        7.81536       18.69716          1              H   0.000
H12      2.45671        5.19311       15.72832          1              H   0.000
H13     -1.30711        7.51911       10.65594          1              H   0.000
H14     -2.28149        8.62499       11.23977          1              H   0.000
H15      1.35856        3.28686       14.81904          1              H   0.000
H16      0.30839        4.58465       17.90791          1              H   0.000
H17      4.96385        5.35714       16.82482          1              H   0.000
H18      1.51029        6.05654       16.71168          1              H   0.000
H19      2.12382        7.27795       14.95270          1              H   0.000
H20      6.09036        4.66328       14.97060          1              H   0.000
H21      5.19594        5.91922       14.57791          1              H   0.000
H22      0.03645        1.90109        9.68070          1              H   0.000
H23     -0.65494        2.51064       10.96730          1              H   0.000
H24      6.77855        2.96260       13.45456          1              H   0.000
H25      7.96020        3.54550       14.31403          1              H   0.000
H26      8.14098        1.59287       16.98614          1              H   0.000
H27      8.72045        1.75063       18.45434          1              H   0.000
H28     -1.81296        5.31709       13.94668          1              H   0.000
H29     -1.67668        4.18105       12.82344          1              H   0.000
H30      2.46436        8.83489       14.72434          1              H   0.000
H31      0.09386        6.43796       18.90897          1              H   0.000
H32     -0.79706        6.49707       17.57364          1              H   0.000
H33     -0.60588        7.41526       20.63367          1              H   0.000
H34      0.75833        6.70657       21.03027          1              H   0.000
H35      3.28943        6.90898       22.21300          1              H   0.000
H36      9.49186        0.65704       15.40192          1              H   0.000
H37      8.20200        1.51445       14.86518          1              H   0.000
H38     -3.27326        8.04617       17.22081          1              H   0.000
H39      5.18107        7.51025       13.12009          1              H   0.000
H40      3.60531        7.39286       13.51383          1              H   0.000
H41      4.93475        4.28259       21.78964          1              H   0.000
H42      6.23739        5.19656       21.63505          1              H   0.000
H43      5.15818        8.23880       19.46714          1              H   0.000
H44      0.74828        0.05206       16.17312          1              H   0.000
H45      0.38930        1.35855       15.28417          1              H   0.000
H46      0.61901        3.10407       22.08139          1              H   0.000
H47      1.58584        1.79887       22.21441          1              H   0.000
H48     -0.77569        4.86612       21.20451          1              H   0.000
H49     -1.65599        3.51561       21.39458          1              H   0.000
H50      5.68407        2.05577       15.28093          1              H   0.000
H51      4.87733        0.79259       14.80570          1              H   0.000
H52      7.58402        1.87857       21.38319          1              H   0.000
H53      7.02716        3.32798       21.84297          1              H   0.000
H54      2.57511        3.54857       21.68360          1              H   0.000
H55      2.90499        5.03616       21.19966          1              H   0.000
H56     -4.17608        9.38402       21.10535          1              H   0.000
H57      5.47851        3.77048       11.86319          1              H   0.000
H58      5.83104        2.31713       11.44119          1              H   0.000
H59      6.92780        7.04594       20.29169          1              H   0.000
H60      7.38783        5.60727       19.81584          1              H   0.000
H61      3.20803        4.58619       11.41884          1              H   0.000
H62      4.06801        5.50409       12.41366          1              H   0.000
H63      3.18079        7.05623       20.62191          1              H   0.000
H64     -1.53742        7.53765       14.27627          1              H   0.000
H65     -3.08767        7.32280       14.02293          1              H   0.000
H66      1.91675        8.91435       21.58027          1              H   0.000
H67      7.54853        3.62089       18.19739          1              H   0.000
H68      3.59999        2.89543       14.91802          1              H   0.000
H69      3.28549        3.90103       13.72621          1              H   0.000
H70      6.38363        4.72301       18.14324          1              H   0.000
H71     -0.36261        0.88752       19.42407          1              H   0.000
H72     -0.31355        2.39749       18.88334          1              H   0.000
H73      4.99141        1.37502        9.70952          1              H   0.000
H74      4.81631        0.25941       10.81300          1              H   0.000
H75      0.56727        8.45747       13.99134          1              H   0.000
H76     -0.60894        8.66706       12.93487          1              H   0.000
H77      4.29287        0.00369       19.60174          1              H   0.000
H78     -0.28016        9.49042       20.86992          1              H   0.000
H79      2.16796        3.44679       18.31693          1              H   0.000
H80      3.14850        3.60691       19.59158          1              H   0.000
H81      1.00443        8.34016       18.07884          1              H   0.000
H82      4.42728        1.06784       17.15173          1              H   0.000
H83      3.64501        1.82233       18.29400          1              H   0.000
H84      1.24827        3.60099       10.28045          1              H   0.000
H85      0.92174        5.08130       10.02476          1              H   0.000
H86     -2.86763        5.76918       17.41221          1              H   0.000
H87      1.37830        1.09426       11.18487          1              H   0.000
H88     -2.43079        6.55175       16.04870          1              H   0.000
H89      2.95974        1.10575       11.25406          1              H   0.000
H90     -1.91405        4.12228       10.38600          1              H   0.000
H91      1.62081        9.38525       20.14030          1              H   0.000
H92      7.90709        3.42667       11.24515          1              H   0.000
H93     -3.96419        9.03181       12.76060          1              H   0.000
H94     -4.68741        8.98870       14.16936          1              H   0.000
H95     -4.52673        8.83593       18.77504          1              H   0.000
H96      2.60373        0.02289       17.56240          1              H   0.000
H97      2.83566        0.02990       21.44901          1              H   0.000
H98      7.31101        0.24739       18.13512          1              H   0.000
H99     -2.48485        6.28431        9.05514          1              H   0.000
O1       8.23737        1.52281        8.03813          1              O   0.000
O2       5.48546        1.50074        8.06208          1              O   0.000
O3       2.75158        1.62106        8.07727          1              O   0.000
O4      -0.03882        1.61077        8.05310          1              O   0.000
O5      -4.13166        8.51119        8.11438          1              O   0.000
O6      -0.88641        5.17427        9.13866          1              O   0.000
O7      -1.52755        6.51072        9.16002          1              O   0.000
O8       4.81248        5.24784       17.80952          1              O   0.000
O9       0.54272        3.62230       17.81559          1              O   0.000
O10      2.22900        6.09893       16.03548          1              O   0.000
O11      3.82254        7.29201       19.16760          1              O   0.000
O12     -1.36203        8.25928       11.30128          1              O   0.000
O13      0.43722        3.04526       15.13749          1              O   0.000
O14      2.14247        8.01096       14.24993          1              O   0.000
O15      5.72853        5.51253       15.30633          1              O   0.000
O16      7.12157        2.99937       14.39530          1              O   0.000
O17      7.86243        1.82825       17.90790          1              O   0.000
O18     -1.59645        4.34322       13.79957          1              O   0.000
O19      0.22268        2.21374       10.60882          1              O   0.000
O20      0.15109        6.39751       17.90361          1              O   0.000
O21     -0.10468        6.55336       20.58332          1              O   0.000
O22      2.64662        6.93181       21.48073          1              O   0.000
O23      8.49487        0.75140       15.42174          1              O   0.000
O24     -3.68310        8.95573       17.34256          1              O   0.000
O25     -4.35809        8.40059       13.41464          1              O   0.000
O26      4.40975        6.88184       13.20793          1              O   0.000
O27      5.82564        4.46944       22.18336          1              O   0.000
O28      0.19834        0.38064       15.39598          1              O   0.000
O29      1.49692        2.77741       22.43139          1              O   0.000
O30     -0.73461        3.91034       21.43960          1              O   0.000
O31      4.81966        1.59632       15.39347          1              O   0.000
O32      7.83290        2.82407       21.51554          1              O   0.000
O33      3.24410        4.11476       21.12363          1              O   0.000
O34      6.25807        3.14672       11.81295          1              O   0.000
O35      7.25525        6.17914       20.61377          1              O   0.000
O36      3.89112        4.55156       12.12833          1              O   0.000
O37     -2.26837        6.85941       14.36116          1              O   0.000
O38      7.36840        4.59489       18.28348          1              O   0.000
O39      2.98887        3.62815       14.63516          1              O   0.000
O40      7.01406        0.13347       21.09359          1              O   0.000
O41     -0.90491        1.70041       19.26048          1              O   0.000
O42      4.81184        1.24470       10.67488          1              O   0.000
O43     -0.38868        8.78054       13.88951          1              O   0.000
O44     -1.14086        9.14533       20.51185          1              O   0.000
O45      3.12152        3.34409       18.60764          1              O   0.000
O46      1.73750        8.83903       18.49786          1              O   0.000
O47      3.95081        0.90063       18.00399          1              O   0.000
O48      1.69795        4.47896       10.10086          1              O   0.000
O49     -2.39179        6.58189       17.04546          1              O   0.000
O50      2.16776        0.55962       11.47348          1              O   0.000
O51      8.89528        3.57124       11.17988          1              O   0.000
O52     -5.03166        8.79734       19.64410          1              O   0.000
O53      1.92839        0.20566       21.80599          1              O   0.000
Pd1      5.50230        9.53026       30.00000          1              Pd  0.000
Pd2      5.42038        9.41210        7.00165          1              Pd  0.000
Pd3      1.39313        0.76607        4.54766          1              Pd  0.000
Pd4     -0.00006        1.58841        2.24610          1              Pd  0.000
Pd5     -2.75115        9.53026       30.00000          1              Pd  0.000
Pd6     -2.68419        9.43549        6.99539          1              Pd  0.000
Pd7      4.07018        0.78006        4.54447          1              Pd  0.000
Pd8      2.75109        1.58841        2.24610          1              Pd  0.000
Pd9     -0.00000        9.53026       30.00000          1              Pd  0.000
Pd10     0.01378        9.45227        6.82237          1              Pd  0.000
Pd11     6.89530        0.79991        4.52084          1              Pd  0.000
Pd12     5.50224        1.58841        2.24610          1              Pd  0.000
Pd13     2.75115        9.53026       30.00000          1              Pd  0.000
Pd14     2.71563        9.45962        6.84605          1              Pd  0.000
Pd15     9.60641        0.77178        4.54654          1              Pd  0.000
Pd16     8.25339        1.58841        2.24610          1              Pd  0.000
Pd17     9.62902        2.38257       30.00000          1              Pd  0.000
Pd18    -1.42540        2.47889        6.89746          1              Pd  0.000
Pd19    -0.01897        3.20215        4.58214          1              Pd  0.000
Pd20    -1.37563        3.97097        2.24610          1              Pd  0.000
Pd21     1.37557        2.38257       30.00000          1              Pd  0.000
Pd22     1.38532        2.46980        6.90253          1              Pd  0.000
Pd23     2.75358        3.16726        4.54871          1              Pd  0.000
Pd24     1.37552        3.97097        2.24610          1              Pd  0.000
Pd25     4.12672        2.38257       30.00000          1              Pd  0.000
Pd26     4.11535        2.48299        6.93010          1              Pd  0.000
Pd27     5.49203        3.21037        4.55981          1              Pd  0.000
Pd28     4.12667        3.97097        2.24610          1              Pd  0.000
Pd29     6.87787        2.38257       30.00000          1              Pd  0.000
Pd30     6.86036        2.54152        7.01379          1              Pd  0.000
Pd31     8.24127        3.15907        4.52796          1              Pd  0.000
Pd32     6.87782        3.97097        2.24610          1              Pd  0.000
Pd33     8.25345        4.76513       30.00000          1              Pd  0.000
Pd34     8.23335        4.77693        6.74366          1              Pd  0.000
Pd35    -1.34827        5.55813        4.49077          1              Pd  0.000
Pd36    -2.75121        6.35354        2.24610          1              Pd  0.000
Pd37    -0.00000        4.76513       30.00000          1              Pd  0.000
Pd38    -0.00954        4.82950        7.20459          1              Pd  0.000
Pd39     1.36162        5.57135        4.54991          1              Pd  0.000
Pd40    -0.00006        6.35354        2.24610          1              Pd  0.000
Pd41     2.75115        4.76513       30.00000          1              Pd  0.000
Pd42     2.78803        4.80910        6.92266          1              Pd  0.000
Pd43     4.11423        5.56457        4.50489          1              Pd  0.000
Pd44     2.75109        6.35354        2.24610          1              Pd  0.000
Pd45     5.50230        4.76513       30.00000          1              Pd  0.000
Pd46     5.47868        4.80768        6.79361          1              Pd  0.000
Pd47     6.85301        5.58092        4.49171          1              Pd  0.000
Pd48     5.50224        6.35354        2.24610          1              Pd  0.000
Pd49     6.87787        7.14770       30.00000          1              Pd  0.000
Pd50     6.84756        7.06376        6.77901          1              Pd  0.000
Pd51    -2.74775        7.96722        4.51219          1              Pd  0.000
Pd52    -4.12678        8.73611        2.24610          1              Pd  0.000
Pd53    -1.37558        7.14770       30.00000          1              Pd  0.000
Pd54    -1.33847        7.13752        6.82081          1              Pd  0.000
Pd55    -0.00163        7.96466        4.54541          1              Pd  0.000
Pd56    -1.37563        8.73611        2.24610          1              Pd  0.000
Pd57     1.37557        7.14770       30.00000          1              Pd  0.000
Pd58     1.36830        7.15352        6.90987          1              Pd  0.000
Pd59     2.72959        7.97324        4.52676          1              Pd  0.000
Pd60     1.37552        8.73611        2.24610          1              Pd  0.000
Pd61     4.12672        7.14770       30.00000          1              Pd  0.000
Pd62     4.12256        7.13091        6.81983          1              Pd  0.000
Pd63     5.48640        7.96386        4.50948          1              Pd  0.000
Pd64     4.12667        8.73611        2.24610          1              Pd  0.000
end
end

!DATE Mon Jan 01 12:00:00 2000
PBC   11.00460  11.00460  30.00000  90.00000  90.00000 120.00001 (P1)
H1       2.69201        6.48319        5.84191          1              H   0.000
H2       0.93365        4.26499        5.79428          1              H   0.000
H3      -0.00303        1.55375        5.29855          1              H   0.000
H4       5.48289        1.60290        5.26967          1              H   0.000
H5      -2.61490        6.33529        5.67255          1              H   0.000
H6       1.80388        4.59245        8.30754          1              H   0.000
H7       4.15244        4.50343       17.96720          1              H   0.000
H8       0.43287        3.41833       16.84575          1              H   0.000
H9      -0.23512        3.55801       14.60912          1              H   0.000
H10      4.13813        6.52706       18.58247          1              H   0.000
H11      3.11503        7.81543       18.69732          1              H   0.000
H12      2.45574        5.19317       15.73235          1              H   0.000
H13     -1.30816        7.51879       10.65479          1              H   0.000
H14     -2.28227        8.62291       11.24029          1              H   0.000
H15      1.35789        3.28643       14.82051          1              H   0.000
H16      0.30836        4.58531       17.90866          1              H   0.000
H17      4.96252        5.35622       16.82596          1              H   0.000
H18      1.50870        6.05848       16.71366          1              H   0.000
H19      2.12339        7.27768       14.95273          1              H   0.000
H20      6.09096        4.66309       14.97129          1              H   0.000
H21      5.19648        5.91869       14.57802          1              H   0.000
H22      0.04425        1.90779        9.67427          1              H   0.000
H23     -0.64019        2.52520       10.96204          1              H   0.000
H24      6.77934        2.96073       13.45635          1              H   0.000
H25      7.95999        3.54568       14.31581          1              H   0.000
H26      8.14081        1.59324       16.98723          1              H   0.000
H27      8.72057        1.75031       18.45515          1              H   0.000
H28     -1.81377        5.31780       13.94670          1              H   0.000
H29     -1.67850        4.18176       12.82331          1              H   0.000
H30      2.46507        8.83467       14.72331          1              H   0.000
H31      0.09457        6.43825       18.90992          1              H   0.000
H32     -0.79653        6.49681       17.57432          1              H   0.000
H33     -0.60550        7.41571       20.63328          1              H   0.000
H34      0.75835        6.70621       21.03007          1              H   0.000
H35      3.28869        6.90801       22.21385          1              H   0.000
H36      9.49209        0.65603       15.40251          1              H   0.000
H37      8.20265        1.51411       14.86603          1              H   0.000
H38     -3.27266        8.04579       17.21969          1              H   0.000
H39      5.18086        7.50887       13.11928          1              H   0.000
H40      3.60384        7.39292       13.51434          1              H   0.000
H41      4.93457        4.28221       21.78997          1              H   0.000
H42      6.23664        5.19622       21.63618          1              H   0.000
H43      5.15810        8.23853       19.46683          1              H   0.000
H44      0.74924        0.05081       16.17300          1              H   0.000
H45      0.38914        1.35730       15.28411          1              H   0.000
H46      0.61970        3.10479       22.08197          1              H   0.000
H47      1.58664        1.79986       22.21423          1              H   0.000
H48     -0.77651        4.86623       21.20538          1              H   0.000
H49     -1.65569        3.51581       21.39549          1              H   0.000
H50      5.68422        2.05532       15.28230          1              H   0.000
H51      4.87717        0.79273       14.80557          1              H   0.000
H52      7.58414        1.87896       21.38390          1              H   0.000
H53      7.02693        3.32817       21.84227          1              H   0.000
H54      2.57325        3.54710       21.68304          1              H   0.000
H55      2.90475        5.03496       21.19907          1              H   0.000
H56     -4.17574        9.38396       21.10686          1              H   0.000
H57      5.48419        3.76940       11.86496          1              H   0.000
H58      5.82924        2.31478       11.44022          1              H   0.000
H59      6.92811        7.04638       20.29187          1              H   0.000
H60      7.38812        5.60786       19.81620          1              H   0.000
H61      3.22756        4.59415       11.41223          1              H   0.000
H62      4.07099        5.51107       12.41937          1              H   0.000
H63      3.18059        7.05623       20.62325          1              H   0.000
H64     -1.53772        7.53749       14.27597          1              H   0.000
H65     -3.08799        7.32194       14.02266          1              H   0.000
H66      1.91644        8.91383       21.58099          1              H   0.000
H67      7.54877        3.62117       18.19754          1              H   0.000
H68      3.60112        2.89276       14.92122          1              H   0.000
H69      3.28570        3.89923       13.73146          1              H   0.000
H70      6.38345        4.72289       18.14346          1              H   0.000
H71     -0.36359        0.88656       19.42370          1              H   0.000
H72     -0.31434        2.39728       18.88558          1              H   0.000
H73      4.99064        1.37534        9.70685          1              H   0.000
H74      4.81537        0.26072       10.81165          1              H   0.000
H75      0.56723        8.45760       13.99078          1              H   0.000
H76     -0.60911        8.66706       12.93454          1              H   0.000
H77      4.29288        0.00378       19.60234          1              H   0.000
H78     -0.27993        9.49025       20.87031          1              H   0.000
H79      2.16870        3.44661       18.31784          1              H   0.000
H80      3.14889        3.60716       19.59314          1              H   0.000
H81      1.00362        8.34053       18.07942          1              H   0.000
H82      4.42681        1.06806       17.15269          1              H   0.000
H83      3.64431        1.82269       18.29482          1              H   0.000
H84      1.23728        3.59794       10.21841          1              H   0.000
H85      0.87167        5.07606        9.95924          1              H   0.000
H86     -2.86798        5.76854       17.41321          1              H   0.000
H87      1.38331        1.09811       11.18406          1              H   0.000
H88     -2.43126        6.55043       16.04951          1              H   0.000
H89      2.96339        1.10226       11.25278          1              H   0.000
H90     -1.91636        4.11831       10.38150          1              H   0.000
H91      1.62138        9.38490       20.14107          1              H   0.000
H92      7.90974        3.42161       11.24497          1              H   0.000
H93     -3.96610        9.02970       12.76142          1              H   0.000
H94     -4.68892        8.98747       14.17034          1              H   0.000
H95     -4.52760        8.83578       18.77459          1              H   0.000
H96      2.60375        0.02295       17.56119          1              H   0.000
H97      2.83561        0.02946       21.45025          1              H   0.000
H98      7.31061        0.24765       18.13553          1              H   0.000
H99     -2.47447        6.27347        9.05109          1              H   0.000
O1       8.23244        1.52044        8.03855          1              O   0.000
O2       5.48019        1.50339        8.06464          1              O   0.000
O3       2.74689        1.61953        8.08050          1              O   0.000
O4      -0.04437        1.61121        8.05890          1              O   0.000
O5      -4.13431        8.51163        8.11484          1              O   0.000
O6      -0.86621        5.17642        9.13047          1              O   0.000
O7      -1.51963        6.50763        9.16464          1              O   0.000
O8       4.81173        5.24682       17.81015          1              O   0.000
O9       0.54313        3.62311       17.81600          1              O   0.000
O10      2.22509        6.09964       16.03453          1              O   0.000
O11      3.82243        7.29225       19.16755          1              O   0.000
O12     -1.36276        8.25823       11.30155          1              O   0.000
O13      0.43621        3.04385       15.13608          1              O   0.000
O14      2.14393        8.01006       14.24895          1              O   0.000
O15      5.72940        5.51284       15.30603          1              O   0.000
O16      7.12145        2.99974       14.39702          1              O   0.000
O17      7.86198        1.82855       17.90849          1              O   0.000
O18     -1.59656        4.34387       13.79902          1              O   0.000
O19      0.23964        2.24107       10.59645          1              O   0.000
O20      0.15155        6.39711       17.90403          1              O   0.000
O21     -0.10402        6.55402       20.58150          1              O   0.000
O22      2.64617        6.93205       21.48156          1              O   0.000
O23      8.49497        0.74949       15.42043          1              O   0.000
O24     -3.68231        8.95575       17.33846          1              O   0.000
O25     -4.36118        8.39867       13.41480          1              O   0.000
O26      4.40771        6.88166       13.20544          1              O   0.000
O27      5.82484        4.46951       22.18441          1              O   0.000
O28      0.19870        0.37939       15.39562          1              O   0.000
O29      1.49798        2.77831       22.43112          1              O   0.000
O30     -0.73419        3.91028       21.43824          1              O   0.000
O31      4.81885        1.59716       15.39222          1              O   0.000
O32      7.83255        2.82462       21.51416          1              O   0.000
O33      3.24307        4.11350       21.12213          1              O   0.000
O34      6.25965        3.14225       11.81369          1              O   0.000
O35      7.25578        6.17970       20.61382          1              O   0.000
O36      3.89378        4.55665       12.13238          1              O   0.000
O37     -2.26825        6.85876       14.35966          1              O   0.000
O38      7.36856        4.59537       18.28090          1              O   0.000
O39      2.98964        3.62605       14.63915          1              O   0.000
O40      7.01384        0.13285       21.09404          1              O   0.000
O41     -0.90638        1.69853       19.25769          1              O   0.000
O42      4.80862        1.24592       10.67296          1              O   0.000
O43     -0.38852        8.78061       13.88912          1              O   0.000
O44     -1.14043        9.14487       20.51195          1              O   0.000
O45      3.12226        3.34415       18.60825          1              O   0.000
O46      1.73809        8.83868       18.49671          1              O   0.000
O47      3.94955        0.90078       18.00411          1              O   0.000
O48      1.66848        4.48724       10.00468          1              O   0.000
O49     -2.39190        6.58133       17.04576          1              O   0.000
O50      2.16838        0.56284       11.47942          1              O   0.000
O51      8.89746        3.56982       11.17788          1              O   0.000
O52     -5.03183        8.79724       19.64337          1              O   0.000
O53      1.92865        0.20527       21.80726          1              O   0.000
Pd1      5.50230        9.53026       30.00000          1              Pd  0.000
Pd2      5.41628        9.41232        7.00187          1              Pd  0.000
Pd3      1.39111        0.76779        4.54794          1              Pd  0.000
Pd4     -0.00006        1.58841        2.24610          1              Pd  0.000
Pd5     -2.75115        9.53026       30.00000          1              Pd  0.000
Pd6     -2.68948        9.43676        6.99085          1              Pd  0.000
Pd7      4.06870        0.78122        4.54470          1              Pd  0.000
Pd8      2.75109        1.58841        2.24610          1              Pd  0.000
Pd9     -0.00000        9.53026       30.00000          1              Pd  0.000
Pd10     0.01040        9.45422        6.82304          1              Pd  0.000
Pd11     6.89375        0.80105        4.52041          1              Pd  0.000
Pd12     5.50224        1.58841        2.24610          1              Pd  0.000
Pd13     2.75115        9.53026       30.00000          1              Pd  0.000
Pd14     2.71113        9.45754        6.84596          1              Pd  0.000
Pd15     9.60511        0.77276        4.54695          1              Pd  0.000
Pd16     8.25339        1.58841        2.24610          1              Pd  0.000
Pd17     9.62902        2.38257       30.00000          1              Pd  0.000
Pd18    -1.43132        2.47925        6.89983          1              Pd  0.000
Pd19    -0.02148        3.20226        4.58316          1              Pd  0.000
Pd20    -1.37563        3.97097        2.24610          1              Pd  0.000
Pd21     1.37557        2.38257       30.00000          1              Pd  0.000
Pd22     1.37932        2.47453        6.90950          1              Pd  0.000
Pd23     2.75123        3.16945        4.55475          1              Pd  0.000
Pd24     1.37552        3.97097        2.24610          1              Pd  0.000
Pd25     4.12672        2.38257       30.00000          1              Pd  0.000
Pd26     4.10862        2.48522        6.93179          1              Pd  0.000
Pd27     5.48966        3.21076        4.56136          1              Pd  0.000
Pd28     4.12667        3.97097        2.24610          1              Pd  0.000
Pd29     6.87787        2.38257       30.00000          1              Pd  0.000
Pd30     6.85507        2.54144        7.01478          1              Pd  0.000
Pd31     8.23917        3.15996        4.52814          1              Pd  0.000
Pd32     6.87782        3.97097        2.24610          1              Pd  0.000
Pd33     8.25345        4.76513       30.00000          1              Pd  0.000
Pd34     8.22084        4.78001        6.74346          1              Pd  0.000
Pd35    -1.35170        5.55943        4.48975          1              Pd  0.000
Pd36    -2.75121        6.35354        2.24610          1              Pd  0.000
Pd37    -0.00000        4.76513       30.00000          1              Pd  0.000
Pd38    -0.03296        4.82794        7.16566          1              Pd  0.000
Pd39     1.36056        5.57167        4.55057          1              Pd  0.000
Pd40    -0.00006        6.35354        2.24610          1              Pd  0.000
Pd41     2.75115        4.76513       30.00000          1              Pd  0.000
Pd42     2.76319        4.80656        6.95995          1              Pd  0.000
Pd43     4.10823        5.56320        4.51274          1              Pd  0.000
Pd44     2.75109        6.35354        2.24610          1              Pd  0.000
Pd45     5.50230        4.76513       30.00000          1              Pd  0.000
Pd46     5.46961        4.80748        6.79784          1              Pd  0.000
Pd47     6.84752        5.58155        4.49126          1              Pd  0.000
Pd48     5.50224        6.35354        2.24610          1              Pd  0.000
Pd49     6.87787        7.14770       30.00000          1              Pd  0.000
Pd50     6.84022        7.06387        6.77929          1              Pd  0.000
Pd51    -2.75097        7.96742        4.51300          1              Pd  0.000
Pd52    -4.12678        8.73611        2.24610          1              Pd  0.000
Pd53    -1.37558        7.14770       30.00000          1              Pd  0.000
Pd54    -1.34542        7.13986        6.82087          1              Pd  0.000
Pd55    -0.00397        7.96609        4.54469          1              Pd  0.000
Pd56    -1.37563        8.73611        2.24610          1              Pd  0.000
Pd57     1.37557        7.14770       30.00000          1              Pd  0.000
Pd58     1.36072        7.14829        6.90626          1              Pd  0.000
Pd59     2.72816        7.97376        4.52642          1              Pd  0.000
Pd60     1.37552        8.73611        2.24610          1              Pd  0.000
Pd61     4.12672        7.14770       30.00000          1              Pd  0.000
Pd62     4.11199        7.12592        6.82387          1              Pd  0.000
Pd63     5.48274        7.96402        4.51075          1              Pd  0.000
Pd64     4.12667        8.73611        2.24610          1              Pd  0.000
end
end

!DATE Mon Jan 01 12:00:00 2000
PBC   11.00460  11.00460  30.00000  90.00000  90.00000 120.00001 (P1)
H1       2.69175        6.47419        5.84576          1              H   0.000
H2       0.94204        4.26234        5.79562          1              H   0.000
H3      -0.00321        1.55325        5.29932          1              H   0.000
H4       5.48298        1.60278        5.26991          1              H   0.000
H5      -2.61555        6.33555        5.67210          1              H   0.000
H6       1.85815        4.55821        8.50093          1              H   0.000
H7       4.15206        4.50270       17.96830          1              H   0.000
H8       0.43221        3.41858       16.84673          1              H   0.000
H9      -0.23538        3.55850       14.60919          1              H   0.000
H10      4.13793        6.52734       18.58286          1              H   0.000
H11      3.11492        7.81556       18.69732          1              H   0.000
H12      2.45551        5.19329       15.73481          1              H   0.000
H13     -1.30919        7.51904       10.65270          1              H   0.000
H14     -2.28171        8.62105       11.24065          1              H   0.000
H15      1.35756        3.28640       14.82143          1              H   0.000
H16      0.30842        4.58577       17.90925          1              H   0.000
H17      4.96186        5.35564       16.82679          1              H   0.000
H18      1.50823        6.05994       16.71484          1              H   0.000
H19      2.12350        7.27740       14.95300          1              H   0.000
H20      6.09173        4.66280       14.97149          1              H   0.000
H21      5.19713        5.91809       14.57802          1              H   0.000
H22      0.05244        1.91581        9.66563          1              H   0.000
H23     -0.62712        2.54161       10.95510          1              H   0.000
H24      6.78044        2.95978       13.45665          1              H   0.000
H25      7.96010        3.54584       14.31657          1              H   0.000
H26      8.14100        1.59353       16.98794          1              H   0.000
H27      8.72115        1.75002       18.45569          1              H   0.000
H28     -1.81409        5.31855       13.94665          1              H   0.000
H29     -1.68013        4.18240       12.82286          1              H   0.000
H30      2.46584        8.83460       14.72232          1              H   0.000
H31      0.09535        6.43851       18.91060          1              H   0.000
H32     -0.79595        6.49666       17.57482          1              H   0.000
H33     -0.60523        7.41619       20.63309          1              H   0.000
H34      0.75835        6.70601       21.02992          1              H   0.000
H35      3.28807        6.90755       22.21397          1              H   0.000
H36      9.49225        0.65547       15.40275          1              H   0.000
H37      8.20313        1.51386       14.86628          1              H   0.000
H38     -3.27246        8.04588       17.21958          1              H   0.000
H39      5.18100        7.50751       13.11859          1              H   0.000
H40      3.60281        7.39288       13.51517          1              H   0.000
H41      4.93480        4.28212       21.79019          1              H   0.000
H42      6.23631        5.19597       21.63701          1              H   0.000
H43      5.15806        8.23840       19.46674          1              H   0.000
H44      0.75000        0.05008       16.17333          1              H   0.000
H45      0.38919        1.35653       15.28436          1              H   0.000
H46      0.62047        3.10546       22.08227          1              H   0.000
H47      1.58747        1.80094       22.21387          1              H   0.000
H48     -0.77714        4.86617       21.20607          1              H   0.000
H49     -1.65536        3.51599       21.39622          1              H   0.000
H50      5.68459        2.05527       15.28288          1              H   0.000
H51      4.87720        0.79306       14.80536          1              H   0.000
H52      7.58432        1.87933       21.38450          1              H   0.000
H53      7.02697        3.32828       21.84165          1              H   0.000
H54      2.57182        3.54607       21.68239          1              H   0.000
H55      2.90486        5.03436       21.19863          1              H   0.000
H56     -4.17551        9.38395       21.10783          1              H   0.000
H57      5.48950        3.76876       11.86550          1              H   0.000
H58      5.82896        2.31343       11.43848          1              H   0.000
H59      6.92839        7.04680       20.29201          1              H   0.000
H60      7.38848        5.60841       19.81667          1              H   0.000
H61      3.24342        4.59804       11.40972          1              H   0.000
H62      4.07373        5.51722       12.42446          1              H   0.000
H63      3.18073        7.05631       20.62415          1              H   0.000
H64     -1.53777        7.53758       14.27587          1              H   0.000
H65     -3.08796        7.32137       14.02247          1              H   0.000
H66      1.91638        8.91347       21.58138          1              H   0.000
H67      7.54910        3.62104       18.19775          1              H   0.000
H68      3.60213        2.89082       14.92316          1              H   0.000
H69      3.28687        3.89789       13.73501          1              H   0.000
H70      6.38368        4.72264       18.14382          1              H   0.000
H71     -0.36413        0.88595       19.42362          1              H   0.000
H72     -0.31484        2.39712       18.88746          1              H   0.000
H73      4.99085        1.37509        9.70468          1              H   0.000
H74      4.81509        0.26178       10.81122          1              H   0.000
H75      0.56723        8.45781       13.99043          1              H   0.000
H76     -0.60910        8.66697       12.93414          1              H   0.000
H77      4.29309        0.00391       19.60286          1              H   0.000
H78     -0.27961        9.49019       20.87063          1              H   0.000
H79      2.16933        3.44651       18.31857          1              H   0.000
H80      3.14929        3.60772       19.59448          1              H   0.000
H81      1.00284        8.34077       18.07962          1              H   0.000
H82      4.42678        1.06834       17.15358          1              H   0.000
H83      3.64399        1.82317       18.29548          1              H   0.000
H84      1.22935        3.58752       10.16061          1              H   0.000
H85      0.83672        5.07445        9.90256          1              H   0.000
H86     -2.86811        5.76803       17.41413          1              H   0.000
H87      1.38743        1.10008       11.18184          1              H   0.000
H88     -2.43162        6.54952       16.05033          1              H   0.000
H89      2.96620        1.09930       11.25030          1              H   0.000
H90     -1.91572        4.11907       10.37978          1              H   0.000
H91      1.62197        9.38462       20.14158          1              H   0.000
H92      7.91329        3.41853       11.24409          1              H   0.000
H93     -3.96716        9.02822       12.76187          1              H   0.000
H94     -4.68964        8.98731       14.17122          1              H   0.000
H95     -4.52823        8.83583       18.77469          1              H   0.000
H96      2.60376        0.02325       17.56097          1              H   0.000
H97      2.83540        0.02930       21.45111          1              H   0.000
H98      7.31039        0.24783       18.13564          1              H   0.000
H99     -2.46550        6.26694        9.04889          1              H   0.000
O1       8.23013        1.51871        8.03945          1              O   0.000
O2       5.47693        1.50388        8.06718          1              O   0.000
O3       2.74306        1.62379        8.08351          1              O   0.000
O4      -0.04588        1.61237        8.06633          1              O   0.000
O5      -4.13475        8.51175        8.11568          1              O   0.000
O6      -0.85008        5.17740        9.13875          1              O   0.000
O7      -1.51310        6.50638        9.17496          1              O   0.000
O8       4.81134        5.24629       17.81034          1              O   0.000
O9       0.54364        3.62372       17.81611          1              O   0.000
O10      2.22243        6.10029       16.03294          1              O   0.000
O11      3.82253        7.29255       19.16725          1              O   0.000
O12     -1.36226        8.25765       11.30184          1              O   0.000
O13      0.43574        3.04290       15.13460          1              O   0.000
O14      2.14597        8.00899       14.24789          1              O   0.000
O15      5.73065        5.51308       15.30534          1              O   0.000
O16      7.12165        3.00008       14.39730          1              O   0.000
O17      7.86192        1.82869       17.90864          1              O   0.000
O18     -1.59588        4.34466       13.79820          1              O   0.000
O19      0.25688        2.27394       10.58150          1              O   0.000
O20      0.15209        6.39685       17.90405          1              O   0.000
O21     -0.10333        6.55485       20.57962          1              O   0.000
O22      2.64640        6.93234       21.48255          1              O   0.000
O23      8.49501        0.74763       15.41844          1              O   0.000
O24     -3.68195        8.95614       17.33618          1              O   0.000
O25     -4.36352        8.39783       13.41477          1              O   0.000
O26      4.40604        6.88137       13.20278          1              O   0.000
O27      5.82445        4.46975       22.18520          1              O   0.000
O28      0.19943        0.37855       15.39523          1              O   0.000
O29      1.49923        2.77935       22.43046          1              O   0.000
O30     -0.73366        3.91002       21.43640          1              O   0.000
O31      4.81836        1.59839       15.39054          1              O   0.000
O32      7.83241        2.82504       21.51293          1              O   0.000
O33      3.24232        4.11276       21.12029          1              O   0.000
O34      6.26180        3.13972       11.81314          1              O   0.000
O35      7.25650        6.18037       20.61382          1              O   0.000
O36      3.89606        4.56039       12.13746          1              O   0.000
O37     -2.26789        6.85837       14.35823          1              O   0.000
O38      7.36897        4.59541       18.27868          1              O   0.000
O39      2.99027        3.62427       14.64125          1              O   0.000
O40      7.01355        0.13217       21.09413          1              O   0.000
O41     -0.90750        1.69678       19.25466          1              O   0.000
O42      4.80667        1.24698       10.67179          1              O   0.000
O43     -0.38826        8.78067       13.88875          1              O   0.000
O44     -1.13988        9.14449       20.51191          1              O   0.000
O45      3.12292        3.34445       18.60853          1              O   0.000
O46      1.73884        8.83810       18.49484          1              O   0.000
O47      3.94862        0.90100       18.00400          1              O   0.000
O48      1.65005        4.48822        9.89822          1              O   0.000
O49     -2.39203        6.58102       17.04601          1              O   0.000
O50      2.16854        0.56561       11.48289          1              O   0.000
O51      8.90075        3.56882       11.17615          1              O   0.000
O52     -5.03206        8.79730       19.64297          1              O   0.000
O53      1.92871        0.20511       21.80795          1              O   0.000
Pd1      5.50230        9.53026       30.00000          1              Pd  0.000
Pd2      5.41456        9.41154        7.00296          1              Pd  0.000
Pd3      1.39060        0.76767        4.54691          1              Pd  0.000
Pd4     -0.00006        1.58841        2.24610          1              Pd  0.000
Pd5     -2.75115        9.53026       30.00000          1              Pd  0.000
Pd6     -2.69174        9.43925        6.99065          1              Pd  0.000
Pd7      4.06791        0.78188        4.54488          1              Pd  0.000
Pd8      2.75109        1.58841        2.24610          1              Pd  0.000
Pd9     -0.00000        9.53026       30.00000          1              Pd  0.000
Pd10     0.00929        9.45448        6.82377          1              Pd  0.000
Pd11     6.89359        0.80091        4.52023          1              Pd  0.000
Pd12     5.50224        1.58841        2.24610          1              Pd  0.000
Pd13     2.75115        9.53026       30.00000          1              Pd  0.000
Pd14     2.70964        9.45594        6.84587          1              Pd  0.000
Pd15     9.60433        0.77287        4.54743          1              Pd  0.000
Pd16     8.25339        1.58841        2.24610          1              Pd  0.000
Pd17     9.62902        2.38257       30.00000          1              Pd  0.000
Pd18     9.56998        2.47964        6.90253          1              Pd  0.000
Pd19    -0.02278        3.20199        4.58149          1              Pd  0.000
Pd20    -1.37563        3.97097        2.24610          1              Pd  0.000
Pd21     1.37557        2.38257       30.00000          1              Pd  0.000
Pd22     1.37505        2.47558        6.90859          1              Pd  0.000
Pd23     2.75040        3.17142        4.55938          1              Pd  0.000
Pd24     1.37552        3.97097        2.24610          1              Pd  0.000
Pd25     4.12672        2.38257       30.00000          1              Pd  0.000
Pd26     4.10556        2.48740        6.93227          1              Pd  0.000
Pd27     5.48900        3.21137        4.56187          1              Pd  0.000
Pd28     4.12667        3.97097        2.24610          1              Pd  0.000
Pd29     6.87787        2.38257       30.00000          1              Pd  0.000
Pd30     6.85294        2.54094        7.01573          1              Pd  0.000
Pd31     8.23836        3.16012        4.52882          1              Pd  0.000
Pd32     6.87782        3.97097        2.24610          1              Pd  0.000
Pd33     8.25345        4.76513       30.00000          1              Pd  0.000
Pd34     8.21239        4.78085        6.74379          1              Pd  0.000
Pd35    -1.35311        5.55994        4.48903          1              Pd  0.000
Pd36    -2.75121        6.35354        2.24610          1              Pd  0.000
Pd37    -0.00000        4.76513       30.00000          1              Pd  0.000
Pd38    -0.05052        4.82849        7.13454          1              Pd  0.000
Pd39     1.36150        5.57202        4.55137          1              Pd  0.000
Pd40    -0.00006        6.35354        2.24610          1              Pd  0.000
Pd41     2.75115        4.76513       30.00000          1              Pd  0.000
Pd42     2.74623        4.80319        6.98928          1              Pd  0.000
Pd43     4.10708        5.56320        4.51380          1              Pd  0.000
Pd44     2.75109        6.35354        2.24610          1              Pd  0.000
Pd45     5.50230        4.76513       30.00000          1              Pd  0.000
Pd46     5.46234        4.80760        6.79951          1              Pd  0.000
Pd47     6.84547        5.58207        4.49085          1              Pd  0.000
Pd48     5.50224        6.35354        2.24610          1              Pd  0.000
Pd49     6.87787        7.14770       30.00000          1              Pd  0.000
Pd50     6.83652        7.06415        6.77969          1              Pd  0.000
Pd51    -2.75225        7.96811        4.51289          1              Pd  0.000
Pd52    -4.12678        8.73611        2.24610          1              Pd  0.000
Pd53    -1.37558        7.14770       30.00000          1              Pd  0.000
Pd54    -1.34987        7.14370        6.81903          1              Pd  0.000
Pd55    -0.00420        7.96688        4.54372          1              Pd  0.000
Pd56    -1.37563        8.73611        2.24610          1              Pd  0.000
Pd57     1.37557        7.14770       30.00000          1              Pd  0.000
Pd58     1.35569        7.14558        6.90451          1              Pd  0.000
Pd59     2.72805        7.97360        4.52713          1              Pd  0.000
Pd60     1.37552        8.73611        2.24610          1              Pd  0.000
Pd61     4.12672        7.14770       30.00000          1              Pd  0.000
Pd62     4.10644        7.12197        6.82620          1              Pd  0.000
Pd63     5.48135        7.96421        4.51174          1              Pd  0.000
Pd64     4.12667        8.73611        2.24610          1              Pd  0.000
end
end

!DATE Mon Jan 01 12:00:00 2000
PBC   11.00460  11.00460  30.00000  90.00000  90.00000 120.00001 (P1)
H1       2.69130        6.46309        5.85146          1              H   0.000
H2       0.94998        4.26060        5.79583          1              H   0.000
H3      -0.00342        1.55283        5.30052          1              H   0.000
H4       5.48308        1.60264        5.27010          1              H   0.000
H5      -2.61618        6.33549        5.67236          1              H   0.000
H6       1.85145        4.51205        8.71685          1              H   0.000
H7       4.15161        4.50190       17.96954          1              H   0.000
H8       0.43145        3.41884       16.84782          1              H   0.000
H9      -0.23564        3.55917       14.60932          1              H   0.000
H10      4.13769        6.52761       18.58328          1              H   0.000
H11      3.11472        7.81572       18.69735          1              H   0.000
H12      2.45530        5.19342       15.73740          1              H   0.000
H13     -1.31021        7.51936       10.65065          1              H   0.000
H14     -2.28109        8.61882       11.24111          1              H   0.000
H15      1.35727        3.28646       14.82240          1              H   0.000
H16      0.30845        4.58629       17.90988          1              H   0.000
H17      4.96108        5.35501       16.82770          1              H   0.000
H18      1.50778        6.06149       16.71608          1              H   0.000
H19      2.12360        7.27704       14.95330          1              H   0.000
H20      6.09244        4.66236       14.97164          1              H   0.000
H21      5.19771        5.91734       14.57799          1              H   0.000
H22      0.06352        1.92603        9.65148          1              H   0.000
H23     -0.60982        2.56354       10.94537          1              H   0.000
H24      6.78153        2.95886       13.45697          1              H   0.000
H25      7.96011        3.54604       14.31745          1              H   0.000
H26      8.14115        1.59387       16.98873          1              H   0.000
H27      8.72170        1.74971       18.45629          1              H   0.000
H28     -1.81450        5.31959       13.94659          1              H   0.000
H29     -1.68181        4.18329       12.82244          1              H   0.000
H30      2.46660        8.83452       14.72139          1              H   0.000
H31      0.09619        6.43880       18.91134          1              H   0.000
H32     -0.79529        6.49654       17.57539          1              H   0.000
H33     -0.60498        7.41659       20.63292          1              H   0.000
H34      0.75831        6.70572       21.02980          1              H   0.000
H35      3.28829        6.90703       22.21517          1              H   0.000
H36      9.49243        0.65494       15.40308          1              H   0.000
H37      8.20361        1.51368       14.86663          1              H   0.000
H38     -3.27240        8.04608       17.21940          1              H   0.000
H39      5.18103        7.50609       13.11794          1              H   0.000
H40      3.60164        7.39277       13.51607          1              H   0.000
H41      4.93497        4.28203       21.79041          1              H   0.000
H42      6.23590        5.19571       21.63790          1              H   0.000
H43      5.15798        8.23828       19.46669          1              H   0.000
H44      0.75085        0.04925       16.17369          1              H   0.000
H45      0.38921        1.35571       15.28467          1              H   0.000
H46      0.62117        3.10617       22.08267          1              H   0.000
H47      1.58827        1.80216       22.21354          1              H   0.000
H48     -0.77786        4.86600       21.20692          1              H   0.000
H49     -1.65514        3.51616       21.39715          1              H   0.000
H50      5.68492        2.05517       15.28358          1              H   0.000
H51      4.87727        0.79335       14.80520          1              H   0.000
H52      7.58448        1.87974       21.38525          1              H   0.000
H53      7.02698        3.32840       21.84099          1              H   0.000
H54      2.57001        3.54489       21.68182          1              H   0.000
H55      2.90487        5.03368       21.19825          1              H   0.000
H56     -4.17528        9.38392       21.10891          1              H   0.000
H57      5.49512        3.76821       11.86597          1              H   0.000
H58      5.82886        2.31218       11.43658          1              H   0.000
H59      6.92868        7.04720       20.29218          1              H   0.000
H60      7.38884        5.60896       19.81713          1              H   0.000
H61      3.25754        4.60178       11.40901          1              H   0.000
H62      4.07679        5.52297       12.42997          1              H   0.000
H63      3.18068        7.05634       20.62550          1              H   0.000
H64     -1.53782        7.53770       14.27581          1              H   0.000
H65     -3.08798        7.32071       14.02237          1              H   0.000
H66      1.91629        8.91305       21.58190          1              H   0.000
H67      7.54938        3.62075       18.19803          1              H   0.000
H68      3.60322        2.88879       14.92520          1              H   0.000
H69      3.28822        3.89659       13.73861          1              H   0.000
H70      6.38387        4.72234       18.14425          1              H   0.000
H71     -0.36487        0.88538       19.42359          1              H   0.000
H72     -0.31549        2.39701       18.88951          1              H   0.000
H73      4.99097        1.37488        9.70234          1              H   0.000
H74      4.81478        0.26321       10.81093          1              H   0.000
H75      0.56717        8.45800       13.99017          1              H   0.000
H76     -0.60909        8.66680       12.93375          1              H   0.000
H77      4.29332        0.00402       19.60346          1              H   0.000
H78     -0.27926        9.49011       20.87103          1              H   0.000
H79      2.17010        3.44638       18.31940          1              H   0.000
H80      3.14970        3.60834       19.59604          1              H   0.000
H81      1.00194        8.34100       18.07996          1              H   0.000
H82      4.42674        1.06868       17.15449          1              H   0.000
H83      3.64361        1.82367       18.29617          1              H   0.000
H84      1.20447        3.56339       10.12085          1              H   0.000
H85      0.78521        5.07347        9.84249          1              H   0.000
H86     -2.86829        5.76750       17.41518          1              H   0.000
H87      1.39291        1.10148       11.17899          1              H   0.000
H88     -2.43208        6.54853       16.05128          1              H   0.000
H89      2.96978        1.09624       11.24735          1              H   0.000
H90     -1.91449        4.12030       10.37900          1              H   0.000
H91      1.62252        9.38433       20.14226          1              H   0.000
H92      7.91780        3.41430       11.24343          1              H   0.000
H93     -3.96817        9.02662       12.76259          1              H   0.000
H94     -4.69051        8.98729       14.17234          1              H   0.000
H95     -4.52903        8.83592       18.77487          1              H   0.000
H96      2.60372        0.02371       17.56064          1              H   0.000
H97      2.83514        0.02910       21.45206          1              H   0.000
H98      7.31008        0.24796       18.13590          1              H   0.000
H99     -2.45130        6.25713        9.04649          1              H   0.000
O1       8.22890        1.51710        8.04052          1              O   0.000
O2       5.47409        1.50335        8.06988          1              O   0.000
O3       2.73991        1.63021        8.08865          1              O   0.000
O4      -0.04615        1.61489        8.07721          1              O   0.000
O5      -4.13460        8.51231        8.11683          1              O   0.000
O6      -0.82357        5.17849        9.15833          1              O   0.000
O7      -1.50229        6.50501        9.18851          1              O   0.000
O8       4.81089        5.24572       17.81056          1              O   0.000
O9       0.54415        3.62440       17.81622          1              O   0.000
O10      2.21986        6.10076       16.03105          1              O   0.000
O11      3.82262        7.29294       19.16695          1              O   0.000
O12     -1.36165        8.25725       11.30231          1              O   0.000
O13      0.43522        3.04168       15.13265          1              O   0.000
O14      2.14810        8.00791       14.24684          1              O   0.000
O15      5.73199        5.51321       15.30451          1              O   0.000
O16      7.12184        3.00039       14.39755          1              O   0.000
O17      7.86175        1.82884       17.90882          1              O   0.000
O18     -1.59521        4.34573       13.79724          1              O   0.000
O19      0.27908        2.31610       10.56001          1              O   0.000
O20      0.15273        6.39663       17.90402          1              O   0.000
O21     -0.10260        6.55560       20.57763          1              O   0.000
O22      2.64575        6.93277       21.48212          1              O   0.000
O23      8.49509        0.74576       15.41635          1              O   0.000
O24     -3.68155        8.95674       17.33328          1              O   0.000
O25     -4.36620        8.39713       13.41477          1              O   0.000
O26      4.40423        6.88111       13.19987          1              O   0.000
O27      5.82396        4.47001       22.18599          1              O   0.000
O28      0.20022        0.37763       15.39472          1              O   0.000
O29      1.50042        2.78048       22.42986          1              O   0.000
O30     -0.73319        3.90963       21.43444          1              O   0.000
O31      4.81779        1.59964       15.38880          1              O   0.000
O32      7.83227        2.82541       21.51186          1              O   0.000
O33      3.24124        4.11196       21.11835          1              O   0.000
O34      6.26438        3.13722       11.81217          1              O   0.000
O35      7.25740        6.18105       20.61374          1              O   0.000
O36      3.89895        4.56358       12.14276          1              O   0.000
O37     -2.26750        6.85795       14.35659          1              O   0.000
O38      7.36942        4.59537       18.27601          1              O   0.000
O39      2.99096        3.62240       14.64333          1              O   0.000
O40      7.01315        0.13141       21.09440          1              O   0.000
O41     -0.90889        1.69487       19.25099          1              O   0.000
O42      4.80415        1.24846       10.67069          1              O   0.000
O43     -0.38804        8.78070       13.88839          1              O   0.000
O44     -1.13926        9.14403       20.51189          1              O   0.000
O45      3.12370        3.34470       18.60887          1              O   0.000
O46      1.73952        8.83754       18.49316          1              O   0.000
O47      3.94743        0.90120       18.00376          1              O   0.000
O48      1.62479        4.48758        9.82368          1              O   0.000
O49     -2.39234        6.58079       17.04632          1              O   0.000
O50      2.16918        0.56889       11.48672          1              O   0.000
O51      8.90544        3.56585       11.17386          1              O   0.000
O52     -5.03238        8.79741       19.64260          1              O   0.000
O53      1.92875        0.20489       21.80869          1              O   0.000
Pd1      5.50230        9.53026       30.00000          1              Pd  0.000
Pd2      5.41419        9.41232        7.00449          1              Pd  0.000
Pd3      1.38970        0.76759        4.54635          1              Pd  0.000
Pd4     -0.00006        1.58841        2.24610          1              Pd  0.000
Pd5     -2.75115        9.53026       30.00000          1              Pd  0.000
Pd6     -2.69345        9.44244        6.99107          1              Pd  0.000
Pd7      4.06775        0.78231        4.54550          1              Pd  0.000
Pd8      2.75109        1.58841        2.24610          1              Pd  0.000
Pd9     -0.00000        9.53026       30.00000          1              Pd  0.000
Pd10     0.00864        9.45408        6.82490          1              Pd  0.000
Pd11     6.89316        0.80102        4.52027          1              Pd  0.000
Pd12     5.50224        1.58841        2.24610          1              Pd  0.000
Pd13     2.75115        9.53026       30.00000          1              Pd  0.000
Pd14     2.70888        9.45473        6.84574          1              Pd  0.000
Pd15     9.60403        0.77318        4.54816          1              Pd  0.000
Pd16     8.25339        1.58841        2.24610          1              Pd  0.000
Pd17     9.62902        2.38257       30.00000          1              Pd  0.000
Pd18     9.56848        2.48043        6.90567          1              Pd  0.000
Pd19    -0.02364        3.20095        4.57961          1              Pd  0.000
Pd20    -1.37563        3.97097        2.24610          1              Pd  0.000
Pd21     1.37557        2.38257       30.00000          1              Pd  0.000
Pd22     1.37156        2.47915        6.90978          1              Pd  0.000
Pd23     2.74967        3.17108        4.55904          1              Pd  0.000
Pd24     1.37552        3.97097        2.24610          1              Pd  0.000
Pd25     4.12672        2.38257       30.00000          1              Pd  0.000
Pd26     4.10558        2.48922        6.93386          1              Pd  0.000
Pd27     5.48891        3.21148        4.56223          1              Pd  0.000
Pd28     4.12667        3.97097        2.24610          1              Pd  0.000
Pd29     6.87787        2.38257       30.00000          1              Pd  0.000
Pd30     6.85109        2.54012        7.01696          1              Pd  0.000
Pd31     8.23778        3.16018        4.52973          1              Pd  0.000
Pd32     6.87782        3.97097        2.24610          1              Pd  0.000
Pd33     8.25345        4.76513       30.00000          1              Pd  0.000
Pd34     8.20625        4.78220        6.74500          1              Pd  0.000
Pd35    -1.35475        5.56043        4.48878          1              Pd  0.000
Pd36    -2.75121        6.35354        2.24610          1              Pd  0.000
Pd37    -0.00000        4.76513       30.00000          1              Pd  0.000
Pd38    -0.05846        4.82835        7.10601          1              Pd  0.000
Pd39     1.36118        5.57404        4.54688          1              Pd  0.000
Pd40    -0.00006        6.35354        2.24610          1              Pd  0.000
Pd41     2.75115        4.76513       30.00000          1              Pd  0.000
Pd42     2.75295        4.80452        6.95730          1              Pd  0.000
Pd43     4.10932        5.56511        4.50881          1              Pd  0.000
Pd44     2.75109        6.35354        2.24610          1              Pd  0.000
Pd45     5.50230        4.76513       30.00000          1              Pd  0.000
Pd46     5.46078        4.80818        6.80013          1              Pd  0.000
Pd47     6.84530        5.58313        4.49068          1              Pd  0.000
Pd48     5.50224        6.35354        2.24610          1              Pd  0.000
Pd49     6.87787        7.14770       30.00000          1              Pd  0.000
Pd50     6.83523        7.06464        6.78035          1              Pd  0.000
Pd51    -2.75290        7.96872        4.51297          1              Pd  0.000
Pd52    -4.12678        8.73611        2.24610          1              Pd  0.000
Pd53    -1.37558        7.14770       30.00000          1              Pd  0.000
Pd54    -1.35333        7.14682        6.81626          1              Pd  0.000
Pd55    -0.00432        7.96794        4.54258          1              Pd  0.000
Pd56    -1.37563        8.73611        2.24610          1              Pd  0.000
Pd57     1.37557        7.14770       30.00000          1              Pd  0.000
Pd58     1.35224        7.14355        6.90351          1              Pd  0.000
Pd59     2.72830        7.97344        4.52780          1              Pd  0.000
Pd60     1.37552        8.73611        2.24610          1              Pd  0.000
Pd61     4.12672        7.14770       30.00000          1              Pd  0.000
Pd62     4.10478        7.12230        6.82791          1              Pd  0.000
Pd63     5.48092        7.96507        4.51240          1              Pd  0.000
Pd64     4.12667        8.73611        2.24610          1              Pd  0.000
end
end

!DATE Mon Jan 01 12:00:00 2000
PBC   11.00460  11.00460  30.00000  90.00000  90.00000 120.00001 (P1)
H1       2.69078        6.44495        5.86144          1              H   0.000
H2       0.96763        4.25546        5.78847          1              H   0.000
H3      -0.00397        1.55268        5.30431          1              H   0.000
H4       5.48330        1.60275        5.27071          1              H   0.000
H5      -2.61763        6.33478        5.67449          1              H   0.000
H6       1.87380        4.45856        8.86927          1              H   0.000
H7       4.15106        4.50054       17.97123          1              H   0.000
H8       0.43047        3.41899       16.84929          1              H   0.000
H9      -0.23553        3.56007       14.60948          1              H   0.000
H10      4.13726        6.52772       18.58385          1              H   0.000
H11      3.11444        7.81583       18.69742          1              H   0.000
H12      2.45426        5.19347       15.74112          1              H   0.000
H13     -1.30660        7.51907       10.65368          1              H   0.000
H14     -2.28091        8.61580       11.24303          1              H   0.000
H15      1.35713        3.28633       14.82349          1              H   0.000
H16      0.30885        4.58702       17.91077          1              H   0.000
H17      4.96001        5.35372       16.82866          1              H   0.000
H18      1.50659        6.06413       16.71774          1              H   0.000
H19      2.12354        7.27671       14.95293          1              H   0.000
H20      6.09331        4.66168       14.97149          1              H   0.000
H21      5.19843        5.91630       14.57770          1              H   0.000
H22      0.08304        1.94903        9.62112          1              H   0.000
H23     -0.58411        2.60381       10.92281          1              H   0.000
H24      6.78409        2.95700       13.45690          1              H   0.000
H25      7.96035        3.54683       14.31850          1              H   0.000
H26      8.14085        1.59432       16.98910          1              H   0.000
H27      8.72152        1.74897       18.45634          1              H   0.000
H28     -1.81493        5.32174       13.94654          1              H   0.000
H29     -1.68161        4.18538       12.82267          1              H   0.000
H30      2.46790        8.83409       14.71994          1              H   0.000
H31      0.09732        6.43917       18.91223          1              H   0.000
H32     -0.79466        6.49632       17.57634          1              H   0.000
H33     -0.60423        7.41733       20.63232          1              H   0.000
H34      0.75855        6.70543       21.02955          1              H   0.000
H35      3.28730        6.90588       22.21593          1              H   0.000
H36      9.49326        0.65395       15.40281          1              H   0.000
H37      8.20489        1.51358       14.86640          1              H   0.000
H38     -3.27256        8.04656       17.21880          1              H   0.000
H39      5.18026        7.50588       13.11772          1              H   0.000
H40      3.59954        7.39313       13.51666          1              H   0.000
H41      4.93475        4.28177       21.79069          1              H   0.000
H42      6.23519        5.19580       21.63916          1              H   0.000
H43      5.15768        8.23795       19.46660          1              H   0.000
H44      0.75230        0.04796       16.17353          1              H   0.000
H45      0.38956        1.35446       15.28457          1              H   0.000
H46      0.62200        3.10724       22.08303          1              H   0.000
H47      1.58938        1.80346       22.21328          1              H   0.000
H48     -0.77859        4.86586       21.20789          1              H   0.000
H49     -1.65488        3.51608       21.39800          1              H   0.000
H50      5.68520        2.05526       15.28407          1              H   0.000
H51      4.87748        0.79374       14.80471          1              H   0.000
H52      7.58469        1.88019       21.38621          1              H   0.000
H53      7.02676        3.32885       21.84020          1              H   0.000
H54      2.56746        3.54342       21.68068          1              H   0.000
H55      2.90436        5.03249       21.19711          1              H   0.000
H56     -4.17505        9.38380       21.11059          1              H   0.000
H57      5.50579        3.76870       11.86595          1              H   0.000
H58      5.83080        2.31149       11.43310          1              H   0.000
H59      6.92928        7.04774       20.29247          1              H   0.000
H60      7.38954        5.60969       19.81748          1              H   0.000
H61      3.27111        4.60666       11.41236          1              H   0.000
H62      4.08339        5.52841       12.43756          1              H   0.000
H63      3.18093        7.05659       20.62681          1              H   0.000
H64     -1.53785        7.53811       14.27537          1              H   0.000
H65     -3.08832        7.31975       14.02223          1              H   0.000
H66      1.91608        8.91205       21.58286          1              H   0.000
H67      7.54974        3.62009       18.19783          1              H   0.000
H68      3.60408        2.88611       14.92804          1              H   0.000
H69      3.29072        3.89576       13.74310          1              H   0.000
H70      6.38401        4.72165       18.14428          1              H   0.000
H71     -0.36608        0.88353       19.42298          1              H   0.000
H72     -0.31672        2.39653       18.89208          1              H   0.000
H73      4.98955        1.37486        9.70001          1              H   0.000
H74      4.81485        0.26542       10.81107          1              H   0.000
H75      0.56748        8.45785       13.98990          1              H   0.000
H76     -0.60874        8.66636       12.93361          1              H   0.000
H77      4.29357        0.00430       19.60423          1              H   0.000
H78     -0.27860        9.48984       20.87158          1              H   0.000
H79      2.17131        3.44628       18.32030          1              H   0.000
H80      3.15027        3.60883       19.59766          1              H   0.000
H81      1.00083        8.34152       18.08042          1              H   0.000
H82      4.42640        1.06929       17.15566          1              H   0.000
H83      3.64286        1.82437       18.29716          1              H   0.000
H84      1.12601        3.52608       10.13417          1              H   0.000
H85      0.67370        5.05510        9.75946          1              H   0.000
H86     -2.86849        5.76691       17.41663          1              H   0.000
H87      1.40386        1.10756       11.17224          1              H   0.000
H88     -2.43271        6.54706       16.05255          1              H   0.000
H89      2.97739        1.09322       11.24314          1              H   0.000
H90     -1.91078        4.12315       10.37954          1              H   0.000
H91      1.62339        9.38389       20.14325          1              H   0.000
H92      7.92911        3.40425       11.24231          1              H   0.000
H93     -3.97020        9.02504       12.76369          1              H   0.000
H94     -4.69224        8.98669       14.17355          1              H   0.000
H95     -4.52996        8.83620       18.77470          1              H   0.000
H96      2.60329        0.02450       17.55969          1              H   0.000
H97      2.83519        0.02866       21.45364          1              H   0.000
H98      7.30953        0.24821       18.13597          1              H   0.000
H99     -2.41332        6.24055        9.04505          1              H   0.000
O1       8.22679        1.51377        8.04165          1              O   0.000
O2       5.47120        1.50153        8.07215          1              O   0.000
O3       2.73675        1.64026        8.09495          1              O   0.000
O4      -0.04744        1.61871        8.09082          1              O   0.000
O5      -4.13408        8.51512        8.11874          1              O   0.000
O6      -0.78464        5.17312        9.17430          1              O   0.000
O7      -1.46979        6.49652        9.21215          1              O   0.000
O8       4.81027        5.24456       17.81128          1              O   0.000
O9       0.54465        3.62513       17.81713          1              O   0.000
O10      2.21581        6.10186       16.02999          1              O   0.000
O11      3.82253        7.29330       19.16705          1              O   0.000
O12     -1.36039        8.25902       11.30368          1              O   0.000
O13      0.43455        3.04045       15.13138          1              O   0.000
O14      2.14956        8.00709       14.24583          1              O   0.000
O15      5.73418        5.51340       15.30357          1              O   0.000
O16      7.12257        3.00047       14.39788          1              O   0.000
O17      7.86110        1.82893       17.90891          1              O   0.000
O18     -1.59559        4.34758       13.79698          1              O   0.000
O19      0.30409        2.36239       10.52730          1              O   0.000
O20      0.15335        6.39656       17.90461          1              O   0.000
O21     -0.10194        6.55625       20.57627          1              O   0.000
O22      2.64593        6.93305       21.48382          1              O   0.000
O23      8.49591        0.74398       15.41380          1              O   0.000
O24     -3.68167        8.95742       17.33108          1              O   0.000
O25     -4.36915        8.39612       13.41505          1              O   0.000
O26      4.40251        6.88221       13.19908          1              O   0.000
O27      5.82304        4.47043       22.18715          1              O   0.000
O28      0.20143        0.37622       15.39420          1              O   0.000
O29      1.50150        2.78168       22.42963          1              O   0.000
O30     -0.73258        3.90891       21.43215          1              O   0.000
O31      4.81764        1.60031       15.38783          1              O   0.000
O32      7.83179        2.82631       21.51004          1              O   0.000
O33      3.23937        4.11043       21.11626          1              O   0.000
O34      6.27177        3.13374       11.80883          1              O   0.000
O35      7.25832        6.18171       20.61397          1              O   0.000
O36      3.90982        4.56765       12.14807          1              O   0.000
O37     -2.26715        6.85774       14.35515          1              O   0.000
O38      7.36980        4.59489       18.27380          1              O   0.000
O39      2.99193        3.62030       14.64678          1              O   0.000
O40      7.01300        0.13043       21.09530          1              O   0.000
O41     -0.91079        1.69176       19.24684          1              O   0.000
O42      4.80042        1.25042       10.66878          1              O   0.000
O43     -0.38762        8.78065       13.88830          1              O   0.000
O44     -1.13850        9.14361       20.51224          1              O   0.000
O45      3.12480        3.34460       18.60981          1              O   0.000
O46      1.73979        8.83724       18.49198          1              O   0.000
O47      3.94597        0.90163       18.00410          1              O   0.000
O48      1.55777        4.48620        9.85358          1              O   0.000
O49     -2.39274        6.58042       17.04721          1              O   0.000
O50      2.17227        0.57580       11.49193          1              O   0.000
O51      8.91642        3.56037       11.16967          1              O   0.000
O52     -5.03282        8.79737       19.64240          1              O   0.000
O53      1.92895        0.20491       21.81010          1              O   0.000
Pd1      5.50230        9.53026       30.00000          1              Pd  0.000
Pd2      5.41407        9.41487        7.00876          1              Pd  0.000
Pd3      1.38852        0.76789        4.54692          1              Pd  0.000
Pd4     -0.00006        1.58841        2.24610          1              Pd  0.000
Pd5     -2.75115        9.53026       30.00000          1              Pd  0.000
Pd6     -2.69626        9.44989        6.99339          1              Pd  0.000
Pd7      4.06736        0.78268        4.54723          1              Pd  0.000
Pd8      2.75109        1.58841        2.24610          1              Pd  0.000
Pd9     -0.00000        9.53026       30.00000          1              Pd  0.000
Pd10     0.00745        9.45286        6.82703          1              Pd  0.000
Pd11     6.89295        0.80120        4.52080          1              Pd  0.000
Pd12     5.50224        1.58841        2.24610          1              Pd  0.000
Pd13     2.75115        9.53026       30.00000          1              Pd  0.000
Pd14     2.70781        9.45319        6.84568          1              Pd  0.000
Pd15     9.60327        0.77396        4.55001          1              Pd  0.000
Pd16     8.25339        1.58841        2.24610          1              Pd  0.000
Pd17     9.62902        2.38257       30.00000          1              Pd  0.000
Pd18     9.56555        2.48199        6.91163          1              Pd  0.000
Pd19    -0.02495        3.19945        4.57643          1              Pd  0.000
Pd20    -1.37563        3.97097        2.24610          1              Pd  0.000
Pd21     1.37557        2.38257       30.00000          1              Pd  0.000
Pd22     1.36781        2.48490        6.91509          1              Pd  0.000
Pd23     2.74882        3.16800        4.55328          1              Pd  0.000
Pd24     1.37552        3.97097        2.24610          1              Pd  0.000
Pd25     4.12672        2.38257       30.00000          1              Pd  0.000
Pd26     4.10584        2.49129        6.93706          1              Pd  0.000
Pd27     5.48889        3.21195        4.56269          1              Pd  0.000
Pd28     4.12667        3.97097        2.24610          1              Pd  0.000
Pd29     6.87787        2.38257       30.00000          1              Pd  0.000
Pd30     6.84943        2.53868        7.01943          1              Pd  0.000
Pd31     8.23695        3.16060        4.53254          1              Pd  0.000
Pd32     6.87782        3.97097        2.24610          1              Pd  0.000
Pd33     8.25345        4.76513       30.00000          1              Pd  0.000
Pd34     8.20041        4.78424        6.74982          1              Pd  0.000
Pd35    -1.35744        5.56101        4.48848          1              Pd  0.000
Pd36    -2.75121        6.35354        2.24610          1              Pd  0.000
Pd37    -0.00000        4.76513       30.00000          1              Pd  0.000
Pd38    -0.06425        4.82886        7.06826          1              Pd  0.000
Pd39     1.35896        5.57785        4.53345          1              Pd  0.000
Pd40    -0.00006        6.35354        2.24610          1              Pd  0.000
Pd41     2.75115        4.76513       30.00000          1              Pd  0.000
Pd42     2.76161        4.80401        6.90236          1              Pd  0.000
Pd43     4.11423        5.56879        4.49951          1              Pd  0.000
Pd44     2.75109        6.35354        2.24610          1              Pd  0.000
Pd45     5.50230        4.76513       30.00000          1              Pd  0.000
Pd46     5.46255        4.80988        6.79927          1              Pd  0.000
Pd47     6.84603        5.58505        4.49098          1              Pd  0.000
Pd48     5.50224        6.35354        2.24610          1              Pd  0.000
Pd49     6.87787        7.14770       30.00000          1              Pd  0.000
Pd50     6.83434        7.06747        6.78339          1              Pd  0.000
Pd51    -2.75408        7.97087        4.51309          1              Pd  0.000
Pd52    -4.12678        8.73611        2.24610          1              Pd  0.000
Pd53    -1.37558        7.14770       30.00000          1              Pd  0.000
Pd54    -1.35837        7.15109        6.81267          1              Pd  0.000
Pd55    -0.00466        7.97011        4.54021          1              Pd  0.000
Pd56    -1.37563        8.73611        2.24610          1              Pd  0.000
Pd57     1.37557        7.14770       30.00000          1              Pd  0.000
Pd58     1.34766        7.14211        6.89889          1              Pd  0.000
Pd59     2.72890        7.97407        4.52824          1              Pd  0.000
Pd60     1.37552        8.73611        2.24610          1              Pd  0.000
Pd61     4.12672        7.14770       30.00000          1              Pd  0.000
Pd62     4.10483        7.12531        6.82869          1              Pd  0.000
Pd63     5.48112        7.96734        4.51407          1              Pd  0.000
Pd64     4.12667        8.73611        2.24610          1              Pd  0.000
end
end

!DATE Mon Jan 01 12:00:00 2000
PBC   11.00460  11.00460  30.00000  90.00000  90.00000 120.00001 (P1)
H1       2.69246        6.42602        5.87127          1              H   0.000
H2       0.99718        4.24402        5.77139          1              H   0.000
H3      -0.00493        1.55354        5.30918          1              H   0.000
H4       5.48373        1.60382        5.27093          1              H   0.000
H5      -2.62005        6.33286        5.68065          1              H   0.000
H6       1.90580        4.42971        9.00403          1              H   0.000
H7       4.15068        4.49897       17.97241          1              H   0.000
H8       0.42981        3.41870       16.85070          1              H   0.000
H9      -0.23509        3.56066       14.61024          1              H   0.000
H10      4.13659        6.52733       18.58433          1              H   0.000
H11      3.11409        7.81565       18.69761          1              H   0.000
H12      2.45191        5.19412       15.74491          1              H   0.000
H13     -1.29374        7.51367       10.67856          1              H   0.000
H14     -2.28126        8.61563       11.24623          1              H   0.000
H15      1.35715        3.28587       14.82429          1              H   0.000
H16      0.30924        4.58722       17.91170          1              H   0.000
H17      4.95901        5.35207       16.82915          1              H   0.000
H18      1.50406        6.06690       16.71949          1              H   0.000
H19      2.12301        7.27662       14.95202          1              H   0.000
H20      6.09365        4.66125       14.97115          1              H   0.000
H21      5.19901        5.91621       14.57813          1              H   0.000
H22      0.09530        1.96668        9.60171          1              H   0.000
H23     -0.58245        2.61516       10.90812          1              H   0.000
H24      6.78761        2.95425       13.45637          1              H   0.000
H25      7.96072        3.54776       14.31934          1              H   0.000
H26      8.14006        1.59431       16.98840          1              H   0.000
H27      8.72051        1.74801       18.45553          1              H   0.000
H28     -1.81526        5.32406       13.94740          1              H   0.000
H29     -1.67829        4.18677       12.82491          1              H   0.000
H30      2.46889        8.83354       14.71871          1              H   0.000
H31      0.09783        6.43932       18.91298          1              H   0.000
H32     -0.79462        6.49612       17.57723          1              H   0.000
H33     -0.60339        7.41806       20.63179          1              H   0.000
H34      0.75891        6.70535       21.02939          1              H   0.000
H35      3.28626        6.90408       22.21695          1              H   0.000
H36      9.49453        0.65265       15.40219          1              H   0.000
H37      8.20677        1.51302       14.86581          1              H   0.000
H38     -3.27259        8.04671       17.21812          1              H   0.000
H39      5.17899        7.50806       13.11844          1              H   0.000
H40      3.59733        7.39375       13.51654          1              H   0.000
H41      4.93399        4.28159       21.79090          1              H   0.000
H42      6.23424        5.19605       21.64001          1              H   0.000
H43      5.15747        8.23740       19.46643          1              H   0.000
H44      0.75356        0.04699       16.17276          1              H   0.000
H45      0.39016        1.35353       15.28378          1              H   0.000
H46      0.62223        3.10765       22.08270          1              H   0.000
H47      1.58988        1.80400       22.21337          1              H   0.000
H48     -0.77869        4.86511       21.20804          1              H   0.000
H49     -1.65462        3.51525       21.39703          1              H   0.000
H50      5.68517        2.05541       15.28412          1              H   0.000
H51      4.87790        0.79349       14.80466          1              H   0.000
H52      7.58464        1.88008       21.38653          1              H   0.000
H53      7.02655        3.32911       21.83905          1              H   0.000
H54      2.56587        3.54280       21.68004          1              H   0.000
H55      2.90316        5.03177       21.19579          1              H   0.000
H56     -4.17488        9.38368       21.11192          1              H   0.000
H57      5.51939        3.76974       11.86348          1              H   0.000
H58      5.83498        2.31118       11.42829          1              H   0.000
H59      6.92986        7.04818       20.29259          1              H   0.000
H60      7.39004        5.61023       19.81759          1              H   0.000
H61      3.27384        4.61023       11.42488          1              H   0.000
H62      4.09289        5.53071       12.44397          1              H   0.000
H63      3.18090        7.05674       20.62797          1              H   0.000
H64     -1.53807        7.53909       14.27511          1              H   0.000
H65     -3.08891        7.31954       14.02195          1              H   0.000
H66      1.91580        8.91042       21.58384          1              H   0.000
H67      7.54998        3.61927       18.19657          1              H   0.000
H68      3.60410        2.88395       14.93088          1              H   0.000
H69      3.29484        3.89605       13.74754          1              H   0.000
H70      6.38408        4.72068       18.14350          1              H   0.000
H71     -0.36719        0.88100       19.42182          1              H   0.000
H72     -0.31819        2.39534       18.89386          1              H   0.000
H73      4.98722        1.37580        9.69730          1              H   0.000
H74      4.81563        0.26887       10.81142          1              H   0.000
H75      0.56771        8.45761       13.99022          1              H   0.000
H76     -0.60975        8.66761       12.93511          1              H   0.000
H77      4.29360        0.00465       19.60501          1              H   0.000
H78     -0.27802        9.48949       20.87211          1              H   0.000
H79      2.17169        3.44593       18.32118          1              H   0.000
H80      3.15039        3.60852       19.59887          1              H   0.000
H81      1.00005        8.34195       18.08087          1              H   0.000
H82      4.42591        1.06973       17.15641          1              H   0.000
H83      3.64200        1.82449       18.29799          1              H   0.000
H84      1.06885        3.52721       10.18281          1              H   0.000
H85      0.51517        5.03557        9.68004          1              H   0.000
H86     -2.86856        5.76642       17.41751          1              H   0.000
H87      1.41318        1.11581       11.16662          1              H   0.000
H88     -2.43298        6.54604       16.05339          1              H   0.000
H89      2.98571        1.09349       11.24080          1              H   0.000
H90     -1.90903        4.11814       10.38318          1              H   0.000
H91      1.62404        9.38345       20.14435          1              H   0.000
H92      7.93904        3.39120       11.24552          1              H   0.000
H93     -3.97289        9.02551       12.76376          1              H   0.000
H94     -4.69399        8.98585       14.17370          1              H   0.000
H95     -4.53050        8.83620       18.77426          1              H   0.000
H96      2.60284        0.02494       17.55873          1              H   0.000
H97      2.83543        0.02820       21.45505          1              H   0.000
H98      7.30889        0.24838       18.13586          1              H   0.000
H99     -2.34588        6.23079        9.04676          1              H   0.000
O1       8.22411        1.50974        8.04189          1              O   0.000
O2       5.46945        1.50072        8.07213          1              O   0.000
O3       2.73661        1.65142        8.09943          1              O   0.000
O4      -0.04775        1.62638        8.09529          1              O   0.000
O5      -4.13336        8.52137        8.12115          1              O   0.000
O6      -0.75110        5.13867        9.16969          1              O   0.000
O7      -1.40785        6.47229        9.26137          1              O   0.000
O8       4.80962        5.24320       17.81188          1              O   0.000
O9       0.54453        3.62518       17.81846          1              O   0.000
O10      2.21290        6.10268       16.03042          1              O   0.000
O11      3.82211        7.29312       19.16743          1              O   0.000
O12     -1.35779        8.26771       11.31063          1              O   0.000
O13      0.43438        3.03997       15.13181          1              O   0.000
O14      2.14969        8.00682       14.24490          1              O   0.000
O15      5.73541        5.51318       15.30361          1              O   0.000
O16      7.12364        3.00012       14.39799          1              O   0.000
O17      7.86016        1.82882       17.90823          1              O   0.000
O18     -1.59607        4.34948       13.79903          1              O   0.000
O19      0.30561        2.36564       10.51964          1              O   0.000
O20      0.15344        6.39670       17.90542          1              O   0.000
O21     -0.10178        6.55649       20.57642          1              O   0.000
O22      2.64567        6.93302       21.48519          1              O   0.000
O23      8.49719        0.74289       15.41277          1              O   0.000
O24     -3.68190        8.95746       17.33035          1              O   0.000
O25     -4.37093        8.39574       13.41459          1              O   0.000
O26      4.40199        6.88394       13.20117          1              O   0.000
O27      5.82211        4.47046       22.18770          1              O   0.000
O28      0.20221        0.37530       15.39375          1              O   0.000
O29      1.50162        2.78219       22.42976          1              O   0.000
O30     -0.73186        3.90730       21.42854          1              O   0.000
O31      4.81797        1.59992       15.38821          1              O   0.000
O32      7.83115        2.82676       21.50755          1              O   0.000
O33      3.23835        4.10976       21.11588          1              O   0.000
O34      6.28182        3.13027       11.80431          1              O   0.000
O35      7.25873        6.18207       20.61423          1              O   0.000
O36      3.92447        4.56984       12.15068          1              O   0.000
O37     -2.26721        6.85828       14.35451          1              O   0.000
O38      7.36995        4.59411       18.27270          1              O   0.000
O39      2.99304        3.61926       14.64996          1              O   0.000
O40      7.01304        0.12925       21.09660          1              O   0.000
O41     -0.91237        1.68881       19.24494          1              O   0.000
O42      4.79917        1.25345       10.66649          1              O   0.000
O43     -0.38736        8.78078       13.88994          1              O   0.000
O44     -1.13817        9.14365       20.51295          1              O   0.000
O45      3.12501        3.34382       18.61109          1              O   0.000
O46      1.73938        8.83747       18.49209          1              O   0.000
O47      3.94509        0.90174       18.00463          1              O   0.000
O48      1.48282        4.50327        9.91407          1              O   0.000
O49     -2.39285        6.58000       17.04795          1              O   0.000
O50      2.17726        0.58351       11.49504          1              O   0.000
O51      8.92566        3.55325       11.17162          1              O   0.000
O52     -5.03309        8.79700       19.64226          1              O   0.000
O53      1.92918        0.20491       21.81134          1              O   0.000
Pd1      5.50230        9.53026       30.00000          1              Pd  0.000
Pd2      5.41386        9.41940        7.01283          1              Pd  0.000
Pd3      1.38725        0.76902        4.54854          1              Pd  0.000
Pd4     -0.00006        1.58841        2.24610          1              Pd  0.000
Pd5     -2.75115        9.53026       30.00000          1              Pd  0.000
Pd6     -2.69756        9.45842        6.99747          1              Pd  0.000
Pd7      4.06740        0.78322        4.54920          1              Pd  0.000
Pd8      2.75109        1.58841        2.24610          1              Pd  0.000
Pd9     -0.00000        9.53026       30.00000          1              Pd  0.000
Pd10     0.00617        9.45138        6.82969          1              Pd  0.000
Pd11     6.89278        0.80205        4.52158          1              Pd  0.000
Pd12     5.50224        1.58841        2.24610          1              Pd  0.000
Pd13     2.75115        9.53026       30.00000          1              Pd  0.000
Pd14     2.70692        9.45160        6.84533          1              Pd  0.000
Pd15     9.60264        0.77543        4.55202          1              Pd  0.000
Pd16     8.25339        1.58841        2.24610          1              Pd  0.000
Pd17     9.62902        2.38257       30.00000          1              Pd  0.000
Pd18     9.56218        2.48495        6.91624          1              Pd  0.000
Pd19    -0.02632        3.19719        4.57091          1              Pd  0.000
Pd20    -1.37563        3.97097        2.24610          1              Pd  0.000
Pd21     1.37557        2.38257       30.00000          1              Pd  0.000
Pd22     1.36624        2.49125        6.91986          1              Pd  0.000
Pd23     2.74863        3.16508        4.54579          1              Pd  0.000
Pd24     1.37552        3.97097        2.24610          1              Pd  0.000
Pd25     4.12672        2.38257       30.00000          1              Pd  0.000
Pd26     4.10710        2.49398        6.93763          1              Pd  0.000
Pd27     5.48912        3.21324        4.56282          1              Pd  0.000
Pd28     4.12667        3.97097        2.24610          1              Pd  0.000
Pd29     6.87787        2.38257       30.00000          1              Pd  0.000
Pd30     6.84873        2.53813        7.02061          1              Pd  0.000
Pd31     8.23569        3.16217        4.53622          1              Pd  0.000
Pd32     6.87782        3.97097        2.24610          1              Pd  0.000
Pd33     8.25345        4.76513       30.00000          1              Pd  0.000
Pd34     8.19748        4.78850        6.75785          1              Pd  0.000
Pd35    -1.36064        5.56199        4.48693          1              Pd  0.000
Pd36    -2.75121        6.35354        2.24610          1              Pd  0.000
Pd37    -0.00000        4.76513       30.00000          1              Pd  0.000
Pd38    -0.06482        4.82861        7.02236          1              Pd  0.000
Pd39     1.35744        5.58195        4.51746          1              Pd  0.000
Pd40    -0.00006        6.35354        2.24610          1              Pd  0.000
Pd41     2.75115        4.76513       30.00000          1              Pd  0.000
Pd42     2.76509        4.80281        6.86540          1              Pd  0.000
Pd43     4.11873        5.57255        4.49166          1              Pd  0.000
Pd44     2.75109        6.35354        2.24610          1              Pd  0.000
Pd45     5.50230        4.76513       30.00000          1              Pd  0.000
Pd46     5.46536        4.81267        6.79757          1              Pd  0.000
Pd47     6.84777        5.58782        4.49237          1              Pd  0.000
Pd48     5.50224        6.35354        2.24610          1              Pd  0.000
Pd49     6.87787        7.14770       30.00000          1              Pd  0.000
Pd50     6.83497        7.07224        6.78933          1              Pd  0.000
Pd51    -2.75599        7.97411        4.51291          1              Pd  0.000
Pd52    -4.12678        8.73611        2.24610          1              Pd  0.000
Pd53    -1.37558        7.14770       30.00000          1              Pd  0.000
Pd54    -1.36277        7.15601        6.80418          1              Pd  0.000
Pd55    -0.00446        7.97331        4.53484          1              Pd  0.000
Pd56    -1.37563        8.73611        2.24610          1              Pd  0.000
Pd57     1.37557        7.14770       30.00000          1              Pd  0.000
Pd58     1.34343        7.14215        6.88831          1              Pd  0.000
Pd59     2.73044        7.97548        4.52758          1              Pd  0.000
Pd60     1.37552        8.73611        2.24610          1              Pd  0.000
Pd61     4.12672        7.14770       30.00000          1              Pd  0.000
Pd62     4.10546        7.12845        6.82808          1              Pd  0.000
Pd63     5.48201        7.97005        4.51649          1              Pd  0.000
Pd64     4.12667        8.73611        2.24610          1              Pd  0.000
end
end

!DATE Mon Jan 01 12:00:00 2000
PBC   11.00460  11.00460  30.00000  90.00000  90.00000 120.00001 (P1)
H1       2.69599        6.41939        5.87311          1              H   0.000
H2       1.02167        4.23103        5.75674          1              H   0.000
H3      -0.00528        1.55498        5.30834          1              H   0.000
H4       5.48415        1.60512        5.27022          1              H   0.000
H5      -2.62332        6.33044        5.68557          1              H   0.000
H6       1.94071        4.42661        9.07555          1              H   0.000
H7       4.15092        4.49934       17.97168          1              H   0.000
H8       0.43027        3.41832       16.85052          1              H   0.000
H9      -0.23450        3.56015       14.61120          1              H   0.000
H10      4.13667        6.52698       18.58432          1              H   0.000
H11      3.11419        7.81546       18.69780          1              H   0.000
H12      2.45129        5.19401       15.74440          1              H   0.000
H13     -1.28923        7.50559       10.71670          1              H   0.000
H14     -2.28475        8.62356       11.24995          1              H   0.000
H15      1.35767        3.28544       14.82451          1              H   0.000
H16      0.30909        4.58676       17.91172          1              H   0.000
H17      4.95941        5.35241       16.82864          1              H   0.000
H18      1.50347        6.06674       16.71893          1              H   0.000
H19      2.12262        7.27679       14.95117          1              H   0.000
H20      6.09289        4.66180       14.97173          1              H   0.000
H21      5.19896        5.91756       14.57903          1              H   0.000
H22      0.08578        1.95428        9.62628          1              H   0.000
H23     -0.59863        2.57764       10.92572          1              H   0.000
H24      6.78708        2.95295       13.45837          1              H   0.000
H25      7.96062        3.54777       14.32059          1              H   0.000
H26      8.13969        1.59371       16.98763          1              H   0.000
H27      8.71971        1.74804       18.45485          1              H   0.000
H28     -1.81534        5.32392       13.94871          1              H   0.000
H29     -1.67806        4.18369       12.82888          1              H   0.000
H30      2.46857        8.83330       14.71900          1              H   0.000
H31      0.09702        6.43922       18.91279          1              H   0.000
H32     -0.79525        6.49621       17.57703          1              H   0.000
H33     -0.60341        7.41800       20.63202          1              H   0.000
H34      0.75902        6.70561       21.02957          1              H   0.000
H35      3.28667        6.90389       22.21740          1              H   0.000
H36      9.49494        0.65233       15.40226          1              H   0.000
H37      8.20717        1.51279       14.86612          1              H   0.000
H38     -3.27239        8.04656       17.21810          1              H   0.000
H39      5.17886        7.51030       13.11920          1              H   0.000
H40      3.59801        7.39409       13.51578          1              H   0.000
H41      4.93379        4.28184       21.79107          1              H   0.000
H42      6.23450        5.19642       21.63939          1              H   0.000
H43      5.15784        8.23743       19.46661          1              H   0.000
H44      0.75312        0.04745       16.17235          1              H   0.000
H45      0.39026        1.35381       15.28329          1              H   0.000
H46      0.62166        3.10720       22.08223          1              H   0.000
H47      1.58928        1.80321       22.21370          1              H   0.000
H48     -0.77822        4.86519       21.20733          1              H   0.000
H49     -1.65495        3.51503       21.39585          1              H   0.000
H50      5.68486        2.05518       15.28488          1              H   0.000
H51      4.87827        0.79249       14.80594          1              H   0.000
H52      7.58445        1.87979       21.38586          1              H   0.000
H53      7.02643        3.32915       21.83932          1              H   0.000
H54      2.56764        3.54391       21.68080          1              H   0.000
H55      2.90320        5.03232       21.19606          1              H   0.000
H56     -4.17499        9.38377       21.11126          1              H   0.000
H57      5.51632        3.76877       11.86465          1              H   0.000
H58      5.83311        2.30976       11.42854          1              H   0.000
H59      6.92986        7.04787       20.29237          1              H   0.000
H60      7.38975        5.60971       19.81713          1              H   0.000
H61      3.26258        4.60478       11.43161          1              H   0.000
H62      4.09315        5.52639       12.44190          1              H   0.000
H63      3.18080        7.05672       20.62758          1              H   0.000
H64     -1.53814        7.53984       14.27564          1              H   0.000
H65     -3.08910        7.32121       14.02143          1              H   0.000
H66      1.91595        8.91042       21.58365          1              H   0.000
H67      7.54973        3.61930       18.19588          1              H   0.000
H68      3.60354        2.88423       14.93174          1              H   0.000
H69      3.29577        3.89703       13.74814          1              H   0.000
H70      6.38386        4.72068       18.14299          1              H   0.000
H71     -0.36680        0.88099       19.42142          1              H   0.000
H72     -0.31791        2.39511       18.89224          1              H   0.000
H73      4.98723        1.37757        9.69624          1              H   0.000
H74      4.81599        0.27102       10.81052          1              H   0.000
H75      0.56801        8.45778       13.99092          1              H   0.000
H76     -0.61227        8.67155       12.93833          1              H   0.000
H77      4.29341        0.00466       19.60489          1              H   0.000
H78     -0.27807        9.48955       20.87202          1              H   0.000
H79      2.17090        3.44596       18.32109          1              H   0.000
H80      3.15018        3.60789       19.59801          1              H   0.000
H81      1.00070        8.34155       18.08076          1              H   0.000
H82      4.42576        1.06943       17.15605          1              H   0.000
H83      3.64207        1.82398       18.29784          1              H   0.000
H84      1.12710        3.58468       10.20743          1              H   0.000
H85      0.29851        5.09356        9.63216          1              H   0.000
H86     -2.86844        5.76657       17.41658          1              H   0.000
H87      1.40706        1.11827       11.17047          1              H   0.000
H88     -2.43272        6.54648       16.05256          1              H   0.000
H89      2.98208        1.09822       11.24423          1              H   0.000
H90     -1.92473        4.09743       10.39445          1              H   0.000
H91      1.62388        9.38355       20.14409          1              H   0.000
H92      7.92248        3.38601       11.25958          1              H   0.000
H93     -3.97306        9.02846       12.76253          1              H   0.000
H94     -4.69335        8.98566       14.17250          1              H   0.000
H95     -4.52970        8.83603       18.77406          1              H   0.000
H96      2.60308        0.02459       17.55904          1              H   0.000
H97      2.83566        0.02838       21.45476          1              H   0.000
H98      7.30905        0.24795       18.13574          1              H   0.000
H99     -2.28308        6.22108        9.03647          1              H   0.000
O1       8.22402        1.50979        8.04121          1              O   0.000
O2       5.47060        1.50215        8.06866          1              O   0.000
O3       2.73960        1.65318        8.09865          1              O   0.000
O4      -0.04853        1.62918        8.08035          1              O   0.000
O5      -4.13261        8.52641        8.12217          1              O   0.000
O6      -0.72379        5.10130        9.18248          1              O   0.000
O7      -1.35617        6.44508        9.31885          1              O   0.000
O8       4.80977        5.24346       17.81186          1              O   0.000
O9       0.54356        3.62449       17.81910          1              O   0.000
O10      2.21348        6.10290       16.03198          1              O   0.000
O11      3.82203        7.29279       19.16796          1              O   0.000
O12     -1.35903        8.27989       11.31972          1              O   0.000
O13      0.43507        3.04080       15.13428          1              O   0.000
O14      2.14829        8.00749       14.24500          1              O   0.000
O15      5.73482        5.51353       15.30488          1              O   0.000
O16      7.12374        2.99955       14.39973          1              O   0.000
O17      7.85995        1.82861       17.90786          1              O   0.000
O18     -1.59647        4.34917       13.80271          1              O   0.000
O19      0.28518        2.31588       10.54906          1              O   0.000
O20      0.15277        6.39699       17.90579          1              O   0.000
O21     -0.10234        6.55601       20.57817          1              O   0.000
O22      2.64521        6.93278       21.48423          1              O   0.000
O23      8.49765        0.74392       15.41495          1              O   0.000
O24     -3.68193        8.95697       17.33237          1              O   0.000
O25     -4.36834        8.39685       13.41396          1              O   0.000
O26      4.40382        6.88465       13.20442          1              O   0.000
O27      5.82261        4.47034       22.18716          1              O   0.000
O28      0.20152        0.37573       15.39418          1              O   0.000
O29      1.50070        2.78154       22.43009          1              O   0.000
O30     -0.73239        3.90747       21.42998          1              O   0.000
O31      4.81841        1.59853       15.39044          1              O   0.000
O32      7.83103        2.82663       21.50799          1              O   0.000
O33      3.23985        4.11062       21.11810          1              O   0.000
O34      6.27919        3.12846       11.80661          1              O   0.000
O35      7.25789        6.18138       20.61418          1              O   0.000
O36      3.92583        4.56708       12.14920          1              O   0.000
O37     -2.26767        6.85923       14.35466          1              O   0.000
O38      7.36951        4.59394       18.27470          1              O   0.000
O39      2.99347        3.62013       14.65114          1              O   0.000
O40      7.01373        0.12970       21.09667          1              O   0.000
O41     -0.91153        1.68987       19.24751          1              O   0.000
O42      4.80259        1.25525       10.66479          1              O   0.000
O43     -0.38740        8.78133       13.89313          1              O   0.000
O44     -1.13846        9.14401       20.51326          1              O   0.000
O45      3.12427        3.34356       18.61120          1              O   0.000
O46      1.73893        8.83761       18.49355          1              O   0.000
O47      3.94577        0.90148       18.00516          1              O   0.000
O48      1.51470        4.51854        9.96809          1              O   0.000
O49     -2.39256        6.57987       17.04748          1              O   0.000
O50      2.17633        0.58182       11.49113          1              O   0.000
O51      8.91012        3.54444       11.18646          1              O   0.000
O52     -5.03243        8.79679       19.64252          1              O   0.000
O53      1.92911        0.20531       21.81090          1              O   0.000
Pd1      5.50230        9.53026       30.00000          1              Pd  0.000
Pd2      5.41505        9.42226        7.00907          1              Pd  0.000
Pd3      1.38731        0.76965        4.54890          1              Pd  0.000
Pd4     -0.00006        1.58841        2.24610          1              Pd  0.000
Pd5     -2.75115        9.53026       30.00000          1              Pd  0.000
Pd6     -2.69703        9.46142        6.99940          1              Pd  0.000
Pd7      4.06818        0.78328        4.55026          1              Pd  0.000
Pd8      2.75109        1.58841        2.24610          1              Pd  0.000
Pd9     -0.00000        9.53026       30.00000          1              Pd  0.000
Pd10     0.00605        9.44976        6.83243          1              Pd  0.000
Pd11     6.89280        0.80297        4.52223          1              Pd  0.000
Pd12     5.50224        1.58841        2.24610          1              Pd  0.000
Pd13     2.75115        9.53026       30.00000          1              Pd  0.000
Pd14     2.70750        9.45203        6.84555          1              Pd  0.000
Pd15     9.60219        0.77611        4.55205          1              Pd  0.000
Pd16     8.25339        1.58841        2.24610          1              Pd  0.000
Pd17     9.62902        2.38257       30.00000          1              Pd  0.000
Pd18     9.56071        2.48823        6.91467          1              Pd  0.000
Pd19    -0.02683        3.19452        4.56321          1              Pd  0.000
Pd20    -1.37563        3.97097        2.24610          1              Pd  0.000
Pd21     1.37557        2.38257       30.00000          1              Pd  0.000
Pd22     1.36914        2.49417        6.92209          1              Pd  0.000
Pd23     2.74958        3.16418        4.54114          1              Pd  0.000
Pd24     1.37552        3.97097        2.24610          1              Pd  0.000
Pd25     4.12672        2.38257       30.00000          1              Pd  0.000
Pd26     4.10839        2.49522        6.93571          1              Pd  0.000
Pd27     5.48952        3.21473        4.56243          1              Pd  0.000
Pd28     4.12667        3.97097        2.24610          1              Pd  0.000
Pd29     6.87787        2.38257       30.00000          1              Pd  0.000
Pd30     6.85028        2.53933        7.01895          1              Pd  0.000
Pd31     8.23450        3.16382        4.53765          1              Pd  0.000
Pd32     6.87782        3.97097        2.24610          1              Pd  0.000
Pd33     8.25345        4.76513       30.00000          1              Pd  0.000
Pd34     8.19919        4.79206        6.76292          1              Pd  0.000
Pd35    -1.36176        5.56191        4.48425          1              Pd  0.000
Pd36    -2.75121        6.35354        2.24610          1              Pd  0.000
Pd37    -0.00000        4.76513       30.00000          1              Pd  0.000
Pd38    -0.05583        4.82474        6.98156          1              Pd  0.000
Pd39     1.35799        5.58514        4.50743          1              Pd  0.000
Pd40    -0.00006        6.35354        2.24610          1              Pd  0.000
Pd41     2.75115        4.76513       30.00000          1              Pd  0.000
Pd42     2.76688        4.80373        6.84817          1              Pd  0.000
Pd43     4.12111        5.57466        4.48840          1              Pd  0.000
Pd44     2.75109        6.35354        2.24610          1              Pd  0.000
Pd45     5.50230        4.76513       30.00000          1              Pd  0.000
Pd46     5.46742        4.81460        6.79700          1              Pd  0.000
Pd47     6.84910        5.58973        4.49350          1              Pd  0.000
Pd48     5.50224        6.35354        2.24610          1              Pd  0.000
Pd49     6.87787        7.14770       30.00000          1              Pd  0.000
Pd50     6.83693        7.07512        6.79456          1              Pd  0.000
Pd51    -2.75776        7.97663        4.51134          1              Pd  0.000
Pd52    -4.12678        8.73611        2.24610          1              Pd  0.000
Pd53    -1.37558        7.14770       30.00000          1              Pd  0.000
Pd54    -1.36270        7.15776        6.78905          1              Pd  0.000
Pd55    -0.00262        7.97613        4.52847          1              Pd  0.000
Pd56    -1.37563        8.73611        2.24610          1              Pd  0.000
Pd57     1.37557        7.14770       30.00000          1              Pd  0.000
Pd58     1.34137        7.14370        6.87959          1              Pd  0.000
Pd59     2.73255        7.97713        4.52701          1              Pd  0.000
Pd60     1.37552        8.73611        2.24610          1              Pd  0.000
Pd61     4.12672        7.14770       30.00000          1              Pd  0.000
Pd62     4.10654        7.13040        6.82882          1              Pd  0.000
Pd63     5.48289        7.97083        4.51795          1              Pd  0.000
Pd64     4.12667        8.73611        2.24610          1              Pd  0.000
end
end

!DATE Mon Jan 01 12:00:00 2000
PBC   11.00460  11.00460  30.00000  90.00000  90.00000 120.00001 (P1)
H1       2.70334        6.41635        5.87393          1              H   0.000
H2       1.05659        4.21341        5.74963          1              H   0.000
H3      -0.00599        1.55802        5.30747          1              H   0.000
H4       5.48494        1.60749        5.26854          1              H   0.000
H5      -2.63336        6.32360        5.69206          1              H   0.000
H6       2.01114        4.42791        9.17222          1              H   0.000
H7       4.15125        4.50098       17.97057          1              H   0.000
H8       0.43128        3.41794       16.85048          1              H   0.000
H9      -0.23430        3.55920       14.61425          1              H   0.000
H10      4.13717        6.52682       18.58446          1              H   0.000
H11      3.11461        7.81547       18.69820          1              H   0.000
H12      2.45211        5.19423       15.74378          1              H   0.000
H13     -1.29834        7.48355       10.78557          1              H   0.000
H14     -2.28757        8.63474       11.25984          1              H   0.000
H15      1.35886        3.28568       14.82608          1              H   0.000
H16      0.30834        4.58623       17.91190          1              H   0.000
H17      4.96012        5.35471       16.82849          1              H   0.000
H18      1.50356        6.06570       16.71847          1              H   0.000
H19      2.12284        7.27709       14.95132          1              H   0.000
H20      6.09041        4.66356       14.97461          1              H   0.000
H21      5.19819        5.92055       14.58028          1              H   0.000
H22      0.07179        1.94191        9.65985          1              H   0.000
H23     -0.62419        2.53250       10.96070          1              H   0.000
H24      6.78029        2.95081       13.46939          1              H   0.000
H25      7.95761        3.54709       14.32820          1              H   0.000
H26      8.13995        1.59303       16.98831          1              H   0.000
H27      8.71962        1.74879       18.45568          1              H   0.000
H28     -1.81633        5.32067       13.95076          1              H   0.000
H29     -1.68689        4.17132       12.83750          1              H   0.000
H30      2.46795        8.83336       14.72091          1              H   0.000
H31      0.09524        6.43952       18.91270          1              H   0.000
H32     -0.79633        6.49688       17.57653          1              H   0.000
H33     -0.60391        7.41778       20.63307          1              H   0.000
H34      0.75901        6.70614       21.03000          1              H   0.000
H35      3.28706        6.90485       22.21683          1              H   0.000
H36      9.49455        0.65258       15.40407          1              H   0.000
H37      8.20581        1.51296       14.87010          1              H   0.000
H38     -3.27233        8.04606       17.21824          1              H   0.000
H39      5.17956        7.51215       13.11957          1              H   0.000
H40      3.59991        7.39499       13.51569          1              H   0.000
H41      4.93376        4.28250       21.79095          1              H   0.000
H42      6.23513        5.19670       21.63819          1              H   0.000
H43      5.15833        8.23770       19.46707          1              H   0.000
H44      0.75209        0.04817       16.17263          1              H   0.000
H45      0.39027        1.35467       15.28388          1              H   0.000
H46      0.62107        3.10652       22.08173          1              H   0.000
H47      1.58842        1.80225       22.21432          1              H   0.000
H48     -0.77745        4.86591       21.20645          1              H   0.000
H49     -1.65524        3.51570       21.39581          1              H   0.000
H50      5.68395        2.05433       15.28946          1              H   0.000
H51      4.87944        0.78992       14.81037          1              H   0.000
H52      7.58432        1.88012       21.38599          1              H   0.000
H53      7.02631        3.32936       21.84159          1              H   0.000
H54      2.57041        3.54569       21.68196          1              H   0.000
H55      2.90378        5.03383       21.19721          1              H   0.000
H56     -4.17491        9.38409       21.11014          1              H   0.000
H57      5.49995        3.76268       11.87532          1              H   0.000
H58      5.82032        2.30332       11.43732          1              H   0.000
H59      6.92955        7.04736       20.29209          1              H   0.000
H60      7.38918        5.60896       19.81664          1              H   0.000
H61      3.23769        4.59760       11.44625          1              H   0.000
H62      4.08846        5.52091       12.43971          1              H   0.000
H63      3.18093        7.05672       20.62648          1              H   0.000
H64     -1.53748        7.54031       14.27755          1              H   0.000
H65     -3.08828        7.32325       14.02036          1              H   0.000
H66      1.91643        8.91190       21.58319          1              H   0.000
H67      7.54927        3.61955       18.19580          1              H   0.000
H68      3.60293        2.88517       14.93409          1              H   0.000
H69      3.29677        3.89945       13.75044          1              H   0.000
H70      6.38364        4.72114       18.14311          1              H   0.000
H71     -0.36543        0.88233       19.42231          1              H   0.000
H72     -0.31672        2.39555       18.89056          1              H   0.000
H73      4.98972        1.38212        9.69298          1              H   0.000
H74      4.81631        0.27234       10.80432          1              H   0.000
H75      0.56856        8.45884       13.99363          1              H   0.000
H76     -0.61773        8.68009       12.94681          1              H   0.000
H77      4.29310        0.00463       19.60456          1              H   0.000
H78     -0.27846        9.49012       20.87176          1              H   0.000
H79      2.16927        3.44638       18.32084          1              H   0.000
H80      3.14958        3.60765       19.59656          1              H   0.000
H81      1.00189        8.34118       18.08100          1              H   0.000
H82      4.42525        1.06865       17.15544          1              H   0.000
H83      3.64225        1.82320       18.29754          1              H   0.000
H84      1.18680        3.60898       10.27366          1              H   0.000
H85      0.20065        5.09660        9.64462          1              H   0.000
H86     -2.86874        5.76667       17.41451          1              H   0.000
H87      1.39625        1.11623       11.18179          1              H   0.000
H88     -2.43277        6.54700       16.05050          1              H   0.000
H89      2.97446        1.10631       11.24797          1              H   0.000
H90     -1.96160        4.06095       10.42025          1              H   0.000
H91      1.62332        9.38412       20.14338          1              H   0.000
H92      7.88902        3.36657       11.29631          1              H   0.000
H93     -3.97095        9.03162       12.76295          1              H   0.000
H94     -4.69172        8.98625       14.17218          1              H   0.000
H95     -4.52860        8.83564       18.77430          1              H   0.000
H96      2.60348        0.02376       17.56023          1              H   0.000
H97      2.83598        0.02907       21.45386          1              H   0.000
H98      7.30941        0.24789       18.13623          1              H   0.000
H99     -2.24340        6.22080        8.96285          1              H   0.000
O1       8.22527        1.51369        8.03844          1              O   0.000
O2       5.47299        1.50818        8.06407          1              O   0.000
O3       2.74407        1.66071        8.10014          1              O   0.000
O4      -0.04831        1.63635        8.07775          1              O   0.000
O5      -4.13404        8.53679        8.12265          1              O   0.000
O6      -0.74867        5.04605        9.19763          1              O   0.000
O7      -1.36705        6.37827        9.40857          1              O   0.000
O8       4.81019        5.24493       17.81207          1              O   0.000
O9       0.54258        3.62389       17.81977          1              O   0.000
O10      2.21571        6.10280       16.03400          1              O   0.000
O11      3.82224        7.29266       19.16848          1              O   0.000
O12     -1.36033        8.29449       11.33582          1              O   0.000
O13      0.43651        3.04107       15.13729          1              O   0.000
O14      2.14770        8.00832       14.24601          1              O   0.000
O15      5.73251        5.51559       15.30724          1              O   0.000
O16      7.12098        2.99870       14.40937          1              O   0.000
O17      7.86046        1.82879       17.90874          1              O   0.000
O18     -1.59898        4.34524       13.80989          1              O   0.000
O19      0.26237        2.28071       10.58733          1              O   0.000
O20      0.15151        6.39783       17.90609          1              O   0.000
O21     -0.10296        6.55571       20.58001          1              O   0.000
O22      2.64532        6.93249       21.48334          1              O   0.000
O23      8.49727        0.74473       15.41950          1              O   0.000
O24     -3.68184        8.95620       17.33473          1              O   0.000
O25     -4.36518        8.39861       13.41399          1              O   0.000
O26      4.40601        6.88536       13.20675          1              O   0.000
O27      5.82329        4.47042       22.18624          1              O   0.000
O28      0.20071        0.37663       15.39489          1              O   0.000
O29      1.49977        2.78074       22.43040          1              O   0.000
O30     -0.73300        3.90881       21.43282          1              O   0.000
O31      4.81802        1.59651       15.39466          1              O   0.000
O32      7.83159        2.82640       21.51208          1              O   0.000
O33      3.24166        4.11240       21.12010          1              O   0.000
O34      6.26239        3.12052       11.82386          1              O   0.000
O35      7.25720        6.18070       20.61391          1              O   0.000
O36      3.91745        4.56283       12.15125          1              O   0.000
O37     -2.26751        6.85983       14.35384          1              O   0.000
O38      7.36908        4.59406       18.27679          1              O   0.000
O39      2.99381        3.62169       14.65370          1              O   0.000
O40      7.01414        0.13104       21.09612          1              O   0.000
O41     -0.90954        1.69244       19.25199          1              O   0.000
O42      4.80347        1.25648       10.66014          1              O   0.000
O43     -0.38704        8.78339       13.90148          1              O   0.000
O44     -1.13904        9.14466       20.51344          1              O   0.000
O45      3.12286        3.34400       18.61056          1              O   0.000
O46      1.73847        8.83824       18.49566          1              O   0.000
O47      3.94667        0.90098       18.00584          1              O   0.000
O48      1.57648        4.52579       10.05431          1              O   0.000
O49     -2.39286        6.57975       17.04576          1              O   0.000
O50      2.17395        0.58105       11.49049          1              O   0.000
O51      8.87909        3.51273       11.21487          1              O   0.000
O52     -5.03169        8.79673       19.64303          1              O   0.000
O53      1.92918        0.20561       21.81013          1              O   0.000
Pd1      5.50230        9.53026       30.00000          1              Pd  0.000
Pd2      5.41690        9.43052        7.00498          1              Pd  0.000
Pd3      1.38787        0.77232        4.55056          1              Pd  0.000
Pd4     -0.00006        1.58841        2.24610          1              Pd  0.000
Pd5     -2.75115        9.53026       30.00000          1              Pd  0.000
Pd6     -2.69456        9.46680        7.00369          1              Pd  0.000
Pd7      4.06922        0.78375        4.55136          1              Pd  0.000
Pd8      2.75109        1.58841        2.24610          1              Pd  0.000
Pd9     -0.00000        9.53026       30.00000          1              Pd  0.000
Pd10     0.00644        9.44990        6.83700          1              Pd  0.000
Pd11     6.89309        0.80476        4.52269          1              Pd  0.000
Pd12     5.50224        1.58841        2.24610          1              Pd  0.000
Pd13     2.75115        9.53026       30.00000          1              Pd  0.000
Pd14     2.70824        9.45471        6.84549          1              Pd  0.000
Pd15     9.60217        0.77820        4.55124          1              Pd  0.000
Pd16     8.25339        1.58841        2.24610          1              Pd  0.000
Pd17     9.62902        2.38257       30.00000          1              Pd  0.000
Pd18     9.56251        2.49373        6.91300          1              Pd  0.000
Pd19    -0.02600        3.19471        4.55848          1              Pd  0.000
Pd20    -1.37563        3.97097        2.24610          1              Pd  0.000
Pd21     1.37557        2.38257       30.00000          1              Pd  0.000
Pd22     1.37096        2.50285        6.92918          1              Pd  0.000
Pd23     2.75059        3.16515        4.53868          1              Pd  0.000
Pd24     1.37552        3.97097        2.24610          1              Pd  0.000
Pd25     4.12672        2.38257       30.00000          1              Pd  0.000
Pd26     4.10998        2.49849        6.93095          1              Pd  0.000
Pd27     5.49017        3.21747        4.56176          1              Pd  0.000
Pd28     4.12667        3.97097        2.24610          1              Pd  0.000
Pd29     6.87787        2.38257       30.00000          1              Pd  0.000
Pd30     6.85314        2.54269        7.01407          1              Pd  0.000
Pd31     8.23416        3.16664        4.53955          1              Pd  0.000
Pd32     6.87782        3.97097        2.24610          1              Pd  0.000
Pd33     8.25345        4.76513       30.00000          1              Pd  0.000
Pd34     8.20262        4.79829        6.77026          1              Pd  0.000
Pd35    -1.36309        5.56295        4.48116          1              Pd  0.000
Pd36    -2.75121        6.35354        2.24610          1              Pd  0.000
Pd37    -0.00000        4.76513       30.00000          1              Pd  0.000
Pd38    -0.05155        4.82947        6.95470          1              Pd  0.000
Pd39     1.35836        5.58761        4.50192          1              Pd  0.000
Pd40    -0.00006        6.35354        2.24610          1              Pd  0.000
Pd41     2.75115        4.76513       30.00000          1              Pd  0.000
Pd42     2.76739        4.80818        6.84219          1              Pd  0.000
Pd43     4.12311        5.57723        4.48744          1              Pd  0.000
Pd44     2.75109        6.35354        2.24610          1              Pd  0.000
Pd45     5.50230        4.76513       30.00000          1              Pd  0.000
Pd46     5.46979        4.81899        6.79723          1              Pd  0.000
Pd47     6.85076        5.59242        4.49553          1              Pd  0.000
Pd48     5.50224        6.35354        2.24610          1              Pd  0.000
Pd49     6.87787        7.14770       30.00000          1              Pd  0.000
Pd50     6.83969        7.08095        6.80116          1              Pd  0.000
Pd51    -2.76054        7.98030        4.50842          1              Pd  0.000
Pd52    -4.12678        8.73611        2.24610          1              Pd  0.000
Pd53    -1.37558        7.14770       30.00000          1              Pd  0.000
Pd54    -1.36242        7.16276        6.77156          1              Pd  0.000
Pd55     0.00006        7.97953        4.52178          1              Pd  0.000
Pd56    -1.37563        8.73611        2.24610          1              Pd  0.000
Pd57     1.37557        7.14770       30.00000          1              Pd  0.000
Pd58     1.33994        7.14736        6.87277          1              Pd  0.000
Pd59     2.73497        7.97918        4.52690          1              Pd  0.000
Pd60     1.37552        8.73611        2.24610          1              Pd  0.000
Pd61     4.12672        7.14770       30.00000          1              Pd  0.000
Pd62     4.10847        7.13513        6.83077          1              Pd  0.000
Pd63     5.48385        7.97277        4.51999          1              Pd  0.000
Pd64     4.12667        8.73611        2.24610          1              Pd  0.000
end
end

!DATE Mon Jan 01 12:00:00 2000
PBC   11.00460  11.00460  30.00000  90.00000  90.00000 120.00001 (P1)
H1       2.70777        6.41646        5.87355          1              H   0.000
H2       1.05889        4.21363        5.75556          1              H   0.000
H3      -0.00677        1.56043        5.30723          1              H   0.000
H4       5.48542        1.60898        5.26776          1              H   0.000
H5      -2.64291        6.31711        5.69529          1              H   0.000
H6       2.05099        4.41573        9.23817          1              H   0.000
H7       4.15130        4.50229       17.97024          1              H   0.000
H8       0.43250        3.41716       16.85109          1              H   0.000
H9      -0.23348        3.55737       14.61768          1              H   0.000
H10      4.13761        6.52655       18.58501          1              H   0.000
H11      3.11482        7.81532       18.69838          1              H   0.000
H12      2.45365        5.19336       15.74295          1              H   0.000
H13     -1.28910        7.48226       10.80212          1              H   0.000
H14     -2.28376        8.63533       11.25852          1              H   0.000
H15      1.36072        3.28566       14.82832          1              H   0.000
H16      0.30778        4.58542       17.91251          1              H   0.000
H17      4.95984        5.35770       16.82925          1              H   0.000
H18      1.50432        6.06370       16.71785          1              H   0.000
H19      2.12360        7.27759       14.95268          1              H   0.000
H20      6.08786        4.66749       14.97873          1              H   0.000
H21      5.19639        5.92459       14.58147          1              H   0.000
H22      0.06116        1.93907        9.67467          1              H   0.000
H23     -0.64319        2.51554       10.97464          1              H   0.000
H24      6.77287        2.95067       13.48209          1              H   0.000
H25      7.95525        3.54724       14.33653          1              H   0.000
H26      8.14051        1.59283       16.99006          1              H   0.000
H27      8.71921        1.74975       18.45784          1              H   0.000
H28     -1.81654        5.31667       13.95065          1              H   0.000
H29     -1.69620        4.15845       12.84392          1              H   0.000
H30      2.46764        8.83410       14.72397          1              H   0.000
H31      0.09391        6.43963       18.91198          1              H   0.000
H32     -0.79719        6.49706       17.57560          1              H   0.000
H33     -0.60443        7.41759       20.63358          1              H   0.000
H34      0.75885        6.70655       21.03011          1              H   0.000
H35      3.28689        6.90602       22.21588          1              H   0.000
H36      9.49510        0.65354       15.40595          1              H   0.000
H37      8.20496        1.51410       14.87466          1              H   0.000
H38     -3.27280        8.04551       17.21907          1              H   0.000
H39      5.18060        7.51366       13.11924          1              H   0.000
H40      3.60163        7.39727       13.51637          1              H   0.000
H41      4.93414        4.28258       21.79089          1              H   0.000
H42      6.23592        5.19665       21.63726          1              H   0.000
H43      5.15817        8.23805       19.46791          1              H   0.000
H44      0.75114        0.04837       16.17370          1              H   0.000
H45      0.39079        1.35534       15.28547          1              H   0.000
H46      0.62059        3.10589       22.08142          1              H   0.000
H47      1.58772        1.80131       22.21461          1              H   0.000
H48     -0.77692        4.86647       21.20595          1              H   0.000
H49     -1.65533        3.51605       21.39603          1              H   0.000
H50      5.68301        2.05355       15.29359          1              H   0.000
H51      4.87966        0.78869       14.81244          1              H   0.000
H52      7.58447        1.87978       21.38605          1              H   0.000
H53      7.02675        3.32901       21.84332          1              H   0.000
H54      2.57214        3.54665       21.68302          1              H   0.000
H55      2.90431        5.03456       21.19830          1              H   0.000
H56     -4.17502        9.38413       21.10916          1              H   0.000
H57      5.48488        3.75817       11.88968          1              H   0.000
H58      5.80684        2.29837       11.45052          1              H   0.000
H59      6.92881        7.04699       20.29214          1              H   0.000
H60      7.38849        5.60854       19.81632          1              H   0.000
H61      3.21757        4.59253       11.46122          1              H   0.000
H62      4.08301        5.51918       12.44078          1              H   0.000
H63      3.18079        7.05674       20.62541          1              H   0.000
H64     -1.53697        7.53962       14.27779          1              H   0.000
H65     -3.08744        7.32345       14.01962          1              H   0.000
H66      1.91654        8.91333       21.58252          1              H   0.000
H67      7.54854        3.62000       18.19647          1              H   0.000
H68      3.60244        2.88569       14.93575          1              H   0.000
H69      3.29670        3.90206       13.75302          1              H   0.000
H70      6.38305        4.72178       18.14361          1              H   0.000
H71     -0.36488        0.88417       19.42436          1              H   0.000
H72     -0.31615        2.39647       18.89045          1              H   0.000
H73      4.99305        1.38795        9.69240          1              H   0.000
H74      4.81452        0.27402       10.79961          1              H   0.000
H75      0.56818        8.45961       13.99454          1              H   0.000
H76     -0.61860        8.68432       12.94815          1              H   0.000
H77      4.29285        0.00450       19.60396          1              H   0.000
H78     -0.27883        9.49068       20.87129          1              H   0.000
H79      2.16846        3.44645       18.32094          1              H   0.000
H80      3.14944        3.60720       19.59570          1              H   0.000
H81      1.00245        8.34071       18.08059          1              H   0.000
H82      4.42430        1.06777       17.15457          1              H   0.000
H83      3.64237        1.82255       18.29721          1              H   0.000
H84      1.20507        3.60329       10.32049          1              H   0.000
H85      0.18059        5.08179        9.66838          1              H   0.000
H86     -2.86915        5.76705       17.41278          1              H   0.000
H87      1.39021        1.11395       11.18917          1              H   0.000
H88     -2.43282        6.54768       16.04866          1              H   0.000
H89      2.97018        1.11050       11.24907          1              H   0.000
H90     -2.00256        4.05104       10.45478          1              H   0.000
H91      1.62282        9.38459       20.14245          1              H   0.000
H92      7.86538        3.34524       11.33146          1              H   0.000
H93     -3.96782        9.03307       12.76344          1              H   0.000
H94     -4.68966        8.98739       14.17218          1              H   0.000
H95     -4.52814        8.83546       18.77519          1              H   0.000
H96      2.60334        0.02291       17.56187          1              H   0.000
H97      2.83619        0.02947       21.45267          1              H   0.000
H98      7.30952        0.24762       18.13655          1              H   0.000
H99     -2.17176        6.23762        8.86060          1              H   0.000
O1       8.22680        1.51840        8.03645          1              O   0.000
O2       5.47509        1.51408        8.06170          1              O   0.000
O3       2.74557        1.66557        8.10100          1              O   0.000
O4      -0.04796        1.64199        8.07726          1              O   0.000
O5      -4.13766        8.54468        8.12142          1              O   0.000
O6      -0.74303        5.00005        9.20517          1              O   0.000
O7      -1.46169        6.24413        9.56323          1              O   0.000
O8       4.81028        5.24626       17.81315          1              O   0.000
O9       0.54219        3.62308       17.82093          1              O   0.000
O10      2.21817        6.10160       16.03551          1              O   0.000
O11      3.82227        7.29262       19.16902          1              O   0.000
O12     -1.35275        8.30538       11.33218          1              O   0.000
O13      0.43866        3.04068       15.14084          1              O   0.000
O14      2.14749        8.00958       14.24846          1              O   0.000
O15      5.72909        5.51972       15.30995          1              O   0.000
O16      7.11830        2.99952       14.42064          1              O   0.000
O17      7.86072        1.82890       17.91061          1              O   0.000
O18     -1.60052        4.34067       13.81473          1              O   0.000
O19      0.24595        2.26599       10.60509          1              O   0.000
O20      0.15055        6.39796       17.90576          1              O   0.000
O21     -0.10355        6.55548       20.58114          1              O   0.000
O22      2.64561        6.93221       21.48324          1              O   0.000
O23      8.49784        0.74603       15.42366          1              O   0.000
O24     -3.68239        8.95542       17.33776          1              O   0.000
O25     -4.36236        8.40017       13.41454          1              O   0.000
O26      4.40724        6.88704       13.20802          1              O   0.000
O27      5.82418        4.47017       22.18557          1              O   0.000
O28      0.20026        0.37731       15.39621          1              O   0.000
O29      1.49897        2.77987       22.43072          1              O   0.000
O30     -0.73335        3.90976       21.43489          1              O   0.000
O31      4.81725        1.59485       15.39747          1              O   0.000
O32      7.83249        2.82556       21.51538          1              O   0.000
O33      3.24279        4.11318       21.12185          1              O   0.000
O34      6.24582        3.11343       11.84585          1              O   0.000
O35      7.25633        6.18018       20.61389          1              O   0.000
O36      3.90823        4.56122       12.15747          1              O   0.000
O37     -2.26720        6.85935       14.35381          1              O   0.000
O38      7.36836        4.59440       18.27873          1              O   0.000
O39      2.99350        3.62258       14.65632          1              O   0.000
O40      7.01465        0.13250       21.09517          1              O   0.000
O41     -0.90835        1.69555       19.25783          1              O   0.000
O42      4.80336        1.25906       10.65783          1              O   0.000
O43     -0.38746        8.78417       13.90328          1              O   0.000
O44     -1.13941        9.14506       20.51326          1              O   0.000
O45      3.12227        3.34397       18.61033          1              O   0.000
O46      1.73815        8.83817       18.49642          1              O   0.000
O47      3.94708        0.90045       18.00612          1              O   0.000
O48      1.60857        4.51331       10.11414          1              O   0.000
O49     -2.39317        6.57981       17.04430          1              O   0.000
O50      2.17267        0.58100       11.49111          1              O   0.000
O51      8.85612        3.48225       11.23693          1              O   0.000
O52     -5.03167        8.79679       19.64410          1              O   0.000
O53      1.92928        0.20569       21.80928          1              O   0.000
Pd1      5.50230        9.53026       30.00000          1              Pd  0.000
Pd2      5.41717        9.43701        7.00241          1              Pd  0.000
Pd3      1.38816        0.77518        4.55168          1              Pd  0.000
Pd4     -0.00006        1.58841        2.24610          1              Pd  0.000
Pd5     -2.75115        9.53026       30.00000          1              Pd  0.000
Pd6     -2.69270        9.47032        7.00779          1              Pd  0.000
Pd7      4.06970        0.78422        4.55203          1              Pd  0.000
Pd8      2.75109        1.58841        2.24610          1              Pd  0.000
Pd9     -0.00000        9.53026       30.00000          1              Pd  0.000
Pd10     0.00538        9.45027        6.84153          1              Pd  0.000
Pd11     6.89316        0.80598        4.52289          1              Pd  0.000
Pd12     5.50224        1.58841        2.24610          1              Pd  0.000
Pd13     2.75115        9.53026       30.00000          1              Pd  0.000
Pd14     2.70794        9.45791        6.84587          1              Pd  0.000
Pd15     9.60219        0.78024        4.55016          1              Pd  0.000
Pd16     8.25339        1.58841        2.24610          1              Pd  0.000
Pd17     9.62902        2.38257       30.00000          1              Pd  0.000
Pd18    -1.44010        2.49826        6.91152          1              Pd  0.000
Pd19    -0.02500        3.19758        4.56062          1              Pd  0.000
Pd20    -1.37563        3.97097        2.24610          1              Pd  0.000
Pd21     1.37557        2.38257       30.00000          1              Pd  0.000
Pd22     1.37164        2.50969        6.93267          1              Pd  0.000
Pd23     2.75111        3.16700        4.53863          1              Pd  0.000
Pd24     1.37552        3.97097        2.24610          1              Pd  0.000
Pd25     4.12672        2.38257       30.00000          1              Pd  0.000
Pd26     4.11020        2.50116        6.92840          1              Pd  0.000
Pd27     5.49043        3.21952        4.56134          1              Pd  0.000
Pd28     4.12667        3.97097        2.24610          1              Pd  0.000
Pd29     6.87787        2.38257       30.00000          1              Pd  0.000
Pd30     6.85508        2.54520        7.00951          1              Pd  0.000
Pd31     8.23407        3.16899        4.54104          1              Pd  0.000
Pd32     6.87782        3.97097        2.24610          1              Pd  0.000
Pd33     8.25345        4.76513       30.00000          1              Pd  0.000
Pd34     8.20586        4.80366        6.77587          1              Pd  0.000
Pd35    -1.36287        5.56377        4.48143          1              Pd  0.000
Pd36    -2.75121        6.35354        2.24610          1              Pd  0.000
Pd37    -0.00000        4.76513       30.00000          1              Pd  0.000
Pd38    -0.05114        4.84003        6.96295          1              Pd  0.000
Pd39     1.35814        5.58854        4.50262          1              Pd  0.000
Pd40    -0.00006        6.35354        2.24610          1              Pd  0.000
Pd41     2.75115        4.76513       30.00000          1              Pd  0.000
Pd42     2.76674        4.81271        6.84295          1              Pd  0.000
Pd43     4.12357        5.57866        4.48776          1              Pd  0.000
Pd44     2.75109        6.35354        2.24610          1              Pd  0.000
Pd45     5.50230        4.76513       30.00000          1              Pd  0.000
Pd46     5.47092        4.82230        6.79686          1              Pd  0.000
Pd47     6.85196        5.59407        4.49630          1              Pd  0.000
Pd48     5.50224        6.35354        2.24610          1              Pd  0.000
Pd49     6.87787        7.14770       30.00000          1              Pd  0.000
Pd50     6.84089        7.08597        6.80434          1              Pd  0.000
Pd51    -2.76323        7.98330        4.50547          1              Pd  0.000
Pd52    -4.12678        8.73611        2.24610          1              Pd  0.000
Pd53    -1.37558        7.14770       30.00000          1              Pd  0.000
Pd54    -1.36548        7.16820        6.75949          1              Pd  0.000
Pd55     0.00222        7.98187        4.51803          1              Pd  0.000
Pd56    -1.37563        8.73611        2.24610          1              Pd  0.000
Pd57     1.37557        7.14770       30.00000          1              Pd  0.000
Pd58     1.33814        7.15181        6.87113          1              Pd  0.000
Pd59     2.73618        7.98064        4.52741          1              Pd  0.000
Pd60     1.37552        8.73611        2.24610          1              Pd  0.000
Pd61     4.12672        7.14770       30.00000          1              Pd  0.000
Pd62     4.10923        7.13914        6.83184          1              Pd  0.000
Pd63     5.48389        7.97432        4.52114          1              Pd  0.000
Pd64     4.12667        8.73611        2.24610          1              Pd  0.000
end
end

!DATE Mon Jan 01 12:00:00 2000
PBC   11.00460  11.00460  30.00000  90.00000  90.00000 120.00001 (P1)
H1       2.71135        6.41675        5.87251          1              H   0.000
H2       1.04949        4.22009        5.76195          1              H   0.000
H3      -0.00713        1.56222        5.30751          1              H   0.000
H4       5.48577        1.61003        5.26748          1              H   0.000
H5      -2.64919        6.31312        5.69710          1              H   0.000
H6       2.07506        4.40018        9.29823          1              H   0.000
H7       4.15101        4.50315       17.97068          1              H   0.000
H8       0.43386        3.41600       16.85372          1              H   0.000
H9      -0.23331        3.55492       14.62355          1              H   0.000
H10      4.13835        6.52540       18.58667          1              H   0.000
H11      3.11527        7.81412       18.69954          1              H   0.000
H12      2.45637        5.19256       15.74279          1              H   0.000
H13     -1.28408        7.46885       10.78200          1              H   0.000
H14     -2.27610        8.62464       11.24442          1              H   0.000
H15      1.36185        3.28554       14.83278          1              H   0.000
H16      0.30735        4.58451       17.91450          1              H   0.000
H17      4.95872        5.36090       16.83073          1              H   0.000
H18      1.50620        6.06163       16.71769          1              H   0.000
H19      2.12412        7.27799       14.95527          1              H   0.000
H20      6.08417        4.67217       14.98480          1              H   0.000
H21      5.19396        5.92918       14.58348          1              H   0.000
H22      0.05378        1.93908        9.68672          1              H   0.000
H23     -0.66058        2.50600       10.98232          1              H   0.000
H24      6.76242        2.95129       13.49742          1              H   0.000
H25      7.95001        3.54716       14.34833          1              H   0.000
H26      8.13937        1.59249       16.99380          1              H   0.000
H27      8.71699        1.74970       18.46152          1              H   0.000
H28     -1.81717        5.31000       13.95152          1              H   0.000
H29     -1.70587        4.14146       12.85322          1              H   0.000
H30      2.46652        8.83490       14.72805          1              H   0.000
H31      0.09234        6.43935       18.91116          1              H   0.000
H32     -0.79878        6.49673       17.57486          1              H   0.000
H33     -0.60496        7.41687       20.63385          1              H   0.000
H34      0.75868        6.70647       21.03010          1              H   0.000
H35      3.28636        6.90678       22.21614          1              H   0.000
H36      9.49639        0.65415       15.40874          1              H   0.000
H37      8.20513        1.51502       14.88054          1              H   0.000
H38     -3.27461        8.04533       17.22090          1              H   0.000
H39      5.18161        7.51667       13.11908          1              H   0.000
H40      3.60314        7.40100       13.51745          1              H   0.000
H41      4.93435        4.28244       21.79098          1              H   0.000
H42      6.23646        5.19636       21.63687          1              H   0.000
H43      5.15767        8.23780       19.46984          1              H   0.000
H44      0.75025        0.04799       16.17555          1              H   0.000
H45      0.39166        1.35569       15.28829          1              H   0.000
H46      0.62009        3.10512       22.08173          1              H   0.000
H47      1.58710        1.80019       22.21489          1              H   0.000
H48     -0.77675        4.86663       21.20609          1              H   0.000
H49     -1.65562        3.51619       21.39738          1              H   0.000
H50      5.68192        2.05260       15.29823          1              H   0.000
H51      4.87873        0.78882       14.81277          1              H   0.000
H52      7.58424        1.87895       21.38683          1              H   0.000
H53      7.02681        3.32816       21.84541          1              H   0.000
H54      2.57320        3.54702       21.68385          1              H   0.000
H55      2.90457        5.03484       21.19937          1              H   0.000
H56     -4.17528        9.38378       21.10888          1              H   0.000
H57      5.46926        3.75219       11.90582          1              H   0.000
H58      5.79164        2.29099       11.46606          1              H   0.000
H59      6.92787        7.04661       20.29259          1              H   0.000
H60      7.38779        5.60826       19.81633          1              H   0.000
H61      3.19798        4.58766       11.47864          1              H   0.000
H62      4.07698        5.51971       12.44347          1              H   0.000
H63      3.18025        7.05624       20.62541          1              H   0.000
H64     -1.53679        7.53723       14.27592          1              H   0.000
H65     -3.08703        7.32232       14.01901          1              H   0.000
H66      1.91615        8.91387       21.58236          1              H   0.000
H67      7.54735        3.61984       18.19801          1              H   0.000
H68      3.60178        2.88634       14.93759          1              H   0.000
H69      3.29636        3.90536       13.75615          1              H   0.000
H70      6.38241        4.72207       18.14442          1              H   0.000
H71     -0.36536        0.88495       19.42670          1              H   0.000
H72     -0.31661        2.39663       18.89128          1              H   0.000
H73      4.99699        1.39226        9.69248          1              H   0.000
H74      4.81549        0.27081       10.79125          1              H   0.000
H75      0.56721        8.45950       13.99390          1              H   0.000
H76     -0.61556        8.68334       12.94349          1              H   0.000
H77      4.29209        0.00393       19.60336          1              H   0.000
H78     -0.27998        9.49038       20.87091          1              H   0.000
H79      2.16786        3.44629       18.32167          1              H   0.000
H80      3.14967        3.60667       19.59540          1              H   0.000
H81      1.00249        8.33912       18.08059          1              H   0.000
H82      4.42271        1.06659       17.15393          1              H   0.000
H83      3.64222        1.82200       18.29721          1              H   0.000
H84      1.20742        3.59719       10.36524          1              H   0.000
H85      0.17536        5.09385        9.70507          1              H   0.000
H86     -2.86990        5.76725       17.41178          1              H   0.000
H87      1.38833        1.10973       11.19613          1              H   0.000
H88     -2.43339        6.54779       16.04750          1              H   0.000
H89      2.96962        1.11090       11.24944          1              H   0.000
H90     -2.06081        4.06338       10.50136          1              H   0.000
H91      1.62194        9.38422       20.14213          1              H   0.000
H92      7.84537        3.31613       11.37074          1              H   0.000
H93     -3.96284        9.03395       12.76429          1              H   0.000
H94     -4.68697        8.98881       14.17241          1              H   0.000
H95     -4.52840        8.83530       18.77713          1              H   0.000
H96      2.60205        0.02236       17.56441          1              H   0.000
H97      2.83626        0.02950       21.45170          1              H   0.000
H98      7.30900        0.24628       18.13779          1              H   0.000
H99     -2.07658        6.28642        8.82767          1              H   0.000
O1       8.22694        1.52261        8.03475          1              O   0.000
O2       5.47620        1.51861        8.06070          1              O   0.000
O3       2.74640        1.66903        8.10228          1              O   0.000
O4      -0.04811        1.64656        8.07775          1              O   0.000
O5      -4.14041        8.54946        8.12056          1              O   0.000
O6      -0.71674        4.97836        9.20877          1              O   0.000
O7      -1.58114        6.09211        9.67740          1              O   0.000
O8       4.81009        5.24712       17.81487          1              O   0.000
O9       0.54229        3.62222       17.82398          1              O   0.000
O10      2.22256        6.10052       16.03821          1              O   0.000
O11      3.82243        7.29158       19.17078          1              O   0.000
O12     -1.34402        8.29630       11.30841          1              O   0.000
O13      0.44022        3.04061       15.14751          1              O   0.000
O14      2.14562        8.01102       14.25217          1              O   0.000
O15      5.72408        5.52467       15.31418          1              O   0.000
O16      7.11191        3.00169       14.43468          1              O   0.000
O17      7.85852        1.82772       17.91440          1              O   0.000
O18     -1.60300        4.33306       13.82204          1              O   0.000
O19      0.23187        2.25508       10.62071          1              O   0.000
O20      0.14894        6.39761       17.90514          1              O   0.000
O21     -0.10397        6.55483       20.58178          1              O   0.000
O22      2.64499        6.93173       21.48350          1              O   0.000
O23      8.49905        0.74662       15.42832          1              O   0.000
O24     -3.68426        8.95493       17.34197          1              O   0.000
O25     -4.35928        8.40178       13.41522          1              O   0.000
O26      4.40807        6.89056       13.20888          1              O   0.000
O27      5.82464        4.46987       22.18537          1              O   0.000
O28      0.20043        0.37752       15.39776          1              O   0.000
O29      1.49825        2.77875       22.43127          1              O   0.000
O30     -0.73391        3.91038       21.43759          1              O   0.000
O31      4.81602        1.59329       15.39965          1              O   0.000
O32      7.83278        2.82437       21.51860          1              O   0.000
O33      3.24333        4.11349       21.12305          1              O   0.000
O34      6.22744        3.10341       11.87034          1              O   0.000
O35      7.25575        6.17981       20.61414          1              O   0.000
O36      3.89847        4.56132       12.16703          1              O   0.000
O37     -2.26703        6.85722       14.35280          1              O   0.000
O38      7.36772        4.59435       18.28010          1              O   0.000
O39      2.99268        3.62327       14.65932          1              O   0.000
O40      7.01408        0.13279       21.09479          1              O   0.000
O41     -0.90863        1.69676       19.26145          1              O   0.000
O42      4.80350        1.25690       10.65611          1              O   0.000
O43     -0.38859        8.78336       13.89920          1              O   0.000
O44     -1.14054        9.14473       20.51289          1              O   0.000
O45      3.12196        3.34359       18.61042          1              O   0.000
O46      1.73763        8.83667       18.49734          1              O   0.000
O47      3.94668        0.89980       18.00644          1              O   0.000
O48      1.63123        4.49991       10.17165          1              O   0.000
O49     -2.39434        6.58006       17.04330          1              O   0.000
O50      2.17450        0.57803       11.49108          1              O   0.000
O51      8.83451        3.45410       11.25717          1              O   0.000
O52     -5.03224        8.79658       19.64618          1              O   0.000
O53      1.92938        0.20562       21.80879          1              O   0.000
Pd1      5.50230        9.53026       30.00000          1              Pd  0.000
Pd2      5.41691        9.44258        7.00177          1              Pd  0.000
Pd3      1.38827        0.77762        4.55262          1              Pd  0.000
Pd4     -0.00006        1.58841        2.24610          1              Pd  0.000
Pd5     -2.75115        9.53026       30.00000          1              Pd  0.000
Pd6     -2.69215        9.47301        7.01084          1              Pd  0.000
Pd7      4.07011        0.78496        4.55257          1              Pd  0.000
Pd8      2.75109        1.58841        2.24610          1              Pd  0.000
Pd9     -0.00000        9.53026       30.00000          1              Pd  0.000
Pd10     0.00395        9.45101        6.84480          1              Pd  0.000
Pd11     6.89288        0.80691        4.52293          1              Pd  0.000
Pd12     5.50224        1.58841        2.24610          1              Pd  0.000
Pd13     2.75115        9.53026       30.00000          1              Pd  0.000
Pd14     2.70748        9.46080        6.84638          1              Pd  0.000
Pd15     9.60239        0.78212        4.54964          1              Pd  0.000
Pd16     8.25339        1.58841        2.24610          1              Pd  0.000
Pd17     9.62902        2.38257       30.00000          1              Pd  0.000
Pd18    -1.43847        2.50161        6.91115          1              Pd  0.000
Pd19    -0.02424        3.20001        4.56348          1              Pd  0.000
Pd20    -1.37563        3.97097        2.24610          1              Pd  0.000
Pd21     1.37557        2.38257       30.00000          1              Pd  0.000
Pd22     1.37169        2.51475        6.93613          1              Pd  0.000
Pd23     2.75133        3.16866        4.53909          1              Pd  0.000
Pd24     1.37552        3.97097        2.24610          1              Pd  0.000
Pd25     4.12672        2.38257       30.00000          1              Pd  0.000
Pd26     4.11013        2.50332        6.92707          1              Pd  0.000
Pd27     5.49044        3.22074        4.56088          1              Pd  0.000
Pd28     4.12667        3.97097        2.24610          1              Pd  0.000
Pd29     6.87787        2.38257       30.00000          1              Pd  0.000
Pd30     6.85545        2.54688        7.00547          1              Pd  0.000
Pd31     8.23407        3.17106        4.54172          1              Pd  0.000
Pd32     6.87782        3.97097        2.24610          1              Pd  0.000
Pd33     8.25345        4.76513       30.00000          1              Pd  0.000
Pd34     8.20795        4.80736        6.77801          1              Pd  0.000
Pd35    -1.36232        5.56514        4.48328          1              Pd  0.000
Pd36    -2.75121        6.35354        2.24610          1              Pd  0.000
Pd37    -0.00000        4.76513       30.00000          1              Pd  0.000
Pd38    -0.04985        4.84804        6.97598          1              Pd  0.000
Pd39     1.35822        5.58950        4.50374          1              Pd  0.000
Pd40    -0.00006        6.35354        2.24610          1              Pd  0.000
Pd41     2.75115        4.76513       30.00000          1              Pd  0.000
Pd42     2.76608        4.81676        6.84440          1              Pd  0.000
Pd43     4.12345        5.57994        4.48808          1              Pd  0.000
Pd44     2.75109        6.35354        2.24610          1              Pd  0.000
Pd45     5.50230        4.76513       30.00000          1              Pd  0.000
Pd46     5.47131        4.82509        6.79600          1              Pd  0.000
Pd47     6.85298        5.59556        4.49650          1              Pd  0.000
Pd48     5.50224        6.35354        2.24610          1              Pd  0.000
Pd49     6.87787        7.14770       30.00000          1              Pd  0.000
Pd50     6.84139        7.08985        6.80490          1              Pd  0.000
Pd51    -2.76423        7.98510        4.50503          1              Pd  0.000
Pd52    -4.12678        8.73611        2.24610          1              Pd  0.000
Pd53    -1.37558        7.14770       30.00000          1              Pd  0.000
Pd54    -1.36835        7.17076        6.75910          1              Pd  0.000
Pd55     0.00286        7.98336        4.51704          1              Pd  0.000
Pd56    -1.37563        8.73611        2.24610          1              Pd  0.000
Pd57     1.37557        7.14770       30.00000          1              Pd  0.000
Pd58     1.33706        7.15549        6.86992          1              Pd  0.000
Pd59     2.73677        7.98184        4.52766          1              Pd  0.000
Pd60     1.37552        8.73611        2.24610          1              Pd  0.000
Pd61     4.12672        7.14770       30.00000          1              Pd  0.000
Pd62     4.10931        7.14262        6.83233          1              Pd  0.000
Pd63     5.48390        7.97587        4.52145          1              Pd  0.000
Pd64     4.12667        8.73611        2.24610          1              Pd  0.000
end
end

!DATE Mon Jan 01 12:00:00 2000
PBC   11.00460  11.00460  30.00000  90.00000  90.00000 120.00001 (P1)
H1       2.71415        6.41703        5.87109          1              H   0.000
H2       1.02618        4.23668        5.77008          1              H   0.000
H3      -0.00738        1.56393        5.31014          1              H   0.000
H4       5.48572        1.61122        5.26706          1              H   0.000
H5      -2.65226        6.31168        5.70006          1              H   0.000
H6       2.07115        4.36550        9.39134          1              H   0.000
H7       4.15045        4.50322       17.97315          1              H   0.000
H8       0.43622        3.41345       16.85950          1              H   0.000
H9      -0.23371        3.55201       14.63565          1              H   0.000
H10      4.13926        6.52302       18.59093          1              H   0.000
H11      3.11553        7.81149       18.70188          1              H   0.000
H12      2.46090        5.19313       15.74846          1              H   0.000
H13     -1.30622        7.43623       10.79125          1              H   0.000
H14     -2.27068        8.62116       11.24070          1              H   0.000
H15      1.36420        3.28690       14.83968          1              H   0.000
H16      0.30625        4.58277       17.91885          1              H   0.000
H17      4.95606        5.36595       16.83502          1              H   0.000
H18      1.50792        6.05987       16.72256          1              H   0.000
H19      2.12694        7.27771       14.96475          1              H   0.000
H20      6.07640        4.67771       14.99619          1              H   0.000
H21      5.19002        5.93559       14.58631          1              H   0.000
H22      0.03429        1.92398        9.70648          1              H   0.000
H23     -0.69552        2.47005       11.00252          1              H   0.000
H24      6.74376        2.95299       13.53029          1              H   0.000
H25      7.93694        3.54828       14.37759          1              H   0.000
H26      8.13937        1.59167       17.00070          1              H   0.000
H27      8.71405        1.74970       18.46915          1              H   0.000
H28     -1.82229        5.30016       13.96268          1              H   0.000
H29     -1.72280        4.11607       12.87876          1              H   0.000
H30      2.46651        8.83513       14.73738          1              H   0.000
H31      0.08975        6.43857       18.91144          1              H   0.000
H32     -0.80173        6.49556       17.57540          1              H   0.000
H33     -0.60588        7.41548       20.63498          1              H   0.000
H34      0.75802        6.70522       21.03071          1              H   0.000
H35      3.28474        6.90677       22.21805          1              H   0.000
H36      9.49894        0.65452       15.41488          1              H   0.000
H37      8.20594        1.51631       14.89276          1              H   0.000
H38     -3.27776        8.04375       17.22471          1              H   0.000
H39      5.18101        7.52088       13.11820          1              H   0.000
H40      3.60391        7.40635       13.52209          1              H   0.000
H41      4.93406        4.28180       21.79255          1              H   0.000
H42      6.23650        5.19546       21.63809          1              H   0.000
H43      5.15595        8.23685       19.47398          1              H   0.000
H44      0.74988        0.04629       16.17906          1              H   0.000
H45      0.39426        1.35532       15.29278          1              H   0.000
H46      0.61933        3.10400       22.08258          1              H   0.000
H47      1.58656        1.79899       22.21553          1              H   0.000
H48     -0.77754        4.86581       21.20775          1              H   0.000
H49     -1.65635        3.51532       21.40070          1              H   0.000
H50      5.67724        2.04938       15.30997          1              H   0.000
H51      4.87596        0.78758       14.81392          1              H   0.000
H52      7.58306        1.87706       21.38988          1              H   0.000
H53      7.02630        3.32625       21.84936          1              H   0.000
H54      2.57326        3.54641       21.68543          1              H   0.000
H55      2.90446        5.03434       21.20148          1              H   0.000
H56     -4.17594        9.38272       21.11011          1              H   0.000
H57      5.44372        3.74010       11.93218          1              H   0.000
H58      5.76978        2.27729       11.49250          1              H   0.000
H59      6.92601        7.04545       20.29472          1              H   0.000
H60      7.38640        5.60728       19.81799          1              H   0.000
H61      3.16179        4.58114       11.51287          1              H   0.000
H62      4.06567        5.52321       12.44900          1              H   0.000
H63      3.17948        7.05516       20.62703          1              H   0.000
H64     -1.53605        7.53372       14.27478          1              H   0.000
H65     -3.08672        7.32053       14.02026          1              H   0.000
H66      1.91458        8.91224       21.58365          1              H   0.000
H67      7.54551        3.61833       18.20106          1              H   0.000
H68      3.59961        2.88775       14.94198          1              H   0.000
H69      3.29618        3.91266       13.76413          1              H   0.000
H70      6.38101        4.72122       18.14695          1              H   0.000
H71     -0.36808        0.88550       19.43270          1              H   0.000
H72     -0.31880        2.39679       18.89711          1              H   0.000
H73      5.00815        1.39305        9.69059          1              H   0.000
H74      4.82264        0.25912       10.77595          1              H   0.000
H75      0.56725        8.45763       13.99494          1              H   0.000
H76     -0.61121        8.67868       12.93882          1              H   0.000
H77      4.29098        0.00254       19.60346          1              H   0.000
H78     -0.28097        9.48922       20.87116          1              H   0.000
H79      2.16782        3.44521       18.32495          1              H   0.000
H80      3.15075        3.60528       19.59712          1              H   0.000
H81      1.00210        8.33565       18.08185          1              H   0.000
H82      4.41731        1.06357       17.15324          1              H   0.000
H83      3.64085        1.82000       18.29879          1              H   0.000
H84      1.17829        3.57196       10.43933          1              H   0.000
H85      0.14992        5.09429        9.76379          1              H   0.000
H86     -2.87245        5.76554       17.41348          1              H   0.000
H87      1.39676        1.10555       11.21288          1              H   0.000
H88     -2.43600        6.54622       16.04913          1              H   0.000
H89      2.98208        1.11781       11.25057          1              H   0.000
H90     -2.12092        4.05299       10.55468          1              H   0.000
H91      1.62085        9.38229       20.14345          1              H   0.000
H92      7.81518        3.27816       11.42354          1              H   0.000
H93     -3.95190        9.03607       12.77170          1              H   0.000
H94     -4.68440        8.98924       14.17492          1              H   0.000
H95     -4.53043        8.83479       18.78135          1              H   0.000
H96      2.59958        0.02066       17.56876          1              H   0.000
H97      2.83608        0.02882       21.45153          1              H   0.000
H98      7.30790        0.24285       18.14027          1              H   0.000
H99     -2.01924        6.32381        8.84200          1              H   0.000
O1       8.22540        1.52690        8.03434          1              O   0.000
O2       5.47630        1.52230        8.05925          1              O   0.000
O3       2.74764        1.67204        8.10458          1              O   0.000
O4      -0.04878        1.64962        8.08314          1              O   0.000
O5      -4.14315        8.55220        8.12107          1              O   0.000
O6      -0.71516        4.96330        9.23568          1              O   0.000
O7      -1.64943        6.01369        9.72240          1              O   0.000
O8       4.81004        5.24709       17.81915          1              O   0.000
O9       0.54235        3.62074       17.82993          1              O   0.000
O10      2.22889        6.10045       16.04810          1              O   0.000
O11      3.82260        7.28988       19.17424          1              O   0.000
O12     -1.34205        8.28105       11.29322          1              O   0.000
O13      0.44355        3.03894       15.15582          1              O   0.000
O14      2.14633        8.01099       14.26165          1              O   0.000
O15      5.71816        5.53334       15.31968          1              O   0.000
O16      7.09651        3.00674       14.46607          1              O   0.000
O17      7.85652        1.82706       17.92056          1              O   0.000
O18     -1.61307        4.32087       13.84436          1              O   0.000
O19      0.20038        2.22144       10.64785          1              O   0.000
O20      0.14613        6.39714       17.90542          1              O   0.000
O21     -0.10479        6.55357       20.58264          1              O   0.000
O22      2.64375        6.93073       21.48506          1              O   0.000
O23      8.50131        0.74634       15.43663          1              O   0.000
O24     -3.68713        8.95329       17.34680          1              O   0.000
O25     -4.35598        8.40340       13.41714          1              O   0.000
O26      4.40733        6.89566       13.21017          1              O   0.000
O27      5.82449        4.46911       22.18673          1              O   0.000
O28      0.20154        0.37713       15.40066          1              O   0.000
O29      1.49760        2.77759       22.43184          1              O   0.000
O30     -0.73477        3.90980       21.44029          1              O   0.000
O31      4.81060        1.58938       15.40349          1              O   0.000
O32      7.83240        2.82195       21.52362          1              O   0.000
O33      3.24345        4.11306       21.12506          1              O   0.000
O34      6.19940        3.08758       11.90739          1              O   0.000
O35      7.25488        6.17888       20.61586          1              O   0.000
O36      3.88297        4.56370       12.18159          1              O   0.000
O37     -2.26656        6.85414       14.35204          1              O   0.000
O38      7.36640        4.59305       18.28250          1              O   0.000
O39      2.99220        3.62705       14.66701          1              O   0.000
O40      7.01196        0.13077       21.09596          1              O   0.000
O41     -0.91082        1.69813       19.26969          1              O   0.000
O42      4.80844        1.24607       10.65151          1              O   0.000
O43     -0.38834        8.78057       13.89504          1              O   0.000
O44     -1.14157        9.14366       20.51314          1              O   0.000
O45      3.12242        3.34209       18.61230          1              O   0.000
O46      1.73792        8.83271       18.49814          1              O   0.000
O47      3.94416        0.89751       18.00769          1              O   0.000
O48      1.61926        4.46885       10.25833          1              O   0.000
O49     -2.39740        6.57866       17.04477          1              O   0.000
O50      2.19088        0.58587       11.50660          1              O   0.000
O51      8.80249        3.41895       11.29327          1              O   0.000
O52     -5.03424        8.79611       19.65054          1              O   0.000
O53      1.92944        0.20517       21.80923          1              O   0.000
Pd1      5.50230        9.53026       30.00000          1              Pd  0.000
Pd2      5.41625        9.44753        7.00249          1              Pd  0.000
Pd3      1.38809        0.77991        4.55376          1              Pd  0.000
Pd4     -0.00006        1.58841        2.24610          1              Pd  0.000
Pd5     -2.75115        9.53026       30.00000          1              Pd  0.000
Pd6     -2.69301        9.47534        7.01311          1              Pd  0.000
Pd7      4.06984        0.78595        4.55307          1              Pd  0.000
Pd8      2.75109        1.58841        2.24610          1              Pd  0.000
Pd9     -0.00000        9.53026       30.00000          1              Pd  0.000
Pd10     0.00227        9.45181        6.84660          1              Pd  0.000
Pd11     6.89242        0.80779        4.52277          1              Pd  0.000
Pd12     5.50224        1.58841        2.24610          1              Pd  0.000
Pd13     2.75115        9.53026       30.00000          1              Pd  0.000
Pd14     2.70633        9.46381        6.84711          1              Pd  0.000
Pd15     9.60250        0.78406        4.54980          1              Pd  0.000
Pd16     8.25339        1.58841        2.24610          1              Pd  0.000
Pd17     9.62902        2.38257       30.00000          1              Pd  0.000
Pd18    -1.43723        2.50376        6.91302          1              Pd  0.000
Pd19    -0.02362        3.20230        4.56766          1              Pd  0.000
Pd20    -1.37563        3.97097        2.24610          1              Pd  0.000
Pd21     1.37557        2.38257       30.00000          1              Pd  0.000
Pd22     1.37100        2.51890        6.94269          1              Pd  0.000
Pd23     2.75053        3.17032        4.54053          1              Pd  0.000
Pd24     1.37552        3.97097        2.24610          1              Pd  0.000
Pd25     4.12672        2.38257       30.00000          1              Pd  0.000
Pd26     4.10861        2.50599        6.92598          1              Pd  0.000
Pd27     5.49001        3.22209        4.56024          1              Pd  0.000
Pd28     4.12667        3.97097        2.24610          1              Pd  0.000
Pd29     6.87787        2.38257       30.00000          1              Pd  0.000
Pd30     6.85535        2.54857        7.00129          1              Pd  0.000
Pd31     8.23438        3.17299        4.54267          1              Pd  0.000
Pd32     6.87782        3.97097        2.24610          1              Pd  0.000
Pd33     8.25345        4.76513       30.00000          1              Pd  0.000
Pd34     8.20910        4.80964        6.78046          1              Pd  0.000
Pd35    -1.36130        5.56632        4.48758          1              Pd  0.000
Pd36    -2.75121        6.35354        2.24610          1              Pd  0.000
Pd37    -0.00000        4.76513       30.00000          1              Pd  0.000
Pd38    -0.04926        4.85155        6.99940          1              Pd  0.000
Pd39     1.35777        5.59033        4.50587          1              Pd  0.000
Pd40    -0.00006        6.35354        2.24610          1              Pd  0.000
Pd41     2.75115        4.76513       30.00000          1              Pd  0.000
Pd42     2.76398        4.82035        6.84707          1              Pd  0.000
Pd43     4.12275        5.58113        4.48854          1              Pd  0.000
Pd44     2.75109        6.35354        2.24610          1              Pd  0.000
Pd45     5.50230        4.76513       30.00000          1              Pd  0.000
Pd46     5.47053        4.82791        6.79518          1              Pd  0.000
Pd47     6.85372        5.59686        4.49694          1              Pd  0.000
Pd48     5.50224        6.35354        2.24610          1              Pd  0.000
Pd49     6.87787        7.14770       30.00000          1              Pd  0.000
Pd50     6.84077        7.09294        6.80500          1              Pd  0.000
Pd51    -2.76412        7.98630        4.50647          1              Pd  0.000
Pd52    -4.12678        8.73611        2.24610          1              Pd  0.000
Pd53    -1.37558        7.14770       30.00000          1              Pd  0.000
Pd54    -1.36959        7.17149        6.76566          1              Pd  0.000
Pd55     0.00206        7.98406        4.51818          1              Pd  0.000
Pd56    -1.37563        8.73611        2.24610          1              Pd  0.000
Pd57     1.37557        7.14770       30.00000          1              Pd  0.000
Pd58     1.33558        7.15789        6.86971          1              Pd  0.000
Pd59     2.73653        7.98327        4.52785          1              Pd  0.000
Pd60     1.37552        8.73611        2.24610          1              Pd  0.000
Pd61     4.12672        7.14770       30.00000          1              Pd  0.000
Pd62     4.10872        7.14623        6.83259          1              Pd  0.000
Pd63     5.48378        7.97748        4.52154          1              Pd  0.000
Pd64     4.12667        8.73611        2.24610          1              Pd  0.000
end
end

!DATE Mon Jan 01 12:00:00 2000
PBC   11.00460  11.00460  30.00000  90.00000  90.00000 120.00001 (P1)
H1       2.71311        6.41974        5.86896          1              H   0.000
H2       1.02655        4.24370        5.79242          1              H   0.000
H3      -0.00822        1.56685        5.31477          1              H   0.000
H4       5.48447        1.61212        5.26355          1              H   0.000
H5      -2.65035        6.31192        5.70380          1              H   0.000
H6       1.99733        4.38540        9.44868          1              H   0.000
H7       4.14993        4.50563       17.97133          1              H   0.000
H8       0.43769        3.41679       16.86162          1              H   0.000
H9      -0.23103        3.55159       14.64398          1              H   0.000
H10      4.13975        6.52271       18.59146          1              H   0.000
H11      3.11592        7.81123       18.70104          1              H   0.000
H12      2.46596        5.19027       15.74837          1              H   0.000
H13     -1.35895        7.43405       10.80491          1              H   0.000
H14     -2.29531        8.64068       11.25860          1              H   0.000
H15      1.36923        3.28907       14.84210          1              H   0.000
H16      0.30701        4.58700       17.92036          1              H   0.000
H17      4.95419        5.37239       16.83456          1              H   0.000
H18      1.51063        6.05567       16.72138          1              H   0.000
H19      2.13091        7.27701       14.96804          1              H   0.000
H20      6.07496        4.68287       15.00906          1              H   0.000
H21      5.19074        5.93936       14.58567          1              H   0.000
H22      0.02259        1.90672        9.71552          1              H   0.000
H23     -0.71541        2.42459       11.02406          1              H   0.000
H24      6.73396        2.95396       13.57254          1              H   0.000
H25      7.93027        3.55490       14.41498          1              H   0.000
H26      8.13960        1.59103       17.00066          1              H   0.000
H27      8.71474        1.74962       18.46819          1              H   0.000
H28     -1.83000        5.28998       13.96841          1              H   0.000
H29     -1.73451        4.08930       12.90027          1              H   0.000
H30      2.46905        8.83542       14.74019          1              H   0.000
H31      0.08851        6.43985       18.90991          1              H   0.000
H32     -0.80303        6.49562       17.57406          1              H   0.000
H33     -0.60647        7.41489       20.63466          1              H   0.000
H34      0.75793        6.70566       21.03009          1              H   0.000
H35      3.28551        6.90802       22.21640          1              H   0.000
H36      9.50318        0.65687       15.41567          1              H   0.000
H37      8.20824        1.52156       14.90337          1              H   0.000
H38     -3.27534        8.04369       17.22180          1              H   0.000
H39      5.17874        7.52551       13.11227          1              H   0.000
H40      3.60511        7.41001       13.52542          1              H   0.000
H41      4.93334        4.28203       21.79242          1              H   0.000
H42      6.23549        5.19570       21.63683          1              H   0.000
H43      5.15692        8.23774       19.46995          1              H   0.000
H44      0.75299        0.04565       16.17778          1              H   0.000
H45      0.39852        1.35627       15.29365          1              H   0.000
H46      0.61794        3.10295       22.08355          1              H   0.000
H47      1.58468        1.79824       22.21613          1              H   0.000
H48     -0.77675        4.86534       21.20650          1              H   0.000
H49     -1.65697        3.51555       21.39861          1              H   0.000
H50      5.67042        2.04607       15.32947          1              H   0.000
H51      4.87563        0.78472       14.81859          1              H   0.000
H52      7.58300        1.87811       21.38617          1              H   0.000
H53      7.02602        3.32720       21.84626          1              H   0.000
H54      2.57303        3.54689       21.68542          1              H   0.000
H55      2.90294        5.03408       21.20203          1              H   0.000
H56     -4.17670        9.38301       21.10745          1              H   0.000
H57      5.41830        3.72292       11.95866          1              H   0.000
H58      5.74888        2.25807       11.53060          1              H   0.000
H59      6.92659        7.04492       20.29184          1              H   0.000
H60      7.38599        5.60608       19.81644          1              H   0.000
H61      3.12373        4.58726       11.53354          1              H   0.000
H62      4.04942        5.52848       12.45060          1              H   0.000
H63      3.17935        7.05585       20.62569          1              H   0.000
H64     -1.53575        7.53202       14.27469          1              H   0.000
H65     -3.08593        7.32037       14.01895          1              H   0.000
H66      1.91464        8.91334       21.58152          1              H   0.000
H67      7.54482        3.61717       18.19816          1              H   0.000
H68      3.59798        2.88889       14.93325          1              H   0.000
H69      3.28861        3.91949       13.76049          1              H   0.000
H70      6.38006        4.72055       18.14398          1              H   0.000
H71     -0.36392        0.88578       19.42516          1              H   0.000
H72     -0.31590        2.39837       18.89106          1              H   0.000
H73      5.02004        1.39099        9.68931          1              H   0.000
H74      4.81148        0.24068       10.75821          1              H   0.000
H75      0.57016        8.45586       13.99430          1              H   0.000
H76     -0.61341        8.67863       12.94157          1              H   0.000
H77      4.28963        0.00247       19.60324          1              H   0.000
H78     -0.28123        9.48907       20.87012          1              H   0.000
H79      2.16798        3.44767       18.32525          1              H   0.000
H80      3.15182        3.60632       19.59602          1              H   0.000
H81      1.00257        8.33616       18.07967          1              H   0.000
H82      4.41071        1.06331       17.15126          1              H   0.000
H83      3.63943        1.82013       18.29974          1              H   0.000
H84      1.14355        3.56046       10.50002          1              H   0.000
H85      0.07080        5.07661        9.81712          1              H   0.000
H86     -2.87364        5.76531       17.41441          1              H   0.000
H87      1.40375        1.12933       11.22960          1              H   0.000
H88     -2.43696        6.54424       16.04878          1              H   0.000
H89      2.99581        1.14064       11.24325          1              H   0.000
H90     -2.12115        3.98104       10.57866          1              H   0.000
H91      1.62060        9.38263       20.14116          1              H   0.000
H92      7.79268        3.24818       11.45975          1              H   0.000
H93     -3.94443        9.05183       12.77777          1              H   0.000
H94     -4.68354        8.99351       14.17461          1              H   0.000
H95     -4.52925        8.83457       18.77595          1              H   0.000
H96      2.60054        0.02102       17.56746          1              H   0.000
H97      2.83491        0.02832       21.45075          1              H   0.000
H98      7.30947        0.24271       18.13972          1              H   0.000
H99     -2.03375        6.33072        8.83551          1              H   0.000
O1       8.22266        1.52833        8.03405          1              O   0.000
O2       5.47647        1.52722        8.05444          1              O   0.000
O3       2.74860        1.67096        8.10761          1              O   0.000
O4      -0.04932        1.65259        8.09066          1              O   0.000
O5      -4.14634        8.55445        8.11979          1              O   0.000
O6      -0.79337        4.93499        9.29320          1              O   0.000
O7      -1.70722        6.01835        9.73211          1              O   0.000
O8       4.80982        5.24905       17.81867          1              O   0.000
O9       0.54221        3.62457       17.83233          1              O   0.000
O10      2.23331        6.09718       16.04905          1              O   0.000
O11      3.82305        7.29015       19.17369          1              O   0.000
O12     -1.37091        8.28471       11.29813          1              O   0.000
O13      0.44925        3.03933       15.16061          1              O   0.000
O14      2.14953        8.01057       14.26522          1              O   0.000
O15      5.71606        5.54185       15.32325          1              O   0.000
O16      7.08639        3.01810       14.50762          1              O   0.000
O17      7.85661        1.82676       17.92051          1              O   0.000
O18     -1.61972        4.31035       13.86195          1              O   0.000
O19      0.18091        2.18767       10.66403          1              O   0.000
O20      0.14516        6.39911       17.90410          1              O   0.000
O21     -0.10505        6.55319       20.58266          1              O   0.000
O22      2.64416        6.93141       21.48382          1              O   0.000
O23      8.50508        0.74630       15.43814          1              O   0.000
O24     -3.68521        8.95306       17.34327          1              O   0.000
O25     -4.35254        8.41308       13.41363          1              O   0.000
O26      4.40694        6.89991       13.20853          1              O   0.000
O27      5.82416        4.46915       22.18566          1              O   0.000
O28      0.20332        0.37852       15.40076          1              O   0.000
O29      1.49579        2.77629       22.43271          1              O   0.000
O30     -0.73529        3.90978       21.44072          1              O   0.000
O31      4.80236        1.58597       15.40799          1              O   0.000
O32      7.83209        2.82297       21.52063          1              O   0.000
O33      3.24147        4.11296       21.12689          1              O   0.000
O34      6.17047        3.06683       11.95428          1              O   0.000
O35      7.25464        6.17842       20.61382          1              O   0.000
O36      3.86059        4.56959       12.18521          1              O   0.000
O37     -2.26670        6.85250       14.35016          1              O   0.000
O38      7.36536        4.59190       18.28057          1              O   0.000
O39      2.99136        3.63117       14.66522          1              O   0.000
O40      7.01303        0.13224       21.09352          1              O   0.000
O41     -0.90697        1.69862       19.26356          1              O   0.000
O42      4.81527        1.23027       10.64649          1              O   0.000
O43     -0.38540        8.77900       13.89700          1              O   0.000
O44     -1.14212        9.14358       20.51298          1              O   0.000
O45      3.12276        3.34426       18.61184          1              O   0.000
O46      1.73784        8.83271       18.49753          1              O   0.000
O47      3.94239        0.89791       18.00899          1              O   0.000
O48      1.55846        4.46951       10.32376          1              O   0.000
O49     -2.39777        6.57748       17.04454          1              O   0.000
O50      2.20454        0.62424       11.53220          1              O   0.000
O51      8.78275        3.36921       11.33424          1              O   0.000
O52     -5.03328        8.79751       19.64511          1              O   0.000
O53      1.92802        0.20442       21.80759          1              O   0.000
Pd1      5.50230        9.53026       30.00000          1              Pd  0.000
Pd2      5.41497        9.45219        7.00199          1              Pd  0.000
Pd3      1.38683        0.78253        4.55503          1              Pd  0.000
Pd4     -0.00006        1.58841        2.24610          1              Pd  0.000
Pd5     -2.75115        9.53026       30.00000          1              Pd  0.000
Pd6     -2.69573        9.47733        7.01172          1              Pd  0.000
Pd7      4.06847        0.78689        4.55266          1              Pd  0.000
Pd8      2.75109        1.58841        2.24610          1              Pd  0.000
Pd9     -0.00000        9.53026       30.00000          1              Pd  0.000
Pd10     0.00096        9.45401        6.84469          1              Pd  0.000
Pd11     6.89224        0.80876        4.52114          1              Pd  0.000
Pd12     5.50224        1.58841        2.24610          1              Pd  0.000
Pd13     2.75115        9.53026       30.00000          1              Pd  0.000
Pd14     2.70518        9.46607        6.84576          1              Pd  0.000
Pd15     9.60269        0.78679        4.55029          1              Pd  0.000
Pd16     8.25339        1.58841        2.24610          1              Pd  0.000
Pd17     9.62902        2.38257       30.00000          1              Pd  0.000
Pd18    -1.43667        2.50700        6.91819          1              Pd  0.000
Pd19    -0.02227        3.20555        4.57370          1              Pd  0.000
Pd20    -1.37563        3.97097        2.24610          1              Pd  0.000
Pd21     1.37557        2.38257       30.00000          1              Pd  0.000
Pd22     1.37006        2.52419        6.95376          1              Pd  0.000
Pd23     2.74915        3.17144        4.54207          1              Pd  0.000
Pd24     1.37552        3.97097        2.24610          1              Pd  0.000
Pd25     4.12672        2.38257       30.00000          1              Pd  0.000
Pd26     4.10600        2.50851        6.92606          1              Pd  0.000
Pd27     5.48934        3.22348        4.55920          1              Pd  0.000
Pd28     4.12667        3.97097        2.24610          1              Pd  0.000
Pd29     6.87787        2.38257       30.00000          1              Pd  0.000
Pd30     6.85568        2.54971        6.99549          1              Pd  0.000
Pd31     8.23559        3.17457        4.54332          1              Pd  0.000
Pd32     6.87782        3.97097        2.24610          1              Pd  0.000
Pd33     8.25345        4.76513       30.00000          1              Pd  0.000
Pd34     8.20970        4.81193        6.78203          1              Pd  0.000
Pd35    -1.36072        5.56744        4.49035          1              Pd  0.000
Pd36    -2.75121        6.35354        2.24610          1              Pd  0.000
Pd37    -0.00000        4.76513       30.00000          1              Pd  0.000
Pd38    -0.05319        4.85227        7.01666          1              Pd  0.000
Pd39     1.35615        5.58975        4.50910          1              Pd  0.000
Pd40    -0.00006        6.35354        2.24610          1              Pd  0.000
Pd41     2.75115        4.76513       30.00000          1              Pd  0.000
Pd42     2.76119        4.82375        6.84944          1              Pd  0.000
Pd43     4.12186        5.58201        4.48872          1              Pd  0.000
Pd44     2.75109        6.35354        2.24610          1              Pd  0.000
Pd45     5.50230        4.76513       30.00000          1              Pd  0.000
Pd46     5.46903        4.82917        6.79440          1              Pd  0.000
Pd47     6.85386        5.59769        4.49753          1              Pd  0.000
Pd48     5.50224        6.35354        2.24610          1              Pd  0.000
Pd49     6.87787        7.14770       30.00000          1              Pd  0.000
Pd50     6.83911        7.09430        6.80425          1              Pd  0.000
Pd51    -2.76475        7.98745        4.50769          1              Pd  0.000
Pd52    -4.12678        8.73611        2.24610          1              Pd  0.000
Pd53    -1.37558        7.14770       30.00000          1              Pd  0.000
Pd54    -1.36931        7.17274        6.77019          1              Pd  0.000
Pd55     0.00109        7.98425        4.51878          1              Pd  0.000
Pd56    -1.37563        8.73611        2.24610          1              Pd  0.000
Pd57     1.37557        7.14770       30.00000          1              Pd  0.000
Pd58     1.33358        7.15929        6.87075          1              Pd  0.000
Pd59     2.73576        7.98437        4.52743          1              Pd  0.000
Pd60     1.37552        8.73611        2.24610          1              Pd  0.000
Pd61     4.12672        7.14770       30.00000          1              Pd  0.000
Pd62     4.10764        7.14879        6.83188          1              Pd  0.000
Pd63     5.48326        7.97917        4.52122          1              Pd  0.000
Pd64     4.12667        8.73611        2.24610          1              Pd  0.000
end
end
