# Supplementary material for: Intentional Formation of Persistent Surface Redox Mediators by Adsorption of Polyconjugated Carbonyl Complexes to Pd Nanoparticles
Source: J Am Chem Soc. 2025 Apr 4;147(20):16885–900. doi: 10.1021/jacs.4c15874 (PMC12100725; doi:10.1021/jacs.4c15874)
Supplement: Supplementary file 2 [file ja4c15874_si_002.zip › Structures/Heterogeneous/Surface_Reactions/NoMediator/SecondProtonElectronTransfer/FormationofH2O2/P.res]

TITL CONTCAR
CELL 0.0000 11.0046 11.0046 30.0000 90.0000 90.0000 120.0000
LATT -1
SFAC H O Pd
 H    1    0.58335    0.67362    0.19563    1.00000    0.00000
 H    1    0.31593    0.44529    0.19308    1.00000    0.00000
 H    1    0.08146    0.16441    0.17716    1.00000    0.00000
 H    1    0.58296    0.16916    0.17545    1.00000    0.00000
 H    1    0.09031    0.66230    0.19013    1.00000    0.00000
 H    1    0.41158    0.46016    0.31496    1.00000    0.00000
 H    1    0.61349    0.47277    0.59904    1.00000    0.00000
 H    1    0.21903    0.35852    0.56205    1.00000    0.00000
 H    1    0.16534    0.37266    0.48813    1.00000    0.00000
 H    1    0.71839    0.68442    0.61972    1.00000    0.00000
 H    1    0.69296    0.81962    0.62337    1.00000    0.00000
 H    1    0.49639    0.54461    0.52495    1.00000    0.00000
 H    1    0.26653    0.78005    0.36016    1.00000    0.00000
 H    1    0.24475    0.90666    0.37529    1.00000    0.00000
 H    1    0.29698    0.34512    0.49474    1.00000    0.00000
 H    1    0.26855    0.48131    0.59735    1.00000    0.00000
 H    1    0.73205    0.56372    0.56115    1.00000    0.00000
 H    1    0.45498    0.63542    0.55738    1.00000    0.00000
 H    1    0.57542    0.76357    0.49893    1.00000    0.00000
 H    1    0.79772    0.49137    0.50030    1.00000    0.00000
 H    1    0.78329    0.62321    0.48619    1.00000    0.00000
 H    1    0.10209    0.20007    0.32385    1.00000    0.00000
 H    1    0.06219    0.25441    0.36747    1.00000    0.00000
 H    1    0.76690    0.30996    0.45242    1.00000    0.00000
 H    1    0.90714    0.37301    0.48050    1.00000    0.00000
 H    1    0.82313    0.16694    0.56669    1.00000    0.00000
 H    1    0.88371    0.18359    0.61561    1.00000    0.00000
 H    1    0.11124    0.55507    0.46561    1.00000    0.00000
 H    1    0.05693    0.42909    0.43001    1.00000    0.00000
 H    1    0.68791    0.92709    0.49134    1.00000    0.00000
 H    1    0.34591    0.67573    0.63033    1.00000    0.00000
 H    1    0.26782    0.68158    0.58580    1.00000    0.00000
 H    1    0.33391    0.77804    0.68782    1.00000    0.00000
 H    1    0.42068    0.70362    0.70100    1.00000    0.00000
 H    1    0.66098    0.72485    0.74055    1.00000    0.00000
 H    1    0.89803    0.06892    0.51386    1.00000    0.00000
 H    1    0.82572    0.15966    0.49678    1.00000    0.00000
 H    1    0.12437    0.84402    0.57406    1.00000    0.00000
 H    1    0.86542    0.78964    0.43708    1.00000    0.00000
 H    1    0.71636    0.77752    0.45085    1.00000    0.00000
 H    1    0.67295    0.44931    0.72641    1.00000    0.00000
 H    1    0.83922    0.54518    0.72123    1.00000    0.00000
 H    1    0.90080    0.86438    0.64900    1.00000    0.00000
 H    1    0.07082    0.00479    0.53926    1.00000    0.00000
 H    1    0.10737    0.14231    0.50979    1.00000    0.00000
 H    1    0.21895    0.32559    0.73612    1.00000    0.00000
 H    1    0.23835    0.18869    0.74054    1.00000    0.00000
 H    1    0.18467    0.51051    0.70688    1.00000    0.00000
 H    1    0.03387    0.36888    0.71329    1.00000    0.00000
 H    1    0.62262    0.21469    0.51098    1.00000    0.00000
 H    1    0.48422    0.08234    0.49395    1.00000    0.00000
 H    1    0.78761    0.19707    0.71287    1.00000    0.00000
 H    1    0.81302    0.34912    0.72821    1.00000    0.00000
 H    1    0.41990    0.37217    0.72285    1.00000    0.00000
 H    1    0.52790    0.52822    0.70673    1.00000    0.00000
 H    1    0.11273    0.98455    0.70358    1.00000    0.00000
 H    1    0.68769    0.39064    0.39862    1.00000    0.00000
 H    1    0.64088    0.23694    0.38435    1.00000    0.00000
 H    1    0.99904    0.73922    0.67639    1.00000    0.00000
 H    1    0.96529    0.58824    0.66055    1.00000    0.00000
 H    1    0.52453    0.48134    0.38445    1.00000    0.00000
 H    1    0.65802    0.58010    0.41502    1.00000    0.00000
 H    1    0.65909    0.74036    0.68752    1.00000    0.00000
 H    1    0.25561    0.79033    0.47582    1.00000    0.00000
 H    1    0.10364    0.76812    0.46730    1.00000    0.00000
 H    1    0.64162    0.93527    0.71938    1.00000    0.00000
 H    1    0.87538    0.37955    0.60661    1.00000    0.00000
 H    1    0.47852    0.30313    0.49778    1.00000    0.00000
 H    1    0.50447    0.41127    0.45868    1.00000    0.00000
 H    1    0.82742    0.49532    0.60480    1.00000    0.00000
 H    1    0.01340    0.09294    0.64751    1.00000    0.00000
 H    1    0.09712    0.25166    0.62970    1.00000    0.00000
 H    1    0.52915    0.14596    0.32298    1.00000    0.00000
 H    1    0.44985    0.02525    0.35861    1.00000    0.00000
 H    1    0.49544    0.88726    0.46648    1.00000    0.00000
 H    1    0.39958    0.91064    0.43139    1.00000    0.00000
 H    1    0.38993    0.00026    0.65344    1.00000    0.00000
 H    1    0.47228    0.99568    0.69567    1.00000    0.00000
 H    1    0.37789    0.36176    0.61084    1.00000    0.00000
 H    1    0.47561    0.37841    0.65320    1.00000    0.00000
 H    1    0.52846    0.87470    0.60266    1.00000    0.00000
 H    1    0.45659    0.11157    0.57171    1.00000    0.00000
 H    1    0.42621    0.19098    0.60999    1.00000    0.00000
 H    1    0.29071    0.37359    0.35000    1.00000    0.00000
 H    1    0.27278    0.53268    0.32724    1.00000    0.00000
 H    1    0.04134    0.60495    0.58048    1.00000    0.00000
 H    1    0.18681    0.11850    0.37432    1.00000    0.00000
 H    1    0.12189    0.68668    0.53496    1.00000    0.00000
 H    1    0.33208    0.11969    0.37478    1.00000    0.00000
 H    1    0.01611    0.41773    0.35262    1.00000    0.00000
 H    1    0.63952    0.98451    0.67137    1.00000    0.00000
 H    1    0.87854    0.34083    0.38199    1.00000    0.00000
 H    1    0.11646    0.94980    0.42593    1.00000    0.00000
 H    1    0.04624    0.94368    0.47249    1.00000    0.00000
 H    1    0.05192    0.92700    0.62586    1.00000    0.00000
 H    1    0.23742    0.00221    0.58558    1.00000    0.00000
 H    1    0.25910    0.00297    0.71503    1.00000    0.00000
 H    1    0.67695    0.02547    0.60466    1.00000    0.00000
 H    1    0.14733    0.66428    0.29452    1.00000    0.00000
 O    2    0.82739    0.16037    0.26780    1.00000    0.00000
 O    2    0.57778    0.16025    0.26848    1.00000    0.00000
 O    2    0.33743    0.17533    0.27025    1.00000    0.00000
 O    2    0.08222    0.17340    0.26969    1.00000    0.00000
 O    2    0.07202    0.89761    0.27066    1.00000    0.00000
 O    2    0.18682    0.51782    0.30977    1.00000    0.00000
 O    2    0.16061    0.63150    0.32440    1.00000    0.00000
 O    2    0.71246    0.55078    0.59396    1.00000    0.00000
 O    2    0.23943    0.38032    0.59441    1.00000    0.00000
 O    2    0.52283    0.63977    0.53497    1.00000    0.00000
 O    2    0.72988    0.76495    0.63912    1.00000    0.00000
 O    2    0.31008    0.86931    0.37660    1.00000    0.00000
 O    2    0.20028    0.31891    0.50535    1.00000    0.00000
 O    2    0.61560    0.84054    0.47551    1.00000    0.00000
 O    2    0.81017    0.58150    0.51078    1.00000    0.00000
 O    2    0.80229    0.31669    0.48359    1.00000    0.00000
 O    2    0.80978    0.19168    0.59735    1.00000    0.00000
 O    2    0.07895    0.45228    0.46206    1.00000    0.00000
 O    2    0.13121    0.22955    0.35547    1.00000    0.00000
 O    2    0.34892    0.67145    0.59680    1.00000    0.00000
 O    2    0.33426    0.68762    0.68609    1.00000    0.00000
 O    2    0.60393    0.72731    0.71613    1.00000    0.00000
 O    2    0.81202    0.07831    0.51460    1.00000    0.00000
 O    2    0.13484    0.93944    0.57811    1.00000    0.00000
 O    2    0.04587    0.88278    0.44712    1.00000    0.00000
 O    2    0.76246    0.72400    0.44028    1.00000    0.00000
 O    2    0.76372    0.46894    0.73952    1.00000    0.00000
 O    2    0.03833    0.03972    0.51336    1.00000    0.00000
 O    2    0.28158    0.29131    0.74776    1.00000    0.00000
 O    2    0.13831    0.41025    0.71469    1.00000    0.00000
 O    2    0.51960    0.16641    0.51360    1.00000    0.00000
 O    2    0.85982    0.29621    0.71735    1.00000    0.00000
 O    2    0.51034    0.43157    0.70423    1.00000    0.00000
 O    2    0.72162    0.32180    0.39848    1.00000    0.00000
 O    2    0.98338    0.64829    0.68713    1.00000    0.00000
 O    2    0.59056    0.47948    0.40617    1.00000    0.00000
 O    2    0.15354    0.71903    0.47834    1.00000    0.00000
 O    2    0.91021    0.48182    0.60935    1.00000    0.00000
 O    2    0.46234    0.38101    0.48884    1.00000    0.00000
 O    2    0.64422    0.01388    0.70312    1.00000    0.00000
 O    2    0.00670    0.17823    0.64212    1.00000    0.00000
 O    2    0.50211    0.12909    0.35488    1.00000    0.00000
 O    2    0.42556    0.92117    0.46323    1.00000    0.00000
 O    2    0.37593    0.95943    0.68377    1.00000    0.00000
 O    2    0.45922    0.35091    0.62039    1.00000    0.00000
 O    2    0.62132    0.92681    0.61658    1.00000    0.00000
 O    2    0.40536    0.09422    0.60030    1.00000    0.00000
 O    2    0.37611    0.46898    0.34413    1.00000    0.00000
 O    2    0.12720    0.69017    0.56815    1.00000    0.00000
 O    2    0.23308    0.06550    0.38441    1.00000    0.00000
 O    2    0.97486    0.35353    0.37781    1.00000    0.00000
 O    2    0.00418    0.92311    0.65484    1.00000    0.00000
 O    2    0.18593    0.02145    0.72692    1.00000    0.00000
Pd    3    0.00000    0.00000    0.00000    1.00000    0.00000
Pd    3    0.98797    0.99181    0.23340    1.00000    0.00000
Pd    3    0.16708    0.08211    0.15183    1.00000    0.00000
Pd    3    0.08333    0.16667    0.07487    1.00000    0.00000
Pd    3    0.25000    0.00000    0.00000    1.00000    0.00000
Pd    3    0.25226    0.99445    0.23372    1.00000    0.00000
Pd    3    0.41099    0.08257    0.15176    1.00000    0.00000
Pd    3    0.33333    0.16667    0.07487    1.00000    0.00000
Pd    3    0.50000    0.00000    0.00000    1.00000    0.00000
Pd    3    0.49609    0.99200    0.22816    1.00000    0.00000
Pd    3    0.66874    0.08486    0.15070    1.00000    0.00000
Pd    3    0.58333    0.16667    0.07487    1.00000    0.00000
Pd    3    0.75000    0.00000    0.00000    1.00000    0.00000
Pd    3    0.74246    0.99326    0.22819    1.00000    0.00000
Pd    3    0.91389    0.08256    0.15168    1.00000    0.00000
Pd    3    0.83333    0.16667    0.07487    1.00000    0.00000
Pd    3    0.00000    0.25000    0.00000    1.00000    0.00000
Pd    3    0.00098    0.26306    0.23061    1.00000    0.00000
Pd    3    0.16615    0.33635    0.15246    1.00000    0.00000
Pd    3    0.08333    0.41667    0.07487    1.00000    0.00000
Pd    3    0.25000    0.25000    0.00000    1.00000    0.00000
Pd    3    0.25693    0.26486    0.23179    1.00000    0.00000
Pd    3    0.41621    0.33278    0.15140    1.00000    0.00000
Pd    3    0.33333    0.41667    0.07487    1.00000    0.00000
Pd    3    0.50000    0.25000    0.00000    1.00000    0.00000
Pd    3    0.50472    0.26322    0.23087    1.00000    0.00000
Pd    3    0.66794    0.33824    0.15197    1.00000    0.00000
Pd    3    0.58333    0.41667    0.07487    1.00000    0.00000
Pd    3    0.75000    0.25000    0.00000    1.00000    0.00000
Pd    3    0.75675    0.26754    0.23318    1.00000    0.00000
Pd    3    0.91493    0.33310    0.15144    1.00000    0.00000
Pd    3    0.83333    0.41667    0.07487    1.00000    0.00000
Pd    3    0.00000    0.50000    0.00000    1.00000    0.00000
Pd    3    0.99848    0.50491    0.22607    1.00000    0.00000
Pd    3    0.16844    0.58419    0.14968    1.00000    0.00000
Pd    3    0.08333    0.66667    0.07487    1.00000    0.00000
Pd    3    0.25000    0.50000    0.00000    1.00000    0.00000
Pd    3    0.24974    0.50914    0.23389    1.00000    0.00000
Pd    3    0.41650    0.58653    0.15030    1.00000    0.00000
Pd    3    0.33333    0.66667    0.07487    1.00000    0.00000
Pd    3    0.50000    0.50000    0.00000    1.00000    0.00000
Pd    3    0.50399    0.50615    0.22831    1.00000    0.00000
Pd    3    0.66741    0.58571    0.14962    1.00000    0.00000
Pd    3    0.58333    0.66667    0.07487    1.00000    0.00000
Pd    3    0.75000    0.50000    0.00000    1.00000    0.00000
Pd    3    0.75034    0.50672    0.22648    1.00000    0.00000
Pd    3    0.91650    0.58736    0.14992    1.00000    0.00000
Pd    3    0.83333    0.66667    0.07487    1.00000    0.00000
Pd    3    0.00000    0.75000    0.00000    1.00000    0.00000
Pd    3    0.99368    0.74440    0.22681    1.00000    0.00000
Pd    3    0.16782    0.83811    0.15026    1.00000    0.00000
Pd    3    0.08333    0.91667    0.07487    1.00000    0.00000
Pd    3    0.25000    0.75000    0.00000    1.00000    0.00000
Pd    3    0.25188    0.75263    0.22567    1.00000    0.00000
Pd    3    0.41899    0.83778    0.15063    1.00000    0.00000
Pd    3    0.33333    0.91667    0.07487    1.00000    0.00000
Pd    3    0.50000    0.75000    0.00000    1.00000    0.00000
Pd    3    0.49679    0.75122    0.22902    1.00000    0.00000
Pd    3    0.66750    0.83779    0.15091    1.00000    0.00000
Pd    3    0.58333    0.91667    0.07487    1.00000    0.00000
Pd    3    0.75000    0.75000    0.00000    1.00000    0.00000
Pd    3    0.74832    0.75011    0.22773    1.00000    0.00000
Pd    3    0.91689    0.83725    0.15071    1.00000    0.00000
Pd    3    0.83333    0.91667    0.07487    1.00000    0.00000
END
