# Supplementary material for: Intentional Formation of Persistent Surface Redox Mediators by Adsorption of Polyconjugated Carbonyl Complexes to Pd Nanoparticles
Source: J Am Chem Soc. 2025 Apr 4;147(20):16885–900. doi: 10.1021/jacs.4c15874 (PMC12100725; doi:10.1021/jacs.4c15874)
Supplement: Supplementary file 2 [file ja4c15874_si_002.zip › Structures/Heterogeneous/Surface_Reactions/NoMediator/SecondProtonElectronTransfer/FormationofH2O2/R.res]

TITL CONTCAR
CELL 0.0000 11.0046 11.0046 30.0000 90.0000 90.0000 120.0000
LATT -1
SFAC H O Pd
 H    1    0.58537    0.66783    0.19553    1.00000    0.00000
 H    1    0.33047    0.41944    0.18867    1.00000    0.00000
 H    1    0.08096    0.16321    0.17628    1.00000    0.00000
 H    1    0.58292    0.16776    0.17556    1.00000    0.00000
 H    1    0.09737    0.66560    0.18972    1.00000    0.00000
 H    1    0.42749    0.59309    0.25913    1.00000    0.00000
 H    1    0.61493    0.47317    0.59864    1.00000    0.00000
 H    1    0.21974    0.36094    0.56076    1.00000    0.00000
 H    1    0.16667    0.37450    0.48538    1.00000    0.00000
 H    1    0.72007    0.68593    0.61908    1.00000    0.00000
 H    1    0.69484    0.82114    0.62308    1.00000    0.00000
 H    1    0.49635    0.54566    0.52395    1.00000    0.00000
 H    1    0.27165    0.78524    0.35497    1.00000    0.00000
 H    1    0.23647    0.90089    0.37225    1.00000    0.00000
 H    1    0.29621    0.34546    0.49380    1.00000    0.00000
 H    1    0.27044    0.48305    0.59635    1.00000    0.00000
 H    1    0.73278    0.56137    0.56041    1.00000    0.00000
 H    1    0.45637    0.63721    0.55649    1.00000    0.00000
 H    1    0.57276    0.76395    0.49683    1.00000    0.00000
 H    1    0.79776    0.48733    0.49816    1.00000    0.00000
 H    1    0.78301    0.61991    0.48574    1.00000    0.00000
 H    1    0.10291    0.20886    0.32397    1.00000    0.00000
 H    1    0.06554    0.26968    0.36609    1.00000    0.00000
 H    1    0.77157    0.30550    0.44740    1.00000    0.00000
 H    1    0.91146    0.37160    0.47518    1.00000    0.00000
 H    1    0.82379    0.16689    0.56549    1.00000    0.00000
 H    1    0.88591    0.18471    0.61434    1.00000    0.00000
 H    1    0.11594    0.56110    0.46286    1.00000    0.00000
 H    1    0.06865    0.44438    0.42467    1.00000    0.00000
 H    1    0.68605    0.92673    0.48927    1.00000    0.00000
 H    1    0.34760    0.67734    0.63018    1.00000    0.00000
 H    1    0.27073    0.68393    0.58546    1.00000    0.00000
 H    1    0.33448    0.77916    0.68781    1.00000    0.00000
 H    1    0.42141    0.70488    0.70095    1.00000    0.00000
 H    1    0.66260    0.72591    0.74020    1.00000    0.00000
 H    1    0.89618    0.06786    0.51284    1.00000    0.00000
 H    1    0.82448    0.15831    0.49495    1.00000    0.00000
 H    1    0.12652    0.84522    0.57359    1.00000    0.00000
 H    1    0.86524    0.78768    0.43746    1.00000    0.00000
 H    1    0.71509    0.77454    0.44973    1.00000    0.00000
 H    1    0.67421    0.45101    0.72594    1.00000    0.00000
 H    1    0.84065    0.54669    0.72064    1.00000    0.00000
 H    1    0.90293    0.86599    0.64859    1.00000    0.00000
 H    1    0.07222    0.00665    0.53876    1.00000    0.00000
 H    1    0.10693    0.14344    0.50909    1.00000    0.00000
 H    1    0.21918    0.32676    0.73593    1.00000    0.00000
 H    1    0.23876    0.18996    0.74041    1.00000    0.00000
 H    1    0.18509    0.51143    0.70651    1.00000    0.00000
 H    1    0.03405    0.36963    0.71223    1.00000    0.00000
 H    1    0.62727    0.21640    0.50922    1.00000    0.00000
 H    1    0.48710    0.08481    0.49328    1.00000    0.00000
 H    1    0.78781    0.19830    0.71186    1.00000    0.00000
 H    1    0.81368    0.35073    0.72697    1.00000    0.00000
 H    1    0.42077    0.37350    0.72272    1.00000    0.00000
 H    1    0.52885    0.52937    0.70652    1.00000    0.00000
 H    1    0.11394    0.98637    0.70322    1.00000    0.00000
 H    1    0.69356    0.39041    0.39686    1.00000    0.00000
 H    1    0.64661    0.23836    0.38114    1.00000    0.00000
 H    1    0.00122    0.74012    0.67607    1.00000    0.00000
 H    1    0.96727    0.58924    0.66008    1.00000    0.00000
 H    1    0.53081    0.46552    0.38412    1.00000    0.00000
 H    1    0.66027    0.57117    0.41549    1.00000    0.00000
 H    1    0.66040    0.74126    0.68720    1.00000    0.00000
 H    1    0.25716    0.79377    0.47491    1.00000    0.00000
 H    1    0.10482    0.77055    0.46672    1.00000    0.00000
 H    1    0.64283    0.93628    0.71920    1.00000    0.00000
 H    1    0.87781    0.38114    0.60590    1.00000    0.00000
 H    1    0.47852    0.30295    0.49936    1.00000    0.00000
 H    1    0.50599    0.40779    0.45937    1.00000    0.00000
 H    1    0.82973    0.49663    0.60417    1.00000    0.00000
 H    1    0.01596    0.09516    0.64689    1.00000    0.00000
 H    1    0.09942    0.25338    0.62862    1.00000    0.00000
 H    1    0.51991    0.14826    0.32371    1.00000    0.00000
 H    1    0.44440    0.02753    0.35911    1.00000    0.00000
 H    1    0.49500    0.88940    0.46450    1.00000    0.00000
 H    1    0.39901    0.91312    0.42965    1.00000    0.00000
 H    1    0.39103    0.00139    0.65344    1.00000    0.00000
 H    1    0.47304    0.99672    0.69571    1.00000    0.00000
 H    1    0.37904    0.36276    0.61017    1.00000    0.00000
 H    1    0.47574    0.37915    0.65288    1.00000    0.00000
 H    1    0.53054    0.87553    0.60253    1.00000    0.00000
 H    1    0.46068    0.11260    0.57187    1.00000    0.00000
 H    1    0.42800    0.19191    0.60964    1.00000    0.00000
 H    1    0.30602    0.37569    0.34939    1.00000    0.00000
 H    1    0.39538    0.53458    0.33918    1.00000    0.00000
 H    1    0.04410    0.60657    0.57963    1.00000    0.00000
 H    1    0.17129    0.11314    0.37235    1.00000    0.00000
 H    1    0.12489    0.68910    0.53423    1.00000    0.00000
 H    1    0.31556    0.11418    0.37381    1.00000    0.00000
 H    1    0.02670    0.42473    0.34176    1.00000    0.00000
 H    1    0.64024    0.98552    0.67120    1.00000    0.00000
 H    1    0.88810    0.35631    0.37332    1.00000    0.00000
 H    1    0.11004    0.94776    0.42415    1.00000    0.00000
 H    1    0.04571    0.94408    0.47183    1.00000    0.00000
 H    1    0.05410    0.92852    0.62548    1.00000    0.00000
 H    1    0.23957    0.00326    0.58511    1.00000    0.00000
 H    1    0.26015    0.00486    0.71492    1.00000    0.00000
 H    1    0.67888    0.02657    0.60428    1.00000    0.00000
 H    1    0.10534    0.65207    0.30085    1.00000    0.00000
 O    2    0.82940    0.16095    0.26809    1.00000    0.00000
 O    2    0.57766    0.15866    0.26901    1.00000    0.00000
 O    2    0.33631    0.17200    0.26926    1.00000    0.00000
 O    2    0.08306    0.17285    0.26914    1.00000    0.00000
 O    2    0.07340    0.89432    0.27046    1.00000    0.00000
 O    2    0.18654    0.53080    0.30058    1.00000    0.00000
 O    2    0.20255    0.67116    0.30532    1.00000    0.00000
 O    2    0.71366    0.55112    0.59326    1.00000    0.00000
 O    2    0.24104    0.38208    0.59310    1.00000    0.00000
 O    2    0.52241    0.64121    0.53348    1.00000    0.00000
 O    2    0.73165    0.76606    0.63867    1.00000    0.00000
 O    2    0.30315    0.86569    0.37515    1.00000    0.00000
 O    2    0.19936    0.32109    0.50373    1.00000    0.00000
 O    2    0.61309    0.84071    0.47338    1.00000    0.00000
 O    2    0.80968    0.57605    0.50976    1.00000    0.00000
 O    2    0.80708    0.31195    0.47860    1.00000    0.00000
 O    2    0.81166    0.19235    0.59621    1.00000    0.00000
 O    2    0.08509    0.45940    0.45718    1.00000    0.00000
 O    2    0.13059    0.23762    0.35546    1.00000    0.00000
 O    2    0.35156    0.67368    0.59668    1.00000    0.00000
 O    2    0.33497    0.68883    0.68605    1.00000    0.00000
 O    2    0.60532    0.72820    0.71582    1.00000    0.00000
 O    2    0.81045    0.07748    0.51332    1.00000    0.00000
 O    2    0.13697    0.94062    0.57774    1.00000    0.00000
 O    2    0.04399    0.88194    0.44671    1.00000    0.00000
 O    2    0.76218    0.72115    0.44025    1.00000    0.00000
 O    2    0.76507    0.47061    0.73898    1.00000    0.00000
 O    2    0.03890    0.04084    0.51295    1.00000    0.00000
 O    2    0.28185    0.29262    0.74768    1.00000    0.00000
 O    2    0.13842    0.41113    0.71437    1.00000    0.00000
 O    2    0.52485    0.16772    0.51348    1.00000    0.00000
 O    2    0.85985    0.29805    0.71534    1.00000    0.00000
 O    2    0.51117    0.43262    0.70405    1.00000    0.00000
 O    2    0.73055    0.32376    0.39352    1.00000    0.00000
 O    2    0.98519    0.64901    0.68674    1.00000    0.00000
 O    2    0.59635    0.46951    0.40770    1.00000    0.00000
 O    2    0.15535    0.72228    0.47799    1.00000    0.00000
 O    2    0.91260    0.48333    0.60875    1.00000    0.00000
 O    2    0.46149    0.37933    0.48939    1.00000    0.00000
 O    2    0.64480    0.01468    0.70300    1.00000    0.00000
 O    2    0.00931    0.18042    0.64138    1.00000    0.00000
 O    2    0.49495    0.13124    0.35568    1.00000    0.00000
 O    2    0.42593    0.92447    0.46135    1.00000    0.00000
 O    2    0.37671    0.96069    0.68380    1.00000    0.00000
 O    2    0.45976    0.35150    0.62011    1.00000    0.00000
 O    2    0.62312    0.92842    0.61663    1.00000    0.00000
 O    2    0.40767    0.09523    0.60008    1.00000    0.00000
 O    2    0.40463    0.45194    0.34387    1.00000    0.00000
 O    2    0.12997    0.69195    0.56746    1.00000    0.00000
 O    2    0.21440    0.05485    0.37995    1.00000    0.00000
 O    2    0.98709    0.37546    0.36996    1.00000    0.00000
 O    2    0.00626    0.92495    0.65442    1.00000    0.00000
 O    2    0.18678    0.02331    0.72670    1.00000    0.00000
Pd    3    0.00000    0.00000    0.00000    1.00000    0.00000
Pd    3    0.98793    0.98985    0.23442    1.00000    0.00000
Pd    3    0.16717    0.08114    0.15171    1.00000    0.00000
Pd    3    0.08333    0.16667    0.07487    1.00000    0.00000
Pd    3    0.25000    0.00000    0.00000    1.00000    0.00000
Pd    3    0.25210    0.99263    0.23270    1.00000    0.00000
Pd    3    0.41121    0.08218    0.15141    1.00000    0.00000
Pd    3    0.33333    0.16667    0.07487    1.00000    0.00000
Pd    3    0.50000    0.00000    0.00000    1.00000    0.00000
Pd    3    0.49810    0.99336    0.22741    1.00000    0.00000
Pd    3    0.66865    0.08368    0.15052    1.00000    0.00000
Pd    3    0.58333    0.16667    0.07487    1.00000    0.00000
Pd    3    0.75000    0.00000    0.00000    1.00000    0.00000
Pd    3    0.74516    0.99445    0.22795    1.00000    0.00000
Pd    3    0.91358    0.08116    0.15140    1.00000    0.00000
Pd    3    0.83333    0.16667    0.07487    1.00000    0.00000
Pd    3    0.00000    0.25000    0.00000    1.00000    0.00000
Pd    3    0.00056    0.26018    0.22956    1.00000    0.00000
Pd    3    0.16587    0.33689    0.15280    1.00000    0.00000
Pd    3    0.08333    0.41667    0.07487    1.00000    0.00000
Pd    3    0.25000    0.25000    0.00000    1.00000    0.00000
Pd    3    0.25627    0.26305    0.23099    1.00000    0.00000
Pd    3    0.41701    0.33290    0.15192    1.00000    0.00000
Pd    3    0.33333    0.41667    0.07487    1.00000    0.00000
Pd    3    0.50000    0.25000    0.00000    1.00000    0.00000
Pd    3    0.50534    0.26162    0.23101    1.00000    0.00000
Pd    3    0.66783    0.33699    0.15196    1.00000    0.00000
Pd    3    0.58333    0.41667    0.07487    1.00000    0.00000
Pd    3    0.75000    0.25000    0.00000    1.00000    0.00000
Pd    3    0.75660    0.26663    0.23374    1.00000    0.00000
Pd    3    0.91454    0.33169    0.15090    1.00000    0.00000
Pd    3    0.83333    0.41667    0.07487    1.00000    0.00000
Pd    3    0.00000    0.50000    0.00000    1.00000    0.00000
Pd    3    0.99719    0.50201    0.22472    1.00000    0.00000
Pd    3    0.16833    0.58388    0.14936    1.00000    0.00000
Pd    3    0.08333    0.66667    0.07487    1.00000    0.00000
Pd    3    0.25000    0.50000    0.00000    1.00000    0.00000
Pd    3    0.24772    0.50918    0.23559    1.00000    0.00000
Pd    3    0.41505    0.58509    0.15216    1.00000    0.00000
Pd    3    0.33333    0.66667    0.07487    1.00000    0.00000
Pd    3    0.50000    0.50000    0.00000    1.00000    0.00000
Pd    3    0.50630    0.50580    0.23163    1.00000    0.00000
Pd    3    0.66658    0.58468    0.14989    1.00000    0.00000
Pd    3    0.58333    0.66667    0.07487    1.00000    0.00000
Pd    3    0.75000    0.50000    0.00000    1.00000    0.00000
Pd    3    0.75087    0.50542    0.22636    1.00000    0.00000
Pd    3    0.91573    0.58621    0.14970    1.00000    0.00000
Pd    3    0.83333    0.66667    0.07487    1.00000    0.00000
Pd    3    0.00000    0.75000    0.00000    1.00000    0.00000
Pd    3    0.99377    0.74272    0.22598    1.00000    0.00000
Pd    3    0.16848    0.83675    0.15033    1.00000    0.00000
Pd    3    0.08333    0.91667    0.07487    1.00000    0.00000
Pd    3    0.25000    0.75000    0.00000    1.00000    0.00000
Pd    3    0.25332    0.75151    0.22722    1.00000    0.00000
Pd    3    0.41784    0.83588    0.15145    1.00000    0.00000
Pd    3    0.33333    0.91667    0.07487    1.00000    0.00000
Pd    3    0.50000    0.75000    0.00000    1.00000    0.00000
Pd    3    0.50219    0.75349    0.23022    1.00000    0.00000
Pd    3    0.66649    0.83660    0.15083    1.00000    0.00000
Pd    3    0.58333    0.91667    0.07487    1.00000    0.00000
Pd    3    0.75000    0.75000    0.00000    1.00000    0.00000
Pd    3    0.75118    0.75057    0.22693    1.00000    0.00000
Pd    3    0.91723    0.83652    0.15035    1.00000    0.00000
Pd    3    0.83333    0.91667    0.07487    1.00000    0.00000
END
