# Supplementary material for: Intentional Formation of Persistent Surface Redox Mediators by Adsorption of Polyconjugated Carbonyl Complexes to Pd Nanoparticles
Source: J Am Chem Soc. 2025 Apr 4;147(20):16885–900. doi: 10.1021/jacs.4c15874 (PMC12100725; doi:10.1021/jacs.4c15874)
Supplement: Supplementary file 2 [file ja4c15874_si_002.zip › Structures/Heterogeneous/Surface_Reactions/NoMediator/SecondProtonElectronTransfer/FormationofH2O2/TS.res]

TITL CONTCAR
CELL 0.0000 11.0046 11.0046 30.0000 90.0000 90.0000 120.0000
LATT -1
SFAC H O Pd
 H    1    0.58476    0.68027    0.19473    1.00000    0.00000
 H    1    0.30860    0.44752    0.19314    1.00000    0.00000
 H    1    0.08124    0.16303    0.17662    1.00000    0.00000
 H    1    0.58233    0.16819    0.17566    1.00000    0.00000
 H    1    0.09476    0.66476    0.18908    1.00000    0.00000
 H    1    0.40486    0.48188    0.27692    1.00000    0.00000
 H    1    0.61361    0.47254    0.59891    1.00000    0.00000
 H    1    0.21868    0.35868    0.56152    1.00000    0.00000
 H    1    0.16530    0.37334    0.48697    1.00000    0.00000
 H    1    0.71848    0.68488    0.61942    1.00000    0.00000
 H    1    0.69310    0.82006    0.62324    1.00000    0.00000
 H    1    0.49561    0.54491    0.52441    1.00000    0.00000
 H    1    0.27560    0.78894    0.35516    1.00000    0.00000
 H    1    0.24500    0.90479    0.37468    1.00000    0.00000
 H    1    0.29581    0.34484    0.49402    1.00000    0.00000
 H    1    0.26859    0.48113    0.59696    1.00000    0.00000
 H    1    0.73196    0.56202    0.56087    1.00000    0.00000
 H    1    0.45495    0.63571    0.55712    1.00000    0.00000
 H    1    0.57477    0.76364    0.49842    1.00000    0.00000
 H    1    0.79814    0.48929    0.49904    1.00000    0.00000
 H    1    0.78273    0.62104    0.48593    1.00000    0.00000
 H    1    0.10411    0.20018    0.32248    1.00000    0.00000
 H    1    0.07431    0.26497    0.36540    1.00000    0.00000
 H    1    0.77138    0.31067    0.44854    1.00000    0.00000
 H    1    0.90936    0.37204    0.47719    1.00000    0.00000
 H    1    0.82335    0.16718    0.56624    1.00000    0.00000
 H    1    0.88428    0.18366    0.61517    1.00000    0.00000
 H    1    0.11418    0.55799    0.46489    1.00000    0.00000
 H    1    0.06687    0.43879    0.42744    1.00000    0.00000
 H    1    0.68751    0.92701    0.49078    1.00000    0.00000
 H    1    0.34637    0.67556    0.63033    1.00000    0.00000
 H    1    0.26847    0.68170    0.58581    1.00000    0.00000
 H    1    0.33404    0.77812    0.68778    1.00000    0.00000
 H    1    0.42075    0.70367    0.70100    1.00000    0.00000
 H    1    0.66127    0.72485    0.74046    1.00000    0.00000
 H    1    0.89697    0.06884    0.51342    1.00000    0.00000
 H    1    0.82482    0.15887    0.49553    1.00000    0.00000
 H    1    0.12473    0.84424    0.57399    1.00000    0.00000
 H    1    0.86474    0.78790    0.43731    1.00000    0.00000
 H    1    0.71535    0.77573    0.45048    1.00000    0.00000
 H    1    0.67307    0.44933    0.72633    1.00000    0.00000
 H    1    0.83935    0.54523    0.72121    1.00000    0.00000
 H    1    0.90095    0.86446    0.64889    1.00000    0.00000
 H    1    0.07075    0.00533    0.53910    1.00000    0.00000
 H    1    0.10657    0.14242    0.50947    1.00000    0.00000
 H    1    0.21920    0.32578    0.73607    1.00000    0.00000
 H    1    0.23861    0.18886    0.74047    1.00000    0.00000
 H    1    0.18474    0.51061    0.70685    1.00000    0.00000
 H    1    0.03400    0.36891    0.71318    1.00000    0.00000
 H    1    0.62436    0.21566    0.50941    1.00000    0.00000
 H    1    0.48478    0.08318    0.49352    1.00000    0.00000
 H    1    0.78776    0.19716    0.71280    1.00000    0.00000
 H    1    0.81316    0.34922    0.72808    1.00000    0.00000
 H    1    0.41993    0.37219    0.72277    1.00000    0.00000
 H    1    0.52811    0.52831    0.70664    1.00000    0.00000
 H    1    0.11287    0.98465    0.70356    1.00000    0.00000
 H    1    0.69611    0.39552    0.39550    1.00000    0.00000
 H    1    0.65115    0.24289    0.38134    1.00000    0.00000
 H    1    0.99925    0.73937    0.67640    1.00000    0.00000
 H    1    0.96558    0.58843    0.66054    1.00000    0.00000
 H    1    0.53432    0.48206    0.38041    1.00000    0.00000
 H    1    0.65907    0.57827    0.41398    1.00000    0.00000
 H    1    0.65923    0.74040    0.68744    1.00000    0.00000
 H    1    0.25572    0.79090    0.47587    1.00000    0.00000
 H    1    0.10353    0.76828    0.46742    1.00000    0.00000
 H    1    0.64181    0.93532    0.71937    1.00000    0.00000
 H    1    0.87595    0.37997    0.60658    1.00000    0.00000
 H    1    0.47900    0.30353    0.49737    1.00000    0.00000
 H    1    0.50315    0.40914    0.45772    1.00000    0.00000
 H    1    0.82786    0.49557    0.60478    1.00000    0.00000
 H    1    0.01347    0.09303    0.64746    1.00000    0.00000
 H    1    0.09721    0.25154    0.62952    1.00000    0.00000
 H    1    0.52566    0.14431    0.32356    1.00000    0.00000
 H    1    0.45126    0.02736    0.36039    1.00000    0.00000
 H    1    0.49527    0.88745    0.46636    1.00000    0.00000
 H    1    0.39936    0.90943    0.43115    1.00000    0.00000
 H    1    0.39030    0.00040    0.65341    1.00000    0.00000
 H    1    0.47246    0.99580    0.69568    1.00000    0.00000
 H    1    0.37790    0.36165    0.61059    1.00000    0.00000
 H    1    0.47539    0.37850    0.65310    1.00000    0.00000
 H    1    0.52878    0.87516    0.60265    1.00000    0.00000
 H    1    0.45830    0.11207    0.57176    1.00000    0.00000
 H    1    0.42679    0.19125    0.60983    1.00000    0.00000
 H    1    0.30120    0.37753    0.34061    1.00000    0.00000
 H    1    0.34552    0.53262    0.33197    1.00000    0.00000
 H    1    0.04203    0.60529    0.58044    1.00000    0.00000
 H    1    0.18331    0.11522    0.37280    1.00000    0.00000
 H    1    0.12273    0.68733    0.53498    1.00000    0.00000
 H    1    0.32712    0.11566    0.37509    1.00000    0.00000
 H    1    0.04192    0.43213    0.34605    1.00000    0.00000
 H    1    0.63971    0.98475    0.67137    1.00000    0.00000
 H    1    0.89828    0.35903    0.37483    1.00000    0.00000
 H    1    0.11333    0.94748    0.42538    1.00000    0.00000
 H    1    0.04544    0.94305    0.47234    1.00000    0.00000
 H    1    0.05214    0.92713    0.62582    1.00000    0.00000
 H    1    0.23781    0.00241    0.58537    1.00000    0.00000
 H    1    0.25922    0.00309    0.71501    1.00000    0.00000
 H    1    0.67732    0.02599    0.60452    1.00000    0.00000
 H    1    0.10428    0.65827    0.30170    1.00000    0.00000
 O    2    0.82786    0.15954    0.26795    1.00000    0.00000
 O    2    0.57687    0.15775    0.26882    1.00000    0.00000
 O    2    0.33458    0.16994    0.26935    1.00000    0.00000
 O    2    0.08050    0.16906    0.26863    1.00000    0.00000
 O    2    0.07087    0.89312    0.27049    1.00000    0.00000
 O    2    0.19286    0.54316    0.30435    1.00000    0.00000
 O    2    0.20333    0.68284    0.30549    1.00000    0.00000
 O    2    0.71252    0.55054    0.59367    1.00000    0.00000
 O    2    0.23944    0.38017    0.59387    1.00000    0.00000
 O    2    0.52221    0.64003    0.53448    1.00000    0.00000
 O    2    0.72993    0.76517    0.63892    1.00000    0.00000
 O    2    0.30943    0.86653    0.37672    1.00000    0.00000
 O    2    0.19933    0.31939    0.50454    1.00000    0.00000
 O    2    0.61507    0.84049    0.47497    1.00000    0.00000
 O    2    0.80987    0.57846    0.51020    1.00000    0.00000
 O    2    0.80451    0.31476    0.47990    1.00000    0.00000
 O    2    0.81036    0.19187    0.59695    1.00000    0.00000
 O    2    0.08282    0.45580    0.45997    1.00000    0.00000
 O    2    0.13935    0.23515    0.35321    1.00000    0.00000
 O    2    0.34939    0.67124    0.59680    1.00000    0.00000
 O    2    0.33440    0.68771    0.68605    1.00000    0.00000
 O    2    0.60415    0.72737    0.71605    1.00000    0.00000
 O    2    0.81127    0.07864    0.51401    1.00000    0.00000
 O    2    0.13524    0.93972    0.57795    1.00000    0.00000
 O    2    0.04433    0.88126    0.44716    1.00000    0.00000
 O    2    0.76158    0.72208    0.44018    1.00000    0.00000
 O    2    0.76380    0.46898    0.73948    1.00000    0.00000
 O    2    0.03796    0.03981    0.51319    1.00000    0.00000
 O    2    0.28189    0.29153    0.74770    1.00000    0.00000
 O    2    0.13843    0.41030    0.71461    1.00000    0.00000
 O    2    0.52169    0.16759    0.51307    1.00000    0.00000
 O    2    0.85995    0.29638    0.71714    1.00000    0.00000
 O    2    0.51051    0.43163    0.70407    1.00000    0.00000
 O    2    0.73368    0.32971    0.39379    1.00000    0.00000
 O    2    0.98356    0.64843    0.68713    1.00000    0.00000
 O    2    0.59289    0.47812    0.40441    1.00000    0.00000
 O    2    0.15372    0.71968    0.47866    1.00000    0.00000
 O    2    0.91068    0.48219    0.60936    1.00000    0.00000
 O    2    0.46191    0.38048    0.48797    1.00000    0.00000
 O    2    0.64433    0.01394    0.70313    1.00000    0.00000
 O    2    0.00675    0.17823    0.64192    1.00000    0.00000
 O    2    0.50233    0.13073    0.35577    1.00000    0.00000
 O    2    0.42536    0.92134    0.46297    1.00000    0.00000
 O    2    0.37615    0.95956    0.68373    1.00000    0.00000
 O    2    0.45917    0.35090    0.62027    1.00000    0.00000
 O    2    0.62166    0.92743    0.61656    1.00000    0.00000
 O    2    0.40616    0.09452    0.60014    1.00000    0.00000
 O    2    0.38704    0.47084    0.33349    1.00000    0.00000
 O    2    0.12793    0.69057    0.56819    1.00000    0.00000
 O    2    0.22657    0.05906    0.38265    1.00000    0.00000
 O    2    0.99581    0.37458    0.37260    1.00000    0.00000
 O    2    0.00430    0.92309    0.65478    1.00000    0.00000
 O    2    0.18603    0.02154    0.72691    1.00000    0.00000
Pd    3    0.00000    0.00000    0.00000    1.00000    0.00000
Pd    3    0.98600    0.98762    0.23340    1.00000    0.00000
Pd    3    0.16669    0.08056    0.15160    1.00000    0.00000
Pd    3    0.08333    0.16667    0.07487    1.00000    0.00000
Pd    3    0.25000    0.00000    0.00000    1.00000    0.00000
Pd    3    0.25070    0.99019    0.23303    1.00000    0.00000
Pd    3    0.41071    0.08197    0.15149    1.00000    0.00000
Pd    3    0.33333    0.16667    0.07487    1.00000    0.00000
Pd    3    0.50000    0.00000    0.00000    1.00000    0.00000
Pd    3    0.49696    0.99202    0.22743    1.00000    0.00000
Pd    3    0.66847    0.08405    0.15068    1.00000    0.00000
Pd    3    0.58333    0.16667    0.07487    1.00000    0.00000
Pd    3    0.75000    0.00000    0.00000    1.00000    0.00000
Pd    3    0.74255    0.99237    0.22820    1.00000    0.00000
Pd    3    0.91337    0.08108    0.15156    1.00000    0.00000
Pd    3    0.83333    0.16667    0.07487    1.00000    0.00000
Pd    3    0.00000    0.25000    0.00000    1.00000    0.00000
Pd    3    0.00001    0.26014    0.22999    1.00000    0.00000
Pd    3    0.16605    0.33601    0.15277    1.00000    0.00000
Pd    3    0.08333    0.41667    0.07487    1.00000    0.00000
Pd    3    0.25000    0.25000    0.00000    1.00000    0.00000
Pd    3    0.25517    0.25965    0.23032    1.00000    0.00000
Pd    3    0.41629    0.33257    0.15182    1.00000    0.00000
Pd    3    0.33333    0.41667    0.07487    1.00000    0.00000
Pd    3    0.50000    0.25000    0.00000    1.00000    0.00000
Pd    3    0.50374    0.26077    0.23106    1.00000    0.00000
Pd    3    0.66730    0.33690    0.15205    1.00000    0.00000
Pd    3    0.58333    0.41667    0.07487    1.00000    0.00000
Pd    3    0.75000    0.25000    0.00000    1.00000    0.00000
Pd    3    0.75626    0.26667    0.23383    1.00000    0.00000
Pd    3    0.91449    0.33157    0.15094    1.00000    0.00000
Pd    3    0.83333    0.41667    0.07487    1.00000    0.00000
Pd    3    0.00000    0.50000    0.00000    1.00000    0.00000
Pd    3    0.99782    0.50156    0.22478    1.00000    0.00000
Pd    3    0.16884    0.58335    0.14966    1.00000    0.00000
Pd    3    0.08333    0.66667    0.07487    1.00000    0.00000
Pd    3    0.25000    0.50000    0.00000    1.00000    0.00000
Pd    3    0.25030    0.50659    0.23886    1.00000    0.00000
Pd    3    0.41595    0.58463    0.15169    1.00000    0.00000
Pd    3    0.33333    0.66667    0.07487    1.00000    0.00000
Pd    3    0.50000    0.50000    0.00000    1.00000    0.00000
Pd    3    0.50327    0.50435    0.23200    1.00000    0.00000
Pd    3    0.66519    0.58374    0.15042    1.00000    0.00000
Pd    3    0.58333    0.66667    0.07487    1.00000    0.00000
Pd    3    0.75000    0.50000    0.00000    1.00000    0.00000
Pd    3    0.74925    0.50444    0.22659    1.00000    0.00000
Pd    3    0.91508    0.58567    0.14971    1.00000    0.00000
Pd    3    0.83333    0.66667    0.07487    1.00000    0.00000
Pd    3    0.00000    0.75000    0.00000    1.00000    0.00000
Pd    3    0.99218    0.74120    0.22598    1.00000    0.00000
Pd    3    0.16802    0.83601    0.15043    1.00000    0.00000
Pd    3    0.08333    0.91667    0.07487    1.00000    0.00000
Pd    3    0.25000    0.75000    0.00000    1.00000    0.00000
Pd    3    0.25233    0.74918    0.22736    1.00000    0.00000
Pd    3    0.41758    0.83587    0.15149    1.00000    0.00000
Pd    3    0.33333    0.91667    0.07487    1.00000    0.00000
Pd    3    0.50000    0.75000    0.00000    1.00000    0.00000
Pd    3    0.49868    0.75006    0.23021    1.00000    0.00000
Pd    3    0.66625    0.83668    0.15088    1.00000    0.00000
Pd    3    0.58333    0.91667    0.07487    1.00000    0.00000
Pd    3    0.75000    0.75000    0.00000    1.00000    0.00000
Pd    3    0.74752    0.74771    0.22746    1.00000    0.00000
Pd    3    0.91605    0.83566    0.15036    1.00000    0.00000
Pd    3    0.83333    0.91667    0.07487    1.00000    0.00000
END
