# Supplementary material for: Intentional Formation of Persistent Surface Redox Mediators by Adsorption of Polyconjugated Carbonyl Complexes to Pd Nanoparticles
Source: J Am Chem Soc. 2025 Apr 4;147(20):16885–900. doi: 10.1021/jacs.4c15874 (PMC12100725; doi:10.1021/jacs.4c15874)
Supplement: Supplementary file 2 [file ja4c15874_si_002.zip › Structures/Heterogeneous/Surface_Reactions/NoMediator/SecondProtonElectronTransfer/FormationofWater/NEB.arc]

!BIOSYM archive 3
PBC=ON

!DATE Mon Jan 01 12:00:00 2000
PBC   11.00460  11.00460  30.00000  90.00000  90.00000 120.00001 (P1)
H1       2.75430        6.37873        5.89103          1              H   0.000
H2       1.36627        3.96266        5.67128          1              H   0.000
H3       0.00716        1.55194        5.29384          1              H   0.000
H4       5.49807        1.59827        5.28294          1              H   0.000
H5      -2.62656        6.33885        5.59459          1              H   0.000
H6       1.41079        5.62434        7.74376          1              H   0.000
H7       4.16145        4.50676       17.95928          1              H   0.000
H8       0.44545        3.43072       16.83315          1              H   0.000
H9      -0.22388        3.55060       14.61906          1              H   0.000
H10      4.14872        6.53266       18.57456          1              H   0.000
H11      3.12665        7.82156       18.69178          1              H   0.000
H12      2.45789        5.20223       15.72310          1              H   0.000
H13     -1.43074        7.60471       10.31595          1              H   0.000
H14     -2.42893        8.52226       11.11651          1              H   0.000
H15      1.37573        3.28452       14.82243          1              H   0.000
H16      0.31707        4.60173       17.89456          1              H   0.000
H17      4.97066        5.35789       16.81571          1              H   0.000
H18      1.50986        6.07272       16.69875          1              H   0.000
H19      2.09619        7.27593       14.90755          1              H   0.000
H20      6.06912        4.64487       14.97022          1              H   0.000
H21      5.19766        5.91485       14.57405          1              H   0.000
H22     -0.04170        2.06127        9.70295          1              H   0.000
H23     -0.79810        2.73965       10.91764          1              H   0.000
H24      6.76723        2.89612       13.48736          1              H   0.000
H25      7.93467        3.51879       14.35921          1              H   0.000
H26      8.14848        1.58317       16.97123          1              H   0.000
H27      8.72978        1.75781       18.43573          1              H   0.000
H28     -1.82657        5.29978       13.98040          1              H   0.000
H29     -1.74103        4.13048       12.89538          1              H   0.000
H30      2.45198        8.82528       14.68217          1              H   0.000
H31      0.09420        6.45363       18.90412          1              H   0.000
H32     -0.78767        6.51537       17.56115          1              H   0.000
H33     -0.60623        7.42100       20.63333          1              H   0.000
H34      0.75806        6.71175       21.02717          1              H   0.000
H35      3.29371        6.91143       22.20721          1              H   0.000
H36      9.49743        0.63498       15.39071          1              H   0.000
H37      8.19944        1.49164       14.86939          1              H   0.000
H38     -3.26141        8.04795       17.20017          1              H   0.000
H39      5.18324        7.49405       13.11828          1              H   0.000
H40      3.60491        7.36427       13.48795          1              H   0.000
H41      4.93165        4.29354       21.77552          1              H   0.000
H42      6.23607        5.20521       21.61863          1              H   0.000
H43      5.16632        8.25047       19.45792          1              H   0.000
H44      0.75432        0.05239       16.16332          1              H   0.000
H45      0.39321        1.35996       15.27813          1              H   0.000
H46      0.61301        3.11110       22.07677          1              H   0.000
H47      1.58286        1.80799       22.20900          1              H   0.000
H48     -0.77918        4.87011       21.19663          1              H   0.000
H49     -1.66119        3.51954       21.37011          1              H   0.000
H50      5.68779        2.03487       15.28144          1              H   0.000
H51      4.86875        0.79220       14.77620          1              H   0.000
H52      7.57748        1.88727       21.35818          1              H   0.000
H53      7.02107        3.33926       21.80933          1              H   0.000
H54      2.56951        3.55548       21.67728          1              H   0.000
H55      2.90183        5.04185       21.19116          1              H   0.000
H56     -4.17415        9.39810       21.09681          1              H   0.000
H57      5.42099        3.65596       11.93458          1              H   0.000
H58      5.79463        2.20899       11.46345          1              H   0.000
H59     -4.06354        7.05096       20.28096          1              H   0.000
H60      7.39836        5.61365       19.80037          1              H   0.000
H61      3.28405        4.43434       11.48722          1              H   0.000
H62      4.13080        5.42452       12.44379          1              H   0.000
H63      3.18606        7.06181       20.61760          1              H   0.000
H64     -1.53409        7.53368       14.19582          1              H   0.000
H65     -3.08925        7.31919       13.98637          1              H   0.000
H66      1.92067        8.91895       21.57596          1              H   0.000
H67      7.56179        3.63047       18.17557          1              H   0.000
H68      3.59856        2.88223       14.95992          1              H   0.000
H69      3.32423        3.88556       13.76279          1              H   0.000
H70      6.39681        4.73110       18.12501          1              H   0.000
H71     -0.35204        0.90324       19.40481          1              H   0.000
H72     -0.30252        2.41337       18.86134          1              H   0.000
H73      4.90958        1.36267        9.71830          1              H   0.000
H74      4.66209        0.20573       10.76414          1              H   0.000
H75      0.56018        8.45279       13.90032          1              H   0.000
H76     -0.59890        8.67536       12.82578          1              H   0.000
H77      4.29412        0.00680       19.60155          1              H   0.000
H78     -0.27873        9.49397       20.86916          1              H   0.000
H79      2.17665        3.45412       18.30753          1              H   0.000
H80      3.15176        3.61059       19.58572          1              H   0.000
H81      1.01622        8.33952       18.07482          1              H   0.000
H82      4.43492        1.05828       17.14970          1              H   0.000
H83      3.65265        1.82426       18.28695          1              H   0.000
H84      1.29871        3.67425       10.42406          1              H   0.000
H85      1.46013        5.20682       10.23722          1              H   0.000
H86     -2.85517        5.77516       17.37783          1              H   0.000
H87      1.24642        1.17095       11.19980          1              H   0.000
H88     -2.41579        6.56091       16.01627          1              H   0.000
H89      2.82677        1.08838       11.19506          1              H   0.000
H90     -2.35935        4.65128       10.90414          1              H   0.000
H91      1.62288        9.38897       20.13600          1              H   0.000
H92      7.69563        3.46082       11.37025          1              H   0.000
H93     -4.01715        9.03168       12.72107          1              H   0.000
H94     -4.68991        8.98738       14.15555          1              H   0.000
H95     -4.51978        8.84449       18.76283          1              H   0.000
H96      2.61196        0.02346       17.55250          1              H   0.000
H97      2.83564        0.04207       21.44753          1              H   0.000
H98      7.32022        0.24875       18.12822          1              H   0.000
H99     -1.51951        4.71236        9.04181          1              H   0.000
O1       8.25025        1.51317        8.04506          1              O   0.000
O2       5.49938        1.49989        8.07923          1              O   0.000
O3       2.77994        1.60139        8.07562          1              O   0.000
O4      -0.02492        1.65043        8.09246          1              O   0.000
O5      -4.14639        8.53952        8.08886          1              O   0.000
O6      -0.86196        5.41363        9.29233          1              O   0.000
O7      -1.56127        6.63688        8.92074          1              O   0.000
O8       4.81912        5.25077       17.80060          1              O   0.000
O9       0.55202        3.63992       17.80383          1              O   0.000
O10      2.21245        6.11141       16.00572          1              O   0.000
O11      3.83364        7.29678       19.16112          1              O   0.000
O12     -1.50265        8.18571       11.12184          1              O   0.000
O13      0.45358        3.03822       15.13816          1              O   0.000
O14      2.12248        8.00636       14.20279          1              O   0.000
O15      5.73678        5.50815       15.29851          1              O   0.000
O16      7.10541        2.95847       14.42858          1              O   0.000
O17      7.87065        1.82967       17.88968          1              O   0.000
O18     -1.61951        4.31845       13.86075          1              O   0.000
O19      0.08879        2.41122       10.62751          1              O   0.000
O20      0.15796        6.42098       17.89876          1              O   0.000
O21     -0.10491        6.55963       20.57975          1              O   0.000
O22      2.65106        6.93818       21.47565          1              O   0.000
O23      8.49912        0.71929       15.40917          1              O   0.000
O24     -3.67270        8.95565       17.32715          1              O   0.000
O25     -4.37052        8.39790       13.39801          1              O   0.000
O26      4.41686        6.85703       13.19961          1              O   0.000
O27      5.82283        4.48036       22.16812          1              O   0.000
O28      0.20251        0.38150       15.38779          1              O   0.000
O29      1.49171        2.78626       22.42648          1              O   0.000
O30     -0.74058        3.91430       21.43118          1              O   0.000
O31      4.82379        1.57235       15.39102          1              O   0.000
O32      7.81969        2.83819       21.46071          1              O   0.000
O33      3.23928        4.11991       21.11653          1              O   0.000
O34      6.21025        3.02907       11.86827          1              O   0.000
O35      7.26297        6.18157       20.60045          1              O   0.000
O36      3.97486        4.45860       12.20509          1              O   0.000
O37     -2.26397        6.85960       14.31583          1              O   0.000
O38      7.38300        4.60499       18.25501          1              O   0.000
O39      3.00142        3.62222       14.66872          1              O   0.000
O40      7.01471        0.13637       21.08960          1              O   0.000
O41     -0.89402        1.71537       19.23673          1              O   0.000
O42      4.71858        1.19889       10.67556          1              O   0.000
O43     -0.39551        8.77605       13.78137          1              O   0.000
O44     -1.14035        9.14967       20.51238          1              O   0.000
O45      3.12835        3.34720       18.60150          1              O   0.000
O46      1.74591        8.84261       18.49587          1              O   0.000
O47      3.95626        0.90051       18.00227          1              O   0.000
O48      1.98424        4.38645       10.27458          1              O   0.000
O49     -2.37722        6.58759       17.01224          1              O   0.000
O50      2.01153        0.58051       11.41789          1              O   0.000
O51      8.66543        3.72922       11.21630          1              O   0.000
O52     -5.02568        8.81336       19.63111          1              O   0.000
O53      1.92712        0.21830       21.80082          1              O   0.000
Pd1      5.50230        9.53026       30.00000          1              Pd  0.000
Pd2      5.42515        9.45667        6.99475          1              Pd  0.000
Pd3      1.40369        0.76960        4.54371          1              Pd  0.000
Pd4     -0.00006        1.58841        2.24610          1              Pd  0.000
Pd5     -2.75115        9.53026       30.00000          1              Pd  0.000
Pd6     -2.70094        9.44529        6.95209          1              Pd  0.000
Pd7      4.08302        0.78195        4.54079          1              Pd  0.000
Pd8      2.75109        1.58841        2.24610          1              Pd  0.000
Pd9     -0.00000        9.53026       30.00000          1              Pd  0.000
Pd10     0.01373        9.46038        6.81626          1              Pd  0.000
Pd11     6.89794        0.79470        4.51489          1              Pd  0.000
Pd12     5.50224        1.58841        2.24610          1              Pd  0.000
Pd13     2.75115        9.53026       30.00000          1              Pd  0.000
Pd14     2.73697        9.47612        6.82619          1              Pd  0.000
Pd15     9.60938        0.77775        4.54950          1              Pd  0.000
Pd16     8.25339        1.58841        2.24610          1              Pd  0.000
Pd17     9.62902        2.38257       30.00000          1              Pd  0.000
Pd18    -1.41610        2.51361        6.93628          1              Pd  0.000
Pd19    -0.01812        3.19014        4.54830          1              Pd  0.000
Pd20    -1.37563        3.97097        2.24610          1              Pd  0.000
Pd21     1.37557        2.38257       30.00000          1              Pd  0.000
Pd22     1.39856        2.50210        6.95084          1              Pd  0.000
Pd23     2.76976        3.17000        4.56300          1              Pd  0.000
Pd24     1.37552        3.97097        2.24610          1              Pd  0.000
Pd25     4.12672        2.38257       30.00000          1              Pd  0.000
Pd26     4.14123        2.49085        6.94609          1              Pd  0.000
Pd27     5.50418        3.20780        4.56023          1              Pd  0.000
Pd28     4.12667        3.97097        2.24610          1              Pd  0.000
Pd29     6.87787        2.38257       30.00000          1              Pd  0.000
Pd30     6.87363        2.54019        7.02324          1              Pd  0.000
Pd31     8.24383        3.15939        4.53647          1              Pd  0.000
Pd32     6.87782        3.97097        2.24610          1              Pd  0.000
Pd33     8.25345        4.76513       30.00000          1              Pd  0.000
Pd34     8.22884        4.79087        6.73760          1              Pd  0.000
Pd35    -1.35468        5.56460        4.47898          1              Pd  0.000
Pd36    -2.75121        6.35354        2.24610          1              Pd  0.000
Pd37    -0.00000        4.76513       30.00000          1              Pd  0.000
Pd38     0.00129        4.82266        6.85355          1              Pd  0.000
Pd39     1.37437        5.58720        4.52086          1              Pd  0.000
Pd40    -0.00006        6.35354        2.24610          1              Pd  0.000
Pd41     2.75115        4.76513       30.00000          1              Pd  0.000
Pd42     2.80858        4.81913        6.95435          1              Pd  0.000
Pd43     4.12915        5.57141        4.49838          1              Pd  0.000
Pd44     2.75109        6.35354        2.24610          1              Pd  0.000
Pd45     5.50230        4.76513       30.00000          1              Pd  0.000
Pd46     5.49768        4.81399        6.79361          1              Pd  0.000
Pd47     6.85445        5.58843        4.48960          1              Pd  0.000
Pd48     5.50224        6.35354        2.24610          1              Pd  0.000
Pd49     6.87787        7.14770       30.00000          1              Pd  0.000
Pd50     6.86327        7.07831        6.77806          1              Pd  0.000
Pd51    -2.73047        7.96937        4.53676          1              Pd  0.000
Pd52    -4.12678        8.73611        2.24610          1              Pd  0.000
Pd53    -1.37558        7.14770       30.00000          1              Pd  0.000
Pd54    -1.32158        7.11752        6.93429          1              Pd  0.000
Pd55    -0.00799        7.95342        4.58003          1              Pd  0.000
Pd56    -1.37563        8.73611        2.24610          1              Pd  0.000
Pd57     1.37557        7.14770       30.00000          1              Pd  0.000
Pd58     1.39539        7.17932        6.92599          1              Pd  0.000
Pd59     2.73325        7.97478        4.52250          1              Pd  0.000
Pd60     1.37552        8.73611        2.24610          1              Pd  0.000
Pd61     4.12672        7.14770       30.00000          1              Pd  0.000
Pd62     4.15299        7.15583        6.79336          1              Pd  0.000
Pd63     5.49722        7.97510        4.50045          1              Pd  0.000
Pd64     4.12667        8.73611        2.24610          1              Pd  0.000
end
end

!DATE Mon Jan 01 12:00:00 2000
PBC   11.00460  11.00460  30.00000  90.00000  90.00000 120.00001 (P1)
H1       2.75171        6.37159        5.89059          1              H   0.000
H2       1.40775        3.93563        5.66106          1              H   0.000
H3       0.00524        1.55248        5.29553          1              H   0.000
H4       5.49700        1.59432        5.27917          1              H   0.000
H5      -2.62945        6.33218        5.60639          1              H   0.000
H6       1.38759        5.61831        7.73516          1              H   0.000
H7       4.15782        4.50846       17.96245          1              H   0.000
H8       0.45630        3.40685       16.86047          1              H   0.000
H9      -0.23153        3.54452       14.67554          1              H   0.000
H10      4.13938        6.52874       18.58021          1              H   0.000
H11      3.11480        7.81652       18.69669          1              H   0.000
H12      2.45604        5.18865       15.71923          1              H   0.000
H13     -1.39123        7.67137       10.34347          1              H   0.000
H14     -2.39301        8.59514       11.13537          1              H   0.000
H15      1.37337        3.27583       14.83628          1              H   0.000
H16      0.31761        4.58170       17.91543          1              H   0.000
H17      4.96107        5.36702       16.81991          1              H   0.000
H18      1.50911        6.05437       16.70054          1              H   0.000
H19      2.10109        7.26331       14.91675          1              H   0.000
H20      6.04654        4.65007       14.97657          1              H   0.000
H21      5.18343        5.92291       14.57356          1              H   0.000
H22     -0.03582        2.05920        9.71319          1              H   0.000
H23     -0.76396        2.76221       10.93407          1              H   0.000
H24      6.75055        2.92955       13.48576          1              H   0.000
H25      7.90645        3.51588       14.39874          1              H   0.000
H26      8.14571        1.58048       16.97502          1              H   0.000
H27      8.72366        1.74934       18.44233          1              H   0.000
H28     -1.83852        5.28904       14.05089          1              H   0.000
H29     -1.73939        4.11565       12.97762          1              H   0.000
H30      2.44927        8.81488       14.69309          1              H   0.000
H31      0.09531        6.43780       18.90608          1              H   0.000
H32     -0.79060        6.49614       17.56699          1              H   0.000
H33     -0.60785        7.41343       20.63149          1              H   0.000
H34      0.75741        6.70663       21.02845          1              H   0.000
H35      3.28872        6.90830       22.21085          1              H   0.000
H36      9.49605        0.62808       15.39090          1              H   0.000
H37      8.19935        1.48133       14.86318          1              H   0.000
H38     -3.26848        8.04068       17.21748          1              H   0.000
H39      5.17742        7.50221       13.10821          1              H   0.000
H40      3.59992        7.37703       13.49206          1              H   0.000
H41      4.93090        4.28644       21.78278          1              H   0.000
H42      6.23516        5.19831       21.62339          1              H   0.000
H43      5.15730        8.23930       19.46573          1              H   0.000
H44      0.74757        0.03423       16.16569          1              H   0.000
H45      0.39410        1.34728       15.28908          1              H   0.000
H46      0.61559        3.10270       22.07813          1              H   0.000
H47      1.58304        1.79802       22.21125          1              H   0.000
H48     -0.77632        4.86496       21.19841          1              H   0.000
H49     -1.65847        3.51479       21.38015          1              H   0.000
H50      5.67226        2.02499       15.26636          1              H   0.000
H51      4.85393        0.77588       14.77711          1              H   0.000
H52      7.57994        1.88016       21.36777          1              H   0.000
H53      7.02455        3.33068       21.82403          1              H   0.000
H54      2.57317        3.54872       21.68198          1              H   0.000
H55      2.90194        5.03634       21.19748          1              H   0.000
H56     -4.17811        9.38404       21.10178          1              H   0.000
H57      5.43327        3.71958       11.92163          1              H   0.000
H58      5.80914        2.27464       11.45986          1              H   0.000
H59      6.92999        7.04451       20.28299          1              H   0.000
H60      7.39064        5.60737       19.80401          1              H   0.000
H61      3.27079        4.47204       11.44846          1              H   0.000
H62      4.10084        5.45488       12.42794          1              H   0.000
H63      3.17994        7.05634       20.62011          1              H   0.000
H64     -1.53915        7.52972       14.21765          1              H   0.000
H65     -3.09398        7.31766       13.99682          1              H   0.000
H66      1.91469        8.91536       21.57758          1              H   0.000
H67      7.55079        3.62113       18.17884          1              H   0.000
H68      3.59382        2.87551       14.92747          1              H   0.000
H69      3.30552        3.88543       13.73446          1              H   0.000
H70      6.38735        4.72530       18.12774          1              H   0.000
H71     -0.36240        0.88839       19.41926          1              H   0.000
H72     -0.31154        2.39998       18.88310          1              H   0.000
H73      4.95371        1.37306        9.72461          1              H   0.000
H74      4.70311        0.25518       10.81109          1              H   0.000
H75      0.55565        8.43726       13.90450          1              H   0.000
H76     -0.61226        8.64964       12.83453          1              H   0.000
H77     -1.21337        9.53005       19.59839          1              H   0.000
H78     -0.28472        9.48858       20.86692          1              H   0.000
H79      2.17688        3.44670       18.32006          1              H   0.000
H80      3.15940        3.60509       19.59032          1              H   0.000
H81      1.00717        8.33741       18.07562          1              H   0.000
H82      4.42203        1.05355       17.14376          1              H   0.000
H83      3.65048        1.82011       18.28794          1              H   0.000
H84      1.31476        3.68444       10.36713          1              H   0.000
H85      1.44860        5.21395       10.14467          1              H   0.000
H86     -2.86133        5.76915       17.39133          1              H   0.000
H87      1.28145        1.20490       11.20983          1              H   0.000
H88     -2.42529        6.56381       16.03355          1              H   0.000
H89      2.86192        1.14490       11.21936          1              H   0.000
H90     -2.22788        4.65885       10.94239          1              H   0.000
H91      1.61712        9.38495       20.13739          1              H   0.000
H92      7.75264        3.51661       11.39568          1              H   0.000
H93     -4.00604        9.03950       12.72106          1              H   0.000
H94     -4.68789        8.98375       14.14890          1              H   0.000
H95     -4.52717        8.83300       18.77177          1              H   0.000
H96      2.60118        0.01874       17.56034          1              H   0.000
H97      2.83325        0.02981       21.44584          1              H   0.000
H98      7.31227        0.24525       18.13005          1              H   0.000
H99     -1.50274        4.78546        8.99351          1              H   0.000
O1       8.24808        1.50822        8.04465          1              O   0.000
O2       5.49930        1.49542        8.07438          1              O   0.000
O3       2.77828        1.59914        8.07503          1              O   0.000
O4      -0.02875        1.64103        8.09761          1              O   0.000
O5      -4.14741        8.53948        8.08948          1              O   0.000
O6      -0.88499        5.47628        9.35585          1              O   0.000
O7      -1.52495        6.71476        8.93952          1              O   0.000
O8       4.81420        5.25439       17.80507          1              O   0.000
O9       0.55485        3.61952       17.83193          1              O   0.000
O10      2.21724        6.09610       16.01336          1              O   0.000
O11      3.82184        7.29257       19.16684          1              O   0.000
O12     -1.47176        8.24259       11.15510          1              O   0.000
O13      0.45948        3.02633       15.17258          1              O   0.000
O14      2.12492        7.99503       14.21291          1              O   0.000
O15      5.72100        5.51790       15.30014          1              O   0.000
O16      7.07291        2.95855       14.43433          1              O   0.000
O17      7.86664        1.82477       17.89371          1              O   0.000
O18     -1.63332        4.30610       13.94573          1              O   0.000
O19      0.11616        2.42660       10.62680          1              O   0.000
O20      0.15578        6.39627       17.90092          1              O   0.000
O21     -0.10502        6.55251       20.58070          1              O   0.000
O22      2.64598        6.93219       21.47943          1              O   0.000
O23      8.49791        0.71667       15.41246          1              O   0.000
O24     -3.68268        8.94806       17.33959          1              O   0.000
O25     -4.36597        8.40032       13.38764          1              O   0.000
O26      4.40954        6.86917       13.19691          1              O   0.000
O27      5.82321        4.47300       22.17373          1              O   0.000
O28      0.20062        0.36780       15.38876          1              O   0.000
O29      1.49355        2.77655       22.42850          1              O   0.000
O30     -0.73745        3.90925       21.43422          1              O   0.000
O31      4.80822        1.56249       15.38413          1              O   0.000
O32      7.82644        2.82830       21.48529          1              O   0.000
O33      3.24271        4.11544       21.12351          1              O   0.000
O34      6.22493        3.09846       11.85953          1              O   0.000
O35      7.25819        6.17720       20.60309          1              O   0.000
O36      3.94481        4.49072       12.18062          1              O   0.000
O37     -2.27369        6.86031       14.34008          1              O   0.000
O38      7.37261        4.59554       18.26178          1              O   0.000
O39      2.99456        3.61654       14.64268          1              O   0.000
O40      7.01034        0.13342       21.09069          1              O   0.000
O41     -0.90492        1.70069       19.25409          1              O   0.000
O42      4.75943        1.24455       10.68642          1              O   0.000
O43     -0.40016        8.75729       13.78936          1              O   0.000
O44     -1.14525        9.14278       20.50915          1              O   0.000
O45      3.13258        3.34408       18.60618          1              O   0.000
O46      1.73703        8.83891       18.49721          1              O   0.000
O47      3.94974        0.89565       18.00014          1              O   0.000
O48      1.98831        4.40392       10.19631          1              O   0.000
O49     -2.38329        6.58316       17.02982          1              O   0.000
O50      2.05258        0.62677       11.43997          1              O   0.000
O51      8.73466        3.75045       11.29490          1              O   0.000
O52     -5.03171        8.79707       19.64118          1              O   0.000
O53      1.92599        0.20519       21.80305          1              O   0.000
Pd1      5.50230        9.53026       30.00000          1              Pd  0.000
Pd2      5.42222        9.45167        6.99559          1              Pd  0.000
Pd3      1.40231        0.76656        4.54519          1              Pd  0.000
Pd4     -0.00006        1.58841        2.24610          1              Pd  0.000
Pd5     -2.75115        9.53026       30.00000          1              Pd  0.000
Pd6     -2.70264        9.44461        6.94950          1              Pd  0.000
Pd7      4.08263        0.77915        4.53864          1              Pd  0.000
Pd8      2.75109        1.58841        2.24610          1              Pd  0.000
Pd9     -0.00000        9.53026       30.00000          1              Pd  0.000
Pd10     0.01424        9.45853        6.81051          1              Pd  0.000
Pd11     6.89946        0.79381        4.51334          1              Pd  0.000
Pd12     5.50224        1.58841        2.24610          1              Pd  0.000
Pd13     2.75115        9.53026       30.00000          1              Pd  0.000
Pd14     2.73572        9.47123        6.82610          1              Pd  0.000
Pd15     9.60969        0.77564        4.55104          1              Pd  0.000
Pd16     8.25339        1.58841        2.24610          1              Pd  0.000
Pd17     9.62902        2.38257       30.00000          1              Pd  0.000
Pd18    -1.41618        2.51119        6.94241          1              Pd  0.000
Pd19    -0.01873        3.18720        4.54574          1              Pd  0.000
Pd20    -1.37563        3.97097        2.24610          1              Pd  0.000
Pd21     1.37557        2.38257       30.00000          1              Pd  0.000
Pd22     1.39210        2.50017        6.95686          1              Pd  0.000
Pd23     2.77067        3.16647        4.56265          1              Pd  0.000
Pd24     1.37552        3.97097        2.24610          1              Pd  0.000
Pd25     4.12672        2.38257       30.00000          1              Pd  0.000
Pd26     4.13883        2.48827        6.94561          1              Pd  0.000
Pd27     5.50530        3.20572        4.56045          1              Pd  0.000
Pd28     4.12667        3.97097        2.24610          1              Pd  0.000
Pd29     6.87787        2.38257       30.00000          1              Pd  0.000
Pd30     6.87401        2.53694        7.01981          1              Pd  0.000
Pd31     8.24540        3.15981        4.53993          1              Pd  0.000
Pd32     6.87782        3.97097        2.24610          1              Pd  0.000
Pd33     8.25345        4.76513       30.00000          1              Pd  0.000
Pd34     8.23053        4.79083        6.75240          1              Pd  0.000
Pd35    -1.35729        5.56401        4.48123          1              Pd  0.000
Pd36    -2.75121        6.35354        2.24610          1              Pd  0.000
Pd37    -0.00000        4.76513       30.00000          1              Pd  0.000
Pd38    -0.00547        4.81759        6.83526          1              Pd  0.000
Pd39     1.37481        5.58513        4.51789          1              Pd  0.000
Pd40    -0.00006        6.35354        2.24610          1              Pd  0.000
Pd41     2.75115        4.76513       30.00000          1              Pd  0.000
Pd42     2.80166        4.81477        6.96074          1              Pd  0.000
Pd43     4.12890        5.56842        4.49996          1              Pd  0.000
Pd44     2.75109        6.35354        2.24610          1              Pd  0.000
Pd45     5.50230        4.76513       30.00000          1              Pd  0.000
Pd46     5.49587        4.81044        6.79616          1              Pd  0.000
Pd47     6.85527        5.58559        4.49428          1              Pd  0.000
Pd48     5.50224        6.35354        2.24610          1              Pd  0.000
Pd49     6.87787        7.14770       30.00000          1              Pd  0.000
Pd50     6.86169        7.07503        6.78253          1              Pd  0.000
Pd51    -2.73149        7.96685        4.54014          1              Pd  0.000
Pd52    -4.12678        8.73611        2.24610          1              Pd  0.000
Pd53    -1.37558        7.14770       30.00000          1              Pd  0.000
Pd54    -1.32030        7.11894        6.93809          1              Pd  0.000
Pd55    -0.00675        7.95211        4.57622          1              Pd  0.000
Pd56    -1.37563        8.73611        2.24610          1              Pd  0.000
Pd57     1.37557        7.14770       30.00000          1              Pd  0.000
Pd58     1.39162        7.17455        6.92093          1              Pd  0.000
Pd59     2.73425        7.97270        4.52172          1              Pd  0.000
Pd60     1.37552        8.73611        2.24610          1              Pd  0.000
Pd61     4.12672        7.14770       30.00000          1              Pd  0.000
Pd62     4.14939        7.15021        6.79312          1              Pd  0.000
Pd63     5.49725        7.97177        4.50152          1              Pd  0.000
Pd64     4.12667        8.73611        2.24610          1              Pd  0.000
end
end

!DATE Mon Jan 01 12:00:00 2000
PBC   11.00460  11.00460  30.00000  90.00000  90.00000 120.00001 (P1)
H1       2.69915        6.43651        5.90198          1              H   0.000
H2       1.45345        3.91899        5.66456          1              H   0.000
H3       0.00668        1.55342        5.29281          1              H   0.000
H4       5.49678        1.59143        5.27453          1              H   0.000
H5      -2.59168        6.34498        5.64197          1              H   0.000
H6       1.37271        5.57875        7.72978          1              H   0.000
H7       4.15496        4.50995       17.96108          1              H   0.000
H8       0.45805        3.39694       16.86675          1              H   0.000
H9      -0.23861        3.54158       14.69054          1              H   0.000
H10      4.13603        6.52617       18.57912          1              H   0.000
H11      3.11010        7.81343       18.69608          1              H   0.000
H12      2.45253        5.18452       15.70656          1              H   0.000
H13     -1.32723        7.72550       10.38658          1              H   0.000
H14     -2.37613        8.61482       11.16328          1              H   0.000
H15      1.36821        3.27427       14.83346          1              H   0.000
H16      0.31431        4.57211       17.92010          1              H   0.000
H17      4.95739        5.36827       16.81794          1              H   0.000
H18      1.50695        6.04306       16.69558          1              H   0.000
H19      2.10130        7.26470       14.92099          1              H   0.000
H20      6.03540        4.65091       14.97184          1              H   0.000
H21      5.17075        5.92437       14.57285          1              H   0.000
H22     -0.04582        2.02818        9.72160          1              H   0.000
H23     -0.76278        2.73663       10.94696          1              H   0.000
H24      6.73683        2.96427       13.46603          1              H   0.000
H25      7.89029        3.52476       14.39560          1              H   0.000
H26      8.14486        1.58299       16.97540          1              H   0.000
H27      8.72058        1.74743       18.44589          1              H   0.000
H28     -1.84106        5.28676       14.07981          1              H   0.000
H29     -1.73107        4.13006       12.99249          1              H   0.000
H30      2.44396        8.81808       14.69850          1              H   0.000
H31      0.09596        6.43089       18.90575          1              H   0.000
H32     -0.79504        6.49120       17.57241          1              H   0.000
H33     -0.61152        7.40871       20.63082          1              H   0.000
H34      0.75422        6.70488       21.03105          1              H   0.000
H35      3.28821        6.91254       22.20973          1              H   0.000
H36      9.48980        0.63654       15.38620          1              H   0.000
H37      8.19573        1.48804       14.85232          1              H   0.000
H38     -3.28059        8.04426       17.23423          1              H   0.000
H39      5.17454        7.50451       13.10795          1              H   0.000
H40      3.59729        7.38401       13.49409          1              H   0.000
H41      4.93476        4.28319       21.78915          1              H   0.000
H42      6.23966        5.19382       21.62810          1              H   0.000
H43      5.14954        8.23549       19.47347          1              H   0.000
H44      0.73724        0.03314       16.17015          1              H   0.000
H45      0.39104        1.34634       15.29262          1              H   0.000
H46      0.61504        3.10019       22.08017          1              H   0.000
H47      1.58249        1.79536       22.21348          1              H   0.000
H48     -0.77803        4.86171       21.20059          1              H   0.000
H49     -1.65952        3.51053       21.38744          1              H   0.000
H50      5.65957        2.03129       15.25167          1              H   0.000
H51      4.84520        0.77381       14.77699          1              H   0.000
H52      7.57887        1.87387       21.37452          1              H   0.000
H53      7.02555        3.32430       21.83607          1              H   0.000
H54      2.57775        3.54957       21.68618          1              H   0.000
H55      2.90462        5.03692       21.20299          1              H   0.000
H56     -4.18187        9.38040       21.10598          1              H   0.000
H57      5.44192        3.76510       11.88933          1              H   0.000
H58      5.82733        2.32277       11.44190          1              H   0.000
H59      6.92342        7.04016       20.28587          1              H   0.000
H60      7.38536        5.60314       19.80640          1              H   0.000
H61      3.24442        4.49680       11.42675          1              H   0.000
H62      4.07981        5.47008       12.41051          1              H   0.000
H63      3.17560        7.05392       20.61830          1              H   0.000
H64     -1.54349        7.52919       14.24084          1              H   0.000
H65     -3.09658        7.31270       14.01299          1              H   0.000
H66      1.90917        8.91137       21.57620          1              H   0.000
H67      7.54470        3.61696       18.18198          1              H   0.000
H68      3.58653        2.87940       14.90174          1              H   0.000
H69      3.29122        3.89033       13.70917          1              H   0.000
H70      6.38159        4.72235       18.12976          1              H   0.000
H71     -0.37145        0.88583       19.43456          1              H   0.000
H72     -0.31631        2.39489       18.89333          1              H   0.000
H73      4.96536        1.37101        9.73092          1              H   0.000
H74      4.71860        0.28626       10.85240          1              H   0.000
H75      0.54748        8.43640       13.91672          1              H   0.000
H76     -0.62842        8.64404       12.85294          1              H   0.000
H77     -1.21633        9.52632       19.59306          1              H   0.000
H78     -0.28955        9.48590       20.86322          1              H   0.000
H79      2.17468        3.44308       18.32467          1              H   0.000
H80      3.16075        3.60341       19.59121          1              H   0.000
H81      1.00302        8.33598       18.07360          1              H   0.000
H82      4.41471        1.05441       17.13540          1              H   0.000
H83      3.65079        1.81910       18.28548          1              H   0.000
H84      1.30128        3.66245       10.36079          1              H   0.000
H85      1.37041        5.18925       10.11537          1              H   0.000
H86     -2.86721        5.77040       17.40610          1              H   0.000
H87      1.28135        1.19631       11.21222          1              H   0.000
H88     -2.43174        6.57132       16.05231          1              H   0.000
H89      2.86257        1.15364       11.22790          1              H   0.000
H90     -2.11547        4.62647       10.87604          1              H   0.000
H91      1.61181        9.38311       20.13673          1              H   0.000
H92      7.80062        3.55915       11.38225          1              H   0.000
H93     -4.00223        9.03698       12.72427          1              H   0.000
H94     -4.68878        8.98247       14.14934          1              H   0.000
H95     -4.53471        8.83447       18.78378          1              H   0.000
H96      2.59196        0.02245       17.56758          1              H   0.000
H97      2.83194        0.02828       21.44121          1              H   0.000
H98      7.30868        0.24315       18.12891          1              H   0.000
H99     -1.48402        4.93139        8.88157          1              H   0.000
O1       8.24741        1.49632        8.04426          1              O   0.000
O2       5.49841        1.48543        8.06947          1              O   0.000
O3       2.77792        1.59139        8.07364          1              O   0.000
O4      -0.03061        1.62544        8.09639          1              O   0.000
O5      -4.14297        8.53447        8.08821          1              O   0.000
O6      -0.89431        5.54114        9.40676          1              O   0.000
O7      -1.34361        6.85389        8.96236          1              O   0.000
O8       4.81088        5.25588       17.80413          1              O   0.000
O9       0.55245        3.60997       17.83902          1              O   0.000
O10      2.21823        6.08943       16.01229          1              O   0.000
O11      3.81637        7.28913       19.16686          1              O   0.000
O12     -1.44988        8.27751       11.20692          1              O   0.000
O13      0.45859        3.02391       15.18086          1              O   0.000
O14      2.12282        7.99768       14.21877          1              O   0.000
O15      5.70547        5.51601       15.29984          1              O   0.000
O16      7.04814        2.97930       14.41878          1              O   0.000
O17      7.86551        1.82336       17.89535          1              O   0.000
O18     -1.63774        4.30488       13.96614          1              O   0.000
O19      0.11271        2.38803       10.63564          1              O   0.000
O20      0.15321        6.38823       17.90103          1              O   0.000
O21     -0.10762        6.54845       20.58308          1              O   0.000
O22      2.64379        6.93057       21.47966          1              O   0.000
O23      8.49201        0.72964       15.41011          1              O   0.000
O24     -3.69442        8.95212       17.35497          1              O   0.000
O25     -4.36558        8.39871       13.38957          1              O   0.000
O26      4.40481        6.87409       13.19716          1              O   0.000
O27      5.82793        4.46845       22.17934          1              O   0.000
O28      0.19503        0.36693       15.39059          1              O   0.000
O29      1.49282        2.77393       22.43095          1              O   0.000
O30     -0.73920        3.90696       21.44116          1              O   0.000
O31      4.79769        1.56633       15.37725          1              O   0.000
O32      7.82867        2.81990       21.50276          1              O   0.000
O33      3.24678        4.11635       21.12968          1              O   0.000
O34      6.23955        3.15381       11.82940          1              O   0.000
O35      7.25542        6.17402       20.60547          1              O   0.000
O36      3.92339        4.50884       12.15376          1              O   0.000
O37     -2.27853        6.86029       14.36686          1              O   0.000
O38      7.36595        4.59091       18.26990          1              O   0.000
O39      2.98472        3.61892       14.61835          1              O   0.000
O40      7.00467        0.13019       21.09053          1              O   0.000
O41     -0.91141        1.70030       19.27103          1              O   0.000
O42      4.77494        1.27126       10.69608          1              O   0.000
O43     -0.40866        8.75404       13.80738          1              O   0.000
O44     -1.14975        9.14033       20.50455          1              O   0.000
O45      3.13165        3.34290       18.60817          1              O   0.000
O46      1.73256        8.83698       18.49625          1              O   0.000
O47      3.94796        0.89514       17.99503          1              O   0.000
O48      1.94655        4.40527       10.18308          1              O   0.000
O49     -2.39105        6.58713       17.04954          1              O   0.000
O50      2.05889        0.62471       11.44138          1              O   0.000
O51      8.78973        3.75813       11.31349          1              O   0.000
O52     -5.04017        8.79306       19.65320          1              O   0.000
O53      1.92626        0.20431       21.80288          1              O   0.000
Pd1      5.50230        9.53026       30.00000          1              Pd  0.000
Pd2      5.42405        9.43914        6.99362          1              Pd  0.000
Pd3      1.40254        0.76097        4.54642          1              Pd  0.000
Pd4     -0.00006        1.58841        2.24610          1              Pd  0.000
Pd5     -2.75115        9.53026       30.00000          1              Pd  0.000
Pd6     -2.70284        9.44277        6.94297          1              Pd  0.000
Pd7      4.08360        0.77549        4.53573          1              Pd  0.000
Pd8      2.75109        1.58841        2.24610          1              Pd  0.000
Pd9     -0.00000        9.53026       30.00000          1              Pd  0.000
Pd10     0.01733        9.45647        6.79777          1              Pd  0.000
Pd11     6.90371        0.79344        4.51192          1              Pd  0.000
Pd12     5.50224        1.58841        2.24610          1              Pd  0.000
Pd13     2.75115        9.53026       30.00000          1              Pd  0.000
Pd14     2.73677        9.46140        6.82523          1              Pd  0.000
Pd15     9.61144        0.77124        4.55211          1              Pd  0.000
Pd16     8.25339        1.58841        2.24610          1              Pd  0.000
Pd17     9.62902        2.38257       30.00000          1              Pd  0.000
Pd18    -1.41596        2.50169        6.94528          1              Pd  0.000
Pd19    -0.01680        3.18277        4.53932          1              Pd  0.000
Pd20    -1.37563        3.97097        2.24610          1              Pd  0.000
Pd21     1.37557        2.38257       30.00000          1              Pd  0.000
Pd22     1.38814        2.49667        6.96401          1              Pd  0.000
Pd23     2.77207        3.16063        4.55609          1              Pd  0.000
Pd24     1.37552        3.97097        2.24610          1              Pd  0.000
Pd25     4.12672        2.38257       30.00000          1              Pd  0.000
Pd26     4.13759        2.48558        6.94812          1              Pd  0.000
Pd27     5.50812        3.20322        4.56051          1              Pd  0.000
Pd28     4.12667        3.97097        2.24610          1              Pd  0.000
Pd29     6.87787        2.38257       30.00000          1              Pd  0.000
Pd30     6.87497        2.53027        7.02194          1              Pd  0.000
Pd31     8.24849        3.15910        4.54455          1              Pd  0.000
Pd32     6.87782        3.97097        2.24610          1              Pd  0.000
Pd33     8.25345        4.76513       30.00000          1              Pd  0.000
Pd34     8.23371        4.78542        6.77129          1              Pd  0.000
Pd35    -1.36050        5.56204        4.48267          1              Pd  0.000
Pd36    -2.75121        6.35354        2.24610          1              Pd  0.000
Pd37    -0.00000        4.76513       30.00000          1              Pd  0.000
Pd38    -0.01103        4.80570        6.81229          1              Pd  0.000
Pd39     1.37617        5.58392        4.51491          1              Pd  0.000
Pd40    -0.00006        6.35354        2.24610          1              Pd  0.000
Pd41     2.75115        4.76513       30.00000          1              Pd  0.000
Pd42     2.79805        4.80832        6.93828          1              Pd  0.000
Pd43     4.13190        5.56505        4.49832          1              Pd  0.000
Pd44     2.75109        6.35354        2.24610          1              Pd  0.000
Pd45     5.50230        4.76513       30.00000          1              Pd  0.000
Pd46     5.49616        4.80325        6.79790          1              Pd  0.000
Pd47     6.85888        5.58154        4.50090          1              Pd  0.000
Pd48     5.50224        6.35354        2.24610          1              Pd  0.000
Pd49     6.87787        7.14770       30.00000          1              Pd  0.000
Pd50     6.86089        7.06590        6.78818          1              Pd  0.000
Pd51    -2.73022        7.96138        4.54337          1              Pd  0.000
Pd52    -4.12678        8.73611        2.24610          1              Pd  0.000
Pd53    -1.37558        7.14770       30.00000          1              Pd  0.000
Pd54    -1.31734        7.11983        6.93136          1              Pd  0.000
Pd55     0.00148        7.95032        4.56968          1              Pd  0.000
Pd56    -1.37563        8.73611        2.24610          1              Pd  0.000
Pd57     1.37557        7.14770       30.00000          1              Pd  0.000
Pd58     1.38464        7.16512        6.95651          1              Pd  0.000
Pd59     2.73459        7.96765        4.52617          1              Pd  0.000
Pd60     1.37552        8.73611        2.24610          1              Pd  0.000
Pd61     4.12672        7.14770       30.00000          1              Pd  0.000
Pd62     4.14696        7.13774        6.79389          1              Pd  0.000
Pd63     5.49786        7.96554        4.50277          1              Pd  0.000
Pd64     4.12667        8.73611        2.24610          1              Pd  0.000
end
end

!DATE Mon Jan 01 12:00:00 2000
PBC   11.00460  11.00460  30.00000  90.00000  90.00000 120.00001 (P1)
H1       2.60352        6.54181        5.93046          1              H   0.000
H2       1.47764        3.90876        5.66750          1              H   0.000
H3       0.00468        1.55367        5.29002          1              H   0.000
H4       5.49342        1.58897        5.27024          1              H   0.000
H5      -2.56921        6.36253        5.66533          1              H   0.000
H6       1.36020        5.51555        7.73560          1              H   0.000
H7       4.15370        4.51116       17.95981          1              H   0.000
H8       0.45730        3.39598       16.86658          1              H   0.000
H9      -0.24139        3.54156       14.68924          1              H   0.000
H10      4.13493        6.52576       18.57869          1              H   0.000
H11      3.10856        7.81285       18.69636          1              H   0.000
H12      2.45171        5.18326       15.70080          1              H   0.000
H13     -1.28503        7.75971       10.37841          1              H   0.000
H14     -2.37810        8.61091       11.14702          1              H   0.000
H15      1.36533        3.27495       14.83061          1              H   0.000
H16      0.31318        4.57068       17.92024          1              H   0.000
H17      4.95715        5.36906       16.81718          1              H   0.000
H18      1.50712        6.03941       16.69239          1              H   0.000
H19      2.10041        7.26564       14.92059          1              H   0.000
H20      6.03477        4.65151       14.97062          1              H   0.000
H21      5.16873        5.92473       14.57337          1              H   0.000
H22     -0.05582        2.01784        9.72653          1              H   0.000
H23     -0.76508        2.74369       10.94537          1              H   0.000
H24      6.73418        2.97328       13.45939          1              H   0.000
H25      7.88935        3.52665       14.38895          1              H   0.000
H26      8.14381        1.58337       16.97492          1              H   0.000
H27      8.71958        1.74730       18.44605          1              H   0.000
H28     -1.84204        5.28728       14.08227          1              H   0.000
H29     -1.72833        4.14249       12.98475          1              H   0.000
H30      2.44078        8.81942       14.69923          1              H   0.000
H31      0.09554        6.42924       18.90522          1              H   0.000
H32     -0.79677        6.48987       17.57362          1              H   0.000
H33     -0.61328        7.40736       20.63072          1              H   0.000
H34      0.75271        6.70469       21.03185          1              H   0.000
H35      3.28773        6.91452       22.20900          1              H   0.000
H36      9.48682        0.63957       15.38439          1              H   0.000
H37      8.19325        1.49075       14.84923          1              H   0.000
H38     -3.28368        8.04468       17.23831          1              H   0.000
H39      5.17382        7.50480       13.10809          1              H   0.000
H40      3.59682        7.38593       13.49489          1              H   0.000
H41      4.93478        4.28204       21.79014          1              H   0.000
H42      6.23994        5.19291       21.62907          1              H   0.000
H43      5.14700        8.23574       19.47463          1              H   0.000
H44      0.73404        0.03381       16.16956          1              H   0.000
H45      0.38929        1.34713       15.29238          1              H   0.000
H46      0.61469        3.09847       22.08004          1              H   0.000
H47      1.58185        1.79341       22.21381          1              H   0.000
H48     -0.77819        4.86048       21.20009          1              H   0.000
H49     -1.66022        3.50930       21.38924          1              H   0.000
H50      5.65704        2.03171       15.24631          1              H   0.000
H51      4.84297        0.77278       14.77493          1              H   0.000
H52      7.57835        1.87255       21.37664          1              H   0.000
H53      7.02534        3.32286       21.84052          1              H   0.000
H54      2.57920        3.54985       21.68727          1              H   0.000
H55      2.90495        5.03723       21.20463          1              H   0.000
H56     -4.18320        9.37977       21.10576          1              H   0.000
H57      5.44158        3.77821       11.87855          1              H   0.000
H58      5.83172        2.33712       11.43772          1              H   0.000
H59      6.92038        7.03884       20.28766          1              H   0.000
H60      7.38237        5.60151       19.80881          1              H   0.000
H61      3.23038        4.50839       11.41878          1              H   0.000
H62      4.07094        5.47531       12.40394          1              H   0.000
H63      3.17381        7.05328       20.61726          1              H   0.000
H64     -1.54548        7.52886       14.24572          1              H   0.000
H65     -3.09793        7.31132       14.01731          1              H   0.000
H66      1.90737        8.91125       21.57563          1              H   0.000
H67      7.54169        3.61523       18.18386          1              H   0.000
H68      3.58434        2.88103       14.89228          1              H   0.000
H69      3.28572        3.89218       13.69961          1              H   0.000
H70      6.37903        4.72129       18.13147          1              H   0.000
H71     -0.37331        0.88650       19.43749          1              H   0.000
H72     -0.31724        2.39463       18.89359          1              H   0.000
H73      4.96679        1.36545        9.73369          1              H   0.000
H74      4.71669        0.29297       10.86693          1              H   0.000
H75      0.54331        8.43589       13.91456          1              H   0.000
H76     -0.63593        8.64310       12.85303          1              H   0.000
H77     -1.21741        9.52556       19.59115          1              H   0.000
H78     -0.29123        9.48565       20.86187          1              H   0.000
H79      2.17344        3.44243       18.32486          1              H   0.000
H80      3.16026        3.60291       19.59054          1              H   0.000
H81      1.00226        8.33539       18.07353          1              H   0.000
H82      4.41341        1.05426       17.13301          1              H   0.000
H83      3.65109        1.81887       18.28416          1              H   0.000
H84      1.30324        3.65267       10.35767          1              H   0.000
H85      1.32479        5.17558       10.11554          1              H   0.000
H86     -2.86942        5.77024       17.41048          1              H   0.000
H87      1.27827        1.19622       11.21241          1              H   0.000
H88     -2.43386        6.57307       16.05767          1              H   0.000
H89      2.85975        1.15276       11.22940          1              H   0.000
H90     -2.09515        4.63719       10.84009          1              H   0.000
H91      1.60966        9.38298       20.13616          1              H   0.000
H92      7.81548        3.58229       11.36547          1              H   0.000
H93     -4.00023        9.03497       12.72186          1              H   0.000
H94     -4.68814        8.98323       14.14664          1              H   0.000
H95     -4.53690        8.83558       18.78546          1              H   0.000
H96      2.59008        0.02287       17.56880          1              H   0.000
H97      2.83142        0.02795       21.43891          1              H   0.000
H98      7.30787        0.24250       18.12910          1              H   0.000
H99     -1.32818        5.03961        8.81952          1              H   0.000
O1       8.24059        1.48541        8.04295          1              O   0.000
O2       5.49068        1.47768        8.06244          1              O   0.000
O3       2.77306        1.58576        8.07264          1              O   0.000
O4      -0.03816        1.61323        8.09464          1              O   0.000
O5      -4.14592        8.53063        8.08760          1              O   0.000
O6      -0.84646        5.60005        9.48871          1              O   0.000
O7      -1.05431        6.95631        8.96322          1              O   0.000
O8       4.80982        5.25681       17.80370          1              O   0.000
O9       0.55119        3.60846       17.83927          1              O   0.000
O10      2.21993        6.08735       16.01109          1              O   0.000
O11      3.81474        7.28836       19.16714          1              O   0.000
O12     -1.44975        8.28488       11.21129          1              O   0.000
O13      0.45653        3.02564       15.18092          1              O   0.000
O14      2.12111        7.99902       14.21920          1              O   0.000
O15      5.70292        5.51534       15.30040          1              O   0.000
O16      7.04551        2.98336       14.41252          1              O   0.000
O17      7.86485        1.82260       17.89560          1              O   0.000
O18     -1.63895        4.30641       13.96117          1              O   0.000
O19      0.10625        2.37947       10.63807          1              O   0.000
O20      0.15215        6.38661       17.90083          1              O   0.000
O21     -0.10917        6.54722       20.58438          1              O   0.000
O22      2.64271        6.92991       21.47943          1              O   0.000
O23      8.48931        0.73443       15.41000          1              O   0.000
O24     -3.69700        8.95288       17.35847          1              O   0.000
O25     -4.36450        8.39842       13.38850          1              O   0.000
O26      4.40395        6.87495       13.19903          1              O   0.000
O27      5.82860        4.46634       22.17964          1              O   0.000
O28      0.19282        0.36777       15.38985          1              O   0.000
O29      1.49211        2.77199       22.43148          1              O   0.000
O30     -0.73987        3.90597       21.44249          1              O   0.000
O31      4.79599        1.56596       15.37471          1              O   0.000
O32      7.82968        2.81742       21.51141          1              O   0.000
O33      3.24758        4.11675       21.13148          1              O   0.000
O34      6.24160        3.17077       11.82106          1              O   0.000
O35      7.25199        6.17278       20.60782          1              O   0.000
O36      3.91263        4.51590       12.14303          1              O   0.000
O37     -2.28086        6.86095       14.37575          1              O   0.000
O38      7.36292        4.58894       18.27468          1              O   0.000
O39      2.98143        3.61969       14.60942          1              O   0.000
O40      7.00327        0.13039       21.09016          1              O   0.000
O41     -0.91239        1.70192       19.27510          1              O   0.000
O42      4.77822        1.27647       10.69965          1              O   0.000
O43     -0.41262        8.75336       13.80720          1              O   0.000
O44     -1.15132        9.14012       20.50304          1              O   0.000
O45      3.13061        3.34270       18.60806          1              O   0.000
O46      1.73087        8.83671       18.49750          1              O   0.000
O47      3.94829        0.89511       17.99377          1              O   0.000
O48      1.92923        4.41119       10.18026          1              O   0.000
O49     -2.39358        6.58744       17.05545          1              O   0.000
O50      2.05563        0.62168       11.43487          1              O   0.000
O51      8.80299        3.78074       11.30251          1              O   0.000
O52     -5.04300        8.79369       19.65488          1              O   0.000
O53      1.92604        0.20364       21.80203          1              O   0.000
Pd1      5.50230        9.53026       30.00000          1              Pd  0.000
Pd2      5.41854        9.42868        6.99157          1              Pd  0.000
Pd3      1.39973        0.75582        4.54907          1              Pd  0.000
Pd4     -0.00006        1.58841        2.24610          1              Pd  0.000
Pd5     -2.75115        9.53026       30.00000          1              Pd  0.000
Pd6     -2.70777        9.44069        6.94051          1              Pd  0.000
Pd7      4.08143        0.77075        4.53331          1              Pd  0.000
Pd8      2.75109        1.58841        2.24610          1              Pd  0.000
Pd9     -0.00000        9.53026       30.00000          1              Pd  0.000
Pd10     0.01157        9.45124        6.78742          1              Pd  0.000
Pd11     6.90388        0.79157        4.51211          1              Pd  0.000
Pd12     5.50224        1.58841        2.24610          1              Pd  0.000
Pd13     2.75115        9.53026       30.00000          1              Pd  0.000
Pd14     2.72990        9.45093        6.82527          1              Pd  0.000
Pd15     9.60901        0.76674        4.55373          1              Pd  0.000
Pd16     8.25339        1.58841        2.24610          1              Pd  0.000
Pd17     9.62902        2.38257       30.00000          1              Pd  0.000
Pd18    -1.42197        2.49394        6.94828          1              Pd  0.000
Pd19    -0.01777        3.17771        4.52998          1              Pd  0.000
Pd20    -1.37563        3.97097        2.24610          1              Pd  0.000
Pd21     1.37557        2.38257       30.00000          1              Pd  0.000
Pd22     1.38055        2.49505        6.97138          1              Pd  0.000
Pd23     2.76959        3.15681        4.54952          1              Pd  0.000
Pd24     1.37552        3.97097        2.24610          1              Pd  0.000
Pd25     4.12672        2.38257       30.00000          1              Pd  0.000
Pd26     4.12986        2.48270        6.94689          1              Pd  0.000
Pd27     5.50685        3.20023        4.55914          1              Pd  0.000
Pd28     4.12667        3.97097        2.24610          1              Pd  0.000
Pd29     6.87787        2.38257       30.00000          1              Pd  0.000
Pd30     6.87003        2.52485        7.02351          1              Pd  0.000
Pd31     8.24790        3.15788        4.54850          1              Pd  0.000
Pd32     6.87782        3.97097        2.24610          1              Pd  0.000
Pd33     8.25345        4.76513       30.00000          1              Pd  0.000
Pd34     8.23003        4.77936        6.78619          1              Pd  0.000
Pd35    -1.36653        5.55966        4.48040          1              Pd  0.000
Pd36    -2.75121        6.35354        2.24610          1              Pd  0.000
Pd37    -0.00000        4.76513       30.00000          1              Pd  0.000
Pd38    -0.02076        4.79265        6.78356          1              Pd  0.000
Pd39     1.37662        5.58657        4.51607          1              Pd  0.000
Pd40    -0.00006        6.35354        2.24610          1              Pd  0.000
Pd41     2.75115        4.76513       30.00000          1              Pd  0.000
Pd42     2.79037        4.80440        6.91540          1              Pd  0.000
Pd43     4.13095        5.56305        4.49714          1              Pd  0.000
Pd44     2.75109        6.35354        2.24610          1              Pd  0.000
Pd45     5.50230        4.76513       30.00000          1              Pd  0.000
Pd46     5.48859        4.79684        6.79683          1              Pd  0.000
Pd47     6.85790        5.57688        4.50529          1              Pd  0.000
Pd48     5.50224        6.35354        2.24610          1              Pd  0.000
Pd49     6.87787        7.14770       30.00000          1              Pd  0.000
Pd50     6.84945        7.05905        6.79308          1              Pd  0.000
Pd51    -2.73224        7.95650        4.54563          1              Pd  0.000
Pd52    -4.12678        8.73611        2.24610          1              Pd  0.000
Pd53    -1.37558        7.14770       30.00000          1              Pd  0.000
Pd54    -1.33422        7.11001        6.92688          1              Pd  0.000
Pd55     0.00712        7.94515        4.57017          1              Pd  0.000
Pd56    -1.37563        8.73611        2.24610          1              Pd  0.000
Pd57     1.37557        7.14770       30.00000          1              Pd  0.000
Pd58     1.36656        7.15441        7.05100          1              Pd  0.000
Pd59     2.72967        7.96147        4.53594          1              Pd  0.000
Pd60     1.37552        8.73611        2.24610          1              Pd  0.000
Pd61     4.12672        7.14770       30.00000          1              Pd  0.000
Pd62     4.13470        7.12546        6.79678          1              Pd  0.000
Pd63     5.49336        7.95980        4.50437          1              Pd  0.000
Pd64     4.12667        8.73611        2.24610          1              Pd  0.000
end
end

!DATE Mon Jan 01 12:00:00 2000
PBC   11.00460  11.00460  30.00000  90.00000  90.00000 120.00001 (P1)
H1       2.49509        6.65129        5.98344          1              H   0.000
H2       1.48910        3.90272        5.66667          1              H   0.000
H3       0.00156        1.55302        5.28854          1              H   0.000
H4       5.49105        1.58794        5.26762          1              H   0.000
H5      -2.56795        6.37142        5.66794          1              H   0.000
H6       1.35428        5.44907        7.75105          1              H   0.000
H7       4.15354        4.51148       17.95950          1              H   0.000
H8       0.45702        3.39631       16.86628          1              H   0.000
H9      -0.24221        3.54194       14.68737          1              H   0.000
H10      4.13479        6.52580       18.57843          1              H   0.000
H11      3.10840        7.81289       18.69625          1              H   0.000
H12      2.45152        5.18355       15.69922          1              H   0.000
H13     -1.24414        7.78802       10.35101          1              H   0.000
H14     -2.37579        8.59865       11.11807          1              H   0.000
H15      1.36436        3.27610       14.82953          1              H   0.000
H16      0.31312        4.57055       17.92029          1              H   0.000
H17      4.95710        5.36909       16.81678          1              H   0.000
H18      1.50711        6.03879       16.69169          1              H   0.000
H19      2.09995        7.26603       14.92046          1              H   0.000
H20      6.03512        4.65154       14.96989          1              H   0.000
H21      5.16831        5.92452       14.57310          1              H   0.000
H22     -0.06045        2.01352        9.72757          1              H   0.000
H23     -0.76609        2.75059       10.94141          1              H   0.000
H24      6.73345        2.97536       13.45733          1              H   0.000
H25      7.88977        3.52707       14.38550          1              H   0.000
H26      8.14352        1.58383       16.97458          1              H   0.000
H27      8.71948        1.74732       18.44579          1              H   0.000
H28     -1.84242        5.28740       14.08100          1              H   0.000
H29     -1.72771        4.14893       12.97810          1              H   0.000
H30      2.43968        8.81997       14.69911          1              H   0.000
H31      0.09557        6.42909       18.90506          1              H   0.000
H32     -0.79708        6.48975       17.57383          1              H   0.000
H33     -0.61340        7.40731       20.63059          1              H   0.000
H34      0.75263        6.70485       21.03191          1              H   0.000
H35      3.28789        6.91484       22.20868          1              H   0.000
H36      9.48597        0.64046       15.38355          1              H   0.000
H37      8.19258        1.49168       14.84812          1              H   0.000
H38     -3.28409        8.04480       17.23899          1              H   0.000
H39      5.17401        7.50493       13.10773          1              H   0.000
H40      3.59716        7.38660       13.49488          1              H   0.000
H41      4.93451        4.28232       21.79074          1              H   0.000
H42      6.23967        5.19326       21.62939          1              H   0.000
H43      5.14681        8.23573       19.47476          1              H   0.000
H44      0.73355        0.03424       16.16910          1              H   0.000
H45      0.38896        1.34776       15.29234          1              H   0.000
H46      0.61461        3.09835       22.07982          1              H   0.000
H47      1.58176        1.79328       22.21385          1              H   0.000
H48     -0.77812        4.86050       21.19992          1              H   0.000
H49     -1.66035        3.50942       21.38943          1              H   0.000
H50      5.65695        2.03214       15.24447          1              H   0.000
H51      4.84236        0.77344       14.77367          1              H   0.000
H52      7.57805        1.87260       21.37723          1              H   0.000
H53      7.02527        3.32274       21.84210          1              H   0.000
H54      2.57948        3.55008       21.68730          1              H   0.000
H55      2.90513        5.03741       21.20470          1              H   0.000
H56     -4.18334        9.37965       21.10576          1              H   0.000
H57      5.44125        3.78119       11.87550          1              H   0.000
H58      5.83173        2.34029       11.43698          1              H   0.000
H59      6.91984        7.03889       20.28745          1              H   0.000
H60      7.38177        5.60143       19.80883          1              H   0.000
H61      3.22372        4.51322       11.41545          1              H   0.000
H62      4.06701        5.47748       12.40070          1              H   0.000
H63      3.17370        7.05328       20.61688          1              H   0.000
H64     -1.54605        7.52891       14.24595          1              H   0.000
H65     -3.09839        7.31121       14.01859          1              H   0.000
H66      1.90715        8.91129       21.57536          1              H   0.000
H67      7.54108        3.61525       18.18469          1              H   0.000
H68      3.58371        2.88274       14.88939          1              H   0.000
H69      3.28347        3.89361       13.69655          1              H   0.000
H70      6.37846        4.72135       18.13194          1              H   0.000
H71     -0.37331        0.88662       19.43789          1              H   0.000
H72     -0.31717        2.39458       18.89340          1              H   0.000
H73      4.96666        1.36336        9.73316          1              H   0.000
H74      4.71591        0.29578       10.87036          1              H   0.000
H75      0.54223        8.43496       13.91220          1              H   0.000
H76     -0.63552        8.64260       12.84940          1              H   0.000
H77     -1.21749        9.52554       19.59069          1              H   0.000
H78     -0.29140        9.48583       20.86147          1              H   0.000
H79      2.17329        3.44241       18.32467          1              H   0.000
H80      3.16020        3.60289       19.59025          1              H   0.000
H81      1.00227        8.33537       18.07329          1              H   0.000
H82      4.41347        1.05448       17.13239          1              H   0.000
H83      3.65134        1.81904       18.28368          1              H   0.000
H84      1.29939        3.65219       10.35657          1              H   0.000
H85      1.29932        5.17829       10.14354          1              H   0.000
H86     -2.86971        5.77054       17.41134          1              H   0.000
H87      1.27864        1.19415       11.21078          1              H   0.000
H88     -2.43402        6.57397       16.05864          1              H   0.000
H89      2.85971        1.14987       11.22900          1              H   0.000
H90     -2.10557        4.64986       10.82169          1              H   0.000
H91      1.60945        9.38318       20.13592          1              H   0.000
H92      7.82049        3.58827       11.35755          1              H   0.000
H93     -3.99851        9.03337       12.71962          1              H   0.000
H94     -4.68723        8.98422       14.14478          1              H   0.000
H95     -4.53703        8.83571       18.78565          1              H   0.000
H96      2.58967        0.02300       17.56884          1              H   0.000
H97      2.83143        0.02806       21.43843          1              H   0.000
H98      7.30781        0.24251       18.12886          1              H   0.000
H99     -1.11165        5.07656        8.78026          1              H   0.000
O1       8.23259        1.47135        8.03960          1              O   0.000
O2       5.48343        1.46849        8.05762          1              O   0.000
O3       2.76706        1.58367        8.07141          1              O   0.000
O4      -0.04479        1.60480        8.09326          1              O   0.000
O5      -4.15266        8.52789        8.08686          1              O   0.000
O6      -0.88728        5.65785        9.55999          1              O   0.000
O7      -0.78809        6.99557        8.93452          1              O   0.000
O8       4.80952        5.25719       17.80343          1              O   0.000
O9       0.55102        3.60829       17.83911          1              O   0.000
O10      2.22026        6.08733       16.01086          1              O   0.000
O11      3.81455        7.28836       19.16704          1              O   0.000
O12     -1.44659        8.27920       11.19462          1              O   0.000
O13      0.45568        3.02733       15.18048          1              O   0.000
O14      2.12020        7.99948       14.21918          1              O   0.000
O15      5.70164        5.51448       15.30043          1              O   0.000
O16      7.04546        2.98431       14.41040          1              O   0.000
O17      7.86477        1.82262       17.89550          1              O   0.000
O18     -1.63989        4.30706       13.95585          1              O   0.000
O19      0.10322        2.37781       10.63739          1              O   0.000
O20      0.15202        6.38647       17.90075          1              O   0.000
O21     -0.10929        6.54717       20.58460          1              O   0.000
O22      2.64274        6.92986       21.47921          1              O   0.000
O23      8.48853        0.73560       15.40936          1              O   0.000
O24     -3.69752        8.95300       17.35909          1              O   0.000
O25     -4.36379        8.39852       13.38751          1              O   0.000
O26      4.40404        6.87531       13.19921          1              O   0.000
O27      5.82808        4.46725       22.18062          1              O   0.000
O28      0.19259        0.36841       15.38943          1              O   0.000
O29      1.49195        2.77187       22.43148          1              O   0.000
O30     -0.73995        3.90598       21.44249          1              O   0.000
O31      4.79594        1.56642       15.37351          1              O   0.000
O32      7.82955        2.81733       21.51294          1              O   0.000
O33      3.24777        4.11689       21.13163          1              O   0.000
O34      6.24109        3.17419       11.81967          1              O   0.000
O35      7.25143        6.17287       20.60780          1              O   0.000
O36      3.90650        4.51875       12.13897          1              O   0.000
O37     -2.28163        6.86193       14.37909          1              O   0.000
O38      7.36216        4.58883       18.27647          1              O   0.000
O39      2.98030        3.62098       14.60678          1              O   0.000
O40      7.00317        0.13056       21.08998          1              O   0.000
O41     -0.91229        1.70214       19.27554          1              O   0.000
O42      4.77870        1.27850       10.69964          1              O   0.000
O43     -0.41387        8.75188       13.80375          1              O   0.000
O44     -1.15150        9.14028       20.50267          1              O   0.000
O45      3.13047        3.34269       18.60789          1              O   0.000
O46      1.73064        8.83683       18.49754          1              O   0.000
O47      3.94863        0.89533       17.99326          1              O   0.000
O48      1.91471        4.41983       10.18044          1              O   0.000
O49     -2.39380        6.58768       17.05663          1              O   0.000
O50      2.05534        0.61684       11.42776          1              O   0.000
O51      8.80510        3.79486       11.29181          1              O   0.000
O52     -5.04318        8.79366       19.65513          1              O   0.000
O53      1.92610        0.20371       21.80184          1              O   0.000
Pd1      5.50230        9.53026       30.00000          1              Pd  0.000
Pd2      5.41045        9.42201        6.98822          1              Pd  0.000
Pd3      1.39631        0.75387        4.55100          1              Pd  0.000
Pd4     -0.00006        1.58841        2.24610          1              Pd  0.000
Pd5     -2.75115        9.53026       30.00000          1              Pd  0.000
Pd6     -2.71430        9.44047        6.93998          1              Pd  0.000
Pd7      4.07930        0.76615        4.53247          1              Pd  0.000
Pd8      2.75109        1.58841        2.24610          1              Pd  0.000
Pd9     -0.00000        9.53026       30.00000          1              Pd  0.000
Pd10     0.00518        9.44297        6.78028          1              Pd  0.000
Pd11     6.90265        0.78778        4.51372          1              Pd  0.000
Pd12     5.50224        1.58841        2.24610          1              Pd  0.000
Pd13     2.75115        9.53026       30.00000          1              Pd  0.000
Pd14     2.71780        9.43669        6.82656          1              Pd  0.000
Pd15     9.60544        0.76233        4.55553          1              Pd  0.000
Pd16     8.25339        1.58841        2.24610          1              Pd  0.000
Pd17     9.62902        2.38257       30.00000          1              Pd  0.000
Pd18    -1.42883        2.48794        6.95127          1              Pd  0.000
Pd19    -0.01884        3.17326        4.52269          1              Pd  0.000
Pd20    -1.37563        3.97097        2.24610          1              Pd  0.000
Pd21     1.37557        2.38257       30.00000          1              Pd  0.000
Pd22     1.37330        2.49568        6.97571          1              Pd  0.000
Pd23     2.76729        3.15538        4.54437          1              Pd  0.000
Pd24     1.37552        3.97097        2.24610          1              Pd  0.000
Pd25     4.12672        2.38257       30.00000          1              Pd  0.000
Pd26     4.12370        2.47989        6.94602          1              Pd  0.000
Pd27     5.50437        3.19731        4.55711          1              Pd  0.000
Pd28     4.12667        3.97097        2.24610          1              Pd  0.000
Pd29     6.87787        2.38257       30.00000          1              Pd  0.000
Pd30     6.86424        2.51978        7.02570          1              Pd  0.000
Pd31     8.24673        3.15498        4.54997          1              Pd  0.000
Pd32     6.87782        3.97097        2.24610          1              Pd  0.000
Pd33     8.25345        4.76513       30.00000          1              Pd  0.000
Pd34     8.22386        4.77371        6.79066          1              Pd  0.000
Pd35    -1.37147        5.55873        4.47678          1              Pd  0.000
Pd36    -2.75121        6.35354        2.24610          1              Pd  0.000
Pd37    -0.00000        4.76513       30.00000          1              Pd  0.000
Pd38    -0.03242        4.78449        6.75956          1              Pd  0.000
Pd39     1.37766        5.59138        4.51908          1              Pd  0.000
Pd40    -0.00006        6.35354        2.24610          1              Pd  0.000
Pd41     2.75115        4.76513       30.00000          1              Pd  0.000
Pd42     2.78262        4.80395        6.89622          1              Pd  0.000
Pd43     4.12866        5.56216        4.49677          1              Pd  0.000
Pd44     2.75109        6.35354        2.24610          1              Pd  0.000
Pd45     5.50230        4.76513       30.00000          1              Pd  0.000
Pd46     5.48013        4.79220        6.79448          1              Pd  0.000
Pd47     6.85569        5.57280        4.50724          1              Pd  0.000
Pd48     5.50224        6.35354        2.24610          1              Pd  0.000
Pd49     6.87787        7.14770       30.00000          1              Pd  0.000
Pd50     6.83664        7.05516        6.79624          1              Pd  0.000
Pd51    -2.73743        7.95443        4.54287          1              Pd  0.000
Pd52    -4.12678        8.73611        2.24610          1              Pd  0.000
Pd53    -1.37558        7.14770       30.00000          1              Pd  0.000
Pd54    -1.36653        7.10373        6.92281          1              Pd  0.000
Pd55     0.00889        7.93828        4.57461          1              Pd  0.000
Pd56    -1.37563        8.73611        2.24610          1              Pd  0.000
Pd57     1.37557        7.14770       30.00000          1              Pd  0.000
Pd58     1.33862        7.13849        7.20317          1              Pd  0.000
Pd59     2.72389        7.95390        4.54598          1              Pd  0.000
Pd60     1.37552        8.73611        2.24610          1              Pd  0.000
Pd61     4.12672        7.14770       30.00000          1              Pd  0.000
Pd62     4.11669        7.11566        6.79763          1              Pd  0.000
Pd63     5.48829        7.95571        4.50603          1              Pd  0.000
Pd64     4.12667        8.73611        2.24610          1              Pd  0.000
end
end

!DATE Mon Jan 01 12:00:00 2000
PBC   11.00460  11.00460  30.00000  90.00000  90.00000 120.00001 (P1)
H1       2.37063        6.83921        6.09981          1              H   0.000
H2       1.49082        3.90473        5.66802          1              H   0.000
H3      -0.00448        1.55008        5.28767          1              H   0.000
H4       5.48717        1.58520        5.26733          1              H   0.000
H5      -2.56592        6.38011        5.66782          1              H   0.000
H6       1.36738        5.38575        7.78038          1              H   0.000
H7       4.15274        4.51137       17.95994          1              H   0.000
H8       0.45656        3.39664       16.86689          1              H   0.000
H9      -0.24234        3.54267       14.68658          1              H   0.000
H10      4.13392        6.52605       18.57901          1              H   0.000
H11      3.10762        7.81304       18.69633          1              H   0.000
H12      2.45084        5.18383       15.69887          1              H   0.000
H13     -1.19590        7.80797       10.33477          1              H   0.000
H14     -2.36303        8.59004       11.08421          1              H   0.000
H15      1.36378        3.27687       14.82891          1              H   0.000
H16      0.31316        4.57079       17.92087          1              H   0.000
H17      4.95608        5.36930       16.81718          1              H   0.000
H18      1.50690        6.03929       16.69184          1              H   0.000
H19      2.09917        7.26616       14.92071          1              H   0.000
H20      6.03464        4.65230       14.96957          1              H   0.000
H21      5.16845        5.92555       14.57301          1              H   0.000
H22     -0.06306        2.00992        9.72538          1              H   0.000
H23     -0.76432        2.75455       10.93641          1              H   0.000
H24      6.73480        2.97678       13.45576          1              H   0.000
H25      7.88992        3.52748       14.38458          1              H   0.000
H26      8.14348        1.58458       16.97483          1              H   0.000
H27      8.71932        1.74739       18.44615          1              H   0.000
H28     -1.84346        5.28926       14.08033          1              H   0.000
H29     -1.72569        4.15437       12.97485          1              H   0.000
H30      2.43886        8.82045       14.69947          1              H   0.000
H31      0.09607        6.42921       18.90548          1              H   0.000
H32     -0.79709        6.48945       17.57459          1              H   0.000
H33     -0.61342        7.40760       20.63033          1              H   0.000
H34      0.75225        6.70471       21.03221          1              H   0.000
H35      3.28650        6.91470       22.20957          1              H   0.000
H36      9.48582        0.64055       15.38305          1              H   0.000
H37      8.19256        1.49183       14.84758          1              H   0.000
H38     -3.28466        8.04544       17.23957          1              H   0.000
H39      5.17375        7.50670       13.10776          1              H   0.000
H40      3.59699        7.38800       13.49496          1              H   0.000
H41      4.93408        4.28254       21.79145          1              H   0.000
H42      6.23898        5.19354       21.63052          1              H   0.000
H43      5.14608        8.23582       19.47503          1              H   0.000
H44      0.73358        0.03432       16.16856          1              H   0.000
H45      0.38880        1.34807       15.29217          1              H   0.000
H46      0.61495        3.09883       22.08012          1              H   0.000
H47      1.58219        1.79386       22.21372          1              H   0.000
H48     -0.77890        4.86045       21.20066          1              H   0.000
H49     -1.66055        3.50946       21.39108          1              H   0.000
H50      5.65681        2.03283       15.24384          1              H   0.000
H51      4.84203        0.77441       14.77325          1              H   0.000
H52      7.57793        1.87290       21.37905          1              H   0.000
H53      7.02494        3.32292       21.84349          1              H   0.000
H54      2.57870        3.54968       21.68701          1              H   0.000
H55      2.90483        5.03713       21.20449          1              H   0.000
H56     -4.18357        9.37959       21.10669          1              H   0.000
H57      5.44603        3.78704       11.87409          1              H   0.000
H58      5.83755        2.34814       11.43165          1              H   0.000
H59      6.91919        7.03929       20.28794          1              H   0.000
H60      7.38113        5.60179       19.80951          1              H   0.000
H61      3.22619        4.51113       11.41704          1              H   0.000
H62      4.06858        5.47801       12.40073          1              H   0.000
H63      3.17265        7.05347       20.61788          1              H   0.000
H64     -1.54702        7.52943       14.24579          1              H   0.000
H65     -3.09965        7.31240       14.01941          1              H   0.000
H66      1.90659        8.91081       21.57512          1              H   0.000
H67      7.54062        3.61530       18.18530          1              H   0.000
H68      3.58315        2.88378       14.88881          1              H   0.000
H69      3.28441        3.89489       13.69593          1              H   0.000
H70      6.37786        4.72133       18.13247          1              H   0.000
H71     -0.37446        0.88653       19.43838          1              H   0.000
H72     -0.31791        2.39464       18.89480          1              H   0.000
H73      4.96749        1.36781        9.72899          1              H   0.000
H74      4.72452        0.30613       10.87089          1              H   0.000
H75      0.54278        8.43458       13.91259          1              H   0.000
H76     -0.63154        8.64439       12.84732          1              H   0.000
H77     -1.21762        9.52578       19.59086          1              H   0.000
H78     -0.29136        9.48591       20.86145          1              H   0.000
H79      2.17336        3.44242       18.32521          1              H   0.000
H80      3.16027        3.60324       19.59094          1              H   0.000
H81      1.00132        8.33583       18.07253          1              H   0.000
H82      4.41320        1.05516       17.13282          1              H   0.000
H83      3.65092        1.81960       18.28411          1              H   0.000
H84      1.30495        3.64533       10.36240          1              H   0.000
H85      1.29552        5.17249       10.16654          1              H   0.000
H86     -2.87039        5.77048       17.41307          1              H   0.000
H87      1.28183        1.18716       11.20662          1              H   0.000
H88     -2.43527        6.57343       16.06017          1              H   0.000
H89      2.86182        1.14908       11.22871          1              H   0.000
H90     -2.11617        4.67124       10.82225          1              H   0.000
H91      1.60966        9.38346       20.13583          1              H   0.000
H92      7.82141        3.59876       11.35135          1              H   0.000
H93     -3.99551        9.03229       12.71813          1              H   0.000
H94     -4.68620        8.98591       14.14349          1              H   0.000
H95     -4.53812        8.83617       18.78594          1              H   0.000
H96      2.58922        0.02376       17.56880          1              H   0.000
H97      2.83117        0.02781       21.43888          1              H   0.000
H98      7.30706        0.24299       18.12806          1              H   0.000
H99     -0.99270        5.11230        8.79881          1              H   0.000
O1       8.22555        1.46115        8.03257          1              O   0.000
O2       5.47583        1.45541        8.05087          1              O   0.000
O3       2.75949        1.58421        8.07055          1              O   0.000
O4      -0.05370        1.59635        8.09201          1              O   0.000
O5      -4.15586        8.52368        8.08619          1              O   0.000
O6      -0.79234        5.71367        9.57090          1              O   0.000
O7      -0.60603        7.02596        8.89648          1              O   0.000
O8       4.80872        5.25717       17.80359          1              O   0.000
O9       0.55107        3.60856       17.83945          1              O   0.000
O10      2.21929        6.08764       16.01006          1              O   0.000
O11      3.81362        7.28857       19.16739          1              O   0.000
O12     -1.43307        8.27700       11.17704          1              O   0.000
O13      0.45511        3.02793       15.17969          1              O   0.000
O14      2.11889        8.00001       14.21955          1              O   0.000
O15      5.70242        5.51570       15.29995          1              O   0.000
O16      7.04610        2.98420       14.40893          1              O   0.000
O17      7.86451        1.82309       17.89558          1              O   0.000
O18     -1.64002        4.30921       13.95270          1              O   0.000
O19      0.10220        2.37494       10.63494          1              O   0.000
O20      0.15211        6.38629       17.90095          1              O   0.000
O21     -0.10929        6.54748       20.58398          1              O   0.000
O22      2.64155        6.93008       21.47991          1              O   0.000
O23      8.48838        0.73558       15.40862          1              O   0.000
O24     -3.69785        8.95383       17.35829          1              O   0.000
O25     -4.36262        8.39934       13.38679          1              O   0.000
O26      4.40398        6.87693       13.19947          1              O   0.000
O27      5.82730        4.46782       22.18175          1              O   0.000
O28      0.19305        0.36860       15.38845          1              O   0.000
O29      1.49249        2.77242       22.43132          1              O   0.000
O30     -0.74000        3.90588       21.44233          1              O   0.000
O31      4.79572        1.56733       15.37281          1              O   0.000
O32      7.82948        2.81743       21.51517          1              O   0.000
O33      3.24729        4.11664       21.13102          1              O   0.000
O34      6.24716        3.18125       11.81602          1              O   0.000
O35      7.25120        6.17344       20.60827          1              O   0.000
O36      3.91114        4.51881       12.13933          1              O   0.000
O37     -2.28252        6.86248       14.37864          1              O   0.000
O38      7.36160        4.58893       18.27648          1              O   0.000
O39      2.97982        3.62178       14.60561          1              O   0.000
O40      7.00306        0.13039       21.08982          1              O   0.000
O41     -0.91350        1.70176       19.27508          1              O   0.000
O42      4.78190        1.28750       10.69690          1              O   0.000
O43     -0.41356        8.75149       13.80212          1              O   0.000
O44     -1.15142        9.14024       20.50260          1              O   0.000
O45      3.13056        3.34286       18.60826          1              O   0.000
O46      1.73032        8.83703       18.49591          1              O   0.000
O47      3.94799        0.89582       17.99328          1              O   0.000
O48      1.91617        4.41711       10.19238          1              O   0.000
O49     -2.39435        6.58754       17.05782          1              O   0.000
O50      2.05964        0.61066       11.42130          1              O   0.000
O51     -2.19907        3.81002       11.27970          1              O   0.000
O52     -5.04390        8.79368       19.65534          1              O   0.000
O53      1.92605        0.20365       21.80239          1              O   0.000
Pd1      5.50230        9.53026       30.00000          1              Pd  0.000
Pd2      5.40116        9.41349        6.98785          1              Pd  0.000
Pd3      1.39118        0.75206        4.55192          1              Pd  0.000
Pd4     -0.00006        1.58841        2.24610          1              Pd  0.000
Pd5     -2.75115        9.53026       30.00000          1              Pd  0.000
Pd6     -2.72249        9.44149        6.93764          1              Pd  0.000
Pd7      4.07644        0.76155        4.53349          1              Pd  0.000
Pd8      2.75109        1.58841        2.24610          1              Pd  0.000
Pd9     -0.00000        9.53026       30.00000          1              Pd  0.000
Pd10     0.00441        9.42588        6.77669          1              Pd  0.000
Pd11     6.90010        0.78311        4.51719          1              Pd  0.000
Pd12     5.50224        1.58841        2.24610          1              Pd  0.000
Pd13     2.75115        9.53026       30.00000          1              Pd  0.000
Pd14     2.70213        9.41548        6.83635          1              Pd  0.000
Pd15     9.59861        0.75626        4.55979          1              Pd  0.000
Pd16     8.25339        1.58841        2.24610          1              Pd  0.000
Pd17     9.62902        2.38257       30.00000          1              Pd  0.000
Pd18     9.56934        2.48507        6.95143          1              Pd  0.000
Pd19    -0.02198        3.16884        4.52026          1              Pd  0.000
Pd20    -1.37563        3.97097        2.24610          1              Pd  0.000
Pd21     1.37557        2.38257       30.00000          1              Pd  0.000
Pd22     1.36357        2.49821        6.98048          1              Pd  0.000
Pd23     2.76352        3.15282        4.53996          1              Pd  0.000
Pd24     1.37552        3.97097        2.24610          1              Pd  0.000
Pd25     4.12672        2.38257       30.00000          1              Pd  0.000
Pd26     4.11695        2.47723        6.94560          1              Pd  0.000
Pd27     5.50084        3.19449        4.55636          1              Pd  0.000
Pd28     4.12667        3.97097        2.24610          1              Pd  0.000
Pd29     6.87787        2.38257       30.00000          1              Pd  0.000
Pd30     6.85704        2.51459        7.02649          1              Pd  0.000
Pd31     8.24414        3.15134        4.55108          1              Pd  0.000
Pd32     6.87782        3.97097        2.24610          1              Pd  0.000
Pd33     8.25345        4.76513       30.00000          1              Pd  0.000
Pd34     8.21658        4.77048        6.79107          1              Pd  0.000
Pd35    -1.37542        5.55528        4.47105          1              Pd  0.000
Pd36    -2.75121        6.35354        2.24610          1              Pd  0.000
Pd37    -0.00000        4.76513       30.00000          1              Pd  0.000
Pd38    -0.03929        4.78793        6.74682          1              Pd  0.000
Pd39     1.37643        5.59179        4.51661          1              Pd  0.000
Pd40    -0.00006        6.35354        2.24610          1              Pd  0.000
Pd41     2.75115        4.76513       30.00000          1              Pd  0.000
Pd42     2.77181        4.80524        6.86930          1              Pd  0.000
Pd43     4.12338        5.56072        4.49599          1              Pd  0.000
Pd44     2.75109        6.35354        2.24610          1              Pd  0.000
Pd45     5.50230        4.76513       30.00000          1              Pd  0.000
Pd46     5.46998        4.78951        6.79339          1              Pd  0.000
Pd47     6.85138        5.56899        4.50700          1              Pd  0.000
Pd48     5.50224        6.35354        2.24610          1              Pd  0.000
Pd49     6.87787        7.14770       30.00000          1              Pd  0.000
Pd50     6.82012        7.05259        6.79586          1              Pd  0.000
Pd51    -2.74533        7.95255        4.53559          1              Pd  0.000
Pd52    -4.12678        8.73611        2.24610          1              Pd  0.000
Pd53    -1.37558        7.14770       30.00000          1              Pd  0.000
Pd54    -1.38395        7.10332        6.89600          1              Pd  0.000
Pd55     0.00960        7.93184        4.57120          1              Pd  0.000
Pd56    -1.37563        8.73611        2.24610          1              Pd  0.000
Pd57     1.37557        7.14770       30.00000          1              Pd  0.000
Pd58     1.30620        7.11705        7.43901          1              Pd  0.000
Pd59     2.71462        7.94380        4.55081          1              Pd  0.000
Pd60     1.37552        8.73611        2.24610          1              Pd  0.000
Pd61     4.12672        7.14770       30.00000          1              Pd  0.000
Pd62     4.08682        7.10510        6.79761          1              Pd  0.000
Pd63     5.48025        7.95185        4.50797          1              Pd  0.000
Pd64     4.12667        8.73611        2.24610          1              Pd  0.000
end
end

!DATE Mon Jan 01 12:00:00 2000
PBC   11.00460  11.00460  30.00000  90.00000  90.00000 120.00001 (P1)
H1       2.31114        7.02087        6.17952          1              H   0.000
H2       1.45134        3.90052        5.65348          1              H   0.000
H3      -0.00969        1.54465        5.28620          1              H   0.000
H4       5.48302        1.58201        5.26694          1              H   0.000
H5      -2.52712        6.41393        5.68476          1              H   0.000
H6       1.48295        5.35012        7.87225          1              H   0.000
H7       4.14940        4.50477       17.96432          1              H   0.000
H8       0.45690        3.39609       16.87190          1              H   0.000
H9      -0.24135        3.54197       14.68560          1              H   0.000
H10      4.13089        6.52237       18.58186          1              H   0.000
H11      3.10669        7.81095       18.69867          1              H   0.000
H12      2.44342        5.18694       15.70416          1              H   0.000
H13     -1.18283        7.80549       10.37375          1              H   0.000
H14     -2.37378        8.58314       11.08868          1              H   0.000
H15      1.36349        3.27625       14.82428          1              H   0.000
H16      0.31400        4.56951       17.92602          1              H   0.000
H17      4.95115        5.36322       16.82038          1              H   0.000
H18      1.50187        6.04489       16.69722          1              H   0.000
H19      2.09814        7.26162       14.91935          1              H   0.000
H20      6.03394        4.64941       14.97107          1              H   0.000
H21      5.16614        5.91999       14.57238          1              H   0.000
H22     -0.04498        2.01609        9.70271          1              H   0.000
H23     -0.73739        2.77495       10.90876          1              H   0.000
H24      6.73201        2.97033       13.45167          1              H   0.000
H25      7.88886        3.52479       14.37622          1              H   0.000
H26      8.14205        1.58233       16.97284          1              H   0.000
H27      8.71909        1.74469       18.44360          1              H   0.000
H28     -1.84645        5.29003       14.07618          1              H   0.000
H29     -1.72547        4.15784       12.96750          1              H   0.000
H30      2.44202        8.81335       14.69322          1              H   0.000
H31      0.09840        6.42874       18.90811          1              H   0.000
H32     -0.79749        6.48701       17.57867          1              H   0.000
H33     -0.61087        7.40865       20.63110          1              H   0.000
H34      0.75402        6.70388       21.03336          1              H   0.000
H35      3.28369        6.90807       22.21311          1              H   0.000
H36      9.48815        0.63373       15.38312          1              H   0.000
H37      8.19622        1.48429       14.84500          1              H   0.000
H38     -3.28482        8.04425       17.24130          1              H   0.000
H39      5.17263        7.50264       13.10583          1              H   0.000
H40      3.59621        7.37859       13.49098          1              H   0.000
H41      4.93308        4.28073       21.79371          1              H   0.000
H42      6.23730        5.19253       21.63448          1              H   0.000
H43      5.14662        8.23233       19.47570          1              H   0.000
H44      0.73560        0.03200       16.16777          1              H   0.000
H45      0.38984        1.34670       15.29289          1              H   0.000
H46      0.61571        3.09981       22.08039          1              H   0.000
H47      1.58264        1.79505       22.21506          1              H   0.000
H48     -0.77897        4.86012       21.20085          1              H   0.000
H49     -1.65973        3.50899       21.39081          1              H   0.000
H50      5.65542        2.03663       15.24551          1              H   0.000
H51      4.84300        0.77539       14.77878          1              H   0.000
H52      7.57862        1.87240       21.38188          1              H   0.000
H53      7.02482        3.32237       21.84456          1              H   0.000
H54      2.57695        3.54743       21.68770          1              H   0.000
H55      2.90346        5.03423       21.20257          1              H   0.000
H56     -4.18327        9.37893       21.10896          1              H   0.000
H57      5.44373        3.77713       11.84736          1              H   0.000
H58      5.83617        2.33233       11.42104          1              H   0.000
H59      6.91967        7.03886       20.29003          1              H   0.000
H60      7.38012        5.60049       19.81299          1              H   0.000
H61      3.21776        4.55015       11.37709          1              H   0.000
H62      4.07157        5.48356       12.37591          1              H   0.000
H63      3.17243        7.05182       20.62136          1              H   0.000
H64     -1.54930        7.52779       14.25965          1              H   0.000
H65     -3.10032        7.31187       14.02330          1              H   0.000
H66      1.90704        8.90903       21.57876          1              H   0.000
H67      7.53969        3.61350       18.18712          1              H   0.000
H68      3.58628        2.88484       14.86953          1              H   0.000
H69      3.27698        3.89197       13.67524          1              H   0.000
H70      6.37572        4.71828       18.13561          1              H   0.000
H71     -0.37751        0.88102       19.43645          1              H   0.000
H72     -0.32028        2.39113       18.89871          1              H   0.000
H73      4.98716        1.32732        9.71360          1              H   0.000
H74      4.73688        0.28456       10.87516          1              H   0.000
H75      0.54263        8.43283       13.92190          1              H   0.000
H76     -0.64099        8.64612       12.86734          1              H   0.000
H77     -1.21661        9.52504       19.59344          1              H   0.000
H78     -0.29015        9.48513       20.86396          1              H   0.000
H79      2.17220        3.43892       18.32936          1              H   0.000
H80      3.16013        3.59974       19.59467          1              H   0.000
H81      1.00013        8.33794       18.07647          1              H   0.000
H82      4.41172        1.05720       17.13371          1              H   0.000
H83      3.64887        1.81759       18.28676          1              H   0.000
H84      1.30896        3.68180       10.30826          1              H   0.000
H85      1.20020        5.20746       10.17657          1              H   0.000
H86     -2.87116        5.76843       17.42222          1              H   0.000
H87      1.29889        1.19842       11.18955          1              H   0.000
H88     -2.43791        6.56921       16.06828          1              H   0.000
H89      2.87704        1.13931       11.21422          1              H   0.000
H90     -2.15601        4.69256       10.82761          1              H   0.000
H91      1.61153        9.38250       20.13940          1              H   0.000
H92      7.81748        3.58524       11.33837          1              H   0.000
H93     -3.99714        9.03366       12.71611          1              H   0.000
H94     -4.68733        8.98652       14.14153          1              H   0.000
H95     -4.53870        8.83422       18.78609          1              H   0.000
H96      2.58927        0.02304       17.56790          1              H   0.000
H97      2.83115        0.02691       21.44216          1              H   0.000
H98      7.30756        0.24355       18.13053          1              H   0.000
H99     -0.88384        5.17624        8.86092          1              H   0.000
O1       8.22727        1.45857        8.02890          1              O   0.000
O2       5.47915        1.43655        8.03899          1              O   0.000
O3       2.75993        1.58094        8.07044          1              O   0.000
O4      -0.05465        1.58571        8.08565          1              O   0.000
O5      -4.15050        8.51745        8.08432          1              O   0.000
O6      -0.68899        5.79048        9.62310          1              O   0.000
O7      -0.48084        7.08545        8.91143          1              O   0.000
O8       4.80481        5.25116       17.80662          1              O   0.000
O9       0.55119        3.60703       17.84423          1              O   0.000
O10      2.21495        6.09087       16.01533          1              O   0.000
O11      3.81220        7.28582       19.16963          1              O   0.000
O12     -1.45122        8.25823       11.21123          1              O   0.000
O13      0.45626        3.02908       15.17958          1              O   0.000
O14      2.11925        7.99284       14.21525          1              O   0.000
O15      5.69986        5.51222       15.30081          1              O   0.000
O16      7.04642        2.97982       14.40326          1              O   0.000
O17      7.86370        1.82163       17.89338          1              O   0.000
O18     -1.64218        4.31029       13.94513          1              O   0.000
O19      0.12772        2.39701       10.60528          1              O   0.000
O20      0.15242        6.38404       17.90323          1              O   0.000
O21     -0.10741        6.54810       20.58424          1              O   0.000
O22      2.64007        6.92858       21.48241          1              O   0.000
O23      8.49043        0.72785       15.40634          1              O   0.000
O24     -3.69778        8.95306       17.35690          1              O   0.000
O25     -4.36307        8.40048       13.38462          1              O   0.000
O26      4.40558        6.87008       13.19739          1              O   0.000
O27      5.82600        4.46596       22.18450          1              O   0.000
O28      0.19425        0.36737       15.38834          1              O   0.000
O29      1.49301        2.77356       22.43241          1              O   0.000
O30     -0.73870        3.90459       21.43789          1              O   0.000
O31      4.79301        1.57310       15.37214          1              O   0.000
O32      7.82939        2.81741       21.51559          1              O   0.000
O33      3.24664        4.11399       21.13101          1              O   0.000
O34      6.24192        3.16714       11.80597          1              O   0.000
O35      7.25106        6.17304       20.61106          1              O   0.000
O36      3.90500        4.53128       12.09584          1              O   0.000
O37     -2.28555        6.86065       14.38587          1              O   0.000
O38      7.35962        4.58679       18.27941          1              O   0.000
O39      2.98053        3.62152       14.58707          1              O   0.000
O40      7.00396        0.12885       21.09339          1              O   0.000
O41     -0.91692        1.69585       19.27225          1              O   0.000
O42      4.79675        1.26077       10.68238          1              O   0.000
O43     -0.41392        8.75243       13.81994          1              O   0.000
O44     -1.15023        9.13945       20.50502          1              O   0.000
O45      3.12957        3.33878       18.61161          1              O   0.000
O46      1.73067        8.83756       18.49882          1              O   0.000
O47      3.94702        0.89462       17.99376          1              O   0.000
O48      1.87260        4.49324       10.16483          1              O   0.000
O49     -2.39462        6.58501       17.06561          1              O   0.000
O50      2.06773        0.61395       11.41338          1              O   0.000
O51      8.79675        3.81657       11.25804          1              O   0.000
O52     -5.04395        8.79110       19.65554          1              O   0.000
O53      1.92587        0.20361       21.80446          1              O   0.000
Pd1      5.50230        9.53026       30.00000          1              Pd  0.000
Pd2      5.40064        9.40323        6.98437          1              Pd  0.000
Pd3      1.38770        0.75035        4.55107          1              Pd  0.000
Pd4     -0.00006        1.58841        2.24610          1              Pd  0.000
Pd5     -2.75115        9.53026       30.00000          1              Pd  0.000
Pd6     -2.72095        9.43572        6.93608          1              Pd  0.000
Pd7      4.07534        0.75648        4.53603          1              Pd  0.000
Pd8      2.75109        1.58841        2.24610          1              Pd  0.000
Pd9     -0.00000        9.53026       30.00000          1              Pd  0.000
Pd10     0.01685        9.40161        6.77339          1              Pd  0.000
Pd11     6.89874        0.77934        4.52011          1              Pd  0.000
Pd12     5.50224        1.58841        2.24610          1              Pd  0.000
Pd13     2.75115        9.53026       30.00000          1              Pd  0.000
Pd14     2.70203        9.40175        6.84716          1              Pd  0.000
Pd15     9.59397        0.75324        4.56314          1              Pd  0.000
Pd16     8.25339        1.58841        2.24610          1              Pd  0.000
Pd17     9.62902        2.38257       30.00000          1              Pd  0.000
Pd18    -1.43290        2.48954        6.95446          1              Pd  0.000
Pd19    -0.02572        3.16948        4.52923          1              Pd  0.000
Pd20    -1.37563        3.97097        2.24610          1              Pd  0.000
Pd21     1.37557        2.38257       30.00000          1              Pd  0.000
Pd22     1.36401        2.49500        6.98062          1              Pd  0.000
Pd23     2.76121        3.14882        4.53614          1              Pd  0.000
Pd24     1.37552        3.97097        2.24610          1              Pd  0.000
Pd25     4.12672        2.38257       30.00000          1              Pd  0.000
Pd26     4.11922        2.46715        6.94257          1              Pd  0.000
Pd27     5.49851        3.19114        4.55585          1              Pd  0.000
Pd28     4.12667        3.97097        2.24610          1              Pd  0.000
Pd29     6.87787        2.38257       30.00000          1              Pd  0.000
Pd30     6.85845        2.50968        7.02523          1              Pd  0.000
Pd31     8.24198        3.15072        4.55164          1              Pd  0.000
Pd32     6.87782        3.97097        2.24610          1              Pd  0.000
Pd33     8.25345        4.76513       30.00000          1              Pd  0.000
Pd34     8.22259        4.77130        6.79187          1              Pd  0.000
Pd35    -1.37288        5.55156        4.47702          1              Pd  0.000
Pd36    -2.75121        6.35354        2.24610          1              Pd  0.000
Pd37    -0.00000        4.76513       30.00000          1              Pd  0.000
Pd38    -0.01809        4.80020        6.77029          1              Pd  0.000
Pd39     1.37631        5.58925        4.51540          1              Pd  0.000
Pd40    -0.00006        6.35354        2.24610          1              Pd  0.000
Pd41     2.75115        4.76513       30.00000          1              Pd  0.000
Pd42     2.77512        4.79602        6.84304          1              Pd  0.000
Pd43     4.12132        5.55877        4.49386          1              Pd  0.000
Pd44     2.75109        6.35354        2.24610          1              Pd  0.000
Pd45     5.50230        4.76513       30.00000          1              Pd  0.000
Pd46     5.47197        4.78450        6.79213          1              Pd  0.000
Pd47     6.85194        5.56523        4.50723          1              Pd  0.000
Pd48     5.50224        6.35354        2.24610          1              Pd  0.000
Pd49     6.87787        7.14770       30.00000          1              Pd  0.000
Pd50     6.81683        7.04720        6.79285          1              Pd  0.000
Pd51    -2.74982        7.94964        4.53168          1              Pd  0.000
Pd52    -4.12678        8.73611        2.24610          1              Pd  0.000
Pd53    -1.37558        7.14770       30.00000          1              Pd  0.000
Pd54    -1.37014        7.09995        6.89968          1              Pd  0.000
Pd55     0.00866        7.92547        4.56371          1              Pd  0.000
Pd56    -1.37563        8.73611        2.24610          1              Pd  0.000
Pd57     1.37557        7.14770       30.00000          1              Pd  0.000
Pd58     1.32405        7.09516        7.58539          1              Pd  0.000
Pd59     2.71101        7.93779        4.54903          1              Pd  0.000
Pd60     1.37552        8.73611        2.24610          1              Pd  0.000
Pd61     4.12672        7.14770       30.00000          1              Pd  0.000
Pd62     4.07278        7.09172        6.79989          1              Pd  0.000
Pd63     5.47642        7.94809        4.50913          1              Pd  0.000
Pd64     4.12667        8.73611        2.24610          1              Pd  0.000
end
end

!DATE Mon Jan 01 12:00:00 2000
PBC   11.00460  11.00460  30.00000  90.00000  90.00000 120.00001 (P1)
H1       2.29169        6.97531        6.16074          1              H   0.000
H2       1.41745        3.89956        5.64602          1              H   0.000
H3      -0.01124        1.54426        5.28660          1              H   0.000
H4       5.48092        1.58341        5.27033          1              H   0.000
H5      -2.52483        6.42121        5.68594          1              H   0.000
H6       1.78012        5.23926        8.11320          1              H   0.000
H7       4.14933        4.50264       17.96660          1              H   0.000
H8       0.45581        3.39626       16.87680          1              H   0.000
H9      -0.24172        3.54195       14.68663          1              H   0.000
H10      4.12991        6.52211       18.58269          1              H   0.000
H11      3.10606        7.81074       18.69867          1              H   0.000
H12      2.43925        5.18887       15.71127          1              H   0.000
H13     -1.18146        7.79628       10.37346          1              H   0.000
H14     -2.37388        8.57438       11.08497          1              H   0.000
H15      1.36228        3.27505       14.82512          1              H   0.000
H16      0.31427        4.57018       17.92994          1              H   0.000
H17      4.95008        5.36093       16.82154          1              H   0.000
H18      1.49789        6.05006       16.70162          1              H   0.000
H19      2.09745        7.26085       14.91931          1              H   0.000
H20      6.03546        4.64845       14.97148          1              H   0.000
H21      5.16608        5.91743       14.57171          1              H   0.000
H22     -0.02598        2.03187        9.68863          1              H   0.000
H23     -0.70505        2.80291       10.89424          1              H   0.000
H24      6.73430        2.96749       13.45198          1              H   0.000
H25      7.88977        3.52502       14.37623          1              H   0.000
H26      8.14005        1.58239       16.97192          1              H   0.000
H27      8.71815        1.74215       18.44198          1              H   0.000
H28     -1.84746        5.29078       14.07555          1              H   0.000
H29     -1.72456        4.15857       12.96668          1              H   0.000
H30      2.44355        8.81169       14.69010          1              H   0.000
H31      0.09917        6.42976       18.90968          1              H   0.000
H32     -0.79761        6.48687       17.58013          1              H   0.000
H33     -0.60967        7.40949       20.63111          1              H   0.000
H34      0.75481        6.70360       21.03338          1              H   0.000
H35      3.28287        6.90529       22.21499          1              H   0.000
H36      9.48754        0.63135       15.38344          1              H   0.000
H37      8.19701        1.48306       14.84451          1              H   0.000
H38     -3.28520        8.04405       17.24030          1              H   0.000
H39      5.17055        7.49939       13.10432          1              H   0.000
H40      3.59361        7.37515       13.49049          1              H   0.000
H41      4.93245        4.27983       21.79440          1              H   0.000
H42      6.23588        5.19215       21.63619          1              H   0.000
H43      5.14684        8.23041       19.47591          1              H   0.000
H44      0.73593        0.03022       16.16748          1              H   0.000
H45      0.38915        1.34510       15.29318          1              H   0.000
H46      0.61642        3.10013       22.07948          1              H   0.000
H47      1.58376        1.79625       22.21542          1              H   0.000
H48     -0.77913        4.85723       21.20056          1              H   0.000
H49     -1.65934        3.50677       21.38949          1              H   0.000
H50      5.65554        2.03738       15.24535          1              H   0.000
H51      4.84303        0.77646       14.77747          1              H   0.000
H52      7.57849        1.87269       21.38248          1              H   0.000
H53      7.02431        3.32267       21.84354          1              H   0.000
H54      2.57394        3.54529       21.68641          1              H   0.000
H55      2.90225        5.03213       21.20066          1              H   0.000
H56     -4.18291        9.37863       21.11164          1              H   0.000
H57      5.45394        3.77541       11.83805          1              H   0.000
H58      5.83574        2.32630       11.41811          1              H   0.000
H59      6.91996        7.03934       20.29044          1              H   0.000
H60      7.38049        5.60103       19.81373          1              H   0.000
H61      3.23330        4.57823       11.34648          1              H   0.000
H62      4.07241        5.49236       12.36850          1              H   0.000
H63      3.17242        7.05166       20.62355          1              H   0.000
H64     -1.55081        7.52792       14.26007          1              H   0.000
H65     -3.10180        7.31143       14.02263          1              H   0.000
H66      1.90701        8.90804       21.57938          1              H   0.000
H67      7.54040        3.61329       18.18651          1              H   0.000
H68      3.58899        2.88176       14.86595          1              H   0.000
H69      3.27314        3.88680       13.67222          1              H   0.000
H70      6.37602        4.71767       18.13560          1              H   0.000
H71     -0.37900        0.87491       19.43390          1              H   0.000
H72     -0.32281        2.38754       18.90273          1              H   0.000
H73      4.98627        1.32448        9.70943          1              H   0.000
H74      4.73990        0.27999       10.87048          1              H   0.000
H75      0.54314        8.43227       13.92198          1              H   0.000
H76     -0.64059        8.64586       12.86831          1              H   0.000
H77     -1.21662        9.52497       19.59512          1              H   0.000
H78     -0.28916        9.48475       20.86486          1              H   0.000
H79      2.17283        3.43872       18.33113          1              H   0.000
H80      3.16086        3.59945       19.59647          1              H   0.000
H81      0.99807        8.33870       18.07654          1              H   0.000
H82      4.41084        1.05804       17.13483          1              H   0.000
H83      3.64764        1.81802       18.28785          1              H   0.000
H84      1.30304        3.71296       10.21577          1              H   0.000
H85      1.11656        5.23220       10.14092          1              H   0.000
H86     -2.87140        5.76768       17.42416          1              H   0.000
H87      1.31154        1.21085       11.18322          1              H   0.000
H88     -2.43905        6.56740       16.06967          1              H   0.000
H89      2.88681        1.13259       11.21089          1              H   0.000
H90     -2.15899        4.69274       10.82723          1              H   0.000
H91      1.61283        9.38206       20.13992          1              H   0.000
H92      7.82837        3.57422       11.33429          1              H   0.000
H93     -4.00174        9.03253       12.71529          1              H   0.000
H94     -4.69063        8.98520       14.14139          1              H   0.000
H95     -4.53927        8.83278       18.78613          1              H   0.000
H96      2.58809        0.02322       17.56650          1              H   0.000
H97      2.83114        0.02631       21.44496          1              H   0.000
H98      7.30620        0.24403       18.12980          1              H   0.000
H99     -0.91733        5.18033        8.85289          1              H   0.000
O1       8.22079        1.45709        8.02602          1              O   0.000
O2       5.47385        1.43551        8.03992          1              O   0.000
O3       2.75280        1.58079        8.07110          1              O   0.000
O4      -0.06107        1.58721        8.08691          1              O   0.000
O5      -4.15799        8.52132        8.08226          1              O   0.000
O6      -0.69419        5.78272        9.61719          1              O   0.000
O7      -0.45057        7.07510        8.90464          1              O   0.000
O8       4.80474        5.24915       17.80751          1              O   0.000
O9       0.55165        3.60777       17.84835          1              O   0.000
O10      2.20944        6.09383       16.01777          1              O   0.000
O11      3.81150        7.28571       19.16987          1              O   0.000
O12     -1.45230        8.24977       11.20946          1              O   0.000
O13      0.45542        3.02832       15.18024          1              O   0.000
O14      2.12064        7.99033       14.21319          1              O   0.000
O15      5.70072        5.51140       15.30013          1              O   0.000
O16      7.04742        2.97981       14.40352          1              O   0.000
O17      7.86207        1.82166       17.89223          1              O   0.000
O18     -1.64258        4.31107       13.94425          1              O   0.000
O19      0.16064        2.43491       10.58038          1              O   0.000
O20      0.15239        6.38465       17.90433          1              O   0.000
O21     -0.10618        6.54897       20.58306          1              O   0.000
O22      2.63961        6.92851       21.48384          1              O   0.000
O23      8.48962        0.72460       15.40376          1              O   0.000
O24     -3.69841        8.95291       17.35428          1              O   0.000
O25     -4.36739        8.39916       13.38362          1              O   0.000
O26      4.40314        6.86682       13.19545          1              O   0.000
O27      5.82461        4.46584       22.18611          1              O   0.000
O28      0.19392        0.36581       15.38813          1              O   0.000
O29      1.49385        2.77484       22.43212          1              O   0.000
O30     -0.73707        3.90016       21.42989          1              O   0.000
O31      4.79187        1.57548       15.36887          1              O   0.000
O32      7.82872        2.81800       21.51398          1              O   0.000
O33      3.24453        4.11173       21.12861          1              O   0.000
O34      6.24594        3.15957       11.80261          1              O   0.000
O35      7.25127        6.17349       20.61155          1              O   0.000
O36      3.90363        4.54293       12.07443          1              O   0.000
O37     -2.28676        6.86043       14.38451          1              O   0.000
O38      7.36021        4.58670       18.27749          1              O   0.000
O39      2.98230        3.61872       14.58453          1              O   0.000
O40      7.00430        0.12792       21.09372          1              O   0.000
O41     -0.92018        1.68753       19.26522          1              O   0.000
O42      4.79537        1.25626       10.67884          1              O   0.000
O43     -0.41319        8.75263       13.82054          1              O   0.000
O44     -1.14945        9.13903       20.50632          1              O   0.000
O45      3.13038        3.33842       18.61253          1              O   0.000
O46      1.73056        8.83736       18.49652          1              O   0.000
O47      3.94532        0.89487       17.99393          1              O   0.000
O48      1.82966        4.55588       10.08964          1              O   0.000
O49     -2.39500        6.58438       17.06653          1              O   0.000
O50      2.07152        0.61859       11.41566          1              O   0.000
O51     -2.19955        3.81475       11.25472          1              O   0.000
O52     -5.04319        8.78833       19.65591          1              O   0.000
O53      1.92601        0.20365       21.80678          1              O   0.000
Pd1      5.50230        9.53026       30.00000          1              Pd  0.000
Pd2      5.39338        9.40580        6.98114          1              Pd  0.000
Pd3      1.38588        0.75200        4.55022          1              Pd  0.000
Pd4     -0.00006        1.58841        2.24610          1              Pd  0.000
Pd5     -2.75115        9.53026       30.00000          1              Pd  0.000
Pd6     -2.72526        9.43595        6.93533          1              Pd  0.000
Pd7      4.07416        0.75741        4.53910          1              Pd  0.000
Pd8      2.75109        1.58841        2.24610          1              Pd  0.000
Pd9     -0.00000        9.53026       30.00000          1              Pd  0.000
Pd10     0.02069        9.39104        6.78197          1              Pd  0.000
Pd11     6.89501        0.78106        4.52138          1              Pd  0.000
Pd12     5.50224        1.58841        2.24610          1              Pd  0.000
Pd13     2.75115        9.53026       30.00000          1              Pd  0.000
Pd14     2.69469        9.39596        6.85000          1              Pd  0.000
Pd15     9.59001        0.75538        4.56563          1              Pd  0.000
Pd16     8.25339        1.58841        2.24610          1              Pd  0.000
Pd17     9.62902        2.38257       30.00000          1              Pd  0.000
Pd18    -1.44020        2.49520        6.95838          1              Pd  0.000
Pd19    -0.02998        3.16971        4.52754          1              Pd  0.000
Pd20    -1.37563        3.97097        2.24610          1              Pd  0.000
Pd21     1.37557        2.38257       30.00000          1              Pd  0.000
Pd22     1.35880        2.49782        6.98140          1              Pd  0.000
Pd23     2.75739        3.15112        4.53904          1              Pd  0.000
Pd24     1.37552        3.97097        2.24610          1              Pd  0.000
Pd25     4.12672        2.38257       30.00000          1              Pd  0.000
Pd26     4.11354        2.46356        6.94018          1              Pd  0.000
Pd27     5.49457        3.19248        4.55724          1              Pd  0.000
Pd28     4.12667        3.97097        2.24610          1              Pd  0.000
Pd29     6.87787        2.38257       30.00000          1              Pd  0.000
Pd30     6.85235        2.51229        7.02693          1              Pd  0.000
Pd31     8.23796        3.15258        4.55192          1              Pd  0.000
Pd32     6.87782        3.97097        2.24610          1              Pd  0.000
Pd33     8.25345        4.76513       30.00000          1              Pd  0.000
Pd34     8.21633        4.77576        6.79126          1              Pd  0.000
Pd35    -1.37440        5.55282        4.47656          1              Pd  0.000
Pd36    -2.75121        6.35354        2.24610          1              Pd  0.000
Pd37    -0.00000        4.76513       30.00000          1              Pd  0.000
Pd38    -0.02161        4.79902        6.76508          1              Pd  0.000
Pd39     1.37440        5.59323        4.51810          1              Pd  0.000
Pd40    -0.00006        6.35354        2.24610          1              Pd  0.000
Pd41     2.75115        4.76513       30.00000          1              Pd  0.000
Pd42     2.76840        4.79008        6.84282          1              Pd  0.000
Pd43     4.11900        5.55837        4.49465          1              Pd  0.000
Pd44     2.75109        6.35354        2.24610          1              Pd  0.000
Pd45     5.50230        4.76513       30.00000          1              Pd  0.000
Pd46     5.46705        4.78569        6.79603          1              Pd  0.000
Pd47     6.84821        5.56653        4.50690          1              Pd  0.000
Pd48     5.50224        6.35354        2.24610          1              Pd  0.000
Pd49     6.87787        7.14770       30.00000          1              Pd  0.000
Pd50     6.80912        7.04944        6.79238          1              Pd  0.000
Pd51    -2.75276        7.95091        4.53288          1              Pd  0.000
Pd52    -4.12678        8.73611        2.24610          1              Pd  0.000
Pd53    -1.37558        7.14770       30.00000          1              Pd  0.000
Pd54    -1.36940        7.10021        6.90004          1              Pd  0.000
Pd55     0.00621        7.92749        4.56238          1              Pd  0.000
Pd56    -1.37563        8.73611        2.24610          1              Pd  0.000
Pd57     1.37557        7.14770       30.00000          1              Pd  0.000
Pd58     1.33990        7.03958        7.59106          1              Pd  0.000
Pd59     2.70904        7.94039        4.54892          1              Pd  0.000
Pd60     1.37552        8.73611        2.24610          1              Pd  0.000
Pd61     4.12672        7.14770       30.00000          1              Pd  0.000
Pd62     4.06295        7.08972        6.79758          1              Pd  0.000
Pd63     5.47301        7.94969        4.50927          1              Pd  0.000
Pd64     4.12667        8.73611        2.24610          1              Pd  0.000
end
end

!DATE Mon Jan 01 12:00:00 2000
PBC   11.00460  11.00460  30.00000  90.00000  90.00000 120.00001 (P1)
H1       2.27927        6.96917        6.14252          1              H   0.000
H2       1.40714        3.90079        5.64372          1              H   0.000
H3      -0.01144        1.54494        5.28800          1              H   0.000
H4       5.47980        1.58424        5.27192          1              H   0.000
H5      -2.52549        6.42357        5.68576          1              H   0.000
H6       1.97343        4.92640        8.32615          1              H   0.000
H7       4.14869        4.50173       17.96814          1              H   0.000
H8       0.45508        3.39670       16.87947          1              H   0.000
H9      -0.24222        3.54217       14.68709          1              H   0.000
H10      4.12935        6.52239       18.58312          1              H   0.000
H11      3.10574        7.81105       18.69880          1              H   0.000
H12      2.43806        5.19061       15.71533          1              H   0.000
H13     -1.17845        7.79783       10.36710          1              H   0.000
H14     -2.37264        8.56972       11.08233          1              H   0.000
H15      1.36145        3.27468       14.82628          1              H   0.000
H16      0.31444        4.57127       17.93163          1              H   0.000
H17      4.94894        5.36013       16.82255          1              H   0.000
H18      1.49627        6.05310       16.70396          1              H   0.000
H19      2.09741        7.26074       14.91975          1              H   0.000
H20      6.03637        4.64810       14.97182          1              H   0.000
H21      5.16648        5.91646       14.57159          1              H   0.000
H22     -0.01333        2.04245        9.68049          1              H   0.000
H23     -0.68767        2.81858       10.88697          1              H   0.000
H24      6.73593        2.96626       13.45229          1              H   0.000
H25      7.89013        3.52533       14.37693          1              H   0.000
H26      8.13957        1.58277       16.97234          1              H   0.000
H27      8.71836        1.74111       18.44194          1              H   0.000
H28     -1.84788        5.29151       14.07571          1              H   0.000
H29     -1.72534        4.15946       12.96644          1              H   0.000
H30      2.44459        8.81136       14.68864          1              H   0.000
H31      0.09992        6.43039       18.91068          1              H   0.000
H32     -0.79720        6.48696       17.58095          1              H   0.000
H33     -0.60919        7.41004       20.63087          1              H   0.000
H34      0.75493        6.70331       21.03323          1              H   0.000
H35      3.28215        6.90443       22.21572          1              H   0.000
H36      9.48778        0.63064       15.38385          1              H   0.000
H37      8.19779        1.48288       14.84473          1              H   0.000
H38     -3.28559        8.04434       17.23987          1              H   0.000
H39      5.17026        7.49764       13.10323          1              H   0.000
H40      3.59230        7.37442       13.49100          1              H   0.000
H41      4.93211        4.27947       21.79481          1              H   0.000
H42      6.23501        5.19172       21.63748          1              H   0.000
H43      5.14663        8.22960       19.47600          1              H   0.000
H44      0.73645        0.02936       16.16762          1              H   0.000
H45      0.38888        1.34423       15.29332          1              H   0.000
H46      0.61692        3.10078       22.07985          1              H   0.000
H47      1.58441        1.79724       22.21521          1              H   0.000
H48     -0.77988        4.85698       21.20127          1              H   0.000
H49     -1.65921        3.50683       21.39032          1              H   0.000
H50      5.65578        2.03738       15.24543          1              H   0.000
H51      4.84299        0.77689       14.77650          1              H   0.000
H52      7.57853        1.87301       21.38330          1              H   0.000
H53      7.02413        3.32282       21.84291          1              H   0.000
H54      2.57178        3.54388       21.68599          1              H   0.000
H55      2.90189        5.03101       21.20017          1              H   0.000
H56     -4.18274        9.37842       21.11304          1              H   0.000
H57      5.46127        3.77503       11.83682          1              H   0.000
H58      5.83526        2.32433       11.41587          1              H   0.000
H59      6.92002        7.03980       20.29067          1              H   0.000
H60      7.38077        5.60167       19.81418          1              H   0.000
H61      3.25343        4.58861       11.33533          1              H   0.000
H62      4.07391        5.49958       12.37143          1              H   0.000
H63      3.17233        7.05177       20.62481          1              H   0.000
H64     -1.55117        7.52832       14.25968          1              H   0.000
H65     -3.10225        7.31111       14.02237          1              H   0.000
H66      1.90683        8.90773       21.58005          1              H   0.000
H67      7.54074        3.61298       18.18633          1              H   0.000
H68      3.59019        2.87952       14.86721          1              H   0.000
H69      3.27242        3.88436       13.67505          1              H   0.000
H70      6.37627        4.71733       18.13573          1              H   0.000
H71     -0.37903        0.87225       19.43301          1              H   0.000
H72     -0.32333        2.38608       18.90513          1              H   0.000
H73      4.98508        1.32567        9.70752          1              H   0.000
H74      4.74044        0.28058       10.86920          1              H   0.000
H75      0.54330        8.43232       13.92105          1              H   0.000
H76     -0.64008        8.64551       12.86710          1              H   0.000
H77     -1.21635        9.52516       19.59593          1              H   0.000
H78     -0.28852        9.48477       20.86536          1              H   0.000
H79      2.17347        3.43884       18.33228          1              H   0.000
H80      3.16129        3.59979       19.59805          1              H   0.000
H81      0.99714        8.33937       18.07723          1              H   0.000
H82      4.41049        1.05859       17.13564          1              H   0.000
H83      3.64701        1.81867       18.28854          1              H   0.000
H84      1.29605        3.72108       10.15509          1              H   0.000
H85      1.07560        5.24290       10.09288          1              H   0.000
H86     -2.87159        5.76726       17.42527          1              H   0.000
H87      1.31705        1.21478       11.18047          1              H   0.000
H88     -2.43962        6.56653       16.07069          1              H   0.000
H89      2.89075        1.12861       11.20866          1              H   0.000
H90     -2.15745        4.69111       10.82481          1              H   0.000
H91      1.61351        9.38192       20.14062          1              H   0.000
H92      7.83397        3.57030       11.33242          1              H   0.000
H93     -4.00389        9.03106       12.71533          1              H   0.000
H94     -4.69229        8.98484       14.14192          1              H   0.000
H95     -4.54008        8.83230       18.78639          1              H   0.000
H96      2.58730        0.02370       17.56579          1              H   0.000
H97      2.83089        0.02607       21.44627          1              H   0.000
H98      7.30571        0.24463       18.13002          1              H   0.000
H99     -0.92279        5.18402        8.84699          1              H   0.000
O1       8.21752        1.46279        8.02427          1              O   0.000
O2       5.46643        1.44617        8.04256          1              O   0.000
O3       2.74596        1.58186        8.07289          1              O   0.000
O4      -0.06422        1.59122        8.09225          1              O   0.000
O5      -4.16212        8.52321        8.08245          1              O   0.000
O6      -0.67864        5.77687        9.61321          1              O   0.000
O7      -0.44651        7.07859        8.90307          1              O   0.000
O8       4.80382        5.24866       17.80796          1              O   0.000
O9       0.55242        3.60902       17.85010          1              O   0.000
O10      2.20635        6.09580       16.01745          1              O   0.000
O11      3.81130        7.28608       19.16974          1              O   0.000
O12     -1.44977        8.24631       11.20579          1              O   0.000
O13      0.45455        3.02699       15.17931          1              O   0.000
O14      2.12300        7.98896       14.21191          1              O   0.000
O15      5.70154        5.51134       15.29956          1              O   0.000
O16      7.04771        2.98030       14.40384          1              O   0.000
O17      7.86158        1.82189       17.89225          1              O   0.000
O18     -1.64235        4.31182       13.94385          1              O   0.000
O19      0.18238        2.46575       10.56423          1              O   0.000
O20      0.15278        6.38486       17.90472          1              O   0.000
O21     -0.10541        6.54973       20.58123          1              O   0.000
O22      2.63931        6.92871       21.48465          1              O   0.000
O23      8.48973        0.72301       15.40216          1              O   0.000
O24     -3.69883        8.95342       17.35162          1              O   0.000
O25     -4.37115        8.39817       13.38311          1              O   0.000
O26      4.40132        6.86582       13.19272          1              O   0.000
O27      5.82362        4.46581       22.18718          1              O   0.000
O28      0.19429        0.36486       15.38771          1              O   0.000
O29      1.49464        2.77571       22.43187          1              O   0.000
O30     -0.73665        3.89955       21.42743          1              O   0.000
O31      4.79118        1.57671       15.36659          1              O   0.000
O32      7.82838        2.81839       21.51291          1              O   0.000
O33      3.24313        4.11038       21.12708          1              O   0.000
O34      6.24883        3.15629       11.80095          1              O   0.000
O35      7.25171        6.17412       20.61163          1              O   0.000
O36      3.90392        4.54888       12.07407          1              O   0.000
O37     -2.28674        6.86043       14.38302          1              O   0.000
O38      7.36070        4.58667       18.27477          1              O   0.000
O39      2.98318        3.61710       14.58662          1              O   0.000
O40      7.00420        0.12747       21.09410          1              O   0.000
O41     -0.92115        1.68318       19.26017          1              O   0.000
O42      4.79347        1.25709       10.67773          1              O   0.000
O43     -0.41270        8.75275       13.81935          1              O   0.000
O44     -1.14863        9.13872       20.50659          1              O   0.000
O45      3.13108        3.33859       18.61313          1              O   0.000
O46      1.73094        8.83736       18.49536          1              O   0.000
O47      3.94394        0.89527       17.99372          1              O   0.000
O48      1.80718        4.58141       10.00777          1              O   0.000
O49     -2.39545        6.58433       17.06705          1              O   0.000
O50      2.07208        0.62089       11.41883          1              O   0.000
O51     -2.19469        3.81410       11.25428          1              O   0.000
O52     -5.04312        8.78701       19.65598          1              O   0.000
O53      1.92600        0.20356       21.80777          1              O   0.000
Pd1      5.50230        9.53026       30.00000          1              Pd  0.000
Pd2      5.39112        9.40978        6.98111          1              Pd  0.000
Pd3      1.38476        0.75457        4.54987          1              Pd  0.000
Pd4     -0.00006        1.58841        2.24610          1              Pd  0.000
Pd5     -2.75115        9.53026       30.00000          1              Pd  0.000
Pd6     -2.73053        9.43946        6.93393          1              Pd  0.000
Pd7      4.07161        0.76107        4.53837          1              Pd  0.000
Pd8      2.75109        1.58841        2.24610          1              Pd  0.000
Pd9     -0.00000        9.53026       30.00000          1              Pd  0.000
Pd10     0.01291        9.40368        6.78164          1              Pd  0.000
Pd11     6.89324        0.78470        4.51956          1              Pd  0.000
Pd12     5.50224        1.58841        2.24610          1              Pd  0.000
Pd13     2.75115        9.53026       30.00000          1              Pd  0.000
Pd14     2.69214        9.40329        6.84791          1              Pd  0.000
Pd15     9.58977        0.75800        4.56516          1              Pd  0.000
Pd16     8.25339        1.58841        2.24610          1              Pd  0.000
Pd17     9.62902        2.38257       30.00000          1              Pd  0.000
Pd18    -1.44235        2.49994        6.95931          1              Pd  0.000
Pd19    -0.03123        3.17055        4.52582          1              Pd  0.000
Pd20    -1.37563        3.97097        2.24610          1              Pd  0.000
Pd21     1.37557        2.38257       30.00000          1              Pd  0.000
Pd22     1.35508        2.50748        6.98328          1              Pd  0.000
Pd23     2.75432        3.15775        4.54841          1              Pd  0.000
Pd24     1.37552        3.97097        2.24610          1              Pd  0.000
Pd25     4.12672        2.38257       30.00000          1              Pd  0.000
Pd26     4.10317        2.47135        6.94071          1              Pd  0.000
Pd27     5.49166        3.19462        4.55844          1              Pd  0.000
Pd28     4.12667        3.97097        2.24610          1              Pd  0.000
Pd29     6.87787        2.38257       30.00000          1              Pd  0.000
Pd30     6.84691        2.51900        7.02708          1              Pd  0.000
Pd31     8.23651        3.15420        4.55220          1              Pd  0.000
Pd32     6.87782        3.97097        2.24610          1              Pd  0.000
Pd33     8.25345        4.76513       30.00000          1              Pd  0.000
Pd34     8.20984        4.77931        6.79115          1              Pd  0.000
Pd35    -1.37681        5.55488        4.47493          1              Pd  0.000
Pd36    -2.75121        6.35354        2.24610          1              Pd  0.000
Pd37    -0.00000        4.76513       30.00000          1              Pd  0.000
Pd38    -0.02825        4.80789        6.75487          1              Pd  0.000
Pd39     1.37316        5.59640        4.51911          1              Pd  0.000
Pd40    -0.00006        6.35354        2.24610          1              Pd  0.000
Pd41     2.75115        4.76513       30.00000          1              Pd  0.000
Pd42     2.74255        4.81236        6.88302          1              Pd  0.000
Pd43     4.11316        5.55794        4.50254          1              Pd  0.000
Pd44     2.75109        6.35354        2.24610          1              Pd  0.000
Pd45     5.50230        4.76513       30.00000          1              Pd  0.000
Pd46     5.45463        4.78918        6.79879          1              Pd  0.000
Pd47     6.84433        5.56727        4.50745          1              Pd  0.000
Pd48     5.50224        6.35354        2.24610          1              Pd  0.000
Pd49     6.87787        7.14770       30.00000          1              Pd  0.000
Pd50     6.80418        7.05093        6.79293          1              Pd  0.000
Pd51    -2.75548        7.95291        4.53347          1              Pd  0.000
Pd52    -4.12678        8.73611        2.24610          1              Pd  0.000
Pd53    -1.37558        7.14770       30.00000          1              Pd  0.000
Pd54    -1.37634        7.10416        6.90166          1              Pd  0.000
Pd55     0.00385        7.93074        4.56416          1              Pd  0.000
Pd56    -1.37563        8.73611        2.24610          1              Pd  0.000
Pd57     1.37557        7.14770       30.00000          1              Pd  0.000
Pd58     1.32721        7.07223        7.54938          1              Pd  0.000
Pd59     2.70957        7.94462        4.54739          1              Pd  0.000
Pd60     1.37552        8.73611        2.24610          1              Pd  0.000
Pd61     4.12672        7.14770       30.00000          1              Pd  0.000
Pd62     4.05782        7.09320        6.80032          1              Pd  0.000
Pd63     5.47091        7.95108        4.50997          1              Pd  0.000
Pd64     4.12667        8.73611        2.24610          1              Pd  0.000
end
end

!DATE Mon Jan 01 12:00:00 2000
PBC   11.00460  11.00460  30.00000  90.00000  90.00000 120.00001 (P1)
H1       2.27877        6.95857        6.13336          1              H   0.000
H2       1.41685        3.91086        5.65545          1              H   0.000
H3      -0.01132        1.54512        5.29049          1              H   0.000
H4       5.47992        1.58437        5.27251          1              H   0.000
H5      -2.52349        6.42495        5.68835          1              H   0.000
H6       1.95068        4.75086        8.67949          1              H   0.000
H7       4.14792        4.50032       17.97052          1              H   0.000
H8       0.45371        3.39716       16.88134          1              H   0.000
H9      -0.24340        3.54354       14.68712          1              H   0.000
H10      4.12894        6.52296       18.58377          1              H   0.000
H11      3.10549        7.81142       18.69876          1              H   0.000
H12      2.43776        5.19041       15.71979          1              H   0.000
H13     -1.17161        7.80133       10.36024          1              H   0.000
H14     -2.37034        8.56329       11.07978          1              H   0.000
H15      1.36009        3.27473       14.82754          1              H   0.000
H16      0.31456        4.57233       17.93263          1              H   0.000
H17      4.94742        5.35907       16.82438          1              H   0.000
H18      1.49585        6.05579       16.70612          1              H   0.000
H19      2.09770        7.25990       14.92100          1              H   0.000
H20      6.03769        4.64753       14.97223          1              H   0.000
H21      5.16727        5.91502       14.57134          1              H   0.000
H22      0.00875        2.05984        9.65628          1              H   0.000
H23     -0.66020        2.84880       10.86958          1              H   0.000
H24      6.73828        2.96464       13.45322          1              H   0.000
H25      7.89047        3.52590       14.37864          1              H   0.000
H26      8.14007        1.58357       16.97384          1              H   0.000
H27      8.71962        1.74084       18.44315          1              H   0.000
H28     -1.84843        5.29320       14.07614          1              H   0.000
H29     -1.72725        4.16071       12.96659          1              H   0.000
H30      2.44598        8.81108       14.68715          1              H   0.000
H31      0.10145        6.43090       18.91207          1              H   0.000
H32     -0.79600        6.48683       17.58198          1              H   0.000
H33     -0.60868        7.41062       20.63057          1              H   0.000
H34      0.75487        6.70261       21.03294          1              H   0.000
H35      3.28188        6.90352       22.21694          1              H   0.000
H36      9.48827        0.62995       15.38423          1              H   0.000
H37      8.19892        1.48307       14.84511          1              H   0.000
H38     -3.28546        8.04439       17.23970          1              H   0.000
H39      5.17033        7.49498       13.10135          1              H   0.000
H40      3.59006        7.37415       13.49215          1              H   0.000
H41      4.93226        4.27919       21.79518          1              H   0.000
H42      6.23408        5.19115       21.63918          1              H   0.000
H43      5.14637        8.22955       19.47584          1              H   0.000
H44      0.73810        0.02778       16.16842          1              H   0.000
H45      0.38891        1.34251       15.29373          1              H   0.000
H46      0.61826        3.10194       22.08076          1              H   0.000
H47      1.58594        1.79922       22.21461          1              H   0.000
H48     -0.78101        4.85673       21.20300          1              H   0.000
H49     -1.65848        3.50723       21.39221          1              H   0.000
H50      5.65629        2.03700       15.24666          1              H   0.000
H51      4.84303        0.77727       14.77605          1              H   0.000
H52      7.57899        1.87384       21.38467          1              H   0.000
H53      7.02418        3.32307       21.84169          1              H   0.000
H54      2.56834        3.54155       21.68518          1              H   0.000
H55      2.90192        5.02967       21.19967          1              H   0.000
H56     -4.18221        9.37832       21.11509          1              H   0.000
H57      5.47283        3.77345       11.83741          1              H   0.000
H58      5.83469        2.32117       11.41206          1              H   0.000
H59      6.92046        7.04067       20.29110          1              H   0.000
H60      7.38136        5.60277       19.81527          1              H   0.000
H61      3.28542        4.59576       11.32937          1              H   0.000
H62      4.07705        5.51237       12.38035          1              H   0.000
H63      3.17250        7.05185       20.62698          1              H   0.000
H64     -1.55144        7.52823       14.25923          1              H   0.000
H65     -3.10249        7.31005       14.02200          1              H   0.000
H66      1.90677        8.90729       21.58095          1              H   0.000
H67      7.54153        3.61303       18.18716          1              H   0.000
H68      3.59165        2.87645       14.87042          1              H   0.000
H69      3.27352        3.88169       13.68079          1              H   0.000
H70      6.37682        4.71710       18.13675          1              H   0.000
H71     -0.38072        0.87183       19.43282          1              H   0.000
H72     -0.32430        2.38643       18.90875          1              H   0.000
H73      4.98564        1.32580        9.70383          1              H   0.000
H74      4.74092        0.28275       10.86860          1              H   0.000
H75      0.54306        8.43261       13.92031          1              H   0.000
H76     -0.64002        8.64526       12.86581          1              H   0.000
H77     -1.21582        9.52538       19.59694          1              H   0.000
H78     -0.28789        9.48465       20.86602          1              H   0.000
H79      2.17486        3.43874       18.33378          1              H   0.000
H80      3.16196        3.60095       19.60096          1              H   0.000
H81      0.99567        8.34010       18.07793          1              H   0.000
H82      4.41046        1.05932       17.13720          1              H   0.000
H83      3.64645        1.81969       18.28979          1              H   0.000
H84      1.25587        3.69751       10.06407          1              H   0.000
H85      1.00913        5.25280        9.99553          1              H   0.000
H86     -2.87182        5.76647       17.42723          1              H   0.000
H87      1.32528        1.21523       11.17483          1              H   0.000
H88     -2.44037        6.56473       16.07234          1              H   0.000
H89      2.89654        1.12234       11.20367          1              H   0.000
H90     -2.15532        4.68733       10.82187          1              H   0.000
H91      1.61471        9.38164       20.14179          1              H   0.000
H92      7.84200        3.56326       11.32988          1              H   0.000
H93     -4.00550        9.02789       12.71655          1              H   0.000
H94     -4.69384        8.98450       14.14387          1              H   0.000
H95     -4.54167        8.83259       18.78678          1              H   0.000
H96      2.58692        0.02416       17.56525          1              H   0.000
H97      2.83050        0.02560       21.44803          1              H   0.000
H98      7.30524        0.24529       18.13045          1              H   0.000
H99     -0.92163        5.19227        8.85119          1              H   0.000
O1       8.21683        1.46370        8.02599          1              O   0.000
O2       5.46322        1.44792        8.04774          1              O   0.000
O3       2.74238        1.58756        8.08002          1              O   0.000
O4      -0.06387        1.59395        8.11028          1              O   0.000
O5      -4.16132        8.52279        8.08400          1              O   0.000
O6      -0.64011        5.76198        9.62638          1              O   0.000
O7      -0.43222        7.08629        8.92240          1              O   0.000
O8       4.80317        5.24757       17.80840          1              O   0.000
O9       0.55362        3.61042       17.85006          1              O   0.000
O10      2.20168        6.09678       16.01457          1              O   0.000
O11      3.81156        7.28679       19.16895          1              O   0.000
O12     -1.44784        8.24441       11.20441          1              O   0.000
O13      0.45279        3.02458       15.17522          1              O   0.000
O14      2.12675        7.98663       14.21060          1              O   0.000
O15      5.70343        5.51171       15.29788          1              O   0.000
O16      7.04805        2.98142       14.40458          1              O   0.000
O17      7.86144        1.82238       17.89258          1              O   0.000
O18     -1.64121        4.31342       13.94319          1              O   0.000
O19      0.22035        2.53185       10.52482          1              O   0.000
O20      0.15389        6.38443       17.90469          1              O   0.000
O21     -0.10406        6.55096       20.57745          1              O   0.000
O22      2.63902        6.92941       21.48517          1              O   0.000
O23      8.49000        0.71989       15.39786          1              O   0.000
O24     -3.69851        8.95398       17.34695          1              O   0.000
O25     -4.37638        8.39643       13.38305          1              O   0.000
O26      4.39753        6.86521       13.18547          1              O   0.000
O27      5.82257        4.46609       22.18856          1              O   0.000
O28      0.19594        0.36293       15.38685          1              O   0.000
O29      1.49692        2.77750       22.43084          1              O   0.000
O30     -0.73551        3.89901       21.42431          1              O   0.000
O31      4.78993        1.57892       15.36323          1              O   0.000
O32      7.82821        2.81923       21.51084          1              O   0.000
O33      3.24107        4.10869       21.12374          1              O   0.000
O34      6.25363        3.15105       11.79909          1              O   0.000
O35      7.25289        6.17540       20.61170          1              O   0.000
O36      3.90492        4.55655       12.08348          1              O   0.000
O37     -2.28629        6.85915       14.37944          1              O   0.000
O38      7.36176        4.58717       18.27018          1              O   0.000
O39      2.98386        3.61425       14.58960          1              O   0.000
O40      7.00385        0.12652       21.09444          1              O   0.000
O41     -0.92356        1.68068       19.25347          1              O   0.000
O42      4.78997        1.25962       10.67600          1              O   0.000
O43     -0.41240        8.75276       13.81820          1              O   0.000
O44     -1.14740        9.13775       20.50638          1              O   0.000
O45      3.13246        3.33925       18.61376          1              O   0.000
O46      1.73245        8.83672       18.49215          1              O   0.000
O47      3.94198        0.89581       17.99324          1              O   0.000
O48      1.76214        4.59412        9.83198          1              O   0.000
O49     -2.39590        6.58410       17.06750          1              O   0.000
O50      2.07466        0.62445       11.42573          1              O   0.000
O51     -2.18701        3.81037       11.25327          1              O   0.000
O52     -5.04416        8.78782       19.65521          1              O   0.000
O53      1.92621        0.20280       21.80935          1              O   0.000
Pd1      5.50230        9.53026       30.00000          1              Pd  0.000
Pd2      5.39103        9.41006        6.98472          1              Pd  0.000
Pd3      1.38396        0.75499        4.55010          1              Pd  0.000
Pd4     -0.00006        1.58841        2.24610          1              Pd  0.000
Pd5     -2.75115        9.53026       30.00000          1              Pd  0.000
Pd6     -2.73153        9.44190        6.93428          1              Pd  0.000
Pd7      4.07039        0.76297        4.53810          1              Pd  0.000
Pd8      2.75109        1.58841        2.24610          1              Pd  0.000
Pd9     -0.00000        9.53026       30.00000          1              Pd  0.000
Pd10     0.00736        9.40960        6.78024          1              Pd  0.000
Pd11     6.89316        0.78579        4.51876          1              Pd  0.000
Pd12     5.50224        1.58841        2.24610          1              Pd  0.000
Pd13     2.75115        9.53026       30.00000          1              Pd  0.000
Pd14     2.69185        9.40620        6.84535          1              Pd  0.000
Pd15     9.59021        0.75932        4.56541          1              Pd  0.000
Pd16     8.25339        1.58841        2.24610          1              Pd  0.000
Pd17     9.62902        2.38257       30.00000          1              Pd  0.000
Pd18    -1.44266        2.50125        6.96313          1              Pd  0.000
Pd19    -0.03089        3.17129        4.52541          1              Pd  0.000
Pd20    -1.37563        3.97097        2.24610          1              Pd  0.000
Pd21     1.37557        2.38257       30.00000          1              Pd  0.000
Pd22     1.35102        2.51050        6.98393          1              Pd  0.000
Pd23     2.75322        3.15919        4.55023          1              Pd  0.000
Pd24     1.37552        3.97097        2.24610          1              Pd  0.000
Pd25     4.12672        2.38257       30.00000          1              Pd  0.000
Pd26     4.10122        2.47749        6.94544          1              Pd  0.000
Pd27     5.49131        3.19550        4.55908          1              Pd  0.000
Pd28     4.12667        3.97097        2.24610          1              Pd  0.000
Pd29     6.87787        2.38257       30.00000          1              Pd  0.000
Pd30     6.84523        2.51998        7.02823          1              Pd  0.000
Pd31     8.23659        3.15480        4.55383          1              Pd  0.000
Pd32     6.87782        3.97097        2.24610          1              Pd  0.000
Pd33     8.25345        4.76513       30.00000          1              Pd  0.000
Pd34     8.20668        4.78019        6.79435          1              Pd  0.000
Pd35    -1.37813        5.55596        4.47341          1              Pd  0.000
Pd36    -2.75121        6.35354        2.24610          1              Pd  0.000
Pd37    -0.00000        4.76513       30.00000          1              Pd  0.000
Pd38    -0.03304        4.81000        6.74938          1              Pd  0.000
Pd39     1.37376        5.59737        4.52057          1              Pd  0.000
Pd40    -0.00006        6.35354        2.24610          1              Pd  0.000
Pd41     2.75115        4.76513       30.00000          1              Pd  0.000
Pd42     2.73230        4.81398        6.89006          1              Pd  0.000
Pd43     4.11318        5.55975        4.50091          1              Pd  0.000
Pd44     2.75109        6.35354        2.24610          1              Pd  0.000
Pd45     5.50230        4.76513       30.00000          1              Pd  0.000
Pd46     5.44790        4.79077        6.79900          1              Pd  0.000
Pd47     6.84411        5.56814        4.50826          1              Pd  0.000
Pd48     5.50224        6.35354        2.24610          1              Pd  0.000
Pd49     6.87787        7.14770       30.00000          1              Pd  0.000
Pd50     6.80251        7.05035        6.79292          1              Pd  0.000
Pd51    -2.75618        7.95495        4.53370          1              Pd  0.000
Pd52    -4.12678        8.73611        2.24610          1              Pd  0.000
Pd53    -1.37558        7.14770       30.00000          1              Pd  0.000
Pd54    -1.38004        7.10302        6.90324          1              Pd  0.000
Pd55     0.00303        7.93221        4.56540          1              Pd  0.000
Pd56    -1.37563        8.73611        2.24610          1              Pd  0.000
Pd57     1.37557        7.14770       30.00000          1              Pd  0.000
Pd58     1.31994        7.08835        7.52187          1              Pd  0.000
Pd59     2.71041        7.94614        4.54733          1              Pd  0.000
Pd60     1.37552        8.73611        2.24610          1              Pd  0.000
Pd61     4.12672        7.14770       30.00000          1              Pd  0.000
Pd62     4.05567        7.09187        6.80391          1              Pd  0.000
Pd63     5.47087        7.95249        4.51119          1              Pd  0.000
Pd64     4.12667        8.73611        2.24610          1              Pd  0.000
end
end

!DATE Mon Jan 01 12:00:00 2000
PBC   11.00460  11.00460  30.00000  90.00000  90.00000 120.00001 (P1)
H1       2.27981        6.93307        6.10313          1              H   0.000
H2       1.43155        3.92963        5.68016          1              H   0.000
H3      -0.01186        1.54700        5.30250          1              H   0.000
H4       5.47987        1.58511        5.27438          1              H   0.000
H5      -2.51657        6.43107        5.69716          1              H   0.000
H6       1.96389        4.56938        8.89838          1              H   0.000
H7       4.14717        4.49811       17.97399          1              H   0.000
H8       0.45169        3.39701       16.88466          1              H   0.000
H9      -0.24418        3.54583       14.68816          1              H   0.000
H10      4.12805        6.52333       18.58464          1              H   0.000
H11      3.10511        7.81194       18.69887          1              H   0.000
H12      2.43546        5.19025       15.72723          1              H   0.000
H13     -1.14531        7.81243       10.34581          1              H   0.000
H14     -2.36190        8.54851       11.06594          1              H   0.000
H15      1.35870        3.27447       14.82904          1              H   0.000
H16      0.31593        4.57354       17.93474          1              H   0.000
H17      4.94494        5.35694       16.82582          1              H   0.000
H18      1.49370        6.06019       16.71055          1              H   0.000
H19      2.09678        7.25898       14.92083          1              H   0.000
H20      6.03824        4.64720       14.97205          1              H   0.000
H21      5.16772        5.91402       14.57059          1              H   0.000
H22      0.04882        2.10052        9.56505          1              H   0.000
H23     -0.62645        2.92303       10.81075          1              H   0.000
H24      6.74482        2.96142       13.45303          1              H   0.000
H25      7.89068        3.52746       14.38188          1              H   0.000
H26      8.13926        1.58459       16.97434          1              H   0.000
H27      8.71941        1.73995       18.44295          1              H   0.000
H28     -1.84977        5.29863       14.07532          1              H   0.000
H29     -1.72172        4.16390       12.96819          1              H   0.000
H30      2.44701        8.81005       14.68571          1              H   0.000
H31      0.10449        6.43107       18.91514          1              H   0.000
H32     -0.79280        6.48575       17.58445          1              H   0.000
H33     -0.60683        7.41257       20.62937          1              H   0.000
H34      0.75575        6.70240       21.03253          1              H   0.000
H35      3.28049        6.90081       22.21922          1              H   0.000
H36      9.48907        0.62758       15.38460          1              H   0.000
H37      8.20104        1.48267       14.84557          1              H   0.000
H38     -3.28473        8.04469       17.23801          1              H   0.000
H39      5.16725        7.49658       13.10109          1              H   0.000
H40      3.58498        7.37547       13.49226          1              H   0.000
H41      4.93136        4.27794       21.79630          1              H   0.000
H42      6.23195        5.19061       21.64265          1              H   0.000
H43      5.14603        8.22922       19.47547          1              H   0.000
H44      0.74080        0.02485       16.16785          1              H   0.000
H45      0.38891        1.33972       15.29352          1              H   0.000
H46      0.62042        3.10406       22.08066          1              H   0.000
H47      1.58846        1.80197       22.21434          1              H   0.000
H48     -0.78182        4.85677       21.20406          1              H   0.000
H49     -1.65701        3.50725       21.39248          1              H   0.000
H50      5.65666        2.03657       15.24726          1              H   0.000
H51      4.84313        0.77805       14.77385          1              H   0.000
H52      7.57987        1.87482       21.38636          1              H   0.000
H53      7.02414        3.32383       21.84008          1              H   0.000
H54      2.56363        3.53862       21.68379          1              H   0.000
H55      2.90107        5.02731       21.19783          1              H   0.000
H56     -4.18145        9.37825       21.11914          1              H   0.000
H57      5.49953        3.77789       11.83574          1              H   0.000
H58      5.84363        2.32332       11.40568          1              H   0.000
H59      6.92144        7.04215       20.29226          1              H   0.000
H60      7.38261        5.60471       19.81680          1              H   0.000
H61      3.30965        4.60289       11.33299          1              H   0.000
H62      4.08871        5.52144       12.39074          1              H   0.000
H63      3.17295        7.05234       20.62990          1              H   0.000
H64     -1.55122        7.52931       14.25501          1              H   0.000
H65     -3.10343        7.30793       14.02163          1              H   0.000
H66      1.90657        8.90597       21.58252          1              H   0.000
H67      7.54270        3.61283       18.18631          1              H   0.000
H68      3.59202        2.87288       14.87469          1              H   0.000
H69      3.27843        3.88122       13.68726          1              H   0.000
H70      6.37743        4.71663       18.13626          1              H   0.000
H71     -0.38294        0.86841       19.43090          1              H   0.000
H72     -0.32631        2.38590       18.91379          1              H   0.000
H73      4.98193        1.33187        9.70152          1              H   0.000
H74      4.74510        0.28906       10.86802          1              H   0.000
H75      0.54310        8.43199       13.91753          1              H   0.000
H76     -0.63725        8.64412       12.86031          1              H   0.000
H77     -1.21555        9.52631       19.59838          1              H   0.000
H78     -0.28669        9.48439       20.86682          1              H   0.000
H79      2.17732        3.43882       18.33640          1              H   0.000
H80      3.16312        3.60216       19.60540          1              H   0.000
H81      0.99401        8.34195       18.07916          1              H   0.000
H82      4.40960        1.06075       17.13933          1              H   0.000
H83      3.64502        1.82130       18.29188          1              H   0.000
H84      1.05563        3.56947       10.12649          1              H   0.000
H85      0.89815        5.22048        9.89120          1              H   0.000
H86     -2.87144        5.76583       17.42973          1              H   0.000
H87      1.34943        1.21450       11.15775          1              H   0.000
H88     -2.44039        6.56194       16.07443          1              H   0.000
H89      2.91602        1.11633       11.19495          1              H   0.000
H90     -2.14482        4.68393       10.81927          1              H   0.000
H91      1.61696        9.38123       20.14327          1              H   0.000
H92      7.87481        3.53958       11.31854          1              H   0.000
H93     -4.00746        9.02401       12.71990          1              H   0.000
H94     -4.69822        8.98393       14.14658          1              H   0.000
H95     -4.54341        8.83307       18.78613          1              H   0.000
H96      2.58615        0.02539       17.56291          1              H   0.000
H97      2.83081        0.02463       21.45168          1              H   0.000
H98      7.30446        0.24665       18.13071          1              H   0.000
H99     -0.92454        5.21424        8.84125          1              H   0.000
O1       8.21561        1.46582        8.02740          1              O   0.000
O2       5.45890        1.45319        8.05355          1              O   0.000
O3       2.73597        1.59789        8.08756          1              O   0.000
O4      -0.06270        1.61241        8.15310          1              O   0.000
O5      -4.15880        8.52563        8.08797          1              O   0.000
O6      -0.60531        5.75900        9.62156          1              O   0.000
O7      -0.40137        7.09814        8.93765          1              O   0.000
O8       4.80209        5.24583       17.80939          1              O   0.000
O9       0.55457        3.61142       17.85206          1              O   0.000
O10      2.19501        6.09755       16.01328          1              O   0.000
O11      3.81139        7.28758       19.16902          1              O   0.000
O12     -1.43588        8.24260       11.19386          1              O   0.000
O13      0.45036        3.02162       15.17207          1              O   0.000
O14      2.12745        7.98534       14.20974          1              O   0.000
O15      5.70659        5.51291       15.29606          1              O   0.000
O16      7.04978        2.98123       14.40556          1              O   0.000
O17      7.86023        1.82320       17.89252          1              O   0.000
O18     -1.64204        4.31783       13.94346          1              O   0.000
O19      0.25677        2.60671       10.45327          1              O   0.000
O20      0.15669        6.38254       17.90713          1              O   0.000
O21     -0.10239        6.55276       20.57490          1              O   0.000
O22      2.63878        6.93004       21.48737          1              O   0.000
O23      8.49082        0.71670       15.39487          1              O   0.000
O24     -3.69810        8.95444       17.34167          1              O   0.000
O25     -4.38336        8.39480       13.38412          1              O   0.000
O26      4.39358        6.86822       13.18431          1              O   0.000
O27      5.82057        4.46556       22.19132          1              O   0.000
O28      0.19741        0.35994       15.38600          1              O   0.000
O29      1.49940        2.78014       22.43020          1              O   0.000
O30     -0.73334        3.89759       21.41676          1              O   0.000
O31      4.78964        1.57936       15.36118          1              O   0.000
O32      7.82755        2.82115       21.50646          1              O   0.000
O33      3.23858        4.10601       21.12123          1              O   0.000
O34      6.27490        3.14807       11.79147          1              O   0.000
O35      7.25391        6.17702       20.61295          1              O   0.000
O36      3.92694        4.56368       12.08886          1              O   0.000
O37     -2.28473        6.85830       14.37409          1              O   0.000
O38      7.36290        4.58735       18.26515          1              O   0.000
O39      2.98448        3.61122       14.59375          1              O   0.000
O40      7.00418        0.12529       21.09560          1              O   0.000
O41     -0.92660        1.67527       19.24533          1              O   0.000
O42      4.78426        1.26623       10.67462          1              O   0.000
O43     -0.41201        8.75274       13.81326          1              O   0.000
O44     -1.14609        9.13726       20.50693          1              O   0.000
O45      3.13462        3.33968       18.61674          1              O   0.000
O46      1.73335        8.83697       18.49014          1              O   0.000
O47      3.93893        0.89691       17.99372          1              O   0.000
O48      1.67675        4.54834        9.87868          1              O   0.000
O49     -2.39517        6.58352       17.06865          1              O   0.000
O50      2.08848        0.63229       11.43463          1              O   0.000
O51     -2.15582        3.79909       11.23596          1              O   0.000
O52     -5.04494        8.78843       19.65436          1              O   0.000
O53      1.92696        0.20246       21.81299          1              O   0.000
Pd1      5.50230        9.53026       30.00000          1              Pd  0.000
Pd2      5.39044        9.41684        7.00189          1              Pd  0.000
Pd3      1.38121        0.75725        4.55368          1              Pd  0.000
Pd4     -0.00006        1.58841        2.24610          1              Pd  0.000
Pd5     -2.75115        9.53026       30.00000          1              Pd  0.000
Pd6     -2.73411        9.45115        6.93677          1              Pd  0.000
Pd7      4.06865        0.76657        4.53953          1              Pd  0.000
Pd8      2.75109        1.58841        2.24610          1              Pd  0.000
Pd9     -0.00000        9.53026       30.00000          1              Pd  0.000
Pd10     0.00151        9.41776        6.78152          1              Pd  0.000
Pd11     6.89236        0.78841        4.51814          1              Pd  0.000
Pd12     5.50224        1.58841        2.24610          1              Pd  0.000
Pd13     2.75115        9.53026       30.00000          1              Pd  0.000
Pd14     2.69097        9.41201        6.84212          1              Pd  0.000
Pd15     9.59120        0.76307        4.56761          1              Pd  0.000
Pd16     8.25339        1.58841        2.24610          1              Pd  0.000
Pd17     9.62902        2.38257       30.00000          1              Pd  0.000
Pd18    -1.44299        2.50455        6.97066          1              Pd  0.000
Pd19    -0.03045        3.17187        4.52492          1              Pd  0.000
Pd20    -1.37563        3.97097        2.24610          1              Pd  0.000
Pd21     1.37557        2.38257       30.00000          1              Pd  0.000
Pd22     1.34588        2.52343        6.99354          1              Pd  0.000
Pd23     2.75021        3.15592        4.54158          1              Pd  0.000
Pd24     1.37552        3.97097        2.24610          1              Pd  0.000
Pd25     4.12672        2.38257       30.00000          1              Pd  0.000
Pd26     4.09900        2.48715        6.95658          1              Pd  0.000
Pd27     5.49026        3.19711        4.56084          1              Pd  0.000
Pd28     4.12667        3.97097        2.24610          1              Pd  0.000
Pd29     6.87787        2.38257       30.00000          1              Pd  0.000
Pd30     6.84278        2.52154        7.03032          1              Pd  0.000
Pd31     8.23659        3.15677        4.55841          1              Pd  0.000
Pd32     6.87782        3.97097        2.24610          1              Pd  0.000
Pd33     8.25345        4.76513       30.00000          1              Pd  0.000
Pd34     8.20307        4.78440        6.80127          1              Pd  0.000
Pd35    -1.38254        5.55926        4.47233          1              Pd  0.000
Pd36    -2.75121        6.35354        2.24610          1              Pd  0.000
Pd37    -0.00000        4.76513       30.00000          1              Pd  0.000
Pd38    -0.04007        4.81430        6.73915          1              Pd  0.000
Pd39     1.36891        5.60071        4.50814          1              Pd  0.000
Pd40    -0.00006        6.35354        2.24610          1              Pd  0.000
Pd41     2.75115        4.76513       30.00000          1              Pd  0.000
Pd42     2.74304        4.81893        6.82943          1              Pd  0.000
Pd43     4.11747        5.56544        4.49146          1              Pd  0.000
Pd44     2.75109        6.35354        2.24610          1              Pd  0.000
Pd45     5.50230        4.76513       30.00000          1              Pd  0.000
Pd46     5.44913        4.79543        6.79744          1              Pd  0.000
Pd47     6.84528        5.57138        4.50991          1              Pd  0.000
Pd48     5.50224        6.35354        2.24610          1              Pd  0.000
Pd49     6.87787        7.14770       30.00000          1              Pd  0.000
Pd50     6.80294        7.05435        6.79542          1              Pd  0.000
Pd51    -2.75701        7.95952        4.53569          1              Pd  0.000
Pd52    -4.12678        8.73611        2.24610          1              Pd  0.000
Pd53    -1.37558        7.14770       30.00000          1              Pd  0.000
Pd54    -1.38523        7.10768        6.91182          1              Pd  0.000
Pd55     0.00070        7.93584        4.56880          1              Pd  0.000
Pd56    -1.37563        8.73611        2.24610          1              Pd  0.000
Pd57     1.37557        7.14770       30.00000          1              Pd  0.000
Pd58     1.31891        7.09521        7.48240          1              Pd  0.000
Pd59     2.71065        7.95044        4.54675          1              Pd  0.000
Pd60     1.37552        8.73611        2.24610          1              Pd  0.000
Pd61     4.12672        7.14770       30.00000          1              Pd  0.000
Pd62     4.05993        7.09895        6.80359          1              Pd  0.000
Pd63     5.47194        7.95794        4.51352          1              Pd  0.000
Pd64     4.12667        8.73611        2.24610          1              Pd  0.000
end
end

!DATE Mon Jan 01 12:00:00 2000
PBC   11.00460  11.00460  30.00000  90.00000  90.00000 120.00001 (P1)
H1       2.30507        6.91771        6.08702          1              H   0.000
H2       1.43028        3.93530        5.68451          1              H   0.000
H3      -0.01208        1.54698        5.29991          1              H   0.000
H4       5.47963        1.58201        5.27735          1              H   0.000
H5      -2.53284        6.42300        5.68254          1              H   0.000
H6       1.97132        4.52955        8.94982          1              H   0.000
H7       4.14788        4.49915       17.97295          1              H   0.000
H8       0.45215        3.39658       16.88341          1              H   0.000
H9      -0.24521        3.54502       14.68710          1              H   0.000
H10      4.12829        6.52297       18.58429          1              H   0.000
H11      3.10529        7.81195       18.69893          1              H   0.000
H12      2.43477        5.19026       15.72586          1              H   0.000
H13     -1.14673        7.78031       10.35369          1              H   0.000
H14     -2.35502        8.54309       11.05661          1              H   0.000
H15      1.35772        3.27387       14.82852          1              H   0.000
H16      0.31633        4.57301       17.93412          1              H   0.000
H17      4.94576        5.35739       16.82477          1              H   0.000
H18      1.49340        6.05960       16.70950          1              H   0.000
H19      2.09660        7.25953       14.91974          1              H   0.000
H20      6.03889        4.64764       14.97155          1              H   0.000
H21      5.16785        5.91467       14.57112          1              H   0.000
H22      0.03957        2.10109        9.59218          1              H   0.000
H23     -0.63485        2.91822       10.80823          1              H   0.000
H24      6.74569        2.96113       13.45235          1              H   0.000
H25      7.89213        3.52765       14.38006          1              H   0.000
H26      8.13858        1.58439       16.97268          1              H   0.000
H27      8.71815        1.74006       18.44140          1              H   0.000
H28     -1.84835        5.29567       14.07390          1              H   0.000
H29     -1.72050        4.16154       12.96569          1              H   0.000
H30      2.44682        8.80998       14.68596          1              H   0.000
H31      0.10391        6.43075       18.91425          1              H   0.000
H32     -0.79329        6.48565       17.58386          1              H   0.000
H33     -0.60666        7.41256       20.62919          1              H   0.000
H34      0.75612        6.70304       21.03258          1              H   0.000
H35      3.28077        6.90088       22.21912          1              H   0.000
H36      9.48883        0.62782       15.38382          1              H   0.000
H37      8.20098        1.48297       14.84473          1              H   0.000
H38     -3.28431        8.04435       17.23753          1              H   0.000
H39      5.16696        7.49840       13.10156          1              H   0.000
H40      3.58499        7.37603       13.49102          1              H   0.000
H41      4.93074        4.27794       21.79601          1              H   0.000
H42      6.23230        5.19139       21.64164          1              H   0.000
H43      5.14613        8.22936       19.47543          1              H   0.000
H44      0.74028        0.02561       16.16687          1              H   0.000
H45      0.38867        1.34052       15.29267          1              H   0.000
H46      0.61971        3.10350       22.07964          1              H   0.000
H47      1.58769        1.80050       22.21483          1              H   0.000
H48     -0.78073        4.85716       21.20259          1              H   0.000
H49     -1.65724        3.50683       21.39054          1              H   0.000
H50      5.65667        2.03714       15.24570          1              H   0.000
H51      4.84312        0.77827       14.77325          1              H   0.000
H52      7.57976        1.87438       21.38529          1              H   0.000
H53      7.02396        3.32410       21.84070          1              H   0.000
H54      2.56597        3.54036       21.68401          1              H   0.000
H55      2.90071        5.02809       21.19772          1              H   0.000
H56     -4.18171        9.37831       21.11821          1              H   0.000
H57      5.49730        3.77794       11.83672          1              H   0.000
H58      5.84281        2.32338       11.40801          1              H   0.000
H59      6.92146        7.04194       20.29212          1              H   0.000
H60      7.38254        5.60433       19.81611          1              H   0.000
H61      3.30300        4.60124       11.33466          1              H   0.000
H62      4.08876        5.51953       12.38905          1              H   0.000
H63      3.17302        7.05254       20.62858          1              H   0.000
H64     -1.55167        7.52921       14.25436          1              H   0.000
H65     -3.10371        7.30838       14.02157          1              H   0.000
H66      1.90667        8.90609       21.58209          1              H   0.000
H67      7.54243        3.61311       18.18526          1              H   0.000
H68      3.59165        2.87334       14.87418          1              H   0.000
H69      3.27794        3.88204       13.68674          1              H   0.000
H70      6.37723        4.71688       18.13531          1              H   0.000
H71     -0.38194        0.86799       19.43011          1              H   0.000
H72     -0.32563        2.38571       18.91116          1              H   0.000
H73      4.98070        1.33253        9.70451          1              H   0.000
H74      4.74621        0.28558       10.86376          1              H   0.000
H75      0.54324        8.43163       13.91666          1              H   0.000
H76     -0.63517        8.64242       12.85954          1              H   0.000
H77     -1.21592        9.52641       19.59776          1              H   0.000
H78     -0.28683        9.48447       20.86637          1              H   0.000
H79      2.17643        3.43916       18.33545          1              H   0.000
H80      3.16283        3.60129       19.60328          1              H   0.000
H81      0.99495        8.34194       18.07862          1              H   0.000
H82      4.40952        1.06058       17.13844          1              H   0.000
H83      3.64530        1.82085       18.29123          1              H   0.000
H84      1.12000        3.62338       10.11665          1              H   0.000
H85      0.65174        5.23088        9.85296          1              H   0.000
H86     -2.87081        5.76665       17.42836          1              H   0.000
H87      1.34841        1.21936       11.15805          1              H   0.000
H88     -2.43927        6.56314       16.07297          1              H   0.000
H89      2.91587        1.11662       11.19673          1              H   0.000
H90     -2.10322        4.66685       10.81422          1              H   0.000
H91      1.61665        9.38154       20.14246          1              H   0.000
H92      7.87396        3.54268       11.31897          1              H   0.000
H93     -4.00768        9.02536       12.71858          1              H   0.000
H94     -4.69832        8.98370       14.14487          1              H   0.000
H95     -4.54222        8.83302       18.78537          1              H   0.000
H96      2.58615        0.02496       17.56269          1              H   0.000
H97      2.83147        0.02474       21.45109          1              H   0.000
H98      7.30490        0.24658       18.13013          1              H   0.000
H99     -0.88427        5.22448        8.90696          1              H   0.000
O1       8.21595        1.47054        8.02677          1              O   0.000
O2       5.45853        1.46774        8.05184          1              O   0.000
O3       2.73545        1.59833        8.08416          1              O   0.000
O4      -0.06457        1.60459        8.12128          1              O   0.000
O5      -4.16244        8.52944        8.08799          1              O   0.000
O6      -0.53766        5.59390        9.76059          1              O   0.000
O7      -0.33250        7.27791        8.68673          1              O   0.000
O8       4.80222        5.24700       17.80974          1              O   0.000
O9       0.55402        3.61051       17.85257          1              O   0.000
O10      2.19689        6.09771       16.01591          1              O   0.000
O11      3.81100        7.28722       19.17008          1              O   0.000
O12     -1.42667        8.24061       11.18112          1              O   0.000
O13      0.44990        3.02334       15.17542          1              O   0.000
O14      2.12623        7.98631       14.21024          1              O   0.000
O15      5.70466        5.51181       15.29806          1              O   0.000
O16      7.04979        2.98168       14.40595          1              O   0.000
O17      7.86017        1.82281       17.89217          1              O   0.000
O18     -1.64313        4.31546       13.94395          1              O   0.000
O19      0.23933        2.56656       10.47334          1              O   0.000
O20      0.15630        6.38273       17.90775          1              O   0.000
O21     -0.10345        6.55179       20.57839          1              O   0.000
O22      2.63885        6.92952       21.48698          1              O   0.000
O23      8.49083        0.71928       15.39786          1              O   0.000
O24     -3.69841        8.95344       17.34581          1              O   0.000
O25     -4.38173        8.39536       13.38380          1              O   0.000
O26      4.39492        6.86918       13.18801          1              O   0.000
O27      5.82108        4.46510       22.19021          1              O   0.000
O28      0.19652        0.36072       15.38691          1              O   0.000
O29      1.49772        2.77885       22.43117          1              O   0.000
O30     -0.73364        3.89766       21.41791          1              O   0.000
O31      4.79092        1.57770       15.36364          1              O   0.000
O32      7.82778        2.82100       21.50804          1              O   0.000
O33      3.24002        4.10707       21.12427          1              O   0.000
O34      6.27192        3.14713       11.79333          1              O   0.000
O35      7.25289        6.17628       20.61340          1              O   0.000
O36      3.92941        4.56358       12.08623          1              O   0.000
O37     -2.28604        6.86038       14.37864          1              O   0.000
O38      7.36216        4.58717       18.26985          1              O   0.000
O39      2.98473        3.61210       14.59452          1              O   0.000
O40      7.00496        0.12612       21.09568          1              O   0.000
O41     -0.92496        1.67668       19.24986          1              O   0.000
O42      4.78349        1.26385       10.67475          1              O   0.000
O43     -0.41176        8.75330       13.81219          1              O   0.000
O44     -1.14688        9.13819       20.50743          1              O   0.000
O45      3.13371        3.33932       18.61685          1              O   0.000
O46      1.73225        8.83801       18.49272          1              O   0.000
O47      3.94045        0.89692       17.99466          1              O   0.000
O48      1.67549        4.53842        9.90505          1              O   0.000
O49     -2.39451        6.58372       17.06862          1              O   0.000
O50      2.08884        0.62991       11.42959          1              O   0.000
O51     -2.15811        3.79026       11.25057          1              O   0.000
O52     -5.04427        8.78815       19.65492          1              O   0.000
O53      1.92703        0.20299       21.81266          1              O   0.000
Pd1      5.50230        9.53026       30.00000          1              Pd  0.000
Pd2      5.38683        9.41472        7.00018          1              Pd  0.000
Pd3      1.38186        0.75840        4.55225          1              Pd  0.000
Pd4     -0.00006        1.58841        2.24610          1              Pd  0.000
Pd5     -2.75115        9.53026       30.00000          1              Pd  0.000
Pd6     -2.73803        9.45386        6.93604          1              Pd  0.000
Pd7      4.06826        0.76535        4.54213          1              Pd  0.000
Pd8      2.75109        1.58841        2.24610          1              Pd  0.000
Pd9     -0.00000        9.53026       30.00000          1              Pd  0.000
Pd10    -0.00007        9.42368        6.78981          1              Pd  0.000
Pd11     6.89050        0.78692        4.51988          1              Pd  0.000
Pd12     5.50224        1.58841        2.24610          1              Pd  0.000
Pd13     2.75115        9.53026       30.00000          1              Pd  0.000
Pd14     2.69338        9.41448        6.84379          1              Pd  0.000
Pd15     9.59010        0.76437        4.56665          1              Pd  0.000
Pd16     8.25339        1.58841        2.24610          1              Pd  0.000
Pd17     9.62902        2.38257       30.00000          1              Pd  0.000
Pd18    -1.44450        2.50582        6.96524          1              Pd  0.000
Pd19    -0.03067        3.17418        4.52699          1              Pd  0.000
Pd20    -1.37563        3.97097        2.24610          1              Pd  0.000
Pd21     1.37557        2.38257       30.00000          1              Pd  0.000
Pd22     1.34579        2.52581        6.99133          1              Pd  0.000
Pd23     2.75130        3.15466        4.53837          1              Pd  0.000
Pd24     1.37552        3.97097        2.24610          1              Pd  0.000
Pd25     4.12672        2.38257       30.00000          1              Pd  0.000
Pd26     4.09610        2.49228        6.95753          1              Pd  0.000
Pd27     5.48965        3.19698        4.56188          1              Pd  0.000
Pd28     4.12667        3.97097        2.24610          1              Pd  0.000
Pd29     6.87787        2.38257       30.00000          1              Pd  0.000
Pd30     6.84267        2.52090        7.02576          1              Pd  0.000
Pd31     8.23495        3.15757        4.55756          1              Pd  0.000
Pd32     6.87782        3.97097        2.24610          1              Pd  0.000
Pd33     8.25345        4.76513       30.00000          1              Pd  0.000
Pd34     8.20270        4.78654        6.79937          1              Pd  0.000
Pd35    -1.38427        5.56123        4.47707          1              Pd  0.000
Pd36    -2.75121        6.35354        2.24610          1              Pd  0.000
Pd37    -0.00000        4.76513       30.00000          1              Pd  0.000
Pd38    -0.03911        4.81924        6.74545          1              Pd  0.000
Pd39     1.36620        5.60084        4.50270          1              Pd  0.000
Pd40    -0.00006        6.35354        2.24610          1              Pd  0.000
Pd41     2.75115        4.76513       30.00000          1              Pd  0.000
Pd42     2.74061        4.82437        6.81027          1              Pd  0.000
Pd43     4.11815        5.56668        4.48772          1              Pd  0.000
Pd44     2.75109        6.35354        2.24610          1              Pd  0.000
Pd45     5.50230        4.76513       30.00000          1              Pd  0.000
Pd46     5.44984        4.79758        6.79871          1              Pd  0.000
Pd47     6.84426        5.57138        4.51020          1              Pd  0.000
Pd48     5.50224        6.35354        2.24610          1              Pd  0.000
Pd49     6.87787        7.14770       30.00000          1              Pd  0.000
Pd50     6.80172        7.05653        6.79932          1              Pd  0.000
Pd51    -2.75524        7.95478        4.54379          1              Pd  0.000
Pd52    -4.12678        8.73611        2.24610          1              Pd  0.000
Pd53    -1.37558        7.14770       30.00000          1              Pd  0.000
Pd54    -1.38294        7.11459        6.93482          1              Pd  0.000
Pd55    -0.00033        7.93586        4.56720          1              Pd  0.000
Pd56    -1.37563        8.73611        2.24610          1              Pd  0.000
Pd57     1.37557        7.14770       30.00000          1              Pd  0.000
Pd58     1.33603        7.10798        7.50788          1              Pd  0.000
Pd59     2.70968        7.95117        4.54623          1              Pd  0.000
Pd60     1.37552        8.73611        2.24610          1              Pd  0.000
Pd61     4.12672        7.14770       30.00000          1              Pd  0.000
Pd62     4.05546        7.10153        6.79918          1              Pd  0.000
Pd63     5.47239        7.95917        4.51379          1              Pd  0.000
Pd64     4.12667        8.73611        2.24610          1              Pd  0.000
end
end

!DATE Mon Jan 01 12:00:00 2000
PBC   11.00460  11.00460  30.00000  90.00000  90.00000 120.00001 (P1)
H1       2.34292        6.88170        6.05721          1              H   0.000
H2       1.42776        3.93918        5.68562          1              H   0.000
H3      -0.01243        1.54750        5.29397          1              H   0.000
H4       5.47859        1.57642        5.28697          1              H   0.000
H5      -2.56437        6.40359        5.66187          1              H   0.000
H6       2.00195        4.49638        8.97903          1              H   0.000
H7       4.14880        4.50109       17.97067          1              H   0.000
H8       0.45314        3.39611       16.88115          1              H   0.000
H9      -0.24657        3.54356       14.68648          1              H   0.000
H10      4.12887        6.52252       18.58380          1              H   0.000
H11      3.10578        7.81174       18.69923          1              H   0.000
H12      2.43454        5.19037       15.72250          1              H   0.000
H13     -1.15076        7.71603       10.38262          1              H   0.000
H14     -2.34862        8.53533       11.04422          1              H   0.000
H15      1.35677        3.27351       14.82809          1              H   0.000
H16      0.31635        4.57178       17.93297          1              H   0.000
H17      4.94750        5.35860       16.82317          1              H   0.000
H18      1.49340        6.05740       16.70758          1              H   0.000
H19      2.09686        7.26040       14.91895          1              H   0.000
H20      6.03964        4.64841       14.97094          1              H   0.000
H21      5.16774        5.91580       14.57209          1              H   0.000
H22      0.02267        2.08777        9.62496          1              H   0.000
H23     -0.64919        2.89854       10.82150          1              H   0.000
H24      6.74503        2.96173       13.45157          1              H   0.000
H25      7.89378        3.52729       14.37745          1              H   0.000
H26      8.13785        1.58384       16.97056          1              H   0.000
H27      8.71687        1.74062       18.43965          1              H   0.000
H28     -1.84627        5.29120       14.07269          1              H   0.000
H29     -1.72206        4.15536       12.96415          1              H   0.000
H30      2.44607        8.81042       14.68709          1              H   0.000
H31      0.10221        6.43023       18.91289          1              H   0.000
H32     -0.79464        6.48582       17.58270          1              H   0.000
H33     -0.60716        7.41189       20.62965          1              H   0.000
H34      0.75628        6.70392       21.03294          1              H   0.000
H35      3.28111        6.90174       22.21783          1              H   0.000
H36      9.48820        0.62886       15.38318          1              H   0.000
H37      8.20016        1.48341       14.84397          1              H   0.000
H38     -3.28405        8.04407       17.23774          1              H   0.000
H39      5.16722        7.50050       13.10244          1              H   0.000
H40      3.58653        7.37667       13.48972          1              H   0.000
H41      4.93046        4.27848       21.79547          1              H   0.000
H42      6.23324        5.19239       21.63932          1              H   0.000
H43      5.14690        8.22978       19.47569          1              H   0.000
H44      0.73902        0.02739       16.16601          1              H   0.000
H45      0.38828        1.34238       15.29210          1              H   0.000
H46      0.61824        3.10202       22.07843          1              H   0.000
H47      1.58589        1.79823       22.21569          1              H   0.000
H48     -0.77905        4.85734       21.20041          1              H   0.000
H49     -1.65786        3.50644       21.38804          1              H   0.000
H50      5.65659        2.03796       15.24363          1              H   0.000
H51      4.84315        0.77847       14.77312          1              H   0.000
H52      7.57941        1.87383       21.38360          1              H   0.000
H53      7.02407        3.32410       21.84203          1              H   0.000
H54      2.57012        3.54315       21.68525          1              H   0.000
H55      2.90071        5.02983       21.19829          1              H   0.000
H56     -4.18200        9.37847       21.11572          1              H   0.000
H57      5.48644        3.77668       11.83902          1              H   0.000
H58      5.83962        2.32267       11.41338          1              H   0.000
H59      6.92128        7.04106       20.29182          1              H   0.000
H60      7.38200        5.60326       19.81528          1              H   0.000
H61      3.29110        4.59284       11.33082          1              H   0.000
H62      4.08489        5.51393       12.38249          1              H   0.000
H63      3.17303        7.05255       20.62625          1              H   0.000
H64     -1.55214        7.52963       14.25495          1              H   0.000
H65     -3.10372        7.30974       14.02201          1              H   0.000
H66      1.90695        8.90672       21.58110          1              H   0.000
H67      7.54161        3.61336       18.18438          1              H   0.000
H68      3.59087        2.87521       14.87259          1              H   0.000
H69      3.27625        3.88358       13.68420          1              H   0.000
H70      6.37683        4.71737       18.13464          1              H   0.000
H71     -0.38005        0.86892       19.42976          1              H   0.000
H72     -0.32421        2.38557       18.90631          1              H   0.000
H73      4.97893        1.33589        9.70852          1              H   0.000
H74      4.74758        0.27689       10.85416          1              H   0.000
H75      0.54352        8.43159       13.91626          1              H   0.000
H76     -0.63411        8.64048       12.85921          1              H   0.000
H77     -1.21640        9.52630       19.59674          1              H   0.000
H78     -0.28734        9.48474       20.86560          1              H   0.000
H79      2.17462        3.43952       18.33371          1              H   0.000
H80      3.16211        3.60003       19.60003          1              H   0.000
H81      0.99673        8.34141       18.07789          1              H   0.000
H82      4.40996        1.05991       17.13675          1              H   0.000
H83      3.64612        1.81982       18.28977          1              H   0.000
H84      1.20185        3.66057       10.11971          1              H   0.000
H85      0.43168        5.28076        9.88188          1              H   0.000
H86     -2.87017        5.76771       17.42597          1              H   0.000
H87      1.34424        1.22332       11.16270          1              H   0.000
H88     -2.43771        6.56556       16.07080          1              H   0.000
H89      2.91312        1.11749       11.20044          1              H   0.000
H90     -2.04129        4.63085       10.80942          1              H   0.000
H91      1.61556        9.38211       20.14124          1              H   0.000
H92      7.86733        3.55221       11.32291          1              H   0.000
H93     -4.00663        9.02779       12.71541          1              H   0.000
H94     -4.69698        8.98359       14.14149          1              H   0.000
H95     -4.54002        8.83272       18.78488          1              H   0.000
H96      2.58669        0.02423       17.56343          1              H   0.000
H97      2.83217        0.02521       21.44915          1              H   0.000
H98      7.30564        0.24617       18.12960          1              H   0.000
H99     -0.86819        5.26602        8.94554          1              H   0.000
O1       8.21535        1.47706        8.02765          1              O   0.000
O2       5.45930        1.49254        8.04990          1              O   0.000
O3       2.73549        1.59902        8.08127          1              O   0.000
O4      -0.06527        1.59776        8.09217          1              O   0.000
O5      -4.16489        8.53175        8.08956          1              O   0.000
O6      -0.57310        5.52601        9.84799          1              O   0.000
O7      -0.28576        7.53593        8.48386          1              O   0.000
O8       4.80282        5.24874       17.80943          1              O   0.000
O9       0.55299        3.60897       17.85223          1              O   0.000
O10      2.20245        6.09681       16.01994          1              O   0.000
O11      3.81086        7.28654       19.17108          1              O   0.000
O12     -1.41714        8.24008       11.17051          1              O   0.000
O13      0.44966        3.02654       15.18030          1              O   0.000
O14      2.12427        7.98797       14.21128          1              O   0.000
O15      5.70207        5.51041       15.30041          1              O   0.000
O16      7.04991        2.98223       14.40577          1              O   0.000
O17      7.86024        1.82228       17.89135          1              O   0.000
O18     -1.64311        4.31186       13.94468          1              O   0.000
O19      0.21775        2.51747       10.50741          1              O   0.000
O20      0.15511        6.38323       17.90773          1              O   0.000
O21     -0.10502        6.55034       20.58287          1              O   0.000
O22      2.63924        6.92865       21.48616          1              O   0.000
O23      8.49048        0.72288       15.40195          1              O   0.000
O24     -3.69862        8.95252       17.35139          1              O   0.000
O25     -4.37775        8.39649       13.38203          1              O   0.000
O26      4.39760        6.86967       13.19297          1              O   0.000
O27      5.82234        4.46485       22.18805          1              O   0.000
O28      0.19522        0.36265       15.38770          1              O   0.000
O29      1.49514        2.77674       22.43233          1              O   0.000
O30     -0.73461        3.89825       21.42151          1              O   0.000
O31      4.79273        1.57566       15.36691          1              O   0.000
O32      7.82818        2.82034       21.51034          1              O   0.000
O33      3.24272        4.10933       21.12821          1              O   0.000
O34      6.26370        3.14787       11.79727          1              O   0.000
O35      7.25131        6.17483       20.61350          1              O   0.000
O36      3.92550        4.56056       12.08114          1              O   0.000
O37     -2.28741        6.86294       14.38425          1              O   0.000
O38      7.36103        4.58677       18.27576          1              O   0.000
O39      2.98430        3.61390       14.59375          1              O   0.000
O40      7.00561        0.12732       21.09527          1              O   0.000
O41     -0.92220        1.68014       19.25696          1              O   0.000
O42      4.78429        1.25742       10.67610          1              O   0.000
O43     -0.41151        8.75361       13.81148          1              O   0.000
O44     -1.14801        9.13930       20.50757          1              O   0.000
O45      3.13196        3.33894       18.61580          1              O   0.000
O46      1.73078        8.83903       18.49616          1              O   0.000
O47      3.94294        0.89645       17.99497          1              O   0.000
O48      1.76849        4.50670        9.93852          1              O   0.000
O49     -2.39367        6.58417       17.06786          1              O   0.000
O50      2.08665        0.62485       11.42100          1              O   0.000
O51     -2.16081        3.77405       11.27644          1              O   0.000
O52     -5.04292        8.78799       19.65550          1              O   0.000
O53      1.92704        0.20375       21.81066          1              O   0.000
Pd1      5.50230        9.53026       30.00000          1              Pd  0.000
Pd2      5.38459        9.41095        6.99555          1              Pd  0.000
Pd3      1.38297        0.76045        4.54898          1              Pd  0.000
Pd4     -0.00006        1.58841        2.24610          1              Pd  0.000
Pd5     -2.75115        9.53026       30.00000          1              Pd  0.000
Pd6     -2.74573        9.45413        6.93454          1              Pd  0.000
Pd7      4.07180        0.75954        4.55209          1              Pd  0.000
Pd8      2.75109        1.58841        2.24610          1              Pd  0.000
Pd9     -0.00000        9.53026       30.00000          1              Pd  0.000
Pd10    -0.00332        9.40243        6.84151          1              Pd  0.000
Pd11     6.88382        0.78216        4.52934          1              Pd  0.000
Pd12     5.50224        1.58841        2.24610          1              Pd  0.000
Pd13     2.75115        9.53026       30.00000          1              Pd  0.000
Pd14     2.70176        9.41877        6.84408          1              Pd  0.000
Pd15     9.58823        0.76593        4.56419          1              Pd  0.000
Pd16     8.25339        1.58841        2.24610          1              Pd  0.000
Pd17     9.62902        2.38257       30.00000          1              Pd  0.000
Pd18    -1.44530        2.50697        6.95886          1              Pd  0.000
Pd19    -0.03145        3.17859        4.53280          1              Pd  0.000
Pd20    -1.37563        3.97097        2.24610          1              Pd  0.000
Pd21     1.37557        2.38257       30.00000          1              Pd  0.000
Pd22     1.34586        2.52530        6.98866          1              Pd  0.000
Pd23     2.75230        3.15199        4.53294          1              Pd  0.000
Pd24     1.37552        3.97097        2.24610          1              Pd  0.000
Pd25     4.12672        2.38257       30.00000          1              Pd  0.000
Pd26     4.09214        2.49560        6.95517          1              Pd  0.000
Pd27     5.48903        3.19439        4.56297          1              Pd  0.000
Pd28     4.12667        3.97097        2.24610          1              Pd  0.000
Pd29     6.87787        2.38257       30.00000          1              Pd  0.000
Pd30     6.84517        2.51863        7.01644          1              Pd  0.000
Pd31     8.23186        3.15603        4.55520          1              Pd  0.000
Pd32     6.87782        3.97097        2.24610          1              Pd  0.000
Pd33     8.25345        4.76513       30.00000          1              Pd  0.000
Pd34     8.20317        4.78475        6.79791          1              Pd  0.000
Pd35    -1.38407        5.55867        4.47966          1              Pd  0.000
Pd36    -2.75121        6.35354        2.24610          1              Pd  0.000
Pd37    -0.00000        4.76513       30.00000          1              Pd  0.000
Pd38    -0.03452        4.82814        6.76313          1              Pd  0.000
Pd39     1.36296        5.60105        4.50078          1              Pd  0.000
Pd40    -0.00006        6.35354        2.24610          1              Pd  0.000
Pd41     2.75115        4.76513       30.00000          1              Pd  0.000
Pd42     2.74252        4.82124        6.79179          1              Pd  0.000
Pd43     4.12007        5.56648        4.48210          1              Pd  0.000
Pd44     2.75109        6.35354        2.24610          1              Pd  0.000
Pd45     5.50230        4.76513       30.00000          1              Pd  0.000
Pd46     5.45218        4.79805        6.79907          1              Pd  0.000
Pd47     6.84276        5.56946        4.50942          1              Pd  0.000
Pd48     5.50224        6.35354        2.24610          1              Pd  0.000
Pd49     6.87787        7.14770       30.00000          1              Pd  0.000
Pd50     6.79777        7.05656        6.80300          1              Pd  0.000
Pd51    -2.76144        7.95337        4.54063          1              Pd  0.000
Pd52    -4.12678        8.73611        2.24610          1              Pd  0.000
Pd53    -1.37558        7.14770       30.00000          1              Pd  0.000
Pd54    -1.39404        7.11238        6.89187          1              Pd  0.000
Pd55     0.00064        7.93818        4.55740          1              Pd  0.000
Pd56    -1.37563        8.73611        2.24610          1              Pd  0.000
Pd57     1.37557        7.14770       30.00000          1              Pd  0.000
Pd58     1.38623        7.08949        7.50821          1              Pd  0.000
Pd59     2.71048        7.95317        4.54355          1              Pd  0.000
Pd60     1.37552        8.73611        2.24610          1              Pd  0.000
Pd61     4.12672        7.14770       30.00000          1              Pd  0.000
Pd62     4.05613        7.10292        6.79359          1              Pd  0.000
Pd63     5.47269        7.95936        4.51283          1              Pd  0.000
Pd64     4.12667        8.73611        2.24610          1              Pd  0.000
end
end

!DATE Mon Jan 01 12:00:00 2000
PBC   11.00460  11.00460  30.00000  90.00000  90.00000 120.00001 (P1)
H1       2.38478        6.80141        6.02567          1              H   0.000
H2       1.42242        3.93892        5.68384          1              H   0.000
H3      -0.01435        1.54842        5.28671          1              H   0.000
H4       5.47873        1.56940        5.30933          1              H   0.000
H5      -2.60404        6.37662        5.64822          1              H   0.000
H6       2.04049        4.48467        9.01854          1              H   0.000
H7       4.14961        4.50327       17.96791          1              H   0.000
H8       0.45406        3.39611       16.87879          1              H   0.000
H9      -0.24838        3.54265       14.68756          1              H   0.000
H10      4.12968        6.52244       18.58314          1              H   0.000
H11      3.10637        7.81156       18.69956          1              H   0.000
H12      2.43570        5.19023       15.71799          1              H   0.000
H13     -1.16276        7.59786       10.45290          1              H   0.000
H14     -2.33914        8.51257       11.02853          1              H   0.000
H15      1.35577        3.27397       14.82819          1              H   0.000
H16      0.31548        4.57069       17.93159          1              H   0.000
H17      4.94972        5.36028       16.82177          1              H   0.000
H18      1.49434        6.05445       16.70481          1              H   0.000
H19      2.09736        7.26152       14.91907          1              H   0.000
H20      6.04020        4.64918       14.97053          1              H   0.000
H21      5.16733        5.91682       14.57303          1              H   0.000
H22      0.00748        2.06480        9.65839          1              H   0.000
H23     -0.66711        2.85450       10.85806          1              H   0.000
H24      6.74302        2.96398       13.45039          1              H   0.000
H25      7.89438        3.52633       14.37626          1              H   0.000
H26      8.13805        1.58313       16.96940          1              H   0.000
H27      8.71700        1.74138       18.43899          1              H   0.000
H28     -1.84454        5.28732       14.07310          1              H   0.000
H29     -1.72627        4.14542       12.96755          1              H   0.000
H30      2.44477        8.81167       14.68854          1              H   0.000
H31      0.09970        6.43024       18.91099          1              H   0.000
H32     -0.79710        6.48691       17.58099          1              H   0.000
H33     -0.60847        7.41050       20.63083          1              H   0.000
H34      0.75584        6.70440       21.03337          1              H   0.000
H35      3.28214        6.90365       22.21594          1              H   0.000
H36      9.48751        0.63079       15.38277          1              H   0.000
H37      8.19866        1.48415       14.84354          1              H   0.000
H38     -3.28382        8.04380       17.23890          1              H   0.000
H39      5.16833        7.50072       13.10254          1              H   0.000
H40      3.58924        7.37668       13.48923          1              H   0.000
H41      4.93146        4.27971       21.79476          1              H   0.000
H42      6.23500        5.19307       21.63631          1              H   0.000
H43      5.14790        8.23029       19.47578          1              H   0.000
H44      0.73735        0.02942       16.16535          1              H   0.000
H45      0.38766        1.34457       15.29221          1              H   0.000
H46      0.61666        3.10020       22.07772          1              H   0.000
H47      1.58402        1.79627       22.21616          1              H   0.000
H48     -0.77776        4.85701       21.19867          1              H   0.000
H49     -1.65874        3.50636       21.38637          1              H   0.000
H50      5.65668        2.03853       15.24181          1              H   0.000
H51      4.84313        0.77861       14.77313          1              H   0.000
H52      7.57895        1.87330       21.38200          1              H   0.000
H53      7.02453        3.32371       21.84317          1              H   0.000
H54      2.57438        3.54596       21.68692          1              H   0.000
H55      2.90149        5.03232       21.19980          1              H   0.000
H56     -4.18204        9.37877       21.11244          1              H   0.000
H57      5.47171        3.77302       11.84106          1              H   0.000
H58      5.83701        2.31969       11.42165          1              H   0.000
H59      6.92092        7.03992       20.29110          1              H   0.000
H60      7.38119        5.60167       19.81437          1              H   0.000
H61      3.27692        4.58386       11.32725          1              H   0.000
H62      4.07753        5.50782       12.37401          1              H   0.000
H63      3.17294        7.05232       20.62396          1              H   0.000
H64     -1.55273        7.53097       14.25692          1              H   0.000
H65     -3.10374        7.31199       14.02261          1              H   0.000
H66      1.90747        8.90803       21.57985          1              H   0.000
H67      7.54061        3.61343       18.18471          1              H   0.000
H68      3.59009        2.87779       14.87042          1              H   0.000
H69      3.27359        3.88483       13.68076          1              H   0.000
H70      6.37656        4.71798       18.13505          1              H   0.000
H71     -0.37758        0.87119       19.43068          1              H   0.000
H72     -0.32248        2.38555       18.90200          1              H   0.000
H73      4.97815        1.34671        9.71493          1              H   0.000
H74      4.75412        0.25825       10.83275          1              H   0.000
H75      0.54331        8.43228       13.91565          1              H   0.000
H76     -0.63613        8.63877       12.85918          1              H   0.000
H77     -1.21642        9.52600       19.59548          1              H   0.000
H78     -0.28794        9.48531       20.86475          1              H   0.000
H79      2.17303        3.43951       18.33181          1              H   0.000
H80      3.16145        3.59913       19.59688          1              H   0.000
H81      0.99838        8.34025       18.07744          1              H   0.000
H82      4.41120        1.05873       17.13506          1              H   0.000
H83      3.64751        1.81871       18.28791          1              H   0.000
H84      1.25710        3.67136       10.14946          1              H   0.000
H85      0.31774        5.32364        9.95160          1              H   0.000
H86     -2.87002        5.76832       17.42339          1              H   0.000
H87      1.34146        1.21954       11.17094          1              H   0.000
H88     -2.43674        6.56816       16.06883          1              H   0.000
H89      2.91265        1.11077       11.20435          1              H   0.000
H90     -1.97311        4.58131       10.80513          1              H   0.000
H91      1.61393        9.38286       20.14019          1              H   0.000
H92      7.86922        3.56110       11.32682          1              H   0.000
H93     -4.00315        9.02896       12.71002          1              H   0.000
H94     -4.69425        8.98457       14.13647          1              H   0.000
H95     -4.53789        8.83224       18.78494          1              H   0.000
H96      2.58798        0.02334       17.56516          1              H   0.000
H97      2.83237        0.02614       21.44627          1              H   0.000
H98      7.30638        0.24539       18.12968          1              H   0.000
H99     -0.89358        5.34684        8.96424          1              H   0.000
O1       8.21536        1.48152        8.02688          1              O   0.000
O2       5.46207        1.52987        8.06438          1              O   0.000
O3       2.73595        1.59910        8.07969          1              O   0.000
O4      -0.06466        1.59511        8.08300          1              O   0.000
O5      -4.16533        8.52860        8.08902          1              O   0.000
O6      -0.65554        5.57737        9.89085          1              O   0.000
O7      -0.23109        7.82054        8.31171          1              O   0.000
O8       4.80379        5.25056       17.80836          1              O   0.000
O9       0.55226        3.60809       17.85070          1              O   0.000
O10      2.20690        6.09613       16.02175          1              O   0.000
O11      3.81128        7.28604       19.17117          1              O   0.000
O12     -1.40602        8.23225       11.16388          1              O   0.000
O13      0.44931        3.02860       15.18320          1              O   0.000
O14      2.12265        7.98974       14.21230          1              O   0.000
O15      5.69946        5.50919       15.30201          1              O   0.000
O16      7.04935        2.98279       14.40444          1              O   0.000
O17      7.86105        1.82182       17.89066          1              O   0.000
O18     -1.64170        4.30846       13.94793          1              O   0.000
O19      0.20276        2.48118       10.54304          1              O   0.000
O20      0.15288        6.38529       17.90614          1              O   0.000
O21     -0.10618        6.54909       20.58523          1              O   0.000
O22      2.63957        6.92822       21.48435          1              O   0.000
O23      8.48989        0.72578       15.40416          1              O   0.000
O24     -3.69809        8.95209       17.35507          1              O   0.000
O25     -4.37441        8.39790       13.37796          1              O   0.000
O26      4.40005        6.86853       13.19539          1              O   0.000
O27      5.82441        4.46540       22.18572          1              O   0.000
O28      0.19433        0.36477       15.38717          1              O   0.000
O29      1.49321        2.77491       22.43264          1              O   0.000
O30     -0.73603        3.89905       21.42596          1              O   0.000
O31      4.79393        1.57485       15.36828          1              O   0.000
O32      7.82874        2.81917       21.51256          1              O   0.000
O33      3.24529        4.11224       21.13067          1              O   0.000
O34      6.25443        3.15025       11.79999          1              O   0.000
O35      7.25044        6.17347       20.61268          1              O   0.000
O36      3.91458        4.55531       12.07714          1              O   0.000
O37     -2.28833        6.86472       14.38695          1              O   0.000
O38      7.36029        4.58649       18.27940          1              O   0.000
O39      2.98303        3.61569       14.59134          1              O   0.000
O40      7.00565        0.12860       21.09448          1              O   0.000
O41     -0.91914        1.68404       19.26348          1              O   0.000
O42      4.78676        1.24316       10.68071          1              O   0.000
O43     -0.41211        8.75328       13.81099          1              O   0.000
O44     -1.14874        9.14013       20.50694          1              O   0.000
O45      3.13060        3.33856       18.61361          1              O   0.000
O46      1.72975        8.83946       18.49879          1              O   0.000
O47      3.94552        0.89566       17.99431          1              O   0.000
O48      1.80784        4.50934        9.97677          1              O   0.000
O49     -2.39347        6.58468       17.06644          1              O   0.000
O50      2.08595        0.61397       11.41264          1              O   0.000
O51     -2.15160        3.75008       11.30477          1              O   0.000
O52     -5.04176        8.78804       19.65551          1              O   0.000
O53      1.92693        0.20397       21.80785          1              O   0.000
Pd1      5.50230        9.53026       30.00000          1              Pd  0.000
Pd2      5.38413        9.40903        6.99172          1              Pd  0.000
Pd3      1.38292        0.76315        4.54691          1              Pd  0.000
Pd4     -0.00006        1.58841        2.24610          1              Pd  0.000
Pd5     -2.75115        9.53026       30.00000          1              Pd  0.000
Pd6     -2.75421        9.45239        6.92929          1              Pd  0.000
Pd7      4.07587        0.75542        4.56269          1              Pd  0.000
Pd8      2.75109        1.58841        2.24610          1              Pd  0.000
Pd9     -0.00000        9.53026       30.00000          1              Pd  0.000
Pd10    -0.00636        9.39232        6.89718          1              Pd  0.000
Pd11     6.87576        0.77807        4.54125          1              Pd  0.000
Pd12     5.50224        1.58841        2.24610          1              Pd  0.000
Pd13     2.75115        9.53026       30.00000          1              Pd  0.000
Pd14     2.71366        9.42127        6.83781          1              Pd  0.000
Pd15     9.58662        0.76751        4.55848          1              Pd  0.000
Pd16     8.25339        1.58841        2.24610          1              Pd  0.000
Pd17     9.62902        2.38257       30.00000          1              Pd  0.000
Pd18    -1.44345        2.50514        6.95369          1              Pd  0.000
Pd19    -0.03250        3.18354        4.53802          1              Pd  0.000
Pd20    -1.37563        3.97097        2.24610          1              Pd  0.000
Pd21     1.37557        2.38257       30.00000          1              Pd  0.000
Pd22     1.34739        2.52501        6.98987          1              Pd  0.000
Pd23     2.75215        3.14878        4.52774          1              Pd  0.000
Pd24     1.37552        3.97097        2.24610          1              Pd  0.000
Pd25     4.12672        2.38257       30.00000          1              Pd  0.000
Pd26     4.08939        2.49309        6.94867          1              Pd  0.000
Pd27     5.48734        3.19021        4.56187          1              Pd  0.000
Pd28     4.12667        3.97097        2.24610          1              Pd  0.000
Pd29     6.87787        2.38257       30.00000          1              Pd  0.000
Pd30     6.84920        2.51157        7.00050          1              Pd  0.000
Pd31     8.22890        3.15420        4.55274          1              Pd  0.000
Pd32     6.87782        3.97097        2.24610          1              Pd  0.000
Pd33     8.25345        4.76513       30.00000          1              Pd  0.000
Pd34     8.20840        4.78120        6.79606          1              Pd  0.000
Pd35    -1.38306        5.55665        4.48061          1              Pd  0.000
Pd36    -2.75121        6.35354        2.24610          1              Pd  0.000
Pd37    -0.00000        4.76513       30.00000          1              Pd  0.000
Pd38    -0.02721        4.82583        6.78372          1              Pd  0.000
Pd39     1.35987        5.60271        4.50201          1              Pd  0.000
Pd40    -0.00006        6.35354        2.24610          1              Pd  0.000
Pd41     2.75115        4.76513       30.00000          1              Pd  0.000
Pd42     2.74853        4.81544        6.77782          1              Pd  0.000
Pd43     4.12332        5.56508        4.47682          1              Pd  0.000
Pd44     2.75109        6.35354        2.24610          1              Pd  0.000
Pd45     5.50230        4.76513       30.00000          1              Pd  0.000
Pd46     5.45708        4.79476        6.79712          1              Pd  0.000
Pd47     6.84175        5.56746        4.50762          1              Pd  0.000
Pd48     5.50224        6.35354        2.24610          1              Pd  0.000
Pd49     6.87787        7.14770       30.00000          1              Pd  0.000
Pd50     6.80013        7.05369        6.80313          1              Pd  0.000
Pd51    -2.77136        7.95802        4.52641          1              Pd  0.000
Pd52    -4.12678        8.73611        2.24610          1              Pd  0.000
Pd53    -1.37558        7.14770       30.00000          1              Pd  0.000
Pd54    -1.39134        7.09419        6.83698          1              Pd  0.000
Pd55     0.00084        7.94526        4.54516          1              Pd  0.000
Pd56    -1.37563        8.73611        2.24610          1              Pd  0.000
Pd57     1.37557        7.14770       30.00000          1              Pd  0.000
Pd58     1.42210        7.06716        7.47861          1              Pd  0.000
Pd59     2.71381        7.95345        4.54354          1              Pd  0.000
Pd60     1.37552        8.73611        2.24610          1              Pd  0.000
Pd61     4.12672        7.14770       30.00000          1              Pd  0.000
Pd62     4.07210        7.10023        6.78972          1              Pd  0.000
Pd63     5.47369        7.95996        4.51085          1              Pd  0.000
Pd64     4.12667        8.73611        2.24610          1              Pd  0.000
end
end

!DATE Mon Jan 01 12:00:00 2000
PBC   11.00460  11.00460  30.00000  90.00000  90.00000 120.00001 (P1)
H1       2.44545        6.66186        5.98949          1              H   0.000
H2       1.41354        3.93600        5.68349          1              H   0.000
H3      -0.01591        1.55142        5.28286          1              H   0.000
H4       5.48085        1.55969        5.33036          1              H   0.000
H5      -2.63561        6.35096        5.64945          1              H   0.000
H6       2.05722        4.49334        9.08997          1              H   0.000
H7       4.15007        4.50505       17.96506          1              H   0.000
H8       0.45496        3.39558       16.87463          1              H   0.000
H9      -0.24977        3.54278       14.69157          1              H   0.000
H10      4.13093        6.52258       18.58190          1              H   0.000
H11      3.10711        7.81151       18.69897          1              H   0.000
H12      2.43923        5.18862       15.71201          1              H   0.000
H13     -1.17045        7.43823       10.57590          1              H   0.000
H14     -2.32216        8.45782       11.02115          1              H   0.000
H15      1.35573        3.27473       14.82812          1              H   0.000
H16      0.31401        4.56932       17.92872          1              H   0.000
H17      4.95207        5.36204       16.82061          1              H   0.000
H18      1.49741        6.04945       16.70106          1              H   0.000
H19      2.09800        7.26285       14.91891          1              H   0.000
H20      6.03984        4.64951       14.97044          1              H   0.000
H21      5.16696        5.91752       14.57345          1              H   0.000
H22     -0.00001        2.03699        9.69243          1              H   0.000
H23     -0.68298        2.78615       10.91018          1              H   0.000
H24      6.74053        2.96795       13.44892          1              H   0.000
H25      7.89295        3.52543       14.37858          1              H   0.000
H26      8.14007        1.58238       16.96987          1              H   0.000
H27      8.71834        1.74330       18.44017          1              H   0.000
H28     -1.84329        5.28443       14.07672          1              H   0.000
H29     -1.72759        4.13270       12.97863          1              H   0.000
H30      2.44298        8.81312       14.68988          1              H   0.000
H31      0.09749        6.42973       18.90874          1              H   0.000
H32     -0.79841        6.48754       17.57861          1              H   0.000
H33     -0.61048        7.40864       20.63193          1              H   0.000
H34      0.75486        6.70444       21.03355          1              H   0.000
H35      3.28347        6.90707       22.21314          1              H   0.000
H36      9.48704        0.63329       15.38190          1              H   0.000
H37      8.19695        1.48539       14.84330          1              H   0.000
H38     -3.28366        8.04334       17.23985          1              H   0.000
H39      5.17047        7.49785       13.10129          1              H   0.000
H40      3.59266        7.37560       13.48886          1              H   0.000
H41      4.93317        4.28059       21.79345          1              H   0.000
H42      6.23759        5.19292       21.63332          1              H   0.000
H43      5.14853        8.23132       19.47532          1              H   0.000
H44      0.73571        0.03043       16.16345          1              H   0.000
H45      0.38751        1.34613       15.29197          1              H   0.000
H46      0.61574        3.09803       22.07729          1              H   0.000
H47      1.58268        1.79383       22.21562          1              H   0.000
H48     -0.77685        4.85689       21.19729          1              H   0.000
H49     -1.65904        3.50622       21.38539          1              H   0.000
H50      5.65672        2.03788       15.23959          1              H   0.000
H51      4.84211        0.77824       14.77165          1              H   0.000
H52      7.57875        1.87251       21.38040          1              H   0.000
H53      7.02540        3.32292       21.84376          1              H   0.000
H54      2.57808        3.54783       21.68823          1              H   0.000
H55      2.90321        5.03430       21.20211          1              H   0.000
H56     -4.18230        9.37868       21.10812          1              H   0.000
H57      5.45808        3.76530       11.83821          1              H   0.000
H58      5.83750        2.31087       11.43297          1              H   0.000
H59      6.92055        7.03863       20.28996          1              H   0.000
H60      7.38086        5.60018       19.81307          1              H   0.000
H61      3.25022        4.57702       11.33475          1              H   0.000
H62      4.06956        5.50050       12.36691          1              H   0.000
H63      3.17290        7.05202       20.62100          1              H   0.000
H64     -1.55325        7.53271       14.25779          1              H   0.000
H65     -3.10393        7.31360       14.02238          1              H   0.000
H66      1.90786        8.90965       21.57824          1              H   0.000
H67      7.53991        3.61339       18.18573          1              H   0.000
H68      3.58932        2.87979       14.86809          1              H   0.000
H69      3.27179        3.88536       13.67695          1              H   0.000
H70      6.37639        4.71842       18.13562          1              H   0.000
H71     -0.37549        0.87729       19.43335          1              H   0.000
H72     -0.31957        2.38871       18.89797          1              H   0.000
H73      4.97734        1.35685        9.72264          1              H   0.000
H74      4.77105        0.22551       10.79876          1              H   0.000
H75      0.53951        8.43427       13.91184          1              H   0.000
H76     -0.64470        8.63637       12.85718          1              H   0.000
H77     -1.21618        9.52528       19.59328          1              H   0.000
H78     -0.28925        9.48562       20.86355          1              H   0.000
H79      2.17203        3.43895       18.32981          1              H   0.000
H80      3.16079        3.59868       19.59422          1              H   0.000
H81      1.00015        8.33853       18.07660          1              H   0.000
H82      4.41306        1.05683       17.13262          1              H   0.000
H83      3.64982        1.81715       18.28546          1              H   0.000
H84      1.26476        3.67743       10.20282          1              H   0.000
H85      0.21554        5.37298       10.02708          1              H   0.000
H86     -2.86996        5.76852       17.42000          1              H   0.000
H87      1.34623        1.20150       11.18032          1              H   0.000
H88     -2.43628        6.57021       16.06610          1              H   0.000
H89      2.91944        1.08128       11.20710          1              H   0.000
H90     -1.91513        4.52331       10.80169          1              H   0.000
H91      1.61212        9.38322       20.13871          1              H   0.000
H92      7.88527        3.55295       11.33197          1              H   0.000
H93     -3.99593        9.02361       12.70239          1              H   0.000
H94     -4.69028        8.98548       14.12936          1              H   0.000
H95     -4.53636        8.83241       18.78474          1              H   0.000
H96      2.58926        0.02214       17.56634          1              H   0.000
H97      2.83219        0.02693       21.44225          1              H   0.000
H98      7.30756        0.24409       18.12971          1              H   0.000
H99     -0.94467        5.51660        8.99437          1              H   0.000
O1       8.21935        1.48685        8.02464          1              O   0.000
O2       5.46765        1.57159        8.07573          1              O   0.000
O3       2.74148        1.59931        8.07861          1              O   0.000
O4      -0.06104        1.59588        8.08701          1              O   0.000
O5      -4.15745        8.52787        8.09051          1              O   0.000
O6      -0.74619        5.64696        9.95035          1              O   0.000
O7      -0.18515        7.93378        8.22917          1              O   0.000
O8       4.80483        5.25177       17.80728          1              O   0.000
O9       0.55128        3.60697       17.84716          1              O   0.000
O10      2.21212        6.09334       16.02051          1              O   0.000
O11      3.81227        7.28605       19.17015          1              O   0.000
O12     -1.38364        8.20229       11.16272          1              O   0.000
O13      0.45011        3.02898       15.18490          1              O   0.000
O14      2.12190        7.99149       14.21298          1              O   0.000
O15      5.69818        5.50880       15.30272          1              O   0.000
O16      7.04712        2.98327       14.40305          1              O   0.000
O17      7.86297        1.82126       17.89130          1              O   0.000
O18     -1.63996        4.30517       13.95772          1              O   0.000
O19      0.19453        2.44329       10.58047          1              O   0.000
O20      0.15153        6.38556       17.90421          1              O   0.000
O21     -0.10738        6.54787       20.58627          1              O   0.000
O22      2.64023        6.92823       21.48216          1              O   0.000
O23      8.48953        0.72929       15.40618          1              O   0.000
O24     -3.69755        8.95162       17.35718          1              O   0.000
O25     -4.37115        8.39638       13.37361          1              O   0.000
O26      4.40201        6.86571       13.19502          1              O   0.000
O27      5.82685        4.46544       22.18326          1              O   0.000
O28      0.19408        0.36615       15.38500          1              O   0.000
O29      1.49215        2.77250       22.43230          1              O   0.000
O30     -0.73694        3.90001       21.42988          1              O   0.000
O31      4.79440        1.57392       15.36794          1              O   0.000
O32      7.82970        2.81771       21.51418          1              O   0.000
O33      3.24749        4.11428       21.13235          1              O   0.000
O34      6.24667        3.14958       11.79982          1              O   0.000
O35      7.25071        6.17240       20.61139          1              O   0.000
O36      3.90287        4.54867       12.07306          1              O   0.000
O37     -2.28846        6.86526       14.38643          1              O   0.000
O38      7.36004        4.58647       18.28058          1              O   0.000
O39      2.98182        3.61692       14.58827          1              O   0.000
O40      7.00503        0.12969       21.09300          1              O   0.000
O41     -0.91552        1.69215       19.27068          1              O   0.000
O42      4.79022        1.21577       10.68410          1              O   0.000
O43     -0.41585        8.75410       13.80862          1              O   0.000
O44     -1.14983        9.14044       20.50530          1              O   0.000
O45      3.12965        3.33826       18.61167          1              O   0.000
O46      1.73001        8.83864       18.49962          1              O   0.000
O47      3.94847        0.89437       17.99275          1              O   0.000
O48      1.78272        4.53079       10.03539          1              O   0.000
O49     -2.39331        6.58486       17.06402          1              O   0.000
O50      2.08891        0.58661       11.40553          1              O   0.000
O51     -2.13177        3.71637       11.33091          1              O   0.000
O52     -5.04127        8.78913       19.65498          1              O   0.000
O53      1.92650        0.20338       21.80423          1              O   0.000
Pd1      5.50230        9.53026       30.00000          1              Pd  0.000
Pd2      5.39026        9.41023        6.99499          1              Pd  0.000
Pd3      1.38223        0.76677        4.54667          1              Pd  0.000
Pd4     -0.00006        1.58841        2.24610          1              Pd  0.000
Pd5     -2.75115        9.53026       30.00000          1              Pd  0.000
Pd6     -2.75388        9.45471        6.92368          1              Pd  0.000
Pd7      4.07437        0.76109        4.55672          1              Pd  0.000
Pd8      2.75109        1.58841        2.24610          1              Pd  0.000
Pd9     -0.00000        9.53026       30.00000          1              Pd  0.000
Pd10     0.00150        9.44529        6.86567          1              Pd  0.000
Pd11     6.87872        0.78371        4.53474          1              Pd  0.000
Pd12     5.50224        1.58841        2.24610          1              Pd  0.000
Pd13     2.75115        9.53026       30.00000          1              Pd  0.000
Pd14     2.72725        9.42957        6.82917          1              Pd  0.000
Pd15     9.58899        0.76993        4.55245          1              Pd  0.000
Pd16     8.25339        1.58841        2.24610          1              Pd  0.000
Pd17     9.62902        2.38257       30.00000          1              Pd  0.000
Pd18    -1.43620        2.50437        6.95091          1              Pd  0.000
Pd19    -0.03231        3.18934        4.54251          1              Pd  0.000
Pd20    -1.37563        3.97097        2.24610          1              Pd  0.000
Pd21     1.37557        2.38257       30.00000          1              Pd  0.000
Pd22     1.35085        2.52645        6.99511          1              Pd  0.000
Pd23     2.75065        3.15012        4.52823          1              Pd  0.000
Pd24     1.37552        3.97097        2.24610          1              Pd  0.000
Pd25     4.12672        2.38257       30.00000          1              Pd  0.000
Pd26     4.08829        2.50033        6.94378          1              Pd  0.000
Pd27     5.48688        3.18782        4.56022          1              Pd  0.000
Pd28     4.12667        3.97097        2.24610          1              Pd  0.000
Pd29     6.87787        2.38257       30.00000          1              Pd  0.000
Pd30     6.85949        2.51881        6.98991          1              Pd  0.000
Pd31     8.23043        3.15714        4.55327          1              Pd  0.000
Pd32     6.87782        3.97097        2.24610          1              Pd  0.000
Pd33     8.25345        4.76513       30.00000          1              Pd  0.000
Pd34     8.22269        4.78801        6.80154          1              Pd  0.000
Pd35    -1.38048        5.56055        4.48403          1              Pd  0.000
Pd36    -2.75121        6.35354        2.24610          1              Pd  0.000
Pd37    -0.00000        4.76513       30.00000          1              Pd  0.000
Pd38    -0.02317        4.82472        6.80394          1              Pd  0.000
Pd39     1.35707        5.60509        4.50552          1              Pd  0.000
Pd40    -0.00006        6.35354        2.24610          1              Pd  0.000
Pd41     2.75115        4.76513       30.00000          1              Pd  0.000
Pd42     2.75224        4.81650        6.78065          1              Pd  0.000
Pd43     4.12678        5.56368        4.47348          1              Pd  0.000
Pd44     2.75109        6.35354        2.24610          1              Pd  0.000
Pd45     5.50230        4.76513       30.00000          1              Pd  0.000
Pd46     5.46597        4.79555        6.79372          1              Pd  0.000
Pd47     6.84440        5.56730        4.50647          1              Pd  0.000
Pd48     5.50224        6.35354        2.24610          1              Pd  0.000
Pd49     6.87787        7.14770       30.00000          1              Pd  0.000
Pd50     6.81130        7.05540        6.80222          1              Pd  0.000
Pd51    -2.77343        7.96244        4.51883          1              Pd  0.000
Pd52    -4.12678        8.73611        2.24610          1              Pd  0.000
Pd53    -1.37558        7.14770       30.00000          1              Pd  0.000
Pd54    -1.37477        7.10409        6.81455          1              Pd  0.000
Pd55     0.00367        7.95465        4.53654          1              Pd  0.000
Pd56    -1.37563        8.73611        2.24610          1              Pd  0.000
Pd57     1.37557        7.14770       30.00000          1              Pd  0.000
Pd58     1.42786        7.08585        7.40294          1              Pd  0.000
Pd59     2.71850        7.95514        4.54701          1              Pd  0.000
Pd60     1.37552        8.73611        2.24610          1              Pd  0.000
Pd61     4.12672        7.14770       30.00000          1              Pd  0.000
Pd62     4.09088        7.10241        6.78611          1              Pd  0.000
Pd63     5.47681        7.96187        4.50964          1              Pd  0.000
Pd64     4.12667        8.73611        2.24610          1              Pd  0.000
end
end

!DATE Mon Jan 01 12:00:00 2000
PBC   11.00460  11.00460  30.00000  90.00000  90.00000 120.00001 (P1)
H1       2.52157        6.54171        5.93554          1              H   0.000
H2       1.40604        3.93995        5.69223          1              H   0.000
H3      -0.01292        1.55597        5.28410          1              H   0.000
H4       5.48566        1.55259        5.34182          1              H   0.000
H5      -2.64724        6.33859        5.65712          1              H   0.000
H6       2.02389        4.50335        9.18790          1              H   0.000
H7       4.15093        4.50699       17.96302          1              H   0.000
H8       0.45688        3.39413       16.87231          1              H   0.000
H9      -0.24969        3.54225       14.69852          1              H   0.000
H10      4.13299        6.52346       18.58083          1              H   0.000
H11      3.10850        7.81203       18.69790          1              H   0.000
H12      2.44450        5.18661       15.70704          1              H   0.000
H13     -1.16559        7.32571       10.68953          1              H   0.000
H14     -2.30075        8.39976       11.04207          1              H   0.000
H15      1.35742        3.27444       14.83000          1              H   0.000
H16      0.31352        4.56904       17.92550          1              H   0.000
H17      4.95422        5.36433       16.81975          1              H   0.000
H18      1.50128        6.04493       16.69688          1              H   0.000
H19      2.09889        7.26355       14.91705          1              H   0.000
H20      6.03768        4.64938       14.97105          1              H   0.000
H21      5.16648        5.91874       14.57410          1              H   0.000
H22     -0.00229        1.99964        9.71563          1              H   0.000
H23     -0.69585        2.70185       10.95570          1              H   0.000
H24      6.73601        2.97021       13.45059          1              H   0.000
H25      7.88860        3.52606       14.38398          1              H   0.000
H26      8.14277        1.58276       16.97122          1              H   0.000
H27      8.71986        1.74555       18.44214          1              H   0.000
H28     -1.84291        5.28040       14.08164          1              H   0.000
H29     -1.72535        4.11626       12.99410          1              H   0.000
H30      2.44171        8.81400       14.68953          1              H   0.000
H31      0.09594        6.42932       18.90647          1              H   0.000
H32     -0.79810        6.48811       17.57544          1              H   0.000
H33     -0.61232        7.40757       20.63147          1              H   0.000
H34      0.75361        6.70460       21.03275          1              H   0.000
H35      3.28452        6.91138       22.21075          1              H   0.000
H36      9.48663        0.63510       15.38022          1              H   0.000
H37      8.19584        1.48716       14.84352          1              H   0.000
H38     -3.28306        8.04229       17.23884          1              H   0.000
H39      5.17274        7.49289       13.10054          1              H   0.000
H40      3.59469        7.37499       13.48852          1              H   0.000
H41      4.93472        4.28137       21.79184          1              H   0.000
H42      6.23975        5.19290       21.63059          1              H   0.000
H43      5.14876        8.23324       19.47465          1              H   0.000
H44      0.73450        0.02926       16.16074          1              H   0.000
H45      0.38813        1.34543       15.29062          1              H   0.000
H46      0.61496        3.09739       22.07725          1              H   0.000
H47      1.58178        1.79258       22.21401          1              H   0.000
H48     -0.77736        4.85918       21.19724          1              H   0.000
H49     -1.65982        3.50809       21.38706          1              H   0.000
H50      5.65520        2.03453       15.23625          1              H   0.000
H51      4.83985        0.77511       14.76737          1              H   0.000
H52      7.57865        1.87203       21.37930          1              H   0.000
H53      7.02600        3.32231       21.84443          1              H   0.000
H54      2.57992        3.54926       21.68808          1              H   0.000
H55      2.90460        5.03613       21.20378          1              H   0.000
H56     -4.18234        9.37896       21.10519          1              H   0.000
H57      5.44835        3.74895       11.83303          1              H   0.000
H58      5.83415        2.29081       11.44346          1              H   0.000
H59      6.92026        7.03837       20.28843          1              H   0.000
H60      7.38132        5.60029       19.81093          1              H   0.000
H61      3.20713        4.57298       11.36893          1              H   0.000
H62      4.06279        5.49408       12.37110          1              H   0.000
H63      3.17282        7.05241       20.61856          1              H   0.000
H64     -1.55241        7.53184       14.25513          1              H   0.000
H65     -3.10368        7.31083       14.02092          1              H   0.000
H66      1.90723        8.91116       21.57627          1              H   0.000
H67      7.54019        3.61432       18.18533          1              H   0.000
H68      3.58831        2.87857       14.86987          1              H   0.000
H69      3.27279        3.88651       13.67986          1              H   0.000
H70      6.37691        4.71958       18.13480          1              H   0.000
H71     -0.37339        0.88302       19.43595          1              H   0.000
H72     -0.31757        2.39251       18.89583          1              H   0.000
H73      4.98008        1.35007        9.72561          1              H   0.000
H74      4.79341        0.18653       10.77256          1              H   0.000
H75      0.53561        8.43555       13.90788          1              H   0.000
H76     -0.65282        8.63015       12.85516          1              H   0.000
H77     -1.21643        9.52482       19.59062          1              H   0.000
H78     -0.29045        9.48598       20.86152          1              H   0.000
H79      2.17207        3.43937       18.32795          1              H   0.000
H80      3.16074        3.59939       19.59204          1              H   0.000
H81      1.00208        8.33715       18.07483          1              H   0.000
H82      4.41353        1.05471       17.12958          1              H   0.000
H83      3.65194        1.81685       18.28259          1              H   0.000
H84      1.21985        3.67018       10.27724          1              H   0.000
H85      0.13339        5.38843       10.07023          1              H   0.000
H86     -2.86975        5.76892       17.41477          1              H   0.000
H87      1.35959        1.16091       11.18453          1              H   0.000
H88     -2.43521        6.57124       16.06119          1              H   0.000
H89      2.93532        1.03315       11.20573          1              H   0.000
H90     -1.89368        4.45594       10.80132          1              H   0.000
H91      1.61059        9.38348       20.13658          1              H   0.000
H92      7.89909        3.51147       11.34592          1              H   0.000
H93     -3.98645        9.00837       12.69776          1              H   0.000
H94     -4.68656        8.98192       14.12414          1              H   0.000
H95     -4.53554        8.83320       18.78412          1              H   0.000
H96      2.58963        0.02091       17.56588          1              H   0.000
H97      2.83216        0.02787       21.43892          1              H   0.000
H98      7.30890        0.24310       18.12902          1              H   0.000
H99     -1.00202        5.69663        9.03427          1              H   0.000
O1       8.22752        1.49491        8.02373          1              O   0.000
O2       5.47784        1.59990        8.08258          1              O   0.000
O3       2.75200        1.60355        8.08164          1              O   0.000
O4      -0.05467        1.59987        8.09369          1              O   0.000
O5      -4.14571        8.53216        8.09256          1              O   0.000
O6      -0.82601        5.67140       10.00237          1              O   0.000
O7      -0.13822        7.95441        8.19248          1              O   0.000
O8       4.80622        5.25330       17.80650          1              O   0.000
O9       0.55158        3.60677       17.84505          1              O   0.000
O10      2.21571        6.09079       16.01658          1              O   0.000
O11      3.81396        7.28695       19.16905          1              O   0.000
O12     -1.35773        8.16437       11.18132          1              O   0.000
O13      0.45231        3.02655       15.18709          1              O   0.000
O14      2.12260        7.99244       14.21178          1              O   0.000
O15      5.69786        5.50954       15.30311          1              O   0.000
O16      7.04124        2.98642       14.40493          1              O   0.000
O17      7.86499        1.82161       17.89252          1              O   0.000
O18     -1.64020        4.29976       13.97124          1              O   0.000
O19      0.18677        2.38275       10.61470          1              O   0.000
O20      0.15136        6.38546       17.90219          1              O   0.000
O21     -0.10855        6.54727       20.58561          1              O   0.000
O22      2.64067        6.92854       21.48020          1              O   0.000
O23      8.48918        0.73192       15.40673          1              O   0.000
O24     -3.69718        8.95036       17.35736          1              O   0.000
O25     -4.36899        8.38768       13.37253          1              O   0.000
O26      4.40246        6.86263       13.19474          1              O   0.000
O27      5.82870        4.46589       22.18115          1              O   0.000
O28      0.19398        0.36538       15.38206          1              O   0.000
O29      1.49154        2.77127       22.43115          1              O   0.000
O30     -0.73871        3.90366       21.43589          1              O   0.000
O31      4.79309        1.57033       15.36487          1              O   0.000
O32      7.83053        2.81657       21.51612          1              O   0.000
O33      3.24847        4.11596       21.13268          1              O   0.000
O34      6.23825        3.13564       11.80013          1              O   0.000
O35      7.25116        6.17230       20.60953          1              O   0.000
O36      3.88969        4.54259       12.07997          1              O   0.000
O37     -2.28652        6.86236       14.38240          1              O   0.000
O38      7.36066        4.58751       18.27946          1              O   0.000
O39      2.98151        3.61669       14.59103          1              O   0.000
O40      7.00379        0.13063       21.09077          1              O   0.000
O41     -0.91285        1.69851       19.27503          1              O   0.000
O42      4.79711        1.17935       10.68268          1              O   0.000
O43     -0.41937        8.75439       13.80633          1              O   0.000
O44     -1.15081        9.14064       20.50303          1              O   0.000
O45      3.12972        3.33899       18.60992          1              O   0.000
O46      1.73092        8.83785       18.49905          1              O   0.000
O47      3.95016        0.89390       17.99083          1              O   0.000
O48      1.70667        4.54275       10.11815          1              O   0.000
O49     -2.39307        6.58523       17.05934          1              O   0.000
O50      2.10190        0.54235       11.40196          1              O   0.000
O51      8.88713        3.66456       11.35366          1              O   0.000
O52     -5.04087        8.79077       19.65433          1              O   0.000
O53      1.92649        0.20329       21.80174          1              O   0.000
Pd1      5.50230        9.53026       30.00000          1              Pd  0.000
Pd2      5.40056        9.41539        6.99926          1              Pd  0.000
Pd3      1.38504        0.77103        4.54765          1              Pd  0.000
Pd4     -0.00006        1.58841        2.24610          1              Pd  0.000
Pd5     -2.75115        9.53026       30.00000          1              Pd  0.000
Pd6     -2.74560        9.46081        6.92346          1              Pd  0.000
Pd7      4.07589        0.76845        4.55037          1              Pd  0.000
Pd8      2.75109        1.58841        2.24610          1              Pd  0.000
Pd9     -0.00000        9.53026       30.00000          1              Pd  0.000
Pd10     0.00978        9.48178        6.84876          1              Pd  0.000
Pd11     6.88549        0.79184        4.52682          1              Pd  0.000
Pd12     5.50224        1.58841        2.24610          1              Pd  0.000
Pd13     2.75115        9.53026       30.00000          1              Pd  0.000
Pd14     2.74107        9.44326        6.82090          1              Pd  0.000
Pd15     9.59524        0.77487        4.54758          1              Pd  0.000
Pd16     8.25339        1.58841        2.24610          1              Pd  0.000
Pd17     9.62902        2.38257       30.00000          1              Pd  0.000
Pd18    -1.42588        2.50753        6.95022          1              Pd  0.000
Pd19    -0.02884        3.19465        4.54595          1              Pd  0.000
Pd20    -1.37563        3.97097        2.24610          1              Pd  0.000
Pd21     1.37557        2.38257       30.00000          1              Pd  0.000
Pd22     1.35769        2.52951        7.00248          1              Pd  0.000
Pd23     2.75160        3.15417        4.53279          1              Pd  0.000
Pd24     1.37552        3.97097        2.24610          1              Pd  0.000
Pd25     4.12672        2.38257       30.00000          1              Pd  0.000
Pd26     4.09438        2.50745        6.94176          1              Pd  0.000
Pd27     5.48949        3.18903        4.56027          1              Pd  0.000
Pd28     4.12667        3.97097        2.24610          1              Pd  0.000
Pd29     6.87787        2.38257       30.00000          1              Pd  0.000
Pd30     6.87132        2.53082        6.98684          1              Pd  0.000
Pd31     8.23518        3.16301        4.55468          1              Pd  0.000
Pd32     6.87782        3.97097        2.24610          1              Pd  0.000
Pd33     8.25345        4.76513       30.00000          1              Pd  0.000
Pd34    -2.76854        4.79706        6.80783          1              Pd  0.000
Pd35    -1.37600        5.56597        4.48668          1              Pd  0.000
Pd36    -2.75121        6.35354        2.24610          1              Pd  0.000
Pd37    -0.00000        4.76513       30.00000          1              Pd  0.000
Pd38    -0.01941        4.82572        6.81813          1              Pd  0.000
Pd39     1.35776        5.60626        4.50944          1              Pd  0.000
Pd40    -0.00006        6.35354        2.24610          1              Pd  0.000
Pd41     2.75115        4.76513       30.00000          1              Pd  0.000
Pd42     2.76160        4.81562        6.79708          1              Pd  0.000
Pd43     4.13084        5.56406        4.47289          1              Pd  0.000
Pd44     2.75109        6.35354        2.24610          1              Pd  0.000
Pd45     5.50230        4.76513       30.00000          1              Pd  0.000
Pd46     5.47767        4.80044        6.79148          1              Pd  0.000
Pd47     6.84966        5.57001        4.50611          1              Pd  0.000
Pd48     5.50224        6.35354        2.24610          1              Pd  0.000
Pd49     6.87787        7.14770       30.00000          1              Pd  0.000
Pd50     6.82410        7.06127        6.80280          1              Pd  0.000
Pd51    -2.76946        7.96691        4.51801          1              Pd  0.000
Pd52    -4.12678        8.73611        2.24610          1              Pd  0.000
Pd53    -1.37558        7.14770       30.00000          1              Pd  0.000
Pd54    -1.36492        7.11590        6.81252          1              Pd  0.000
Pd55     0.00795        7.96303        4.53355          1              Pd  0.000
Pd56    -1.37563        8.73611        2.24610          1              Pd  0.000
Pd57     1.37557        7.14770       30.00000          1              Pd  0.000
Pd58     1.42988        7.10847        7.29012          1              Pd  0.000
Pd59     2.72513        7.96094        4.54807          1              Pd  0.000
Pd60     1.37552        8.73611        2.24610          1              Pd  0.000
Pd61     4.12672        7.14770       30.00000          1              Pd  0.000
Pd62     4.10861        7.10867        6.78311          1              Pd  0.000
Pd63     5.48287        7.96564        4.50912          1              Pd  0.000
Pd64     4.12667        8.73611        2.24610          1              Pd  0.000
end
end

!DATE Mon Jan 01 12:00:00 2000
PBC   11.00460  11.00460  30.00000  90.00000  90.00000 120.00001 (P1)
H1       2.59540        6.48672        5.88296          1              H   0.000
H2       1.40797        3.95254        5.70794          1              H   0.000
H3      -0.00641        1.56149        5.28894          1              H   0.000
H4       5.49291        1.55304        5.34852          1              H   0.000
H5      -2.64467        6.34108        5.66101          1              H   0.000
H6       1.95670        4.48014        9.29766          1              H   0.000
H7       4.15335        4.51038       17.96383          1              H   0.000
H8       0.46035        3.39205       16.87996          1              H   0.000
H9      -0.24715        3.53736       14.71089          1              H   0.000
H10      4.13422        6.52455       18.58206          1              H   0.000
H11      3.10864        7.81264       18.69859          1              H   0.000
H12      2.45039        5.18337       15.70816          1              H   0.000
H13     -1.16676        7.25625       10.76184          1              H   0.000
H14     -2.28250        8.36049       11.07604          1              H   0.000
H15      1.36216        3.27299       14.83996          1              H   0.000
H16      0.31548        4.57035       17.92919          1              H   0.000
H17      4.95567        5.36923       16.82092          1              H   0.000
H18      1.50420        6.04113       16.69576          1              H   0.000
H19      2.10049        7.26330       14.91694          1              H   0.000
H20      6.03235        4.64966       14.97613          1              H   0.000
H21      5.16436        5.92062       14.57744          1              H   0.000
H22     -0.00611        1.95107        9.74428          1              H   0.000
H23     -0.71748        2.60131       11.00292          1              H   0.000
H24      6.72535        2.96521       13.45830          1              H   0.000
H25      7.87982        3.52318       14.39262          1              H   0.000
H26      8.14546        1.58350       16.97241          1              H   0.000
H27      8.72079        1.74674       18.44392          1              H   0.000
H28     -1.84191        5.26716       14.08582          1              H   0.000
H29     -1.72534        4.08753       13.01234          1              H   0.000
H30      2.44191        8.81437       14.69081          1              H   0.000
H31      0.09516        6.42981       18.90575          1              H   0.000
H32     -0.79633        6.48915       17.57302          1              H   0.000
H33     -0.61420        7.40642       20.63117          1              H   0.000
H34      0.75195        6.70417       21.03273          1              H   0.000
H35      3.28363        6.91436       22.21077          1              H   0.000
H36      9.48877        0.63574       15.37816          1              H   0.000
H37      8.19649        1.48793       14.84509          1              H   0.000
H38     -3.28244        8.04144       17.23670          1              H   0.000
H39      5.17467        7.48434       13.10300          1              H   0.000
H40      3.59480        7.37483       13.48890          1              H   0.000
H41      4.93550        4.28266       21.79080          1              H   0.000
H42      6.24129        5.19317       21.62635          1              H   0.000
H43      5.14787        8.23410       19.47570          1              H   0.000
H44      0.73384        0.02608       16.15886          1              H   0.000
H45      0.39105        1.34287       15.28983          1              H   0.000
H46      0.61275        3.09538       22.07611          1              H   0.000
H47      1.57970        1.78948       22.21151          1              H   0.000
H48     -0.77867        4.86011       21.19888          1              H   0.000
H49     -1.66150        3.50929       21.39167          1              H   0.000
H50      5.64990        2.01947       15.22888          1              H   0.000
H51      4.83618        0.75937       14.75516          1              H   0.000
H52      7.57784        1.87176       21.38137          1              H   0.000
H53      7.02548        3.32218       21.84728          1              H   0.000
H54      2.57938        3.54787       21.68948          1              H   0.000
H55      2.90442        5.03537       21.20721          1              H   0.000
H56     -4.18242        9.37757       21.10383          1              H   0.000
H57      5.43175        3.71937       11.83489          1              H   0.000
H58      5.81457        2.25494       11.45650          1              H   0.000
H59      6.92091        7.03811       20.28570          1              H   0.000
H60      7.38366        5.60111       19.80658          1              H   0.000
H61      3.15287        4.56251       11.42376          1              H   0.000
H62      4.05184        5.48468       12.38472          1              H   0.000
H63      3.17172        7.05231       20.61839          1              H   0.000
H64     -1.54739        7.52185       14.24892          1              H   0.000
H65     -3.10049        7.29851       14.02118          1              H   0.000
H66      1.90514        8.91194       21.57524          1              H   0.000
H67      7.54168        3.61511       18.18134          1              H   0.000
H68      3.58617        2.86948       14.87793          1              H   0.000
H69      3.27581        3.88601       13.69370          1              H   0.000
H70      6.37906        4.72138       18.13180          1              H   0.000
H71     -0.37292        0.88515       19.43846          1              H   0.000
H72     -0.31707        2.39517       18.90000          1              H   0.000
H73      4.98699        1.32621        9.72729          1              H   0.000
H74      4.81302        0.14157       10.75756          1              H   0.000
H75      0.53563        8.43170       13.90634          1              H   0.000
H76     -0.65391        8.61352       12.85178          1              H   0.000
H77     -1.21712        9.52360       19.58819          1              H   0.000
H78     -0.29135        9.48589       20.85923          1              H   0.000
H79      2.17509        3.44072       18.33007          1              H   0.000
H80      3.16438        3.59912       19.59268          1              H   0.000
H81      1.00357        8.33598       18.07339          1              H   0.000
H82      4.41093        1.04954       17.12364          1              H   0.000
H83      3.65570        1.81739       18.27860          1              H   0.000
H84      1.15065        3.63798       10.37468          1              H   0.000
H85      0.05163        5.36485       10.10105          1              H   0.000
H86     -2.86761        5.77020       17.40805          1              H   0.000
H87      1.36791        1.09652       11.18876          1              H   0.000
H88     -2.42978        6.57048       16.05459          1              H   0.000
H89      2.94800        0.97868       11.20087          1              H   0.000
H90     -1.90827        4.37526       10.80842          1              H   0.000
H91      1.60955        9.38414       20.13533          1              H   0.000
H92      7.89645        3.44026       11.37215          1              H   0.000
H93     -3.97421        8.98032       12.70241          1              H   0.000
H94     -4.68153        8.97074       14.12686          1              H   0.000
H95     -4.53625        8.83280       18.78413          1              H   0.000
H96      2.58826        0.02015       17.56557          1              H   0.000
H97      2.83214        0.02794       21.43666          1              H   0.000
H98      7.30934        0.24260       18.12809          1              H   0.000
H99     -1.06283        5.78744        9.07245          1              H   0.000
O1       8.24099        1.50593        8.02637          1              O   0.000
O2       5.49022        1.61563        8.08967          1              O   0.000
O3       2.76639        1.60974        8.08660          1              O   0.000
O4      -0.04241        1.61038        8.10385          1              O   0.000
O5      -4.13085        8.54285        8.09324          1              O   0.000
O6      -0.90563        5.65812       10.03472          1              O   0.000
O7      -0.10253        7.94679        8.17658          1              O   0.000
O8       4.80788        5.25746       17.80782          1              O   0.000
O9       0.55416        3.60797       17.85220          1              O   0.000
O10      2.21740        6.08784       16.01453          1              O   0.000
O11      3.81372        7.28766       19.17036          1              O   0.000
O12     -1.33711        8.12865       11.20459          1              O   0.000
O13      0.45729        3.02213       15.19631          1              O   0.000
O14      2.12419        7.99275       14.21247          1              O   0.000
O15      5.69712        5.51249       15.30603          1              O   0.000
O16      7.03114        2.98600       14.41202          1              O   0.000
O17      7.86650        1.82241       17.89325          1              O   0.000
O18     -1.64241        4.28410       13.98647          1              O   0.000
O19      0.17066        2.29938       10.66011          1              O   0.000
O20      0.15241        6.38631       17.90159          1              O   0.000
O21     -0.11008        6.54635       20.58550          1              O   0.000
O22      2.63970        6.92839       21.48022          1              O   0.000
O23      8.49139        0.73277       15.40714          1              O   0.000
O24     -3.69784        8.94879       17.35726          1              O   0.000
O25     -4.36461        8.36862       13.38149          1              O   0.000
O26      4.40008        6.85877       13.19463          1              O   0.000
O27      5.82989        4.46785       22.17898          1              O   0.000
O28      0.19584        0.36258       15.37864          1              O   0.000
O29      1.48928        2.76813       22.42908          1              O   0.000
O30     -0.74056        3.90534       21.44076          1              O   0.000
O31      4.78840        1.55358       15.35461          1              O   0.000
O32      7.83054        2.81560       21.52154          1              O   0.000
O33      3.24853        4.11527       21.13591          1              O   0.000
O34      6.21733        3.10218       11.80879          1              O   0.000
O35      7.25301        6.17213       20.60581          1              O   0.000
O36      3.87046        4.53281       12.09928          1              O   0.000
O37     -2.27961        6.84958       14.37516          1              O   0.000
O38      7.36305        4.58869       18.27370          1              O   0.000
O39      2.98354        3.61306       14.60442          1              O   0.000
O40      7.00214        0.13143       21.08942          1              O   0.000
O41     -0.91263        1.70042       19.27763          1              O   0.000
O42      4.80173        1.13514       10.67989          1              O   0.000
O43     -0.42018        8.74605       13.80309          1              O   0.000
O44     -1.15171        9.14029       20.50095          1              O   0.000
O45      3.13332        3.34028       18.61037          1              O   0.000
O46      1.73129        8.83767       18.49847          1              O   0.000
O47      3.95104        0.89347       17.98773          1              O   0.000
O48      1.61132        4.52576       10.21564          1              O   0.000
O49     -2.39122        6.58673       17.05302          1              O   0.000
O50      2.11723        0.48476       11.40091          1              O   0.000
O51      8.88428        3.59140       11.37659          1              O   0.000
O52     -5.04118        8.79113       19.65459          1              O   0.000
O53      1.92651        0.20229       21.80023          1              O   0.000
Pd1      5.50230        9.53026       30.00000          1              Pd  0.000
Pd2      5.41438        9.42771        7.00272          1              Pd  0.000
Pd3      1.39102        0.77763        4.54898          1              Pd  0.000
Pd4     -0.00006        1.58841        2.24610          1              Pd  0.000
Pd5     -2.75115        9.53026       30.00000          1              Pd  0.000
Pd6     -2.73311        9.47120        6.92251          1              Pd  0.000
Pd7      4.08170        0.77572        4.54970          1              Pd  0.000
Pd8      2.75109        1.58841        2.24610          1              Pd  0.000
Pd9     -0.00000        9.53026       30.00000          1              Pd  0.000
Pd10     0.02035        9.49902        6.85111          1              Pd  0.000
Pd11     6.89223        0.79893        4.52494          1              Pd  0.000
Pd12     5.50224        1.58841        2.24610          1              Pd  0.000
Pd13     2.75115        9.53026       30.00000          1              Pd  0.000
Pd14     2.75572        9.45836        6.81809          1              Pd  0.000
Pd15     9.60326        0.78234        4.54522          1              Pd  0.000
Pd16     8.25339        1.58841        2.24610          1              Pd  0.000
Pd17     9.62902        2.38257       30.00000          1              Pd  0.000
Pd18    -1.41177        2.51581        6.95337          1              Pd  0.000
Pd19    -0.02176        3.19987        4.54936          1              Pd  0.000
Pd20    -1.37563        3.97097        2.24610          1              Pd  0.000
Pd21     1.37557        2.38257       30.00000          1              Pd  0.000
Pd22     1.36975        2.53991        7.01437          1              Pd  0.000
Pd23     2.75624        3.15996        4.53922          1              Pd  0.000
Pd24     1.37552        3.97097        2.24610          1              Pd  0.000
Pd25     4.12672        2.38257       30.00000          1              Pd  0.000
Pd26     4.10688        2.51507        6.94441          1              Pd  0.000
Pd27     5.49524        3.19332        4.56162          1              Pd  0.000
Pd28     4.12667        3.97097        2.24610          1              Pd  0.000
Pd29     6.87787        2.38257       30.00000          1              Pd  0.000
Pd30     6.88392        2.54073        6.98858          1              Pd  0.000
Pd31     8.24200        3.16880        4.55614          1              Pd  0.000
Pd32     6.87782        3.97097        2.24610          1              Pd  0.000
Pd33     8.25345        4.76513       30.00000          1              Pd  0.000
Pd34    -2.75756        4.80528        6.80994          1              Pd  0.000
Pd35    -1.36984        5.57109        4.48735          1              Pd  0.000
Pd36    -2.75121        6.35354        2.24610          1              Pd  0.000
Pd37    -0.00000        4.76513       30.00000          1              Pd  0.000
Pd38    -0.01235        4.83065        6.82598          1              Pd  0.000
Pd39     1.36258        5.60790        4.51167          1              Pd  0.000
Pd40    -0.00006        6.35354        2.24610          1              Pd  0.000
Pd41     2.75115        4.76513       30.00000          1              Pd  0.000
Pd42     2.77529        4.82113        6.81436          1              Pd  0.000
Pd43     4.13664        5.56752        4.47438          1              Pd  0.000
Pd44     2.75109        6.35354        2.24610          1              Pd  0.000
Pd45     5.50230        4.76513       30.00000          1              Pd  0.000
Pd46     5.49096        4.80870        6.79109          1              Pd  0.000
Pd47     6.85629        5.57527        4.50623          1              Pd  0.000
Pd48     5.50224        6.35354        2.24610          1              Pd  0.000
Pd49     6.87787        7.14770       30.00000          1              Pd  0.000
Pd50     6.83737        7.07073        6.80429          1              Pd  0.000
Pd51    -2.76308        7.97288        4.51835          1              Pd  0.000
Pd52    -4.12678        8.73611        2.24610          1              Pd  0.000
Pd53    -1.37558        7.14770       30.00000          1              Pd  0.000
Pd54    -1.35857        7.12467        6.81405          1              Pd  0.000
Pd55     0.01260        7.97031        4.53097          1              Pd  0.000
Pd56    -1.37563        8.73611        2.24610          1              Pd  0.000
Pd57     1.37557        7.14770       30.00000          1              Pd  0.000
Pd58     1.43157        7.12593        7.19381          1              Pd  0.000
Pd59     2.73339        7.96881        4.54821          1              Pd  0.000
Pd60     1.37552        8.73611        2.24610          1              Pd  0.000
Pd61     4.12672        7.14770       30.00000          1              Pd  0.000
Pd62     4.12576        7.11951        6.78540          1              Pd  0.000
Pd63     5.49037        7.97185        4.50983          1              Pd  0.000
Pd64     4.12667        8.73611        2.24610          1              Pd  0.000
end
end

!DATE Mon Jan 01 12:00:00 2000
PBC   11.00460  11.00460  30.00000  90.00000  90.00000 120.00001 (P1)
H1       2.61835        6.49399        5.87908          1              H   0.000
H2       1.45263        3.92985        5.69116          1              H   0.000
H3      -0.00347        1.57275        5.29463          1              H   0.000
H4       5.49673        1.56052        5.35111          1              H   0.000
H5      -2.64253        6.35857        5.65569          1              H   0.000
H6       1.96888        4.35923        9.40580          1              H   0.000
H7       4.15590        4.51104       17.96611          1              H   0.000
H8       0.45840        3.39321       16.89648          1              H   0.000
H9      -0.25533        3.54206       14.72883          1              H   0.000
H10      4.13977        6.52345       18.58820          1              H   0.000
H11      3.11436        7.81200       18.70619          1              H   0.000
H12      2.45585        5.18247       15.70807          1              H   0.000
H13     -1.17009        7.22149       10.72101          1              H   0.000
H14     -2.28536        8.33191       11.00433          1              H   0.000
H15      1.35383        3.27772       14.85541          1              H   0.000
H16      0.31897        4.57506       17.94101          1              H   0.000
H17      4.95386        5.37715       16.82402          1              H   0.000
H18      1.50726        6.04023       16.69235          1              H   0.000
H19      2.09172        7.26640       14.90798          1              H   0.000
H20      6.02047        4.66382       14.98337          1              H   0.000
H21      5.16215        5.94111       14.58512          1              H   0.000
H22     -0.03504        1.90541        9.78139          1              H   0.000
H23     -0.75961        2.53110       11.04823          1              H   0.000
H24      6.70630        2.97293       13.47378          1              H   0.000
H25      7.86211        3.53794       14.40841          1              H   0.000
H26      8.14787        1.58241       16.97165          1              H   0.000
H27      8.72267        1.74377       18.44365          1              H   0.000
H28     -1.84457        5.27664       14.08785          1              H   0.000
H29     -1.74901        4.07352       13.03593          1              H   0.000
H30      2.43046        8.81867       14.68702          1              H   0.000
H31      0.09350        6.43336       18.90962          1              H   0.000
H32     -0.79319        6.49425       17.57313          1              H   0.000
H33     -0.61294        7.40733       20.63462          1              H   0.000
H34      0.75355        6.70459       21.03391          1              H   0.000
H35      3.28282        6.91095       22.21438          1              H   0.000
H36      9.49340        0.63006       15.37239          1              H   0.000
H37      8.20902        1.49238       14.84145          1              H   0.000
H38     -3.28249        8.04211       17.22890          1              H   0.000
H39      5.17553        7.49548       13.10200          1              H   0.000
H40      3.59155        7.39254       13.48992          1              H   0.000
H41      4.93051        4.28424       21.78828          1              H   0.000
H42      6.23669        5.19476       21.62097          1              H   0.000
H43      5.15238        8.23475       19.47644          1              H   0.000
H44      0.73483        0.01751       16.15165          1              H   0.000
H45      0.39126        1.33742       15.28904          1              H   0.000
H46      0.60625        3.09296       22.07713          1              H   0.000
H47      1.57421        1.78699       22.21145          1              H   0.000
H48     -0.77792        4.86113       21.20061          1              H   0.000
H49     -1.66331        3.51084       21.38492          1              H   0.000
H50      5.64065        2.01451       15.22076          1              H   0.000
H51      4.82256        0.76680       14.72301          1              H   0.000
H52      7.57748        1.87519       21.37324          1              H   0.000
H53      7.02371        3.32632       21.83379          1              H   0.000
H54      2.57287        3.54462       21.69146          1              H   0.000
H55      2.89776        5.03269       21.20934          1              H   0.000
H56     -4.18023        9.37788       21.10106          1              H   0.000
H57      5.39922        3.69831       11.84741          1              H   0.000
H58      5.78308        2.22953       11.47721          1              H   0.000
H59      6.92646        7.03957       20.28279          1              H   0.000
H60      7.38793        5.60305       19.80182          1              H   0.000
H61      3.11583        4.55308       11.49558          1              H   0.000
H62      4.04739        5.49308       12.41381          1              H   0.000
H63      3.17414        7.05113       20.62233          1              H   0.000
H64     -1.54034        7.53130       14.20762          1              H   0.000
H65     -3.09686        7.30384       14.01357          1              H   0.000
H66      1.90632        8.91385       21.58381          1              H   0.000
H67      7.54639        3.61731       18.17743          1              H   0.000
H68      3.58097        2.87011       14.90149          1              H   0.000
H69      3.28611        3.90122       13.72631          1              H   0.000
H70      6.38443        4.72282       18.12612          1              H   0.000
H71     -0.36928        0.88416       19.43716          1              H   0.000
H72     -0.31733        2.39905       18.91129          1              H   0.000
H73      4.99657        1.33044        9.72492          1              H   0.000
H74      4.81596        0.12328       10.72928          1              H   0.000
H75      0.53232        8.43518       13.83816          1              H   0.000
H76     -0.65827        8.59496       12.77644          1              H   0.000
H77     -1.21469        9.52377       19.59221          1              H   0.000
H78     -0.28953        9.48647       20.86410          1              H   0.000
H79      2.17865        3.44215       18.33449          1              H   0.000
H80      3.16848        3.59712       19.59573          1              H   0.000
H81      1.01221        8.32918       18.07991          1              H   0.000
H82      4.41012        1.04350       17.12534          1              H   0.000
H83      3.65603        1.81727       18.27813          1              H   0.000
H84      1.11326        3.56907       10.47572          1              H   0.000
H85      0.01324        5.30231       10.09494          1              H   0.000
H86     -2.86214        5.77680       17.39192          1              H   0.000
H87      1.37046        1.03562       11.18243          1              H   0.000
H88     -2.41549        6.58273       16.04332          1              H   0.000
H89      2.95259        0.93119       11.18874          1              H   0.000
H90     -1.93661        4.31632       10.83759          1              H   0.000
H91      1.61154        9.38175       20.14225          1              H   0.000
H92      7.86235        3.39941       11.41008          1              H   0.000
H93     -3.95553        8.95412       12.69217          1              H   0.000
H94     -4.67216        8.96793       14.11605          1              H   0.000
H95     -4.53488        8.83303       18.77890          1              H   0.000
H96      2.58372        0.02125       17.55957          1              H   0.000
H97      2.83293        0.02912       21.44007          1              H   0.000
H98      7.31510        0.23852       18.13287          1              H   0.000
H99     -1.09967        5.71326        9.05869          1              H   0.000
O1       8.24877        1.52445        8.02695          1              O   0.000
O2       5.49962        1.63303        8.09215          1              O   0.000
O3       2.77599        1.62345        8.08998          1              O   0.000
O4      -0.03533        1.62909        8.11941          1              O   0.000
O5      -4.12009        8.55950        8.09728          1              O   0.000
O6      -0.94044        5.60115       10.02357          1              O   0.000
O7      -0.09162        7.95788        8.17526          1              O   0.000
O8       4.80929        5.25894       17.81089          1              O   0.000
O9       0.55549        3.61178       17.86762          1              O   0.000
O10      2.21654        6.08844       16.00828          1              O   0.000
O11      3.82010        7.28679       19.17681          1              O   0.000
O12     -1.34177        8.09961       11.14942          1              O   0.000
O13      0.44946        3.02292       15.20929          1              O   0.000
O14      2.11870        7.99725       14.20541          1              O   0.000
O15      5.69529        5.53115       15.31209          1              O   0.000
O16      7.01495        2.99855       14.42622          1              O   0.000
O17      7.86829        1.81726       17.89314          1              O   0.000
O18     -1.65182        4.29063       14.00399          1              O   0.000
O19      0.12971        2.22801       10.70857          1              O   0.000
O20      0.15386        6.38969       17.90584          1              O   0.000
O21     -0.10953        6.54732       20.58815          1              O   0.000
O22      2.63997        6.92718       21.48280          1              O   0.000
O23      8.49648        0.73479       15.40237          1              O   0.000
O24     -3.70053        8.94838       17.35010          1              O   0.000
O25     -4.35726        8.35667       13.37757          1              O   0.000
O26      4.39713        6.87474       13.19642          1              O   0.000
O27      5.82612        4.46950       22.17353          1              O   0.000
O28      0.19874        0.35639       15.37021          1              O   0.000
O29      1.48269        2.76513       22.43052          1              O   0.000
O30     -0.74251        3.90626       21.44255          1              O   0.000
O31      4.77968        1.54521       15.34060          1              O   0.000
O32      7.82649        2.82198       21.50000          1              O   0.000
O33      3.24283        4.11273       21.13903          1              O   0.000
O34      6.18360        3.07986       11.82593          1              O   0.000
O35      7.25608        6.17225       20.60207          1              O   0.000
O36      3.85946        4.53677       12.14270          1              O   0.000
O37     -2.26924        6.86116       14.36173          1              O   0.000
O38      7.36901        4.59146       18.26380          1              O   0.000
O39      2.98237        3.61806       14.63140          1              O   0.000
O40      7.00283        0.13144       21.09563          1              O   0.000
O41     -0.91136        1.69875       19.28122          1              O   0.000
O42      4.79830        1.11766       10.67052          1              O   0.000
O43     -0.42039        8.75063       13.72382          1              O   0.000
O44     -1.15009        9.14168       20.50558          1              O   0.000
O45      3.13712        3.33954       18.61312          1              O   0.000
O46      1.73622        8.83475       18.50688          1              O   0.000
O47      3.94864        0.89194       17.98853          1              O   0.000
O48      1.57766        4.45204       10.29997          1              O   0.000
O49     -2.38576        6.59512       17.04219          1              O   0.000
O50      2.12478        0.42394       11.37021          1              O   0.000
O51      8.85238        3.54013       11.41382          1              O   0.000
O52     -5.03665        8.79335       19.65118          1              O   0.000
O53      1.92567        0.20214       21.80043          1              O   0.000
Pd1      5.50230        9.53026       30.00000          1              Pd  0.000
Pd2      5.42370        9.44921        7.01162          1              Pd  0.000
Pd3      1.39365        0.78825        4.55234          1              Pd  0.000
Pd4     -0.00006        1.58841        2.24610          1              Pd  0.000
Pd5     -2.75115        9.53026       30.00000          1              Pd  0.000
Pd6     -2.72623        9.48844        6.92134          1              Pd  0.000
Pd7      4.08639        0.78377        4.55083          1              Pd  0.000
Pd8      2.75109        1.58841        2.24610          1              Pd  0.000
Pd9     -0.00000        9.53026       30.00000          1              Pd  0.000
Pd10     0.02823        9.51574        6.85423          1              Pd  0.000
Pd11     6.89607        0.80796        4.52493          1              Pd  0.000
Pd12     5.50224        1.58841        2.24610          1              Pd  0.000
Pd13     2.75115        9.53026       30.00000          1              Pd  0.000
Pd14     2.76499        9.47704        6.81927          1              Pd  0.000
Pd15     9.60789        0.79312        4.54579          1              Pd  0.000
Pd16     8.25339        1.58841        2.24610          1              Pd  0.000
Pd17     9.62902        2.38257       30.00000          1              Pd  0.000
Pd18    -1.39948        2.53408        6.95859          1              Pd  0.000
Pd19    -0.01693        3.21012        4.55276          1              Pd  0.000
Pd20    -1.37563        3.97097        2.24610          1              Pd  0.000
Pd21     1.37557        2.38257       30.00000          1              Pd  0.000
Pd22     1.37511        2.56584        7.03451          1              Pd  0.000
Pd23     2.76301        3.16741        4.54141          1              Pd  0.000
Pd24     1.37552        3.97097        2.24610          1              Pd  0.000
Pd25     4.12672        2.38257       30.00000          1              Pd  0.000
Pd26     4.11461        2.53229        6.94793          1              Pd  0.000
Pd27     5.50044        3.20338        4.56264          1              Pd  0.000
Pd28     4.12667        3.97097        2.24610          1              Pd  0.000
Pd29     6.87787        2.38257       30.00000          1              Pd  0.000
Pd30     6.89228        2.55685        6.98603          1              Pd  0.000
Pd31     8.24765        3.17820        4.55755          1              Pd  0.000
Pd32     6.87782        3.97097        2.24610          1              Pd  0.000
Pd33     8.25345        4.76513       30.00000          1              Pd  0.000
Pd34    -2.74867        4.82194        6.80828          1              Pd  0.000
Pd35    -1.36566        5.58071        4.48839          1              Pd  0.000
Pd36    -2.75121        6.35354        2.24610          1              Pd  0.000
Pd37    -0.00000        4.76513       30.00000          1              Pd  0.000
Pd38    -0.00283        4.85044        6.82154          1              Pd  0.000
Pd39     1.36669        5.61593        4.51164          1              Pd  0.000
Pd40    -0.00006        6.35354        2.24610          1              Pd  0.000
Pd41     2.75115        4.76513       30.00000          1              Pd  0.000
Pd42     2.78161        4.84006        6.81959          1              Pd  0.000
Pd43     4.14057        5.57647        4.47566          1              Pd  0.000
Pd44     2.75109        6.35354        2.24610          1              Pd  0.000
Pd45     5.50230        4.76513       30.00000          1              Pd  0.000
Pd46     5.49899        4.82547        6.79135          1              Pd  0.000
Pd47     6.86026        5.58492        4.50640          1              Pd  0.000
Pd48     5.50224        6.35354        2.24610          1              Pd  0.000
Pd49     6.87787        7.14770       30.00000          1              Pd  0.000
Pd50     6.84569        7.08841        6.80756          1              Pd  0.000
Pd51    -2.75910        7.98315        4.51929          1              Pd  0.000
Pd52    -4.12678        8.73611        2.24610          1              Pd  0.000
Pd53    -1.37558        7.14770       30.00000          1              Pd  0.000
Pd54    -1.35283        7.14143        6.81784          1              Pd  0.000
Pd55     0.01650        7.97837        4.53131          1              Pd  0.000
Pd56    -1.37563        8.73611        2.24610          1              Pd  0.000
Pd57     1.37557        7.14770       30.00000          1              Pd  0.000
Pd58     1.43844        7.14482        7.18440          1              Pd  0.000
Pd59     2.73745        7.97870        4.54959          1              Pd  0.000
Pd60     1.37552        8.73611        2.24610          1              Pd  0.000
Pd61     4.12672        7.14770       30.00000          1              Pd  0.000
Pd62     4.13532        7.13876        6.78709          1              Pd  0.000
Pd63     5.49474        7.98260        4.51067          1              Pd  0.000
Pd64     4.12667        8.73611        2.24610          1              Pd  0.000
end
end
