# Supplementary material for: Intentional Formation of Persistent Surface Redox Mediators by Adsorption of Polyconjugated Carbonyl Complexes to Pd Nanoparticles
Source: J Am Chem Soc. 2025 Apr 4;147(20):16885–900. doi: 10.1021/jacs.4c15874 (PMC12100725; doi:10.1021/jacs.4c15874)
Supplement: Supplementary file 2 [file ja4c15874_si_002.zip › Structures/Heterogeneous/Surface_Reactions/NoMediator/SecondProtonElectronTransfer/FormationofWater/P.res]

TITL CONTCAR
CELL 0.0000 11.0046 11.0046 30.0000 90.0000 90.0000 120.0000
LATT -1
SFAC H O Pd
 H    1    0.57864    0.68141    0.19597    1.00000    0.00000
 H    1    0.33818    0.41236    0.18971    1.00000    0.00000
 H    1    0.08220    0.16503    0.17649    1.00000    0.00000
 H    1    0.58137    0.16374    0.17837    1.00000    0.00000
 H    1    0.09347    0.66720    0.18852    1.00000    0.00000
 H    1    0.40762    0.45741    0.31353    1.00000    0.00000
 H    1    0.61432    0.47334    0.59887    1.00000    0.00000
 H    1    0.21968    0.35605    0.56322    1.00000    0.00000
 H    1    0.16263    0.37166    0.49096    1.00000    0.00000
 H    1    0.71843    0.68450    0.61961    1.00000    0.00000
 H    1    0.69286    0.81971    0.62354    1.00000    0.00000
 H    1    0.49506    0.54379    0.52360    1.00000    0.00000
 H    1    0.27254    0.75774    0.35737    1.00000    0.00000
 H    1    0.22946    0.87426    0.36681    1.00000    0.00000
 H    1    0.29499    0.34393    0.49518    1.00000    0.00000
 H    1    0.26901    0.48006    0.59803    1.00000    0.00000
 H    1    0.73227    0.56422    0.56080    1.00000    0.00000
 H    1    0.45386    0.63380    0.55641    1.00000    0.00000
 H    1    0.57130    0.76246    0.49693    1.00000    0.00000
 H    1    0.79177    0.48937    0.49945    1.00000    0.00000
 H    1    0.78079    0.62339    0.48617    1.00000    0.00000
 H    1    0.09678    0.19993    0.32605    1.00000    0.00000
 H    1    0.06377    0.26559    0.36827    1.00000    0.00000
 H    1    0.76538    0.31195    0.44913    1.00000    0.00000
 H    1    0.90005    0.37123    0.48028    1.00000    0.00000
 H    1    0.82343    0.16604    0.56572    1.00000    0.00000
 H    1    0.88413    0.18297    0.61479    1.00000    0.00000
 H    1    0.10922    0.55367    0.46960    1.00000    0.00000
 H    1    0.05478    0.42743    0.43453    1.00000    0.00000
 H    1    0.68353    0.92533    0.48957    1.00000    0.00000
 H    1    0.34602    0.67505    0.63032    1.00000    0.00000
 H    1    0.26864    0.68143    0.58577    1.00000    0.00000
 H    1    0.33292    0.77724    0.68782    1.00000    0.00000
 H    1    0.42023    0.70351    0.70113    1.00000    0.00000
 H    1    0.66089    0.72516    0.74048    1.00000    0.00000
 H    1    0.89573    0.06611    0.51241    1.00000    0.00000
 H    1    0.82426    0.15659    0.49471    1.00000    0.00000
 H    1    0.12364    0.84385    0.57430    1.00000    0.00000
 H    1    0.86355    0.78649    0.43673    1.00000    0.00000
 H    1    0.71421    0.77569    0.44966    1.00000    0.00000
 H    1    0.67281    0.44954    0.72628    1.00000    0.00000
 H    1    0.83927    0.54508    0.72070    1.00000    0.00000
 H    1    0.90023    0.86406    0.64921    1.00000    0.00000
 H    1    0.06769    0.00184    0.53839    1.00000    0.00000
 H    1    0.10572    0.14033    0.50963    1.00000    0.00000
 H    1    0.21736    0.32454    0.73590    1.00000    0.00000
 H    1    0.23680    0.18751    0.74038    1.00000    0.00000
 H    1    0.18435    0.51007    0.70669    1.00000    0.00000
 H    1    0.03305    0.36839    0.71283    1.00000    0.00000
 H    1    0.61826    0.21138    0.50736    1.00000    0.00000
 H    1    0.47846    0.08046    0.49077    1.00000    0.00000
 H    1    0.78695    0.19676    0.71244    1.00000    0.00000
 H    1    0.81277    0.34903    0.72779    1.00000    0.00000
 H    1    0.41977    0.37193    0.72305    1.00000    0.00000
 H    1    0.52736    0.52807    0.70698    1.00000    0.00000
 H    1    0.11214    0.98401    0.70337    1.00000    0.00000
 H    1    0.68466    0.38806    0.39491    1.00000    0.00000
 H    1    0.64249    0.23394    0.38257    1.00000    0.00000
 H    1    0.99874    0.73865    0.67609    1.00000    0.00000
 H    1    0.96531    0.58792    0.66006    1.00000    0.00000
 H    1    0.52201    0.47775    0.38319    1.00000    0.00000
 H    1    0.65598    0.57638    0.41379    1.00000    0.00000
 H    1    0.65837    0.73987    0.68741    1.00000    0.00000
 H    1    0.25515    0.79025    0.47359    1.00000    0.00000
 H    1    0.10178    0.76638    0.46712    1.00000    0.00000
 H    1    0.64089    0.93532    0.71946    1.00000    0.00000
 H    1    0.87553    0.37956    0.60591    1.00000    0.00000
 H    1    0.47599    0.30116    0.49672    1.00000    0.00000
 H    1    0.50329    0.40935    0.45754    1.00000    0.00000
 H    1    0.82794    0.49556    0.60420    1.00000    0.00000
 H    1    0.01283    0.09277    0.64791    1.00000    0.00000
 H    1    0.09703    0.25173    0.63038    1.00000    0.00000
 H    1    0.52384    0.13960    0.32416    1.00000    0.00000
 H    1    0.44410    0.01294    0.35764    1.00000    0.00000
 H    1    0.49092    0.88509    0.46127    1.00000    0.00000
 H    1    0.39111    0.90186    0.42588    1.00000    0.00000
 H    1    0.38928    0.99932    0.65307    1.00000    0.00000
 H    1    0.47139    0.99541    0.69547    1.00000    0.00000
 H    1    0.37857    0.36118    0.61115    1.00000    0.00000
 H    1    0.47664    0.37744    0.65319    1.00000    0.00000
 H    1    0.52897    0.87397    0.60266    1.00000    0.00000
 H    1    0.45550    0.10949    0.57084    1.00000    0.00000
 H    1    0.42757    0.19068    0.60927    1.00000    0.00000
 H    1    0.28841    0.37450    0.34919    1.00000    0.00000
 H    1    0.27939    0.55637    0.33650    1.00000    0.00000
 H    1    0.04299    0.60615    0.57973    1.00000    0.00000
 H    1    0.17887    0.10867    0.37275    1.00000    0.00000
 H    1    0.12586    0.69072    0.53478    1.00000    0.00000
 H    1    0.31716    0.09771    0.37296    1.00000    0.00000
 H    1    0.05047    0.45291    0.36125    1.00000    0.00000
 H    1    0.63865    0.98442    0.67141    1.00000    0.00000
 H    1    0.89281    0.35670    0.38034    1.00000    0.00000
 H    1    0.11033    0.93955    0.42307    1.00000    0.00000
 H    1    0.04593    0.94100    0.47054    1.00000    0.00000
 H    1    0.05133    0.92684    0.62596    1.00000    0.00000
 H    1    0.23590    0.00223    0.58532    1.00000    0.00000
 H    1    0.25896    0.00306    0.71467    1.00000    0.00000
 H    1    0.67725    0.02503    0.60443    1.00000    0.00000
 H    1    0.19981    0.59949    0.30196    1.00000    0.00000
 O    2    0.82955    0.15996    0.26756    1.00000    0.00000
 O    2    0.58543    0.17135    0.26974    1.00000    0.00000
 O    2    0.33743    0.17035    0.26967    1.00000    0.00000
 O    2    0.08226    0.17094    0.27065    1.00000    0.00000
 O    2    0.07467    0.89814    0.26991    1.00000    0.00000
 O    2    0.20840    0.58772    0.33412    1.00000    0.00000
 O    2    0.40918    0.83501    0.27251    1.00000    0.00000
 O    2    0.71293    0.55181    0.59370    1.00000    0.00000
 O    2    0.23997    0.37898    0.59559    1.00000    0.00000
 O    2    0.52085    0.63885    0.53361    1.00000    0.00000
 O    2    0.72943    0.76460    0.63923    1.00000    0.00000
 O    2    0.30301    0.84988    0.37165    1.00000    0.00000
 O    2    0.19944    0.31719    0.50698    1.00000    0.00000
 O    2    0.61210    0.83914    0.47351    1.00000    0.00000
 O    2    0.80773    0.58038    0.51040    1.00000    0.00000
 O    2    0.79477    0.31463    0.48087    1.00000    0.00000
 O    2    0.81034    0.19068    0.59644    1.00000    0.00000
 O    2    0.07500    0.45021    0.46680    1.00000    0.00000
 O    2    0.12868    0.23378    0.35695    1.00000    0.00000
 O    2    0.34921    0.67046    0.59686    1.00000    0.00000
 O    2    0.33355    0.68700    0.68627    1.00000    0.00000
 O    2    0.60333    0.72686    0.71609    1.00000    0.00000
 O    2    0.81063    0.07710    0.51341    1.00000    0.00000
 O    2    0.13320    0.93894    0.57834    1.00000    0.00000
 O    2    0.04248    0.87686    0.44592    1.00000    0.00000
 O    2    0.76025    0.72136    0.43988    1.00000    0.00000
 O    2    0.76392    0.46898    0.73912    1.00000    0.00000
 O    2    0.03676    0.03740    0.51234    1.00000    0.00000
 O    2    0.27980    0.29014    0.74768    1.00000    0.00000
 O    2    0.13747    0.40988    0.71475    1.00000    0.00000
 O    2    0.51540    0.16214    0.51135    1.00000    0.00000
 O    2    0.85926    0.29611    0.71667    1.00000    0.00000
 O    2    0.51045    0.43154    0.70463    1.00000    0.00000
 O    2    0.72349    0.32317    0.39420    1.00000    0.00000
 O    2    0.98319    0.64765    0.68674    1.00000    0.00000
 O    2    0.58873    0.47604    0.40476    1.00000    0.00000
 O    2    0.15376    0.71993    0.47872    1.00000    0.00000
 O    2    0.91052    0.48178    0.60879    1.00000    0.00000
 O    2    0.46083    0.37964    0.48771    1.00000    0.00000
 O    2    0.64325    0.01379    0.70319    1.00000    0.00000
 O    2    0.00631    0.17825    0.64271    1.00000    0.00000
 O    2    0.49466    0.11728    0.35568    1.00000    0.00000
 O    2    0.42090    0.91819    0.45746    1.00000    0.00000
 O    2    0.37510    0.95923    0.68352    1.00000    0.00000
 O    2    0.46028    0.35041    0.62044    1.00000    0.00000
 O    2    0.62128    0.92702    0.61690    1.00000    0.00000
 O    2    0.40561    0.09359    0.59962    1.00000    0.00000
 O    2    0.37694    0.46715    0.34333    1.00000    0.00000
 O    2    0.12921    0.69202    0.56807    1.00000    0.00000
 O    2    0.21532    0.04448    0.37901    1.00000    0.00000
 O    2    0.99016    0.37146    0.38046    1.00000    0.00000
 O    2    0.00365    0.92268    0.65504    1.00000    0.00000
 O    2    0.18559    0.02121    0.72668    1.00000    0.00000
Pd    3    0.00000    0.00000    0.00000    1.00000    0.00000
Pd    3    0.98861    0.99150    0.23372    1.00000    0.00000
Pd    3    0.16800    0.08271    0.15174    1.00000    0.00000
Pd    3    0.08333    0.16667    0.07487    1.00000    0.00000
Pd    3    0.25000    0.00000    0.00000    1.00000    0.00000
Pd    3    0.25007    0.99561    0.23071    1.00000    0.00000
Pd    3    0.41246    0.08224    0.15169    1.00000    0.00000
Pd    3    0.33333    0.16667    0.07487    1.00000    0.00000
Pd    3    0.50000    0.00000    0.00000    1.00000    0.00000
Pd    3    0.50180    0.99848    0.22847    1.00000    0.00000
Pd    3    0.66904    0.08478    0.15083    1.00000    0.00000
Pd    3    0.58333    0.16667    0.07487    1.00000    0.00000
Pd    3    0.75000    0.00000    0.00000    1.00000    0.00000
Pd    3    0.74847    0.99442    0.22731    1.00000    0.00000
Pd    3    0.91469    0.08322    0.15153    1.00000    0.00000
Pd    3    0.83333    0.16667    0.07487    1.00000    0.00000
Pd    3    0.00000    0.25000    0.00000    1.00000    0.00000
Pd    3    0.00578    0.26590    0.23195    1.00000    0.00000
Pd    3    0.16688    0.33683    0.15176    1.00000    0.00000
Pd    3    0.08333    0.41667    0.07487    1.00000    0.00000
Pd    3    0.25000    0.25000    0.00000    1.00000    0.00000
Pd    3    0.25957    0.26923    0.23448    1.00000    0.00000
Pd    3    0.41725    0.33235    0.15138    1.00000    0.00000
Pd    3    0.33333    0.41667    0.07487    1.00000    0.00000
Pd    3    0.50000    0.25000    0.00000    1.00000    0.00000
Pd    3    0.50675    0.26571    0.23160    1.00000    0.00000
Pd    3    0.66789    0.33613    0.15209    1.00000    0.00000
Pd    3    0.58333    0.41667    0.07487    1.00000    0.00000
Pd    3    0.75000    0.25000    0.00000    1.00000    0.00000
Pd    3    0.76045    0.26829    0.23287    1.00000    0.00000
Pd    3    0.91622    0.33349    0.15192    1.00000    0.00000
Pd    3    0.83333    0.41667    0.07487    1.00000    0.00000
Pd    3    0.00000    0.50000    0.00000    1.00000    0.00000
Pd    3    0.00321    0.50596    0.22694    1.00000    0.00000
Pd    3    0.16869    0.58558    0.14961    1.00000    0.00000
Pd    3    0.08333    0.66667    0.07487    1.00000    0.00000
Pd    3    0.25000    0.50000    0.00000    1.00000    0.00000
Pd    3    0.25422    0.50895    0.22738    1.00000    0.00000
Pd    3    0.41883    0.58927    0.15039    1.00000    0.00000
Pd    3    0.33333    0.66667    0.07487    1.00000    0.00000
Pd    3    0.50000    0.50000    0.00000    1.00000    0.00000
Pd    3    0.50670    0.50786    0.22732    1.00000    0.00000
Pd    3    0.66882    0.58513    0.14919    1.00000    0.00000
Pd    3    0.58333    0.66667    0.07487    1.00000    0.00000
Pd    3    0.75000    0.50000    0.00000    1.00000    0.00000
Pd    3    0.75287    0.50633    0.22638    1.00000    0.00000
Pd    3    0.91641    0.58602    0.15021    1.00000    0.00000
Pd    3    0.83333    0.66667    0.07487    1.00000    0.00000
Pd    3    0.00000    0.75000    0.00000    1.00000    0.00000
Pd    3    0.99397    0.74378    0.22692    1.00000    0.00000
Pd    3    0.16811    0.83766    0.15064    1.00000    0.00000
Pd    3    0.08333    0.91667    0.07487    1.00000    0.00000
Pd    3    0.25000    0.75000    0.00000    1.00000    0.00000
Pd    3    0.25174    0.74934    0.22726    1.00000    0.00000
Pd    3    0.42008    0.83716    0.15104    1.00000    0.00000
Pd    3    0.33333    0.91667    0.07487    1.00000    0.00000
Pd    3    0.50000    0.75000    0.00000    1.00000    0.00000
Pd    3    0.50556    0.74970    0.23948    1.00000    0.00000
Pd    3    0.66735    0.83720    0.15165    1.00000    0.00000
Pd    3    0.58333    0.91667    0.07487    1.00000    0.00000
Pd    3    0.75000    0.75000    0.00000    1.00000    0.00000
Pd    3    0.75031    0.74906    0.22624    1.00000    0.00000
Pd    3    0.91812    0.83761    0.15036    1.00000    0.00000
Pd    3    0.83333    0.91667    0.07487    1.00000    0.00000
END
