# Supplementary material for: Intentional Formation of Persistent Surface Redox Mediators by Adsorption of Polyconjugated Carbonyl Complexes to Pd Nanoparticles
Source: J Am Chem Soc. 2025 Apr 4;147(20):16885–900. doi: 10.1021/jacs.4c15874 (PMC12100725; doi:10.1021/jacs.4c15874)
Supplement: Supplementary file 2 [file ja4c15874_si_002.zip › Structures/Heterogeneous/Surface_Reactions/NoMediator/SecondProtonElectronTransfer/FormationofWater/R.res]

TITL CONTCAR
CELL 0.0000 11.0046 11.0046 30.0000 90.0000 90.0000 120.0000
LATT -1
SFAC H O Pd
 H    1    0.58494    0.66931    0.19637    1.00000    0.00000
 H    1    0.33205    0.41580    0.18904    1.00000    0.00000
 H    1    0.08207    0.16284    0.17646    1.00000    0.00000
 H    1    0.58347    0.16770    0.17610    1.00000    0.00000
 H    1    0.09389    0.66513    0.18649    1.00000    0.00000
 H    1    0.42328    0.59016    0.25813    1.00000    0.00000
 H    1    0.61460    0.47289    0.59864    1.00000    0.00000
 H    1    0.22047    0.35998    0.56111    1.00000    0.00000
 H    1    0.16594    0.37256    0.48730    1.00000    0.00000
 H    1    0.71973    0.68547    0.61915    1.00000    0.00000
 H    1    0.69448    0.82071    0.62306    1.00000    0.00000
 H    1    0.49628    0.54586    0.52410    1.00000    0.00000
 H    1    0.26896    0.79795    0.34386    1.00000    0.00000
 H    1    0.22640    0.89423    0.37055    1.00000    0.00000
 H    1    0.29733    0.34464    0.49408    1.00000    0.00000
 H    1    0.27024    0.48285    0.59649    1.00000    0.00000
 H    1    0.73279    0.56220    0.56052    1.00000    0.00000
 H    1    0.45580    0.63720    0.55663    1.00000    0.00000
 H    1    0.57221    0.76346    0.49692    1.00000    0.00000
 H    1    0.79520    0.48738    0.49901    1.00000    0.00000
 H    1    0.78264    0.62064    0.48580    1.00000    0.00000
 H    1    0.10435    0.21629    0.32343    1.00000    0.00000
 H    1    0.07121    0.28747    0.36392    1.00000    0.00000
 H    1    0.76689    0.30389    0.44958    1.00000    0.00000
 H    1    0.90564    0.36922    0.47864    1.00000    0.00000
 H    1    0.82352    0.16612    0.56571    1.00000    0.00000
 H    1    0.88551    0.18445    0.61452    1.00000    0.00000
 H    1    0.11207    0.55610    0.46601    1.00000    0.00000
 H    1    0.05849    0.43341    0.42985    1.00000    0.00000
 H    1    0.68583    0.92603    0.48941    1.00000    0.00000
 H    1    0.34715    0.67717    0.63014    1.00000    0.00000
 H    1    0.27025    0.68365    0.58537    1.00000    0.00000
 H    1    0.33425    0.77868    0.68778    1.00000    0.00000
 H    1    0.42101    0.70426    0.70091    1.00000    0.00000
 H    1    0.66191    0.72521    0.74024    1.00000    0.00000
 H    1    0.89636    0.06663    0.51302    1.00000    0.00000
 H    1    0.82335    0.15652    0.49565    1.00000    0.00000
 H    1    0.12586    0.84446    0.57334    1.00000    0.00000
 H    1    0.86418    0.78634    0.43728    1.00000    0.00000
 H    1    0.71394    0.77272    0.44960    1.00000    0.00000
 H    1    0.67340    0.45052    0.72585    1.00000    0.00000
 H    1    0.83977    0.54618    0.72062    1.00000    0.00000
 H    1    0.90233    0.86571    0.64860    1.00000    0.00000
 H    1    0.07129    0.00550    0.53878    1.00000    0.00000
 H    1    0.10708    0.14270    0.50927    1.00000    0.00000
 H    1    0.21893    0.32644    0.73589    1.00000    0.00000
 H    1    0.23869    0.18971    0.74030    1.00000    0.00000
 H    1    0.18470    0.51102    0.70655    1.00000    0.00000
 H    1    0.03370    0.36930    0.71234    1.00000    0.00000
 H    1    0.62361    0.21352    0.50938    1.00000    0.00000
 H    1    0.48399    0.08312    0.49254    1.00000    0.00000
 H    1    0.78759    0.19803    0.71194    1.00000    0.00000
 H    1    0.81320    0.35039    0.72698    1.00000    0.00000
 H    1    0.42003    0.37307    0.72258    1.00000    0.00000
 H    1    0.52821    0.52904    0.70637    1.00000    0.00000
 H    1    0.11376    0.98613    0.70323    1.00000    0.00000
 H    1    0.68442    0.38362    0.39782    1.00000    0.00000
 H    1    0.64246    0.23179    0.38211    1.00000    0.00000
 H    1    0.00067    0.73985    0.67603    1.00000    0.00000
 H    1    0.96681    0.58903    0.66001    1.00000    0.00000
 H    1    0.53107    0.46529    0.38291    1.00000    0.00000
 H    1    0.65996    0.56919    0.41479    1.00000    0.00000
 H    1    0.66001    0.74099    0.68725    1.00000    0.00000
 H    1    0.25585    0.79050    0.47319    1.00000    0.00000
 H    1    0.10327    0.76799    0.46621    1.00000    0.00000
 H    1    0.64246    0.93586    0.71920    1.00000    0.00000
 H    1    0.87762    0.38094    0.60585    1.00000    0.00000
 H    1    0.47822    0.30243    0.49866    1.00000    0.00000
 H    1    0.50593    0.40771    0.45876    1.00000    0.00000
 H    1    0.82950    0.49643    0.60417    1.00000    0.00000
 H    1    0.01540    0.09478    0.64683    1.00000    0.00000
 H    1    0.09913    0.25323    0.62871    1.00000    0.00000
 H    1    0.51763    0.14298    0.32394    1.00000    0.00000
 H    1    0.43444    0.02159    0.35880    1.00000    0.00000
 H    1    0.49438    0.88694    0.46334    1.00000    0.00000
 H    1    0.40073    0.91030    0.42753    1.00000    0.00000
 H    1    0.39057    0.00071    0.65338    1.00000    0.00000
 H    1    0.47277    0.99619    0.69564    1.00000    0.00000
 H    1    0.37901    0.36244    0.61025    1.00000    0.00000
 H    1    0.47583    0.37885    0.65286    1.00000    0.00000
 H    1    0.52987    0.87506    0.60249    1.00000    0.00000
 H    1    0.45853    0.11104    0.57166    1.00000    0.00000
 H    1    0.42763    0.19142    0.60956    1.00000    0.00000
 H    1    0.31078    0.38554    0.34747    1.00000    0.00000
 H    1    0.40586    0.54635    0.34124    1.00000    0.00000
 H    1    0.04354    0.60598    0.57926    1.00000    0.00000
 H    1    0.17470    0.12287    0.37333    1.00000    0.00000
 H    1    0.12469    0.68843    0.53388    1.00000    0.00000
 H    1    0.31397    0.11420    0.37317    1.00000    0.00000
 H    1    0.02963    0.48805    0.36347    1.00000    0.00000
 H    1    0.64006    0.98517    0.67120    1.00000    0.00000
 H    1    0.88088    0.36314    0.37901    1.00000    0.00000
 H    1    0.10880    0.94768    0.42404    1.00000    0.00000
 H    1    0.04534    0.94304    0.47185    1.00000    0.00000
 H    1    0.05330    0.92804    0.62543    1.00000    0.00000
 H    1    0.23858    0.00246    0.58508    1.00000    0.00000
 H    1    0.25989    0.00441    0.71492    1.00000    0.00000
 H    1    0.67825    0.02610    0.60427    1.00000    0.00000
 H    1    0.10915    0.49446    0.30139    1.00000    0.00000
 O    2    0.82910    0.15878    0.26817    1.00000    0.00000
 O    2    0.57843    0.15738    0.26931    1.00000    0.00000
 O    2    0.33663    0.16803    0.26919    1.00000    0.00000
 O    2    0.08432    0.17318    0.26975    1.00000    0.00000
 O    2    0.07123    0.89604    0.26963    1.00000    0.00000
 O    2    0.20570    0.56805    0.30974    1.00000    0.00000
 O    2    0.20633    0.69640    0.29736    1.00000    0.00000
 O    2    0.71340    0.55096    0.59335    1.00000    0.00000
 O    2    0.24113    0.38193    0.59346    1.00000    0.00000
 O    2    0.52168    0.64126    0.53352    1.00000    0.00000
 O    2    0.73119    0.76564    0.63870    1.00000    0.00000
 O    2    0.29291    0.85892    0.37073    1.00000    0.00000
 O    2    0.20062    0.31880    0.50461    1.00000    0.00000
 O    2    0.61292    0.84010    0.47343    1.00000    0.00000
 O    2    0.81029    0.57796    0.50995    1.00000    0.00000
 O    2    0.80089    0.31043    0.48095    1.00000    0.00000
 O    2    0.81121    0.19199    0.59632    1.00000    0.00000
 O    2    0.07940    0.45313    0.46203    1.00000    0.00000
 O    2    0.13457    0.25301    0.35425    1.00000    0.00000
 O    2    0.35123    0.67375    0.59663    1.00000    0.00000
 O    2    0.33461    0.68829    0.68599    1.00000    0.00000
 O    2    0.60491    0.72802    0.71586    1.00000    0.00000
 O    2    0.81006    0.07547    0.51364    1.00000    0.00000
 O    2    0.13611    0.93971    0.57757    1.00000    0.00000
 O    2    0.04344    0.88118    0.44660    1.00000    0.00000
 O    2    0.76112    0.71950    0.43999    1.00000    0.00000
 O    2    0.76419    0.47012    0.73894    1.00000    0.00000
 O    2    0.03842    0.04003    0.51293    1.00000    0.00000
 O    2    0.28173    0.29236    0.74755    1.00000    0.00000
 O    2    0.13806    0.41072    0.71437    1.00000    0.00000
 O    2    0.52084    0.16499    0.51303    1.00000    0.00000
 O    2    0.85949    0.29781    0.71536    1.00000    0.00000
 O    2    0.51051    0.43230    0.70388    1.00000    0.00000
 O    2    0.72325    0.31784    0.39561    1.00000    0.00000
 O    2    0.98431    0.64862    0.68668    1.00000    0.00000
 O    2    0.59512    0.46784    0.40684    1.00000    0.00000
 O    2    0.15416    0.71977    0.47719    1.00000    0.00000
 O    2    0.91250    0.48320    0.60850    1.00000    0.00000
 O    2    0.46278    0.38008    0.48896    1.00000    0.00000
 O    2    0.64459    0.01431    0.70299    1.00000    0.00000
 O    2    0.00876    0.17999    0.64122    1.00000    0.00000
 O    2    0.49168    0.12580    0.35585    1.00000    0.00000
 O    2    0.42449    0.92086    0.45938    1.00000    0.00000
 O    2    0.37641    0.96006    0.68375    1.00000    0.00000
 O    2    0.45989    0.35122    0.62005    1.00000    0.00000
 O    2    0.62258    0.92785    0.61653    1.00000    0.00000
 O    2    0.40675    0.09449    0.60008    1.00000    0.00000
 O    2    0.41044    0.46027    0.34249    1.00000    0.00000
 O    2    0.12959    0.69123    0.56707    1.00000    0.00000
 O    2    0.21325    0.06091    0.38060    1.00000    0.00000
 O    2    0.98309    0.39130    0.37388    1.00000    0.00000
 O    2    0.00570    0.92478    0.65437    1.00000    0.00000
 O    2    0.18657    0.02291    0.72669    1.00000    0.00000
Pd    3    0.00000    0.00000    0.00000    1.00000    0.00000
Pd    3    0.98913    0.99228    0.23316    1.00000    0.00000
Pd    3    0.16793    0.08075    0.15146    1.00000    0.00000
Pd    3    0.08333    0.16667    0.07487    1.00000    0.00000
Pd    3    0.25000    0.00000    0.00000    1.00000    0.00000
Pd    3    0.25010    0.99108    0.23174    1.00000    0.00000
Pd    3    0.41205    0.08205    0.15136    1.00000    0.00000
Pd    3    0.33333    0.16667    0.07487    1.00000    0.00000
Pd    3    0.50000    0.00000    0.00000    1.00000    0.00000
Pd    3    0.49758    0.99267    0.22721    1.00000    0.00000
Pd    3    0.66852    0.08339    0.15050    1.00000    0.00000
Pd    3    0.58333    0.16667    0.07487    1.00000    0.00000
Pd    3    0.75000    0.00000    0.00000    1.00000    0.00000
Pd    3    0.74587    0.99432    0.22754    1.00000    0.00000
Pd    3    0.91402    0.08161    0.15165    1.00000    0.00000
Pd    3    0.83333    0.16667    0.07487    1.00000    0.00000
Pd    3    0.00000    0.25000    0.00000    1.00000    0.00000
Pd    3    0.00319    0.26375    0.23121    1.00000    0.00000
Pd    3    0.16572    0.33474    0.15161    1.00000    0.00000
Pd    3    0.08333    0.41667    0.07487    1.00000    0.00000
Pd    3    0.25000    0.25000    0.00000    1.00000    0.00000
Pd    3    0.25836    0.26254    0.23169    1.00000    0.00000
Pd    3    0.41800    0.33262    0.15210    1.00000    0.00000
Pd    3    0.33333    0.41667    0.07487    1.00000    0.00000
Pd    3    0.50000    0.25000    0.00000    1.00000    0.00000
Pd    3    0.50700    0.26136    0.23154    1.00000    0.00000
Pd    3    0.66847    0.33659    0.15201    1.00000    0.00000
Pd    3    0.58333    0.41667    0.07487    1.00000    0.00000
Pd    3    0.75000    0.25000    0.00000    1.00000    0.00000
Pd    3    0.75788    0.26654    0.23411    1.00000    0.00000
Pd    3    0.91488    0.33151    0.15122    1.00000    0.00000
Pd    3    0.83333    0.41667    0.07487    1.00000    0.00000
Pd    3    0.00000    0.50000    0.00000    1.00000    0.00000
Pd    3    0.99911    0.50270    0.22459    1.00000    0.00000
Pd    3    0.16884    0.58389    0.14930    1.00000    0.00000
Pd    3    0.08333    0.66667    0.07487    1.00000    0.00000
Pd    3    0.25000    0.50000    0.00000    1.00000    0.00000
Pd    3    0.25314    0.50604    0.22845    1.00000    0.00000
Pd    3    0.41802    0.58626    0.15070    1.00000    0.00000
Pd    3    0.33333    0.66667    0.07487    1.00000    0.00000
Pd    3    0.50000    0.50000    0.00000    1.00000    0.00000
Pd    3    0.50805    0.50567    0.23181    1.00000    0.00000
Pd    3    0.66752    0.58460    0.14995    1.00000    0.00000
Pd    3    0.58333    0.66667    0.07487    1.00000    0.00000
Pd    3    0.75000    0.50000    0.00000    1.00000    0.00000
Pd    3    0.75214    0.50513    0.22645    1.00000    0.00000
Pd    3    0.91607    0.58639    0.14965    1.00000    0.00000
Pd    3    0.83333    0.66667    0.07487    1.00000    0.00000
Pd    3    0.00000    0.75000    0.00000    1.00000    0.00000
Pd    3    0.99503    0.74272    0.22594    1.00000    0.00000
Pd    3    0.16999    0.83622    0.15123    1.00000    0.00000
Pd    3    0.08333    0.91667    0.07487    1.00000    0.00000
Pd    3    0.25000    0.75000    0.00000    1.00000    0.00000
Pd    3    0.25332    0.74683    0.23114    1.00000    0.00000
Pd    3    0.41655    0.83454    0.15267    1.00000    0.00000
Pd    3    0.33333    0.91667    0.07487    1.00000    0.00000
Pd    3    0.50000    0.75000    0.00000    1.00000    0.00000
Pd    3    0.50346    0.75332    0.23087    1.00000    0.00000
Pd    3    0.66677    0.83679    0.15075    1.00000    0.00000
Pd    3    0.58333    0.91667    0.07487    1.00000    0.00000
Pd    3    0.75000    0.75000    0.00000    1.00000    0.00000
Pd    3    0.75281    0.75085    0.22645    1.00000    0.00000
Pd    3    0.91795    0.83682    0.15002    1.00000    0.00000
Pd    3    0.83333    0.91667    0.07487    1.00000    0.00000
END
