# Supplementary material for: Intentional Formation of Persistent Surface Redox Mediators by Adsorption of Polyconjugated Carbonyl Complexes to Pd Nanoparticles
Source: J Am Chem Soc. 2025 Apr 4;147(20):16885–900. doi: 10.1021/jacs.4c15874 (PMC12100725; doi:10.1021/jacs.4c15874)
Supplement: Supplementary file 2 [file ja4c15874_si_002.zip › Structures/Heterogeneous/Surface_Reactions/NoMediator/SecondProtonElectronTransfer/FormationofWater/TS.res]

TITL CONTCAR
CELL 0.0000 11.0046 11.0046 30.0000 90.0000 90.0000 120.0000
LATT -1
SFAC H O Pd
 H    1    0.57591    0.74019    0.20684    1.00000    0.00000
 H    1    0.33222    0.40950    0.18810    1.00000    0.00000
 H    1    0.07944    0.16170    0.17614    1.00000    0.00000
 H    1    0.58106    0.16639    0.17578    1.00000    0.00000
 H    1    0.10983    0.67543    0.18963    1.00000    0.00000
 H    1    0.44793    0.52254    0.27961    1.00000    0.00000
 H    1    0.61208    0.47148    0.59893    1.00000    0.00000
 H    1    0.21919    0.35620    0.56278    1.00000    0.00000
 H    1    0.16373    0.37269    0.48942    1.00000    0.00000
 H    1    0.71711    0.68430    0.61917    1.00000    0.00000
 H    1    0.69174    0.81940    0.62308    1.00000    0.00000
 H    1    0.49329    0.54434    0.52383    1.00000    0.00000
 H    1    0.30952    0.82328    0.34376    1.00000    0.00000
 H    1    0.23743    0.90001    0.36820    1.00000    0.00000
 H    1    0.29473    0.34376    0.49406    1.00000    0.00000
 H    1    0.26801    0.47931    0.59793    1.00000    0.00000
 H    1    0.73004    0.56189    0.56084    1.00000    0.00000
 H    1    0.45314    0.63454    0.55689    1.00000    0.00000
 H    1    0.57173    0.76251    0.49772    1.00000    0.00000
 H    1    0.79221    0.48789    0.49892    1.00000    0.00000
 H    1    0.77953    0.62080    0.48556    1.00000    0.00000
 H    1    0.10741    0.21620    0.32192    1.00000    0.00000
 H    1    0.08945    0.29947    0.36214    1.00000    0.00000
 H    1    0.76881    0.31130    0.44820    1.00000    0.00000
 H    1    0.90238    0.36938    0.47921    1.00000    0.00000
 H    1    0.82209    0.16597    0.56561    1.00000    0.00000
 H    1    0.88277    0.18258    0.61463    1.00000    0.00000
 H    1    0.11058    0.55654    0.46907    1.00000    0.00000
 H    1    0.06300    0.43847    0.43192    1.00000    0.00000
 H    1    0.68433    0.92527    0.49007    1.00000    0.00000
 H    1    0.34595    0.67466    0.63080    1.00000    0.00000
 H    1    0.26771    0.68030    0.58642    1.00000    0.00000
 H    1    0.33406    0.77918    0.68755    1.00000    0.00000
 H    1    0.42010    0.70407    0.70102    1.00000    0.00000
 H    1    0.65984    0.72420    0.74044    1.00000    0.00000
 H    1    0.89548    0.06670    0.51275    1.00000    0.00000
 H    1    0.82272    0.15586    0.49461    1.00000    0.00000
 H    1    0.12367    0.84349    0.57474    1.00000    0.00000
 H    1    0.86461    0.78757    0.43664    1.00000    0.00000
 H    1    0.71418    0.77348    0.44959    1.00000    0.00000
 H    1    0.67304    0.44963    0.72644    1.00000    0.00000
 H    1    0.83954    0.54541    0.72110    1.00000    0.00000
 H    1    0.89951    0.86349    0.64920    1.00000    0.00000
 H    1    0.06797    0.00325    0.53874    1.00000    0.00000
 H    1    0.10563    0.14185    0.50979    1.00000    0.00000
 H    1    0.21924    0.32543    0.73609    1.00000    0.00000
 H    1    0.23849    0.18850    0.74060    1.00000    0.00000
 H    1    0.18457    0.51013    0.70656    1.00000    0.00000
 H    1    0.03453    0.36824    0.71316    1.00000    0.00000
 H    1    0.62016    0.21262    0.50762    1.00000    0.00000
 H    1    0.48072    0.08048    0.49172    1.00000    0.00000
 H    1    0.78682    0.19677    0.71303    1.00000    0.00000
 H    1    0.81240    0.34861    0.72848    1.00000    0.00000
 H    1    0.41944    0.37150    0.72321    1.00000    0.00000
 H    1    0.52755    0.52746    0.70684    1.00000    0.00000
 H    1    0.11197    0.98475    0.70408    1.00000    0.00000
 H    1    0.69808    0.39928    0.39442    1.00000    0.00000
 H    1    0.65603    0.24749    0.38031    1.00000    0.00000
 H    1    0.99797    0.73815    0.67667    1.00000    0.00000
 H    1    0.96475    0.58722    0.66092    1.00000    0.00000
 H    1    0.53827    0.48218    0.37784    1.00000    0.00000
 H    1    0.66024    0.57769    0.41245    1.00000    0.00000
 H    1    0.65780    0.73954    0.68737    1.00000    0.00000
 H    1    0.25422    0.79072    0.47512    1.00000    0.00000
 H    1    0.10181    0.76806    0.46749    1.00000    0.00000
 H    1    0.64009    0.93434    0.71941    1.00000    0.00000
 H    1    0.87439    0.37902    0.60631    1.00000    0.00000
 H    1    0.47725    0.30200    0.49500    1.00000    0.00000
 H    1    0.50160    0.40751    0.45534    1.00000    0.00000
 H    1    0.82645    0.49466    0.60470    1.00000    0.00000
 H    1    0.01099    0.09149    0.64778    1.00000    0.00000
 H    1    0.09550    0.25013    0.63009    1.00000    0.00000
 H    1    0.52439    0.14334    0.32401    1.00000    0.00000
 H    1    0.44785    0.03409    0.36272    1.00000    0.00000
 H    1    0.49137    0.88435    0.46392    1.00000    0.00000
 H    1    0.39616    0.90704    0.42827    1.00000    0.00000
 H    1    0.38830    0.99872    0.65334    1.00000    0.00000
 H    1    0.47109    0.99441    0.69558    1.00000    0.00000
 H    1    0.37665    0.36004    0.61151    1.00000    0.00000
 H    1    0.47495    0.37699    0.65377    1.00000    0.00000
 H    1    0.52774    0.87468    0.60269    1.00000    0.00000
 H    1    0.45562    0.11087    0.57122    1.00000    0.00000
 H    1    0.42591    0.19105    0.60965    1.00000    0.00000
 H    1    0.31643    0.39221    0.33769    1.00000    0.00000
 H    1    0.37357    0.55116    0.33682    1.00000    0.00000
 H    1    0.04148    0.60579    0.58105    1.00000    0.00000
 H    1    0.18492    0.12998    0.37287    1.00000    0.00000
 H    1    0.12269    0.68958    0.53585    1.00000    0.00000
 H    1    0.32292    0.12041    0.37432    1.00000    0.00000
 H    1    0.05562    0.49523    0.36050    1.00000    0.00000
 H    1    0.63826    0.98412    0.67145    1.00000    0.00000
 H    1    0.90372    0.37859    0.37743    1.00000    0.00000
 H    1    0.11080    0.94924    0.42372    1.00000    0.00000
 H    1    0.04544    0.94427    0.47119    1.00000    0.00000
 H    1    0.05085    0.92652    0.62631    1.00000    0.00000
 H    1    0.23593    0.00210    0.58539    1.00000    0.00000
 H    1    0.25889    0.00331    0.71512    1.00000    0.00000
 H    1    0.67640    0.02520    0.60440    1.00000    0.00000
 H    1    0.18832    0.53813    0.29493    1.00000    0.00000
 O    2    0.82337    0.15358    0.26728    1.00000    0.00000
 O    2    0.57167    0.15203    0.26817    1.00000    0.00000
 O    2    0.33202    0.16615    0.26923    1.00000    0.00000
 O    2    0.07729    0.16732    0.26937    1.00000    0.00000
 O    2    0.06865    0.89368    0.26927    1.00000    0.00000
 O    2    0.23746    0.60021    0.32095    1.00000    0.00000
 O    2    0.32606    0.73810    0.29798    1.00000    0.00000
 O    2    0.71078    0.54986    0.59367    1.00000    0.00000
 O    2    0.23892    0.37820    0.59515    1.00000    0.00000
 O    2    0.52064    0.63925    0.53425    1.00000    0.00000
 O    2    0.72871    0.76460    0.63874    1.00000    0.00000
 O    2    0.30748    0.87015    0.37188    1.00000    0.00000
 O    2    0.19976    0.31860    0.50599    1.00000    0.00000
 O    2    0.61198    0.83894    0.47414    1.00000    0.00000
 O    2    0.80569    0.57775    0.50998    1.00000    0.00000
 O    2    0.79737    0.31074    0.47985    1.00000    0.00000
 O    2    0.80912    0.19082    0.59630    1.00000    0.00000
 O    2    0.07825    0.45389    0.46456    1.00000    0.00000
 O    2    0.14928    0.26188    0.35110    1.00000    0.00000
 O    2    0.34770    0.66817    0.59723    1.00000    0.00000
 O    2    0.33446    0.68870    0.68573    1.00000    0.00000
 O    2    0.60257    0.72603    0.71598    1.00000    0.00000
 O    2    0.80980    0.07670    0.51346    1.00000    0.00000
 O    2    0.13323    0.93879    0.57824    1.00000    0.00000
 O    2    0.04373    0.88268    0.44589    1.00000    0.00000
 O    2    0.76152    0.72086    0.43953    1.00000    0.00000
 O    2    0.76397    0.46962    0.73955    1.00000    0.00000
 O    2    0.03659    0.03906    0.51283    1.00000    0.00000
 O    2    0.28146    0.29106    0.74804    1.00000    0.00000
 O    2    0.13889    0.40993    0.71437    1.00000    0.00000
 O    2    0.51736    0.16447    0.51135    1.00000    0.00000
 O    2    0.85925    0.29575    0.71761    1.00000    0.00000
 O    2    0.51025    0.43081    0.70457    1.00000    0.00000
 O    2    0.73762    0.33477    0.39304    1.00000    0.00000
 O    2    0.98440    0.64795    0.68742    1.00000    0.00000
 O    2    0.59523    0.47796    0.40245    1.00000    0.00000
 O    2    0.15230    0.72079    0.47947    1.00000    0.00000
 O    2    0.90907    0.48112    0.60949    1.00000    0.00000
 O    2    0.46014    0.37889    0.48557    1.00000    0.00000
 O    2    0.64196    0.01276    0.70324    1.00000    0.00000
 O    2    0.00425    0.17653    0.64198    1.00000    0.00000
 O    2    0.50424    0.13679    0.35638    1.00000    0.00000
 O    2    0.42094    0.91747    0.46014    1.00000    0.00000
 O    2    0.37465    0.95831    0.68370    1.00000    0.00000
 O    2    0.45824    0.34927    0.62094    1.00000    0.00000
 O    2    0.62053    0.92688    0.61662    1.00000    0.00000
 O    2    0.40446    0.09410    0.59974    1.00000    0.00000
 O    2    0.40787    0.48374    0.33371    1.00000    0.00000
 O    2    0.12740    0.69152    0.56907    1.00000    0.00000
 O    2    0.22190    0.06759    0.38128    1.00000    0.00000
 O    2    0.00503    0.40360    0.37512    1.00000    0.00000
 O    2    0.00277    0.92173    0.65530    1.00000    0.00000
 O    2    0.18636    0.02273    0.72703    1.00000    0.00000
Pd    3    0.00000    0.00000    0.00000    1.00000    0.00000
Pd    3    0.98358    0.98716    0.23259    1.00000    0.00000
Pd    3    0.16521    0.07912    0.15154    1.00000    0.00000
Pd    3    0.08333    0.16667    0.07487    1.00000    0.00000
Pd    3    0.25000    -0.00000    0.00000    1.00000    0.00000
Pd    3    0.24704    0.99048    0.23119    1.00000    0.00000
Pd    3    0.40976    0.07978    0.15139    1.00000    0.00000
Pd    3    0.33333    0.16667    0.07487    1.00000    0.00000
Pd    3    0.50000    -0.00000    0.00000    1.00000    0.00000
Pd    3    0.49345    0.98583    0.22657    1.00000    0.00000
Pd    3    0.66672    0.08165    0.15081    1.00000    0.00000
Pd    3    0.58333    0.16667    0.07487    1.00000    0.00000
Pd    3    0.75000    -0.00000    0.00000    1.00000    0.00000
Pd    3    0.73698    0.98592    0.22847    1.00000    0.00000
Pd    3    0.91043    0.07904    0.15218    1.00000    0.00000
Pd    3    0.83333    0.16667    0.07487    1.00000    0.00000
Pd    3    0.00000    0.25000    0.00000    1.00000    0.00000
Pd    3    -0.00052    0.26218    0.23148    1.00000    0.00000
Pd    3    0.16303    0.33230    0.15068    1.00000    0.00000
Pd    3    0.08333    0.41667    0.07487    1.00000    0.00000
Pd    3    0.25000    0.25000    0.00000    1.00000    0.00000
Pd    3    0.25464    0.26320    0.23257    1.00000    0.00000
Pd    3    0.41594    0.33162    0.15169    1.00000    0.00000
Pd    3    0.33333    0.41667    0.07487    1.00000    0.00000
Pd    3    0.50000    0.25000    0.00000    1.00000    0.00000
Pd    3    0.50171    0.25932    0.23128    1.00000    0.00000
Pd    3    0.66632    0.33508    0.15187    1.00000    0.00000
Pd    3    0.58333    0.41667    0.07487    1.00000    0.00000
Pd    3    0.75000    0.25000    0.00000    1.00000    0.00000
Pd    3    0.75328    0.26380    0.23421    1.00000    0.00000
Pd    3    0.91336    0.33063    0.15159    1.00000    0.00000
Pd    3    0.83333    0.41667    0.07487    1.00000    0.00000
Pd    3    0.00000    0.50000    0.00000    1.00000    0.00000
Pd    3    0.99558    0.50095    0.22618    1.00000    0.00000
Pd    3    0.16588    0.58291    0.14911    1.00000    0.00000
Pd    3    0.08333    0.66667    0.07487    1.00000    0.00000
Pd    3    0.25000    0.50000    0.00000    1.00000    0.00000
Pd    3    0.24947    0.50476    0.22464    1.00000    0.00000
Pd    3    0.41820    0.58704    0.15041    1.00000    0.00000
Pd    3    0.33333    0.66667    0.07487    1.00000    0.00000
Pd    3    0.50000    0.50000    0.00000    1.00000    0.00000
Pd    3    0.50098    0.50570    0.22977    1.00000    0.00000
Pd    3    0.66515    0.58333    0.15022    1.00000    0.00000
Pd    3    0.58333    0.66667    0.07487    1.00000    0.00000
Pd    3    0.75000    0.50000    0.00000    1.00000    0.00000
Pd    3    0.74596    0.50234    0.22658    1.00000    0.00000
Pd    3    0.91368    0.58399    0.15013    1.00000    0.00000
Pd    3    0.83333    0.66667    0.07487    1.00000    0.00000
Pd    3    0.00000    0.75000    0.00000    1.00000    0.00000
Pd    3    0.98761    0.73952    0.22615    1.00000    0.00000
Pd    3    0.16685    0.83459    0.15120    1.00000    0.00000
Pd    3    0.08333    0.91667    0.07487    1.00000    0.00000
Pd    3    0.25000    0.75000    0.00000    1.00000    0.00000
Pd    3    0.24673    0.74452    0.23072    1.00000    0.00000
Pd    3    0.41582    0.83168    0.15248    1.00000    0.00000
Pd    3    0.33333    0.91667    0.07487    1.00000    0.00000
Pd    3    0.50000    0.75000    0.00000    1.00000    0.00000
Pd    3    0.49051    0.74130    0.25378    1.00000    0.00000
Pd    3    0.66230    0.83298    0.15168    1.00000    0.00000
Pd    3    0.58333    0.91667    0.07487    1.00000    0.00000
Pd    3    0.75000    0.75000    0.00000    1.00000    0.00000
Pd    3    0.74002    0.74408    0.22703    1.00000    0.00000
Pd    3    0.91388    0.83417    0.15037    1.00000    0.00000
Pd    3    0.83333    0.91667    0.07487    1.00000    0.00000
END
