# Supplementary material for: Intentional Formation of Persistent Surface Redox Mediators by Adsorption of Polyconjugated Carbonyl Complexes to Pd Nanoparticles
Source: J Am Chem Soc. 2025 Apr 4;147(20):16885–900. doi: 10.1021/jacs.4c15874 (PMC12100725; doi:10.1021/jacs.4c15874)
Supplement: Supplementary file 2 [file ja4c15874_si_002.zip › Structures/Heterogeneous/Surface_Reactions/NonQuinones/Hydroxylation/NEB.arc]

!BIOSYM archive 3
PBC=ON

!DATE Mon Jan 01 12:00:00 2000
PBC   11.00460  11.00460  30.00000  90.00000  90.00000 120.00001 (P1)
C1       3.15674        4.93103        9.08388          1              C   0.000
C2       4.44666        4.31743        9.17558          1              C   0.000
C3       3.06226        6.35712        9.12933          1              C   0.000
C4       4.24112        7.15327        9.25647          1              C   0.000
C5       5.61710        5.11057        9.31350          1              C   0.000
C6       5.50338        6.52016        9.38480          1              C   0.000
H1       2.83781        6.49574        5.66053          1              H   0.000
H2       1.47979        4.00558        5.53473          1              H   0.000
H3       0.02153        1.56424        5.28288          1              H   0.000
H4       5.50131        1.59822        5.24513          1              H   0.000
H5      -2.68751        6.37158        5.46033          1              H   0.000
H6       4.51115        3.24669        9.36260          1              H   0.000
H7       6.55770        4.63957        9.59619          1              H   0.000
H8       2.08295        6.81447        9.29445          1              H   0.000
H9       4.14845        8.21197        9.50332          1              H   0.000
H10      2.25696        4.34925        9.30351          1              H   0.000
H11      6.37890        7.11639        9.63525          1              H   0.000
H12     -0.69161        4.69043        9.18455          1              H   0.000
O1       0.23228        4.62978        8.85551          1              O   0.000
O2       8.29221        1.49328        8.05151          1              O   0.000
O3       5.55394        1.45887        8.03616          1              O   0.000
O4       2.82794        1.60197        8.05717          1              O   0.000
O5       0.01066        1.63052        8.08246          1              O   0.000
O6      -4.07577        8.63447        8.00374          1              O   0.000
O7      -2.43022        5.52624        8.85893          1              O   0.000
O8      -1.83357        6.75039        8.81049          1              O   0.000
Pd1      5.49855        9.52969       29.95110          1              Pd  0.000
Pd2      5.47260        9.51182        6.90188          1              Pd  0.000
Pd3      1.41940        0.77689        4.52256          1              Pd  0.000
Pd4     -0.00028        1.59660        2.25390          1              Pd  0.000
Pd5     -2.74774        9.52702       29.95860          1              Pd  0.000
Pd6     -2.63767        9.47556        6.88132          1              Pd  0.000
Pd7      4.11156        0.77001        4.51140          1              Pd  0.000
Pd8      2.75109        1.60537        2.26020          1              Pd  0.000
Pd9     -0.00264        9.52931       29.95500          1              Pd  0.000
Pd10     0.06941        9.42163        6.81153          1              Pd  0.000
Pd11     6.92137        0.80737        4.49959          1              Pd  0.000
Pd12     5.49960        1.61204        2.26440          1              Pd  0.000
Pd13     2.75219        9.52616       29.95590          1              Pd  0.000
Pd14     2.74895        9.46337        6.80663          1              Pd  0.000
Pd15     9.61713        0.80296        4.52697          1              Pd  0.000
Pd16     8.25229        1.60575        2.24700          1              Pd  0.000
Pd17    -1.37205        2.38257       29.96100          1              Pd  0.000
Pd18    -1.37018        2.48483        6.91890          1              Pd  0.000
Pd19    -0.00136        3.20014        4.55777          1              Pd  0.000
Pd20    -1.38361        3.96878        2.25510          1              Pd  0.000
Pd21     1.37431        2.37751       29.96910          1              Pd  0.000
Pd22     1.42120        2.48824        6.95174          1              Pd  0.000
Pd23     2.79506        3.16305        4.56247          1              Pd  0.000
Pd24     1.37480        3.97393        2.26710          1              Pd  0.000
Pd25     4.12683        2.38352       29.98320          1              Pd  0.000
Pd26     4.18835        2.41712        6.84919          1              Pd  0.000
Pd27     5.53101        3.23743        4.61894          1              Pd  0.000
Pd28     4.12804        3.98575        2.31570          1              Pd  0.000
Pd29     6.87710        2.38161       29.97180          1              Pd  0.000
Pd30     6.92702        2.46874        6.96003          1              Pd  0.000
Pd31     8.27085        3.20236        4.61702          1              Pd  0.000
Pd32     6.87732        3.97641        2.30550          1              Pd  0.000
Pd33     8.24888        4.76141       29.95680          1              Pd  0.000
Pd34    -2.71619        4.83045        6.93812          1              Pd  0.000
Pd35    -1.34346        5.55760        4.50384          1              Pd  0.000
Pd36    -2.76859        6.35087        2.23230          1              Pd  0.000
Pd37    -0.00033        4.76513       29.95620          1              Pd  0.000
Pd38     0.04093        4.79830        6.86645          1              Pd  0.000
Pd39     1.38629        5.57981        4.51313          1              Pd  0.000
Pd40    -0.00215        6.35754        2.24070          1              Pd  0.000
Pd41     2.75406        4.75760       29.98050          1              Pd  0.000
Pd42     2.82660        4.78731        6.88967          1              Pd  0.000
Pd43     4.16593        5.58796        4.58130          1              Pd  0.000
Pd44     2.75984        6.34830        2.27370          1              Pd  0.000
Pd45     5.49801        4.76456        0.00300          1              Pd  0.000
Pd46     5.55784        4.79770        7.03629          1              Pd  0.000
Pd47     6.86730        5.56455        4.58345          1              Pd  0.000
Pd48     5.49812        6.35344        2.29020          1              Pd  0.000
Pd49     6.87143        7.14417       29.96370          1              Pd  0.000
Pd50     6.86510        7.12966        6.71281          1              Pd  0.000
Pd51    -2.72407        7.97443        4.49555          1              Pd  0.000
Pd52    -4.13740        8.73982        2.24280          1              Pd  0.000
Pd53    -1.37712        7.15265       29.93850          1              Pd  0.000
Pd54    -1.31975        7.12418        6.87696          1              Pd  0.000
Pd55     0.01675        7.94013        4.56208          1              Pd  0.000
Pd56    -1.36809        8.73734        2.24490          1              Pd  0.000
Pd57     1.37552        7.14779       29.96790          1              Pd  0.000
Pd58     1.40242        7.11952        6.85936          1              Pd  0.000
Pd59     2.76664        7.98166        4.54454          1              Pd  0.000
Pd60     1.37172        8.73487        2.25480          1              Pd  0.000
Pd61     4.12562        7.14655       29.96340          1              Pd  0.000
Pd62     4.15775        7.17124        6.97340          1              Pd  0.000
Pd63     5.48811        7.98527        4.51531          1              Pd  0.000
Pd64     4.11924        8.73734        2.24640          1              Pd  0.000
end
end

!DATE Mon Jan 01 12:00:00 2000
PBC   11.00460  11.00460  30.00000  90.00000  90.00000 120.00001 (P1)
C1       3.12992        4.97738        9.13592          1              C   0.000
C2       4.38502        4.30830        9.22763          1              C   0.000
C3       3.09970        6.40742        9.15852          1              C   0.000
C4       4.31384        7.15095        9.25340          1              C   0.000
C5       5.59568        5.04618        9.30760          1              C   0.000
C6       5.55062        6.46168        9.35354          1              C   0.000
H1       2.82137        6.47392        5.67630          1              H   0.000
H2       1.48660        4.00272        5.56418          1              H   0.000
H3       0.01363        1.56086        5.27297          1              H   0.000
H4       5.50279        1.60385        5.25118          1              H   0.000
H5      -2.69119        6.37757        5.45346          1              H   0.000
H6       4.40575        3.23589        9.41400          1              H   0.000
H7       6.52102        4.53708        9.57584          1              H   0.000
H8       2.14396        6.91008        9.32752          1              H   0.000
H9       4.27553        8.21441        9.49499          1              H   0.000
H10      2.20076        4.44261        9.35248          1              H   0.000
H11      6.45896        7.01906        9.57486          1              H   0.000
H12     -0.68024        4.87772        9.17930          1              H   0.000
O1       0.23465        4.72948        8.85195          1              O   0.000
O2       8.29049        1.50056        8.04513          1              O   0.000
O3       5.55144        1.46506        8.04459          1              O   0.000
O4       2.81927        1.60676        8.05801          1              O   0.000
O5       0.00403        1.63776        8.08401          1              O   0.000
O6      -4.08446        8.64232        7.99776          1              O   0.000
O7      -2.44160        5.53649        8.86173          1              O   0.000
O8      -1.90069        6.79010        8.80366          1              O   0.000
Pd1      5.49855        9.52969       29.95110          1              Pd  0.000
Pd2      5.46455        9.51958        6.89689          1              Pd  0.000
Pd3      1.41544        0.78187        4.52109          1              Pd  0.000
Pd4     -0.00028        1.59660        2.25390          1              Pd  0.000
Pd5     -2.74774        9.52702       29.95860          1              Pd  0.000
Pd6     -2.64867        9.48577        6.87405          1              Pd  0.000
Pd7      4.10783        0.77504        4.51563          1              Pd  0.000
Pd8      2.75109        1.60537        2.26020          1              Pd  0.000
Pd9     -0.00264        9.52931       29.95500          1              Pd  0.000
Pd10     0.06375        9.42993        6.81591          1              Pd  0.000
Pd11     6.91564        0.80671        4.49852          1              Pd  0.000
Pd12     5.49960        1.61204        2.26440          1              Pd  0.000
Pd13     2.75219        9.52616       29.95590          1              Pd  0.000
Pd14     2.74494        9.47125        6.80303          1              Pd  0.000
Pd15     9.60958        0.80601        4.52379          1              Pd  0.000
Pd16     8.25229        1.60575        2.24700          1              Pd  0.000
Pd17    -1.37205        2.38257       29.96100          1              Pd  0.000
Pd18    -1.37276        2.49842        6.92085          1              Pd  0.000
Pd19    -0.00411        3.20657        4.56092          1              Pd  0.000
Pd20    -1.38361        3.96878        2.25510          1              Pd  0.000
Pd21     1.37431        2.37751       29.96910          1              Pd  0.000
Pd22     1.41353        2.50247        6.95979          1              Pd  0.000
Pd23     2.79052        3.16777        4.56939          1              Pd  0.000
Pd24     1.37480        3.97393        2.26710          1              Pd  0.000
Pd25     4.12683        2.38352       29.98320          1              Pd  0.000
Pd26     4.18565        2.42692        6.86309          1              Pd  0.000
Pd27     5.52564        3.23833        4.61642          1              Pd  0.000
Pd28     4.12804        3.98575        2.31570          1              Pd  0.000
Pd29     6.87710        2.38161       29.97180          1              Pd  0.000
Pd30     6.92118        2.47415        6.96063          1              Pd  0.000
Pd31     8.26642        3.20420        4.61685          1              Pd  0.000
Pd32     6.87732        3.97641        2.30550          1              Pd  0.000
Pd33     8.24888        4.76141       29.95680          1              Pd  0.000
Pd34    -2.72066        4.83877        6.93800          1              Pd  0.000
Pd35    -1.34735        5.56106        4.50276          1              Pd  0.000
Pd36    -2.76859        6.35087        2.23230          1              Pd  0.000
Pd37    -0.00033        4.76513       29.95620          1              Pd  0.000
Pd38     0.03373        4.81760        6.86215          1              Pd  0.000
Pd39     1.38534        5.58113        4.51527          1              Pd  0.000
Pd40    -0.00215        6.35754        2.24070          1              Pd  0.000
Pd41     2.75406        4.75760       29.98050          1              Pd  0.000
Pd42     2.82630        4.79589        6.91391          1              Pd  0.000
Pd43     4.15930        5.58920        4.58493          1              Pd  0.000
Pd44     2.75984        6.34830        2.27370          1              Pd  0.000
Pd45     5.49801        4.76456        0.00300          1              Pd  0.000
Pd46     5.56148        4.80388        7.01710          1              Pd  0.000
Pd47     6.86350        5.56935        4.57858          1              Pd  0.000
Pd48     5.49812        6.35344        2.29020          1              Pd  0.000
Pd49     6.87143        7.14417       29.96370          1              Pd  0.000
Pd50     6.85558        7.13725        6.70794          1              Pd  0.000
Pd51    -2.73028        7.97914        4.49217          1              Pd  0.000
Pd52    -4.13740        8.73982        2.24280          1              Pd  0.000
Pd53    -1.37712        7.15265       29.93850          1              Pd  0.000
Pd54    -1.32759        7.13727        6.87779          1              Pd  0.000
Pd55     0.01070        7.94316        4.56518          1              Pd  0.000
Pd56    -1.36809        8.73734        2.24490          1              Pd  0.000
Pd57     1.37552        7.14779       29.96790          1              Pd  0.000
Pd58     1.39722        7.13066        6.86087          1              Pd  0.000
Pd59     2.76235        7.98031        4.54813          1              Pd  0.000
Pd60     1.37172        8.73487        2.25480          1              Pd  0.000
Pd61     4.12562        7.14655       29.96340          1              Pd  0.000
Pd62     4.15082        7.17669        6.97710          1              Pd  0.000
Pd63     5.48024        7.98815        4.51256          1              Pd  0.000
Pd64     4.11924        8.73734        2.24640          1              Pd  0.000
end
end

!DATE Mon Jan 01 12:00:00 2000
PBC   11.00460  11.00460  30.00000  90.00000  90.00000 120.00001 (P1)
C1       3.14542        5.00539        9.15629          1              C   0.000
C2       4.38595        4.31391        9.24664          1              C   0.000
C3       3.14037        6.43637        9.17416          1              C   0.000
C4       4.36673        7.15812        9.26473          1              C   0.000
C5       5.60971        5.03008        9.31404          1              C   0.000
C6       5.59062        6.44610        9.35743          1              C   0.000
H1       2.82872        6.47794        5.69036          1              H   0.000
H2       1.50431        4.01122        5.58192          1              H   0.000
H3       0.01505        1.56384        5.27068          1              H   0.000
H4       5.50347        1.60407        5.25157          1              H   0.000
H5      -2.69164        6.37871        5.44944          1              H   0.000
H6       4.38827        3.24121        9.43274          1              H   0.000
H7       6.52721        4.50351        9.57587          1              H   0.000
H8       2.19432        6.95621        9.34508          1              H   0.000
H9       4.35055        8.22279        9.50302          1              H   0.000
H10      2.20406        4.49146        9.37126          1              H   0.000
H11      6.51053        6.98660        9.57083          1              H   0.000
H12     -0.51015        5.20052        9.22036          1              H   0.000
O1       0.25965        4.72280        8.85195          1              O   0.000
O2       8.29252        1.50020        8.04573          1              O   0.000
O3       5.55266        1.46514        8.04538          1              O   0.000
O4       2.81968        1.60572        8.05912          1              O   0.000
O5       0.00683        1.63870        8.08113          1              O   0.000
O6      -4.07977        8.63867        7.99805          1              O   0.000
O7      -2.50615        5.56205        8.83583          1              O   0.000
O8      -1.81637        6.74395        8.80955          1              O   0.000
Pd1      5.49855        9.52969       29.95110          1              Pd  0.000
Pd2      5.46702        9.51818        6.89680          1              Pd  0.000
Pd3      1.41621        0.78189        4.52037          1              Pd  0.000
Pd4     -0.00028        1.59660        2.25390          1              Pd  0.000
Pd5     -2.74774        9.52702       29.95860          1              Pd  0.000
Pd6     -2.64540        9.48497        6.87623          1              Pd  0.000
Pd7      4.10835        0.77580        4.51676          1              Pd  0.000
Pd8      2.75109        1.60537        2.26020          1              Pd  0.000
Pd9     -0.00264        9.52931       29.95500          1              Pd  0.000
Pd10     0.06460        9.42949        6.81663          1              Pd  0.000
Pd11     6.91653        0.80662        4.49932          1              Pd  0.000
Pd12     5.49960        1.61204        2.26440          1              Pd  0.000
Pd13     2.75219        9.52616       29.95590          1              Pd  0.000
Pd14     2.74619        9.47005        6.80494          1              Pd  0.000
Pd15     9.61055        0.80617        4.52531          1              Pd  0.000
Pd16     8.25229        1.60575        2.24700          1              Pd  0.000
Pd17    -1.37205        2.38257       29.96100          1              Pd  0.000
Pd18    -1.37158        2.49955        6.92063          1              Pd  0.000
Pd19    -0.00223        3.20782        4.55957          1              Pd  0.000
Pd20    -1.38361        3.96878        2.25510          1              Pd  0.000
Pd21     1.37431        2.37751       29.96910          1              Pd  0.000
Pd22     1.41631        2.49751        6.95368          1              Pd  0.000
Pd23     2.79100        3.16933        4.57181          1              Pd  0.000
Pd24     1.37480        3.97393        2.26710          1              Pd  0.000
Pd25     4.12683        2.38352       29.98320          1              Pd  0.000
Pd26     4.18711        2.42872        6.86762          1              Pd  0.000
Pd27     5.52556        3.23849        4.61732          1              Pd  0.000
Pd28     4.12804        3.98575        2.31570          1              Pd  0.000
Pd29     6.87710        2.38161       29.97180          1              Pd  0.000
Pd30     6.92226        2.47168        6.96048          1              Pd  0.000
Pd31     8.26699        3.20334        4.61580          1              Pd  0.000
Pd32     6.87732        3.97641        2.30550          1              Pd  0.000
Pd33     8.24888        4.76141       29.95680          1              Pd  0.000
Pd34    -2.72087        4.83629        6.93261          1              Pd  0.000
Pd35    -1.34673        5.55947        4.49899          1              Pd  0.000
Pd36    -2.76859        6.35087        2.23230          1              Pd  0.000
Pd37    -0.00033        4.76513       29.95620          1              Pd  0.000
Pd38     0.03233        4.81608        6.86360          1              Pd  0.000
Pd39     1.38631        5.58115        4.51885          1              Pd  0.000
Pd40    -0.00215        6.35754        2.24070          1              Pd  0.000
Pd41     2.75406        4.75760       29.98050          1              Pd  0.000
Pd42     2.82687        4.79595        6.92762          1              Pd  0.000
Pd43     4.15838        5.59004        4.58995          1              Pd  0.000
Pd44     2.75984        6.34830        2.27370          1              Pd  0.000
Pd45     5.49801        4.76456        0.00300          1              Pd  0.000
Pd46     5.56233        4.80305        7.01645          1              Pd  0.000
Pd47     6.86300        5.56965        4.57632          1              Pd  0.000
Pd48     5.49812        6.35344        2.29020          1              Pd  0.000
Pd49     6.87143        7.14417       29.96370          1              Pd  0.000
Pd50     6.85613        7.13636        6.70519          1              Pd  0.000
Pd51    -2.72942        7.97925        4.49022          1              Pd  0.000
Pd52    -4.13740        8.73982        2.24280          1              Pd  0.000
Pd53    -1.37712        7.15265       29.93850          1              Pd  0.000
Pd54    -1.33070        7.13572        6.86325          1              Pd  0.000
Pd55     0.01319        7.94369        4.56289          1              Pd  0.000
Pd56    -1.36809        8.73734        2.24490          1              Pd  0.000
Pd57     1.37552        7.14779       29.96790          1              Pd  0.000
Pd58     1.39837        7.12956        6.86215          1              Pd  0.000
Pd59     2.76369        7.97952        4.54994          1              Pd  0.000
Pd60     1.37172        8.73487        2.25480          1              Pd  0.000
Pd61     4.12562        7.14655       29.96340          1              Pd  0.000
Pd62     4.15155        7.17591        6.98823          1              Pd  0.000
Pd63     5.48026        7.98854        4.51298          1              Pd  0.000
Pd64     4.11924        8.73734        2.24640          1              Pd  0.000
end
end

!DATE Mon Jan 01 12:00:00 2000
PBC   11.00460  11.00460  30.00000  90.00000  90.00000 120.00001 (P1)
C1       3.14299        5.02114        9.22246          1              C   0.000
C2       4.37108        4.31261        9.29734          1              C   0.000
C3       3.15596        6.45047        9.22372          1              C   0.000
C4       4.39153        7.15617        9.27829          1              C   0.000
C5       5.60622        5.01056        9.32176          1              C   0.000
C6       5.60688        6.42762        9.34910          1              C   0.000
H1       2.84427        6.47557        5.71495          1              H   0.000
H2       1.52590        4.02651        5.60700          1              H   0.000
H3       0.01614        1.56727        5.26745          1              H   0.000
H4       5.50500        1.60444        5.25253          1              H   0.000
H5      -2.69206        6.37978        5.45029          1              H   0.000
H6       4.36227        3.23994        9.48421          1              H   0.000
H7       6.52263        4.47351        9.56724          1              H   0.000
H8       2.22130        6.98908        9.39703          1              H   0.000
H9       4.39708        8.22366        9.50436          1              H   0.000
H10      2.19334        4.51998        9.43014          1              H   0.000
H11      6.53840        6.95675        9.53683          1              H   0.000
H12     -0.27649        5.47921        9.16768          1              H   0.000
O1       0.23858        4.70734        8.84370          1              O   0.000
O2       8.29366        1.50057        8.04454          1              O   0.000
O3       5.55358        1.46829        8.04798          1              O   0.000
O4       2.81945        1.60480        8.06069          1              O   0.000
O5       0.00637        1.64115        8.07827          1              O   0.000
O6      -4.07609        8.63748        8.00051          1              O   0.000
O7      -2.55269        5.58996        8.82396          1              O   0.000
O8      -1.73300        6.68301        8.82517          1              O   0.000
Pd1      5.49855        9.52969       29.95110          1              Pd  0.000
Pd2      5.46918        9.51625        6.89854          1              Pd  0.000
Pd3      1.41798        0.78157        4.52089          1              Pd  0.000
Pd4     -0.00028        1.59660        2.25390          1              Pd  0.000
Pd5     -2.74774        9.52702       29.95860          1              Pd  0.000
Pd6     -2.64148        9.48383        6.87959          1              Pd  0.000
Pd7      4.10829        0.77797        4.51971          1              Pd  0.000
Pd8      2.75109        1.60537        2.26020          1              Pd  0.000
Pd9     -0.00264        9.52931       29.95500          1              Pd  0.000
Pd10     0.06458        9.43139        6.81869          1              Pd  0.000
Pd11     6.91722        0.80594        4.49987          1              Pd  0.000
Pd12     5.49960        1.61204        2.26440          1              Pd  0.000
Pd13     2.75219        9.52616       29.95590          1              Pd  0.000
Pd14     2.74758        9.46921        6.80615          1              Pd  0.000
Pd15     9.61160        0.80477        4.52569          1              Pd  0.000
Pd16     8.25229        1.60575        2.24700          1              Pd  0.000
Pd17    -1.37205        2.38257       29.96100          1              Pd  0.000
Pd18    -1.37155        2.49836        6.91483          1              Pd  0.000
Pd19    -0.00015        3.20762        4.55341          1              Pd  0.000
Pd20    -1.38361        3.96878        2.25510          1              Pd  0.000
Pd21     1.37431        2.37751       29.96910          1              Pd  0.000
Pd22     1.41838        2.49373        6.94987          1              Pd  0.000
Pd23     2.79089        3.17236        4.57746          1              Pd  0.000
Pd24     1.37480        3.97393        2.26710          1              Pd  0.000
Pd25     4.12683        2.38352       29.98320          1              Pd  0.000
Pd26     4.18730        2.43606        6.87771          1              Pd  0.000
Pd27     5.52530        3.23956        4.61942          1              Pd  0.000
Pd28     4.12804        3.98575        2.31570          1              Pd  0.000
Pd29     6.87710        2.38161       29.97180          1              Pd  0.000
Pd30     6.92221        2.47191        6.96088          1              Pd  0.000
Pd31     8.26642        3.20332        4.61488          1              Pd  0.000
Pd32     6.87732        3.97641        2.30550          1              Pd  0.000
Pd33     8.24888        4.76141       29.95680          1              Pd  0.000
Pd34    -2.71716        4.83048        6.93699          1              Pd  0.000
Pd35    -1.34693        5.55868        4.49904          1              Pd  0.000
Pd36    -2.76859        6.35087        2.23230          1              Pd  0.000
Pd37    -0.00033        4.76513       29.95620          1              Pd  0.000
Pd38     0.03600        4.81271        6.85488          1              Pd  0.000
Pd39     1.38810        5.58110        4.52198          1              Pd  0.000
Pd40    -0.00215        6.35754        2.24070          1              Pd  0.000
Pd41     2.75406        4.75760       29.98050          1              Pd  0.000
Pd42     2.82372        4.79838        6.95799          1              Pd  0.000
Pd43     4.15635        5.58950        4.59694          1              Pd  0.000
Pd44     2.75984        6.34830        2.27370          1              Pd  0.000
Pd45     5.49801        4.76456        0.00300          1              Pd  0.000
Pd46     5.56333        4.80525        7.01324          1              Pd  0.000
Pd47     6.86303        5.57105        4.57462          1              Pd  0.000
Pd48     5.49812        6.35344        2.29020          1              Pd  0.000
Pd49     6.87143        7.14417       29.96370          1              Pd  0.000
Pd50     6.86223        7.13486        6.70718          1              Pd  0.000
Pd51    -2.72733        7.97972        4.49057          1              Pd  0.000
Pd52    -4.13740        8.73982        2.24280          1              Pd  0.000
Pd53    -1.37712        7.15265       29.93850          1              Pd  0.000
Pd54    -1.32881        7.13379        6.86280          1              Pd  0.000
Pd55     0.01415        7.94470        4.56325          1              Pd  0.000
Pd56    -1.36809        8.73734        2.24490          1              Pd  0.000
Pd57     1.37552        7.14779       29.96790          1              Pd  0.000
Pd58     1.40092        7.13142        6.86164          1              Pd  0.000
Pd59     2.76528        7.97827        4.55100          1              Pd  0.000
Pd60     1.37172        8.73487        2.25480          1              Pd  0.000
Pd61     4.12562        7.14655       29.96340          1              Pd  0.000
Pd62     4.15529        7.17610        6.99337          1              Pd  0.000
Pd63     5.48217        7.98791        4.51399          1              Pd  0.000
Pd64     4.11924        8.73734        2.24640          1              Pd  0.000
end
end

!DATE Mon Jan 01 12:00:00 2000
PBC   11.00460  11.00460  30.00000  90.00000  90.00000 120.00001 (P1)
C1       3.16085        5.04359        9.38601          1              C   0.000
C2       4.36757        4.31166        9.41247          1              C   0.000
C3       3.19628        6.46621        9.34393          1              C   0.000
C4       4.44231        7.14824        9.30734          1              C   0.000
C5       5.61608        4.97993        9.34263          1              C   0.000
C6       5.64647        6.39649        9.32884          1              C   0.000
H1       2.86653        6.46135        5.76280          1              H   0.000
H2       1.56750        4.05051        5.64428          1              H   0.000
H3       0.01428        1.57175        5.26469          1              H   0.000
H4       5.50586        1.60721        5.25424          1              H   0.000
H5      -2.69484        6.38483        5.44880          1              H   0.000
H6       4.34532        3.23902        9.59969          1              H   0.000
H7       6.53489        4.42962        9.54687          1              H   0.000
H8       2.27883        7.03156        9.52050          1              H   0.000
H9       4.48065        8.22180        9.50052          1              H   0.000
H10      2.20760        4.55429        9.59500          1              H   0.000
H11      6.59546        6.91100        9.45919          1              H   0.000
H12     -0.13082        5.53454        9.15648          1              H   0.000
O1       0.29235        4.71388        8.82246          1              O   0.000
O2       8.28963        1.50581        8.04227          1              O   0.000
O3       5.54916        1.48176        8.05229          1              O   0.000
O4       2.81374        1.61135        8.06207          1              O   0.000
O5       0.00145        1.64558        8.07641          1              O   0.000
O6      -4.07884        8.64515        7.99836          1              O   0.000
O7      -2.50552        5.55696        8.82701          1              O   0.000
O8      -1.72776        6.67645        8.82206          1              O   0.000
Pd1      5.49855        9.52969       29.95110          1              Pd  0.000
Pd2      5.46600        9.52076        6.89580          1              Pd  0.000
Pd3      1.41628        0.78436        4.51943          1              Pd  0.000
Pd4     -0.00028        1.59660        2.25390          1              Pd  0.000
Pd5     -2.74774        9.52702       29.95860          1              Pd  0.000
Pd6     -2.64300        9.49223        6.87763          1              Pd  0.000
Pd7      4.10701        0.78448        4.52420          1              Pd  0.000
Pd8      2.75109        1.60537        2.26020          1              Pd  0.000
Pd9     -0.00264        9.52931       29.95500          1              Pd  0.000
Pd10     0.06077        9.44165        6.82291          1              Pd  0.000
Pd11     6.91540        0.80671        4.50183          1              Pd  0.000
Pd12     5.49960        1.61204        2.26440          1              Pd  0.000
Pd13     2.75219        9.52616       29.95590          1              Pd  0.000
Pd14     2.74395        9.47113        6.81085          1              Pd  0.000
Pd15     9.60912        0.80528        4.52642          1              Pd  0.000
Pd16     8.25229        1.60575        2.24700          1              Pd  0.000
Pd17    -1.37205        2.38257       29.96100          1              Pd  0.000
Pd18    -1.37497        2.50163        6.91084          1              Pd  0.000
Pd19    -0.00077        3.20872        4.54883          1              Pd  0.000
Pd20    -1.38361        3.96878        2.25510          1              Pd  0.000
Pd21     1.37431        2.37751       29.96910          1              Pd  0.000
Pd22     1.41345        2.49848        6.94807          1              Pd  0.000
Pd23     2.78833        3.17678        4.58245          1              Pd  0.000
Pd24     1.37480        3.97393        2.26710          1              Pd  0.000
Pd25     4.12683        2.38352       29.98320          1              Pd  0.000
Pd26     4.18361        2.45672        6.89636          1              Pd  0.000
Pd27     5.52334        3.24347        4.62326          1              Pd  0.000
Pd28     4.12804        3.98575        2.31570          1              Pd  0.000
Pd29     6.87710        2.38161       29.97180          1              Pd  0.000
Pd30     6.91761        2.48115        6.96263          1              Pd  0.000
Pd31     8.26443        3.20466        4.61243          1              Pd  0.000
Pd32     6.87732        3.97641        2.30550          1              Pd  0.000
Pd33     8.24888        4.76141       29.95680          1              Pd  0.000
Pd34    -2.71996        4.83724        6.93219          1              Pd  0.000
Pd35    -1.34825        5.56031        4.49802          1              Pd  0.000
Pd36    -2.76859        6.35087        2.23230          1              Pd  0.000
Pd37    -0.00033        4.76513       29.95620          1              Pd  0.000
Pd38     0.03357        4.81862        6.84028          1              Pd  0.000
Pd39     1.38798        5.58354        4.51877          1              Pd  0.000
Pd40    -0.00215        6.35754        2.24070          1              Pd  0.000
Pd41     2.75406        4.75760       29.98050          1              Pd  0.000
Pd42     2.81475        4.80789        6.98982          1              Pd  0.000
Pd43     4.15202        5.59085        4.60619          1              Pd  0.000
Pd44     2.75984        6.34830        2.27370          1              Pd  0.000
Pd45     5.49801        4.76456        0.00300          1              Pd  0.000
Pd46     5.55904        4.81600        7.01214          1              Pd  0.000
Pd47     6.86219        5.57543        4.57351          1              Pd  0.000
Pd48     5.49812        6.35344        2.29020          1              Pd  0.000
Pd49     6.87143        7.14417       29.96370          1              Pd  0.000
Pd50     6.86029        7.14255        6.70522          1              Pd  0.000
Pd51    -2.72748        7.98354        4.49033          1              Pd  0.000
Pd52    -4.13740        8.73982        2.24280          1              Pd  0.000
Pd53    -1.37712        7.15265       29.93850          1              Pd  0.000
Pd54    -1.33050        7.14005        6.86312          1              Pd  0.000
Pd55     0.01198        7.94890        4.56233          1              Pd  0.000
Pd56    -1.36809        8.73734        2.24490          1              Pd  0.000
Pd57     1.37552        7.14779       29.96790          1              Pd  0.000
Pd58     1.39801        7.13871        6.85626          1              Pd  0.000
Pd59     2.76503        7.97660        4.55547          1              Pd  0.000
Pd60     1.37172        8.73487        2.25480          1              Pd  0.000
Pd61     4.12562        7.14655       29.96340          1              Pd  0.000
Pd62     4.15238        7.18010        7.00772          1              Pd  0.000
Pd63     5.47925        7.98889        4.51228          1              Pd  0.000
Pd64     4.11924        8.73734        2.24640          1              Pd  0.000
end
end

!DATE Mon Jan 01 12:00:00 2000
PBC   11.00460  11.00460  30.00000  90.00000  90.00000 120.00001 (P1)
C1       3.17929        5.06751        9.56686          1              C   0.000
C2       4.36405        4.31522        9.53085          1              C   0.000
C3       3.22752        6.48030        9.47106          1              C   0.000
C4       4.47423        7.14177        9.33771          1              C   0.000
C5       5.61588        4.95744        9.36647          1              C   0.000
C6       5.66739        6.37167        9.31397          1              C   0.000
H1       2.88343        6.44990        5.79842          1              H   0.000
H2       1.57858        4.05285        5.65325          1              H   0.000
H3       0.01243        1.57258        5.26344          1              H   0.000
H4       5.50603        1.60895        5.25576          1              H   0.000
H5      -2.69787        6.38902        5.44835          1              H   0.000
H6       4.33199        3.24193        9.71295          1              H   0.000
H7       6.53688        4.39578        9.52542          1              H   0.000
H8       2.32436        7.06765        9.64677          1              H   0.000
H9       4.53709        8.22091        9.49133          1              H   0.000
H10      2.22831        4.58562        9.79003          1              H   0.000
H11      6.62838        6.87431        9.39030          1              H   0.000
H12      0.04110        5.57423        9.13944          1              H   0.000
O1       0.36950        4.71817        8.79152          1              O   0.000
O2       8.28325        1.51119        8.04062          1              O   0.000
O3       5.54086        1.49424        8.05582          1              O   0.000
O4       2.80465        1.62052        8.06205          1              O   0.000
O5      -0.00564        1.64846        8.07348          1              O   0.000
O6      -4.08459        8.64920        7.99790          1              O   0.000
O7      -2.46719        5.52274        8.82746          1              O   0.000
O8      -1.72738        6.66354        8.82027          1              O   0.000
Pd1      5.49855        9.52969       29.95110          1              Pd  0.000
Pd2      5.46019        9.52170        6.89491          1              Pd  0.000
Pd3      1.41407        0.78465        4.51835          1              Pd  0.000
Pd4     -0.00028        1.59660        2.25390          1              Pd  0.000
Pd5     -2.74774        9.52702       29.95860          1              Pd  0.000
Pd6     -2.64719        9.49932        6.87795          1              Pd  0.000
Pd7      4.10532        0.78823        4.52888          1              Pd  0.000
Pd8      2.75109        1.60537        2.26020          1              Pd  0.000
Pd9     -0.00264        9.52931       29.95500          1              Pd  0.000
Pd10     0.05489        9.44977        6.82859          1              Pd  0.000
Pd11     6.91326        0.80673        4.50411          1              Pd  0.000
Pd12     5.49960        1.61204        2.26440          1              Pd  0.000
Pd13     2.75219        9.52616       29.95590          1              Pd  0.000
Pd14     2.73880        9.47224        6.81630          1              Pd  0.000
Pd15     9.60550        0.80471        4.52792          1              Pd  0.000
Pd16     8.25229        1.60575        2.24700          1              Pd  0.000
Pd17    -1.37205        2.38257       29.96100          1              Pd  0.000
Pd18    -1.38183        2.50420        6.90739          1              Pd  0.000
Pd19    -0.00382        3.20755        4.54314          1              Pd  0.000
Pd20    -1.38361        3.96878        2.25510          1              Pd  0.000
Pd21     1.37431        2.37751       29.96910          1              Pd  0.000
Pd22     1.40484        2.50255        6.94338          1              Pd  0.000
Pd23     2.78585        3.17637        4.57923          1              Pd  0.000
Pd24     1.37480        3.97393        2.26710          1              Pd  0.000
Pd25     4.12683        2.38352       29.98320          1              Pd  0.000
Pd26     4.17679        2.47574        6.91079          1              Pd  0.000
Pd27     5.52090        3.24652        4.62600          1              Pd  0.000
Pd28     4.12804        3.98575        2.31570          1              Pd  0.000
Pd29     6.87710        2.38161       29.97180          1              Pd  0.000
Pd30     6.91007        2.48962        6.96429          1              Pd  0.000
Pd31     8.26090        3.20500        4.60983          1              Pd  0.000
Pd32     6.87732        3.97641        2.30550          1              Pd  0.000
Pd33     8.24888        4.76141       29.95680          1              Pd  0.000
Pd34    -2.72831        4.84136        6.92619          1              Pd  0.000
Pd35    -1.35099        5.56070        4.49679          1              Pd  0.000
Pd36    -2.76859        6.35087        2.23230          1              Pd  0.000
Pd37    -0.00033        4.76513       29.95620          1              Pd  0.000
Pd38     0.02447        4.82505        6.82086          1              Pd  0.000
Pd39     1.38500        5.58651        4.50877          1              Pd  0.000
Pd40    -0.00215        6.35754        2.24070          1              Pd  0.000
Pd41     2.75406        4.75760       29.98050          1              Pd  0.000
Pd42     2.79807        4.81311        6.97664          1              Pd  0.000
Pd43     4.15007        5.59216        4.60674          1              Pd  0.000
Pd44     2.75984        6.34830        2.27370          1              Pd  0.000
Pd45     5.49801        4.76456        0.00300          1              Pd  0.000
Pd46     5.54716        4.82650        7.00966          1              Pd  0.000
Pd47     6.86045        5.57840        4.57223          1              Pd  0.000
Pd48     5.49812        6.35344        2.29020          1              Pd  0.000
Pd49     6.87143        7.14417       29.96370          1              Pd  0.000
Pd50     6.85599        7.14915        6.70213          1              Pd  0.000
Pd51    -2.72780        7.98652        4.49024          1              Pd  0.000
Pd52    -4.13740        8.73982        2.24280          1              Pd  0.000
Pd53    -1.37712        7.15265       29.93850          1              Pd  0.000
Pd54    -1.33513        7.14516        6.86656          1              Pd  0.000
Pd55     0.00824        7.95277        4.56190          1              Pd  0.000
Pd56    -1.36809        8.73734        2.24490          1              Pd  0.000
Pd57     1.37552        7.14779       29.96790          1              Pd  0.000
Pd58     1.39189        7.14573        6.84783          1              Pd  0.000
Pd59     2.76403        7.97606        4.55841          1              Pd  0.000
Pd60     1.37172        8.73487        2.25480          1              Pd  0.000
Pd61     4.12562        7.14655       29.96340          1              Pd  0.000
Pd62     4.14567        7.18059        7.01996          1              Pd  0.000
Pd63     5.47613        7.98995        4.51057          1              Pd  0.000
Pd64     4.11924        8.73734        2.24640          1              Pd  0.000
end
end

!DATE Mon Jan 01 12:00:00 2000
PBC   11.00460  11.00460  30.00000  90.00000  90.00000 120.00001 (P1)
C1       3.19781        5.09516        9.74144          1              C   0.000
C2       4.35931        4.32221        9.64057          1              C   0.000
C3       3.25409        6.49778        9.59686          1              C   0.000
C4       4.49492        7.13720        9.36884          1              C   0.000
C5       5.60788        4.93924        9.39032          1              C   0.000
C6       5.67609        6.35043        9.30320          1              C   0.000
H1       2.89776        6.44837        5.81905          1              H   0.000
H2       1.56849        4.04100        5.64287          1              H   0.000
H3       0.01082        1.57131        5.26306          1              H   0.000
H4       5.50576        1.60977        5.25702          1              H   0.000
H5      -2.70065        6.39228        5.44911          1              H   0.000
H6       4.31738        3.24851        9.81893          1              H   0.000
H7       6.52863        4.36632        9.50655          1              H   0.000
H8       2.36384        7.10353        9.77378          1              H   0.000
H9       4.57827        8.22033        9.48162          1              H   0.000
H10      2.25350        4.62141        9.99832          1              H   0.000
H11      6.64594        6.84129        9.33116          1              H   0.000
H12      0.23446        5.59926        9.10954          1              H   0.000
O1       0.49171        4.72848        8.74112          1              O   0.000
O2       8.27531        1.51591        8.03997          1              O   0.000
O3       5.53069        1.50527        8.05939          1              O   0.000
O4       2.79448        1.62930        8.06031          1              O   0.000
O5      -0.01231        1.65059        8.06867          1              O   0.000
O6      -4.09071        8.65209        7.99845          1              O   0.000
O7      -2.43035        5.48668        8.82566          1              O   0.000
O8      -1.72346        6.64491        8.81950          1              O   0.000
Pd1      5.49855        9.52969       29.95110          1              Pd  0.000
Pd2      5.45322        9.52121        6.89568          1              Pd  0.000
Pd3      1.41137        0.78349        4.51746          1              Pd  0.000
Pd4     -0.00028        1.59660        2.25390          1              Pd  0.000
Pd5     -2.74774        9.52702       29.95860          1              Pd  0.000
Pd6     -2.65196        9.50480        6.87953          1              Pd  0.000
Pd7      4.10407        0.79060        4.53300          1              Pd  0.000
Pd8      2.75109        1.60537        2.26020          1              Pd  0.000
Pd9     -0.00264        9.52931       29.95500          1              Pd  0.000
Pd10     0.04897        9.45714        6.83430          1              Pd  0.000
Pd11     6.91079        0.80680        4.50595          1              Pd  0.000
Pd12     5.49960        1.61204        2.26440          1              Pd  0.000
Pd13     2.75219        9.52616       29.95590          1              Pd  0.000
Pd14     2.73333        9.47313        6.82153          1              Pd  0.000
Pd15     9.60244        0.80390        4.53006          1              Pd  0.000
Pd16     8.25229        1.60575        2.24700          1              Pd  0.000
Pd17    -1.37205        2.38257       29.96100          1              Pd  0.000
Pd18    -1.38958        2.50612        6.90568          1              Pd  0.000
Pd19    -0.00783        3.20399        4.53659          1              Pd  0.000
Pd20    -1.38361        3.96878        2.25510          1              Pd  0.000
Pd21     1.37431        2.37751       29.96910          1              Pd  0.000
Pd22     1.39515        2.50447        6.93510          1              Pd  0.000
Pd23     2.78411        3.17387        4.57315          1              Pd  0.000
Pd24     1.37480        3.97393        2.26710          1              Pd  0.000
Pd25     4.12683        2.38352       29.98320          1              Pd  0.000
Pd26     4.16966        2.48981        6.91975          1              Pd  0.000
Pd27     5.51844        3.24823        4.62801          1              Pd  0.000
Pd28     4.12804        3.98575        2.31570          1              Pd  0.000
Pd29     6.87710        2.38161       29.97180          1              Pd  0.000
Pd30     6.90095        2.49636        6.96571          1              Pd  0.000
Pd31     8.25696        3.20459        4.60747          1              Pd  0.000
Pd32     6.87732        3.97641        2.30550          1              Pd  0.000
Pd33     8.24888        4.76141       29.95680          1              Pd  0.000
Pd34    -2.73978        4.84444        6.91975          1              Pd  0.000
Pd35    -1.35450        5.56030        4.49493          1              Pd  0.000
Pd36    -2.76859        6.35087        2.23230          1              Pd  0.000
Pd37    -0.00033        4.76513       29.95620          1              Pd  0.000
Pd38     0.00974        4.83190        6.79651          1              Pd  0.000
Pd39     1.38240        5.58953        4.49721          1              Pd  0.000
Pd40    -0.00215        6.35754        2.24070          1              Pd  0.000
Pd41     2.75406        4.75760       29.98050          1              Pd  0.000
Pd42     2.78067        4.81700        6.94942          1              Pd  0.000
Pd43     4.14854        5.59284        4.60486          1              Pd  0.000
Pd44     2.75984        6.34830        2.27370          1              Pd  0.000
Pd45     5.49801        4.76456        0.00300          1              Pd  0.000
Pd46     5.53253        4.83615        7.00877          1              Pd  0.000
Pd47     6.85874        5.58052        4.57171          1              Pd  0.000
Pd48     5.49812        6.35344        2.29020          1              Pd  0.000
Pd49     6.87143        7.14417       29.96370          1              Pd  0.000
Pd50     6.85192        7.15427        6.69911          1              Pd  0.000
Pd51    -2.72816        7.98758        4.49044          1              Pd  0.000
Pd52    -4.13740        8.73982        2.24280          1              Pd  0.000
Pd53    -1.37712        7.15265       29.93850          1              Pd  0.000
Pd54    -1.34118        7.14912        6.87099          1              Pd  0.000
Pd55     0.00404        7.95626        4.56090          1              Pd  0.000
Pd56    -1.36809        8.73734        2.24490          1              Pd  0.000
Pd57     1.37552        7.14779       29.96790          1              Pd  0.000
Pd58     1.38483        7.15195        6.83677          1              Pd  0.000
Pd59     2.76293        7.97558        4.55957          1              Pd  0.000
Pd60     1.37172        8.73487        2.25480          1              Pd  0.000
Pd61     4.12562        7.14655       29.96340          1              Pd  0.000
Pd62     4.13741        7.17947        7.02959          1              Pd  0.000
Pd63     5.47331        7.99046        4.50902          1              Pd  0.000
Pd64     4.11924        8.73734        2.24640          1              Pd  0.000
end
end

!DATE Mon Jan 01 12:00:00 2000
PBC   11.00460  11.00460  30.00000  90.00000  90.00000 120.00001 (P1)
C1       3.21429        5.12631        9.89803          1              C   0.000
C2       4.35144        4.33135        9.73861          1              C   0.000
C3       3.27889        6.51952        9.71161          1              C   0.000
C4       4.50935        7.13489        9.39820          1              C   0.000
C5       5.59277        4.92348        9.41460          1              C   0.000
C6       5.67697        6.33117        9.29629          1              C   0.000
H1       2.90960        6.45998        5.82237          1              H   0.000
H2       1.54017        4.02013        5.61718          1              H   0.000
H3       0.00932        1.56896        5.26325          1              H   0.000
H4       5.50458        1.60962        5.25780          1              H   0.000
H5      -2.70319        6.39455        5.45101          1              H   0.000
H6       4.29823        3.25820        9.91664          1              H   0.000
H7       6.51001        4.33792        9.49287          1              H   0.000
H8       2.40131        7.14192        9.89392          1              H   0.000
H9       4.60877        8.22022        9.47159          1              H   0.000
H10      2.27947        4.66574       10.20397          1              H   0.000
H11      6.65330        6.80936        9.28242          1              H   0.000
H12      0.45216        5.60204        9.06754          1              H   0.000
O1       0.67099        4.73612        8.66507          1              O   0.000
O2       8.26833        1.51973        8.03895          1              O   0.000
O3       5.52099        1.51567        8.06271          1              O   0.000
O4       2.78423        1.63577        8.05747          1              O   0.000
O5      -0.01810        1.65365        8.06620          1              O   0.000
O6      -4.09639        8.65291        8.00002          1              O   0.000
O7      -2.39481        5.45077        8.82323          1              O   0.000
O8      -1.71646        6.62506        8.82016          1              O   0.000
Pd1      5.49855        9.52969       29.95110          1              Pd  0.000
Pd2      5.44537        9.51897        6.89967          1              Pd  0.000
Pd3      1.40898        0.78042        4.51599          1              Pd  0.000
Pd4     -0.00028        1.59660        2.25390          1              Pd  0.000
Pd5     -2.74774        9.52702       29.95860          1              Pd  0.000
Pd6     -2.65677        9.50733        6.88202          1              Pd  0.000
Pd7      4.10183        0.79147        4.53603          1              Pd  0.000
Pd8      2.75109        1.60537        2.26020          1              Pd  0.000
Pd9     -0.00264        9.52931       29.95500          1              Pd  0.000
Pd10     0.04340        9.46348        6.83971          1              Pd  0.000
Pd11     6.90847        0.80651        4.50684          1              Pd  0.000
Pd12     5.49960        1.61204        2.26440          1              Pd  0.000
Pd13     2.75219        9.52616       29.95590          1              Pd  0.000
Pd14     2.72799        9.47410        6.82476          1              Pd  0.000
Pd15     9.59927        0.80233        4.53214          1              Pd  0.000
Pd16     8.25229        1.60575        2.24700          1              Pd  0.000
Pd17    -1.37205        2.38257       29.96100          1              Pd  0.000
Pd18    -1.39735        2.50795        6.90462          1              Pd  0.000
Pd19    -0.01224        3.19990        4.52875          1              Pd  0.000
Pd20    -1.38361        3.96878        2.25510          1              Pd  0.000
Pd21     1.37431        2.37751       29.96910          1              Pd  0.000
Pd22     1.38657        2.50076        6.92011          1              Pd  0.000
Pd23     2.78262        3.17151        4.56841          1              Pd  0.000
Pd24     1.37480        3.97393        2.26710          1              Pd  0.000
Pd25     4.12683        2.38352       29.98320          1              Pd  0.000
Pd26     4.16184        2.49899        6.92437          1              Pd  0.000
Pd27     5.51569        3.24955        4.62928          1              Pd  0.000
Pd28     4.12804        3.98575        2.31570          1              Pd  0.000
Pd29     6.87710        2.38161       29.97180          1              Pd  0.000
Pd30     6.89271        2.50164        6.96613          1              Pd  0.000
Pd31     8.25266        3.20349        4.60578          1              Pd  0.000
Pd32     6.87732        3.97641        2.30550          1              Pd  0.000
Pd33     8.24888        4.76141       29.95680          1              Pd  0.000
Pd34    -2.75255        4.84616        6.91433          1              Pd  0.000
Pd35    -1.35762        5.55858        4.49371          1              Pd  0.000
Pd36    -2.76859        6.35087        2.23230          1              Pd  0.000
Pd37    -0.00033        4.76513       29.95620          1              Pd  0.000
Pd38    -0.00966        4.83781        6.77219          1              Pd  0.000
Pd39     1.37933        5.59115        4.48877          1              Pd  0.000
Pd40    -0.00215        6.35754        2.24070          1              Pd  0.000
Pd41     2.75406        4.75760       29.98050          1              Pd  0.000
Pd42     2.76288        4.82115        6.92990          1              Pd  0.000
Pd43     4.14580        5.59100        4.60498          1              Pd  0.000
Pd44     2.75984        6.34830        2.27370          1              Pd  0.000
Pd45     5.49801        4.76456        0.00300          1              Pd  0.000
Pd46     5.51802        4.84362        7.00933          1              Pd  0.000
Pd47     6.85581        5.58103        4.57194          1              Pd  0.000
Pd48     5.49812        6.35344        2.29020          1              Pd  0.000
Pd49     6.87143        7.14417       29.96370          1              Pd  0.000
Pd50     6.84718        7.15801        6.69702          1              Pd  0.000
Pd51    -2.72883        7.98754        4.49100          1              Pd  0.000
Pd52    -4.13740        8.73982        2.24280          1              Pd  0.000
Pd53    -1.37712        7.15265       29.93850          1              Pd  0.000
Pd54    -1.34729        7.15312        6.87680          1              Pd  0.000
Pd55    -0.00082        7.95923        4.55971          1              Pd  0.000
Pd56    -1.36809        8.73734        2.24490          1              Pd  0.000
Pd57     1.37552        7.14779       29.96790          1              Pd  0.000
Pd58     1.37582        7.15918        6.82495          1              Pd  0.000
Pd59     2.76114        7.97595        4.55840          1              Pd  0.000
Pd60     1.37172        8.73487        2.25480          1              Pd  0.000
Pd61     4.12562        7.14655       29.96340          1              Pd  0.000
Pd62     4.12874        7.17873        7.03615          1              Pd  0.000
Pd63     5.47035        7.98974        4.50829          1              Pd  0.000
Pd64     4.11924        8.73734        2.24640          1              Pd  0.000
end
end

!DATE Mon Jan 01 12:00:00 2000
PBC   11.00460  11.00460  30.00000  90.00000  90.00000 120.00001 (P1)
C1       3.23284        5.15959       10.05044          1              C   0.000
C2       4.34158        4.34140        9.83697          1              C   0.000
C3       3.30499        6.54403        9.82429          1              C   0.000
C4       4.52293        7.13181        9.42728          1              C   0.000
C5       5.57383        4.90568        9.44137          1              C   0.000
C6       5.67320        6.30933        9.28952          1              C   0.000
H1       2.92166        6.47737        5.82038          1              H   0.000
H2       1.50466        3.99784        5.58694          1              H   0.000
H3       0.00780        1.56659        5.26378          1              H   0.000
H4       5.50313        1.60939        5.25839          1              H   0.000
H5      -2.70535        6.39651        5.45319          1              H   0.000
H6       4.27645        3.26920       10.01892          1              H   0.000
H7       6.48445        4.30623        9.48097          1              H   0.000
H8       2.44259        7.18302       10.01724          1              H   0.000
H9       4.63767        8.21775        9.46083          1              H   0.000
H10      2.30756        4.71797       10.41246          1              H   0.000
H11      6.65583        6.77286        9.23345          1              H   0.000
H12      0.68651        5.59618        9.02175          1              H   0.000
O1       0.87255        4.74039        8.58222          1              O   0.000
O2       8.26103        1.52410        8.03837          1              O   0.000
O3       5.51165        1.52552        8.06599          1              O   0.000
O4       2.77471        1.64174        8.05410          1              O   0.000
O5      -0.02394        1.65703        8.06433          1              O   0.000
O6      -4.10249        8.65298        8.00181          1              O   0.000
O7      -2.35919        5.41564        8.82025          1              O   0.000
O8      -1.71288        6.60810        8.82152          1              O   0.000
Pd1      5.49855        9.52969       29.95110          1              Pd  0.000
Pd2      5.43682        9.51717        6.90466          1              Pd  0.000
Pd3      1.40607        0.77746        4.51410          1              Pd  0.000
Pd4     -0.00028        1.59660        2.25390          1              Pd  0.000
Pd5     -2.74774        9.52702       29.95860          1              Pd  0.000
Pd6     -2.66200        9.50912        6.88511          1              Pd  0.000
Pd7      4.09976        0.79259        4.53853          1              Pd  0.000
Pd8      2.75109        1.60537        2.26020          1              Pd  0.000
Pd9     -0.00264        9.52931       29.95500          1              Pd  0.000
Pd10     0.03772        9.47012        6.84489          1              Pd  0.000
Pd11     6.90549        0.80645        4.50747          1              Pd  0.000
Pd12     5.49960        1.61204        2.26440          1              Pd  0.000
Pd13     2.75219        9.52616       29.95590          1              Pd  0.000
Pd14     2.72247        9.47596        6.82772          1              Pd  0.000
Pd15     9.59680        0.80103        4.53403          1              Pd  0.000
Pd16     8.25229        1.60575        2.24700          1              Pd  0.000
Pd17    -1.37205        2.38257       29.96100          1              Pd  0.000
Pd18    -1.40460        2.50913        6.90375          1              Pd  0.000
Pd19    -0.01693        3.19575        4.52278          1              Pd  0.000
Pd20    -1.38361        3.96878        2.25510          1              Pd  0.000
Pd21     1.37431        2.37751       29.96910          1              Pd  0.000
Pd22     1.37861        2.49398        6.90368          1              Pd  0.000
Pd23     2.78093        3.16961        4.56429          1              Pd  0.000
Pd24     1.37480        3.97393        2.26710          1              Pd  0.000
Pd25     4.12683        2.38352       29.98320          1              Pd  0.000
Pd26     4.15428        2.50636        6.92736          1              Pd  0.000
Pd27     5.51251        3.25021        4.63047          1              Pd  0.000
Pd28     4.12804        3.98575        2.31570          1              Pd  0.000
Pd29     6.87710        2.38161       29.97180          1              Pd  0.000
Pd30     6.88435        2.50646        6.96642          1              Pd  0.000
Pd31     8.24826        3.20206        4.60370          1              Pd  0.000
Pd32     6.87732        3.97641        2.30550          1              Pd  0.000
Pd33     8.24888        4.76141       29.95680          1              Pd  0.000
Pd34    -2.76358        4.84811        6.90904          1              Pd  0.000
Pd35    -1.36121        5.55717        4.49383          1              Pd  0.000
Pd36    -2.76859        6.35087        2.23230          1              Pd  0.000
Pd37    -0.00033        4.76513       29.95620          1              Pd  0.000
Pd38    -0.02658        4.84359        6.75848          1              Pd  0.000
Pd39     1.37579        5.59202        4.48305          1              Pd  0.000
Pd40    -0.00215        6.35754        2.24070          1              Pd  0.000
Pd41     2.75406        4.75760       29.98050          1              Pd  0.000
Pd42     2.74780        4.82929        6.91748          1              Pd  0.000
Pd43     4.14100        5.58811        4.60726          1              Pd  0.000
Pd44     2.75984        6.34830        2.27370          1              Pd  0.000
Pd45     5.49801        4.76456        0.00300          1              Pd  0.000
Pd46     5.50554        4.85040        7.01022          1              Pd  0.000
Pd47     6.85290        5.58139        4.57264          1              Pd  0.000
Pd48     5.49812        6.35344        2.29020          1              Pd  0.000
Pd49     6.87143        7.14417       29.96370          1              Pd  0.000
Pd50     6.84294        7.16108        6.69441          1              Pd  0.000
Pd51    -2.72975        7.98674        4.49171          1              Pd  0.000
Pd52    -4.13740        8.73982        2.24280          1              Pd  0.000
Pd53    -1.37712        7.15265       29.93850          1              Pd  0.000
Pd54    -1.35409        7.15723        6.88310          1              Pd  0.000
Pd55    -0.00618        7.96216        4.55752          1              Pd  0.000
Pd56    -1.36809        8.73734        2.24490          1              Pd  0.000
Pd57     1.37552        7.14779       29.96790          1              Pd  0.000
Pd58     1.36660        7.16806        6.81156          1              Pd  0.000
Pd59     2.75913        7.97591        4.55642          1              Pd  0.000
Pd60     1.37172        8.73487        2.25480          1              Pd  0.000
Pd61     4.12562        7.14655       29.96340          1              Pd  0.000
Pd62     4.11991        7.17902        7.04210          1              Pd  0.000
Pd63     5.46718        7.98856        4.50754          1              Pd  0.000
Pd64     4.11924        8.73734        2.24640          1              Pd  0.000
end
end

!DATE Mon Jan 01 12:00:00 2000
PBC   11.00460  11.00460  30.00000  90.00000  90.00000 120.00001 (P1)
C1       3.25104        5.19627       10.20200          1              C   0.000
C2       4.33012        4.35158        9.93886          1              C   0.000
C3       3.33353        6.57124        9.93505          1              C   0.000
C4       4.53407        7.12650        9.45408          1              C   0.000
C5       5.54864        4.88419        9.47167          1              C   0.000
C6       5.66481        6.28199        9.28122          1              C   0.000
H1       2.93363        6.50308        5.81215          1              H   0.000
H2       1.45795        3.97539        5.55351          1              H   0.000
H3       0.00620        1.56425        5.26505          1              H   0.000
H4       5.50125        1.60942        5.25893          1              H   0.000
H5      -2.70674        6.39794        5.45545          1              H   0.000
H6       4.25005        3.28204       10.13014          1              H   0.000
H7       6.45012        4.26831        9.47201          1              H   0.000
H8       2.48799        7.22845       10.14420          1              H   0.000
H9       4.66627        8.21135        9.44746          1              H   0.000
H10      2.33902        4.77981       10.62433          1              H   0.000
H11      6.65249        6.72859        9.18304          1              H   0.000
H12      0.94323        5.57989        8.97467          1              H   0.000
O1       1.08256        4.73431        8.49987          1              O   0.000
O2       8.25423        1.52864        8.03813          1              O   0.000
O3       5.50349        1.53440        8.06836          1              O   0.000
O4       2.76698        1.64527        8.05095          1              O   0.000
O5      -0.02899        1.66175        8.06235          1              O   0.000
O6      -4.10864        8.65217        8.00395          1              O   0.000
O7      -2.32101        5.38236        8.81756          1              O   0.000
O8      -1.71196        6.59468        8.82302          1              O   0.000
Pd1      5.49855        9.52969       29.95110          1              Pd  0.000
Pd2      5.42802        9.51513        6.91058          1              Pd  0.000
Pd3      1.40330        0.77433        4.51174          1              Pd  0.000
Pd4     -0.00028        1.59660        2.25390          1              Pd  0.000
Pd5     -2.74774        9.52702       29.95860          1              Pd  0.000
Pd6     -2.66724        9.50995        6.88818          1              Pd  0.000
Pd7      4.09700        0.79381        4.54054          1              Pd  0.000
Pd8      2.75109        1.60537        2.26020          1              Pd  0.000
Pd9     -0.00264        9.52931       29.95500          1              Pd  0.000
Pd10     0.03186        9.47572        6.84940          1              Pd  0.000
Pd11     6.90262        0.80659        4.50786          1              Pd  0.000
Pd12     5.49960        1.61204        2.26440          1              Pd  0.000
Pd13     2.75219        9.52616       29.95590          1              Pd  0.000
Pd14     2.71688        9.47869        6.83019          1              Pd  0.000
Pd15     9.59406        0.79963        4.53556          1              Pd  0.000
Pd16     8.25229        1.60575        2.24700          1              Pd  0.000
Pd17    -1.37205        2.38257       29.96100          1              Pd  0.000
Pd18    -1.41170        2.51019        6.90228          1              Pd  0.000
Pd19    -0.02228        3.19289        4.51900          1              Pd  0.000
Pd20    -1.38361        3.96878        2.25510          1              Pd  0.000
Pd21     1.37431        2.37751       29.96910          1              Pd  0.000
Pd22     1.37343        2.48506        6.88637          1              Pd  0.000
Pd23     2.77823        3.16795        4.56087          1              Pd  0.000
Pd24     1.37480        3.97393        2.26710          1              Pd  0.000
Pd25     4.12683        2.38352       29.98320          1              Pd  0.000
Pd26     4.14631        2.51259        6.92935          1              Pd  0.000
Pd27     5.50879        3.25133        4.63196          1              Pd  0.000
Pd28     4.12804        3.98575        2.31570          1              Pd  0.000
Pd29     6.87710        2.38161       29.97180          1              Pd  0.000
Pd30     6.87705        2.51128        6.96603          1              Pd  0.000
Pd31     8.24364        3.20036        4.60150          1              Pd  0.000
Pd32     6.87732        3.97641        2.30550          1              Pd  0.000
Pd33     8.24888        4.76141       29.95680          1              Pd  0.000
Pd34    -2.77044        4.84921        6.90442          1              Pd  0.000
Pd35    -1.36477        5.55648        4.49535          1              Pd  0.000
Pd36    -2.76859        6.35087        2.23230          1              Pd  0.000
Pd37    -0.00033        4.76513       29.95620          1              Pd  0.000
Pd38    -0.03521        4.84806        6.75639          1              Pd  0.000
Pd39     1.37089        5.59207        4.47902          1              Pd  0.000
Pd40    -0.00215        6.35754        2.24070          1              Pd  0.000
Pd41     2.75406        4.75760       29.98050          1              Pd  0.000
Pd42     2.74176        4.84134        6.90426          1              Pd  0.000
Pd43     4.13532        5.58409        4.61119          1              Pd  0.000
Pd44     2.75984        6.34830        2.27370          1              Pd  0.000
Pd45     5.49801        4.76456        0.00300          1              Pd  0.000
Pd46     5.49680        4.85694        7.01299          1              Pd  0.000
Pd47     6.84924        5.58109        4.57366          1              Pd  0.000
Pd48     5.49812        6.35344        2.29020          1              Pd  0.000
Pd49     6.87143        7.14417       29.96370          1              Pd  0.000
Pd50     6.83886        7.16411        6.69147          1              Pd  0.000
Pd51    -2.73100        7.98647        4.49227          1              Pd  0.000
Pd52    -4.13740        8.73982        2.24280          1              Pd  0.000
Pd53    -1.37712        7.15265       29.93850          1              Pd  0.000
Pd54    -1.36039        7.16114        6.88932          1              Pd  0.000
Pd55    -0.01198        7.96527        4.55461          1              Pd  0.000
Pd56    -1.36809        8.73734        2.24490          1              Pd  0.000
Pd57     1.37552        7.14779       29.96790          1              Pd  0.000
Pd58     1.35725        7.17817        6.79717          1              Pd  0.000
Pd59     2.75688        7.97664        4.55374          1              Pd  0.000
Pd60     1.37172        8.73487        2.25480          1              Pd  0.000
Pd61     4.12562        7.14655       29.96340          1              Pd  0.000
Pd62     4.11207        7.18114        7.04897          1              Pd  0.000
Pd63     5.46393        7.98729        4.50706          1              Pd  0.000
Pd64     4.11924        8.73734        2.24640          1              Pd  0.000
end
end

!DATE Mon Jan 01 12:00:00 2000
PBC   11.00460  11.00460  30.00000  90.00000  90.00000 120.00001 (P1)
C1       3.25322        5.24104       10.29267          1              C   0.000
C2       4.29688        4.36042       10.00506          1              C   0.000
C3       3.34484        6.60089        9.96283          1              C   0.000
C4       4.53390        7.11341        9.40902          1              C   0.000
C5       5.50822        4.84818        9.47762          1              C   0.000
C6       5.64639        6.23764        9.23176          1              C   0.000
H1       2.92925        6.54621        5.78220          1              H   0.000
H2       1.35296        3.99882        5.58103          1              H   0.000
H3       0.00182        1.56384        5.27395          1              H   0.000
H4       5.49700        1.61420        5.25811          1              H   0.000
H5      -2.70249        6.39510        5.45789          1              H   0.000
H6       4.19682        3.29801       10.22388          1              H   0.000
H7       6.39773        4.21542        9.48153          1              H   0.000
H8       2.52056        7.28241       10.17900          1              H   0.000
H9       4.69504        8.19461        9.39405          1              H   0.000
H10      2.36452        4.86775       10.79933          1              H   0.000
H11      6.64309        6.66656        9.13646          1              H   0.000
H12      1.20721        5.47128        8.96496          1              H   0.000
O1       1.35147        4.63549        8.47857          1              O   0.000
O2       8.24788        1.53220        8.03842          1              O   0.000
O3       5.50193        1.53162        8.06681          1              O   0.000
O4       2.77022        1.63255        8.05240          1              O   0.000
O5      -0.03384        1.66092        8.06651          1              O   0.000
O6      -4.11268        8.64810        8.00680          1              O   0.000
O7      -2.26137        5.34515        8.81398          1              O   0.000
O8      -1.71148        6.58696        8.82386          1              O   0.000
Pd1      5.49855        9.52969       29.95110          1              Pd  0.000
Pd2      5.42349        9.51379        6.91358          1              Pd  0.000
Pd3      1.39923        0.77429        4.51286          1              Pd  0.000
Pd4     -0.00028        1.59660        2.25390          1              Pd  0.000
Pd5     -2.74774        9.52702       29.95860          1              Pd  0.000
Pd6     -2.67092        9.50413        6.88684          1              Pd  0.000
Pd7      4.09242        0.79842        4.54144          1              Pd  0.000
Pd8      2.75109        1.60537        2.26020          1              Pd  0.000
Pd9     -0.00264        9.52931       29.95500          1              Pd  0.000
Pd10     0.02698        9.47185        6.85106          1              Pd  0.000
Pd11     6.89766        0.81070        4.50722          1              Pd  0.000
Pd12     5.49960        1.61204        2.26440          1              Pd  0.000
Pd13     2.75219        9.52616       29.95590          1              Pd  0.000
Pd14     2.71123        9.48174        6.82882          1              Pd  0.000
Pd15     9.59170        0.80019        4.53578          1              Pd  0.000
Pd16     8.25229        1.60575        2.24700          1              Pd  0.000
Pd17    -1.37205        2.38257       29.96100          1              Pd  0.000
Pd18    -1.41429        2.50780        6.90341          1              Pd  0.000
Pd19    -0.02734        3.19188        4.52213          1              Pd  0.000
Pd20    -1.38361        3.96878        2.25510          1              Pd  0.000
Pd21     1.37431        2.37751       29.96910          1              Pd  0.000
Pd22     1.37681        2.47131        6.88534          1              Pd  0.000
Pd23     2.76526        3.16721        4.55651          1              Pd  0.000
Pd24     1.37480        3.97393        2.26710          1              Pd  0.000
Pd25     4.12683        2.38352       29.98320          1              Pd  0.000
Pd26     4.14253        2.51012        6.93082          1              Pd  0.000
Pd27     5.50073        3.25810        4.63988          1              Pd  0.000
Pd28     4.12804        3.98575        2.31570          1              Pd  0.000
Pd29     6.87710        2.38161       29.97180          1              Pd  0.000
Pd30     6.87263        2.51300        6.96304          1              Pd  0.000
Pd31     8.23852        3.19997        4.60008          1              Pd  0.000
Pd32     6.87732        3.97641        2.30550          1              Pd  0.000
Pd33     8.24888        4.76141       29.95680          1              Pd  0.000
Pd34    -2.76180        4.84642        6.90102          1              Pd  0.000
Pd35    -1.36599        5.55816        4.50176          1              Pd  0.000
Pd36    -2.76859        6.35087        2.23230          1              Pd  0.000
Pd37    -0.00033        4.76513       29.95620          1              Pd  0.000
Pd38    -0.00823        4.83238        6.79612          1              Pd  0.000
Pd39     1.36281        5.59209        4.47461          1              Pd  0.000
Pd40    -0.00215        6.35754        2.24070          1              Pd  0.000
Pd41     2.75406        4.75760       29.98050          1              Pd  0.000
Pd42     2.76619        4.85080        6.84965          1              Pd  0.000
Pd43     4.13251        5.58383        4.60932          1              Pd  0.000
Pd44     2.75984        6.34830        2.27370          1              Pd  0.000
Pd45     5.49801        4.76456        0.00300          1              Pd  0.000
Pd46     5.50074        4.86441        7.04519          1              Pd  0.000
Pd47     6.84603        5.58132        4.57723          1              Pd  0.000
Pd48     5.49812        6.35344        2.29020          1              Pd  0.000
Pd49     6.87143        7.14417       29.96370          1              Pd  0.000
Pd50     6.84003        7.16503        6.68816          1              Pd  0.000
Pd51    -2.73184        7.98753        4.49300          1              Pd  0.000
Pd52    -4.13740        8.73982        2.24280          1              Pd  0.000
Pd53    -1.37712        7.15265       29.93850          1              Pd  0.000
Pd54    -1.35694        7.15296        6.89243          1              Pd  0.000
Pd55    -0.01535        7.96939        4.55380          1              Pd  0.000
Pd56    -1.36809        8.73734        2.24490          1              Pd  0.000
Pd57     1.37552        7.14779       29.96790          1              Pd  0.000
Pd58     1.35369        7.17698        6.79628          1              Pd  0.000
Pd59     2.75279        7.97937        4.55186          1              Pd  0.000
Pd60     1.37172        8.73487        2.25480          1              Pd  0.000
Pd61     4.12562        7.14655       29.96340          1              Pd  0.000
Pd62     4.10515        7.18562        7.05983          1              Pd  0.000
Pd63     5.46209        7.98774        4.50761          1              Pd  0.000
Pd64     4.11924        8.73734        2.24640          1              Pd  0.000
end
end

!DATE Mon Jan 01 12:00:00 2000
PBC   11.00460  11.00460  30.00000  90.00000  90.00000 120.00001 (P1)
C1       3.22578        5.24101       10.25630          1              C   0.000
C2       4.28134        4.34990       10.00221          1              C   0.000
C3       3.34010        6.60865        9.92565          1              C   0.000
C4       4.52679        7.10055        9.36713          1              C   0.000
C5       5.49029        4.81988        9.47676          1              C   0.000
C6       5.63604        6.20547        9.17868          1              C   0.000
H1       2.91617        6.54517        5.76779          1              H   0.000
H2       1.30345        4.03377        5.64839          1              H   0.000
H3      -0.00320        1.56738        5.28160          1              H   0.000
H4       5.49616        1.62015        5.25760          1              H   0.000
H5      -2.69914        6.39313        5.45574          1              H   0.000
H6       4.17181        3.29161       10.23665          1              H   0.000
H7       6.38056        4.18932        9.51254          1              H   0.000
H8       2.52493        7.29917       10.15084          1              H   0.000
H9       4.71086        8.17896        9.37878          1              H   0.000
H10      2.39685        4.91448       10.87908          1              H   0.000
H11      6.63634        6.63413        9.13400          1              H   0.000
H12      1.22360        5.33640        8.92950          1              H   0.000
O1       1.79403        4.58580        8.65792          1              O   0.000
O2       8.23951        1.53361        8.03675          1              O   0.000
O3       5.49673        1.52968        8.06347          1              O   0.000
O4       2.77215        1.62505        8.05814          1              O   0.000
O5      -0.04843        1.66232        8.08231          1              O   0.000
O6      -4.11897        8.64922        8.01185          1              O   0.000
O7      -2.22114        5.32708        8.80946          1              O   0.000
O8      -1.71436        6.58872        8.82154          1              O   0.000
Pd1      5.49855        9.52969       29.95110          1              Pd  0.000
Pd2      5.42026        9.52229        6.91581          1              Pd  0.000
Pd3      1.39608        0.78249        4.52354          1              Pd  0.000
Pd4     -0.00028        1.59660        2.25390          1              Pd  0.000
Pd5     -2.74774        9.52702       29.95860          1              Pd  0.000
Pd6     -2.68305        9.51021        6.88168          1              Pd  0.000
Pd7      4.08975        0.80528        4.54220          1              Pd  0.000
Pd8      2.75109        1.60537        2.26020          1              Pd  0.000
Pd9     -0.00264        9.52931       29.95500          1              Pd  0.000
Pd10     0.02046        9.46984        6.85225          1              Pd  0.000
Pd11     6.89388        0.81586        4.50681          1              Pd  0.000
Pd12     5.49960        1.61204        2.26440          1              Pd  0.000
Pd13     2.75219        9.52616       29.95590          1              Pd  0.000
Pd14     2.70416        9.48422        6.82739          1              Pd  0.000
Pd15     9.59021        0.80116        4.53713          1              Pd  0.000
Pd16     8.25229        1.60575        2.24700          1              Pd  0.000
Pd17    -1.37205        2.38257       29.96100          1              Pd  0.000
Pd18    -1.42204        2.51061        6.90658          1              Pd  0.000
Pd19    -0.02926        3.18970        4.51812          1              Pd  0.000
Pd20    -1.38361        3.96878        2.25510          1              Pd  0.000
Pd21     1.37431        2.37751       29.96910          1              Pd  0.000
Pd22     1.36711        2.51258        6.94142          1              Pd  0.000
Pd23     2.75653        3.17050        4.55781          1              Pd  0.000
Pd24     1.37480        3.97393        2.26710          1              Pd  0.000
Pd25     4.12683        2.38352       29.98320          1              Pd  0.000
Pd26     4.13495        2.51126        6.92890          1              Pd  0.000
Pd27     5.49348        3.26763        4.64987          1              Pd  0.000
Pd28     4.12804        3.98575        2.31570          1              Pd  0.000
Pd29     6.87710        2.38161       29.97180          1              Pd  0.000
Pd30     6.86453        2.51942        6.96375          1              Pd  0.000
Pd31     8.23372        3.20171        4.60096          1              Pd  0.000
Pd32     6.87732        3.97641        2.30550          1              Pd  0.000
Pd33     8.24888        4.76141       29.95680          1              Pd  0.000
Pd34    -2.76546        4.84926        6.89947          1              Pd  0.000
Pd35    -1.38345        5.56987        4.47517          1              Pd  0.000
Pd36    -2.76859        6.35087        2.23230          1              Pd  0.000
Pd37    -0.00033        4.76513       29.95620          1              Pd  0.000
Pd38    -0.03080        4.82643        6.76002          1              Pd  0.000
Pd39     1.35546        5.59468        4.46565          1              Pd  0.000
Pd40    -0.00215        6.35754        2.24070          1              Pd  0.000
Pd41     2.75406        4.75760       29.98050          1              Pd  0.000
Pd42     2.75108        4.85760        6.82051          1              Pd  0.000
Pd43     4.12628        5.58865        4.60669          1              Pd  0.000
Pd44     2.75984        6.34830        2.27370          1              Pd  0.000
Pd45     5.49801        4.76456        0.00300          1              Pd  0.000
Pd46     5.49393        4.88163        7.09759          1              Pd  0.000
Pd47     6.83723        5.58451        4.58127          1              Pd  0.000
Pd48     5.49812        6.35344        2.29020          1              Pd  0.000
Pd49     6.87143        7.14417       29.96370          1              Pd  0.000
Pd50     6.83573        7.16946        6.68904          1              Pd  0.000
Pd51    -2.73717        7.99523        4.49660          1              Pd  0.000
Pd52    -4.13740        8.73982        2.24280          1              Pd  0.000
Pd53    -1.37712        7.15265       29.93850          1              Pd  0.000
Pd54    -1.35812        7.15171        6.89217          1              Pd  0.000
Pd55    -0.01879        7.97541        4.55270          1              Pd  0.000
Pd56    -1.36809        8.73734        2.24490          1              Pd  0.000
Pd57     1.37552        7.14779       29.96790          1              Pd  0.000
Pd58     1.34127        7.17155        6.79929          1              Pd  0.000
Pd59     2.74805        7.98233        4.55453          1              Pd  0.000
Pd60     1.37172        8.73487        2.25480          1              Pd  0.000
Pd61     4.12562        7.14655       29.96340          1              Pd  0.000
Pd62     4.08955        7.19093        7.06549          1              Pd  0.000
Pd63     5.45991        7.99006        4.50948          1              Pd  0.000
Pd64     4.11924        8.73734        2.24640          1              Pd  0.000
end
end

!DATE Mon Jan 01 12:00:00 2000
PBC   11.00460  11.00460  30.00000  90.00000  90.00000 120.00001 (P1)
C1       3.05206        5.17579       10.01084          1              C   0.000
C2       4.25383        4.31408        9.91942          1              C   0.000
C3       3.30381        6.62698        9.83017          1              C   0.000
C4       4.51557        7.10159        9.37172          1              C   0.000
C5       5.47101        4.80470        9.50745          1              C   0.000
C6       5.62337        6.18828        9.14281          1              C   0.000
H1       2.91556        6.52823        5.77437          1              H   0.000
H2       1.31799        4.03947        5.66150          1              H   0.000
H3      -0.00350        1.56553        5.27928          1              H   0.000
H4       5.49654        1.62144        5.25761          1              H   0.000
H5      -2.69742        6.39292        5.45535          1              H   0.000
H6       4.15492        3.26836       10.20197          1              H   0.000
H7       6.36822        4.18541        9.55397          1              H   0.000
H8       2.51143        7.31838       10.11911          1              H   0.000
H9       4.71655        8.17599        9.40314          1              H   0.000
H10      2.47791        4.96602       10.92686          1              H   0.000
H11      6.62389        6.62189        9.15080          1              H   0.000
H12      1.24860        5.27300        9.02844          1              H   0.000
O1       2.04523        4.69900        8.93338          1              O   0.000
O2       8.23920        1.53521        8.03569          1              O   0.000
O3       5.49667        1.52824        8.06240          1              O   0.000
O4       2.76548        1.63305        8.06072          1              O   0.000
O5      -0.04694        1.66664        8.08594          1              O   0.000
O6      -4.12172        8.64865        8.01791          1              O   0.000
O7      -2.22304        5.32633        8.81037          1              O   0.000
O8      -1.71751        6.59145        8.82310          1              O   0.000
Pd1      5.49855        9.52969       29.95110          1              Pd  0.000
Pd2      5.41979        9.52244        6.91842          1              Pd  0.000
Pd3      1.39539        0.78230        4.52296          1              Pd  0.000
Pd4     -0.00028        1.59660        2.25390          1              Pd  0.000
Pd5     -2.74774        9.52702       29.95860          1              Pd  0.000
Pd6     -2.68579        9.51217        6.88173          1              Pd  0.000
Pd7      4.09045        0.80538        4.54340          1              Pd  0.000
Pd8      2.75109        1.60537        2.26020          1              Pd  0.000
Pd9     -0.00264        9.52931       29.95500          1              Pd  0.000
Pd10     0.01943        9.46748        6.85240          1              Pd  0.000
Pd11     6.89363        0.81574        4.50754          1              Pd  0.000
Pd12     5.49960        1.61204        2.26440          1              Pd  0.000
Pd13     2.75219        9.52616       29.95590          1              Pd  0.000
Pd14     2.70173        9.48511        6.82541          1              Pd  0.000
Pd15     9.58946        0.80158        4.53819          1              Pd  0.000
Pd16     8.25229        1.60575        2.24700          1              Pd  0.000
Pd17    -1.37205        2.38257       29.96100          1              Pd  0.000
Pd18    -1.42185        2.51461        6.90846          1              Pd  0.000
Pd19    -0.02920        3.18940        4.51647          1              Pd  0.000
Pd20    -1.38361        3.96878        2.25510          1              Pd  0.000
Pd21     1.37431        2.37751       29.96910          1              Pd  0.000
Pd22     1.36414        2.52243        6.94887          1              Pd  0.000
Pd23     2.75891        3.17368        4.55425          1              Pd  0.000
Pd24     1.37480        3.97393        2.26710          1              Pd  0.000
Pd25     4.12683        2.38352       29.98320          1              Pd  0.000
Pd26     4.13641        2.51404        6.93030          1              Pd  0.000
Pd27     5.49251        3.26930        4.65307          1              Pd  0.000
Pd28     4.12804        3.98575        2.31570          1              Pd  0.000
Pd29     6.87710        2.38161       29.97180          1              Pd  0.000
Pd30     6.86315        2.52329        6.96482          1              Pd  0.000
Pd31     8.23440        3.20238        4.60113          1              Pd  0.000
Pd32     6.87732        3.97641        2.30550          1              Pd  0.000
Pd33     8.24888        4.76141       29.95680          1              Pd  0.000
Pd34    -2.76817        4.85084        6.90197          1              Pd  0.000
Pd35    -1.38986        5.57488        4.46362          1              Pd  0.000
Pd36    -2.76859        6.35087        2.23230          1              Pd  0.000
Pd37    -0.00033        4.76513       29.95620          1              Pd  0.000
Pd38    -0.04363        4.82827        6.72715          1              Pd  0.000
Pd39     1.35837        5.59832        4.46331          1              Pd  0.000
Pd40    -0.00215        6.35754        2.24070          1              Pd  0.000
Pd41     2.75406        4.75760       29.98050          1              Pd  0.000
Pd42     2.74834        4.83594        6.80781          1              Pd  0.000
Pd43     4.13330        5.59672        4.59270          1              Pd  0.000
Pd44     2.75984        6.34830        2.27370          1              Pd  0.000
Pd45     5.49801        4.76456        0.00300          1              Pd  0.000
Pd46     5.49331        4.90177        7.12176          1              Pd  0.000
Pd47     6.83717        5.58529        4.58284          1              Pd  0.000
Pd48     5.49812        6.35344        2.29020          1              Pd  0.000
Pd49     6.87143        7.14417       29.96370          1              Pd  0.000
Pd50     6.83879        7.17207        6.68833          1              Pd  0.000
Pd51    -2.73949        7.99719        4.49690          1              Pd  0.000
Pd52    -4.13740        8.73982        2.24280          1              Pd  0.000
Pd53    -1.37712        7.15265       29.93850          1              Pd  0.000
Pd54    -1.35625        7.15044        6.89354          1              Pd  0.000
Pd55    -0.01833        7.97592        4.55306          1              Pd  0.000
Pd56    -1.36809        8.73734        2.24490          1              Pd  0.000
Pd57     1.37552        7.14779       29.96790          1              Pd  0.000
Pd58     1.33833        7.16240        6.80564          1              Pd  0.000
Pd59     2.74710        7.98247        4.55468          1              Pd  0.000
Pd60     1.37172        8.73487        2.25480          1              Pd  0.000
Pd61     4.12562        7.14655       29.96340          1              Pd  0.000
Pd62     4.07699        7.19313        7.07193          1              Pd  0.000
Pd63     5.45809        7.99054        4.51354          1              Pd  0.000
Pd64     4.11924        8.73734        2.24640          1              Pd  0.000
end
end

!DATE Mon Jan 01 12:00:00 2000
PBC   11.00460  11.00460  30.00000  90.00000  90.00000 120.00001 (P1)
C1       3.05888        5.19698        9.89754          1              C   0.000
C2       4.25634        4.31896        9.77688          1              C   0.000
C3       3.29663        6.65500        9.64620          1              C   0.000
C4       4.56783        7.14074        9.37193          1              C   0.000
C5       5.50419        4.82587        9.49318          1              C   0.000
C6       5.67584        6.22324        9.20559          1              C   0.000
H1       2.92447        6.51234        5.79345          1              H   0.000
H2       1.34236        4.04895        5.67836          1              H   0.000
H3      -0.00682        1.56393        5.27775          1              H   0.000
H4       5.49669        1.62078        5.25450          1              H   0.000
H5      -2.69832        6.39283        5.45778          1              H   0.000
H6       4.12954        3.26479       10.02064          1              H   0.000
H7       6.39392        4.20126        9.58199          1              H   0.000
H8       2.49056        7.33870        9.92100          1              H   0.000
H9       4.77161        8.20934        9.47042          1              H   0.000
H10      2.67057        5.09051       10.93293          1              H   0.000
H11      6.67808        6.64482        9.23174          1              H   0.000
H12      1.19067        5.17925        9.20664          1              H   0.000
O1       2.00529        4.65617        9.04533          1              O   0.000
O2       8.23270        1.52678        8.03504          1              O   0.000
O3       5.48814        1.52104        8.05916          1              O   0.000
O4       2.75637        1.63072        8.06094          1              O   0.000
O5      -0.05919        1.65084        8.08633          1              O   0.000
O6      -4.12472        8.64868        8.01529          1              O   0.000
O7      -2.22916        5.32491        8.81245          1              O   0.000
O8      -1.71635        6.58942        8.82334          1              O   0.000
Pd1      5.49855        9.52969       29.95110          1              Pd  0.000
Pd2      5.41303        9.51186        6.90714          1              Pd  0.000
Pd3      1.39263        0.78188        4.52282          1              Pd  0.000
Pd4     -0.00028        1.59660        2.25390          1              Pd  0.000
Pd5     -2.74774        9.52702       29.95860          1              Pd  0.000
Pd6     -2.69259        9.51083        6.87880          1              Pd  0.000
Pd7      4.08851        0.80231        4.54243          1              Pd  0.000
Pd8      2.75109        1.60537        2.26020          1              Pd  0.000
Pd9     -0.00264        9.52931       29.95500          1              Pd  0.000
Pd10     0.01341        9.46092        6.84771          1              Pd  0.000
Pd11     6.89269        0.81276        4.50619          1              Pd  0.000
Pd12     5.49960        1.61204        2.26440          1              Pd  0.000
Pd13     2.75219        9.52616       29.95590          1              Pd  0.000
Pd14     2.69325        9.48053        6.81891          1              Pd  0.000
Pd15     9.58614        0.79990        4.53709          1              Pd  0.000
Pd16     8.25229        1.60575        2.24700          1              Pd  0.000
Pd17    -1.37205        2.38257       29.96100          1              Pd  0.000
Pd18    -1.42930        2.51170        6.91109          1              Pd  0.000
Pd19    -0.03097        3.18778        4.51485          1              Pd  0.000
Pd20    -1.38361        3.96878        2.25510          1              Pd  0.000
Pd21     1.37431        2.37751       29.96910          1              Pd  0.000
Pd22     1.34906        2.52198        6.96106          1              Pd  0.000
Pd23     2.75776        3.17310        4.54984          1              Pd  0.000
Pd24     1.37480        3.97393        2.26710          1              Pd  0.000
Pd25     4.12683        2.38352       29.98320          1              Pd  0.000
Pd26     4.12833        2.50724        6.92427          1              Pd  0.000
Pd27     5.48895        3.26864        4.65340          1              Pd  0.000
Pd28     4.12804        3.98575        2.31570          1              Pd  0.000
Pd29     6.87710        2.38161       29.97180          1              Pd  0.000
Pd30     6.85724        2.51966        6.96787          1              Pd  0.000
Pd31     8.23167        3.20067        4.60145          1              Pd  0.000
Pd32     6.87732        3.97641        2.30550          1              Pd  0.000
Pd33     8.24888        4.76141       29.95680          1              Pd  0.000
Pd34    -2.77572        4.84817        6.90328          1              Pd  0.000
Pd35    -1.39695        5.57479        4.45844          1              Pd  0.000
Pd36    -2.76859        6.35087        2.23230          1              Pd  0.000
Pd37    -0.00033        4.76513       29.95620          1              Pd  0.000
Pd38    -0.05549        4.82546        6.71467          1              Pd  0.000
Pd39     1.35674        5.59778        4.45860          1              Pd  0.000
Pd40    -0.00215        6.35754        2.24070          1              Pd  0.000
Pd41     2.75406        4.75760       29.98050          1              Pd  0.000
Pd42     2.72138        4.81682        6.80571          1              Pd  0.000
Pd43     4.13565        5.60318        4.61118          1              Pd  0.000
Pd44     2.75984        6.34830        2.27370          1              Pd  0.000
Pd45     5.49801        4.76456        0.00300          1              Pd  0.000
Pd46     5.48163        4.89138        7.15579          1              Pd  0.000
Pd47     6.83078        5.58300        4.59199          1              Pd  0.000
Pd48     5.49812        6.35344        2.29020          1              Pd  0.000
Pd49     6.87143        7.14417       29.96370          1              Pd  0.000
Pd50     6.81994        7.16338        6.69981          1              Pd  0.000
Pd51    -2.74830        7.99518        4.49970          1              Pd  0.000
Pd52    -4.13740        8.73982        2.24280          1              Pd  0.000
Pd53    -1.37712        7.15265       29.93850          1              Pd  0.000
Pd54    -1.36845        7.14729        6.89029          1              Pd  0.000
Pd55    -0.02102        7.97186        4.55388          1              Pd  0.000
Pd56    -1.36809        8.73734        2.24490          1              Pd  0.000
Pd57     1.37552        7.14779       29.96790          1              Pd  0.000
Pd58     1.32693        7.15042        6.80862          1              Pd  0.000
Pd59     2.74864        7.97493        4.56801          1              Pd  0.000
Pd60     1.37172        8.73487        2.25480          1              Pd  0.000
Pd61     4.12562        7.14655       29.96340          1              Pd  0.000
Pd62     4.03963        7.17922        7.18946          1              Pd  0.000
Pd63     5.45277        7.98940        4.52079          1              Pd  0.000
Pd64     4.11924        8.73734        2.24640          1              Pd  0.000
end
end

!DATE Mon Jan 01 12:00:00 2000
PBC   11.00460  11.00460  30.00000  90.00000  90.00000 120.00001 (P1)
C1       3.09081        5.22238        9.80318          1              C   0.000
C2       4.28360        4.34819        9.61340          1              C   0.000
C3       3.29984        6.68055        9.49469          1              C   0.000
C4       4.60783        7.19665        9.42409          1              C   0.000
C5       5.55192        4.88635        9.45665          1              C   0.000
C6       5.72256        6.30353        9.32731          1              C   0.000
H1       2.93641        6.51465        5.81910          1              H   0.000
H2       1.34798        4.04925        5.68000          1              H   0.000
H3      -0.00976        1.56082        5.27733          1              H   0.000
H4       5.49545        1.61362        5.25073          1              H   0.000
H5      -2.70404        6.38935        5.46136          1              H   0.000
H6       4.15270        3.28476        9.81192          1              H   0.000
H7       6.43639        4.25892        9.57161          1              H   0.000
H8       2.47366        7.34499        9.75734          1              H   0.000
H9       4.78687        8.26283        9.56574          1              H   0.000
H10      2.84865        5.17091       10.89163          1              H   0.000
H11      6.72702        6.71821        9.36375          1              H   0.000
H12      1.16358        5.13732        9.34152          1              H   0.000
O1       1.97326        4.63503        9.11302          1              O   0.000
O2       8.22588        1.51176        8.03576          1              O   0.000
O3       5.47906        1.50608        8.05558          1              O   0.000
O4       2.74645        1.61973        8.05806          1              O   0.000
O5      -0.07207        1.63075        8.08572          1              O   0.000
O6      -4.13229        8.64448        8.00672          1              O   0.000
O7      -2.24031        5.32527        8.81465          1              O   0.000
O8      -1.70951        6.58348        8.82192          1              O   0.000
Pd1      5.49855        9.52969       29.95110          1              Pd  0.000
Pd2      5.40398        9.49789        6.89256          1              Pd  0.000
Pd3      1.38942        0.77939        4.52218          1              Pd  0.000
Pd4     -0.00028        1.59660        2.25390          1              Pd  0.000
Pd5     -2.74774        9.52702       29.95860          1              Pd  0.000
Pd6     -2.70146        9.50174        6.87346          1              Pd  0.000
Pd7      4.08541        0.79496        4.53788          1              Pd  0.000
Pd8      2.75109        1.60537        2.26020          1              Pd  0.000
Pd9     -0.00264        9.52931       29.95500          1              Pd  0.000
Pd10     0.00750        9.44953        6.84016          1              Pd  0.000
Pd11     6.89248        0.80694        4.50488          1              Pd  0.000
Pd12     5.49960        1.61204        2.26440          1              Pd  0.000
Pd13     2.75219        9.52616       29.95590          1              Pd  0.000
Pd14     2.68732        9.46764        6.81575          1              Pd  0.000
Pd15     9.58348        0.79560        4.53510          1              Pd  0.000
Pd16     8.25229        1.60575        2.24700          1              Pd  0.000
Pd17    -1.37205        2.38257       29.96100          1              Pd  0.000
Pd18    -1.43822        2.50304        6.91411          1              Pd  0.000
Pd19    -0.03483        3.18450        4.51569          1              Pd  0.000
Pd20    -1.38361        3.96878        2.25510          1              Pd  0.000
Pd21     1.37431        2.37751       29.96910          1              Pd  0.000
Pd22     1.33504        2.51704        6.97185          1              Pd  0.000
Pd23     2.75391        3.16881        4.54644          1              Pd  0.000
Pd24     1.37480        3.97393        2.26710          1              Pd  0.000
Pd25     4.12683        2.38352       29.98320          1              Pd  0.000
Pd26     4.11718        2.48532        6.90977          1              Pd  0.000
Pd27     5.48535        3.25966        4.64706          1              Pd  0.000
Pd28     4.12804        3.98575        2.31570          1              Pd  0.000
Pd29     6.87710        2.38161       29.97180          1              Pd  0.000
Pd30     6.85160        2.50631        6.96983          1              Pd  0.000
Pd31     8.22822        3.19623        4.60249          1              Pd  0.000
Pd32     6.87732        3.97641        2.30550          1              Pd  0.000
Pd33     8.24888        4.76141       29.95680          1              Pd  0.000
Pd34    -2.78508        4.84048        6.90656          1              Pd  0.000
Pd35    -1.40233        5.57107        4.45898          1              Pd  0.000
Pd36    -2.76859        6.35087        2.23230          1              Pd  0.000
Pd37    -0.00033        4.76513       29.95620          1              Pd  0.000
Pd38    -0.06303        4.81895        6.71695          1              Pd  0.000
Pd39     1.35259        5.59382        4.45413          1              Pd  0.000
Pd40    -0.00215        6.35754        2.24070          1              Pd  0.000
Pd41     2.75406        4.75760       29.98050          1              Pd  0.000
Pd42     2.69918        4.80249        6.79997          1              Pd  0.000
Pd43     4.13473        5.60399        4.63029          1              Pd  0.000
Pd44     2.75984        6.34830        2.27370          1              Pd  0.000
Pd45     5.49801        4.76456        0.00300          1              Pd  0.000
Pd46     5.45674        4.84935        7.15280          1              Pd  0.000
Pd47     6.82377        5.57474        4.60006          1              Pd  0.000
Pd48     5.49812        6.35344        2.29020          1              Pd  0.000
Pd49     6.87143        7.14417       29.96370          1              Pd  0.000
Pd50     6.79131        7.13973        6.71860          1              Pd  0.000
Pd51    -2.75824        7.98810        4.50504          1              Pd  0.000
Pd52    -4.13740        8.73982        2.24280          1              Pd  0.000
Pd53    -1.37712        7.15265       29.93850          1              Pd  0.000
Pd54    -1.38128        7.13993        6.88518          1              Pd  0.000
Pd55    -0.02557        7.96529        4.55122          1              Pd  0.000
Pd56    -1.36809        8.73734        2.24490          1              Pd  0.000
Pd57     1.37552        7.14779       29.96790          1              Pd  0.000
Pd58     1.32095        7.13951        6.79949          1              Pd  0.000
Pd59     2.75073        7.96713        4.57348          1              Pd  0.000
Pd60     1.37172        8.73487        2.25480          1              Pd  0.000
Pd61     4.12562        7.14655       29.96340          1              Pd  0.000
Pd62     4.00865        7.15524        7.30554          1              Pd  0.000
Pd63     5.45140        7.98483        4.52345          1              Pd  0.000
Pd64     4.11924        8.73734        2.24640          1              Pd  0.000
end
end

!DATE Mon Jan 01 12:00:00 2000
PBC   11.00460  11.00460  30.00000  90.00000  90.00000 120.00001 (P1)
C1       3.15299        5.23355        9.72721          1              C   0.000
C2       4.35467        4.39196        9.43543          1              C   0.000
C3       3.31551        6.69703        9.41002          1              C   0.000
C4       4.61889        7.25046        9.46383          1              C   0.000
C5       5.62697        4.97418        9.42598          1              C   0.000
C6       5.75799        6.39780        9.43995          1              C   0.000
H1       2.93443        6.51432        5.84359          1              H   0.000
H2       1.33667        4.04447        5.67292          1              H   0.000
H3      -0.01374        1.55751        5.27803          1              H   0.000
H4       5.49026        1.60404        5.24645          1              H   0.000
H5      -2.71540        6.38221        5.46590          1              H   0.000
H6       4.24289        3.31921        9.59683          1              H   0.000
H7       6.51496        4.35867        9.57288          1              H   0.000
H8       2.45926        7.33217        9.64962          1              H   0.000
H9       4.75717        8.31933        9.62775          1              H   0.000
H10      3.02751        5.18545       10.83596          1              H   0.000
H11      6.75006        6.83296        9.53619          1              H   0.000
H12      1.19458        5.09192        9.44652          1              H   0.000
O1       1.99823        4.61998        9.14611          1              O   0.000
O2       8.21635        1.50132        8.04050          1              O   0.000
O3       5.46427        1.48863        8.05053          1              O   0.000
O4       2.73759        1.60816        8.05250          1              O   0.000
O5      -0.08201        1.62104        8.08728          1              O   0.000
O6      -4.14435        8.63977        7.99901          1              O   0.000
O7      -2.24927        5.32729        8.81741          1              O   0.000
O8      -1.69693        6.57556        8.81935          1              O   0.000
Pd1      5.49855        9.52969       29.95110          1              Pd  0.000
Pd2      5.39891        9.49427        6.88046          1              Pd  0.000
Pd3      1.38548        0.77686        4.52016          1              Pd  0.000
Pd4     -0.00028        1.59660        2.25390          1              Pd  0.000
Pd5     -2.74774        9.52702       29.95860          1              Pd  0.000
Pd6     -2.71328        9.49067        6.86678          1              Pd  0.000
Pd7      4.07997        0.78622        4.52868          1              Pd  0.000
Pd8      2.75109        1.60537        2.26020          1              Pd  0.000
Pd9     -0.00264        9.52931       29.95500          1              Pd  0.000
Pd10    -0.00211        9.43624        6.83083          1              Pd  0.000
Pd11     6.89007        0.80149        4.50324          1              Pd  0.000
Pd12     5.49960        1.61204        2.26440          1              Pd  0.000
Pd13     2.75219        9.52616       29.95590          1              Pd  0.000
Pd14     2.67896        9.45985        6.81375          1              Pd  0.000
Pd15     9.57975        0.79147        4.53351          1              Pd  0.000
Pd16     8.25229        1.60575        2.24700          1              Pd  0.000
Pd17    -1.37205        2.38257       29.96100          1              Pd  0.000
Pd18     9.55512        2.49523        6.91816          1              Pd  0.000
Pd19    -0.04040        3.18176        4.51701          1              Pd  0.000
Pd20    -1.38361        3.96878        2.25510          1              Pd  0.000
Pd21     1.37431        2.37751       29.96910          1              Pd  0.000
Pd22     1.32333        2.51483        6.97947          1              Pd  0.000
Pd23     2.74825        3.16549        4.54535          1              Pd  0.000
Pd24     1.37480        3.97393        2.26710          1              Pd  0.000
Pd25     4.12683        2.38352       29.98320          1              Pd  0.000
Pd26     4.10346        2.45868        6.88504          1              Pd  0.000
Pd27     5.48137        3.25135        4.64338          1              Pd  0.000
Pd28     4.12804        3.98575        2.31570          1              Pd  0.000
Pd29     6.87710        2.38161       29.97180          1              Pd  0.000
Pd30     6.84124        2.49100        6.96957          1              Pd  0.000
Pd31     8.22335        3.19180        4.60495          1              Pd  0.000
Pd32     6.87732        3.97641        2.30550          1              Pd  0.000
Pd33     8.24888        4.76141       29.95680          1              Pd  0.000
Pd34     8.20727        4.83109        6.91178          1              Pd  0.000
Pd35    -1.40738        5.56670        4.46105          1              Pd  0.000
Pd36    -2.76859        6.35087        2.23230          1              Pd  0.000
Pd37    -0.00033        4.76513       29.95620          1              Pd  0.000
Pd38    -0.07077        4.81268        6.72298          1              Pd  0.000
Pd39     1.34840        5.58979        4.45327          1              Pd  0.000
Pd40    -0.00215        6.35754        2.24070          1              Pd  0.000
Pd41     2.75406        4.75760       29.98050          1              Pd  0.000
Pd42     2.68026        4.79627        6.79995          1              Pd  0.000
Pd43     4.13325        5.59975        4.64737          1              Pd  0.000
Pd44     2.75984        6.34830        2.27370          1              Pd  0.000
Pd45     5.49801        4.76456        0.00300          1              Pd  0.000
Pd46     5.42155        4.81614        7.18179          1              Pd  0.000
Pd47     6.81642        5.56396        4.60608          1              Pd  0.000
Pd48     5.49812        6.35344        2.29020          1              Pd  0.000
Pd49     6.87143        7.14417       29.96370          1              Pd  0.000
Pd50     6.77052        7.11527        6.73389          1              Pd  0.000
Pd51    -2.76735        7.98015        4.50878          1              Pd  0.000
Pd52    -4.13740        8.73982        2.24280          1              Pd  0.000
Pd53    -1.37712        7.15265       29.93850          1              Pd  0.000
Pd54    -1.39313        7.13139        6.88037          1              Pd  0.000
Pd55    -0.02987        7.95779        4.54729          1              Pd  0.000
Pd56    -1.36809        8.73734        2.24490          1              Pd  0.000
Pd57     1.37552        7.14779       29.96790          1              Pd  0.000
Pd58     1.31540        7.13285        6.79663          1              Pd  0.000
Pd59     2.75003        7.96244        4.57276          1              Pd  0.000
Pd60     1.37172        8.73487        2.25480          1              Pd  0.000
Pd61     4.12562        7.14655       29.96340          1              Pd  0.000
Pd62     4.00847        7.15238        7.31663          1              Pd  0.000
Pd63     5.45017        7.97927        4.52672          1              Pd  0.000
Pd64     4.11924        8.73734        2.24640          1              Pd  0.000
end
end

!DATE Mon Jan 01 12:00:00 2000
PBC   11.00460  11.00460  30.00000  90.00000  90.00000 120.00001 (P1)
C1       3.24671        5.23062        9.67520          1              C   0.000
C2       4.47084        4.44281        9.30945          1              C   0.000
C3       3.34610        6.70019        9.36073          1              C   0.000
C4       4.62484        7.30315        9.48402          1              C   0.000
C5       5.72589        5.07855        9.42126          1              C   0.000
C6       5.79282        6.49745        9.53162          1              C   0.000
H1       2.90702        6.49809        5.85396          1              H   0.000
H2       1.31683        4.03869        5.66798          1              H   0.000
H3      -0.01801        1.55421        5.28109          1              H   0.000
H4       5.48471        1.59740        5.24329          1              H   0.000
H5      -2.72702        6.37510        5.46876          1              H   0.000
H6       4.40042        3.36553        9.46586          1              H   0.000
H7       6.62723        4.49054        9.59069          1              H   0.000
H8       2.45695        7.29708        9.57897          1              H   0.000
H9       4.71077        8.37613        9.65608          1              H   0.000
H10      3.18635        5.17032       10.78752          1              H   0.000
H11      6.75881        6.96792        9.70304          1              H   0.000
H12      1.28285        5.01056        9.50123          1              H   0.000
O1       2.08873        4.58256        9.14591          1              O   0.000
O2       8.20809        1.49602        8.04473          1              O   0.000
O3       5.45396        1.47648        8.04415          1              O   0.000
O4       2.73447        1.60162        8.04725          1              O   0.000
O5      -0.08718        1.61809        8.09454          1              O   0.000
O6      -4.15139        8.63767        7.99398          1              O   0.000
O7      -2.22562        5.31818        8.81467          1              O   0.000
O8      -1.68684        6.57111        8.81596          1              O   0.000
Pd1      5.49855        9.52969       29.95110          1              Pd  0.000
Pd2      5.39698        9.49592        6.87562          1              Pd  0.000
Pd3      1.38120        0.77535        4.51851          1              Pd  0.000
Pd4     -0.00028        1.59660        2.25390          1              Pd  0.000
Pd5     -2.74774        9.52702       29.95860          1              Pd  0.000
Pd6     -2.72074        9.48489        6.86145          1              Pd  0.000
Pd7      4.07547        0.78124        4.52208          1              Pd  0.000
Pd8      2.75109        1.60537        2.26020          1              Pd  0.000
Pd9     -0.00264        9.52931       29.95500          1              Pd  0.000
Pd10    -0.01011        9.42776        6.82410          1              Pd  0.000
Pd11     6.88657        0.79824        4.50218          1              Pd  0.000
Pd12     5.49960        1.61204        2.26440          1              Pd  0.000
Pd13     2.75219        9.52616       29.95590          1              Pd  0.000
Pd14     2.67229        9.45718        6.81234          1              Pd  0.000
Pd15     9.57644        0.78845        4.53252          1              Pd  0.000
Pd16     8.25229        1.60575        2.24700          1              Pd  0.000
Pd17    -1.37205        2.38257       29.96100          1              Pd  0.000
Pd18     9.54859        2.48882        6.92316          1              Pd  0.000
Pd19    -0.04533        3.17901        4.51869          1              Pd  0.000
Pd20    -1.38361        3.96878        2.25510          1              Pd  0.000
Pd21     1.37431        2.37751       29.96910          1              Pd  0.000
Pd22     1.31580        2.51258        6.98419          1              Pd  0.000
Pd23     2.74283        3.16406        4.54567          1              Pd  0.000
Pd24     1.37480        3.97393        2.26710          1              Pd  0.000
Pd25     4.12683        2.38352       29.98320          1              Pd  0.000
Pd26     4.09539        2.44543        6.86763          1              Pd  0.000
Pd27     5.47833        3.24698        4.64309          1              Pd  0.000
Pd28     4.12804        3.98575        2.31570          1              Pd  0.000
Pd29     6.87710        2.38161       29.97180          1              Pd  0.000
Pd30     6.83334        2.48239        6.96826          1              Pd  0.000
Pd31     8.21957        3.18832        4.60634          1              Pd  0.000
Pd32     6.87732        3.97641        2.30550          1              Pd  0.000
Pd33     8.24888        4.76141       29.95680          1              Pd  0.000
Pd34     8.20177        4.82454        6.91264          1              Pd  0.000
Pd35    -1.40996        5.56395        4.46273          1              Pd  0.000
Pd36    -2.76859        6.35087        2.23230          1              Pd  0.000
Pd37    -0.00033        4.76513       29.95620          1              Pd  0.000
Pd38    -0.07530        4.80796        6.73021          1              Pd  0.000
Pd39     1.34627        5.58655        4.45507          1              Pd  0.000
Pd40    -0.00215        6.35754        2.24070          1              Pd  0.000
Pd41     2.75406        4.75760       29.98050          1              Pd  0.000
Pd42     2.67107        4.79485        6.80483          1              Pd  0.000
Pd43     4.13076        5.59506        4.65673          1              Pd  0.000
Pd44     2.75984        6.34830        2.27370          1              Pd  0.000
Pd45     5.49801        4.76456        0.00300          1              Pd  0.000
Pd46     5.40232        4.80299        7.20883          1              Pd  0.000
Pd47     6.81279        5.55729        4.60623          1              Pd  0.000
Pd48     5.49812        6.35344        2.29020          1              Pd  0.000
Pd49     6.87143        7.14417       29.96370          1              Pd  0.000
Pd50     6.76651        7.10228        6.73781          1              Pd  0.000
Pd51    -2.77186        7.97534        4.50843          1              Pd  0.000
Pd52    -4.13740        8.73982        2.24280          1              Pd  0.000
Pd53    -1.37712        7.15265       29.93850          1              Pd  0.000
Pd54    -1.39979        7.12608        6.87624          1              Pd  0.000
Pd55    -0.03206        7.95268        4.54417          1              Pd  0.000
Pd56    -1.36809        8.73734        2.24490          1              Pd  0.000
Pd57     1.37552        7.14779       29.96790          1              Pd  0.000
Pd58     1.31049        7.12993        6.80061          1              Pd  0.000
Pd59     2.74765        7.95963        4.57208          1              Pd  0.000
Pd60     1.37172        8.73487        2.25480          1              Pd  0.000
Pd61     4.12562        7.14655       29.96340          1              Pd  0.000
Pd62     4.01707        7.15614        7.28722          1              Pd  0.000
Pd63     5.44762        7.97483        4.53074          1              Pd  0.000
Pd64     4.11924        8.73734        2.24640          1              Pd  0.000
end
end

!DATE Mon Jan 01 12:00:00 2000
PBC   11.00460  11.00460  30.00000  90.00000  90.00000 120.00001 (P1)
C1       3.31277        5.19152        9.66841          1              C   0.000
C2       4.57880        4.47110        9.29900          1              C   0.000
C3       3.33158        6.66151        9.33184          1              C   0.000
C4       4.56851        7.33765        9.49767          1              C   0.000
C5       5.79007        5.18460        9.45225          1              C   0.000
C6       5.77196        6.59704        9.60807          1              C   0.000
H1       2.86586        6.46490        5.86187          1              H   0.000
H2       1.30126        4.03244        5.67756          1              H   0.000
H3      -0.01259        1.55232        5.27463          1              H   0.000
H4       5.48654        1.58959        5.24985          1              H   0.000
H5      -2.72800        6.36968        5.46945          1              H   0.000
H6       4.57693        3.39261        9.46707          1              H   0.000
H7       6.72326        4.65133        9.62082          1              H   0.000
H8       2.40366        7.20623        9.52554          1              H   0.000
H9       4.58292        8.41485        9.66308          1              H   0.000
H10      3.26225        5.14277       10.78187          1              H   0.000
H11      6.70012        7.11964        9.82934          1              H   0.000
H12      1.36371        4.85102        9.52339          1              H   0.000
O1       2.18874        4.47995        9.14819          1              O   0.000
O2       8.20270        1.47896        8.05003          1              O   0.000
O3       5.44709        1.46179        8.04599          1              O   0.000
O4       2.73027        1.59020        8.04550          1              O   0.000
O5      -0.09080        1.60474        8.09436          1              O   0.000
O6      -4.15548        8.62236        7.99644          1              O   0.000
O7      -2.21779        5.32690        8.81674          1              O   0.000
O8      -1.58288        6.53358        8.80182          1              O   0.000
Pd1      5.49855        9.52969       29.95110          1              Pd  0.000
Pd2      5.39258        9.48052        6.87877          1              Pd  0.000
Pd3      1.38050        0.76711        4.51756          1              Pd  0.000
Pd4     -0.00028        1.59660        2.25390          1              Pd  0.000
Pd5     -2.74774        9.52702       29.95860          1              Pd  0.000
Pd6     -2.72353        9.47234        6.86600          1              Pd  0.000
Pd7      4.07457        0.77647        4.52346          1              Pd  0.000
Pd8      2.75109        1.60537        2.26020          1              Pd  0.000
Pd9     -0.00264        9.52931       29.95500          1              Pd  0.000
Pd10    -0.01589        9.41650        6.82172          1              Pd  0.000
Pd11     6.88523        0.79220        4.50330          1              Pd  0.000
Pd12     5.49960        1.61204        2.26440          1              Pd  0.000
Pd13     2.75219        9.52616       29.95590          1              Pd  0.000
Pd14     2.66719        9.44411        6.81171          1              Pd  0.000
Pd15     9.57555        0.78179        4.53479          1              Pd  0.000
Pd16     8.25229        1.60575        2.24700          1              Pd  0.000
Pd17    -1.37205        2.38257       29.96100          1              Pd  0.000
Pd18     9.54239        2.47514        6.92742          1              Pd  0.000
Pd19    -0.04923        3.17344        4.51829          1              Pd  0.000
Pd20    -1.38361        3.96878        2.25510          1              Pd  0.000
Pd21     1.37431        2.37751       29.96910          1              Pd  0.000
Pd22     1.31119        2.49203        6.97487          1              Pd  0.000
Pd23     2.73972        3.15802        4.54625          1              Pd  0.000
Pd24     1.37480        3.97393        2.26710          1              Pd  0.000
Pd25     4.12683        2.38352       29.98320          1              Pd  0.000
Pd26     4.09300        2.43866        6.87317          1              Pd  0.000
Pd27     5.47558        3.23968        4.64706          1              Pd  0.000
Pd28     4.12804        3.98575        2.31570          1              Pd  0.000
Pd29     6.87710        2.38161       29.97180          1              Pd  0.000
Pd30     6.82936        2.47061        6.97490          1              Pd  0.000
Pd31     8.21647        3.18108        4.61016          1              Pd  0.000
Pd32     6.87732        3.97641        2.30550          1              Pd  0.000
Pd33     8.24888        4.76141       29.95680          1              Pd  0.000
Pd34     8.20290        4.81624        6.92029          1              Pd  0.000
Pd35    -1.41000        5.55600        4.46296          1              Pd  0.000
Pd36    -2.76859        6.35087        2.23230          1              Pd  0.000
Pd37    -0.00033        4.76513       29.95620          1              Pd  0.000
Pd38    -0.07364        4.79321        6.73614          1              Pd  0.000
Pd39     1.34711        5.57890        4.45751          1              Pd  0.000
Pd40    -0.00215        6.35754        2.24070          1              Pd  0.000
Pd41     2.75406        4.75760       29.98050          1              Pd  0.000
Pd42     2.67240        4.77889        6.81442          1              Pd  0.000
Pd43     4.12853        5.58759        4.66209          1              Pd  0.000
Pd44     2.75984        6.34830        2.27370          1              Pd  0.000
Pd45     5.49801        4.76456        0.00300          1              Pd  0.000
Pd46     5.41008        4.79542        7.21682          1              Pd  0.000
Pd47     6.81255        5.54866        4.60477          1              Pd  0.000
Pd48     5.49812        6.35344        2.29020          1              Pd  0.000
Pd49     6.87143        7.14417       29.96370          1              Pd  0.000
Pd50     6.76788        7.09205        6.73166          1              Pd  0.000
Pd51    -2.77219        7.96867        4.50438          1              Pd  0.000
Pd52    -4.13740        8.73982        2.24280          1              Pd  0.000
Pd53    -1.37712        7.15265       29.93850          1              Pd  0.000
Pd54    -1.40506        7.11532        6.85805          1              Pd  0.000
Pd55    -0.02956        7.94662        4.53895          1              Pd  0.000
Pd56    -1.36809        8.73734        2.24490          1              Pd  0.000
Pd57     1.37552        7.14779       29.96790          1              Pd  0.000
Pd58     1.30479        7.11723        6.80439          1              Pd  0.000
Pd59     2.74617        7.95292        4.57147          1              Pd  0.000
Pd60     1.37172        8.73487        2.25480          1              Pd  0.000
Pd61     4.12562        7.14655       29.96340          1              Pd  0.000
Pd62     4.01720        7.13952        7.26623          1              Pd  0.000
Pd63     5.44499        7.96740        4.53178          1              Pd  0.000
Pd64     4.11924        8.73734        2.24640          1              Pd  0.000
end
end
