# Supplementary material for: Intentional Formation of Persistent Surface Redox Mediators by Adsorption of Polyconjugated Carbonyl Complexes to Pd Nanoparticles
Source: J Am Chem Soc. 2025 Apr 4;147(20):16885–900. doi: 10.1021/jacs.4c15874 (PMC12100725; doi:10.1021/jacs.4c15874)
Supplement: Supplementary file 2 [file ja4c15874_si_002.zip › Structures/Heterogeneous/Surface_Reactions/NonQuinones/Oxygenation/NEB.arc]

!BIOSYM archive 3
PBC=ON

!DATE Mon Jan 01 12:00:00 2000
PBC   11.00460  11.00460  30.00000  90.00000  90.00000 120.00001 (P1)
C1       3.45154        4.95129        9.34897          1              C   0.000
C2       4.76967        4.40550        9.32510          1              C   0.000
C3       3.27311        6.36673        9.32865          1              C   0.000
C4       4.40512        7.22660        9.34208          1              C   0.000
C5       5.88747        5.26865        9.38353          1              C   0.000
C6       5.69987        6.66646        9.44761          1              C   0.000
H1       2.78483        6.47159        5.67256          1              H   0.000
H2       1.40331        3.97573        5.27300          1              H   0.000
H3       0.00248        1.56188        5.28431          1              H   0.000
H4       5.50896        1.60447        5.24302          1              H   0.000
H5      -2.72359        6.40747        5.48006          1              H   0.000
H6       4.91044        3.33828        9.49538          1              H   0.000
H7       6.87398        4.85605        9.57645          1              H   0.000
H8       2.27977        6.78584        9.49956          1              H   0.000
H9       4.26003        8.29228        9.52010          1              H   0.000
H10      2.62908        4.31594        9.67607          1              H   0.000
H11      6.55002        7.31519        9.64905          1              H   0.000
O1       1.09914        4.27540        8.09907          1              O   0.000
O2       8.25268        1.51477        8.03430          1              O   0.000
O3       5.52672        1.48983        8.05129          1              O   0.000
O4       2.82447        1.56984        8.07922          1              O   0.000
O5      -0.07903        1.59437        8.09362          1              O   0.000
O6      -4.08538        8.68096        7.98124          1              O   0.000
O7      -2.13915        5.35845        8.81714          1              O   0.000
O8      -1.63036        6.61422        8.81574          1              O   0.000
Pd1      5.49855        9.52969       29.95110          1              Pd  0.000
Pd2      5.44371        9.52102        6.86156          1              Pd  0.000
Pd3      1.41354        0.80432        4.52726          1              Pd  0.000
Pd4     -0.00028        1.59660        2.25390          1              Pd  0.000
Pd5     -2.74774        9.52702       29.95860          1              Pd  0.000
Pd6     -2.66348        9.51576        6.83507          1              Pd  0.000
Pd7      4.10795        0.79121        4.51418          1              Pd  0.000
Pd8      2.75109        1.60537        2.26020          1              Pd  0.000
Pd9     -0.00264        9.52931       29.95500          1              Pd  0.000
Pd10     0.04769        9.45186        6.81049          1              Pd  0.000
Pd11     6.91127        0.80654        4.49151          1              Pd  0.000
Pd12     5.49960        1.61204        2.26440          1              Pd  0.000
Pd13     2.75219        9.52616       29.95590          1              Pd  0.000
Pd14     2.72056        9.47597        6.80281          1              Pd  0.000
Pd15     9.60060        0.80028        4.51878          1              Pd  0.000
Pd16     8.25229        1.60575        2.24700          1              Pd  0.000
Pd17    -1.37205        2.38257       29.96100          1              Pd  0.000
Pd18    -1.41692        2.49695        6.90214          1              Pd  0.000
Pd19    -0.03552        3.18386        4.51430          1              Pd  0.000
Pd20    -1.38361        3.96878        2.25510          1              Pd  0.000
Pd21     1.37431        2.37751       29.96910          1              Pd  0.000
Pd22     1.36739        2.48958        7.02837          1              Pd  0.000
Pd23     2.79787        3.17985        4.61667          1              Pd  0.000
Pd24     1.37480        3.97393        2.26710          1              Pd  0.000
Pd25     4.12683        2.38352       29.98320          1              Pd  0.000
Pd26     4.15596        2.46438        6.90301          1              Pd  0.000
Pd27     5.51280        3.24546        4.62185          1              Pd  0.000
Pd28     4.12804        3.98575        2.31570          1              Pd  0.000
Pd29     6.87710        2.38161       29.97180          1              Pd  0.000
Pd30     6.88688        2.48763        6.94941          1              Pd  0.000
Pd31     8.24232        3.20613        4.59883          1              Pd  0.000
Pd32     6.87732        3.97641        2.30550          1              Pd  0.000
Pd33     8.24888        4.76141       29.95680          1              Pd  0.000
Pd34    -2.75792        4.84719        6.91396          1              Pd  0.000
Pd35    -1.37554        5.57574        4.47178          1              Pd  0.000
Pd36    -2.76859        6.35087        2.23230          1              Pd  0.000
Pd37    -0.00033        4.76513       29.95620          1              Pd  0.000
Pd38    -0.09130        4.86225        6.66914          1              Pd  0.000
Pd39     1.39734        5.60328        4.49845          1              Pd  0.000
Pd40    -0.00215        6.35754        2.24070          1              Pd  0.000
Pd41     2.75406        4.75760       29.98050          1              Pd  0.000
Pd42     2.83243        4.85003        7.16842          1              Pd  0.000
Pd43     4.13929        5.57967        4.65666          1              Pd  0.000
Pd44     2.75984        6.34830        2.27370          1              Pd  0.000
Pd45     5.49801        4.76456        0.00300          1              Pd  0.000
Pd46     5.53743        4.81942        7.03314          1              Pd  0.000
Pd47     6.84566        5.57494        4.58465          1              Pd  0.000
Pd48     5.49812        6.35344        2.29020          1              Pd  0.000
Pd49     6.87143        7.14417       29.96370          1              Pd  0.000
Pd50     6.84654        7.13915        6.73267          1              Pd  0.000
Pd51    -2.74014        7.99245        4.49694          1              Pd  0.000
Pd52    -4.13740        8.73982        2.24280          1              Pd  0.000
Pd53    -1.37712        7.15265       29.93850          1              Pd  0.000
Pd54    -1.36179        7.17477        6.87129          1              Pd  0.000
Pd55     0.00083        7.95761        4.54942          1              Pd  0.000
Pd56    -1.36809        8.73734        2.24490          1              Pd  0.000
Pd57     1.37552        7.14779       29.96790          1              Pd  0.000
Pd58     1.37354        7.13875        6.82944          1              Pd  0.000
Pd59     2.76392        7.98405        4.54511          1              Pd  0.000
Pd60     1.37172        8.73487        2.25480          1              Pd  0.000
Pd61     4.12562        7.14655       29.96340          1              Pd  0.000
Pd62     4.13976        7.20121        6.98699          1              Pd  0.000
Pd63     5.47912        7.98715        4.51509          1              Pd  0.000
Pd64     4.11924        8.73734        2.24640          1              Pd  0.000
end
end

!DATE Mon Jan 01 12:00:00 2000
PBC   11.00460  11.00460  30.00000  90.00000  90.00000 120.00001 (P1)
C1       3.40904        4.88292        9.50899          1              C   0.000
C2       4.71455        4.33077        9.48685          1              C   0.000
C3       3.23155        6.29415        9.40759          1              C   0.000
C4       4.36635        7.15102        9.33695          1              C   0.000
C5       5.83481        5.17964        9.42459          1              C   0.000
C6       5.65959        6.58393        9.41287          1              C   0.000
H1       2.81234        6.48049        5.70082          1              H   0.000
H2       1.40003        3.97888        5.28727          1              H   0.000
H3       0.00310        1.55801        5.28036          1              H   0.000
H4       5.50928        1.60699        5.25016          1              H   0.000
H5      -2.72257        6.40114        5.46354          1              H   0.000
H6       4.85417        3.26215        9.64074          1              H   0.000
H7       6.83238        4.77450        9.58154          1              H   0.000
H8       2.24183        6.72622        9.56570          1              H   0.000
H9       4.23427        8.22458        9.48587          1              H   0.000
H10      2.57369        4.25837        9.82252          1              H   0.000
H11      6.52128        7.23297        9.55560          1              H   0.000
O1       1.09250        4.28134        8.11589          1              O   0.000
O2       8.25683        1.51387        8.03226          1              O   0.000
O3       5.52714        1.49545        8.05367          1              O   0.000
O4       2.82098        1.56942        8.07421          1              O   0.000
O5      -0.07273        1.60401        8.08618          1              O   0.000
O6      -4.08661        8.67377        7.98748          1              O   0.000
O7      -2.18533        5.38807        8.82096          1              O   0.000
O8      -1.63069        6.62357        8.81179          1              O   0.000
Pd1      5.49855        9.52969       29.95110          1              Pd  0.000
Pd2      5.44336        9.52130        6.87203          1              Pd  0.000
Pd3      1.41500        0.80446        4.53020          1              Pd  0.000
Pd4     -0.00028        1.59660        2.25390          1              Pd  0.000
Pd5     -2.74774        9.52702       29.95860          1              Pd  0.000
Pd6     -2.66414        9.51200        6.83863          1              Pd  0.000
Pd7      4.10764        0.79306        4.51977          1              Pd  0.000
Pd8      2.75109        1.60537        2.26020          1              Pd  0.000
Pd9     -0.00264        9.52931       29.95500          1              Pd  0.000
Pd10     0.04989        9.45417        6.81322          1              Pd  0.000
Pd11     6.91067        0.80889        4.49514          1              Pd  0.000
Pd12     5.49960        1.61204        2.26440          1              Pd  0.000
Pd13     2.75219        9.52616       29.95590          1              Pd  0.000
Pd14     2.72296        9.47530        6.80378          1              Pd  0.000
Pd15     9.60083        0.80054        4.51872          1              Pd  0.000
Pd16     8.25229        1.60575        2.24700          1              Pd  0.000
Pd17    -1.37205        2.38257       29.96100          1              Pd  0.000
Pd18    -1.41601        2.50078        6.89870          1              Pd  0.000
Pd19    -0.03260        3.18351        4.51345          1              Pd  0.000
Pd20    -1.38361        3.96878        2.25510          1              Pd  0.000
Pd21     1.37431        2.37751       29.96910          1              Pd  0.000
Pd22     1.37494        2.50193        7.02008          1              Pd  0.000
Pd23     2.79836        3.18517        4.62664          1              Pd  0.000
Pd24     1.37480        3.97393        2.26710          1              Pd  0.000
Pd25     4.12683        2.38352       29.98320          1              Pd  0.000
Pd26     4.15485        2.47858        6.91649          1              Pd  0.000
Pd27     5.51227        3.24475        4.62069          1              Pd  0.000
Pd28     4.12804        3.98575        2.31570          1              Pd  0.000
Pd29     6.87710        2.38161       29.97180          1              Pd  0.000
Pd30     6.88883        2.49397        6.95702          1              Pd  0.000
Pd31     8.24428        3.20777        4.60063          1              Pd  0.000
Pd32     6.87732        3.97641        2.30550          1              Pd  0.000
Pd33     8.24888        4.76141       29.95680          1              Pd  0.000
Pd34    -2.76062        4.85049        6.91825          1              Pd  0.000
Pd35    -1.37098        5.57402        4.47322          1              Pd  0.000
Pd36    -2.76859        6.35087        2.23230          1              Pd  0.000
Pd37    -0.00033        4.76513       29.95620          1              Pd  0.000
Pd38    -0.08167        4.86274        6.66892          1              Pd  0.000
Pd39     1.39983        5.60300        4.49967          1              Pd  0.000
Pd40    -0.00215        6.35754        2.24070          1              Pd  0.000
Pd41     2.75406        4.75760       29.98050          1              Pd  0.000
Pd42     2.85364        4.86618        7.29491          1              Pd  0.000
Pd43     4.13102        5.57850        4.65063          1              Pd  0.000
Pd44     2.75984        6.34830        2.27370          1              Pd  0.000
Pd45     5.49801        4.76456        0.00300          1              Pd  0.000
Pd46     5.53050        4.82355        6.99466          1              Pd  0.000
Pd47     6.84792        5.57737        4.57760          1              Pd  0.000
Pd48     5.49812        6.35344        2.29020          1              Pd  0.000
Pd49     6.87143        7.14417       29.96370          1              Pd  0.000
Pd50     6.84600        7.13978        6.72968          1              Pd  0.000
Pd51    -2.73836        7.99327        4.49717          1              Pd  0.000
Pd52    -4.13740        8.73982        2.24280          1              Pd  0.000
Pd53    -1.37712        7.15265       29.93850          1              Pd  0.000
Pd54    -1.35670        7.17332        6.86610          1              Pd  0.000
Pd55     0.00160        7.95897        4.54922          1              Pd  0.000
Pd56    -1.36809        8.73734        2.24490          1              Pd  0.000
Pd57     1.37552        7.14779       29.96790          1              Pd  0.000
Pd58     1.38422        7.13347        6.82519          1              Pd  0.000
Pd59     2.76133        7.98514        4.54239          1              Pd  0.000
Pd60     1.37172        8.73487        2.25480          1              Pd  0.000
Pd61     4.12562        7.14655       29.96340          1              Pd  0.000
Pd62     4.14828        7.20101        6.96655          1              Pd  0.000
Pd63     5.47821        7.98768        4.51035          1              Pd  0.000
Pd64     4.11924        8.73734        2.24640          1              Pd  0.000
end
end

!DATE Mon Jan 01 12:00:00 2000
PBC   11.00460  11.00460  30.00000  90.00000  90.00000 120.00001 (P1)
C1       3.37564        4.79418        9.63832          1              C   0.000
C2       4.67860        4.25038        9.61199          1              C   0.000
C3       3.17958        6.19606        9.43374          1              C   0.000
C4       4.31068        7.06186        9.29055          1              C   0.000
C5       5.78921        5.09426        9.43544          1              C   0.000
C6       5.60786        6.49965        9.35098          1              C   0.000
H1       2.81709        6.47351        5.70527          1              H   0.000
H2       1.40269        3.98174        5.31021          1              H   0.000
H3       0.00300        1.55893        5.28228          1              H   0.000
H4       5.50968        1.61081        5.25410          1              H   0.000
H5      -2.71978        6.40008        5.45631          1              H   0.000
H6       4.82810        3.18792        9.79368          1              H   0.000
H7       6.79470        4.70302        9.57925          1              H   0.000
H8       2.19827        6.63740        9.61462          1              H   0.000
H9       4.17918        8.13695        9.43705          1              H   0.000
H10      2.54136        4.18039        9.97449          1              H   0.000
H11      6.47126        7.15576        9.44889          1              H   0.000
O1       1.07373        4.28541        8.15225          1              O   0.000
O2       8.25566        1.52019        8.03102          1              O   0.000
O3       5.52430        1.50987        8.05208          1              O   0.000
O4       2.81817        1.57453        8.06423          1              O   0.000
O5      -0.06887        1.61394        8.08273          1              O   0.000
O6      -4.08533        8.66829        7.99581          1              O   0.000
O7      -2.22109        5.40459        8.82022          1              O   0.000
O8      -1.63732        6.62706        8.81008          1              O   0.000
Pd1      5.49855        9.52969       29.95110          1              Pd  0.000
Pd2      5.44566        9.52404        6.88276          1              Pd  0.000
Pd3      1.41610        0.80597        4.53461          1              Pd  0.000
Pd4     -0.00028        1.59660        2.25390          1              Pd  0.000
Pd5     -2.74774        9.52702       29.95860          1              Pd  0.000
Pd6     -2.66198        9.51207        6.84290          1              Pd  0.000
Pd7      4.10910        0.79647        4.52433          1              Pd  0.000
Pd8      2.75109        1.60537        2.26020          1              Pd  0.000
Pd9     -0.00264        9.52931       29.95500          1              Pd  0.000
Pd10     0.05154        9.46036        6.82094          1              Pd  0.000
Pd11     6.91055        0.81163        4.49733          1              Pd  0.000
Pd12     5.49960        1.61204        2.26440          1              Pd  0.000
Pd13     2.75219        9.52616       29.95590          1              Pd  0.000
Pd14     2.72426        9.47941        6.80575          1              Pd  0.000
Pd15     9.60224        0.80178        4.52058          1              Pd  0.000
Pd16     8.25229        1.60575        2.24700          1              Pd  0.000
Pd17    -1.37205        2.38257       29.96100          1              Pd  0.000
Pd18    -1.41574        2.50513        6.89585          1              Pd  0.000
Pd19    -0.02960        3.18525        4.51433          1              Pd  0.000
Pd20    -1.38361        3.96878        2.25510          1              Pd  0.000
Pd21     1.37431        2.37751       29.96910          1              Pd  0.000
Pd22     1.37991        2.52159        7.01328          1              Pd  0.000
Pd23     2.79784        3.18956        4.62927          1              Pd  0.000
Pd24     1.37480        3.97393        2.26710          1              Pd  0.000
Pd25     4.12683        2.38352       29.98320          1              Pd  0.000
Pd26     4.15070        2.49699        6.91812          1              Pd  0.000
Pd27     5.51296        3.24982        4.62519          1              Pd  0.000
Pd28     4.12804        3.98575        2.31570          1              Pd  0.000
Pd29     6.87710        2.38161       29.97180          1              Pd  0.000
Pd30     6.88820        2.50251        6.95532          1              Pd  0.000
Pd31     8.24588        3.20983        4.59936          1              Pd  0.000
Pd32     6.87732        3.97641        2.30550          1              Pd  0.000
Pd33     8.24888        4.76141       29.95680          1              Pd  0.000
Pd34    -2.76233        4.85618        6.91370          1              Pd  0.000
Pd35    -1.36689        5.57381        4.47523          1              Pd  0.000
Pd36    -2.76859        6.35087        2.23230          1              Pd  0.000
Pd37    -0.00033        4.76513       29.95620          1              Pd  0.000
Pd38    -0.07120        4.86465        6.67526          1              Pd  0.000
Pd39     1.40128        5.60199        4.49995          1              Pd  0.000
Pd40    -0.00215        6.35754        2.24070          1              Pd  0.000
Pd41     2.75406        4.75760       29.98050          1              Pd  0.000
Pd42     2.86001        4.89672        7.44351          1              Pd  0.000
Pd43     4.12728        5.57662        4.65426          1              Pd  0.000
Pd44     2.75984        6.34830        2.27370          1              Pd  0.000
Pd45     5.49801        4.76456        0.00300          1              Pd  0.000
Pd46     5.52279        4.83654        7.00630          1              Pd  0.000
Pd47     6.84880        5.58143        4.57353          1              Pd  0.000
Pd48     5.49812        6.35344        2.29020          1              Pd  0.000
Pd49     6.87143        7.14417       29.96370          1              Pd  0.000
Pd50     6.84981        7.14844        6.71841          1              Pd  0.000
Pd51    -2.73443        7.99584        4.49439          1              Pd  0.000
Pd52    -4.13740        8.73982        2.24280          1              Pd  0.000
Pd53    -1.37712        7.15265       29.93850          1              Pd  0.000
Pd54    -1.35049        7.17411        6.86568          1              Pd  0.000
Pd55     0.00321        7.96201        4.54949          1              Pd  0.000
Pd56    -1.36809        8.73734        2.24490          1              Pd  0.000
Pd57     1.37552        7.14779       29.96790          1              Pd  0.000
Pd58     1.39106        7.13329        6.81618          1              Pd  0.000
Pd59     2.76209        7.98705        4.54126          1              Pd  0.000
Pd60     1.37172        8.73487        2.25480          1              Pd  0.000
Pd61     4.12562        7.14655       29.96340          1              Pd  0.000
Pd62     4.15139        7.20157        6.95661          1              Pd  0.000
Pd63     5.47756        7.99082        4.50537          1              Pd  0.000
Pd64     4.11924        8.73734        2.24640          1              Pd  0.000
end
end

!DATE Mon Jan 01 12:00:00 2000
PBC   11.00460  11.00460  30.00000  90.00000  90.00000 120.00001 (P1)
C1       3.35488        4.80321        9.76951          1              C   0.000
C2       4.63561        4.23854        9.72445          1              C   0.000
C3       3.17591        6.18837        9.57402          1              C   0.000
C4       4.30020        7.03130        9.37816          1              C   0.000
C5       5.75628        5.05756        9.49942          1              C   0.000
C6       5.59380        6.45491        9.38449          1              C   0.000
H1       2.84517        6.50175        5.74690          1              H   0.000
H2       1.39820        3.97862        5.27185          1              H   0.000
H3       0.00071        1.55487        5.29037          1              H   0.000
H4       5.50778        1.60711        5.25973          1              H   0.000
H5      -2.71778        6.39908        5.45036          1              H   0.000
H6       4.77253        3.17071        9.88964          1              H   0.000
H7       6.76012        4.64521        9.58706          1              H   0.000
H8       2.18339        6.63007        9.67986          1              H   0.000
H9       4.18440        8.11530        9.46117          1              H   0.000
H10      2.49620        4.17848       10.00662          1              H   0.000
H11      6.46838        7.10257        9.40599          1              H   0.000
O1       1.15085        4.31999        8.10764          1              O   0.000
O2       8.25684        1.51045        8.03099          1              O   0.000
O3       5.53407        1.50712        8.06518          1              O   0.000
O4       2.83092        1.56008        8.10052          1              O   0.000
O5      -0.07958        1.60039        8.10267          1              O   0.000
O6      -4.09425        8.65359        7.99505          1              O   0.000
O7      -2.26853        5.43459        8.82730          1              O   0.000
O8      -1.63082        6.62829        8.80890          1              O   0.000
Pd1      5.49855        9.52969       29.95110          1              Pd  0.000
Pd2      5.44235        9.51754        6.88558          1              Pd  0.000
Pd3      1.41087        0.80414        4.53644          1              Pd  0.000
Pd4     -0.00028        1.59660        2.25390          1              Pd  0.000
Pd5     -2.74774        9.52702       29.95860          1              Pd  0.000
Pd6     -2.66811        9.51435        6.84912          1              Pd  0.000
Pd7      4.10613        0.79502        4.53041          1              Pd  0.000
Pd8      2.75109        1.60537        2.26020          1              Pd  0.000
Pd9     -0.00264        9.52931       29.95500          1              Pd  0.000
Pd10     0.04756        9.46518        6.82203          1              Pd  0.000
Pd11     6.90970        0.80974        4.50232          1              Pd  0.000
Pd12     5.49960        1.61204        2.26440          1              Pd  0.000
Pd13     2.75219        9.52616       29.95590          1              Pd  0.000
Pd14     2.72442        9.47075        6.81337          1              Pd  0.000
Pd15     9.59832        0.80061        4.52495          1              Pd  0.000
Pd16     8.25229        1.60575        2.24700          1              Pd  0.000
Pd17    -1.37205        2.38257       29.96100          1              Pd  0.000
Pd18    -1.41154        2.50317        6.90535          1              Pd  0.000
Pd19    -0.03193        3.18115        4.52225          1              Pd  0.000
Pd20    -1.38361        3.96878        2.25510          1              Pd  0.000
Pd21     1.37431        2.37751       29.96910          1              Pd  0.000
Pd22     1.38173        2.50858        7.07641          1              Pd  0.000
Pd23     2.79639        3.17474        4.62445          1              Pd  0.000
Pd24     1.37480        3.97393        2.26710          1              Pd  0.000
Pd25     4.12683        2.38352       29.98320          1              Pd  0.000
Pd26     4.15490        2.49845        6.95628          1              Pd  0.000
Pd27     5.51133        3.24126        4.62087          1              Pd  0.000
Pd28     4.12804        3.98575        2.31570          1              Pd  0.000
Pd29     6.87710        2.38161       29.97180          1              Pd  0.000
Pd30     6.89022        2.50923        6.97173          1              Pd  0.000
Pd31     8.24465        3.20569        4.60516          1              Pd  0.000
Pd32     6.87732        3.97641        2.30550          1              Pd  0.000
Pd33     8.24888        4.76141       29.95680          1              Pd  0.000
Pd34    -2.76416        4.85690        6.92284          1              Pd  0.000
Pd35    -1.36773        5.57207        4.47654          1              Pd  0.000
Pd36    -2.76859        6.35087        2.23230          1              Pd  0.000
Pd37    -0.00033        4.76513       29.95620          1              Pd  0.000
Pd38    -0.07909        4.86309        6.68659          1              Pd  0.000
Pd39     1.39103        5.60613        4.49499          1              Pd  0.000
Pd40    -0.00215        6.35754        2.24070          1              Pd  0.000
Pd41     2.75406        4.75760       29.98050          1              Pd  0.000
Pd42     2.83199        4.85983        7.10843          1              Pd  0.000
Pd43     4.12936        5.58143        4.62620          1              Pd  0.000
Pd44     2.75984        6.34830        2.27370          1              Pd  0.000
Pd45     5.49801        4.76456        0.00300          1              Pd  0.000
Pd46     5.52601        4.83087        6.94987          1              Pd  0.000
Pd47     6.85261        5.57986        4.56841          1              Pd  0.000
Pd48     5.49812        6.35344        2.29020          1              Pd  0.000
Pd49     6.87143        7.14417       29.96370          1              Pd  0.000
Pd50     6.84408        7.14726        6.70982          1              Pd  0.000
Pd51    -2.73569        7.99781        4.49236          1              Pd  0.000
Pd52    -4.13740        8.73982        2.24280          1              Pd  0.000
Pd53    -1.37712        7.15265       29.93850          1              Pd  0.000
Pd54    -1.36002        7.17813        6.86349          1              Pd  0.000
Pd55     0.00049        7.96232        4.55106          1              Pd  0.000
Pd56    -1.36809        8.73734        2.24490          1              Pd  0.000
Pd57     1.37552        7.14779       29.96790          1              Pd  0.000
Pd58     1.37497        7.14309        6.83370          1              Pd  0.000
Pd59     2.75652        7.98267        4.54781          1              Pd  0.000
Pd60     1.37172        8.73487        2.25480          1              Pd  0.000
Pd61     4.12562        7.14655       29.96340          1              Pd  0.000
Pd62     4.14327        7.18615        6.97911          1              Pd  0.000
Pd63     5.47346        7.99220        4.50492          1              Pd  0.000
Pd64     4.11924        8.73734        2.24640          1              Pd  0.000
end
end

!DATE Mon Jan 01 12:00:00 2000
PBC   11.00460  11.00460  30.00000  90.00000  90.00000 120.00001 (P1)
C1       3.31062        4.82352        9.92209          1              C   0.000
C2       4.56779        4.22529        9.80444          1              C   0.000
C3       3.15408        6.20182        9.71779          1              C   0.000
C4       4.27808        7.01306        9.43859          1              C   0.000
C5       5.69799        5.01044        9.50664          1              C   0.000
C6       5.55948        6.41011        9.37635          1              C   0.000
H1       2.86894        6.57633        5.78341          1              H   0.000
H2       1.40735        3.97768        5.22789          1              H   0.000
H3       0.00163        1.55159        5.30409          1              H   0.000
H4       5.50514        1.60594        5.26067          1              H   0.000
H5      -2.71065        6.39554        5.44947          1              H   0.000
H6       4.68851        3.15457        9.96636          1              H   0.000
H7       6.69686        4.57805        9.56341          1              H   0.000
H8       2.17005        6.66146        9.82106          1              H   0.000
H9       4.19030        8.10193        9.49286          1              H   0.000
H10      2.44408        4.21203       10.16404          1              H   0.000
H11      6.44713        7.04012        9.35090          1              H   0.000
O1       1.25885        4.36275        8.09143          1              O   0.000
O2       8.25652        1.50551        8.03539          1              O   0.000
O3       5.53574        1.50603        8.06776          1              O   0.000
O4       2.84199        1.55963        8.11681          1              O   0.000
O5      -0.08048        1.59408        8.12683          1              O   0.000
O6      -4.09326        8.64242        8.00065          1              O   0.000
O7      -2.29875        5.44899        8.82852          1              O   0.000
O8      -1.63951        6.63034        8.80958          1              O   0.000
Pd1      5.49855        9.52969       29.95110          1              Pd  0.000
Pd2      5.44064        9.51345        6.90094          1              Pd  0.000
Pd3      1.40346        0.79432        4.53921          1              Pd  0.000
Pd4     -0.00028        1.59660        2.25390          1              Pd  0.000
Pd5     -2.74774        9.52702       29.95860          1              Pd  0.000
Pd6     -2.67052        9.51825        6.85689          1              Pd  0.000
Pd7      4.10674        0.78817        4.53570          1              Pd  0.000
Pd8      2.75109        1.60537        2.26020          1              Pd  0.000
Pd9     -0.00264        9.52931       29.95500          1              Pd  0.000
Pd10     0.04632        9.46393        6.83019          1              Pd  0.000
Pd11     6.90934        0.80849        4.50538          1              Pd  0.000
Pd12     5.49960        1.61204        2.26440          1              Pd  0.000
Pd13     2.75219        9.52616       29.95590          1              Pd  0.000
Pd14     2.72791        9.46447        6.82045          1              Pd  0.000
Pd15     9.59723        0.79951        4.53258          1              Pd  0.000
Pd16     8.25229        1.60575        2.24700          1              Pd  0.000
Pd17    -1.37205        2.38257       29.96100          1              Pd  0.000
Pd18    -1.40397        2.50140        6.92184          1              Pd  0.000
Pd19    -0.03470        3.17739        4.53471          1              Pd  0.000
Pd20    -1.38361        3.96878        2.25510          1              Pd  0.000
Pd21     1.37431        2.37751       29.96910          1              Pd  0.000
Pd22     1.38438        2.51328        7.11914          1              Pd  0.000
Pd23     2.79355        3.14433        4.58357          1              Pd  0.000
Pd24     1.37480        3.97393        2.26710          1              Pd  0.000
Pd25     4.12683        2.38352       29.98320          1              Pd  0.000
Pd26     4.15895        2.49838        6.95943          1              Pd  0.000
Pd27     5.51280        3.24208        4.62850          1              Pd  0.000
Pd28     4.12804        3.98575        2.31570          1              Pd  0.000
Pd29     6.87710        2.38161       29.97180          1              Pd  0.000
Pd30     6.89234        2.50901        6.97739          1              Pd  0.000
Pd31     8.24548        3.20134        4.61041          1              Pd  0.000
Pd32     6.87732        3.97641        2.30550          1              Pd  0.000
Pd33     8.24888        4.76141       29.95680          1              Pd  0.000
Pd34    -2.75896        4.85466        6.92393          1              Pd  0.000
Pd35    -1.36773        5.56611        4.48528          1              Pd  0.000
Pd36    -2.76859        6.35087        2.23230          1              Pd  0.000
Pd37    -0.00033        4.76513       29.95620          1              Pd  0.000
Pd38    -0.06374        4.86002        6.71966          1              Pd  0.000
Pd39     1.37421        5.61154        4.47368          1              Pd  0.000
Pd40    -0.00215        6.35754        2.24070          1              Pd  0.000
Pd41     2.75406        4.75760       29.98050          1              Pd  0.000
Pd42     2.80333        4.83737        6.85597          1              Pd  0.000
Pd43     4.13976        5.58234        4.60755          1              Pd  0.000
Pd44     2.75984        6.34830        2.27370          1              Pd  0.000
Pd45     5.49801        4.76456        0.00300          1              Pd  0.000
Pd46     5.52929        4.83374        6.97848          1              Pd  0.000
Pd47     6.85432        5.57735        4.57337          1              Pd  0.000
Pd48     5.49812        6.35344        2.29020          1              Pd  0.000
Pd49     6.87143        7.14417       29.96370          1              Pd  0.000
Pd50     6.84429        7.14961        6.70315          1              Pd  0.000
Pd51    -2.73582        7.99593        4.49097          1              Pd  0.000
Pd52    -4.13740        8.73982        2.24280          1              Pd  0.000
Pd53    -1.37712        7.15265       29.93850          1              Pd  0.000
Pd54    -1.36161        7.17599        6.86333          1              Pd  0.000
Pd55    -0.00128        7.96239        4.55501          1              Pd  0.000
Pd56    -1.36809        8.73734        2.24490          1              Pd  0.000
Pd57     1.37552        7.14779       29.96790          1              Pd  0.000
Pd58     1.36985        7.14949        6.84421          1              Pd  0.000
Pd59     2.75589        7.97874        4.55025          1              Pd  0.000
Pd60     1.37172        8.73487        2.25480          1              Pd  0.000
Pd61     4.12562        7.14655       29.96340          1              Pd  0.000
Pd62     4.13895        7.16528        7.01914          1              Pd  0.000
Pd63     5.47042        7.99132        4.51005          1              Pd  0.000
Pd64     4.11924        8.73734        2.24640          1              Pd  0.000
end
end

!DATE Mon Jan 01 12:00:00 2000
PBC   11.00460  11.00460  30.00000  90.00000  90.00000 120.00001 (P1)
C1       3.19886        4.95022        9.94551          1              C   0.000
C2       4.42091        4.28737        9.80267          1              C   0.000
C3       3.10679        6.33363        9.74076          1              C   0.000
C4       4.26614        7.08567        9.44297          1              C   0.000
C5       5.58703        5.01305        9.48781          1              C   0.000
C6       5.51574        6.41979        9.36324          1              C   0.000
H1       2.88578        6.59083        5.79032          1              H   0.000
H2       1.41312        3.97607        5.20854          1              H   0.000
H3       0.00423        1.54766        5.30385          1              H   0.000
H4       5.50613        1.60273        5.25881          1              H   0.000
H5      -2.70698        6.39033        5.45163          1              H   0.000
H6       4.48542        3.21084        9.95827          1              H   0.000
H7       6.56474        4.53230        9.54169          1              H   0.000
H8       2.14899        6.84338        9.85783          1              H   0.000
H9       4.23457        8.17724        9.49885          1              H   0.000
H10      2.30651        4.38407       10.20289          1              H   0.000
H11      6.43287        7.00566        9.33683          1              H   0.000
O1       1.28163        4.34667        8.07396          1              O   0.000
O2       8.25661        1.50121        8.03750          1              O   0.000
O3       5.53383        1.50430        8.06738          1              O   0.000
O4       2.84226        1.55566        8.10983          1              O   0.000
O5      -0.07580        1.58830        8.12443          1              O   0.000
O6      -4.08910        8.63306        8.00241          1              O   0.000
O7      -2.34793        5.45602        8.83126          1              O   0.000
O8      -1.64682        6.61321        8.81414          1              O   0.000
Pd1      5.49855        9.52969       29.95110          1              Pd  0.000
Pd2      5.44333        9.50567        6.90181          1              Pd  0.000
Pd3      1.40450        0.78759        4.53967          1              Pd  0.000
Pd4     -0.00028        1.59660        2.25390          1              Pd  0.000
Pd5     -2.74774        9.52702       29.95860          1              Pd  0.000
Pd6     -2.66604        9.50794        6.85887          1              Pd  0.000
Pd7      4.10945        0.78148        4.53607          1              Pd  0.000
Pd8      2.75109        1.60537        2.26020          1              Pd  0.000
Pd9     -0.00264        9.52931       29.95500          1              Pd  0.000
Pd10     0.04882        9.45643        6.83593          1              Pd  0.000
Pd11     6.91070        0.80438        4.50634          1              Pd  0.000
Pd12     5.49960        1.61204        2.26440          1              Pd  0.000
Pd13     2.75219        9.52616       29.95590          1              Pd  0.000
Pd14     2.72966        9.46024        6.82091          1              Pd  0.000
Pd15     9.59856        0.79620        4.53365          1              Pd  0.000
Pd16     8.25229        1.60575        2.24700          1              Pd  0.000
Pd17    -1.37205        2.38257       29.96100          1              Pd  0.000
Pd18    -1.40297        2.49628        6.92483          1              Pd  0.000
Pd19    -0.03480        3.17391        4.53543          1              Pd  0.000
Pd20    -1.38361        3.96878        2.25510          1              Pd  0.000
Pd21     1.37431        2.37751       29.96910          1              Pd  0.000
Pd22     1.38459        2.49841        7.09976          1              Pd  0.000
Pd23     2.79595        3.13466        4.57053          1              Pd  0.000
Pd24     1.37480        3.97393        2.26710          1              Pd  0.000
Pd25     4.12683        2.38352       29.98320          1              Pd  0.000
Pd26     4.16067        2.49007        6.94973          1              Pd  0.000
Pd27     5.51515        3.23943        4.62834          1              Pd  0.000
Pd28     4.12804        3.98575        2.31570          1              Pd  0.000
Pd29     6.87710        2.38161       29.97180          1              Pd  0.000
Pd30     6.89248        2.50309        6.97647          1              Pd  0.000
Pd31     8.24670        3.19735        4.61075          1              Pd  0.000
Pd32     6.87732        3.97641        2.30550          1              Pd  0.000
Pd33     8.24888        4.76141       29.95680          1              Pd  0.000
Pd34    -2.76181        4.84675        6.92449          1              Pd  0.000
Pd35    -1.36765        5.56157        4.48809          1              Pd  0.000
Pd36    -2.76859        6.35087        2.23230          1              Pd  0.000
Pd37    -0.00033        4.76513       29.95620          1              Pd  0.000
Pd38    -0.06220        4.85337        6.72617          1              Pd  0.000
Pd39     1.37073        5.61145        4.46926          1              Pd  0.000
Pd40    -0.00215        6.35754        2.24070          1              Pd  0.000
Pd41     2.75406        4.75760       29.98050          1              Pd  0.000
Pd42     2.80205        4.82731        6.81655          1              Pd  0.000
Pd43     4.14221        5.58134        4.60126          1              Pd  0.000
Pd44     2.75984        6.34830        2.27370          1              Pd  0.000
Pd45     5.49801        4.76456        0.00300          1              Pd  0.000
Pd46     5.52285        4.83004        6.98429          1              Pd  0.000
Pd47     6.85499        5.57356        4.57410          1              Pd  0.000
Pd48     5.49812        6.35344        2.29020          1              Pd  0.000
Pd49     6.87143        7.14417       29.96370          1              Pd  0.000
Pd50     6.84527        7.14363        6.70103          1              Pd  0.000
Pd51    -2.73411        7.99044        4.49108          1              Pd  0.000
Pd52    -4.13740        8.73982        2.24280          1              Pd  0.000
Pd53    -1.37712        7.15265       29.93850          1              Pd  0.000
Pd54    -1.36041        7.16593        6.86877          1              Pd  0.000
Pd55    -0.00056        7.95813        4.55898          1              Pd  0.000
Pd56    -1.36809        8.73734        2.24490          1              Pd  0.000
Pd57     1.37552        7.14779       29.96790          1              Pd  0.000
Pd58     1.37271        7.14225        6.84864          1              Pd  0.000
Pd59     2.75649        7.97520        4.55160          1              Pd  0.000
Pd60     1.37172        8.73487        2.25480          1              Pd  0.000
Pd61     4.12562        7.14655       29.96340          1              Pd  0.000
Pd62     4.13858        7.16008        7.03345          1              Pd  0.000
Pd63     5.47106        7.98800        4.51107          1              Pd  0.000
Pd64     4.11924        8.73734        2.24640          1              Pd  0.000
end
end

!DATE Mon Jan 01 12:00:00 2000
PBC   11.00460  11.00460  30.00000  90.00000  90.00000 120.00001 (P1)
C1       3.09247        5.07842        9.88768          1              C   0.000
C2       4.28149        4.35710        9.75107          1              C   0.000
C3       3.06877        6.46634        9.69239          1              C   0.000
C4       4.27059        7.16323        9.42594          1              C   0.000
C5       5.48944        5.02736        9.46561          1              C   0.000
C6       5.48817        6.43832        9.36272          1              C   0.000
H1       2.89824        6.58018        5.78306          1              H   0.000
H2       1.42158        3.97219        5.21831          1              H   0.000
H3       0.00733        1.54555        5.30074          1              H   0.000
H4       5.50866        1.59976        5.25514          1              H   0.000
H5      -2.70220        6.38747        5.45638          1              H   0.000
H6       4.28615        3.27635        9.88872          1              H   0.000
H7       6.44145        4.49854        9.53745          1              H   0.000
H8       2.13568        7.02185        9.80333          1              H   0.000
H9       4.29054        8.25373        9.49553          1              H   0.000
H10      2.17060        4.55521       10.12982          1              H   0.000
H11      6.43253        6.97956        9.36369          1              H   0.000
O1       1.27591        4.31766        8.05708          1              O   0.000
O2       8.25890        1.49875        8.03798          1              O   0.000
O3       5.53497        1.50127        8.06427          1              O   0.000
O4       2.84486        1.55282        8.10024          1              O   0.000
O5      -0.06840        1.58453        8.11947          1              O   0.000
O6      -4.08441        8.62762        8.00434          1              O   0.000
O7      -2.37229        5.44005        8.83612          1              O   0.000
O8      -1.65576        6.58839        8.82461          1              O   0.000
Pd1      5.49855        9.52969       29.95110          1              Pd  0.000
Pd2      5.44814        9.50023        6.89968          1              Pd  0.000
Pd3      1.40801        0.78266        4.53956          1              Pd  0.000
Pd4     -0.00028        1.59660        2.25390          1              Pd  0.000
Pd5     -2.74774        9.52702       29.95860          1              Pd  0.000
Pd6     -2.65990        9.49795        6.86018          1              Pd  0.000
Pd7      4.11240        0.77630        4.53480          1              Pd  0.000
Pd8      2.75109        1.60537        2.26020          1              Pd  0.000
Pd9     -0.00264        9.52931       29.95500          1              Pd  0.000
Pd10     0.05251        9.44891        6.83724          1              Pd  0.000
Pd11     6.91335        0.80029        4.50581          1              Pd  0.000
Pd12     5.49960        1.61204        2.26440          1              Pd  0.000
Pd13     2.75219        9.52616       29.95590          1              Pd  0.000
Pd14     2.73267        9.45832        6.81871          1              Pd  0.000
Pd15     9.60149        0.79380        4.53268          1              Pd  0.000
Pd16     8.25229        1.60575        2.24700          1              Pd  0.000
Pd17    -1.37205        2.38257       29.96100          1              Pd  0.000
Pd18    -1.40071        2.49174        6.92497          1              Pd  0.000
Pd19    -0.03061        3.17256        4.53464          1              Pd  0.000
Pd20    -1.38361        3.96878        2.25510          1              Pd  0.000
Pd21     1.37431        2.37751       29.96910          1              Pd  0.000
Pd22     1.38658        2.48170        7.07419          1              Pd  0.000
Pd23     2.79820        3.13086        4.56361          1              Pd  0.000
Pd24     1.37480        3.97393        2.26710          1              Pd  0.000
Pd25     4.12683        2.38352       29.98320          1              Pd  0.000
Pd26     4.16468        2.48220        6.93818          1              Pd  0.000
Pd27     5.51883        3.23676        4.62570          1              Pd  0.000
Pd28     4.12804        3.98575        2.31570          1              Pd  0.000
Pd29     6.87710        2.38161       29.97180          1              Pd  0.000
Pd30     6.89501        2.49770        6.97342          1              Pd  0.000
Pd31     8.25015        3.19456        4.61004          1              Pd  0.000
Pd32     6.87732        3.97641        2.30550          1              Pd  0.000
Pd33     8.24888        4.76141       29.95680          1              Pd  0.000
Pd34    -2.76456        4.83892        6.92561          1              Pd  0.000
Pd35    -1.36677        5.55918        4.48957          1              Pd  0.000
Pd36    -2.76859        6.35087        2.23230          1              Pd  0.000
Pd37    -0.00033        4.76513       29.95620          1              Pd  0.000
Pd38    -0.06555        4.84916        6.72416          1              Pd  0.000
Pd39     1.37096        5.60818        4.46872          1              Pd  0.000
Pd40    -0.00215        6.35754        2.24070          1              Pd  0.000
Pd41     2.75406        4.75760       29.98050          1              Pd  0.000
Pd42     2.80117        4.81952        6.80466          1              Pd  0.000
Pd43     4.14529        5.57963        4.59750          1              Pd  0.000
Pd44     2.75984        6.34830        2.27370          1              Pd  0.000
Pd45     5.49801        4.76456        0.00300          1              Pd  0.000
Pd46     5.51949        4.82652        6.98432          1              Pd  0.000
Pd47     6.85733        5.57071        4.57583          1              Pd  0.000
Pd48     5.49812        6.35344        2.29020          1              Pd  0.000
Pd49     6.87143        7.14417       29.96370          1              Pd  0.000
Pd50     6.84861        7.13774        6.70498          1              Pd  0.000
Pd51    -2.73131        7.98558        4.49316          1              Pd  0.000
Pd52    -4.13740        8.73982        2.24280          1              Pd  0.000
Pd53    -1.37712        7.15265       29.93850          1              Pd  0.000
Pd54    -1.35773        7.15669        6.88137          1              Pd  0.000
Pd55     0.00087        7.95319        4.56270          1              Pd  0.000
Pd56    -1.36809        8.73734        2.24490          1              Pd  0.000
Pd57     1.37552        7.14779       29.96790          1              Pd  0.000
Pd58     1.37771        7.13618        6.84958          1              Pd  0.000
Pd59     2.75819        7.97223        4.55174          1              Pd  0.000
Pd60     1.37172        8.73487        2.25480          1              Pd  0.000
Pd61     4.12562        7.14655       29.96340          1              Pd  0.000
Pd62     4.14187        7.16022        7.03274          1              Pd  0.000
Pd63     5.47429        7.98512        4.51225          1              Pd  0.000
Pd64     4.11924        8.73734        2.24640          1              Pd  0.000
end
end

!DATE Mon Jan 01 12:00:00 2000
PBC   11.00460  11.00460  30.00000  90.00000  90.00000 120.00001 (P1)
C1       3.00022        5.15920        9.76104          1              C   0.000
C2       4.16727        4.39879        9.64685          1              C   0.000
C3       3.02797        6.55165        9.58781          1              C   0.000
C4       4.26642        7.21254        9.40511          1              C   0.000
C5       5.41144        5.03502        9.44196          1              C   0.000
C6       5.46076        6.44834        9.38531          1              C   0.000
H1       2.91020        6.55508        5.77231          1              H   0.000
H2       1.43866        3.95708        5.32120          1              H   0.000
H3       0.01241        1.54796        5.30107          1              H   0.000
H4       5.51159        1.59779        5.24926          1              H   0.000
H5      -2.69011        6.38419        5.46158          1              H   0.000
H6       4.12420        3.31420        9.74556          1              H   0.000
H7       6.33898        4.47102        9.55792          1              H   0.000
H8       2.10782        7.13479        9.66752          1              H   0.000
H9       4.31815        8.29872        9.50923          1              H   0.000
H10      2.05311        4.66428        9.96124          1              H   0.000
H11      6.42142        6.95628        9.44093          1              H   0.000
O1       1.27349        4.32175        8.08105          1              O   0.000
O2       8.26804        1.49777        8.03962          1              O   0.000
O3       5.53895        1.49956        8.05527          1              O   0.000
O4       2.85176        1.55694        8.08421          1              O   0.000
O5      -0.04777        1.58918        8.12012          1              O   0.000
O6      -4.07593        8.62176        8.01155          1              O   0.000
O7      -2.37063        5.42710        8.84430          1              O   0.000
O8      -1.66541        6.58289        8.83480          1              O   0.000
Pd1      5.49855        9.52969       29.95110          1              Pd  0.000
Pd2      5.46106        9.50129        6.90477          1              Pd  0.000
Pd3      1.41295        0.77950        4.54071          1              Pd  0.000
Pd4     -0.00028        1.59660        2.25390          1              Pd  0.000
Pd5     -2.74774        9.52702       29.95860          1              Pd  0.000
Pd6     -2.65206        9.48949        6.86303          1              Pd  0.000
Pd7      4.11538        0.77272        4.53052          1              Pd  0.000
Pd8      2.75109        1.60537        2.26020          1              Pd  0.000
Pd9     -0.00264        9.52931       29.95500          1              Pd  0.000
Pd10     0.06027        9.44282        6.83526          1              Pd  0.000
Pd11     6.91847        0.79797        4.50470          1              Pd  0.000
Pd12     5.49960        1.61204        2.26440          1              Pd  0.000
Pd13     2.75219        9.52616       29.95590          1              Pd  0.000
Pd14     2.74237        9.46070        6.81379          1              Pd  0.000
Pd15     9.60964        0.79418        4.53249          1              Pd  0.000
Pd16     8.25229        1.60575        2.24700          1              Pd  0.000
Pd17    -1.37205        2.38257       29.96100          1              Pd  0.000
Pd18    -1.38881        2.49033        6.93071          1              Pd  0.000
Pd19    -0.01706        3.17810        4.54244          1              Pd  0.000
Pd20    -1.38361        3.96878        2.25510          1              Pd  0.000
Pd21     1.37431        2.37751       29.96910          1              Pd  0.000
Pd22     1.39437        2.48892        7.06057          1              Pd  0.000
Pd23     2.79468        3.13358        4.55544          1              Pd  0.000
Pd24     1.37480        3.97393        2.26710          1              Pd  0.000
Pd25     4.12683        2.38352       29.98320          1              Pd  0.000
Pd26     4.17414        2.47212        6.91164          1              Pd  0.000
Pd27     5.52532        3.23540        4.62093          1              Pd  0.000
Pd28     4.12804        3.98575        2.31570          1              Pd  0.000
Pd29     6.87710        2.38161       29.97180          1              Pd  0.000
Pd30     6.90533        2.49391        6.97084          1              Pd  0.000
Pd31     8.25980        3.19248        4.61106          1              Pd  0.000
Pd32     6.87732        3.97641        2.30550          1              Pd  0.000
Pd33     8.24888        4.76141       29.95680          1              Pd  0.000
Pd34    -2.75521        4.83374        6.93095          1              Pd  0.000
Pd35    -1.35820        5.55494        4.49791          1              Pd  0.000
Pd36    -2.76859        6.35087        2.23230          1              Pd  0.000
Pd37    -0.00033        4.76513       29.95620          1              Pd  0.000
Pd38    -0.05501        4.84924        6.74551          1              Pd  0.000
Pd39     1.37380        5.59693        4.47225          1              Pd  0.000
Pd40    -0.00215        6.35754        2.24070          1              Pd  0.000
Pd41     2.75406        4.75760       29.98050          1              Pd  0.000
Pd42     2.80727        4.81585        6.79329          1              Pd  0.000
Pd43     4.15335        5.57877        4.59048          1              Pd  0.000
Pd44     2.75984        6.34830        2.27370          1              Pd  0.000
Pd45     5.49801        4.76456        0.00300          1              Pd  0.000
Pd46     5.52682        4.82462        6.98763          1              Pd  0.000
Pd47     6.86578        5.56876        4.57980          1              Pd  0.000
Pd48     5.49812        6.35344        2.29020          1              Pd  0.000
Pd49     6.87143        7.14417       29.96370          1              Pd  0.000
Pd50     6.85879        7.13247        6.71389          1              Pd  0.000
Pd51    -2.72560        7.98046        4.49547          1              Pd  0.000
Pd52    -4.13740        8.73982        2.24280          1              Pd  0.000
Pd53    -1.37712        7.15265       29.93850          1              Pd  0.000
Pd54    -1.34719        7.14939        6.89180          1              Pd  0.000
Pd55     0.00607        7.94792        4.56345          1              Pd  0.000
Pd56    -1.36809        8.73734        2.24490          1              Pd  0.000
Pd57     1.37552        7.14779       29.96790          1              Pd  0.000
Pd58     1.39015        7.13546        6.84456          1              Pd  0.000
Pd59     2.76313        7.96954        4.54941          1              Pd  0.000
Pd60     1.37172        8.73487        2.25480          1              Pd  0.000
Pd61     4.12562        7.14655       29.96340          1              Pd  0.000
Pd62     4.15314        7.16574        7.02299          1              Pd  0.000
Pd63     5.48183        7.98330        4.51623          1              Pd  0.000
Pd64     4.11924        8.73734        2.24640          1              Pd  0.000
end
end

!DATE Mon Jan 01 12:00:00 2000
PBC   11.00460  11.00460  30.00000  90.00000  90.00000 120.00001 (P1)
C1       2.94987        5.15810        9.61317          1              C   0.000
C2       4.12421        4.39012        9.54707          1              C   0.000
C3       2.99699        6.56342        9.49504          1              C   0.000
C4       4.24974        7.21755        9.41622          1              C   0.000
C5       5.37985        5.03106        9.44625          1              C   0.000
C6       5.43916        6.44518        9.41214          1              C   0.000
H1       2.91533        6.53226        5.77726          1              H   0.000
H2       1.43265        3.95059        5.46552          1              H   0.000
H3       0.01675        1.55176        5.30356          1              H   0.000
H4       5.51151        1.59793        5.25000          1              H   0.000
H5      -2.67902        6.38025        5.46192          1              H   0.000
H6       4.07445        3.30503        9.63811          1              H   0.000
H7       6.29978        4.46171        9.59861          1              H   0.000
H8       2.07664        7.14857        9.57147          1              H   0.000
H9       4.30563        8.30018        9.55074          1              H   0.000
H10      1.95604        4.64456        9.82226          1              H   0.000
H11      6.40228        6.94686        9.48204          1              H   0.000
O1       1.37759        4.47407        8.33185          1              O   0.000
O2       8.27967        1.49697        8.04109          1              O   0.000
O3       5.53939        1.49806        8.04999          1              O   0.000
O4       2.83836        1.57405        8.06374          1              O   0.000
O5      -0.01517        1.61454        8.11025          1              O   0.000
O6      -4.07604        8.61797        8.01509          1              O   0.000
O7      -2.35445        5.41835        8.84715          1              O   0.000
O8      -1.66828        6.58559        8.83704          1              O   0.000
Pd1      5.49855        9.52969       29.95110          1              Pd  0.000
Pd2      5.46862        9.50400        6.91537          1              Pd  0.000
Pd3      1.41354        0.77515        4.53816          1              Pd  0.000
Pd4     -0.00028        1.59660        2.25390          1              Pd  0.000
Pd5     -2.74774        9.52702       29.95860          1              Pd  0.000
Pd6     -2.64576        9.47912        6.87138          1              Pd  0.000
Pd7      4.11432        0.77170        4.52963          1              Pd  0.000
Pd8      2.75109        1.60537        2.26020          1              Pd  0.000
Pd9     -0.00264        9.52931       29.95500          1              Pd  0.000
Pd10     0.06407        9.43795        6.83710          1              Pd  0.000
Pd11     6.91986        0.79878        4.50570          1              Pd  0.000
Pd12     5.49960        1.61204        2.26440          1              Pd  0.000
Pd13     2.75219        9.52616       29.95590          1              Pd  0.000
Pd14     2.74898        9.46329        6.81156          1              Pd  0.000
Pd15     9.61544        0.79506        4.53381          1              Pd  0.000
Pd16     8.25229        1.60575        2.24700          1              Pd  0.000
Pd17    -1.37205        2.38257       29.96100          1              Pd  0.000
Pd18    -1.37399        2.49191        6.93333          1              Pd  0.000
Pd19    -0.01135        3.18938        4.55751          1              Pd  0.000
Pd20    -1.38361        3.96878        2.25510          1              Pd  0.000
Pd21     1.37431        2.37751       29.96910          1              Pd  0.000
Pd22     1.40845        2.50836        7.01867          1              Pd  0.000
Pd23     2.78837        3.13700        4.54012          1              Pd  0.000
Pd24     1.37480        3.97393        2.26710          1              Pd  0.000
Pd25     4.12683        2.38352       29.98320          1              Pd  0.000
Pd26     4.17932        2.46348        6.89328          1              Pd  0.000
Pd27     5.52761        3.23472        4.61867          1              Pd  0.000
Pd28     4.12804        3.98575        2.31570          1              Pd  0.000
Pd29     6.87710        2.38161       29.97180          1              Pd  0.000
Pd30     6.91458        2.49279        6.97402          1              Pd  0.000
Pd31     8.26434        3.18965        4.61289          1              Pd  0.000
Pd32     6.87732        3.97641        2.30550          1              Pd  0.000
Pd33     8.24888        4.76141       29.95680          1              Pd  0.000
Pd34    -2.72651        4.82656        6.93321          1              Pd  0.000
Pd35    -1.34793        5.54849        4.51088          1              Pd  0.000
Pd36    -2.76859        6.35087        2.23230          1              Pd  0.000
Pd37    -0.00033        4.76513       29.95620          1              Pd  0.000
Pd38     0.02278        4.82574        6.84902          1              Pd  0.000
Pd39     1.36970        5.58754        4.47508          1              Pd  0.000
Pd40    -0.00215        6.35754        2.24070          1              Pd  0.000
Pd41     2.75406        4.75760       29.98050          1              Pd  0.000
Pd42     2.81358        4.80512        6.75911          1              Pd  0.000
Pd43     4.16109        5.58158        4.57191          1              Pd  0.000
Pd44     2.75984        6.34830        2.27370          1              Pd  0.000
Pd45     5.49801        4.76456        0.00300          1              Pd  0.000
Pd46     5.53762        4.82286        6.98764          1              Pd  0.000
Pd47     6.87371        5.56722        4.58066          1              Pd  0.000
Pd48     5.49812        6.35344        2.29020          1              Pd  0.000
Pd49     6.87143        7.14417       29.96370          1              Pd  0.000
Pd50     6.86865        7.12743        6.71652          1              Pd  0.000
Pd51    -2.72054        7.97670        4.49613          1              Pd  0.000
Pd52    -4.13740        8.73982        2.24280          1              Pd  0.000
Pd53    -1.37712        7.15265       29.93850          1              Pd  0.000
Pd54    -1.32929        7.13026        6.89467          1              Pd  0.000
Pd55     0.00825        7.94800        4.56317          1              Pd  0.000
Pd56    -1.36809        8.73734        2.24490          1              Pd  0.000
Pd57     1.37552        7.14779       29.96790          1              Pd  0.000
Pd58     1.39966        7.13533        6.83217          1              Pd  0.000
Pd59     2.76695        7.96842        4.54739          1              Pd  0.000
Pd60     1.37172        8.73487        2.25480          1              Pd  0.000
Pd61     4.12562        7.14655       29.96340          1              Pd  0.000
Pd62     4.15840        7.16743        7.02353          1              Pd  0.000
Pd63     5.48684        7.98196        4.51998          1              Pd  0.000
Pd64     4.11924        8.73734        2.24640          1              Pd  0.000
end
end

!DATE Mon Jan 01 12:00:00 2000
PBC   11.00460  11.00460  30.00000  90.00000  90.00000 120.00001 (P1)
C1       2.98022        5.18431        9.44822          1              C   0.000
C2       4.12095        4.38179        9.52253          1              C   0.000
C3       2.99289        6.57830        9.47100          1              C   0.000
C4       4.25231        7.22000        9.43565          1              C   0.000
C5       5.37690        5.03266        9.46968          1              C   0.000
C6       5.43615        6.44423        9.41815          1              C   0.000
H1       2.91475        6.52830        5.77963          1              H   0.000
H2       1.43048        3.95455        5.47745          1              H   0.000
H3       0.01696        1.55185        5.30309          1              H   0.000
H4       5.51174        1.59792        5.25013          1              H   0.000
H5      -2.67849        6.38023        5.46108          1              H   0.000
H6       4.06841        3.29929        9.62336          1              H   0.000
H7       6.29697        4.46078        9.60633          1              H   0.000
H8       2.06932        7.15029        9.55912          1              H   0.000
H9       4.30573        8.30234        9.55830          1              H   0.000
H10      1.75470        4.54875        9.75050          1              H   0.000
H11      6.40057        6.94550        9.47670          1              H   0.000
O1       1.56706        4.54060        8.68369          1              O   0.000
O2       8.28080        1.49612        8.04165          1              O   0.000
O3       5.53895        1.49773        8.05057          1              O   0.000
O4       2.83240        1.58262        8.06236          1              O   0.000
O5      -0.01136        1.62359        8.11084          1              O   0.000
O6      -4.07721        8.61778        8.01564          1              O   0.000
O7      -2.35272        5.41472        8.84634          1              O   0.000
O8      -1.66691        6.58726        8.83645          1              O   0.000
Pd1      5.49855        9.52969       29.95110          1              Pd  0.000
Pd2      5.47017        9.50383        6.91615          1              Pd  0.000
Pd3      1.41325        0.77332        4.53591          1              Pd  0.000
Pd4     -0.00028        1.59660        2.25390          1              Pd  0.000
Pd5     -2.74774        9.52702       29.95860          1              Pd  0.000
Pd6     -2.64669        9.47874        6.87113          1              Pd  0.000
Pd7      4.11383        0.77184        4.52979          1              Pd  0.000
Pd8      2.75109        1.60537        2.26020          1              Pd  0.000
Pd9     -0.00264        9.52931       29.95500          1              Pd  0.000
Pd10     0.06391        9.43779        6.83744          1              Pd  0.000
Pd11     6.91963        0.79931        4.50609          1              Pd  0.000
Pd12     5.49960        1.61204        2.26440          1              Pd  0.000
Pd13     2.75219        9.52616       29.95590          1              Pd  0.000
Pd14     2.74834        9.46320        6.81161          1              Pd  0.000
Pd15     9.61564        0.79501        4.53417          1              Pd  0.000
Pd16     8.25229        1.60575        2.24700          1              Pd  0.000
Pd17    -1.37205        2.38257       29.96100          1              Pd  0.000
Pd18    -1.37371        2.49239        6.93230          1              Pd  0.000
Pd19    -0.01168        3.18894        4.55499          1              Pd  0.000
Pd20    -1.38361        3.96878        2.25510          1              Pd  0.000
Pd21     1.37431        2.37751       29.96910          1              Pd  0.000
Pd22     1.40804        2.50424        7.00025          1              Pd  0.000
Pd23     2.78910        3.13575        4.53632          1              Pd  0.000
Pd24     1.37480        3.97393        2.26710          1              Pd  0.000
Pd25     4.12683        2.38352       29.98320          1              Pd  0.000
Pd26     4.17953        2.46310        6.89297          1              Pd  0.000
Pd27     5.52728        3.23429        4.61809          1              Pd  0.000
Pd28     4.12804        3.98575        2.31570          1              Pd  0.000
Pd29     6.87710        2.38161       29.97180          1              Pd  0.000
Pd30     6.91471        2.49402        6.97391          1              Pd  0.000
Pd31     8.26457        3.18930        4.61287          1              Pd  0.000
Pd32     6.87732        3.97641        2.30550          1              Pd  0.000
Pd33     8.24888        4.76141       29.95680          1              Pd  0.000
Pd34    -2.72434        4.82555        6.93447          1              Pd  0.000
Pd35    -1.35358        5.55188        4.50389          1              Pd  0.000
Pd36    -2.76859        6.35087        2.23230          1              Pd  0.000
Pd37    -0.00033        4.76513       29.95620          1              Pd  0.000
Pd38     0.02296        4.82167        6.82557          1              Pd  0.000
Pd39     1.36925        5.58845        4.47269          1              Pd  0.000
Pd40    -0.00215        6.35754        2.24070          1              Pd  0.000
Pd41     2.75406        4.75760       29.98050          1              Pd  0.000
Pd42     2.81935        4.79877        6.72966          1              Pd  0.000
Pd43     4.16692        5.58602        4.56138          1              Pd  0.000
Pd44     2.75984        6.34830        2.27370          1              Pd  0.000
Pd45     5.49801        4.76456        0.00300          1              Pd  0.000
Pd46     5.53779        4.82180        6.98382          1              Pd  0.000
Pd47     6.87337        5.56714        4.58031          1              Pd  0.000
Pd48     5.49812        6.35344        2.29020          1              Pd  0.000
Pd49     6.87143        7.14417       29.96370          1              Pd  0.000
Pd50     6.86903        7.12628        6.71500          1              Pd  0.000
Pd51    -2.72095        7.97690        4.49613          1              Pd  0.000
Pd52    -4.13740        8.73982        2.24280          1              Pd  0.000
Pd53    -1.37712        7.15265       29.93850          1              Pd  0.000
Pd54    -1.32638        7.12810        6.89640          1              Pd  0.000
Pd55     0.00767        7.94931        4.56258          1              Pd  0.000
Pd56    -1.36809        8.73734        2.24490          1              Pd  0.000
Pd57     1.37552        7.14779       29.96790          1              Pd  0.000
Pd58     1.39893        7.13478        6.82762          1              Pd  0.000
Pd59     2.76822        7.96956        4.54656          1              Pd  0.000
Pd60     1.37172        8.73487        2.25480          1              Pd  0.000
Pd61     4.12562        7.14655       29.96340          1              Pd  0.000
Pd62     4.15874        7.16835        7.02118          1              Pd  0.000
Pd63     5.48686        7.98257        4.51972          1              Pd  0.000
Pd64     4.11924        8.73734        2.24640          1              Pd  0.000
end
end

!DATE Mon Jan 01 12:00:00 2000
PBC   11.00460  11.00460  30.00000  90.00000  90.00000 120.00001 (P1)
C1       2.97566        5.19184        9.30886          1              C   0.000
C2       4.12309        4.39698        9.47798          1              C   0.000
C3       3.01187        6.59007        9.41789          1              C   0.000
C4       4.26786        7.23093        9.43567          1              C   0.000
C5       5.38116        5.04056        9.47471          1              C   0.000
C6       5.44695        6.44980        9.42881          1              C   0.000
H1       2.91275        6.52397        5.78074          1              H   0.000
H2       1.42682        3.96239        5.50094          1              H   0.000
H3       0.01668        1.55168        5.30095          1              H   0.000
H4       5.51191        1.59791        5.25122          1              H   0.000
H5      -2.67788        6.38047        5.46093          1              H   0.000
H6       4.05561        3.31430        9.59709          1              H   0.000
H7       6.29583        4.46324        9.62199          1              H   0.000
H8       2.07718        7.14686        9.53520          1              H   0.000
H9       4.31725        8.31018        9.57334          1              H   0.000
H10      1.48667        4.37087        9.85708          1              H   0.000
H11      6.41126        6.94739        9.48612          1              H   0.000
O1       1.73101        4.61465        8.95689          1              O   0.000
O2       8.28312        1.49526        8.04230          1              O   0.000
O3       5.53920        1.49561        8.05135          1              O   0.000
O4       2.82372        1.59272        8.05867          1              O   0.000
O5      -0.00310        1.63905        8.11159          1              O   0.000
O6      -4.07684        8.61871        8.01534          1              O   0.000
O7      -2.34804        5.41079        8.84634          1              O   0.000
O8      -1.66290        6.58576        8.83588          1              O   0.000
Pd1      5.49855        9.52969       29.95110          1              Pd  0.000
Pd2      5.47106        9.50763        6.92116          1              Pd  0.000
Pd3      1.41302        0.77149        4.53364          1              Pd  0.000
Pd4     -0.00028        1.59660        2.25390          1              Pd  0.000
Pd5     -2.74774        9.52702       29.95860          1              Pd  0.000
Pd6     -2.64747        9.47935        6.87186          1              Pd  0.000
Pd7      4.11308        0.77199        4.53036          1              Pd  0.000
Pd8      2.75109        1.60537        2.26020          1              Pd  0.000
Pd9     -0.00264        9.52931       29.95500          1              Pd  0.000
Pd10     0.06300        9.43736        6.83753          1              Pd  0.000
Pd11     6.91900        0.79990        4.50596          1              Pd  0.000
Pd12     5.49960        1.61204        2.26440          1              Pd  0.000
Pd13     2.75219        9.52616       29.95590          1              Pd  0.000
Pd14     2.74782        9.46361        6.81079          1              Pd  0.000
Pd15     9.61518        0.79508        4.53460          1              Pd  0.000
Pd16     8.25229        1.60575        2.24700          1              Pd  0.000
Pd17    -1.37205        2.38257       29.96100          1              Pd  0.000
Pd18    -1.37294        2.49424        6.93124          1              Pd  0.000
Pd19    -0.01148        3.18710        4.54676          1              Pd  0.000
Pd20    -1.38361        3.96878        2.25510          1              Pd  0.000
Pd21     1.37431        2.37751       29.96910          1              Pd  0.000
Pd22     1.40928        2.51026        6.98579          1              Pd  0.000
Pd23     2.78851        3.13503        4.53123          1              Pd  0.000
Pd24     1.37480        3.97393        2.26710          1              Pd  0.000
Pd25     4.12683        2.38352       29.98320          1              Pd  0.000
Pd26     4.18067        2.46289        6.89333          1              Pd  0.000
Pd27     5.52614        3.23307        4.61672          1              Pd  0.000
Pd28     4.12804        3.98575        2.31570          1              Pd  0.000
Pd29     6.87710        2.38161       29.97180          1              Pd  0.000
Pd30     6.91520        2.49350        6.97401          1              Pd  0.000
Pd31     8.26424        3.18927        4.61338          1              Pd  0.000
Pd32     6.87732        3.97641        2.30550          1              Pd  0.000
Pd33     8.24888        4.76141       29.95680          1              Pd  0.000
Pd34    -2.72146        4.82569        6.93520          1              Pd  0.000
Pd35    -1.35729        5.55535        4.49658          1              Pd  0.000
Pd36    -2.76859        6.35087        2.23230          1              Pd  0.000
Pd37    -0.00033        4.76513       29.95620          1              Pd  0.000
Pd38     0.02956        4.81532        6.79845          1              Pd  0.000
Pd39     1.37054        5.59038        4.46679          1              Pd  0.000
Pd40    -0.00215        6.35754        2.24070          1              Pd  0.000
Pd41     2.75406        4.75760       29.98050          1              Pd  0.000
Pd42     2.82345        4.79304        6.71362          1              Pd  0.000
Pd43     4.17359        5.59262        4.54713          1              Pd  0.000
Pd44     2.75984        6.34830        2.27370          1              Pd  0.000
Pd45     5.49801        4.76456        0.00300          1              Pd  0.000
Pd46     5.54049        4.82116        6.97579          1              Pd  0.000
Pd47     6.87395        5.56684        4.57999          1              Pd  0.000
Pd48     5.49812        6.35344        2.29020          1              Pd  0.000
Pd49     6.87143        7.14417       29.96370          1              Pd  0.000
Pd50     6.86919        7.12529        6.71578          1              Pd  0.000
Pd51    -2.72166        7.97731        4.49700          1              Pd  0.000
Pd52    -4.13740        8.73982        2.24280          1              Pd  0.000
Pd53    -1.37712        7.15265       29.93850          1              Pd  0.000
Pd54    -1.32223        7.12476        6.89683          1              Pd  0.000
Pd55     0.00752        7.95042        4.56282          1              Pd  0.000
Pd56    -1.36809        8.73734        2.24490          1              Pd  0.000
Pd57     1.37552        7.14779       29.96790          1              Pd  0.000
Pd58     1.39872        7.13210        6.82634          1              Pd  0.000
Pd59     2.76796        7.97164        4.54463          1              Pd  0.000
Pd60     1.37172        8.73487        2.25480          1              Pd  0.000
Pd61     4.12562        7.14655       29.96340          1              Pd  0.000
Pd62     4.15780        7.17071        7.00816          1              Pd  0.000
Pd63     5.48788        7.98430        4.52042          1              Pd  0.000
Pd64     4.11924        8.73734        2.24640          1              Pd  0.000
end
end

!DATE Mon Jan 01 12:00:00 2000
PBC   11.00460  11.00460  30.00000  90.00000  90.00000 120.00001 (P1)
C1       2.93036        5.20515        9.32784          1              C   0.000
C2       4.09236        4.41046        9.44183          1              C   0.000
C3       3.02066        6.61733        9.33981          1              C   0.000
C4       4.28655        7.24316        9.37806          1              C   0.000
C5       5.36278        5.04010        9.44201          1              C   0.000
C6       5.45726        6.44883        9.41732          1              C   0.000
H1       2.90152        6.50858        5.77476          1              H   0.000
H2       1.41891        3.98552        5.56753          1              H   0.000
H3       0.01571        1.55271        5.29518          1              H   0.000
H4       5.51151        1.59906        5.25486          1              H   0.000
H5      -2.67552        6.38116        5.46133          1              H   0.000
H6       4.02106        3.33149        9.57857          1              H   0.000
H7       6.26451        4.45235        9.62831          1              H   0.000
H8       2.09746        7.18288        9.48777          1              H   0.000
H9       4.34279        8.31713        9.55901          1              H   0.000
H10      1.48725        4.03558        9.93388          1              H   0.000
H11      6.42601        6.93256        9.51983          1              H   0.000
O1       1.65338        4.70711        9.25083          1              O   0.000
O2       8.28822        1.49699        8.04114          1              O   0.000
O3       5.54111        1.49231        8.05299          1              O   0.000
O4       2.81762        1.60498        8.05971          1              O   0.000
O5       0.00521        1.66072        8.11408          1              O   0.000
O6      -4.07475        8.62387        8.01740          1              O   0.000
O7      -2.33250        5.40176        8.84455          1              O   0.000
O8      -1.65600        6.58118        8.83389          1              O   0.000
Pd1      5.49855        9.52969       29.95110          1              Pd  0.000
Pd2      5.47526        9.52067        6.92778          1              Pd  0.000
Pd3      1.41429        0.77339        4.53252          1              Pd  0.000
Pd4     -0.00028        1.59660        2.25390          1              Pd  0.000
Pd5     -2.74774        9.52702       29.95860          1              Pd  0.000
Pd6     -2.64726        9.48381        6.87508          1              Pd  0.000
Pd7      4.11106        0.77581        4.53125          1              Pd  0.000
Pd8      2.75109        1.60537        2.26020          1              Pd  0.000
Pd9     -0.00264        9.52931       29.95500          1              Pd  0.000
Pd10     0.06193        9.43739        6.83634          1              Pd  0.000
Pd11     6.91717        0.80190        4.50456          1              Pd  0.000
Pd12     5.49960        1.61204        2.26440          1              Pd  0.000
Pd13     2.75219        9.52616       29.95590          1              Pd  0.000
Pd14     2.74815        9.46875        6.80656          1              Pd  0.000
Pd15     9.61484        0.79645        4.53422          1              Pd  0.000
Pd16     8.25229        1.60575        2.24700          1              Pd  0.000
Pd17    -1.37205        2.38257       29.96100          1              Pd  0.000
Pd18    -1.37113        2.49948        6.92817          1              Pd  0.000
Pd19    -0.00821        3.18731        4.53736          1              Pd  0.000
Pd20    -1.38361        3.96878        2.25510          1              Pd  0.000
Pd21     1.37431        2.37751       29.96910          1              Pd  0.000
Pd22     1.41405        2.52670        6.98482          1              Pd  0.000
Pd23     2.78573        3.14621        4.54048          1              Pd  0.000
Pd24     1.37480        3.97393        2.26710          1              Pd  0.000
Pd25     4.12683        2.38352       29.98320          1              Pd  0.000
Pd26     4.18356        2.46399        6.89547          1              Pd  0.000
Pd27     5.52451        3.23383        4.61661          1              Pd  0.000
Pd28     4.12804        3.98575        2.31570          1              Pd  0.000
Pd29     6.87710        2.38161       29.97180          1              Pd  0.000
Pd30     6.91668        2.49317        6.97511          1              Pd  0.000
Pd31     8.26408        3.19046        4.61361          1              Pd  0.000
Pd32     6.87732        3.97641        2.30550          1              Pd  0.000
Pd33     8.24888        4.76141       29.95680          1              Pd  0.000
Pd34    -2.71869        4.82825        6.93263          1              Pd  0.000
Pd35    -1.35837        5.55922        4.48752          1              Pd  0.000
Pd36    -2.76859        6.35087        2.23230          1              Pd  0.000
Pd37    -0.00033        4.76513       29.95620          1              Pd  0.000
Pd38     0.03618        4.81261        6.77867          1              Pd  0.000
Pd39     1.37848        5.59088        4.46852          1              Pd  0.000
Pd40    -0.00215        6.35754        2.24070          1              Pd  0.000
Pd41     2.75406        4.75760       29.98050          1              Pd  0.000
Pd42     2.82488        4.79721        6.76077          1              Pd  0.000
Pd43     4.17263        5.59612        4.54738          1              Pd  0.000
Pd44     2.75984        6.34830        2.27370          1              Pd  0.000
Pd45     5.49801        4.76456        0.00300          1              Pd  0.000
Pd46     5.54426        4.82408        6.97529          1              Pd  0.000
Pd47     6.87394        5.56915        4.58096          1              Pd  0.000
Pd48     5.49812        6.35344        2.29020          1              Pd  0.000
Pd49     6.87143        7.14417       29.96370          1              Pd  0.000
Pd50     6.87169        7.12948        6.72013          1              Pd  0.000
Pd51    -2.72189        7.97947        4.49917          1              Pd  0.000
Pd52    -4.13740        8.73982        2.24280          1              Pd  0.000
Pd53    -1.37712        7.15265       29.93850          1              Pd  0.000
Pd54    -1.31703        7.12269        6.89599          1              Pd  0.000
Pd55     0.00858        7.95133        4.56445          1              Pd  0.000
Pd56    -1.36809        8.73734        2.24490          1              Pd  0.000
Pd57     1.37552        7.14779       29.96790          1              Pd  0.000
Pd58     1.40152        7.13242        6.83308          1              Pd  0.000
Pd59     2.76698        7.97477        4.54405          1              Pd  0.000
Pd60     1.37172        8.73487        2.25480          1              Pd  0.000
Pd61     4.12562        7.14655       29.96340          1              Pd  0.000
Pd62     4.16058        7.18061        6.99324          1              Pd  0.000
Pd63     5.48987        7.98739        4.52094          1              Pd  0.000
Pd64     4.11924        8.73734        2.24640          1              Pd  0.000
end
end

!DATE Mon Jan 01 12:00:00 2000
PBC   11.00460  11.00460  30.00000  90.00000  90.00000 120.00001 (P1)
C1       2.86894        5.19155        9.36707          1              C   0.000
C2       4.04217        4.39728        9.41043          1              C   0.000
C3       2.97636        6.61175        9.27886          1              C   0.000
C4       4.25462        7.22695        9.28733          1              C   0.000
C5       5.32060        5.01652        9.36586          1              C   0.000
C6       5.42669        6.42757        9.34514          1              C   0.000
H1       2.87266        6.48402        5.75256          1              H   0.000
H2       1.40860        4.02269        5.65477          1              H   0.000
H3       0.01637        1.55727        5.28932          1              H   0.000
H4       5.51270        1.60277        5.25880          1              H   0.000
H5      -2.66985        6.38351        5.46172          1              H   0.000
H6       3.97603        3.32566        9.59205          1              H   0.000
H7       6.21136        4.42575        9.59287          1              H   0.000
H8       2.07626        7.20404        9.45728          1              H   0.000
H9       4.32101        8.29777        9.48832          1              H   0.000
H10      1.61158        3.79084        9.88341          1              H   0.000
H11      6.39332        6.90470        9.49821          1              H   0.000
O1       1.61257        4.71752        9.57133          1              O   0.000
O2       8.29468        1.50423        8.04070          1              O   0.000
O3       5.54929        1.49158        8.05523          1              O   0.000
O4       2.82068        1.60641        8.06431          1              O   0.000
O5       0.01037        1.67439        8.11594          1              O   0.000
O6      -4.06938        8.63164        8.02193          1              O   0.000
O7      -2.29595        5.38489        8.83925          1              O   0.000
O8      -1.65199        6.58228        8.83233          1              O   0.000
Pd1      5.49855        9.52969       29.95110          1              Pd  0.000
Pd2     10.98551        0.00256        6.92787          1              Pd  0.000
Pd3      1.41875        0.77978        4.53242          1              Pd  0.000
Pd4     -0.00028        1.59660        2.25390          1              Pd  0.000
Pd5     -2.74774        9.52702       29.95860          1              Pd  0.000
Pd6     -2.64273        9.48745        6.87757          1              Pd  0.000
Pd7      4.11134        0.78326        4.53156          1              Pd  0.000
Pd8      2.75109        1.60537        2.26020          1              Pd  0.000
Pd9     -0.00264        9.52931       29.95500          1              Pd  0.000
Pd10     0.06584        9.44075        6.83348          1              Pd  0.000
Pd11     6.91712        0.80622        4.50174          1              Pd  0.000
Pd12     5.49960        1.61204        2.26440          1              Pd  0.000
Pd13     2.75219        9.52616       29.95590          1              Pd  0.000
Pd14     2.75321        9.48023        6.79978          1              Pd  0.000
Pd15     9.61737        0.79980        4.53101          1              Pd  0.000
Pd16     8.25229        1.60575        2.24700          1              Pd  0.000
Pd17    -1.37205        2.38257       29.96100          1              Pd  0.000
Pd18    -1.36636        2.50691        6.92557          1              Pd  0.000
Pd19    -0.00119        3.19257        4.53670          1              Pd  0.000
Pd20    -1.38361        3.96878        2.25510          1              Pd  0.000
Pd21     1.37431        2.37751       29.96910          1              Pd  0.000
Pd22     1.42227        2.53536        6.99103          1              Pd  0.000
Pd23     2.78488        3.16413        4.56123          1              Pd  0.000
Pd24     1.37480        3.97393        2.26710          1              Pd  0.000
Pd25     4.12683        2.38352       29.98320          1              Pd  0.000
Pd26     4.18908        2.46464        6.89972          1              Pd  0.000
Pd27     5.52522        3.23931        4.62149          1              Pd  0.000
Pd28     4.12804        3.98575        2.31570          1              Pd  0.000
Pd29     6.87710        2.38161       29.97180          1              Pd  0.000
Pd30     6.92172        2.49612        6.97444          1              Pd  0.000
Pd31     8.26652        3.19406        4.61166          1              Pd  0.000
Pd32     6.87732        3.97641        2.30550          1              Pd  0.000
Pd33     8.24888        4.76141       29.95680          1              Pd  0.000
Pd34    -2.71405        4.83443        6.92518          1              Pd  0.000
Pd35    -1.35412        5.56301        4.48322          1              Pd  0.000
Pd36    -2.76859        6.35087        2.23230          1              Pd  0.000
Pd37    -0.00033        4.76513       29.95620          1              Pd  0.000
Pd38     0.04066        4.81585        6.78195          1              Pd  0.000
Pd39     1.38945        5.59173        4.48592          1              Pd  0.000
Pd40    -0.00215        6.35754        2.24070          1              Pd  0.000
Pd41     2.75406        4.75760       29.98050          1              Pd  0.000
Pd42     2.83401        4.80680        6.84078          1              Pd  0.000
Pd43     4.16828        5.59605        4.56127          1              Pd  0.000
Pd44     2.75984        6.34830        2.27370          1              Pd  0.000
Pd45     5.49801        4.76456        0.00300          1              Pd  0.000
Pd46     5.55284        4.83015        6.99296          1              Pd  0.000
Pd47     6.87386        5.57524        4.58266          1              Pd  0.000
Pd48     5.49812        6.35344        2.29020          1              Pd  0.000
Pd49     6.87143        7.14417       29.96370          1              Pd  0.000
Pd50     6.87945        7.13939        6.72244          1              Pd  0.000
Pd51    -2.71806        7.98348        4.50023          1              Pd  0.000
Pd52    -4.13740        8.73982        2.24280          1              Pd  0.000
Pd53    -1.37712        7.15265       29.93850          1              Pd  0.000
Pd54    -1.30758        7.12565        6.89534          1              Pd  0.000
Pd55     0.01463        7.95221        4.57010          1              Pd  0.000
Pd56    -1.36809        8.73734        2.24490          1              Pd  0.000
Pd57     1.37552        7.14779       29.96790          1              Pd  0.000
Pd58     1.41293        7.13724        6.86264          1              Pd  0.000
Pd59     2.76689        7.97808        4.54814          1              Pd  0.000
Pd60     1.37172        8.73487        2.25480          1              Pd  0.000
Pd61     4.12562        7.14655       29.96340          1              Pd  0.000
Pd62     4.16919        7.19324        6.97286          1              Pd  0.000
Pd63     5.49345        7.99050        4.51711          1              Pd  0.000
Pd64     4.11924        8.73734        2.24640          1              Pd  0.000
end
end

!DATE Mon Jan 01 12:00:00 2000
PBC   11.00460  11.00460  30.00000  90.00000  90.00000 120.00001 (P1)
C1       2.82748        5.10435        9.38538          1              C   0.000
C2       4.02788        4.34545        9.37919          1              C   0.000
C3       2.88119        6.52764        9.24717          1              C   0.000
C4       4.14849        7.17717        9.19694          1              C   0.000
C5       5.28881        4.99351        9.28310          1              C   0.000
C6       5.34826        6.41141        9.24089          1              C   0.000
H1       2.80933        6.45032        5.71028          1              H   0.000
H2       1.39135        4.07237        5.73623          1              H   0.000
H3       0.01956        1.56508        5.28495          1              H   0.000
H4       5.51735        1.60780        5.26198          1              H   0.000
H5      -2.66222        6.38733        5.46148          1              H   0.000
H6       3.99371        3.28042        9.60366          1              H   0.000
H7       6.19310        4.43347        9.53339          1              H   0.000
H8       1.98092        7.10539        9.47058          1              H   0.000
H9       4.19276        8.24798        9.40626          1              H   0.000
H10      1.69668        3.62142        9.92401          1              H   0.000
H11      6.29836        6.91801        9.40375          1              H   0.000
O1       1.62694        4.57934        9.72716          1              O   0.000
O2       8.30300        1.51178        8.03975          1              O   0.000
O3       5.56152        1.49105        8.05706          1              O   0.000
O4       2.82792        1.60467        8.06676          1              O   0.000
O5       0.01523        1.67969        8.11726          1              O   0.000
O6      -4.05967        8.63356        8.02578          1              O   0.000
O7      -2.19243        5.34537        8.82685          1              O   0.000
O8      -1.65298        6.59386        8.82923          1              O   0.000
Pd1      5.49855        9.52969       29.95110          1              Pd  0.000
Pd2     10.99270        0.00463        6.93272          1              Pd  0.000
Pd3      1.42426        0.78556        4.53338          1              Pd  0.000
Pd4     -0.00028        1.59660        2.25390          1              Pd  0.000
Pd5     -2.74774        9.52702       29.95860          1              Pd  0.000
Pd6     -2.63523        9.48934        6.87844          1              Pd  0.000
Pd7      4.11515        0.79057        4.53132          1              Pd  0.000
Pd8      2.75109        1.60537        2.26020          1              Pd  0.000
Pd9     -0.00264        9.52931       29.95500          1              Pd  0.000
Pd10     0.07681        9.44440        6.82969          1              Pd  0.000
Pd11     6.92074        0.81121        4.49930          1              Pd  0.000
Pd12     5.49960        1.61204        2.26440          1              Pd  0.000
Pd13     2.75219        9.52616       29.95590          1              Pd  0.000
Pd14     2.76357        9.48973        6.79415          1              Pd  0.000
Pd15     9.62288        0.80234        4.52729          1              Pd  0.000
Pd16     8.25229        1.60575        2.24700          1              Pd  0.000
Pd17    -1.37205        2.38257       29.96100          1              Pd  0.000
Pd18    -1.35901        2.50937        6.92096          1              Pd  0.000
Pd19     0.00676        3.19932        4.53882          1              Pd  0.000
Pd20    -1.38361        3.96878        2.25510          1              Pd  0.000
Pd21     1.37431        2.37751       29.96910          1              Pd  0.000
Pd22     1.43016        2.53033        6.98757          1              Pd  0.000
Pd23     2.78581        3.17737        4.57903          1              Pd  0.000
Pd24     1.37480        3.97393        2.26710          1              Pd  0.000
Pd25     4.12683        2.38352       29.98320          1              Pd  0.000
Pd26     4.19696        2.46231        6.90072          1              Pd  0.000
Pd27     5.52876        3.24426        4.62277          1              Pd  0.000
Pd28     4.12804        3.98575        2.31570          1              Pd  0.000
Pd29     6.87710        2.38161       29.97180          1              Pd  0.000
Pd30     6.92969        2.50071        6.97329          1              Pd  0.000
Pd31     8.27143        3.19736        4.60795          1              Pd  0.000
Pd32     6.87732        3.97641        2.30550          1              Pd  0.000
Pd33     8.24888        4.76141       29.95680          1              Pd  0.000
Pd34    -2.70451        4.84031        6.91579          1              Pd  0.000
Pd35    -1.34691        5.56685        4.48169          1              Pd  0.000
Pd36    -2.76859        6.35087        2.23230          1              Pd  0.000
Pd37    -0.00033        4.76513       29.95620          1              Pd  0.000
Pd38     0.04262        4.81832        6.79690          1              Pd  0.000
Pd39     1.39770        5.59424        4.50690          1              Pd  0.000
Pd40    -0.00215        6.35754        2.24070          1              Pd  0.000
Pd41     2.75406        4.75760       29.98050          1              Pd  0.000
Pd42     2.84463        4.81100        6.90842          1              Pd  0.000
Pd43     4.16544        5.59345        4.56956          1              Pd  0.000
Pd44     2.75984        6.34830        2.27370          1              Pd  0.000
Pd45     5.49801        4.76456        0.00300          1              Pd  0.000
Pd46     5.56482        4.83335        6.98841          1              Pd  0.000
Pd47     6.87784        5.58185        4.57808          1              Pd  0.000
Pd48     5.49812        6.35344        2.29020          1              Pd  0.000
Pd49     6.87143        7.14417       29.96370          1              Pd  0.000
Pd50    -4.10978        7.14857        6.71415          1              Pd  0.000
Pd51    -2.70901        7.98881        4.49772          1              Pd  0.000
Pd52    -4.13740        8.73982        2.24280          1              Pd  0.000
Pd53    -1.37712        7.15265       29.93850          1              Pd  0.000
Pd54    -1.29088        7.13300        6.89360          1              Pd  0.000
Pd55     0.02557        7.95400        4.57860          1              Pd  0.000
Pd56    -1.36809        8.73734        2.24490          1              Pd  0.000
Pd57     1.37552        7.14779       29.96790          1              Pd  0.000
Pd58     1.43434        7.13913        6.91590          1              Pd  0.000
Pd59     2.76712        7.98126        4.55352          1              Pd  0.000
Pd60     1.37172        8.73487        2.25480          1              Pd  0.000
Pd61     4.12562        7.14655       29.96340          1              Pd  0.000
Pd62     4.18376        7.19821        6.92872          1              Pd  0.000
Pd63     5.49940        7.99338        4.50601          1              Pd  0.000
Pd64     4.11924        8.73734        2.24640          1              Pd  0.000
end
end

!DATE Mon Jan 01 12:00:00 2000
PBC   11.00460  11.00460  30.00000  90.00000  90.00000 120.00001 (P1)
C1       2.82957        5.00553        9.39861          1              C   0.000
C2       4.06314        4.29961        9.37986          1              C   0.000
C3       2.81507        6.42878        9.23558          1              C   0.000
C4       4.05530        7.13253        9.16278          1              C   0.000
C5       5.29254        4.99838        9.25666          1              C   0.000
C6       5.28795        6.41982        9.19841          1              C   0.000
H1       2.76625        6.43457        5.68821          1              H   0.000
H2       1.34711        4.11344        5.77001          1              H   0.000
H3       0.01889        1.56963        5.28263          1              H   0.000
H4       5.51999        1.60882        5.26234          1              H   0.000
H5      -2.66289        6.38815        5.46274          1              H   0.000
H6       4.07595        3.23694        9.61877          1              H   0.000
H7       6.22116        4.48081        9.50884          1              H   0.000
H8       1.89723        6.96906        9.48120          1              H   0.000
H9       4.05537        8.20375        9.37600          1              H   0.000
H10      1.78544        3.47519        9.97386          1              H   0.000
H11      6.21522        6.96812        9.35668          1              H   0.000
O1       1.66788        4.43184        9.78570          1              O   0.000
O2       8.30047        1.51258        8.03976          1              O   0.000
O3       5.56030        1.49505        8.05709          1              O   0.000
O4       2.82245        1.61548        8.06562          1              O   0.000
O5       0.01275        1.67866        8.11436          1              O   0.000
O6      -4.05245        8.63052        8.03127          1              O   0.000
O7      -1.92114        5.26395        8.76759          1              O   0.000
O8      -1.60840        6.58890        8.81401          1              O   0.000
Pd1      5.49855        9.52969       29.95110          1              Pd  0.000
Pd2      5.49071        9.52728        6.94113          1              Pd  0.000
Pd3      1.42367        0.78785        4.53305          1              Pd  0.000
Pd4     -0.00028        1.59660        2.25390          1              Pd  0.000
Pd5     -2.74774        9.52702       29.95860          1              Pd  0.000
Pd6     -2.63640        9.49634        6.88123          1              Pd  0.000
Pd7      4.11351        0.79646        4.53119          1              Pd  0.000
Pd8      2.75109        1.60537        2.26020          1              Pd  0.000
Pd9     -0.00264        9.52931       29.95500          1              Pd  0.000
Pd10     0.07981        9.45262        6.82533          1              Pd  0.000
Pd11     6.92219        0.81299        4.49776          1              Pd  0.000
Pd12     5.49960        1.61204        2.26440          1              Pd  0.000
Pd13     2.75219        9.52616       29.95590          1              Pd  0.000
Pd14     2.76592        9.49059        6.79133          1              Pd  0.000
Pd15     9.62433        0.80039        4.52415          1              Pd  0.000
Pd16     8.25229        1.60575        2.24700          1              Pd  0.000
Pd17    -1.37205        2.38257       29.96100          1              Pd  0.000
Pd18    -1.36258        2.49925        6.91163          1              Pd  0.000
Pd19     0.00652        3.20406        4.54265          1              Pd  0.000
Pd20    -1.38361        3.96878        2.25510          1              Pd  0.000
Pd21     1.37431        2.37751       29.96910          1              Pd  0.000
Pd22     1.42337        2.52497        6.97307          1              Pd  0.000
Pd23     2.78309        3.18415        4.58507          1              Pd  0.000
Pd24     1.37480        3.97393        2.26710          1              Pd  0.000
Pd25     4.12683        2.38352       29.98320          1              Pd  0.000
Pd26     4.19402        2.46703        6.89968          1              Pd  0.000
Pd27     5.52736        3.24595        4.62187          1              Pd  0.000
Pd28     4.12804        3.98575        2.31570          1              Pd  0.000
Pd29     6.87710        2.38161       29.97180          1              Pd  0.000
Pd30     6.92938        2.50579        6.97526          1              Pd  0.000
Pd31     8.27000        3.19529        4.60032          1              Pd  0.000
Pd32     6.87732        3.97641        2.30550          1              Pd  0.000
Pd33     8.24888        4.76141       29.95680          1              Pd  0.000
Pd34    -2.69837        4.84000        6.90256          1              Pd  0.000
Pd35    -1.34557        5.57056        4.47787          1              Pd  0.000
Pd36    -2.76859        6.35087        2.23230          1              Pd  0.000
Pd37    -0.00033        4.76513       29.95620          1              Pd  0.000
Pd38     0.02603        4.82331        6.82578          1              Pd  0.000
Pd39     1.39402        5.59464        4.52219          1              Pd  0.000
Pd40    -0.00215        6.35754        2.24070          1              Pd  0.000
Pd41     2.75406        4.75760       29.98050          1              Pd  0.000
Pd42     2.83761        4.81379        6.93393          1              Pd  0.000
Pd43     4.16175        5.59140        4.57224          1              Pd  0.000
Pd44     2.75984        6.34830        2.27370          1              Pd  0.000
Pd45     5.49801        4.76456        0.00300          1              Pd  0.000
Pd46     5.56760        4.83482        6.98059          1              Pd  0.000
Pd47     6.87871        5.58321        4.57555          1              Pd  0.000
Pd48     5.49812        6.35344        2.29020          1              Pd  0.000
Pd49     6.87143        7.14417       29.96370          1              Pd  0.000
Pd50    -4.10151        7.14953        6.71109          1              Pd  0.000
Pd51    -2.70774        7.99287        4.49462          1              Pd  0.000
Pd52    -4.13740        8.73982        2.24280          1              Pd  0.000
Pd53    -1.37712        7.15265       29.93850          1              Pd  0.000
Pd54    -1.28605        7.15297        6.87729          1              Pd  0.000
Pd55     0.02880        7.95993        4.57784          1              Pd  0.000
Pd56    -1.36809        8.73734        2.24490          1              Pd  0.000
Pd57     1.37552        7.14779       29.96790          1              Pd  0.000
Pd58     1.43734        7.14165        6.94272          1              Pd  0.000
Pd59     2.76610        7.98089        4.55692          1              Pd  0.000
Pd60     1.37172        8.73487        2.25480          1              Pd  0.000
Pd61     4.12562        7.14655       29.96340          1              Pd  0.000
Pd62     4.18518        7.19436        6.91363          1              Pd  0.000
Pd63     5.50074        7.99219        4.50311          1              Pd  0.000
Pd64     4.11924        8.73734        2.24640          1              Pd  0.000
end
end

!DATE Mon Jan 01 12:00:00 2000
PBC   11.00460  11.00460  30.00000  90.00000  90.00000 120.00001 (P1)
C1       2.84987        4.92922        9.40343          1              C   0.000
C2       4.11018        4.27072        9.38452          1              C   0.000
C3       2.77762        6.34934        9.23011          1              C   0.000
C4       3.99063        7.10187        9.15250          1              C   0.000
C5       5.30963        5.01493        9.24732          1              C   0.000
C6       5.24892        6.43681        9.18243          1              C   0.000
H1       2.74561        6.43164        5.68096          1              H   0.000
H2       1.28713        4.15282        5.78833          1              H   0.000
H3       0.01603        1.57240        5.28190          1              H   0.000
H4       5.52078        1.60829        5.26290          1              H   0.000
H5      -2.66433        6.38787        5.46815          1              H   0.000
H6       4.16427        3.21106        9.63060          1              H   0.000
H7       6.25874        4.53558        9.49950          1              H   0.000
H8       1.84123        6.85336        9.48359          1              H   0.000
H9       3.94963        8.17158        9.36849          1              H   0.000
H10      1.87389        3.35990        9.98920          1              H   0.000
H11      6.15529        7.01931        9.33770          1              H   0.000
O1       1.71718        4.31105        9.80700          1              O   0.000
O2       8.29493        1.51459        8.04306          1              O   0.000
O3       5.55524        1.50009        8.05841          1              O   0.000
O4       2.81344        1.63285        8.06834          1              O   0.000
O5       0.00789        1.67381        8.10489          1              O   0.000
O6      -4.04742        8.62628        8.03703          1              O   0.000
O7      -1.59638        5.17837        8.63987          1              O   0.000
O8      -1.51736        6.53992        8.79080          1              O   0.000
Pd1      5.49855        9.52969       29.95110          1              Pd  0.000
Pd2      5.49031        9.51833        6.94427          1              Pd  0.000
Pd3      1.42121        0.78951        4.53272          1              Pd  0.000
Pd4     -0.00028        1.59660        2.25390          1              Pd  0.000
Pd5     -2.74774        9.52702       29.95860          1              Pd  0.000
Pd6     -2.63908        9.50629        6.88992          1              Pd  0.000
Pd7      4.10998        0.80140        4.53111          1              Pd  0.000
Pd8      2.75109        1.60537        2.26020          1              Pd  0.000
Pd9     -0.00264        9.52931       29.95500          1              Pd  0.000
Pd10     0.07923        9.46480        6.82047          1              Pd  0.000
Pd11     6.92172        0.81309        4.49727          1              Pd  0.000
Pd12     5.49960        1.61204        2.26440          1              Pd  0.000
Pd13     2.75219        9.52616       29.95590          1              Pd  0.000
Pd14     2.76465        9.49225        6.79119          1              Pd  0.000
Pd15     9.62450        0.79768        4.52011          1              Pd  0.000
Pd16     8.25229        1.60575        2.24700          1              Pd  0.000
Pd17    -1.37205        2.38257       29.96100          1              Pd  0.000
Pd18    -1.36942        2.48651        6.90029          1              Pd  0.000
Pd19     0.00472        3.20930        4.55098          1              Pd  0.000
Pd20    -1.38361        3.96878        2.25510          1              Pd  0.000
Pd21     1.37431        2.37751       29.96910          1              Pd  0.000
Pd22     1.41231        2.52136        6.95785          1              Pd  0.000
Pd23     2.77981        3.18869        4.58862          1              Pd  0.000
Pd24     1.37480        3.97393        2.26710          1              Pd  0.000
Pd25     4.12683        2.38352       29.98320          1              Pd  0.000
Pd26     4.18763        2.47431        6.89970          1              Pd  0.000
Pd27     5.52332        3.24577        4.62225          1              Pd  0.000
Pd28     4.12804        3.98575        2.31570          1              Pd  0.000
Pd29     6.87710        2.38161       29.97180          1              Pd  0.000
Pd30     6.92543        2.51169        6.98128          1              Pd  0.000
Pd31     8.26648        3.18821        4.58578          1              Pd  0.000
Pd32     6.87732        3.97641        2.30550          1              Pd  0.000
Pd33     8.24888        4.76141       29.95680          1              Pd  0.000
Pd34    -2.70727        4.83796        6.87210          1              Pd  0.000
Pd35    -1.34712        5.57276        4.47252          1              Pd  0.000
Pd36    -2.76859        6.35087        2.23230          1              Pd  0.000
Pd37    -0.00033        4.76513       29.95620          1              Pd  0.000
Pd38    -0.00291        4.83748        6.87666          1              Pd  0.000
Pd39     1.38582        5.59165        4.54165          1              Pd  0.000
Pd40    -0.00215        6.35754        2.24070          1              Pd  0.000
Pd41     2.75406        4.75760       29.98050          1              Pd  0.000
Pd42     2.82320        4.81931        6.95004          1              Pd  0.000
Pd43     4.15654        5.59021        4.57504          1              Pd  0.000
Pd44     2.75984        6.34830        2.27370          1              Pd  0.000
Pd45     5.49801        4.76456        0.00300          1              Pd  0.000
Pd46     5.56098        4.83556        6.97781          1              Pd  0.000
Pd47     6.87654        5.58174        4.57481          1              Pd  0.000
Pd48     5.49812        6.35344        2.29020          1              Pd  0.000
Pd49     6.87143        7.14417       29.96370          1              Pd  0.000
Pd50    -4.09964        7.14850        6.71133          1              Pd  0.000
Pd51    -2.71039        7.99510        4.49152          1              Pd  0.000
Pd52    -4.13740        8.73982        2.24280          1              Pd  0.000
Pd53    -1.37712        7.15265       29.93850          1              Pd  0.000
Pd54    -1.29290        7.18010        6.85582          1              Pd  0.000
Pd55     0.02762        7.96575        4.57395          1              Pd  0.000
Pd56    -1.36809        8.73734        2.24490          1              Pd  0.000
Pd57     1.37552        7.14779       29.96790          1              Pd  0.000
Pd58     1.43163        7.15025        6.95089          1              Pd  0.000
Pd59     2.76411        7.97946        4.55846          1              Pd  0.000
Pd60     1.37172        8.73487        2.25480          1              Pd  0.000
Pd61     4.12562        7.14655       29.96340          1              Pd  0.000
Pd62     4.18018        7.19212        6.91206          1              Pd  0.000
Pd63     5.50028        7.98999        4.50357          1              Pd  0.000
Pd64     4.11924        8.73734        2.24640          1              Pd  0.000
end
end

!DATE Mon Jan 01 12:00:00 2000
PBC   11.00460  11.00460  30.00000  90.00000  90.00000 120.00001 (P1)
C1       2.88314        4.80765        9.41947          1              C   0.000
C2       4.17546        4.21496        9.40693          1              C   0.000
C3       2.73727        6.21821        9.22203          1              C   0.000
C4       3.90898        7.03637        9.14188          1              C   0.000
C5       5.33112        5.01661        9.24534          1              C   0.000
C6       5.19868        6.43589        9.16506          1              C   0.000
H1       2.73537        6.42885        5.66447          1              H   0.000
H2       1.28131        4.14846        5.77192          1              H   0.000
H3       0.01676        1.57271        5.28451          1              H   0.000
H4       5.52228        1.60943        5.26077          1              H   0.000
H5      -2.66007        6.38315        5.48236          1              H   0.000
H6       4.28361        3.16173        9.66288          1              H   0.000
H7       6.30572        4.58889        9.49285          1              H   0.000
H8       1.77451        6.67456        9.46597          1              H   0.000
H9       3.81187        8.10160        9.36231          1              H   0.000
H10      1.98328        3.19148        9.99761          1              H   0.000
H11      6.07633        7.06138        9.31699          1              H   0.000
O1       1.78435        4.13752        9.83022          1              O   0.000
O2       8.29508        1.51797        8.04326          1              O   0.000
O3       5.55719        1.50753        8.05726          1              O   0.000
O4       2.81104        1.64073        8.06856          1              O   0.000
O5       0.00941        1.66690        8.10202          1              O   0.000
O6      -4.04228        8.61995        8.04375          1              O   0.000
O7      -1.45184        5.15957        8.60075          1              O   0.000
O8      -1.42036        6.52375        8.78012          1              O   0.000
Pd1      5.49855        9.52969       29.95110          1              Pd  0.000
Pd2      5.49103        9.50890        6.95149          1              Pd  0.000
Pd3      1.42151        0.78871        4.53459          1              Pd  0.000
Pd4     -0.00028        1.59660        2.25390          1              Pd  0.000
Pd5     -2.74774        9.52702       29.95860          1              Pd  0.000
Pd6     -2.63678        9.50931        6.89780          1              Pd  0.000
Pd7      4.10863        0.80512        4.53239          1              Pd  0.000
Pd8      2.75109        1.60537        2.26020          1              Pd  0.000
Pd9     -0.00264        9.52931       29.95500          1              Pd  0.000
Pd10     0.07996        9.47534        6.81652          1              Pd  0.000
Pd11     6.92420        0.81472        4.49695          1              Pd  0.000
Pd12     5.49960        1.61204        2.26440          1              Pd  0.000
Pd13     2.75219        9.52616       29.95590          1              Pd  0.000
Pd14     2.76763        9.49394        6.79252          1              Pd  0.000
Pd15     9.62703        0.79685        4.51993          1              Pd  0.000
Pd16     8.25229        1.60575        2.24700          1              Pd  0.000
Pd17    -1.37205        2.38257       29.96100          1              Pd  0.000
Pd18    -1.36714        2.48399        6.89899          1              Pd  0.000
Pd19     0.00470        3.20896        4.55058          1              Pd  0.000
Pd20    -1.38361        3.96878        2.25510          1              Pd  0.000
Pd21     1.37431        2.37751       29.96910          1              Pd  0.000
Pd22     1.40866        2.51854        6.95023          1              Pd  0.000
Pd23     2.78008        3.19184        4.59364          1              Pd  0.000
Pd24     1.37480        3.97393        2.26710          1              Pd  0.000
Pd25     4.12683        2.38352       29.98320          1              Pd  0.000
Pd26     4.18514        2.48309        6.90210          1              Pd  0.000
Pd27     5.52370        3.24736        4.62236          1              Pd  0.000
Pd28     4.12804        3.98575        2.31570          1              Pd  0.000
Pd29     6.87710        2.38161       29.97180          1              Pd  0.000
Pd30     6.92845        2.51693        6.97993          1              Pd  0.000
Pd31     8.26796        3.18700        4.58218          1              Pd  0.000
Pd32     6.87732        3.97641        2.30550          1              Pd  0.000
Pd33     8.24888        4.76141       29.95680          1              Pd  0.000
Pd34    -2.70567        4.84153        6.86892          1              Pd  0.000
Pd35    -1.34849        5.57401        4.46795          1              Pd  0.000
Pd36    -2.76859        6.35087        2.23230          1              Pd  0.000
Pd37    -0.00033        4.76513       29.95620          1              Pd  0.000
Pd38    -0.00505        4.84556        6.87506          1              Pd  0.000
Pd39     1.38361        5.59031        4.54175          1              Pd  0.000
Pd40    -0.00215        6.35754        2.24070          1              Pd  0.000
Pd41     2.75406        4.75760       29.98050          1              Pd  0.000
Pd42     2.81028        4.82964        6.96687          1              Pd  0.000
Pd43     4.15538        5.58908        4.57912          1              Pd  0.000
Pd44     2.75984        6.34830        2.27370          1              Pd  0.000
Pd45     5.49801        4.76456        0.00300          1              Pd  0.000
Pd46     5.56052        4.83546        6.97765          1              Pd  0.000
Pd47     6.87729        5.58215        4.57540          1              Pd  0.000
Pd48     5.49812        6.35344        2.29020          1              Pd  0.000
Pd49     6.87143        7.14417       29.96370          1              Pd  0.000
Pd50    -4.09734        7.14814        6.71210          1              Pd  0.000
Pd51    -2.71033        7.99561        4.49145          1              Pd  0.000
Pd52    -4.13740        8.73982        2.24280          1              Pd  0.000
Pd53    -1.37712        7.15265       29.93850          1              Pd  0.000
Pd54    -1.29316        7.19089        6.84357          1              Pd  0.000
Pd55     0.02722        7.97211        4.56488          1              Pd  0.000
Pd56    -1.36809        8.73734        2.24490          1              Pd  0.000
Pd57     1.37552        7.14779       29.96790          1              Pd  0.000
Pd58     1.42392        7.16168        6.92904          1              Pd  0.000
Pd59     2.76754        7.98117        4.55671          1              Pd  0.000
Pd60     1.37172        8.73487        2.25480          1              Pd  0.000
Pd61     4.12562        7.14655       29.96340          1              Pd  0.000
Pd62     4.17658        7.18740        6.91730          1              Pd  0.000
Pd63     5.50114        7.98821        4.50618          1              Pd  0.000
Pd64     4.11924        8.73734        2.24640          1              Pd  0.000
end
end

!DATE Mon Jan 01 12:00:00 2000
PBC   11.00460  11.00460  30.00000  90.00000  90.00000 120.00001 (P1)
C1       2.93871        4.68341        9.44148          1              C   0.000
C2       4.25675        4.15559        9.43748          1              C   0.000
C3       2.72483        6.08070        9.21299          1              C   0.000
C4       3.85735        6.96019        9.12807          1              C   0.000
C5       5.36763        5.00707        9.24797          1              C   0.000
C6       5.17393        6.41967        9.14443          1              C   0.000
H1       2.72803        6.42877        5.63450          1              H   0.000
H2       1.29448        4.13408        5.75230          1              H   0.000
H3       0.02171        1.57510        5.29076          1              H   0.000
H4       5.52593        1.61282        5.25484          1              H   0.000
H5      -2.64543        6.37768        5.50498          1              H   0.000
H6       4.41644        3.11189        9.70204          1              H   0.000
H7       6.36335        4.62493        9.47936          1              H   0.000
H8       1.74039        6.48819        9.45812          1              H   0.000
H9       3.71036        8.01726        9.36067          1              H   0.000
H10      2.10554        3.01758        9.98227          1              H   0.000
H11      6.02583        7.08090        9.29336          1              H   0.000
O1       1.87346        3.96234        9.85072          1              O   0.000
O2       8.30308        1.52870        8.04211          1              O   0.000
O3       5.57079        1.51898        8.05227          1              O   0.000
O4       2.82048        1.64779        8.06777          1              O   0.000
O5       0.01856        1.66973        8.10702          1              O   0.000
O6      -4.03069        8.61656        8.05466          1              O   0.000
O7      -1.34642        5.15638        8.59493          1              O   0.000
O8      -1.33643        6.52076        8.78004          1              O   0.000
Pd1      5.49855        9.52969       29.95110          1              Pd  0.000
Pd2      5.49569        9.50488        6.97158          1              Pd  0.000
Pd3      1.42447        0.78906        4.53876          1              Pd  0.000
Pd4     -0.00028        1.59660        2.25390          1              Pd  0.000
Pd5     -2.74774        9.52702       29.95860          1              Pd  0.000
Pd6     -2.62874        9.51264        6.90526          1              Pd  0.000
Pd7      4.11013        0.81035        4.53376          1              Pd  0.000
Pd8      2.75109        1.60537        2.26020          1              Pd  0.000
Pd9     -0.00264        9.52931       29.95500          1              Pd  0.000
Pd10     0.08749        9.48721        6.81179          1              Pd  0.000
Pd11     6.93071        0.81771        4.49607          1              Pd  0.000
Pd12     5.49960        1.61204        2.26440          1              Pd  0.000
Pd13     2.75219        9.52616       29.95590          1              Pd  0.000
Pd14     2.77891        9.49862        6.79709          1              Pd  0.000
Pd15     9.63337        0.79860        4.52152          1              Pd  0.000
Pd16     8.25229        1.60575        2.24700          1              Pd  0.000
Pd17    -1.37205        2.38257       29.96100          1              Pd  0.000
Pd18    -1.35457        2.48837        6.90058          1              Pd  0.000
Pd19     0.00780        3.20921        4.54951          1              Pd  0.000
Pd20    -1.38361        3.96878        2.25510          1              Pd  0.000
Pd21     1.37431        2.37751       29.96910          1              Pd  0.000
Pd22     1.41429        2.52094        6.94711          1              Pd  0.000
Pd23     2.78388        3.19761        4.60049          1              Pd  0.000
Pd24     1.37480        3.97393        2.26710          1              Pd  0.000
Pd25     4.12683        2.38352       29.98320          1              Pd  0.000
Pd26     4.19189        2.49505        6.90312          1              Pd  0.000
Pd27     5.52907        3.25285        4.62351          1              Pd  0.000
Pd28     4.12804        3.98575        2.31570          1              Pd  0.000
Pd29     6.87710        2.38161       29.97180          1              Pd  0.000
Pd30     6.94053        2.52440        6.96998          1              Pd  0.000
Pd31     8.27381        3.18951        4.57939          1              Pd  0.000
Pd32     6.87732        3.97641        2.30550          1              Pd  0.000
Pd33     8.24888        4.76141       29.95680          1              Pd  0.000
Pd34    -2.69338        4.84868        6.86885          1              Pd  0.000
Pd35    -1.34606        5.57705        4.46454          1              Pd  0.000
Pd36    -2.76859        6.35087        2.23230          1              Pd  0.000
Pd37    -0.00033        4.76513       29.95620          1              Pd  0.000
Pd38     0.00508        4.85460        6.86515          1              Pd  0.000
Pd39     1.38556        5.59015        4.53857          1              Pd  0.000
Pd40    -0.00215        6.35754        2.24070          1              Pd  0.000
Pd41     2.75406        4.75760       29.98050          1              Pd  0.000
Pd42     2.80454        4.84798        6.99154          1              Pd  0.000
Pd43     4.15901        5.59013        4.58668          1              Pd  0.000
Pd44     2.75984        6.34830        2.27370          1              Pd  0.000
Pd45     5.49801        4.76456        0.00300          1              Pd  0.000
Pd46     5.56979        4.83995        6.98218          1              Pd  0.000
Pd47     6.88213        5.58670        4.57703          1              Pd  0.000
Pd48     5.49812        6.35344        2.29020          1              Pd  0.000
Pd49     6.87143        7.14417       29.96370          1              Pd  0.000
Pd50    -4.08932        7.15364        6.71311          1              Pd  0.000
Pd51    -2.70678        7.99728        4.49319          1              Pd  0.000
Pd52    -4.13740        8.73982        2.24280          1              Pd  0.000
Pd53    -1.37712        7.15265       29.93850          1              Pd  0.000
Pd54    -1.28473        7.19918        6.84173          1              Pd  0.000
Pd55     0.02891        7.97936        4.55554          1              Pd  0.000
Pd56    -1.36809        8.73734        2.24490          1              Pd  0.000
Pd57     1.37552        7.14779       29.96790          1              Pd  0.000
Pd58     1.42387        7.17819        6.89893          1              Pd  0.000
Pd59     2.77666        7.98618        4.55424          1              Pd  0.000
Pd60     1.37172        8.73487        2.25480          1              Pd  0.000
Pd61     4.12562        7.14655       29.96340          1              Pd  0.000
Pd62     4.17895        7.18583        6.92807          1              Pd  0.000
Pd63     5.50490        7.98910        4.51060          1              Pd  0.000
Pd64     4.11924        8.73734        2.24640          1              Pd  0.000
end
end
