# Supplementary material for: Intentional Formation of Persistent Surface Redox Mediators by Adsorption of Polyconjugated Carbonyl Complexes to Pd Nanoparticles
Source: J Am Chem Soc. 2025 Apr 4;147(20):16885–900. doi: 10.1021/jacs.4c15874 (PMC12100725; doi:10.1021/jacs.4c15874)
Supplement: Supplementary file 2 [file ja4c15874_si_002.zip › Structures/Heterogeneous/Surface_Reactions/Quinones/BQ/FirstProtonElectronTransfer/DirectSurfaceHydrogenationofMediator/NEB.arc]

!BIOSYM archive 3
PBC=ON

!DATE Mon Jan 01 12:00:00 2000
PBC   11.00460  11.00460  30.00000  90.00000  90.00000 120.00001 (P1)
C1       2.78122        5.77915        9.56947          1              C   0.000
C2       3.56979        4.60788        9.12354          1              C   0.000
C3       3.36662        7.11097        9.29698          1              C   0.000
C4       4.76924        7.22352        9.27505          1              C   0.000
C5       5.02388        4.72383        9.07730          1              C   0.000
C6       5.61974        6.02024        9.49592          1              C   0.000
H1       2.75361        6.48144        5.68148          1              H   0.000
H2       1.35959        3.95867        5.44339          1              H   0.000
H3       0.01147        1.54272        5.28438          1              H   0.000
H4       5.50896        1.59666        5.25519          1              H   0.000
H5      -2.70716        6.34763        5.44137          1              H   0.000
H6       1.29403        4.16418        7.76453          1              H   0.000
H7       4.16793        4.51610       17.95913          1              H   0.000
H8       0.44372        3.43302       16.90777          1              H   0.000
H9      -0.13509        3.52349       14.66759          1              H   0.000
H10      4.13357        6.55849       18.56768          1              H   0.000
H11      3.11648        7.84828       18.70276          1              H   0.000
H12      2.49464        5.23546       15.84703          1              H   0.000
H13     -1.77017        7.29044       10.25340          1              H   0.000
H14     -3.05235        7.81273       10.89715          1              H   0.000
H15      1.44648        3.24588       14.97727          1              H   0.000
H16      0.32035        4.63094       17.93895          1              H   0.000
H17      4.94977        5.36092       16.79742          1              H   0.000
H18      1.50748        6.16884       16.70916          1              H   0.000
H19      2.18803        7.29370       14.83240          1              H   0.000
H20      6.18818        4.67988       14.93547          1              H   0.000
H21      5.32195        5.91802       14.48291          1              H   0.000
H22     10.25645        0.29154       10.83229          1              H   0.000
H23      9.81997        1.67605       11.45638          1              H   0.000
H24      6.83769        2.86189       13.51394          1              H   0.000
H25      8.02055        3.54556       14.33200          1              H   0.000
H26      8.20378        1.59639       16.99861          1              H   0.000
H27      8.74561        1.78019       18.47521          1              H   0.000
H28     -1.70372        5.26856       13.89596          1              H   0.000
H29     -1.64802        3.98753       12.91595          1              H   0.000
H30      2.56843        8.83422       14.63881          1              H   0.000
H31      0.09335        6.50052       18.91548          1              H   0.000
H32     -0.76211        6.56454       17.54924          1              H   0.000
H33     -0.61035        7.43896       20.66672          1              H   0.000
H34      0.75757        6.72646       21.03612          1              H   0.000
H35      3.32311        6.93185       22.21518          1              H   0.000
H36      9.55885        0.61176       15.43433          1              H   0.000
H37      8.29760        1.50053       14.89425          1              H   0.000
H38     -3.21111        8.06741       17.19485          1              H   0.000
H39      5.27002        7.55815       12.91119          1              H   0.000
H40      3.68141        7.46654       13.25499          1              H   0.000
H41      4.93564        4.31756       21.78940          1              H   0.000
H42      6.24408        5.21962       21.61278          1              H   0.000
H43      5.17211        8.25075       19.47227          1              H   0.000
H44      0.78151        0.02749       16.19812          1              H   0.000
H45      0.43521        1.30992       15.28571          1              H   0.000
H46      0.61326        3.13499       22.12824          1              H   0.000
H47      1.57772        1.82722       22.24565          1              H   0.000
H48     -0.77697        4.88948       21.23121          1              H   0.000
H49     -1.65498        3.53727       21.39265          1              H   0.000
H50      5.83411        2.06099       15.47205          1              H   0.000
H51      5.02409        0.81680       14.96983          1              H   0.000
H52      7.58740        1.90263       21.35814          1              H   0.000
H53      7.02554        3.35698       21.78514          1              H   0.000
H54      2.56473        3.57821       21.71090          1              H   0.000
H55      2.89493        5.06884       21.22905          1              H   0.000
H56     -4.18669        9.40722       21.13366          1              H   0.000
H57      5.38514        3.42927       11.99066          1              H   0.000
H58      5.68255        1.95463       11.55727          1              H   0.000
H59     -4.05823        7.06946       20.28869          1              H   0.000
H60      7.42124        5.64597       19.78571          1              H   0.000
H61      3.15314        4.34123       11.98365          1              H   0.000
H62      4.17774        5.43825       12.53297          1              H   0.000
H63      3.19427        7.07798       20.62893          1              H   0.000
H64     -1.41116        7.56706       14.07281          1              H   0.000
H65     -2.95964        7.33078       13.90937          1              H   0.000
H66      1.94116        8.92136       21.60135          1              H   0.000
H67      7.60398        3.68311       18.14874          1              H   0.000
H68      3.70149        2.85803       15.28538          1              H   0.000
H69      3.46298        3.87335       14.11137          1              H   0.000
H70      6.43340        4.77067       18.08729          1              H   0.000
H71     -0.33890        0.90229       19.45274          1              H   0.000
H72     -0.29837        2.42503       18.95050          1              H   0.000
H73      4.80805        1.01094        9.75706          1              H   0.000
H74     -1.34809        9.42077       10.68248          1              H   0.000
H75      0.68496        8.55839       13.86170          1              H   0.000
H76     -0.40970        9.17092       12.87984          1              H   0.000
H77      4.27794        0.03358       19.70849          1              H   0.000
H78     -0.28112        9.49596       20.96408          1              H   0.000
H79      2.17437        3.48589       18.34933          1              H   0.000
H80      3.15300        3.65207       19.62217          1              H   0.000
H81      1.01548        8.36750       18.09554          1              H   0.000
H82      4.49700        1.06383       17.33247          1              H   0.000
H83      3.63539        1.84787       18.39467          1              H   0.000
H84      0.39326        2.68822       10.28971          1              H   0.000
H85      0.73777        4.25403       10.26397          1              H   0.000
H86     -2.80757        5.82023       17.28819          1              H   0.000
H87      1.29713        1.24714       11.77756          1              H   0.000
H88     -2.31722        6.60804       15.93769          1              H   0.000
H89      2.87144        1.22318       11.50452          1              H   0.000
H90     -1.60391        3.51543       10.72788          1              H   0.000
H91      1.61245        9.40851       20.17461          1              H   0.000
H92      7.90221        3.14467       11.29918          1              H   0.000
H93     -3.82165        9.13852       12.89705          1              H   0.000
H94     -4.65327        8.91354       14.18818          1              H   0.000
H95     -4.50079        8.82839       18.78888          1              H   0.000
H96      2.63105        0.03327       17.62197          1              H   0.000
H97      2.81602        0.04578       21.51884          1              H   0.000
H98      7.32065        0.27735       18.14865          1              H   0.000
H99      3.17776        3.63827        9.45017          1              H   0.000
H100     5.58367        3.84664        9.42155          1              H   0.000
H101     2.73473        7.96973        9.53795          1              H   0.000
H102     5.26133        8.17645        9.47173          1              H   0.000
O1       8.25120        1.48809        8.05695          1              O   0.000
O2       5.50986        1.46946        8.07571          1              O   0.000
O3       2.82398        1.56885        8.08879          1              O   0.000
O4      -0.03848        1.52440        8.07031          1              O   0.000
O5      -4.06791        8.56619        8.01341          1              O   0.000
O6      -1.49873        5.13115        8.53937          1              O   0.000
O7      -1.41712        6.48274        8.71423          1              O   0.000
O8       4.82171        5.26061       17.77918          1              O   0.000
O9       0.54505        3.66621       17.87398          1              O   0.000
O10      2.19869        6.16033       16.00211          1              O   0.000
O11      3.82492        7.31494       19.16111          1              O   0.000
O12     -2.08434        7.95213       10.91045          1              O   0.000
O13      0.50642        3.00144       15.22220          1              O   0.000
O14      2.24932        8.02526       14.13380          1              O   0.000
O15      5.80297        5.53314       15.24367          1              O   0.000
O16      7.16604        3.02201       14.43993          1              O   0.000
O17      7.90479        1.86102       17.90432          1              O   0.000
O18     -1.52722        4.28010       13.86069          1              O   0.000
O19     -0.41679        1.04665       11.34378          1              O   0.000
O20      0.17495        6.47426       17.91069          1              O   0.000
O21     -0.10546        6.57971       20.58830          1              O   0.000
O22      2.66981        6.96101       21.49302          1              O   0.000
O23      8.55843        0.71358       15.42761          1              O   0.000
O24     -3.63995        8.96003       17.36814          1              O   0.000
O25     -4.27042        8.40609       13.40137          1              O   0.000
O26      4.44574        7.00216       12.80449          1              O   0.000
O27      5.83197        4.50074       22.17035          1              O   0.000
O28      0.22752        0.33688       15.41611          1              O   0.000
O29      1.49542        2.80609       22.46538          1              O   0.000
O30     -0.74217        3.94113       21.49330          1              O   0.000
O31      4.98841        1.57586       15.61191          1              O   0.000
O32      7.81452        2.86116       21.40956          1              O   0.000
O33      3.23152        4.14690       21.14908          1              O   0.000
O34      6.13306        2.78758       11.85086          1              O   0.000
O35      7.27564        6.19704       20.59461          1              O   0.000
O36      4.00043        4.44045       12.45463          1              O   0.000
O37     -2.12035        6.88472       14.22280          1              O   0.000
O38      7.42112        4.65814       18.20299          1              O   0.000
O39      3.11248        3.60652       14.99834          1              O   0.000
O40      7.01982        0.14223       21.13302          1              O   0.000
O41     -0.88617        1.71430       19.30523          1              O   0.000
O42      4.57212        0.80713       10.69168          1              O   0.000
O43     -0.25870        8.92890       13.81309          1              O   0.000
O44     -1.14600        9.15606       20.61183          1              O   0.000
O45      3.12909        3.38254       18.63805          1              O   0.000
O46      1.73846        8.87616       18.52312          1              O   0.000
O47      3.94903        0.91635       18.14371          1              O   0.000
O48      0.07012        3.56750       10.01425          1              O   0.000
O49     -2.32462        6.63304       16.93508          1              O   0.000
O50      2.18527        1.22662       12.20961          1              O   0.000
O51      8.87442        3.12439       11.47281          1              O   0.000
O52     -5.01276        8.79873       19.65422          1              O   0.000
O53      1.89990        0.23337       21.84586          1              O   0.000
O54      1.73653        5.67725       10.24385          1              O   0.000
O55      6.71712        6.09872       10.06437          1              O   0.000
Pd1      5.50230        9.53026       30.00000          1              Pd  0.000
Pd2      5.48491        9.45391        6.85536          1              Pd  0.000
Pd3      1.41432        0.77252        4.52114          1              Pd  0.000
Pd4     -0.00006        1.58841        2.24610          1              Pd  0.000
Pd5     -2.75115        9.53026       30.00000          1              Pd  0.000
Pd6     -2.65786        9.46154        6.90140          1              Pd  0.000
Pd7      4.10186        0.77688        4.51404          1              Pd  0.000
Pd8      2.75109        1.58841        2.24610          1              Pd  0.000
Pd9     -0.00000        9.53026       30.00000          1              Pd  0.000
Pd10     0.05062        9.43454        6.81648          1              Pd  0.000
Pd11     6.91292        0.79592        4.49793          1              Pd  0.000
Pd12     5.50224        1.58841        2.24610          1              Pd  0.000
Pd13     2.75115        9.53026       30.00000          1              Pd  0.000
Pd14     2.72798        9.46536        6.79662          1              Pd  0.000
Pd15     9.61156        0.77745        4.52320          1              Pd  0.000
Pd16     8.25339        1.58841        2.24610          1              Pd  0.000
Pd17     9.62902        2.38257       30.00000          1              Pd  0.000
Pd18    -1.39985        2.45506        6.94347          1              Pd  0.000
Pd19    -0.02744        3.17437        4.54627          1              Pd  0.000
Pd20    -1.37563        3.97097        2.24610          1              Pd  0.000
Pd21     1.37557        2.38257       30.00000          1              Pd  0.000
Pd22     1.38496        2.46470        7.01269          1              Pd  0.000
Pd23     2.77918        3.16677        4.57619          1              Pd  0.000
Pd24     1.37552        3.97097        2.24610          1              Pd  0.000
Pd25     4.12672        2.38257       30.00000          1              Pd  0.000
Pd26     4.15419        2.40843        6.85846          1              Pd  0.000
Pd27     5.50155        3.22346        4.58212          1              Pd  0.000
Pd28     4.12667        3.97097        2.24610          1              Pd  0.000
Pd29     6.87787        2.38257       30.00000          1              Pd  0.000
Pd30     6.89675        2.48879        6.98749          1              Pd  0.000
Pd31     8.24500        3.16706        4.56475          1              Pd  0.000
Pd32     6.87782        3.97097        2.24610          1              Pd  0.000
Pd33     8.25345        4.76513       30.00000          1              Pd  0.000
Pd34    -2.75335        4.81333        6.84693          1              Pd  0.000
Pd35    -1.35754        5.54271        4.46017          1              Pd  0.000
Pd36    -2.75121        6.35354        2.24610          1              Pd  0.000
Pd37    -0.00000        4.76513       30.00000          1              Pd  0.000
Pd38    -0.03252        4.81355        6.85536          1              Pd  0.000
Pd39     1.38034        5.56161        4.54983          1              Pd  0.000
Pd40    -0.00006        6.35354        2.24610          1              Pd  0.000
Pd41     2.75115        4.76513       30.00000          1              Pd  0.000
Pd42     2.83036        4.78482        7.07003          1              Pd  0.000
Pd43     4.12808        5.58305        4.60618          1              Pd  0.000
Pd44     2.75109        6.35354        2.24610          1              Pd  0.000
Pd45     5.50230        4.76513       30.00000          1              Pd  0.000
Pd46     5.50305        4.79193        6.98715          1              Pd  0.000
Pd47     6.84350        5.54486        4.54691          1              Pd  0.000
Pd48     5.50224        6.35354        2.24610          1              Pd  0.000
Pd49     6.87787        7.14770       30.00000          1              Pd  0.000
Pd50     6.85395        7.08635        6.70277          1              Pd  0.000
Pd51    -2.73356        7.97201        4.49219          1              Pd  0.000
Pd52    -4.12678        8.73611        2.24610          1              Pd  0.000
Pd53    -1.37558        7.14770       30.00000          1              Pd  0.000
Pd54    -1.33023        7.15833        6.78585          1              Pd  0.000
Pd55     0.01498        7.95368        4.53072          1              Pd  0.000
Pd56    -1.37563        8.73611        2.24610          1              Pd  0.000
Pd57     1.37557        7.14770       30.00000          1              Pd  0.000
Pd58     1.38192        7.12664        6.85122          1              Pd  0.000
Pd59     2.76419        7.96152        4.55901          1              Pd  0.000
Pd60     1.37552        8.73611        2.24610          1              Pd  0.000
Pd61     4.12672        7.14770       30.00000          1              Pd  0.000
Pd62     4.11703        7.17216        7.15408          1              Pd  0.000
Pd63     5.47743        7.95123        4.50929          1              Pd  0.000
Pd64     4.12667        8.73611        2.24610          1              Pd  0.000
end
end

!DATE Mon Jan 01 12:00:00 2000
PBC   11.00460  11.00460  30.00000  90.00000  90.00000 120.00001 (P1)
C1       2.78233        5.78258        9.56634          1              C   0.000
C2       3.57727        4.61423        9.12184          1              C   0.000
C3       3.36424        7.11634        9.29051          1              C   0.000
C4       4.76654        7.23620        9.27295          1              C   0.000
C5       5.03195        4.73521        9.07761          1              C   0.000
C6       5.62033        6.03620        9.49800          1              C   0.000
H1       2.75475        6.48385        5.67981          1              H   0.000
H2       1.35980        3.95991        5.44134          1              H   0.000
H3       0.01251        1.54492        5.28271          1              H   0.000
H4       5.50950        1.60025        5.25463          1              H   0.000
H5      -2.70482        6.34986        5.44281          1              H   0.000
H6       1.29540        4.16797        7.76073          1              H   0.000
H7       4.16660        4.51467       17.95860          1              H   0.000
H8       0.44737        3.43054       16.90973          1              H   0.000
H9      -0.13832        3.52372       14.67284          1              H   0.000
H10      4.13305        6.55766       18.56784          1              H   0.000
H11      3.11644        7.84696       18.70383          1              H   0.000
H12      2.49471        5.23560       15.84422          1              H   0.000
H13     -1.73474        7.28261       10.27889          1              H   0.000
H14     -3.02761        7.79922       10.90177          1              H   0.000
H15      1.44455        3.24496       14.97504          1              H   0.000
H16      0.32277        4.62951       17.93925          1              H   0.000
H17      4.94558        5.35945       16.79460          1              H   0.000
H18      1.50948        6.17079       16.70694          1              H   0.000
H19      2.19179        7.29279       14.83008          1              H   0.000
H20      6.18417        4.67629       14.92863          1              H   0.000
H21      5.32404        5.91807       14.47847          1              H   0.000
H22     10.21840        0.20489       10.99026          1              H   0.000
H23      9.81299        1.66738       11.44257          1              H   0.000
H24      6.82569        2.86839       13.50547          1              H   0.000
H25      8.01079        3.54610       14.32824          1              H   0.000
H26      8.20071        1.59541       16.99395          1              H   0.000
H27      8.74533        1.77757       18.47039          1              H   0.000
H28     -1.70715        5.27041       13.90940          1              H   0.000
H29     -1.65166        3.99087       12.92806          1              H   0.000
H30      2.57013        8.83472       14.63876          1              H   0.000
H31      0.09681        6.49766       18.91524          1              H   0.000
H32     -0.76088        6.56132       17.55112          1              H   0.000
H33     -0.60989        7.43639       20.66523          1              H   0.000
H34      0.75735        6.72348       21.03687          1              H   0.000
H35      3.32016        6.93044       22.21737          1              H   0.000
H36      9.55899        0.61535       15.42907          1              H   0.000
H37      8.29768        1.50176       14.88552          1              H   0.000
H38     -3.21195        8.06687       17.19878          1              H   0.000
H39      5.27398        7.56705       12.91233          1              H   0.000
H40      3.68163        7.47736       13.24898          1              H   0.000
H41      4.93778        4.31580       21.79518          1              H   0.000
H42      6.24512        5.21869       21.61772          1              H   0.000
H43      5.17163        8.24965       19.47289          1              H   0.000
H44      0.78145        0.02532       16.19716          1              H   0.000
H45      0.43554        1.31003       15.28696          1              H   0.000
H46      0.61275        3.13265       22.12832          1              H   0.000
H47      1.57717        1.82481       22.24655          1              H   0.000
H48     -0.77754        4.88705       21.23084          1              H   0.000
H49     -1.65632        3.53545       21.39325          1              H   0.000
H50      5.83081        2.06322       15.46187          1              H   0.000
H51      5.02217        0.81499       14.96811          1              H   0.000
H52      7.58658        1.90181       21.35955          1              H   0.000
H53      7.02583        3.35636       21.78705          1              H   0.000
H54      2.56424        3.57493       21.71260          1              H   0.000
H55      2.89521        5.06612       21.23177          1              H   0.000
H56     -4.18695        9.40415       21.13807          1              H   0.000
H57      5.37252        3.44441       11.98627          1              H   0.000
H58      5.67142        1.96991       11.54835          1              H   0.000
H59     -4.05991        7.06734       20.28743          1              H   0.000
H60      7.41690        5.64343       19.78415          1              H   0.000
H61      3.14562        4.36628       11.98260          1              H   0.000
H62      4.17495        5.45668       12.52970          1              H   0.000
H63      3.19257        7.07650       20.63119          1              H   0.000
H64     -1.41226        7.56372       14.07833          1              H   0.000
H65     -2.96096        7.33105       13.91404          1              H   0.000
H66      1.93911        8.91964       21.60201          1              H   0.000
H67      7.59984        3.67842       18.14789          1              H   0.000
H68      3.70014        2.85790       15.27801          1              H   0.000
H69      3.45966        3.87765       14.10784          1              H   0.000
H70      6.42963        4.76690       18.08424          1              H   0.000
H71     -0.34161        0.90089       19.45078          1              H   0.000
H72     -0.30004        2.42384       18.94971          1              H   0.000
H73      4.80429        1.01172        9.75587          1              H   0.000
H74     -1.34341        9.42129       10.68856          1              H   0.000
H75      0.68639        8.55376       13.86139          1              H   0.000
H76     -0.41117        9.15936       12.87959          1              H   0.000
H77      4.27765        0.03151       19.70618          1              H   0.000
H78     -0.28236        9.49369       20.96233          1              H   0.000
H79      2.17590        3.48550       18.35297          1              H   0.000
H80      3.15545        3.65116       19.62546          1              H   0.000
H81      1.01608        8.36615       18.09636          1              H   0.000
H82      4.49704        1.06496       17.32750          1              H   0.000
H83      3.63721        1.84717       18.39268          1              H   0.000
H84      0.39567        2.67263       10.24989          1              H   0.000
H85      0.73640        4.24494       10.25418          1              H   0.000
H86     -2.80993        5.81773       17.29259          1              H   0.000
H87      1.27946        1.24640       11.77639          1              H   0.000
H88     -2.31863        6.60702       15.94416          1              H   0.000
H89      2.85548        1.22209       11.50211          1              H   0.000
H90     -1.60389        3.51700       10.73967          1              H   0.000
H91      1.61254        9.40751       20.17513          1              H   0.000
H92      7.89769        3.15175       11.30037          1              H   0.000
H93     -3.82520        9.14445       12.89416          1              H   0.000
H94     -4.65006        8.91647       14.18975          1              H   0.000
H95     -4.50251        8.83020       18.79067          1              H   0.000
H96      2.63056        0.03401       17.62046          1              H   0.000
H97      2.81579        0.04217       21.52122          1              H   0.000
H98      7.32208        0.27568       18.14882          1              H   0.000
H99      3.18759        3.64123        9.44226          1              H   0.000
H100     5.59457        3.85853        9.42152          1              H   0.000
H101     2.73289        7.97531        9.53196          1              H   0.000
H102     5.25264        8.19267        9.47283          1              H   0.000
O1       8.25262        1.49307        8.05450          1              O   0.000
O2       5.51081        1.47457        8.07518          1              O   0.000
O3       2.82465        1.57492        8.08800          1              O   0.000
O4      -0.03478        1.53398        8.06660          1              O   0.000
O5      -4.06531        8.57062        8.01194          1              O   0.000
O6      -1.49874        5.13238        8.53929          1              O   0.000
O7      -1.42219        6.48468        8.71533          1              O   0.000
O8       4.81947        5.25972       17.77627          1              O   0.000
O9       0.54790        3.66461       17.87573          1              O   0.000
O10      2.19807        6.16077       15.99738          1              O   0.000
O11      3.82532        7.31379       19.16200          1              O   0.000
O12     -2.06007        7.94272       10.93176          1              O   0.000
O13      0.50580        3.00030       15.22353          1              O   0.000
O14      2.25490        8.02527       14.13216          1              O   0.000
O15      5.80549        5.53242       15.23765          1              O   0.000
O16      7.15487        3.02376       14.43202          1              O   0.000
O17      7.90306        1.85744       17.90082          1              O   0.000
O18     -1.53277        4.28136       13.87348          1              O   0.000
O19     -0.42271        1.04280       11.31656          1              O   0.000
O20      0.17703        6.47139       17.90988          1              O   0.000
O21     -0.10480        6.57691       20.58743          1              O   0.000
O22      2.66751        6.95916       21.49459          1              O   0.000
O23      8.55859        0.71697       15.42169          1              O   0.000
O24     -3.64050        8.96042       17.36796          1              O   0.000
O25     -4.27011        8.41007       13.40065          1              O   0.000
O26      4.44331        7.02516       12.78074          1              O   0.000
O27      5.83381        4.50043       22.17633          1              O   0.000
O28      0.22836        0.33638       15.41454          1              O   0.000
O29      1.49492        2.80387       22.46523          1              O   0.000
O30     -0.74285        3.93838       21.49226          1              O   0.000
O31      4.98545        1.57815       15.60496          1              O   0.000
O32      7.81357        2.86033       21.40921          1              O   0.000
O33      3.23250        4.14449       21.15247          1              O   0.000
O34      6.12053        2.80443       11.83958          1              O   0.000
O35      7.27460        6.19502       20.59315          1              O   0.000
O36      3.99309        4.45931       12.45477          1              O   0.000
O37     -2.12382        6.88439       14.23084          1              O   0.000
O38      7.41687        4.65370       18.20133          1              O   0.000
O39      3.11089        3.60778       14.99449          1              O   0.000
O40      7.01899        0.14108       21.13345          1              O   0.000
O41     -0.88889        1.71274       19.30181          1              O   0.000
O42      4.56070        0.81484       10.69001          1              O   0.000
O43     -0.25802        8.92157       13.81353          1              O   0.000
O44     -1.14698        9.15372       20.60897          1              O   0.000
O45      3.13107        3.38218       18.64085          1              O   0.000
O46      1.74005        8.87403       18.52265          1              O   0.000
O47      3.94954        0.91605       18.13887          1              O   0.000
O48      0.05799        3.56129       10.02789          1              O   0.000
O49     -2.32563        6.63074       16.94144          1              O   0.000
O50      2.16866        1.22357       12.20663          1              O   0.000
O51      8.86831        3.12374       11.47976          1              O   0.000
O52     -5.01425        8.79881       19.65568          1              O   0.000
O53      1.90036        0.22939       21.84988          1              O   0.000
O54      1.73623        5.67655       10.23878          1              O   0.000
O55      6.71444        6.12165       10.07258          1              O   0.000
Pd1      5.50230        9.53026       30.00000          1              Pd  0.000
Pd2      5.48717        9.45967        6.85645          1              Pd  0.000
Pd3      1.41465        0.77459        4.52032          1              Pd  0.000
Pd4     -0.00006        1.58841        2.24610          1              Pd  0.000
Pd5     -2.75115        9.53026       30.00000          1              Pd  0.000
Pd6     -2.65638        9.46704        6.90042          1              Pd  0.000
Pd7      4.10220        0.77953        4.51349          1              Pd  0.000
Pd8      2.75109        1.58841        2.24610          1              Pd  0.000
Pd9     -0.00000        9.53026       30.00000          1              Pd  0.000
Pd10     0.05146        9.43930        6.81648          1              Pd  0.000
Pd11     6.91263        0.79833        4.49713          1              Pd  0.000
Pd12     5.50224        1.58841        2.24610          1              Pd  0.000
Pd13     2.75115        9.53026       30.00000          1              Pd  0.000
Pd14     2.72842        9.47051        6.79508          1              Pd  0.000
Pd15     9.61172        0.77933        4.52261          1              Pd  0.000
Pd16     8.25339        1.58841        2.24610          1              Pd  0.000
Pd17     9.62902        2.38257       30.00000          1              Pd  0.000
Pd18    -1.39845        2.45916        6.94052          1              Pd  0.000
Pd19    -0.02750        3.17694        4.54561          1              Pd  0.000
Pd20    -1.37563        3.97097        2.24610          1              Pd  0.000
Pd21     1.37557        2.38257       30.00000          1              Pd  0.000
Pd22     1.38811        2.47039        7.00751          1              Pd  0.000
Pd23     2.78014        3.16945        4.57496          1              Pd  0.000
Pd24     1.37552        3.97097        2.24610          1              Pd  0.000
Pd25     4.12672        2.38257       30.00000          1              Pd  0.000
Pd26     4.15595        2.41343        6.85710          1              Pd  0.000
Pd27     5.50210        3.22692        4.58251          1              Pd  0.000
Pd28     4.12667        3.97097        2.24610          1              Pd  0.000
Pd29     6.87787        2.38257       30.00000          1              Pd  0.000
Pd30     6.89815        2.49340        6.98631          1              Pd  0.000
Pd31     8.24494        3.16923        4.56358          1              Pd  0.000
Pd32     6.87782        3.97097        2.24610          1              Pd  0.000
Pd33     8.25345        4.76513       30.00000          1              Pd  0.000
Pd34    -2.75238        4.81701        6.84532          1              Pd  0.000
Pd35    -1.35724        5.54501        4.46009          1              Pd  0.000
Pd36    -2.75121        6.35354        2.24610          1              Pd  0.000
Pd37    -0.00000        4.76513       30.00000          1              Pd  0.000
Pd38    -0.03131        4.81881        6.85500          1              Pd  0.000
Pd39     1.38056        5.56421        4.54984          1              Pd  0.000
Pd40    -0.00006        6.35354        2.24610          1              Pd  0.000
Pd41     2.75115        4.76513       30.00000          1              Pd  0.000
Pd42     2.83416        4.79147        7.06782          1              Pd  0.000
Pd43     4.12898        5.58560        4.60491          1              Pd  0.000
Pd44     2.75109        6.35354        2.24610          1              Pd  0.000
Pd45     5.50230        4.76513       30.00000          1              Pd  0.000
Pd46     5.50620        4.79841        6.98827          1              Pd  0.000
Pd47     6.84420        5.54749        4.54755          1              Pd  0.000
Pd48     5.50224        6.35354        2.24610          1              Pd  0.000
Pd49     6.87787        7.14770       30.00000          1              Pd  0.000
Pd50     6.85578        7.09114        6.70264          1              Pd  0.000
Pd51    -2.73318        7.97410        4.49201          1              Pd  0.000
Pd52    -4.12678        8.73611        2.24610          1              Pd  0.000
Pd53    -1.37558        7.14770       30.00000          1              Pd  0.000
Pd54    -1.32912        7.16278        6.78786          1              Pd  0.000
Pd55     0.01467        7.95609        4.53104          1              Pd  0.000
Pd56    -1.37563        8.73611        2.24610          1              Pd  0.000
Pd57     1.37557        7.14770       30.00000          1              Pd  0.000
Pd58     1.38319        7.13129        6.85022          1              Pd  0.000
Pd59     2.76417        7.96405        4.55818          1              Pd  0.000
Pd60     1.37552        8.73611        2.24610          1              Pd  0.000
Pd61     4.12672        7.14770       30.00000          1              Pd  0.000
Pd62     4.11876        7.17844        7.15082          1              Pd  0.000
Pd63     5.47764        7.95350        4.50961          1              Pd  0.000
Pd64     4.12667        8.73611        2.24610          1              Pd  0.000
end
end

!DATE Mon Jan 01 12:00:00 2000
PBC   11.00460  11.00460  30.00000  90.00000  90.00000 120.00001 (P1)
C1       2.77947        5.79583        9.53165          1              C   0.000
C2       3.59517        4.63289        9.11182          1              C   0.000
C3       3.36178        7.13339        9.28225          1              C   0.000
C4       4.76225        7.26907        9.28065          1              C   0.000
C5       5.04778        4.76683        9.07759          1              C   0.000
C6       5.62477        6.07465        9.50016          1              C   0.000
H1       2.75567        6.48831        5.67815          1              H   0.000
H2       1.36643        3.96170        5.42608          1              H   0.000
H3       0.01433        1.54713        5.28514          1              H   0.000
H4       5.51174        1.60627        5.25138          1              H   0.000
H5      -2.69728        6.35165        5.45125          1              H   0.000
H6       1.31179        4.18435        7.73818          1              H   0.000
H7       4.16318        4.51312       17.96000          1              H   0.000
H8       0.45364        3.42798       16.90946          1              H   0.000
H9      -0.14781        3.51954       14.67949          1              H   0.000
H10      4.13136        6.55637       18.56869          1              H   0.000
H11      3.11560        7.84563       18.70615          1              H   0.000
H12      2.49228        5.23448       15.83823          1              H   0.000
H13     -1.66223        7.26887       10.32882          1              H   0.000
H14     -2.97861        7.78888       10.89938          1              H   0.000
H15      1.43922        3.24590       14.96586          1              H   0.000
H16      0.32662        4.62646       17.93895          1              H   0.000
H17      4.93821        5.35638       16.79222          1              H   0.000
H18      1.51132        6.17209       16.70311          1              H   0.000
H19      2.19903        7.29308       14.83244          1              H   0.000
H20      6.18001        4.66602       14.92425          1              H   0.000
H21      5.32377        5.90679       14.47376          1              H   0.000
H22     10.15026        0.01485       11.47280          1              H   0.000
H23      9.79918        1.55186       11.39559          1              H   0.000
H24      6.79814        2.88167       13.49689          1              H   0.000
H25      7.98538        3.54670       14.33077          1              H   0.000
H26      8.19159        1.59610       16.98587          1              H   0.000
H27      8.74006        1.77399       18.46149          1              H   0.000
H28     -1.71847        5.25630       13.92267          1              H   0.000
H29     -1.66522        3.96117       12.95574          1              H   0.000
H30      2.57030        8.83907       14.64438          1              H   0.000
H31      0.10039        6.49430       18.91356          1              H   0.000
H32     -0.76052        6.55767       17.55269          1              H   0.000
H33     -0.61090        7.43149       20.66231          1              H   0.000
H34      0.75562        6.71901       21.03689          1              H   0.000
H35      3.31761        6.92894       22.22041          1              H   0.000
H36      9.55985        0.62419       15.42687          1              H   0.000
H37      8.29967        1.50644       14.87326          1              H   0.000
H38     -3.21496        8.06591       17.20392          1              H   0.000
H39      5.27225        7.58488       12.91186          1              H   0.000
H40      3.67121        7.51206       13.22847          1              H   0.000
H41      4.93743        4.31256       21.80242          1              H   0.000
H42      6.24334        5.21652       21.62119          1              H   0.000
H43      5.17054        8.24898       19.47452          1              H   0.000
H44      0.77754        0.02720       16.20059          1              H   0.000
H45      0.43563        1.31465       15.29125          1              H   0.000
H46      0.61147        3.12634       22.12854          1              H   0.000
H47      1.57595        1.81875       22.25011          1              H   0.000
H48     -0.77674        4.88056       21.22780          1              H   0.000
H49     -1.65698        3.53051       21.39251          1              H   0.000
H50      5.82092        2.06611       15.44337          1              H   0.000
H51      5.01372        0.81249       14.96261          1              H   0.000
H52      7.58447        1.89970       21.36206          1              H   0.000
H53      7.02585        3.35446       21.79207          1              H   0.000
H54      2.56267        3.56982       21.71879          1              H   0.000
H55      2.89380        5.06159       21.23892          1              H   0.000
H56     -4.18814        9.40008       21.14307          1              H   0.000
H57      5.34657        3.46857       11.97905          1              H   0.000
H58      5.63538        1.99139       11.54226          1              H   0.000
H59     -4.06489        7.06410       20.28515          1              H   0.000
H60      7.40835        5.63833       19.78257          1              H   0.000
H61      3.11359        4.41271       11.98736          1              H   0.000
H62      4.15199        5.50783       12.50509          1              H   0.000
H63      3.19083        7.07302       20.63408          1              H   0.000
H64     -1.41551        7.55763       14.08620          1              H   0.000
H65     -2.96398        7.32792       13.91831          1              H   0.000
H66      1.93512        8.91733       21.60191          1              H   0.000
H67      7.59157        3.67112       18.14568          1              H   0.000
H68      3.69899        2.86113       15.25910          1              H   0.000
H69      3.45548        3.89599       14.09938          1              H   0.000
H70      6.42291        4.76184       18.08144          1              H   0.000
H71     -0.34782        0.89840       19.44701          1              H   0.000
H72     -0.30542        2.42102       18.94581          1              H   0.000
H73      4.78907        1.02412        9.75192          1              H   0.000
H74     -1.33921        9.43266       10.69543          1              H   0.000
H75      0.68555        8.54876       13.86217          1              H   0.000
H76     -0.42061        9.13424       12.87889          1              H   0.000
H77      4.27581        0.02741       19.70262          1              H   0.000
H78     -0.28466        9.48983       20.95876          1              H   0.000
H79      2.17721        3.48454       18.35815          1              H   0.000
H80      3.15680        3.64900       19.63137          1              H   0.000
H81      1.01606        8.36362       18.09713          1              H   0.000
H82      4.49418        1.06728       17.31987          1              H   0.000
H83      3.63898        1.84704       18.39069          1              H   0.000
H84      0.41106        2.68659        9.91448          1              H   0.000
H85      0.75669        4.23811       10.19909          1              H   0.000
H86     -2.81354        5.81255       17.30070          1              H   0.000
H87      1.20784        1.23170       11.72156          1              H   0.000
H88     -2.32295        6.60394       15.95400          1              H   0.000
H89      2.78965        1.21005       11.48170          1              H   0.000
H90     -1.58037        3.46234       10.82277          1              H   0.000
H91      1.61154        9.40540       20.17422          1              H   0.000
H92      7.89232        3.13555       11.31436          1              H   0.000
H93     -3.85630        9.14119       12.87725          1              H   0.000
H94     -4.64826        8.91685       14.19787          1              H   0.000
H95     -4.50428        8.83197       18.79294          1              H   0.000
H96      2.62904        0.03468       17.61893          1              H   0.000
H97      2.81482        0.03761       21.52351          1              H   0.000
H98      7.32102        0.27407       18.14740          1              H   0.000
H99      3.21180        3.65698        9.43130          1              H   0.000
H100     5.61631        3.89547        9.42603          1              H   0.000
H101     2.72586        7.98906        9.52337          1              H   0.000
H102     5.22073        8.23503        9.50248          1              H   0.000
O1       8.26086        1.50946        8.04742          1              O   0.000
O2       5.51703        1.48373        8.07353          1              O   0.000
O3       2.82907        1.59106        8.08071          1              O   0.000
O4      -0.01473        1.58595        8.08183          1              O   0.000
O5      -4.05429        8.58427        8.01597          1              O   0.000
O6      -1.46133        5.12146        8.54316          1              O   0.000
O7      -1.40409        6.47474        8.72438          1              O   0.000
O8       4.81543        5.25828       17.77389          1              O   0.000
O9       0.55247        3.66183       17.87607          1              O   0.000
O10      2.20206        6.16113       15.99549          1              O   0.000
O11      3.82439        7.31179       19.16388          1              O   0.000
O12     -2.01215        7.93388       10.96254          1              O   0.000
O13      0.50451        3.00036       15.22597          1              O   0.000
O14      2.26167        8.02796       14.13631          1              O   0.000
O15      5.80498        5.52574       15.23275          1              O   0.000
O16      7.12100        3.03483       14.42667          1              O   0.000
O17      7.89565        1.85320       17.89457          1              O   0.000
O18     -1.55216        4.26650       13.89913          1              O   0.000
O19     -0.50411        0.87647       11.19046          1              O   0.000
O20      0.17896        6.46978       17.90805          1              O   0.000
O21     -0.10544        6.57220       20.58539          1              O   0.000
O22      2.66549        6.95534       21.49709          1              O   0.000
O23      8.55894        0.72486       15.41358          1              O   0.000
O24     -3.64272        8.96059       17.36927          1              O   0.000
O25     -4.28549        8.40623       13.40419          1              O   0.000
O26      4.41896        7.10141       12.70047          1              O   0.000
O27      5.83401        4.49846       22.18156          1              O   0.000
O28      0.22549        0.34082       15.41815          1              O   0.000
O29      1.49240        2.79769       22.46882          1              O   0.000
O30     -0.74211        3.93139       21.48742          1              O   0.000
O31      4.97775        1.57855       15.59568          1              O   0.000
O32      7.81328        2.85757       21.41462          1              O   0.000
O33      3.23155        4.14011       21.16031          1              O   0.000
O34      6.08904        2.82291       11.83684          1              O   0.000
O35      7.26655        6.19079       20.59104          1              O   0.000
O36      3.96853        4.51012       12.44587          1              O   0.000
O37     -2.12946        6.88138       14.23984          1              O   0.000
O38      7.40957        4.64646       18.20126          1              O   0.000
O39      3.10826        3.61258       14.98207          1              O   0.000
O40      7.01570        0.13857       21.13245          1              O   0.000
O41     -0.89601        1.70862       19.29254          1              O   0.000
O42      4.53519        0.83815       10.68511          1              O   0.000
O43     -0.25951        8.91201       13.81530          1              O   0.000
O44     -1.14922        9.14967       20.60532          1              O   0.000
O45      3.13256        3.38215       18.64633          1              O   0.000
O46      1.74062        8.87210       18.52180          1              O   0.000
O47      3.94965        0.91666       18.13309          1              O   0.000
O48      0.07035        3.52903       10.26310          1              O   0.000
O49     -2.32961        6.62666       16.95147          1              O   0.000
O50      2.08895        1.17454       12.17038          1              O   0.000
O51      8.85114        3.07179       11.53295          1              O   0.000
O52     -5.01646        8.79970       19.65761          1              O   0.000
O53      1.90016        0.22349       21.85500          1              O   0.000
O54      1.70605        5.67948       10.15949          1              O   0.000
O55      6.71794        6.16417       10.07337          1              O   0.000
Pd1      5.50230        9.53026       30.00000          1              Pd  0.000
Pd2      5.49482        9.48131        6.88608          1              Pd  0.000
Pd3      1.41597        0.77684        4.52219          1              Pd  0.000
Pd4     -0.00006        1.58841        2.24610          1              Pd  0.000
Pd5     -2.75115        9.53026       30.00000          1              Pd  0.000
Pd6     -2.64842        9.47731        6.90052          1              Pd  0.000
Pd7      4.10470        0.78289        4.51321          1              Pd  0.000
Pd8      2.75109        1.58841        2.24610          1              Pd  0.000
Pd9     -0.00000        9.53026       30.00000          1              Pd  0.000
Pd10     0.05642        9.44791        6.81635          1              Pd  0.000
Pd11     6.91491        0.80204        4.49683          1              Pd  0.000
Pd12     5.50224        1.58841        2.24610          1              Pd  0.000
Pd13     2.75115        9.53026       30.00000          1              Pd  0.000
Pd14     2.73434        9.48209        6.79716          1              Pd  0.000
Pd15     9.61495        0.78298        4.52390          1              Pd  0.000
Pd16     8.25339        1.58841        2.24610          1              Pd  0.000
Pd17     9.62902        2.38257       30.00000          1              Pd  0.000
Pd18    -1.39128        2.46855        6.92982          1              Pd  0.000
Pd19    -0.02498        3.18101        4.54022          1              Pd  0.000
Pd20    -1.37563        3.97097        2.24610          1              Pd  0.000
Pd21     1.37557        2.38257       30.00000          1              Pd  0.000
Pd22     1.40161        2.48456        6.98198          1              Pd  0.000
Pd23     2.78671        3.17365        4.56902          1              Pd  0.000
Pd24     1.37552        3.97097        2.24610          1              Pd  0.000
Pd25     4.12672        2.38257       30.00000          1              Pd  0.000
Pd26     4.16697        2.42467        6.85352          1              Pd  0.000
Pd27     5.50734        3.23317        4.58060          1              Pd  0.000
Pd28     4.12667        3.97097        2.24610          1              Pd  0.000
Pd29     6.87787        2.38257       30.00000          1              Pd  0.000
Pd30     6.90385        2.50357        6.98314          1              Pd  0.000
Pd31     8.24809        3.17377        4.56338          1              Pd  0.000
Pd32     6.87782        3.97097        2.24610          1              Pd  0.000
Pd33     8.25345        4.76513       30.00000          1              Pd  0.000
Pd34    -2.74664        4.82818        6.85334          1              Pd  0.000
Pd35    -1.35546        5.54946        4.46164          1              Pd  0.000
Pd36    -2.75121        6.35354        2.24610          1              Pd  0.000
Pd37    -0.00000        4.76513       30.00000          1              Pd  0.000
Pd38    -0.02343        4.83077        6.84798          1              Pd  0.000
Pd39     1.38402        5.57051        4.54750          1              Pd  0.000
Pd40    -0.00006        6.35354        2.24610          1              Pd  0.000
Pd41     2.75115        4.76513       30.00000          1              Pd  0.000
Pd42     2.85268        4.80700        7.05337          1              Pd  0.000
Pd43     4.13435        5.59199        4.60023          1              Pd  0.000
Pd44     2.75109        6.35354        2.24610          1              Pd  0.000
Pd45     5.50230        4.76513       30.00000          1              Pd  0.000
Pd46     5.51743        4.81336        6.98772          1              Pd  0.000
Pd47     6.84910        5.55473        4.55247          1              Pd  0.000
Pd48     5.50224        6.35354        2.24610          1              Pd  0.000
Pd49     6.87787        7.14770       30.00000          1              Pd  0.000
Pd50     6.86378        7.10633        6.70801          1              Pd  0.000
Pd51    -2.72970        7.97723        4.49416          1              Pd  0.000
Pd52    -4.12678        8.73611        2.24610          1              Pd  0.000
Pd53    -1.37558        7.14770       30.00000          1              Pd  0.000
Pd54    -1.32365        7.16889        6.79866          1              Pd  0.000
Pd55     0.01578        7.95963        4.53326          1              Pd  0.000
Pd56    -1.37563        8.73611        2.24610          1              Pd  0.000
Pd57     1.37557        7.14770       30.00000          1              Pd  0.000
Pd58     1.39073        7.14215        6.85030          1              Pd  0.000
Pd59     2.76681        7.96972        4.55805          1              Pd  0.000
Pd60     1.37552        8.73611        2.24610          1              Pd  0.000
Pd61     4.12672        7.14770       30.00000          1              Pd  0.000
Pd62     4.12996        7.19810        7.14659          1              Pd  0.000
Pd63     5.48032        7.96107        4.51622          1              Pd  0.000
Pd64     4.12667        8.73611        2.24610          1              Pd  0.000
end
end

!DATE Mon Jan 01 12:00:00 2000
PBC   11.00460  11.00460  30.00000  90.00000  90.00000 120.00001 (P1)
C1       2.75986        5.80474        9.49894          1              C   0.000
C2       3.60074        4.64915        9.10462          1              C   0.000
C3       3.34199        7.14725        9.27124          1              C   0.000
C4       4.74070        7.30017        9.28723          1              C   0.000
C5       5.05141        4.79941        9.08112          1              C   0.000
C6       5.61590        6.11489        9.50198          1              C   0.000
H1       2.75500        6.49210        5.67520          1              H   0.000
H2       1.37469        3.96418        5.40921          1              H   0.000
H3       0.01786        1.54804        5.29097          1              H   0.000
H4       5.51520        1.61243        5.24649          1              H   0.000
H5      -2.68678        6.35136        5.46721          1              H   0.000
H6       1.33302        4.19701        7.71550          1              H   0.000
H7       4.15929        4.51204       17.97127          1              H   0.000
H8       0.46297        3.42402       16.91605          1              H   0.000
H9      -0.16285        3.51223       14.69891          1              H   0.000
H10      4.12848        6.55525       18.57406          1              H   0.000
H11      3.11353        7.84575       18.70971          1              H   0.000
H12      2.48835        5.23318       15.82934          1              H   0.000
H13     -1.57899        7.26306       10.37298          1              H   0.000
H14     -2.91319        7.79445       10.89780          1              H   0.000
H15      1.43146        3.24979       14.95617          1              H   0.000
H16      0.33144        4.62325       17.94363          1              H   0.000
H17      4.92790        5.35659       16.79974          1              H   0.000
H18      1.51289        6.16920       16.70286          1              H   0.000
H19      2.19683        7.29557       14.84154          1              H   0.000
H20      6.15864        4.65822       14.92881          1              H   0.000
H21      5.30920        5.90238       14.48170          1              H   0.000
H22      4.54627        9.39123       11.67187          1              H   0.000
H23      9.70441        1.36638       11.36821          1              H   0.000
H24      6.74970        2.90934       13.48628          1              H   0.000
H25      7.93815        3.54491       14.34539          1              H   0.000
H26      8.17939        1.59995       16.97608          1              H   0.000
H27      8.73228        1.77160       18.45076          1              H   0.000
H28     -1.73787        5.23234       13.94656          1              H   0.000
H29     -1.68268        3.91779       13.00021          1              H   0.000
H30      2.56093        8.84501       14.65375          1              H   0.000
H31      0.10337        6.49118       18.91261          1              H   0.000
H32     -0.76061        6.55370       17.55434          1              H   0.000
H33     -0.61102        7.42580       20.66080          1              H   0.000
H34      0.75549        6.71470       21.03816          1              H   0.000
H35      3.31527        6.93072       22.22324          1              H   0.000
H36      9.56444        0.62636       15.42529          1              H   0.000
H37      8.31421        1.50580       14.85175          1              H   0.000
H38     -3.21801        8.06194       17.20990          1              H   0.000
H39      5.24911        7.60239       12.90657          1              H   0.000
H40      3.64060        7.55432       13.20466          1              H   0.000
H41      4.93631        4.30701       21.81321          1              H   0.000
H42      6.24185        5.21067       21.62753          1              H   0.000
H43      5.16821        8.24925       19.47908          1              H   0.000
H44      0.77419        0.02535       16.20430          1              H   0.000
H45      0.43829        1.31349       15.29442          1              H   0.000
H46      0.61086        3.11905       22.12675          1              H   0.000
H47      1.57571        1.81270       22.25485          1              H   0.000
H48     -0.77550        4.87487       21.22006          1              H   0.000
H49     -1.65692        3.52561       21.38815          1              H   0.000
H50      5.79770        2.06567       15.41833          1              H   0.000
H51      4.98923        0.80742       14.95322          1              H   0.000
H52      7.58275        1.89487       21.36777          1              H   0.000
H53      7.02574        3.34920       21.80276          1              H   0.000
H54      2.56224        3.56558       21.73016          1              H   0.000
H55      2.89375        5.05784       21.25082          1              H   0.000
H56     -4.18727        9.39675       21.14685          1              H   0.000
H57      5.31187        3.51456       11.96670          1              H   0.000
H58      5.59541        2.03375       11.54271          1              H   0.000
H59     -4.06957        7.05861       20.28644          1              H   0.000
H60      7.40122        5.63186       19.78410          1              H   0.000
H61      3.05959        4.47986       11.96834          1              H   0.000
H62      4.10336        5.58014       12.46670          1              H   0.000
H63      3.18856        7.07098       20.63607          1              H   0.000
H64     -1.42509        7.54285       14.09524          1              H   0.000
H65     -2.97442        7.31063       13.92554          1              H   0.000
H66      1.93143        8.91251       21.60015          1              H   0.000
H67      7.58203        3.66450       18.14280          1              H   0.000
H68      3.69432        2.86803       15.22005          1              H   0.000
H69      3.44417        3.92232       14.07184          1              H   0.000
H70      6.41615        4.75877       18.08266          1              H   0.000
H71     -0.35621        0.89727       19.44272          1              H   0.000
H72     -0.31184        2.41985       18.94184          1              H   0.000
H73      4.77271        1.05480        9.74885          1              H   0.000
H74     -1.32633        9.45989       10.70240          1              H   0.000
H75      0.67177        8.54143       13.86619          1              H   0.000
H76     -0.44655        9.09024       12.87499          1              H   0.000
H77      4.27488        0.02136       19.69802          1              H   0.000
H78     -0.28580        9.48550       20.95435          1              H   0.000
H79      2.17990        3.48193       18.37037          1              H   0.000
H80      3.15960        3.64428       19.64382          1              H   0.000
H81      1.01461        8.36114       18.09756          1              H   0.000
H82      4.48550        1.06877       17.30802          1              H   0.000
H83      3.64088        1.84386       18.39063          1              H   0.000
H84      0.28233        2.71945        9.67766          1              H   0.000
H85      0.70714        4.18042       10.17558          1              H   0.000
H86     -2.81605        5.80740       17.30967          1              H   0.000
H87      1.10749        1.16893       11.61025          1              H   0.000
H88     -2.32719        6.59800       15.96274          1              H   0.000
H89      2.69146        1.18173       11.42728          1              H   0.000
H90     -1.48817        3.36219       10.91609          1              H   0.000
H91      1.61034        9.40345       20.17266          1              H   0.000
H92      7.93959        3.13114       11.31174          1              H   0.000
H93     -3.91928        9.09349       12.84450          1              H   0.000
H94     -4.65243        8.89320       14.20572          1              H   0.000
H95     -4.50667        8.83202       18.79732          1              H   0.000
H96      2.62610        0.03223       17.61912          1              H   0.000
H97      2.81695        0.03359       21.52269          1              H   0.000
H98      7.31694        0.27326       18.14454          1              H   0.000
H99      3.22256        3.67006        9.42045          1              H   0.000
H100     5.62811        3.93509        9.43435          1              H   0.000
H101     2.70168        7.99959        9.51305          1              H   0.000
H102     5.17162        8.27367        9.53369          1              H   0.000
O1       8.27421        1.52743        8.03921          1              O   0.000
O2       5.52821        1.49734        8.07165          1              O   0.000
O3       2.83907        1.60497        8.07137          1              O   0.000
O4      -0.00090        1.64386        8.10202          1              O   0.000
O5      -4.04528        8.60039        8.02682          1              O   0.000
O6      -1.40757        5.10930        8.55056          1              O   0.000
O7      -1.36208        6.46471        8.73640          1              O   0.000
O8       4.80947        5.25860       17.78206          1              O   0.000
O9       0.55939        3.65910       17.88302          1              O   0.000
O10      2.20677        6.16047       15.99815          1              O   0.000
O11      3.82169        7.31192       19.16847          1              O   0.000
O12     -1.94770        7.93467       10.98769          1              O   0.000
O13      0.50387        2.99937       15.23476          1              O   0.000
O14      2.25188        8.03327       14.14748          1              O   0.000
O15      5.78971        5.52162       15.23952          1              O   0.000
O16      7.06303        3.05010       14.42267          1              O   0.000
O17      7.88564        1.85106       17.88724          1              O   0.000
O18     -1.57912        4.24114       13.93950          1              O   0.000
O19     10.32996        0.63087       11.14248          1              O   0.000
O20      0.18032        6.46815       17.90715          1              O   0.000
O21     -0.10457        6.56715       20.58499          1              O   0.000
O22      2.66341        6.95302       21.49960          1              O   0.000
O23      8.56325        0.73376       15.40718          1              O   0.000
O24     -3.64590        8.95691       17.37285          1              O   0.000
O25     -4.31128        8.36577       13.41513          1              O   0.000
O26      4.37604        7.18383       12.63017          1              O   0.000
O27      5.83444        4.49262       22.18933          1              O   0.000
O28      0.22476        0.34026       15.42073          1              O   0.000
O29      1.48923        2.79133       22.47409          1              O   0.000
O30     -0.73970        3.92357       21.47166          1              O   0.000
O31      4.95592        1.57697       15.58179          1              O   0.000
O32      7.81431        2.85165       21.42833          1              O   0.000
O33      3.23258        4.13656       21.17440          1              O   0.000
O34      6.05143        2.86483       11.83761          1              O   0.000
O35      7.26121        6.18515       20.59241          1              O   0.000
O36      3.91930        4.58128       12.41743          1              O   0.000
O37     -2.13896        6.86644       14.24922          1              O   0.000
O38      7.40246        4.64016       18.20278          1              O   0.000
O39      3.10093        3.62029       14.94963          1              O   0.000
O40      7.01316        0.13489       21.13136          1              O   0.000
O41     -0.90483        1.70583       19.28136          1              O   0.000
O42      4.50836        0.87897       10.68049          1              O   0.000
O43     -0.27626        8.89501       13.81574          1              O   0.000
O44     -1.15064        9.14534       20.60141          1              O   0.000
O45      3.13529        3.37895       18.65884          1              O   0.000
O46      1.73910        8.87139       18.52041          1              O   0.000
O47      3.94905        0.91488       18.12630          1              O   0.000
O48      0.17945        3.37501       10.39851          1              O   0.000
O49     -2.33147        6.62126       16.96053          1              O   0.000
O50      1.96948        1.06378       12.08216          1              O   0.000
O51      8.87457        3.00172       11.58747          1              O   0.000
O52     -5.01930        8.80084       19.66188          1              O   0.000
O53      1.90337        0.21882       21.85774          1              O   0.000
O54      1.66297        5.67744       10.08345          1              O   0.000
O55      6.71244        6.21248       10.06968          1              O   0.000
Pd1      5.50230        9.53026       30.00000          1              Pd  0.000
Pd2      5.50224        9.50324        6.92045          1              Pd  0.000
Pd3      1.41846        0.77812        4.52584          1              Pd  0.000
Pd4     -0.00006        1.58841        2.24610          1              Pd  0.000
Pd5     -2.75115        9.53026       30.00000          1              Pd  0.000
Pd6     -2.63922        9.48577        6.90370          1              Pd  0.000
Pd7      4.10831        0.78540        4.51388          1              Pd  0.000
Pd8      2.75109        1.58841        2.24610          1              Pd  0.000
Pd9     -0.00000        9.53026       30.00000          1              Pd  0.000
Pd10     0.06381        9.45867        6.81766          1              Pd  0.000
Pd11     6.91879        0.80621        4.49674          1              Pd  0.000
Pd12     5.50224        1.58841        2.24610          1              Pd  0.000
Pd13     2.75115        9.53026       30.00000          1              Pd  0.000
Pd14     2.74237        9.49403        6.79889          1              Pd  0.000
Pd15     9.62012        0.78607        4.52392          1              Pd  0.000
Pd16     8.25339        1.58841        2.24610          1              Pd  0.000
Pd17     9.62902        2.38257       30.00000          1              Pd  0.000
Pd18    -1.38255        2.47753        6.90926          1              Pd  0.000
Pd19    -0.01989        3.18403        4.53330          1              Pd  0.000
Pd20    -1.37563        3.97097        2.24610          1              Pd  0.000
Pd21     1.37557        2.38257       30.00000          1              Pd  0.000
Pd22     1.41743        2.49672        6.96271          1              Pd  0.000
Pd23     2.79473        3.17675        4.56327          1              Pd  0.000
Pd24     1.37552        3.97097        2.24610          1              Pd  0.000
Pd25     4.12672        2.38257       30.00000          1              Pd  0.000
Pd26     4.18041        2.43668        6.84993          1              Pd  0.000
Pd27     5.51433        3.24035        4.57899          1              Pd  0.000
Pd28     4.12667        3.97097        2.24610          1              Pd  0.000
Pd29     6.87787        2.38257       30.00000          1              Pd  0.000
Pd30     6.91208        2.51723        6.98009          1              Pd  0.000
Pd31     8.25273        3.17958        4.56278          1              Pd  0.000
Pd32     6.87782        3.97097        2.24610          1              Pd  0.000
Pd33     8.25345        4.76513       30.00000          1              Pd  0.000
Pd34    -2.73753        4.84259        6.86510          1              Pd  0.000
Pd35    -1.35252        5.55423        4.46339          1              Pd  0.000
Pd36    -2.75121        6.35354        2.24610          1              Pd  0.000
Pd37    -0.00000        4.76513       30.00000          1              Pd  0.000
Pd38    -0.01101        4.84062        6.83770          1              Pd  0.000
Pd39     1.38927        5.57726        4.54420          1              Pd  0.000
Pd40    -0.00006        6.35354        2.24610          1              Pd  0.000
Pd41     2.75115        4.76513       30.00000          1              Pd  0.000
Pd42     2.87151        4.82118        7.03740          1              Pd  0.000
Pd43     4.14140        5.59827        4.59573          1              Pd  0.000
Pd44     2.75109        6.35354        2.24610          1              Pd  0.000
Pd45     5.50230        4.76513       30.00000          1              Pd  0.000
Pd46     5.52882        4.82984        6.99126          1              Pd  0.000
Pd47     6.85558        5.56314        4.56061          1              Pd  0.000
Pd48     5.50224        6.35354        2.24610          1              Pd  0.000
Pd49     6.87787        7.14770       30.00000          1              Pd  0.000
Pd50     6.87363        7.12385        6.71832          1              Pd  0.000
Pd51    -2.72448        7.97935        4.49860          1              Pd  0.000
Pd52    -4.12678        8.73611        2.24610          1              Pd  0.000
Pd53    -1.37558        7.14770       30.00000          1              Pd  0.000
Pd54    -1.31358        7.17476        6.81219          1              Pd  0.000
Pd55     0.01868        7.96351        4.53650          1              Pd  0.000
Pd56    -1.37563        8.73611        2.24610          1              Pd  0.000
Pd57     1.37557        7.14770       30.00000          1              Pd  0.000
Pd58     1.40060        7.15352        6.85243          1              Pd  0.000
Pd59     2.77096        7.97558        4.55776          1              Pd  0.000
Pd60     1.37552        8.73611        2.24610          1              Pd  0.000
Pd61     4.12672        7.14770       30.00000          1              Pd  0.000
Pd62     4.14129        7.21712        7.14136          1              Pd  0.000
Pd63     5.48500        7.96792        4.52397          1              Pd  0.000
Pd64     4.12667        8.73611        2.24610          1              Pd  0.000
end
end

!DATE Mon Jan 01 12:00:00 2000
PBC   11.00460  11.00460  30.00000  90.00000  90.00000 120.00001 (P1)
C1       2.75171        5.76814        9.48628          1              C   0.000
C2       3.61973        4.63200        9.09527          1              C   0.000
C3       3.30906        7.12218        9.26040          1              C   0.000
C4       4.70565        7.30351        9.27801          1              C   0.000
C5       5.06651        4.80941        9.07682          1              C   0.000
C6       5.60610        6.13739        9.49294          1              C   0.000
H1       2.74928        6.49009        5.66851          1              H   0.000
H2       1.37981        3.96437        5.39964          1              H   0.000
H3       0.02080        1.54828        5.28939          1              H   0.000
H4       5.51741        1.61466        5.24352          1              H   0.000
H5      -2.67936        6.34868        5.47896          1              H   0.000
H6       1.34201        4.19321        7.70473          1              H   0.000
H7       4.15700        4.51410       17.98345          1              H   0.000
H8       0.47096        3.41703       16.92907          1              H   0.000
H9      -0.18572        3.50257       14.73006          1              H   0.000
H10      4.12486        6.55217       18.58384          1              H   0.000
H11      3.10984        7.84465       18.71374          1              H   0.000
H12      2.48153        5.23155       15.81920          1              H   0.000
H13     -1.54035        7.26599       10.39173          1              H   0.000
H14     -2.87604        7.82396       10.89260          1              H   0.000
H15      1.41746        3.25399       14.95243          1              H   0.000
H16      0.33609        4.61904       17.95284          1              H   0.000
H17      4.91515        5.37144       16.81099          1              H   0.000
H18      1.51137        6.16049       16.70942          1              H   0.000
H19      2.17915        7.29971       14.87078          1              H   0.000
H20      6.10417        4.69577       14.93442          1              H   0.000
H21      5.24712        5.94197       14.50526          1              H   0.000
H22      4.35003        9.21092       11.66423          1              H   0.000
H23      9.51442        1.18749       11.35337          1              H   0.000
H24      6.67869        2.97983       13.48246          1              H   0.000
H25      7.86317        3.56378       14.37992          1              H   0.000
H26      8.17564        1.61301       16.96350          1              H   0.000
H27      8.73089        1.76999       18.43940          1              H   0.000
H28     -1.77172        5.20591       13.98126          1              H   0.000
H29     -1.70741        3.87635       13.05496          1              H   0.000
H30      2.54200        8.85208       14.67400          1              H   0.000
H31      0.10428        6.48880       18.91340          1              H   0.000
H32     -0.76206        6.54772       17.55666          1              H   0.000
H33     -0.61187        7.42233       20.66083          1              H   0.000
H34      0.75457        6.71217       21.04118          1              H   0.000
H35      3.31072        6.93520       22.22814          1              H   0.000
H36      9.59136        0.60707       15.43512          1              H   0.000
H37      8.39161        1.50045       14.80991          1              H   0.000
H38     -3.21694        8.05290       17.22611          1              H   0.000
H39      5.20135        7.61408       12.91596          1              H   0.000
H40      3.58939        7.56871       13.22308          1              H   0.000
H41      4.93802        4.30321       21.82446          1              H   0.000
H42      6.24435        5.20506       21.63464          1              H   0.000
H43      5.16232        8.24588       19.48857          1              H   0.000
H44      0.79169        0.00979       16.21357          1              H   0.000
H45      0.45086        1.30203       15.30780          1              H   0.000
H46      0.61196        3.11483       22.12175          1              H   0.000
H47      1.57653        1.80988       22.25823          1              H   0.000
H48     -0.77539        4.86739       21.21281          1              H   0.000
H49     -1.65593        3.51824       21.38686          1              H   0.000
H50      5.75139        2.06412       15.37059          1              H   0.000
H51      4.94527        0.79447       14.92391          1              H   0.000
H52      7.58147        1.88814       21.37909          1              H   0.000
H53      7.02745        3.34263       21.81978          1              H   0.000
H54      2.56435        3.56327       21.74080          1              H   0.000
H55      2.89698        5.05594       21.26267          1              H   0.000
H56     -4.18852        9.39256       21.15319          1              H   0.000
H57      5.27828        3.56682       11.94703          1              H   0.000
H58      5.57646        2.08430       11.54444          1              H   0.000
H59      6.93064        7.05199       20.29132          1              H   0.000
H60      7.39639        5.62532       19.78787          1              H   0.000
H61      3.02143        4.53037       11.93249          1              H   0.000
H62      4.06051        5.61891       12.45702          1              H   0.000
H63      3.18386        7.06961       20.63966          1              H   0.000
H64     -1.46082        7.51732       14.10663          1              H   0.000
H65     -3.00931        7.28277       13.92502          1              H   0.000
H66      1.92622        8.90678       21.59572          1              H   0.000
H67      7.57349        3.65775       18.14041          1              H   0.000
H68      3.66988        2.87251       15.17433          1              H   0.000
H69      3.41376        3.93999       14.03441          1              H   0.000
H70      6.40960        4.75615       18.08590          1              H   0.000
H71     -0.36221        0.89352       19.44362          1              H   0.000
H72     -0.31430        2.41744       18.94690          1              H   0.000
H73      4.76055        1.09187        9.75117          1              H   0.000
H74     -1.30791        9.48494       10.70347          1              H   0.000
H75      0.63930        8.52018       13.88092          1              H   0.000
H76     -0.48659        9.01303       12.86848          1              H   0.000
H77      4.27510        0.01661       19.69138          1              H   0.000
H78     -0.28694        9.48280       20.94822          1              H   0.000
H79      2.18409        3.47874       18.38647          1              H   0.000
H80      3.16585        3.63989       19.65853          1              H   0.000
H81      1.01164        8.36372       18.09646          1              H   0.000
H82      4.47005        1.07210       17.28349          1              H   0.000
H83      3.64577        1.84309       18.38627          1              H   0.000
H84      0.20919        2.65028        9.60902          1              H   0.000
H85      0.69706        4.05371       10.19345          1              H   0.000
H86     -2.82124        5.79976       17.32513          1              H   0.000
H87      1.09694        1.25950       11.50254          1              H   0.000
H88     -2.34651        6.58918       15.97422          1              H   0.000
H89      2.67173        1.16479       11.39549          1              H   0.000
H90     -1.40405        3.23694       11.00294          1              H   0.000
H91      1.60970        9.40293       20.16867          1              H   0.000
H92      7.99564        3.13601       11.31719          1              H   0.000
H93     -4.01124        9.05460       12.79169          1              H   0.000
H94     -4.66821        8.87932       14.19682          1              H   0.000
H95     -4.50992        8.82694       18.80974          1              H   0.000
H96      2.62720        0.02706       17.62658          1              H   0.000
H97      2.81752        0.03187       21.52087          1              H   0.000
H98      7.31530        0.27509       18.13885          1              H   0.000
H99      3.25668        3.64510        9.40376          1              H   0.000
H100     5.65878        3.95741        9.43423          1              H   0.000
H101     2.65901        7.96635        9.50619          1              H   0.000
H102     5.10744        8.28690        9.53520          1              H   0.000
O1       8.28089        1.53818        8.03502          1              O   0.000
O2       5.53276        1.50268        8.07112          1              O   0.000
O3       2.84225        1.60850        8.06457          1              O   0.000
O4       0.00217        1.65653        8.09706          1              O   0.000
O5      -4.04463        8.60296        8.03144          1              O   0.000
O6      -1.38094        5.10374        8.55572          1              O   0.000
O7      -1.33887        6.45960        8.74443          1              O   0.000
O8       4.80431        5.26306       17.79446          1              O   0.000
O9       0.56759        3.65575       17.89521          1              O   0.000
O10      2.20669        6.15768       16.00574          1              O   0.000
O11      3.81530        7.31078       19.17611          1              O   0.000
O12     -1.90957        7.94538       10.99727          1              O   0.000
O13      0.49763        2.99184       15.24725          1              O   0.000
O14      2.22171        8.04027       14.17702          1              O   0.000
O15      5.74063        5.56103       15.25398          1              O   0.000
O16      6.96198        3.11977       14.42927          1              O   0.000
O17      7.88297        1.85189       17.87796          1              O   0.000
O18     -1.61391        4.21472       13.99077          1              O   0.000
O19     10.06909        0.42225       11.06530          1              O   0.000
O20      0.17976        6.46527       17.90783          1              O   0.000
O21     -0.10438        6.56455       20.58583          1              O   0.000
O22      2.65916        6.95126       21.50409          1              O   0.000
O23      8.59210        0.74495       15.39985          1              O   0.000
O24     -3.64501        8.94844       17.38768          1              O   0.000
O25     -4.35983        8.33908       13.40185          1              O   0.000
O26      4.31899        7.21336       12.63060          1              O   0.000
O27      5.83740        4.48818       22.19834          1              O   0.000
O28      0.24234        0.32741       15.42971          1              O   0.000
O29      1.48784        2.78846       22.47657          1              O   0.000
O30     -0.73620        3.91352       21.45356          1              O   0.000
O31      4.91244        1.57039       15.54368          1              O   0.000
O32      7.81826        2.84264       21.45321          1              O   0.000
O33      3.23707        4.13496       21.18805          1              O   0.000
O34      6.02475        2.92343       11.82669          1              O   0.000
O35      7.26029        6.17947       20.59620          1              O   0.000
O36      3.87521        4.61895       12.39593          1              O   0.000
O37     -2.17727        6.84253       14.26024          1              O   0.000
O38      7.39556        4.63350       18.20701          1              O   0.000
O39      3.07670        3.62838       14.91186          1              O   0.000
O40      7.00968        0.13096       21.12798          1              O   0.000
O41     -0.91040        1.70068       19.27487          1              O   0.000
O42      4.49234        0.91459       10.68162          1              O   0.000
O43     -0.31447        8.85543       13.81598          1              O   0.000
O44     -1.15266        9.14376       20.59583          1              O   0.000
O45      3.13983        3.37536       18.67350          1              O   0.000
O46      1.73851        8.87332       18.51581          1              O   0.000
O47      3.95046        0.91582       18.11228          1              O   0.000
O48      0.22186        3.21619       10.41433          1              O   0.000
O49     -2.33723        6.61300       16.97204          1              O   0.000
O50      1.90698        0.99873       11.99019          1              O   0.000
O51      8.89843        2.93982       11.64877          1              O   0.000
O52     -5.02470        8.79622       19.67302          1              O   0.000
O53      1.90555        0.21576       21.86075          1              O   0.000
O54      1.65699        5.61171       10.06994          1              O   0.000
O55      6.70316        6.25808       10.05467          1              O   0.000
Pd1      5.50230        9.53026       30.00000          1              Pd  0.000
Pd2      5.50323        9.50370        6.92931          1              Pd  0.000
Pd3      1.42050        0.77668        4.52680          1              Pd  0.000
Pd4     -0.00006        1.58841        2.24610          1              Pd  0.000
Pd5     -2.75115        9.53026       30.00000          1              Pd  0.000
Pd6     -2.63606        9.48527        6.90626          1              Pd  0.000
Pd7      4.11078        0.78432        4.51377          1              Pd  0.000
Pd8      2.75109        1.58841        2.24610          1              Pd  0.000
Pd9     -0.00000        9.53026       30.00000          1              Pd  0.000
Pd10     0.06739        9.46185        6.81916          1              Pd  0.000
Pd11     6.92143        0.80690        4.49711          1              Pd  0.000
Pd12     5.50224        1.58841        2.24610          1              Pd  0.000
Pd13     2.75115        9.53026       30.00000          1              Pd  0.000
Pd14     2.74651        9.49840        6.80196          1              Pd  0.000
Pd15     9.62278        0.78571        4.52281          1              Pd  0.000
Pd16     8.25339        1.58841        2.24610          1              Pd  0.000
Pd17     9.62902        2.38257       30.00000          1              Pd  0.000
Pd18    -1.37986        2.47981        6.89437          1              Pd  0.000
Pd19    -0.01717        3.18493        4.52936          1              Pd  0.000
Pd20    -1.37563        3.97097        2.24610          1              Pd  0.000
Pd21     1.37557        2.38257       30.00000          1              Pd  0.000
Pd22     1.42391        2.49739        6.94958          1              Pd  0.000
Pd23     2.79909        3.17659        4.55865          1              Pd  0.000
Pd24     1.37552        3.97097        2.24610          1              Pd  0.000
Pd25     4.12672        2.38257       30.00000          1              Pd  0.000
Pd26     4.18651        2.43794        6.84477          1              Pd  0.000
Pd27     5.51819        3.24205        4.57591          1              Pd  0.000
Pd28     4.12667        3.97097        2.24610          1              Pd  0.000
Pd29     6.87787        2.38257       30.00000          1              Pd  0.000
Pd30     6.91564        2.52140        6.97642          1              Pd  0.000
Pd31     8.25510        3.18197        4.56078          1              Pd  0.000
Pd32     6.87782        3.97097        2.24610          1              Pd  0.000
Pd33     8.25345        4.76513       30.00000          1              Pd  0.000
Pd34    -2.73127        4.84725        6.87063          1              Pd  0.000
Pd35    -1.35015        5.55601        4.46453          1              Pd  0.000
Pd36    -2.75121        6.35354        2.24610          1              Pd  0.000
Pd37    -0.00000        4.76513       30.00000          1              Pd  0.000
Pd38    -0.00429        4.84280        6.83460          1              Pd  0.000
Pd39     1.39204        5.57961        4.54373          1              Pd  0.000
Pd40    -0.00006        6.35354        2.24610          1              Pd  0.000
Pd41     2.75115        4.76513       30.00000          1              Pd  0.000
Pd42     2.87948        4.82114        7.02922          1              Pd  0.000
Pd43     4.14495        5.59927        4.59127          1              Pd  0.000
Pd44     2.75109        6.35354        2.24610          1              Pd  0.000
Pd45     5.50230        4.76513       30.00000          1              Pd  0.000
Pd46     5.53545        4.83384        6.98618          1              Pd  0.000
Pd47     6.86015        5.56598        4.56278          1              Pd  0.000
Pd48     5.50224        6.35354        2.24610          1              Pd  0.000
Pd49     6.87787        7.14770       30.00000          1              Pd  0.000
Pd50     6.87807        7.12800        6.72192          1              Pd  0.000
Pd51    -2.72095        7.97851        4.50114          1              Pd  0.000
Pd52    -4.12678        8.73611        2.24610          1              Pd  0.000
Pd53    -1.37558        7.14770       30.00000          1              Pd  0.000
Pd54    -1.30759        7.17558        6.82029          1              Pd  0.000
Pd55     0.02130        7.96401        4.53965          1              Pd  0.000
Pd56    -1.37563        8.73611        2.24610          1              Pd  0.000
Pd57     1.37557        7.14770       30.00000          1              Pd  0.000
Pd58     1.40558        7.15685        6.85849          1              Pd  0.000
Pd59     2.77287        7.97740        4.55845          1              Pd  0.000
Pd60     1.37552        8.73611        2.24610          1              Pd  0.000
Pd61     4.12672        7.14770       30.00000          1              Pd  0.000
Pd62     4.14304        7.21825        7.12981          1              Pd  0.000
Pd63     5.48784        7.96847        4.52559          1              Pd  0.000
Pd64     4.12667        8.73611        2.24610          1              Pd  0.000
end
end

!DATE Mon Jan 01 12:00:00 2000
PBC   11.00460  11.00460  30.00000  90.00000  90.00000 120.00001 (P1)
C1       2.75758        5.71939        9.48927          1              C   0.000
C2       3.64194        4.60036        9.08978          1              C   0.000
C3       3.29184        7.08351        9.26261          1              C   0.000
C4       4.68775        7.28406        9.27187          1              C   0.000
C5       5.08518        4.79686        9.07028          1              C   0.000
C6       5.60641        6.13200        9.48495          1              C   0.000
H1       2.74224        6.48704        5.66633          1              H   0.000
H2       1.37924        3.96319        5.39899          1              H   0.000
H3       0.02089        1.54680        5.29100          1              H   0.000
H4       5.51688        1.61336        5.24052          1              H   0.000
H5      -2.67776        6.34313        5.48640          1              H   0.000
H6       1.34294        4.18639        7.70454          1              H   0.000
H7       4.15352        4.51628       17.98317          1              H   0.000
H8       0.46944        3.41356       16.93755          1              H   0.000
H9      -0.19624        3.50187       14.75005          1              H   0.000
H10      4.12243        6.55098       18.58752          1              H   0.000
H11      3.10779        7.84408       18.71543          1              H   0.000
H12      2.47726        5.23268       15.81661          1              H   0.000
H13     -1.54689        7.27007       10.38804          1              H   0.000
H14     -2.87320        7.84987       10.89207          1              H   0.000
H15      1.40895        3.25548       14.96130          1              H   0.000
H16      0.33502        4.61745       17.95918          1              H   0.000
H17      4.90553        5.38478       16.81223          1              H   0.000
H18      1.50702        6.15572       16.71428          1              H   0.000
H19      2.16849        7.30816       14.88979          1              H   0.000
H20      6.07151        4.73565       14.92894          1              H   0.000
H21      5.20310        5.98005       14.51397          1              H   0.000
H22      4.16120        9.09617       11.63181          1              H   0.000
H23      9.34162        1.07798       11.32944          1              H   0.000
H24      6.65080        3.02171       13.47654          1              H   0.000
H25      7.82790        3.58210       14.39538          1              H   0.000
H26      8.17607        1.62167       16.95425          1              H   0.000
H27      8.72937        1.76933       18.43195          1              H   0.000
H28     -1.78601        5.20230       13.98639          1              H   0.000
H29     -1.71343        3.86292       13.07617          1              H   0.000
H30      2.53472        8.86109       14.68747          1              H   0.000
H31      0.09770        6.48679       18.91376          1              H   0.000
H32     -0.76578        6.54136       17.55386          1              H   0.000
H33     -0.61466        7.42167       20.66059          1              H   0.000
H34      0.75114        6.70999       21.04073          1              H   0.000
H35      3.30476        6.93375       22.23104          1              H   0.000
H36      9.61613        0.59516       15.44587          1              H   0.000
H37      8.45833        1.50182       14.78066          1              H   0.000
H38     -3.21170        8.04586       17.23208          1              H   0.000
H39      5.18579        7.63801       12.92163          1              H   0.000
H40      3.57531        7.56951       13.25598          1              H   0.000
H41      4.93712        4.30164       21.82698          1              H   0.000
H42      6.24386        5.20283       21.63575          1              H   0.000
H43      5.15955        8.24455       19.49124          1              H   0.000
H44     -4.68980        9.52607       16.22020          1              H   0.000
H45      0.46110        1.29721       15.32792          1              H   0.000
H46      0.61039        3.11324       22.11865          1              H   0.000
H47      1.57473        1.80934       22.25952          1              H   0.000
H48     -0.78011        4.86414       21.20799          1              H   0.000
H49     -1.65894        3.51433       21.38406          1              H   0.000
H50      5.73221        2.07159       15.34522          1              H   0.000
H51      4.92717        0.79605       14.90720          1              H   0.000
H52      7.57839        1.88390       21.38449          1              H   0.000
H53      7.02547        3.33911       21.82561          1              H   0.000
H54      2.56254        3.56087       21.74297          1              H   0.000
H55      2.89596        5.05315       21.26465          1              H   0.000
H56     -4.19033        9.39114       21.15608          1              H   0.000
H57      5.27649        3.58272       11.93167          1              H   0.000
H58      5.59204        2.10027       11.53974          1              H   0.000
H59      6.92737        7.04954       20.29325          1              H   0.000
H60      7.39168        5.62324       19.78747          1              H   0.000
H61      3.02035        4.55198       11.91412          1              H   0.000
H62      4.05771        5.62203       12.46987          1              H   0.000
H63      3.17974        7.06792       20.64224          1              H   0.000
H64     -1.48331        7.51839       14.10059          1              H   0.000
H65     -3.02714        7.29034       13.89608          1              H   0.000
H66      1.92254        8.90259       21.59380          1              H   0.000
H67      7.56520        3.65621       18.13738          1              H   0.000
H68      3.65770        2.87336       15.16136          1              H   0.000
H69      3.39672        3.94221       14.02342          1              H   0.000
H70      6.40127        4.75593       18.08392          1              H   0.000
H71     -0.36603        0.89116       19.44305          1              H   0.000
H72     -0.31740        2.41674       18.95133          1              H   0.000
H73      4.77994        1.09899        9.74682          1              H   0.000
H74     -1.28369        9.48595       10.69453          1              H   0.000
H75      0.62397        8.51771       13.88781          1              H   0.000
H76     -0.49699        8.98854       12.86083          1              H   0.000
H77      4.27583        0.01612       19.68843          1              H   0.000
H78     -0.28780        9.48226       20.94602          1              H   0.000
H79      2.18424        3.47641       18.39139          1              H   0.000
H80      3.16782        3.63688       19.66147          1              H   0.000
H81      1.00830        8.36781       18.09551          1              H   0.000
H82      4.46688        1.07518       17.27112          1              H   0.000
H83      3.64899        1.84283       18.38157          1              H   0.000
H84      0.21374        2.55690        9.62556          1              H   0.000
H85      0.74576        3.92930       10.24494          1              H   0.000
H86     -2.82855        5.79410       17.32195          1              H   0.000
H87      1.23745        1.60706       11.46781          1              H   0.000
H88     -2.36639        6.58522       15.96782          1              H   0.000
H89      2.74445        1.17806       11.39745          1              H   0.000
H90     -1.36714        3.15383       11.04939          1              H   0.000
H91      1.60906        9.40298       20.16730          1              H   0.000
H92      8.02902        3.12255       11.32939          1              H   0.000
H93     -4.07419        9.11654       12.73418          1              H   0.000
H94     -4.66731        8.91556       14.16760          1              H   0.000
H95     -4.51017        8.82366       18.81492          1              H   0.000
H96      2.63415        0.02210       17.63048          1              H   0.000
H97      2.81631        0.03221       21.52010          1              H   0.000
H98      7.31503        0.27722       18.13499          1              H   0.000
H99      3.29178        3.60658        9.39031          1              H   0.000
H100     5.68942        3.95266        9.42583          1              H   0.000
H101     2.64068        7.92424        9.51819          1              H   0.000
H102     5.07146        8.27333        9.53370          1              H   0.000
O1       8.28071        1.54132        8.03084          1              O   0.000
O2       5.53393        1.50305        8.06823          1              O   0.000
O3       2.84380        1.60471        8.06238          1              O   0.000
O4       0.00080        1.65699        8.10120          1              O   0.000
O5      -4.04624        8.59950        8.03473          1              O   0.000
O6      -1.36323        5.09986        8.56372          1              O   0.000
O7      -1.32110        6.45696        8.74980          1              O   0.000
O8       4.79968        5.26647       17.79588          1              O   0.000
O9       0.56792        3.65441       17.90279          1              O   0.000
O10      2.20233        6.15738       16.01046          1              O   0.000
O11      3.81257        7.31065       19.17904          1              O   0.000
O12     -1.90472        7.95493       10.99454          1              O   0.000
O13      0.49094        2.98798       15.25900          1              O   0.000
O14      2.20785        8.04957       14.19617          1              O   0.000
O15      5.71043        5.60058       15.25477          1              O   0.000
O16      6.91422        3.16843       14.42806          1              O   0.000
O17      7.88152        1.85165       17.87038          1              O   0.000
O18     -1.62236        4.21299       14.00769          1              O   0.000
O19      9.70227        0.25035       10.93509          1              O   0.000
O20      0.17442        6.46035       17.90823          1              O   0.000
O21     -0.10775        6.56377       20.58477          1              O   0.000
O22      2.65421        6.94841       21.50606          1              O   0.000
O23      8.62032        0.75865       15.39479          1              O   0.000
O24     -3.63833        8.94191       17.39544          1              O   0.000
O25     -4.38071        8.39275       13.35330          1              O   0.000
O26      4.30661        7.20757       12.66955          1              O   0.000
O27      5.83670        4.48680       22.20030          1              O   0.000
O28      0.26062        0.32016       15.43947          1              O   0.000
O29      1.48502        2.78791       22.47721          1              O   0.000
O30     -0.73829        3.90882       21.44191          1              O   0.000
O31      4.89631        1.57351       15.52485          1              O   0.000
O32      7.81669        2.83771       21.46183          1              O   0.000
O33      3.23633        4.13227       21.19067          1              O   0.000
O34      6.03018        2.94716       11.81374          1              O   0.000
O35      7.25918        6.17728       20.59644          1              O   0.000
O36      3.86770        4.62367       12.39228          1              O   0.000
O37     -2.20554        6.84745       14.24668          1              O   0.000
O38      7.38722        4.63185       18.20566          1              O   0.000
O39      3.06428        3.63106       14.90323          1              O   0.000
O40      7.00757        0.12838       21.12712          1              O   0.000
O41     -0.91464        1.69728       19.27109          1              O   0.000
O42      4.51792        0.91518       10.67810          1              O   0.000
O43     -0.33144        8.84548       13.81186          1              O   0.000
O44     -1.15406        9.14467       20.59333          1              O   0.000
O45      3.14069        3.37322       18.67615          1              O   0.000
O46      1.73756        8.87534       18.51269          1              O   0.000
O47      3.95458        0.91677       18.10404          1              O   0.000
O48      0.29409        3.07608       10.46271          1              O   0.000
O49     -2.34273        6.60501       16.96484          1              O   0.000
O50      1.91921        1.06402       11.92109          1              O   0.000
O51      8.91559        2.90104       11.68780          1              O   0.000
O52     -5.02741        8.79468       19.67647          1              O   0.000
O53      1.90504        0.21498       21.86216          1              O   0.000
O54      1.67251        5.53492       10.08586          1              O   0.000
O55      6.70305        6.26774       10.04399          1              O   0.000
Pd1      5.50230        9.53026       30.00000          1              Pd  0.000
Pd2      5.50044        9.49920        6.93741          1              Pd  0.000
Pd3      1.41975        0.77415        4.52871          1              Pd  0.000
Pd4     -0.00006        1.58841        2.24610          1              Pd  0.000
Pd5     -2.75115        9.53026       30.00000          1              Pd  0.000
Pd6     -2.63701        9.48054        6.90819          1              Pd  0.000
Pd7      4.11032        0.78128        4.51297          1              Pd  0.000
Pd8      2.75109        1.58841        2.24610          1              Pd  0.000
Pd9     -0.00000        9.53026       30.00000          1              Pd  0.000
Pd10     0.06774        9.45996        6.81864          1              Pd  0.000
Pd11     6.92230        0.80496        4.49750          1              Pd  0.000
Pd12     5.50224        1.58841        2.24610          1              Pd  0.000
Pd13     2.75115        9.53026       30.00000          1              Pd  0.000
Pd14     2.74776        9.49607        6.80660          1              Pd  0.000
Pd15     9.62297        0.78379        4.52399          1              Pd  0.000
Pd16     8.25339        1.58841        2.24610          1              Pd  0.000
Pd17     9.62902        2.38257       30.00000          1              Pd  0.000
Pd18    -1.37864        2.47868        6.89175          1              Pd  0.000
Pd19    -0.01688        3.18350        4.52872          1              Pd  0.000
Pd20    -1.37563        3.97097        2.24610          1              Pd  0.000
Pd21     1.37557        2.38257       30.00000          1              Pd  0.000
Pd22     1.42385        2.49350        6.94956          1              Pd  0.000
Pd23     2.79844        3.17461        4.55756          1              Pd  0.000
Pd24     1.37552        3.97097        2.24610          1              Pd  0.000
Pd25     4.12672        2.38257       30.00000          1              Pd  0.000
Pd26     4.18647        2.43341        6.83948          1              Pd  0.000
Pd27     5.51823        3.24034        4.57230          1              Pd  0.000
Pd28     4.12667        3.97097        2.24610          1              Pd  0.000
Pd29     6.87787        2.38257       30.00000          1              Pd  0.000
Pd30     6.91641        2.51940        6.96972          1              Pd  0.000
Pd31     8.25589        3.18148        4.56020          1              Pd  0.000
Pd32     6.87782        3.97097        2.24610          1              Pd  0.000
Pd33     8.25345        4.76513       30.00000          1              Pd  0.000
Pd34    -2.72842        4.84667        6.87455          1              Pd  0.000
Pd35    -1.34964        5.55510        4.46548          1              Pd  0.000
Pd36    -2.75121        6.35354        2.24610          1              Pd  0.000
Pd37    -0.00000        4.76513       30.00000          1              Pd  0.000
Pd38    -0.00198        4.84031        6.83570          1              Pd  0.000
Pd39     1.39239        5.57868        4.54504          1              Pd  0.000
Pd40    -0.00006        6.35354        2.24610          1              Pd  0.000
Pd41     2.75115        4.76513       30.00000          1              Pd  0.000
Pd42     2.88149        4.81562        7.02949          1              Pd  0.000
Pd43     4.14488        5.59758        4.58922          1              Pd  0.000
Pd44     2.75109        6.35354        2.24610          1              Pd  0.000
Pd45     5.50230        4.76513       30.00000          1              Pd  0.000
Pd46     5.53805        4.83023        6.97820          1              Pd  0.000
Pd47     6.86146        5.56547        4.56279          1              Pd  0.000
Pd48     5.50224        6.35354        2.24610          1              Pd  0.000
Pd49     6.87787        7.14770       30.00000          1              Pd  0.000
Pd50     6.87785        7.12618        6.72399          1              Pd  0.000
Pd51    -2.72042        7.97587        4.50299          1              Pd  0.000
Pd52    -4.12678        8.73611        2.24610          1              Pd  0.000
Pd53    -1.37558        7.14770       30.00000          1              Pd  0.000
Pd54    -1.30579        7.17238        6.82418          1              Pd  0.000
Pd55     0.02207        7.96196        4.54153          1              Pd  0.000
Pd56    -1.37563        8.73611        2.24610          1              Pd  0.000
Pd57     1.37557        7.14770       30.00000          1              Pd  0.000
Pd58     1.40735        7.15496        6.86499          1              Pd  0.000
Pd59     2.77295        7.97615        4.56004          1              Pd  0.000
Pd60     1.37552        8.73611        2.24610          1              Pd  0.000
Pd61     4.12672        7.14770       30.00000          1              Pd  0.000
Pd62     4.14169        7.21155        7.12579          1              Pd  0.000
Pd63     5.48793        7.96698        4.52701          1              Pd  0.000
Pd64     4.12667        8.73611        2.24610          1              Pd  0.000
end
end

!DATE Mon Jan 01 12:00:00 2000
PBC   11.00460  11.00460  30.00000  90.00000  90.00000 120.00001 (P1)
C1       2.78240        5.65906        9.48869          1              C   0.000
C2       3.68606        4.55912        9.08522          1              C   0.000
C3       3.28686        7.03384        9.25819          1              C   0.000
C4       4.68035        7.25982        9.26318          1              C   0.000
C5       5.12442        4.78174        9.06135          1              C   0.000
C6       5.62183        6.12558        9.47711          1              C   0.000
H1       2.73177        6.48450        5.66732          1              H   0.000
H2       1.37683        3.96408        5.39805          1              H   0.000
H3       0.01981        1.54668        5.29472          1              H   0.000
H4       5.51609        1.61319        5.23511          1              H   0.000
H5      -2.67765        6.34262        5.48747          1              H   0.000
H6       1.34039        4.14306        7.70658          1              H   0.000
H7       4.14924        4.51984       17.98592          1              H   0.000
H8       0.46360        3.40777       16.96259          1              H   0.000
H9      -0.21242        3.49590       14.78282          1              H   0.000
H10      4.11514        6.54743       18.59962          1              H   0.000
H11      3.10199        7.84219       18.72315          1              H   0.000
H12      2.47068        5.23255       15.81497          1              H   0.000
H13     -1.52497        7.28081       10.38424          1              H   0.000
H14     -2.82363        7.88444       10.93476          1              H   0.000
H15      1.39493        3.25757       14.97777          1              H   0.000
H16      0.33080        4.61313       17.98054          1              H   0.000
H17      4.89329        5.40418       16.81964          1              H   0.000
H18      1.50268        6.15078       16.72116          1              H   0.000
H19      2.15710        7.31511       14.90981          1              H   0.000
H20      6.02737        4.78116       14.92876          1              H   0.000
H21      5.15579        6.03087       14.53222          1              H   0.000
H22      3.91371        8.98171       11.56511          1              H   0.000
H23      9.11947        0.97343       11.28601          1              H   0.000
H24      6.60554        3.06375       13.48740          1              H   0.000
H25      7.77145        3.59096       14.43258          1              H   0.000
H26      8.18327        1.63086       16.92444          1              H   0.000
H27      8.73068        1.76430       18.40744          1              H   0.000
H28     -1.80895        5.17994       13.99266          1              H   0.000
H29     -1.72570        3.82489       13.10775          1              H   0.000
H30      2.52481        8.86898       14.69559          1              H   0.000
H31      0.09239        6.48805       18.91471          1              H   0.000
H32     -0.76840        6.53497       17.55202          1              H   0.000
H33     -0.61738        7.42247       20.66200          1              H   0.000
H34      0.74703        6.70899       21.04421          1              H   0.000
H35      3.29506        6.93320       22.24296          1              H   0.000
H36      9.64631        0.57593       15.44826          1              H   0.000
H37      8.55039        1.49594       14.72337          1              H   0.000
H38     -3.20625        8.03457       17.23940          1              H   0.000
H39      5.15595        7.68266       12.90543          1              H   0.000
H40      3.55214        7.58539       13.27479          1              H   0.000
H41      4.93805        4.29907       21.83161          1              H   0.000
H42      6.24513        5.19937       21.63860          1              H   0.000
H43      5.15457        8.23876       19.49634          1              H   0.000
H44     -4.66788        9.50894       16.22490          1              H   0.000
H45      0.47212        1.29295       15.35296          1              H   0.000
H46      0.61040        3.11281       22.11703          1              H   0.000
H47      1.57358        1.80861       22.26027          1              H   0.000
H48     -0.78173        4.86208       21.20577          1              H   0.000
H49     -1.65911        3.51185       21.38458          1              H   0.000
H50      5.70148        2.07448       15.32411          1              H   0.000
H51      4.90042        0.79169       14.89013          1              H   0.000
H52      7.58077        1.88139       21.38829          1              H   0.000
H53      7.02708        3.33590       21.83158          1              H   0.000
H54      2.56367        3.55890       21.74718          1              H   0.000
H55      2.89637        5.05112       21.27041          1              H   0.000
H56     -4.19165        9.38859       21.15813          1              H   0.000
H57      5.28537        3.60389       11.92108          1              H   0.000
H58      5.61174        2.12000       11.53611          1              H   0.000
H59      6.92342        7.04599       20.29435          1              H   0.000
H60      7.38821        5.61995       19.78823          1              H   0.000
H61      3.02976        4.57332       11.89972          1              H   0.000
H62      4.05606        5.63604       12.47705          1              H   0.000
H63      3.17229        7.06602       20.65304          1              H   0.000
H64     -1.51292        7.50817       14.09909          1              H   0.000
H65     -3.05333        7.28828       13.87589          1              H   0.000
H66      1.91944        8.89934       21.59024          1              H   0.000
H67      7.55903        3.65210       18.12708          1              H   0.000
H68      3.63715        2.87126       15.14739          1              H   0.000
H69      3.37829        3.94631       14.01450          1              H   0.000
H70      6.39469        4.75333       18.08272          1              H   0.000
H71     -0.37514        0.87977       19.44204          1              H   0.000
H72     -0.32780        2.40981       18.96516          1              H   0.000
H73      4.82293        1.11598        9.73557          1              H   0.000
H74     -1.22880        9.50376       10.68941          1              H   0.000
H75      0.59860        8.50867       13.89689          1              H   0.000
H76     -0.52232        8.93742       12.85433          1              H   0.000
H77      4.27717        0.01610       19.68561          1              H   0.000
H78     -0.28684        9.48309       20.94324          1              H   0.000
H79      2.18254        3.47335       18.40317          1              H   0.000
H80      3.17206        3.63437       19.66654          1              H   0.000
H81      1.00615        8.37513       18.09259          1              H   0.000
H82      4.45810        1.07558       17.25735          1              H   0.000
H83      3.65084        1.84153       18.37765          1              H   0.000
H84      0.21722        2.49819        9.64547          1              H   0.000
H85      0.77151        3.85614       10.27798          1              H   0.000
H86     -2.83553        5.78503       17.32263          1              H   0.000
H87      1.32265        1.73807       11.44616          1              H   0.000
H88     -2.38755        6.57614       15.96473          1              H   0.000
H89      2.79640        1.19893       11.38602          1              H   0.000
H90     -1.34313        3.06360       11.10633          1              H   0.000
H91      1.61091        9.40659       20.16426          1              H   0.000
H92      8.05241        3.08670       11.36518          1              H   0.000
H93     -4.09167        9.17807       12.69870          1              H   0.000
H94     -4.66646        8.94995       14.13734          1              H   0.000
H95     -4.51300        8.81505       18.81898          1              H   0.000
H96      2.63862        0.01350       17.63603          1              H   0.000
H97      2.81576        0.03292       21.51817          1              H   0.000
H98      7.31807        0.28107       18.12209          1              H   0.000
H99      3.35418        3.55715        9.37824          1              H   0.000
H100     5.74597        3.94816        9.41173          1              H   0.000
H101     2.62753        7.86541        9.52384          1              H   0.000
H102     5.04343        8.25542        9.52951          1              H   0.000
O1       8.27656        1.54924        8.02529          1              O   0.000
O2       5.53626        1.50780        8.06043          1              O   0.000
O3       2.84622        1.59873        8.06282          1              O   0.000
O4      -0.00458        1.65111        8.11125          1              O   0.000
O5      -4.04942        8.59814        8.03648          1              O   0.000
O6      -1.35899        5.10086        8.56808          1              O   0.000
O7      -1.31984        6.45831        8.75286          1              O   0.000
O8       4.79478        5.27137       17.80303          1              O   0.000
O9       0.56201        3.64975       17.92762          1              O   0.000
O10      2.19925        6.15633       16.01834          1              O   0.000
O11      3.80257        7.30699       19.19085          1              O   0.000
O12     -1.85079        7.96998       11.00430          1              O   0.000
O13      0.48131        2.98620       15.28693          1              O   0.000
O14      2.19001        8.05564       14.21449          1              O   0.000
O15      5.67437        5.64744       15.26323          1              O   0.000
O16      6.84159        3.22100       14.44477          1              O   0.000
O17      7.88584        1.85096       17.84197          1              O   0.000
O18     -1.64155        4.19291       14.03251          1              O   0.000
O19      9.28066        0.10586       10.84946          1              O   0.000
O20      0.17045        6.45819       17.90942          1              O   0.000
O21     -0.11094        6.56446       20.58588          1              O   0.000
O22      2.64597        6.94689       21.51671          1              O   0.000
O23      8.65679        0.77290       15.37035          1              O   0.000
O24     -3.63308        8.93064       17.40406          1              O   0.000
O25     -4.39882        8.44533       13.30558          1              O   0.000
O26      4.28042        7.23269       12.67783          1              O   0.000
O27      5.83852        4.48332       22.20350          1              O   0.000
O28      0.28148        0.31239       15.44737          1              O   0.000
O29      1.48384        2.78708       22.47820          1              O   0.000
O30     -0.73770        3.90592       21.43560          1              O   0.000
O31      4.87018        1.56817       15.50846          1              O   0.000
O32      7.81952        2.83473       21.46997          1              O   0.000
O33      3.23857        4.13097       21.19673          1              O   0.000
O34      6.04219        2.97087       11.81207          1              O   0.000
O35      7.25862        6.17477       20.59693          1              O   0.000
O36      3.86912        4.63880       12.39337          1              O   0.000
O37     -2.24079        6.84037       14.23566          1              O   0.000
O38      7.38058        4.62696       18.20431          1              O   0.000
O39      3.04580        3.63236       14.89336          1              O   0.000
O40      7.00729        0.12772       21.12492          1              O   0.000
O41     -0.92630        1.68328       19.26629          1              O   0.000
O42      4.55582        0.93660       10.66685          1              O   0.000
O43     -0.35885        8.82559       13.81017          1              O   0.000
O44     -1.15408        9.14680       20.59133          1              O   0.000
O45      3.14117        3.37182       18.68132          1              O   0.000
O46      1.73796        8.88152       18.50618          1              O   0.000
O47      3.95594        0.91656       18.09669          1              O   0.000
O48      0.31401        3.00407       10.49138          1              O   0.000
O49     -2.34827        6.59377       16.96086          1              O   0.000
O50      1.95270        1.11986       11.88713          1              O   0.000
O51      8.92496        2.82719       11.73355          1              O   0.000
O52     -5.03170        8.78842       19.67964          1              O   0.000
O53      1.90496        0.21425       21.86217          1              O   0.000
O54      1.70877        5.45124       10.10121          1              O   0.000
O55      6.71376        6.28033       10.03777          1              O   0.000
Pd1      5.50230        9.53026       30.00000          1              Pd  0.000
Pd2      5.49598        9.49617        6.94098          1              Pd  0.000
Pd3      1.41786        0.77409        4.52983          1              Pd  0.000
Pd4     -0.00006        1.58841        2.24610          1              Pd  0.000
Pd5     -2.75115        9.53026       30.00000          1              Pd  0.000
Pd6     -2.63924        9.47758        6.90818          1              Pd  0.000
Pd7      4.10891        0.78011        4.51171          1              Pd  0.000
Pd8      2.75109        1.58841        2.24610          1              Pd  0.000
Pd9     -0.00000        9.53026       30.00000          1              Pd  0.000
Pd10     0.06676        9.46004        6.81691          1              Pd  0.000
Pd11     6.92256        0.80342        4.49711          1              Pd  0.000
Pd12     5.50224        1.58841        2.24610          1              Pd  0.000
Pd13     2.75115        9.53026       30.00000          1              Pd  0.000
Pd14     2.74754        9.49578        6.81205          1              Pd  0.000
Pd15     9.62214        0.78348        4.52544          1              Pd  0.000
Pd16     8.25339        1.58841        2.24610          1              Pd  0.000
Pd17     9.62902        2.38257       30.00000          1              Pd  0.000
Pd18    -1.37696        2.47983        6.89278          1              Pd  0.000
Pd19    -0.01763        3.18348        4.53016          1              Pd  0.000
Pd20    -1.37563        3.97097        2.24610          1              Pd  0.000
Pd21     1.37557        2.38257       30.00000          1              Pd  0.000
Pd22     1.42095        2.48544        6.95489          1              Pd  0.000
Pd23     2.79584        3.17427        4.55823          1              Pd  0.000
Pd24     1.37552        3.97097        2.24610          1              Pd  0.000
Pd25     4.12672        2.38257       30.00000          1              Pd  0.000
Pd26     4.18311        2.43107        6.83359          1              Pd  0.000
Pd27     5.51658        3.23982        4.56700          1              Pd  0.000
Pd28     4.12667        3.97097        2.24610          1              Pd  0.000
Pd29     6.87787        2.38257       30.00000          1              Pd  0.000
Pd30     6.91622        2.51954        6.95522          1              Pd  0.000
Pd31     8.25629        3.18201        4.55808          1              Pd  0.000
Pd32     6.87782        3.97097        2.24610          1              Pd  0.000
Pd33     8.25345        4.76513       30.00000          1              Pd  0.000
Pd34    -2.72562        4.84747        6.87344          1              Pd  0.000
Pd35    -1.34888        5.55547        4.46624          1              Pd  0.000
Pd36    -2.75121        6.35354        2.24610          1              Pd  0.000
Pd37    -0.00000        4.76513       30.00000          1              Pd  0.000
Pd38     0.00198        4.83995        6.84100          1              Pd  0.000
Pd39     1.39228        5.57876        4.54812          1              Pd  0.000
Pd40    -0.00006        6.35354        2.24610          1              Pd  0.000
Pd41     2.75115        4.76513       30.00000          1              Pd  0.000
Pd42     2.88008        4.81084        7.03693          1              Pd  0.000
Pd43     4.14305        5.59684        4.58754          1              Pd  0.000
Pd44     2.75109        6.35354        2.24610          1              Pd  0.000
Pd45     5.50230        4.76513       30.00000          1              Pd  0.000
Pd46     5.54022        4.82825        6.96533          1              Pd  0.000
Pd47     6.86183        5.56648        4.56061          1              Pd  0.000
Pd48     5.50224        6.35354        2.24610          1              Pd  0.000
Pd49     6.87787        7.14770       30.00000          1              Pd  0.000
Pd50     6.87735        7.12594        6.72382          1              Pd  0.000
Pd51    -2.72103        7.97583        4.50350          1              Pd  0.000
Pd52    -4.12678        8.73611        2.24610          1              Pd  0.000
Pd53    -1.37558        7.14770       30.00000          1              Pd  0.000
Pd54    -1.30473        7.17163        6.82614          1              Pd  0.000
Pd55     0.02193        7.96091        4.54291          1              Pd  0.000
Pd56    -1.37563        8.73611        2.24610          1              Pd  0.000
Pd57     1.37557        7.14770       30.00000          1              Pd  0.000
Pd58     1.40808        7.15535        6.87145          1              Pd  0.000
Pd59     2.77245        7.97574        4.56220          1              Pd  0.000
Pd60     1.37552        8.73611        2.24610          1              Pd  0.000
Pd61     4.12672        7.14770       30.00000          1              Pd  0.000
Pd62     4.14038        7.20515        7.12016          1              Pd  0.000
Pd63     5.48682        7.96707        4.52753          1              Pd  0.000
Pd64     4.12667        8.73611        2.24610          1              Pd  0.000
end
end

!DATE Mon Jan 01 12:00:00 2000
PBC   11.00460  11.00460  30.00000  90.00000  90.00000 120.00001 (P1)
C1       2.80796        5.65955        9.53916          1              C   0.000
C2       3.68928        4.55640        9.09503          1              C   0.000
C3       3.30419        7.03257        9.28396          1              C   0.000
C4       4.69767        7.25290        9.27371          1              C   0.000
C5       5.12897        4.77235        9.06091          1              C   0.000
C6       5.63392        6.11309        9.48044          1              C   0.000
H1       2.71458        6.49256        5.68075          1              H   0.000
H2       1.36696        3.93359        5.47238          1              H   0.000
H3       0.01367        1.53968        5.28602          1              H   0.000
H4       5.51520        1.60691        5.24026          1              H   0.000
H5      -2.68708        6.34324        5.48557          1              H   0.000
H6       1.33615        4.85468        7.76382          1              H   0.000
H7       4.14914        4.52029       17.98602          1              H   0.000
H8       0.46339        3.40745       16.96502          1              H   0.000
H9      -0.21333        3.49406       14.78629          1              H   0.000
H10      4.11487        6.54704       18.60054          1              H   0.000
H11      3.10174        7.84190       18.72369          1              H   0.000
H12      2.47054        5.23269       15.81479          1              H   0.000
H13     -1.52609        7.27526       10.38353          1              H   0.000
H14     -2.81800        7.88584       10.94026          1              H   0.000
H15      1.39457        3.25791       14.97995          1              H   0.000
H16      0.33055        4.61334       17.98242          1              H   0.000
H17      4.89277        5.40601       16.82025          1              H   0.000
H18      1.50272        6.15038       16.72182          1              H   0.000
H19      2.15674        7.31569       14.91196          1              H   0.000
H20      6.02276        4.78520       14.92863          1              H   0.000
H21      5.15203        6.03663       14.53513          1              H   0.000
H22      3.89359        8.97441       11.56162          1              H   0.000
H23      9.10220        0.96620       11.28077          1              H   0.000
H24      6.60032        3.06660       13.48821          1              H   0.000
H25      7.76484        3.59056       14.43611          1              H   0.000
H26      8.18497        1.63211       16.92231          1              H   0.000
H27      8.73171        1.76424       18.40593          1              H   0.000
H28     -1.81036        5.17522       13.99398          1              H   0.000
H29     -1.72579        3.81975       13.11080          1              H   0.000
H30      2.52436        8.86972       14.69679          1              H   0.000
H31      0.09202        6.48835       18.91481          1              H   0.000
H32     -0.76854        6.53461       17.55193          1              H   0.000
H33     -0.61754        7.42259       20.66226          1              H   0.000
H34      0.74679        6.70905       21.04460          1              H   0.000
H35      3.29434        6.93353       22.24385          1              H   0.000
H36      9.64971        0.57483       15.44846          1              H   0.000
H37      8.56000        1.49613       14.71812          1              H   0.000
H38     -3.20567        8.03365       17.24006          1              H   0.000
H39      5.15527        7.68761       12.90681          1              H   0.000
H40      3.55179        7.58635       13.27746          1              H   0.000
H41      4.93859        4.29886       21.83271          1              H   0.000
H42      6.24576        5.19902       21.63878          1              H   0.000
H43      5.15429        8.23843       19.49683          1              H   0.000
H44     -4.66529        9.50751       16.22573          1              H   0.000
H45      0.47402        1.29281       15.35558          1              H   0.000
H46      0.60994        3.11280       22.11778          1              H   0.000
H47      1.57281        1.80841       22.26123          1              H   0.000
H48     -0.78175        4.86230       21.20598          1              H   0.000
H49     -1.65899        3.51185       21.38531          1              H   0.000
H50      5.69873        2.07477       15.32173          1              H   0.000
H51      4.89827        0.79086       14.88909          1              H   0.000
H52      7.58155        1.88099       21.38894          1              H   0.000
H53      7.02805        3.33545       21.83280          1              H   0.000
H54      2.56409        3.55879       21.74906          1              H   0.000
H55      2.89661        5.05077       21.27215          1              H   0.000
H56     -4.19171        9.38843       21.15818          1              H   0.000
H57      5.28742        3.60419       11.92183          1              H   0.000
H58      5.61334        2.12031       11.53589          1              H   0.000
H59      6.92345        7.04535       20.29448          1              H   0.000
H60      7.38817        5.61937       19.78807          1              H   0.000
H61      3.03562        4.57727       11.90394          1              H   0.000
H62      4.06246        5.63408       12.48491          1              H   0.000
H63      3.17191        7.06580       20.65375          1              H   0.000
H64     -1.51322        7.50577       14.09849          1              H   0.000
H65     -3.05341        7.28653       13.87450          1              H   0.000
H66      1.91932        8.89930       21.58987          1              H   0.000
H67      7.55890        3.65182       18.12631          1              H   0.000
H68      3.63472        2.87133       15.14787          1              H   0.000
H69      3.37790        3.94723       14.01535          1              H   0.000
H70      6.39436        4.75309       18.08258          1              H   0.000
H71     -0.37550        0.87951       19.44261          1              H   0.000
H72     -0.32805        2.40990       18.96694          1              H   0.000
H73      4.83120        1.11297        9.73417          1              H   0.000
H74     -1.22345        9.50350       10.68872          1              H   0.000
H75      0.59740        8.50724       13.89784          1              H   0.000
H76     -0.52324        8.93252       12.85388          1              H   0.000
H77      4.27744        0.01613       19.68525          1              H   0.000
H78     -0.28669        9.48329       20.94296          1              H   0.000
H79      2.18236        3.47339       18.40464          1              H   0.000
H80      3.17256        3.63383       19.66727          1              H   0.000
H81      1.00625        8.37611       18.09220          1              H   0.000
H82      4.45745        1.07565       17.25572          1              H   0.000
H83      3.65131        1.84144       18.37708          1              H   0.000
H84      0.23538        2.52120        9.62983          1              H   0.000
H85      0.78829        3.85735       10.30623          1              H   0.000
H86     -2.83588        5.78449       17.32265          1              H   0.000
H87      1.32653        1.74253       11.43958          1              H   0.000
H88     -2.38840        6.57497       15.96437          1              H   0.000
H89      2.79940        1.20002       11.38401          1              H   0.000
H90     -1.33960        3.05662       11.10656          1              H   0.000
H91      1.61115        9.40703       20.16390          1              H   0.000
H92      8.05658        3.08474       11.36570          1              H   0.000
H93     -4.09177        9.18292       12.69657          1              H   0.000
H94     -4.66439        8.95300       14.13596          1              H   0.000
H95     -4.51307        8.81444       18.81940          1              H   0.000
H96      2.63926        0.01279       17.63659          1              H   0.000
H97      2.81578        0.03327       21.51787          1              H   0.000
H98      7.31899        0.28150       18.12112          1              H   0.000
H99      3.35315        3.55360        9.38099          1              H   0.000
H100     5.74918        3.93524        9.40545          1              H   0.000
H101     2.64946        7.86727        9.55050          1              H   0.000
H102     5.06758        8.24712        9.53487          1              H   0.000
O1       8.28092        1.52641        8.03012          1              O   0.000
O2       5.52917        1.48361        8.06309          1              O   0.000
O3       2.82246        1.62501        8.04152          1              O   0.000
O4       0.01795        1.69397        8.09297          1              O   0.000
O5      -4.04708        8.59960        8.04094          1              O   0.000
O6      -1.39679        5.08188        8.56002          1              O   0.000
O7      -1.35264        6.43917        8.75181          1              O   0.000
O8       4.79477        5.27176       17.80363          1              O   0.000
O9       0.56148        3.64988       17.92999          1              O   0.000
O10      2.19987        6.15645       16.01960          1              O   0.000
O11      3.80213        7.30671       19.19165          1              O   0.000
O12     -1.84452        7.96816       11.00318          1              O   0.000
O13      0.48146        2.98556       15.29012          1              O   0.000
O14      2.18918        8.05622       14.21659          1              O   0.000
O15      5.67198        5.65190       15.26452          1              O   0.000
O16      6.83338        3.22520       14.44617          1              O   0.000
O17      7.88718        1.85093       17.84009          1              O   0.000
O18     -1.64409        4.18809       14.03562          1              O   0.000
O19      9.25340        0.09641       10.84521          1              O   0.000
O20      0.17021        6.45815       17.90959          1              O   0.000
O21     -0.11114        6.56456       20.58619          1              O   0.000
O22      2.64549        6.94677       21.51740          1              O   0.000
O23      8.66094        0.77527       15.36825          1              O   0.000
O24     -3.63245        8.92973       17.40504          1              O   0.000
O25     -4.39785        8.44941       13.30326          1              O   0.000
O26      4.28094        7.23456       12.68108          1              O   0.000
O27      5.83942        4.48296       22.20389          1              O   0.000
O28      0.28419        0.31194       15.44846          1              O   0.000
O29      1.48298        2.78673       22.47965          1              O   0.000
O30     -0.73758        3.90613       21.43583          1              O   0.000
O31      4.86843        1.56712       15.50766          1              O   0.000
O32      7.82113        2.83393       21.47298          1              O   0.000
O33      3.23917        4.13071       21.19907          1              O   0.000
O34      6.04428        2.97108       11.81138          1              O   0.000
O35      7.25901        6.17419       20.59686          1              O   0.000
O36      3.87462        4.63760       12.39974          1              O   0.000
O37     -2.24132        6.83789       14.23395          1              O   0.000
O38      7.38024        4.62656       18.20440          1              O   0.000
O39      3.04426        3.63310       14.89403          1              O   0.000
O40      7.00735        0.12784       21.12466          1              O   0.000
O41     -0.92666        1.68316       19.26743          1              O   0.000
O42      4.55725        0.93716       10.66466          1              O   0.000
O43     -0.36021        8.82327       13.81013          1              O   0.000
O44     -1.15402        9.14715       20.59110          1              O   0.000
O45      3.14120        3.37185       18.68214          1              O   0.000
O46      1.73821        8.88221       18.50583          1              O   0.000
O47      3.95628        0.91663       18.09577          1              O   0.000
O48      0.32206        3.00443       10.49054          1              O   0.000
O49     -2.34855        6.59304       16.96044          1              O   0.000
O50      1.95347        1.12117       11.88146          1              O   0.000
O51      8.92824        2.82166       11.73367          1              O   0.000
O52     -5.03194        8.78810       19.67998          1              O   0.000
O53      1.90498        0.21427       21.86210          1              O   0.000
O54      1.75978        5.45557       10.19306          1              O   0.000
O55      6.72758        6.26197       10.03893          1              O   0.000
Pd1      5.50230        9.53026       30.00000          1              Pd  0.000
Pd2      5.49517        9.49922        6.96112          1              Pd  0.000
Pd3      1.41720        0.76398        4.52990          1              Pd  0.000
Pd4     -0.00006        1.58841        2.24610          1              Pd  0.000
Pd5     -2.75115        9.53026       30.00000          1              Pd  0.000
Pd6     -2.63861        9.47546        6.91494          1              Pd  0.000
Pd7      4.10913        0.77103        4.51044          1              Pd  0.000
Pd8      2.75109        1.58841        2.24610          1              Pd  0.000
Pd9     -0.00000        9.53026       30.00000          1              Pd  0.000
Pd10     0.06781        9.43881        6.81694          1              Pd  0.000
Pd11     6.92050        0.79445        4.49840          1              Pd  0.000
Pd12     5.50224        1.58841        2.24610          1              Pd  0.000
Pd13     2.75115        9.53026       30.00000          1              Pd  0.000
Pd14     2.74568        9.47597        6.81432          1              Pd  0.000
Pd15     9.61859        0.77219        4.52598          1              Pd  0.000
Pd16     8.25339        1.58841        2.24610          1              Pd  0.000
Pd17     9.62902        2.38257       30.00000          1              Pd  0.000
Pd18    -1.38602        2.46221        6.87994          1              Pd  0.000
Pd19    -0.01806        3.17530        4.51743          1              Pd  0.000
Pd20    -1.37563        3.97097        2.24610          1              Pd  0.000
Pd21     1.37557        2.38257       30.00000          1              Pd  0.000
Pd22     1.42332        2.50490        6.90851          1              Pd  0.000
Pd23     2.79413        3.17109        4.54959          1              Pd  0.000
Pd24     1.37552        3.97097        2.24610          1              Pd  0.000
Pd25     4.12672        2.38257       30.00000          1              Pd  0.000
Pd26     4.18907        2.41629        6.82492          1              Pd  0.000
Pd27     5.51720        3.23174        4.56562          1              Pd  0.000
Pd28     4.12667        3.97097        2.24610          1              Pd  0.000
Pd29     6.87787        2.38257       30.00000          1              Pd  0.000
Pd30     6.91500        2.49892        6.96636          1              Pd  0.000
Pd31     8.25232        3.17237        4.55523          1              Pd  0.000
Pd32     6.87782        3.97097        2.24610          1              Pd  0.000
Pd33     8.25345        4.76513       30.00000          1              Pd  0.000
Pd34    -2.73925        4.83258        6.86487          1              Pd  0.000
Pd35    -1.35626        5.54809        4.46062          1              Pd  0.000
Pd36    -2.75121        6.35354        2.24610          1              Pd  0.000
Pd37    -0.00000        4.76513       30.00000          1              Pd  0.000
Pd38    -0.02792        4.81963        6.82199          1              Pd  0.000
Pd39     1.38802        5.56421        4.54800          1              Pd  0.000
Pd40    -0.00006        6.35354        2.24610          1              Pd  0.000
Pd41     2.75115        4.76513       30.00000          1              Pd  0.000
Pd42     2.89763        4.79441        7.03184          1              Pd  0.000
Pd43     4.14220        5.58991        4.58433          1              Pd  0.000
Pd44     2.75109        6.35354        2.24610          1              Pd  0.000
Pd45     5.50230        4.76513       30.00000          1              Pd  0.000
Pd46     5.54368        4.81684        6.96245          1              Pd  0.000
Pd47     6.85827        5.56213        4.55986          1              Pd  0.000
Pd48     5.50224        6.35354        2.24610          1              Pd  0.000
Pd49     6.87787        7.14770       30.00000          1              Pd  0.000
Pd50     6.87593        7.12465        6.72785          1              Pd  0.000
Pd51    -2.72083        7.96960        4.50267          1              Pd  0.000
Pd52    -4.12678        8.73611        2.24610          1              Pd  0.000
Pd53    -1.37558        7.14770       30.00000          1              Pd  0.000
Pd54    -1.31399        7.16046        6.82824          1              Pd  0.000
Pd55     0.02296        7.94887        4.54950          1              Pd  0.000
Pd56    -1.37563        8.73611        2.24610          1              Pd  0.000
Pd57     1.37557        7.14770       30.00000          1              Pd  0.000
Pd58     1.40873        7.12693        6.89539          1              Pd  0.000
Pd59     2.76777        7.96320        4.56762          1              Pd  0.000
Pd60     1.37552        8.73611        2.24610          1              Pd  0.000
Pd61     4.12672        7.14770       30.00000          1              Pd  0.000
Pd62     4.14698        7.19634        7.13218          1              Pd  0.000
Pd63     5.48364        7.96047        4.53001          1              Pd  0.000
Pd64     4.12667        8.73611        2.24610          1              Pd  0.000
end
end

!DATE Mon Jan 01 12:00:00 2000
PBC   11.00460  11.00460  30.00000  90.00000  90.00000 120.00001 (P1)
C1       2.82510        5.61947        9.54502          1              C   0.000
C2       3.71499        4.52706        9.10104          1              C   0.000
C3       3.30729        7.00052        9.29010          1              C   0.000
C4       4.69659        7.23753        9.27641          1              C   0.000
C5       5.15118        4.76048        9.06131          1              C   0.000
C6       5.64307        6.10624        9.48186          1              C   0.000
H1       2.81326        6.46863        5.62380          1              H   0.000
H2       1.27539        4.00641        5.59741          1              H   0.000
H3       0.01218        1.54025        5.28148          1              H   0.000
H4       5.51273        1.60109        5.24438          1              H   0.000
H5      -2.69030        6.34284        5.48090          1              H   0.000
H6       1.32717        5.53150        7.63655          1              H   0.000
H7       4.14861        4.52056       17.98597          1              H   0.000
H8       0.46339        3.40681       16.96529          1              H   0.000
H9      -0.21318        3.49245       14.78693          1              H   0.000
H10      4.11445        6.54722       18.60075          1              H   0.000
H11      3.10150        7.84223       18.72434          1              H   0.000
H12      2.47045        5.23273       15.81547          1              H   0.000
H13     -1.51978        7.27525       10.38728          1              H   0.000
H14     -2.80170        7.89427       10.95745          1              H   0.000
H15      1.39495        3.25795       14.98110          1              H   0.000
H16      0.32981        4.61254       17.98292          1              H   0.000
H17      4.89245        5.40628       16.82038          1              H   0.000
H18      1.50266        6.15058       16.72236          1              H   0.000
H19      2.15612        7.31483       14.91196          1              H   0.000
H20      6.02343        4.78525       14.92952          1              H   0.000
H21      5.15060        6.03478       14.53519          1              H   0.000
H22      3.88934        8.96223       11.55005          1              H   0.000
H23      9.10007        0.95543       11.27539          1              H   0.000
H24      6.59973        3.06628       13.49137          1              H   0.000
H25      7.76430        3.58859       14.43969          1              H   0.000
H26      8.18231        1.63015       16.91808          1              H   0.000
H27      8.73073        1.76121       18.40075          1              H   0.000
H28     -1.81062        5.17045       13.99415          1              H   0.000
H29     -1.72549        3.81404       13.11228          1              H   0.000
H30      2.52372        8.86868       14.69557          1              H   0.000
H31      0.09153        6.48811       18.91512          1              H   0.000
H32     -0.76883        6.53447       17.55218          1              H   0.000
H33     -0.61795        7.42233       20.66289          1              H   0.000
H34      0.74662        6.70916       21.04507          1              H   0.000
H35      3.29414        6.93380       22.24410          1              H   0.000
H36      9.65002        0.57315       15.44698          1              H   0.000
H37      8.56203        1.49387       14.71404          1              H   0.000
H38     -3.20591        8.03333       17.24048          1              H   0.000
H39      5.14983        7.68983       12.89984          1              H   0.000
H40      3.54713        7.58809       13.27023          1              H   0.000
H41      4.93886        4.29833       21.83324          1              H   0.000
H42      6.24603        5.19857       21.63864          1              H   0.000
H43      5.15475        8.23750       19.49755          1              H   0.000
H44     -4.66589        9.50657       16.22480          1              H   0.000
H45      0.47416        1.29173       15.35462          1              H   0.000
H46      0.61042        3.11152       22.11315          1              H   0.000
H47      1.57267        1.80795       22.26217          1              H   0.000
H48     -0.77964        4.85906       21.20019          1              H   0.000
H49     -1.65710        3.50908       21.37917          1              H   0.000
H50      5.69785        2.07538       15.32462          1              H   0.000
H51      4.89591        0.79265       14.89143          1              H   0.000
H52      7.58171        1.88020       21.39006          1              H   0.000
H53      7.02933        3.33488       21.83477          1              H   0.000
H54      2.56442        3.55849       21.74999          1              H   0.000
H55      2.89680        5.05054       21.27340          1              H   0.000
H56     -4.19159        9.38779       21.15893          1              H   0.000
H57      5.29092        3.60622       11.92592          1              H   0.000
H58      5.61460        2.12262       11.53688          1              H   0.000
H59      6.92310        7.04490       20.29460          1              H   0.000
H60      7.38783        5.61878       19.78836          1              H   0.000
H61      3.03984        4.57334       11.90370          1              H   0.000
H62      4.06151        5.63438       12.48383          1              H   0.000
H63      3.17165        7.06563       20.65391          1              H   0.000
H64     -1.51720        7.50396       14.10101          1              H   0.000
H65     -3.05734        7.28491       13.87507          1              H   0.000
H66      1.91913        8.89961       21.58992          1              H   0.000
H67      7.55762        3.65029       18.12497          1              H   0.000
H68      3.63461        2.87377       15.15056          1              H   0.000
H69      3.37773        3.94945       14.01764          1              H   0.000
H70      6.39340        4.75204       18.08267          1              H   0.000
H71     -0.37543        0.87605       19.43920          1              H   0.000
H72     -0.32913        2.40730       18.96463          1              H   0.000
H73      4.83733        1.12041        9.73175          1              H   0.000
H74     -1.21319        9.51266       10.68951          1              H   0.000
H75      0.59462        8.50614       13.89957          1              H   0.000
H76     -0.52802        8.92384       12.85504          1              H   0.000
H77      4.27672        0.01616       19.68594          1              H   0.000
H78     -0.28702        9.48316       20.94340          1              H   0.000
H79      2.18150        3.47362       18.40531          1              H   0.000
H80      3.17210        3.63402       19.66773          1              H   0.000
H81      1.00621        8.37459       18.09308          1              H   0.000
H82      4.45648        1.07545       17.25786          1              H   0.000
H83      3.64992        1.84141       18.37859          1              H   0.000
H84      0.22859        2.50300        9.62378          1              H   0.000
H85      0.79703        3.82891       10.30638          1              H   0.000
H86     -2.83631        5.78390       17.32333          1              H   0.000
H87      1.32058        1.73261       11.43370          1              H   0.000
H88     -2.39011        6.57394       15.96469          1              H   0.000
H89      2.79766        1.20087       11.38378          1              H   0.000
H90     -1.34004        3.04548       11.10857          1              H   0.000
H91      1.61070        9.40709       20.16384          1              H   0.000
H92      8.05660        3.07830       11.37163          1              H   0.000
H93     -4.09418        9.18198       12.69474          1              H   0.000
H94     -4.66650        8.95043       14.13376          1              H   0.000
H95     -4.51256        8.81325       18.81983          1              H   0.000
H96      2.63849        0.01254       17.63739          1              H   0.000
H97      2.81589        0.03271       21.51863          1              H   0.000
H98      7.31840        0.28051       18.12010          1              H   0.000
H99      3.38964        3.52003        9.38439          1              H   0.000
H100     5.78323        3.93060        9.40107          1              H   0.000
H101     2.64023        7.82640        9.55345          1              H   0.000
H102     5.05584        8.23628        9.53529          1              H   0.000
O1       8.27525        1.52389        8.03326          1              O   0.000
O2       5.52191        1.48309        8.06553          1              O   0.000
O3       2.81461        1.61923        8.04101          1              O   0.000
O4       0.01522        1.69071        8.08374          1              O   0.000
O5      -4.05486        8.58922        8.04250          1              O   0.000
O6      -1.43601        5.06716        8.56269          1              O   0.000
O7      -1.39866        6.42465        8.75192          1              O   0.000
O8       4.79441        5.27186       17.80372          1              O   0.000
O9       0.56111        3.64927       17.93037          1              O   0.000
O10      2.20008        6.15661       16.02044          1              O   0.000
O11      3.80198        7.30682       19.19207          1              O   0.000
O12     -1.82709        7.97181       11.00823          1              O   0.000
O13      0.48203        2.98453       15.29084          1              O   0.000
O14      2.18738        8.05513       14.21629          1              O   0.000
O15      5.67217        5.65234       15.26442          1              O   0.000
O16      6.83183        3.22580       14.44954          1              O   0.000
O17      7.88538        1.84852       17.83631          1              O   0.000
O18     -1.64388        4.18368       14.03683          1              O   0.000
O19      9.25024        0.08755       10.83597          1              O   0.000
O20      0.16987        6.45827       17.90994          1              O   0.000
O21     -0.11134        6.56445       20.58679          1              O   0.000
O22      2.64528        6.94657       21.51764          1              O   0.000
O23      8.66139        0.77414       15.36561          1              O   0.000
O24     -3.63292        8.92928       17.40538          1              O   0.000
O25     -4.40089        8.44760       13.30033          1              O   0.000
O26      4.27489        7.24031       12.66961          1              O   0.000
O27      5.83992        4.48247       22.20397          1              O   0.000
O28      0.28422        0.31078       15.44713          1              O   0.000
O29      1.48202        2.78641       22.47948          1              O   0.000
O30     -0.73406        3.90065       21.42041          1              O   0.000
O31      4.86714        1.56829       15.51070          1              O   0.000
O32      7.82263        2.83264       21.47648          1              O   0.000
O33      3.23957        4.13054       21.20037          1              O   0.000
O34      6.04690        2.97200       11.81540          1              O   0.000
O35      7.25886        6.17379       20.59704          1              O   0.000
O36      3.87662        4.63732       12.40342          1              O   0.000
O37     -2.24550        6.83587       14.23448          1              O   0.000
O38      7.37915        4.62486       18.20467          1              O   0.000
O39      3.04413        3.63543       14.89653          1              O   0.000
O40      7.00707        0.12805       21.12464          1              O   0.000
O41     -0.92748        1.67790       19.25899          1              O   0.000
O42      4.55906        0.94820       10.66201          1              O   0.000
O43     -0.36302        8.82184       13.81180          1              O   0.000
O44     -1.15441        9.14699       20.59176          1              O   0.000
O45      3.14047        3.37227       18.68270          1              O   0.000
O46      1.73772        8.88170       18.50637          1              O   0.000
O47      3.95483        0.91647       18.09768          1              O   0.000
O48      0.31526        2.98342       10.48613          1              O   0.000
O49     -2.34918        6.59231       16.96076          1              O   0.000
O50      1.95143        1.11733       11.87963          1              O   0.000
O51      8.92860        2.81424       11.73819          1              O   0.000
O52     -5.03103        8.78655       19.68075          1              O   0.000
O53      1.90505        0.21343       21.86305          1              O   0.000
O54      1.78265        5.40533       10.20541          1              O   0.000
O55      6.73363        6.26408       10.04280          1              O   0.000
Pd1      5.50230        9.53026       30.00000          1              Pd  0.000
Pd2      5.48600        9.48731        6.96331          1              Pd  0.000
Pd3      1.41460        0.76083        4.52690          1              Pd  0.000
Pd4     -0.00006        1.58841        2.24610          1              Pd  0.000
Pd5     -2.75115        9.53026       30.00000          1              Pd  0.000
Pd6     -2.64267        9.46344        6.92161          1              Pd  0.000
Pd7      4.10217        0.77381        4.50899          1              Pd  0.000
Pd8      2.75109        1.58841        2.24610          1              Pd  0.000
Pd9     -0.00000        9.53026       30.00000          1              Pd  0.000
Pd10     0.05766        9.44284        6.81022          1              Pd  0.000
Pd11     6.91744        0.79387        4.49575          1              Pd  0.000
Pd12     5.50224        1.58841        2.24610          1              Pd  0.000
Pd13     2.75115        9.53026       30.00000          1              Pd  0.000
Pd14     2.74572        9.47879        6.80755          1              Pd  0.000
Pd15     9.61796        0.77219        4.52260          1              Pd  0.000
Pd16     8.25339        1.58841        2.24610          1              Pd  0.000
Pd17     9.62902        2.38257       30.00000          1              Pd  0.000
Pd18    -1.39419        2.45499        6.87305          1              Pd  0.000
Pd19    -0.01391        3.17670        4.51907          1              Pd  0.000
Pd20    -1.37563        3.97097        2.24610          1              Pd  0.000
Pd21     1.37557        2.38257       30.00000          1              Pd  0.000
Pd22     1.42423        2.48110        6.89226          1              Pd  0.000
Pd23     2.78237        3.17725        4.55608          1              Pd  0.000
Pd24     1.37552        3.97097        2.24610          1              Pd  0.000
Pd25     4.12672        2.38257       30.00000          1              Pd  0.000
Pd26     4.18204        2.41156        6.82154          1              Pd  0.000
Pd27     5.51205        3.22716        4.56548          1              Pd  0.000
Pd28     4.12667        3.97097        2.24610          1              Pd  0.000
Pd29     6.87787        2.38257       30.00000          1              Pd  0.000
Pd30     6.90903        2.49307        6.96718          1              Pd  0.000
Pd31     8.24933        3.17101        4.55255          1              Pd  0.000
Pd32     6.87782        3.97097        2.24610          1              Pd  0.000
Pd33     8.25345        4.76513       30.00000          1              Pd  0.000
Pd34    -2.74571        4.82289        6.86350          1              Pd  0.000
Pd35    -1.35810        5.54745        4.46252          1              Pd  0.000
Pd36    -2.75121        6.35354        2.24610          1              Pd  0.000
Pd37    -0.00000        4.76513       30.00000          1              Pd  0.000
Pd38    -0.01898        4.78695        6.84330          1              Pd  0.000
Pd39     1.38715        5.56529        4.54727          1              Pd  0.000
Pd40    -0.00006        6.35354        2.24610          1              Pd  0.000
Pd41     2.75115        4.76513       30.00000          1              Pd  0.000
Pd42     2.87937        4.77326        7.05703          1              Pd  0.000
Pd43     4.14027        5.58561        4.58334          1              Pd  0.000
Pd44     2.75109        6.35354        2.24610          1              Pd  0.000
Pd45     5.50230        4.76513       30.00000          1              Pd  0.000
Pd46     5.53327        4.80938        6.95910          1              Pd  0.000
Pd47     6.85665        5.55835        4.55837          1              Pd  0.000
Pd48     5.50224        6.35354        2.24610          1              Pd  0.000
Pd49     6.87787        7.14770       30.00000          1              Pd  0.000
Pd50     6.87116        7.11494        6.72748          1              Pd  0.000
Pd51    -2.72523        7.96774        4.50366          1              Pd  0.000
Pd52    -4.12678        8.73611        2.24610          1              Pd  0.000
Pd53    -1.37558        7.14770       30.00000          1              Pd  0.000
Pd54    -1.31351        7.14818        6.83035          1              Pd  0.000
Pd55     0.01529        7.95043        4.54689          1              Pd  0.000
Pd56    -1.37563        8.73611        2.24610          1              Pd  0.000
Pd57     1.37557        7.14770       30.00000          1              Pd  0.000
Pd58     1.40356        7.14044        6.88393          1              Pd  0.000
Pd59     2.76512        7.96567        4.56317          1              Pd  0.000
Pd60     1.37552        8.73611        2.24610          1              Pd  0.000
Pd61     4.12672        7.14770       30.00000          1              Pd  0.000
Pd62     4.13517        7.18320        7.13223          1              Pd  0.000
Pd63     5.48295        7.95777        4.52836          1              Pd  0.000
Pd64     4.12667        8.73611        2.24610          1              Pd  0.000
end
end

!DATE Mon Jan 01 12:00:00 2000
PBC   11.00460  11.00460  30.00000  90.00000  90.00000 120.00001 (P1)
C1       2.80437        5.54814        9.40075          1              C   0.000
C2       3.75851        4.47619        9.07888          1              C   0.000
C3       3.28038        6.93962        9.19767          1              C   0.000
C4       4.66366        7.21545        9.23414          1              C   0.000
C5       5.18325        4.74759        9.07040          1              C   0.000
C6       5.63120        6.11080        9.48187          1              C   0.000
H1       2.84079        6.42732        5.58703          1              H   0.000
H2       1.24667        4.08713        5.70585          1              H   0.000
H3       0.01694        1.55201        5.27238          1              H   0.000
H4       5.51718        1.60074        5.25296          1              H   0.000
H5      -2.67975        6.35438        5.46225          1              H   0.000
H6       0.98766        5.82640        7.80550          1              H   0.000
H7       4.14697        4.52108       17.98492          1              H   0.000
H8       0.46223        3.40795       16.96672          1              H   0.000
H9      -0.21213        3.49145       14.78559          1              H   0.000
H10      4.11371        6.54827       18.60035          1              H   0.000
H11      3.10159        7.84345       18.72486          1              H   0.000
H12      2.46924        5.23327       15.81877          1              H   0.000
H13     -1.52185        7.29844       10.39958          1              H   0.000
H14     -2.78498        7.92441       11.00356          1              H   0.000
H15      1.39527        3.25801       14.98065          1              H   0.000
H16      0.32834        4.61354       17.98436          1              H   0.000
H17      4.89036        5.40645       16.81866          1              H   0.000
H18      1.50068        6.15225       16.72393          1              H   0.000
H19      2.15537        7.31393       14.91191          1              H   0.000
H20      6.02727        4.78554       14.92983          1              H   0.000
H21      5.15029        6.02956       14.52842          1              H   0.000
H22      3.87718        8.93016       11.52219          1              H   0.000
H23      9.09764        0.92555       11.25321          1              H   0.000
H24      6.60385        3.06196       13.50047          1              H   0.000
H25      7.76819        3.58577       14.44688          1              H   0.000
H26      8.17948        1.62900       16.91243          1              H   0.000
H27      8.72965        1.75856       18.39429          1              H   0.000
H28     -1.81141        5.16618       13.98852          1              H   0.000
H29     -1.72237        3.80667       13.10962          1              H   0.000
H30      2.52438        8.86726       14.69172          1              H   0.000
H31      0.09122        6.48975       18.91572          1              H   0.000
H32     -0.76927        6.53532       17.55253          1              H   0.000
H33     -0.61793        7.42446       20.66257          1              H   0.000
H34      0.74644        6.71074       21.04495          1              H   0.000
H35      3.29325        6.93286       22.24478          1              H   0.000
H36      9.65135        0.56834       15.44395          1              H   0.000
H37      8.56560        1.48829       14.70765          1              H   0.000
H38     -3.20567        8.03379       17.24095          1              H   0.000
H39      5.13863        7.68850       12.88411          1              H   0.000
H40      3.53885        7.58988       13.26327          1              H   0.000
H41      4.93868        4.29805       21.83304          1              H   0.000
H42      6.24551        5.19871       21.63882          1              H   0.000
H43      5.15640        8.23618       19.49953          1              H   0.000
H44     -4.66468        9.50494       16.22367          1              H   0.000
H45      0.47517        1.28995       15.35356          1              H   0.000
H46      0.60967        3.11133       22.10680          1              H   0.000
H47      1.57249        1.80894       22.26187          1              H   0.000
H48     -0.78009        4.85744       21.19413          1              H   0.000
H49     -1.65791        3.50780       21.37238          1              H   0.000
H50      5.69864        2.07547       15.32910          1              H   0.000
H51      4.89393        0.79529       14.89259          1              H   0.000
H52      7.58148        1.88018       21.39069          1              H   0.000
H53      7.02958        3.33518       21.83498          1              H   0.000
H54      2.56281        3.55816       21.74843          1              H   0.000
H55      2.89636        5.05037       21.27252          1              H   0.000
H56     -4.19096        9.38754       21.16324          1              H   0.000
H57      5.30822        3.60706       11.92766          1              H   0.000
H58      5.62272        2.12192       11.54113          1              H   0.000
H59      6.92298        7.04551       20.29499          1              H   0.000
H60      7.38730        5.61917       19.78874          1              H   0.000
H61      3.04019        4.54789       11.89053          1              H   0.000
H62      4.04487        5.64226       12.45727          1              H   0.000
H63      3.17160        7.06595       20.65467          1              H   0.000
H64     -1.52371        7.50258       14.10492          1              H   0.000
H65     -3.06291        7.28289       13.87391          1              H   0.000
H66      1.91889        8.90010       21.59002          1              H   0.000
H67      7.55618        3.64950       18.12271          1              H   0.000
H68      3.63817        2.87550       15.15140          1              H   0.000
H69      3.38219        3.95101       14.01890          1              H   0.000
H70      6.39211        4.75146       18.08168          1              H   0.000
H71     -0.37613        0.87274       19.43588          1              H   0.000
H72     -0.33167        2.40516       18.96474          1              H   0.000
H73      4.85008        1.12795        9.72997          1              H   0.000
H74      4.30108        0.00012       10.69931          1              H   0.000
H75      0.59081        8.50539       13.90141          1              H   0.000
H76     -0.53749        8.90955       12.85771          1              H   0.000
H77      4.27526        0.01848       19.68683          1              H   0.000
H78     -0.28714        9.48430       20.94330          1              H   0.000
H79      2.17993        3.47525       18.40617          1              H   0.000
H80      3.17141        3.63572       19.66830          1              H   0.000
H81      1.00586        8.37393       18.09381          1              H   0.000
H82      4.45447        1.07765       17.26038          1              H   0.000
H83      3.64681        1.84463       18.37985          1              H   0.000
H84      0.19117        2.42146        9.61998          1              H   0.000
H85      0.76499        3.78767       10.19397          1              H   0.000
H86     -2.83723        5.78343       17.32492          1              H   0.000
H87      1.32367        1.74541       11.42605          1              H   0.000
H88     -2.39373        6.57206       15.96525          1              H   0.000
H89      2.80039        1.21514       11.38407          1              H   0.000
H90     -1.33458        3.02693       11.10518          1              H   0.000
H91      1.61098        9.40762       20.16377          1              H   0.000
H92      8.06377        3.06159       11.37894          1              H   0.000
H93     -4.10166        9.19007       12.69122          1              H   0.000
H94     -4.67121        8.95005       14.12870          1              H   0.000
H95     -4.51120        8.81187       18.82201          1              H   0.000
H96      2.63742        0.01360       17.63801          1              H   0.000
H97      2.81628        0.03334       21.52189          1              H   0.000
H98      7.31744        0.28017       18.11829          1              H   0.000
H99      3.44097        3.46555        9.35445          1              H   0.000
H100     5.83339        3.93827        9.42397          1              H   0.000
H101     2.58247        7.74325        9.45041          1              H   0.000
H102     4.98555        8.22206        9.51232          1              H   0.000
O1       8.28330        1.52790        8.03447          1              O   0.000
O2       5.52466        1.48071        8.06785          1              O   0.000
O3       2.81647        1.61586        8.04237          1              O   0.000
O4       0.01749        1.67066        8.06965          1              O   0.000
O5      -4.05750        8.58577        8.03530          1              O   0.000
O6      -1.58587        5.09097        8.60554          1              O   0.000
O7      -1.53680        6.44651        8.76738          1              O   0.000
O8       4.79291        5.27219       17.80181          1              O   0.000
O9       0.55994        3.65037       17.93161          1              O   0.000
O10      2.19760        6.15714       16.02135          1              O   0.000
O11      3.80198        7.30752       19.19219          1              O   0.000
O12     -1.80886        7.99123       11.03467          1              O   0.000
O13      0.48300        2.98430       15.29053          1              O   0.000
O14      2.18641        8.05267       14.21464          1              O   0.000
O15      5.67325        5.65362       15.25986          1              O   0.000
O16      6.83496        3.22521       14.45851          1              O   0.000
O17      7.88370        1.84733       17.83091          1              O   0.000
O18     -1.64173        4.18042       14.03314          1              O   0.000
O19      9.23283        0.05732       10.81005          1              O   0.000
O20      0.16936        6.45957       17.91034          1              O   0.000
O21     -0.11137        6.56651       20.58626          1              O   0.000
O22      2.64480        6.94695       21.51799          1              O   0.000
O23      8.66276        0.76864       15.35962          1              O   0.000
O24     -3.63323        8.92948       17.40559          1              O   0.000
O25     -4.40675        8.45177       13.29200          1              O   0.000
O26      4.26115        7.24521       12.65341          1              O   0.000
O27      5.83956        4.48245       22.20399          1              O   0.000
O28      0.28546        0.30901       15.44576          1              O   0.000
O29      1.48043        2.78787       22.47637          1              O   0.000
O30     -0.73375        3.89738       21.40641          1              O   0.000
O31      4.86592        1.57048       15.51240          1              O   0.000
O32      7.82284        2.83246       21.47731          1              O   0.000
O33      3.23911        4.13040       21.19951          1              O   0.000
O34      6.05989        2.96718       11.82717          1              O   0.000
O35      7.25861        6.17419       20.59729          1              O   0.000
O36      3.87530        4.64120       12.38604          1              O   0.000
O37     -2.25196        6.83369       14.23418          1              O   0.000
O38      7.37773        4.62391       18.20385          1              O   0.000
O39      3.04821        3.63785       14.89690          1              O   0.000
O40      7.00694        0.12848       21.12452          1              O   0.000
O41     -0.92950        1.67258       19.25169          1              O   0.000
O42      4.56506        0.96682       10.66055          1              O   0.000
O43     -0.36669        8.82066       13.81494          1              O   0.000
O44     -1.15469        9.14811       20.59205          1              O   0.000
O45      3.13913        3.37401       18.68292          1              O   0.000
O46      1.73740        8.88192       18.50607          1              O   0.000
O47      3.95181        0.91930       18.09958          1              O   0.000
O48      0.29459        2.95292       10.45052          1              O   0.000
O49     -2.35030        6.59153       16.96112          1              O   0.000
O50      1.95582        1.13930       11.88381          1              O   0.000
O51      8.93754        2.79796       11.74147          1              O   0.000
O52     -5.02859        8.78377       19.68348          1              O   0.000
O53      1.90567        0.21365       21.86701          1              O   0.000
O54      1.68757        5.32020        9.93661          1              O   0.000
O55      6.69822        6.30238       10.07503          1              O   0.000
Pd1      5.50230        9.53026       30.00000          1              Pd  0.000
Pd2      5.49529        9.48554        6.93758          1              Pd  0.000
Pd3      1.41912        0.76702        4.52228          1              Pd  0.000
Pd4     -0.00006        1.58841        2.24610          1              Pd  0.000
Pd5     -2.75115        9.53026       30.00000          1              Pd  0.000
Pd6     -2.64199        9.46270        6.91817          1              Pd  0.000
Pd7      4.10648        0.77677        4.51238          1              Pd  0.000
Pd8      2.75109        1.58841        2.24610          1              Pd  0.000
Pd9     -0.00000        9.53026       30.00000          1              Pd  0.000
Pd10     0.05938        9.44248        6.81638          1              Pd  0.000
Pd11     6.91947        0.79342        4.49572          1              Pd  0.000
Pd12     5.50224        1.58841        2.24610          1              Pd  0.000
Pd13     2.75115        9.53026       30.00000          1              Pd  0.000
Pd14     2.75436        9.48653        6.79876          1              Pd  0.000
Pd15     9.62306        0.77722        4.51936          1              Pd  0.000
Pd16     8.25339        1.58841        2.24610          1              Pd  0.000
Pd17     9.62902        2.38257       30.00000          1              Pd  0.000
Pd18    -1.38823        2.46233        6.87258          1              Pd  0.000
Pd19    -0.00209        3.18886        4.53376          1              Pd  0.000
Pd20    -1.37563        3.97097        2.24610          1              Pd  0.000
Pd21     1.37557        2.38257       30.00000          1              Pd  0.000
Pd22     1.43253        2.48660        6.90073          1              Pd  0.000
Pd23     2.78553        3.17831        4.55375          1              Pd  0.000
Pd24     1.37552        3.97097        2.24610          1              Pd  0.000
Pd25     4.12672        2.38257       30.00000          1              Pd  0.000
Pd26     4.18431        2.41539        6.82576          1              Pd  0.000
Pd27     5.51922        3.22423        4.56646          1              Pd  0.000
Pd28     4.12667        3.97097        2.24610          1              Pd  0.000
Pd29     6.87787        2.38257       30.00000          1              Pd  0.000
Pd30     6.91298        2.48740        6.96769          1              Pd  0.000
Pd31     8.25630        3.17329        4.55249          1              Pd  0.000
Pd32     6.87782        3.97097        2.24610          1              Pd  0.000
Pd33     8.25345        4.76513       30.00000          1              Pd  0.000
Pd34    -2.74400        4.81322        6.85989          1              Pd  0.000
Pd35    -1.34905        5.54991        4.47096          1              Pd  0.000
Pd36    -2.75121        6.35354        2.24610          1              Pd  0.000
Pd37    -0.00000        4.76513       30.00000          1              Pd  0.000
Pd38    -0.00171        4.78451        6.88747          1              Pd  0.000
Pd39     1.39230        5.56743        4.55067          1              Pd  0.000
Pd40    -0.00006        6.35354        2.24610          1              Pd  0.000
Pd41     2.75115        4.76513       30.00000          1              Pd  0.000
Pd42     2.87420        4.78470        7.02660          1              Pd  0.000
Pd43     4.15149        5.58010        4.56789          1              Pd  0.000
Pd44     2.75109        6.35354        2.24610          1              Pd  0.000
Pd45     5.50230        4.76513       30.00000          1              Pd  0.000
Pd46     5.54034        4.80703        6.96140          1              Pd  0.000
Pd47     6.86482        5.55845        4.55494          1              Pd  0.000
Pd48     5.50224        6.35354        2.24610          1              Pd  0.000
Pd49     6.87787        7.14770       30.00000          1              Pd  0.000
Pd50     6.88308        7.11119        6.71915          1              Pd  0.000
Pd51    -2.72336        7.97243        4.49981          1              Pd  0.000
Pd52    -4.12678        8.73611        2.24610          1              Pd  0.000
Pd53    -1.37558        7.14770       30.00000          1              Pd  0.000
Pd54    -1.31143        7.14279        6.84305          1              Pd  0.000
Pd55     0.01457        7.95036        4.55118          1              Pd  0.000
Pd56    -1.37563        8.73611        2.24610          1              Pd  0.000
Pd57     1.37557        7.14770       30.00000          1              Pd  0.000
Pd58     1.41749        7.15284        6.86409          1              Pd  0.000
Pd59     2.77002        7.96721        4.55531          1              Pd  0.000
Pd60     1.37552        8.73611        2.24610          1              Pd  0.000
Pd61     4.12672        7.14770       30.00000          1              Pd  0.000
Pd62     4.15030        7.18375        7.08324          1              Pd  0.000
Pd63     5.48848        7.95959        4.52208          1              Pd  0.000
Pd64     4.12667        8.73611        2.24610          1              Pd  0.000
end
end

!DATE Mon Jan 01 12:00:00 2000
PBC   11.00460  11.00460  30.00000  90.00000  90.00000 120.00001 (P1)
C1       2.81458        5.56350        9.22233          1              C   0.000
C2       3.75907        4.48567        9.13437          1              C   0.000
C3       3.30078        6.93866        9.17733          1              C   0.000
C4       4.68270        7.21674        9.23054          1              C   0.000
C5       5.18347        4.74842        9.09954          1              C   0.000
C6       5.64361        6.11236        9.48965          1              C   0.000
H1       2.82883        6.42371        5.60478          1              H   0.000
H2       1.24211        4.09430        5.71435          1              H   0.000
H3       0.01636        1.55192        5.27248          1              H   0.000
H4       5.51598        1.60040        5.25398          1              H   0.000
H5      -2.68046        6.35469        5.45709          1              H   0.000
H6       1.02024        5.69767        8.21749          1              H   0.000
H7       4.14684        4.52054       17.98596          1              H   0.000
H8       0.46178        3.40806       16.96765          1              H   0.000
H9      -0.21230        3.49157       14.78615          1              H   0.000
H10      4.11370        6.54844       18.60062          1              H   0.000
H11      3.10152        7.84350       18.72486          1              H   0.000
H12      2.47019        5.23345       15.81987          1              H   0.000
H13     -1.51449        7.30267       10.40099          1              H   0.000
H14     -2.77854        7.92172       11.00443          1              H   0.000
H15      1.39513        3.25769       14.98155          1              H   0.000
H16      0.32846        4.61394       17.98482          1              H   0.000
H17      4.89010        5.40593       16.81927          1              H   0.000
H18      1.50143        6.15313       16.72431          1              H   0.000
H19      2.15586        7.31378       14.91261          1              H   0.000
H20      6.02727        4.78544       14.92958          1              H   0.000
H21      5.15076        6.02996       14.52808          1              H   0.000
H22      3.87992        8.93392       11.52499          1              H   0.000
H23      9.09838        0.92799       11.25291          1              H   0.000
H24      6.60431        3.06126       13.49999          1              H   0.000
H25      7.76797        3.58559       14.44715          1              H   0.000
H26      8.17976        1.62908       16.91338          1              H   0.000
H27      8.73025        1.75834       18.39512          1              H   0.000
H28     -1.81249        5.16677       13.98902          1              H   0.000
H29     -1.72220        3.80766       13.10932          1              H   0.000
H30      2.52490        8.86746       14.69066          1              H   0.000
H31      0.09213        6.48999       18.91623          1              H   0.000
H32     -0.76848        6.53511       17.55295          1              H   0.000
H33     -0.61792        7.42511       20.66234          1              H   0.000
H34      0.74616        6.71061       21.04477          1              H   0.000
H35      3.29311        6.93282       22.24525          1              H   0.000
H36      9.65160        0.56779       15.44399          1              H   0.000
H37      8.56545        1.48845       14.70870          1              H   0.000
H38     -3.20569        8.03378       17.24118          1              H   0.000
H39      5.13956        7.68598       12.88360          1              H   0.000
H40      3.53993        7.58936       13.26638          1              H   0.000
H41      4.93907        4.29791       21.83326          1              H   0.000
H42      6.24545        5.19843       21.63952          1              H   0.000
H43      5.15623        8.23610       19.49969          1              H   0.000
H44     -4.66419        9.50424       16.22409          1              H   0.000
H45      0.47512        1.28940       15.35409          1              H   0.000
H46      0.61067        3.11196       22.10747          1              H   0.000
H47      1.57343        1.80983       22.26158          1              H   0.000
H48     -0.78063        4.85744       21.19509          1              H   0.000
H49     -1.65746        3.50803       21.37382          1              H   0.000
H50      5.69851        2.07563       15.32892          1              H   0.000
H51      4.89336        0.79573       14.89232          1              H   0.000
H52      7.58182        1.88035       21.39160          1              H   0.000
H53      7.02978        3.33509       21.83481          1              H   0.000
H54      2.56169        3.55712       21.74793          1              H   0.000
H55      2.89675        5.04975       21.27243          1              H   0.000
H56     -4.19084        9.38747       21.16404          1              H   0.000
H57      5.31335        3.60727       11.92722          1              H   0.000
H58      5.62324        2.12139       11.53989          1              H   0.000
H59      6.92308        7.04569       20.29514          1              H   0.000
H60      7.38760        5.61948       19.78910          1              H   0.000
H61      3.04982        4.53617       11.89497          1              H   0.000
H62      4.04523        5.64855       12.45714          1              H   0.000
H63      3.17161        7.06596       20.65558          1              H   0.000
H64     -1.52399        7.50247       14.10603          1              H   0.000
H65     -3.06283        7.28204       13.87340          1              H   0.000
H66      1.91887        8.89974       21.59054          1              H   0.000
H67      7.55650        3.64914       18.12318          1              H   0.000
H68      3.63786        2.87429       15.15236          1              H   0.000
H69      3.38314        3.95098       14.02161          1              H   0.000
H70      6.39239        4.75117       18.08215          1              H   0.000
H71     -0.37668        0.87248       19.43614          1              H   0.000
H72     -0.33233        2.40518       18.96657          1              H   0.000
H73      4.84990        1.12860        9.72834          1              H   0.000
H74      4.30266        0.00322       10.70139          1              H   0.000
H75      0.59081        8.50590       13.90190          1              H   0.000
H76     -0.53930        8.90771       12.85829          1              H   0.000
H77      4.27550        0.01850       19.68727          1              H   0.000
H78     -0.28692        9.48424       20.94365          1              H   0.000
H79      2.18067        3.47516       18.40683          1              H   0.000
H80      3.17187        3.63625       19.66945          1              H   0.000
H81      1.00517        8.37412       18.09411          1              H   0.000
H82      4.45438        1.07797       17.26095          1              H   0.000
H83      3.64665        1.84501       18.38036          1              H   0.000
H84      0.19492        2.42465        9.62187          1              H   0.000
H85      0.73002        3.81194       10.13222          1              H   0.000
H86     -2.83735        5.78286       17.32600          1              H   0.000
H87      1.32810        1.75011       11.42601          1              H   0.000
H88     -2.39444        6.57110       15.96618          1              H   0.000
H89      2.80087        1.21391       11.38096          1              H   0.000
H90     -1.33511        3.03482       11.10112          1              H   0.000
H91      1.61137        9.40744       20.16444          1              H   0.000
H92      8.06617        3.06321       11.37669          1              H   0.000
H93     -4.10362        9.18914       12.69034          1              H   0.000
H94     -4.67183        8.95094       14.12898          1              H   0.000
H95     -4.51189        8.81193       18.82241          1              H   0.000
H96      2.63729        0.01377       17.63801          1              H   0.000
H97      2.81607        0.03320       21.52250          1              H   0.000
H98      7.31715        0.28040       18.11854          1              H   0.000
H99      3.41828        3.47228        9.36227          1              H   0.000
H100     5.83411        3.93717        9.44252          1              H   0.000
H101     2.59472        7.73433        9.43693          1              H   0.000
H102     4.99599        8.22124        9.52316          1              H   0.000
O1       8.28814        1.52498        8.03266          1              O   0.000
O2       5.52822        1.47162        8.06829          1              O   0.000
O3       2.81651        1.62088        8.04608          1              O   0.000
O4       0.02334        1.68292        8.07623          1              O   0.000
O5      -4.05563        8.58745        8.03341          1              O   0.000
O6      -1.61322        5.09270        8.61600          1              O   0.000
O7      -1.56077        6.45339        8.77044          1              O   0.000
O8       4.79289        5.27171       17.80201          1              O   0.000
O9       0.56043        3.65090       17.93176          1              O   0.000
O10      2.19618        6.15724       16.01914          1              O   0.000
O11      3.80208        7.30770       19.19191          1              O   0.000
O12     -1.80246        7.99097       11.04106          1              O   0.000
O13      0.48265        2.98323       15.28962          1              O   0.000
O14      2.18734        8.05189       14.21399          1              O   0.000
O15      5.67363        5.65367       15.25925          1              O   0.000
O16      6.83520        3.22464       14.45804          1              O   0.000
O17      7.88378        1.84753       17.83134          1              O   0.000
O18     -1.64069        4.18117       14.03244          1              O   0.000
O19      9.23405        0.05894       10.81161          1              O   0.000
O20      0.17015        6.45936       17.91025          1              O   0.000
O21     -0.11093        6.56757       20.58434          1              O   0.000
O22      2.64470        6.94732       21.51839          1              O   0.000
O23      8.66279        0.76659       15.35816          1              O   0.000
O24     -3.63311        8.92977       17.40397          1              O   0.000
O25     -4.40899        8.45199       13.29164          1              O   0.000
O26      4.26086        7.24236       12.65568          1              O   0.000
O27      5.83946        4.48260       22.20469          1              O   0.000
O28      0.28604        0.30832       15.44548          1              O   0.000
O29      1.48199        2.78871       22.47591          1              O   0.000
O30     -0.73317        3.89734       21.40545          1              O   0.000
O31      4.86476        1.57189       15.51057          1              O   0.000
O32      7.82290        2.83260       21.47674          1              O   0.000
O33      3.23848        4.12961       21.19772          1              O   0.000
O34      6.06246        2.96503       11.82854          1              O   0.000
O35      7.25928        6.17463       20.59724          1              O   0.000
O36      3.87971        4.64458       12.39237          1              O   0.000
O37     -2.25177        6.83275       14.23293          1              O   0.000
O38      7.37817        4.62371       18.20218          1              O   0.000
O39      3.04699        3.63618       14.89756          1              O   0.000
O40      7.00677        0.12793       21.12488          1              O   0.000
O41     -0.93032        1.67129       19.24889          1              O   0.000
O42      4.56454        0.97026       10.66007          1              O   0.000
O43     -0.36690        8.81996       13.81536          1              O   0.000
O44     -1.15427        9.14782       20.59206          1              O   0.000
O45      3.13992        3.37430       18.68310          1              O   0.000
O46      1.73786        8.88156       18.50475          1              O   0.000
O47      3.95105        0.91947       18.09931          1              O   0.000
O48      0.31036        2.97378       10.44282          1              O   0.000
O49     -2.35047        6.59113       16.96152          1              O   0.000
O50      1.95700        1.14218       11.88301          1              O   0.000
O51      8.94105        2.80069       11.73788          1              O   0.000
O52     -5.02896        8.78387       19.68346          1              O   0.000
O53      1.90570        0.21351       21.86752          1              O   0.000
O54      1.51347        5.36295        9.43978          1              O   0.000
O55      6.71017        6.30434       10.08536          1              O   0.000
Pd1      5.50230        9.53026       30.00000          1              Pd  0.000
Pd2      5.49876        9.49438        6.93876          1              Pd  0.000
Pd3      1.41841        0.76770        4.52053          1              Pd  0.000
Pd4     -0.00006        1.58841        2.24610          1              Pd  0.000
Pd5     -2.75115        9.53026       30.00000          1              Pd  0.000
Pd6     -2.64370        9.46573        6.91267          1              Pd  0.000
Pd7      4.10690        0.77530        4.51260          1              Pd  0.000
Pd8      2.75109        1.58841        2.24610          1              Pd  0.000
Pd9     -0.00000        9.53026       30.00000          1              Pd  0.000
Pd10     0.06161        9.43071        6.82046          1              Pd  0.000
Pd11     6.91853        0.79134        4.49774          1              Pd  0.000
Pd12     5.50224        1.58841        2.24610          1              Pd  0.000
Pd13     2.75115        9.53026       30.00000          1              Pd  0.000
Pd14     2.74976        9.48060        6.80615          1              Pd  0.000
Pd15     9.62170        0.77726        4.52131          1              Pd  0.000
Pd16     8.25339        1.58841        2.24610          1              Pd  0.000
Pd17     9.62902        2.38257       30.00000          1              Pd  0.000
Pd18    -1.38293        2.46783        6.87549          1              Pd  0.000
Pd19    -0.00104        3.19103        4.53995          1              Pd  0.000
Pd20    -1.37563        3.97097        2.24610          1              Pd  0.000
Pd21     1.37557        2.38257       30.00000          1              Pd  0.000
Pd22     1.43670        2.49655        6.90224          1              Pd  0.000
Pd23     2.78626        3.17824        4.55318          1              Pd  0.000
Pd24     1.37552        3.97097        2.24610          1              Pd  0.000
Pd25     4.12672        2.38257       30.00000          1              Pd  0.000
Pd26     4.18879        2.40926        6.83022          1              Pd  0.000
Pd27     5.52054        3.22395        4.57039          1              Pd  0.000
Pd28     4.12667        3.97097        2.24610          1              Pd  0.000
Pd29     6.87787        2.38257       30.00000          1              Pd  0.000
Pd30     6.91617        2.48349        6.96865          1              Pd  0.000
Pd31     8.25755        3.17311        4.55275          1              Pd  0.000
Pd32     6.87782        3.97097        2.24610          1              Pd  0.000
Pd33     8.25345        4.76513       30.00000          1              Pd  0.000
Pd34    -2.73686        4.81241        6.85949          1              Pd  0.000
Pd35    -1.34592        5.54985        4.47663          1              Pd  0.000
Pd36    -2.75121        6.35354        2.24610          1              Pd  0.000
Pd37    -0.00000        4.76513       30.00000          1              Pd  0.000
Pd38     0.02249        4.80798        6.90098          1              Pd  0.000
Pd39     1.39250        5.56837        4.54658          1              Pd  0.000
Pd40    -0.00006        6.35354        2.24610          1              Pd  0.000
Pd41     2.75115        4.76513       30.00000          1              Pd  0.000
Pd42     2.90440        4.79444        6.97547          1              Pd  0.000
Pd43     4.15611        5.58193        4.56030          1              Pd  0.000
Pd44     2.75109        6.35354        2.24610          1              Pd  0.000
Pd45     5.50230        4.76513       30.00000          1              Pd  0.000
Pd46     5.55211        4.80361        6.97603          1              Pd  0.000
Pd47     6.86607        5.55727        4.55501          1              Pd  0.000
Pd48     5.50224        6.35354        2.24610          1              Pd  0.000
Pd49     6.87787        7.14770       30.00000          1              Pd  0.000
Pd50     6.88295        7.11364        6.71527          1              Pd  0.000
Pd51    -2.72362        7.97244        4.50079          1              Pd  0.000
Pd52    -4.12678        8.73611        2.24610          1              Pd  0.000
Pd53    -1.37558        7.14770       30.00000          1              Pd  0.000
Pd54    -1.31188        7.14020        6.85067          1              Pd  0.000
Pd55     0.01491        7.94792        4.55355          1              Pd  0.000
Pd56    -1.37563        8.73611        2.24610          1              Pd  0.000
Pd57     1.37557        7.14770       30.00000          1              Pd  0.000
Pd58     1.40172        7.12817        6.87510          1              Pd  0.000
Pd59     2.76963        7.96462        4.56252          1              Pd  0.000
Pd60     1.37552        8.73611        2.24610          1              Pd  0.000
Pd61     4.12672        7.14770       30.00000          1              Pd  0.000
Pd62     4.16155        7.20152        7.07002          1              Pd  0.000
Pd63     5.48905        7.96053        4.51930          1              Pd  0.000
Pd64     4.12667        8.73611        2.24610          1              Pd  0.000
end
end

!DATE Mon Jan 01 12:00:00 2000
PBC   11.00460  11.00460  30.00000  90.00000  90.00000 120.00001 (P1)
C1       2.81354        5.55012        9.11622          1              C   0.000
C2       3.74846        4.47610        9.12864          1              C   0.000
C3       3.28385        6.92784        9.11059          1              C   0.000
C4       4.66816        7.20774        9.19358          1              C   0.000
C5       5.17351        4.73982        9.10061          1              C   0.000
C6       5.62995        6.10888        9.47361          1              C   0.000
H1       2.80093        6.42992        5.59747          1              H   0.000
H2       1.25044        4.10043        5.70630          1              H   0.000
H3       0.01979        1.55144        5.27817          1              H   0.000
H4       5.51711        1.60365        5.25497          1              H   0.000
H5      -2.67906        6.35540        5.46640          1              H   0.000
H6       0.91669        5.77007        8.84301          1              H   0.000
H7       4.14579        4.51899       17.98724          1              H   0.000
H8       0.46082        3.40815       16.96899          1              H   0.000
H9      -0.21187        3.49206       14.78471          1              H   0.000
H10      4.11315        6.54834       18.60103          1              H   0.000
H11      3.10150        7.84373       18.72490          1              H   0.000
H12      2.46707        5.23410       15.82485          1              H   0.000
H13     -1.56125        7.29987       10.35939          1              H   0.000
H14     -2.79457        7.92999       11.00970          1              H   0.000
H15      1.39487        3.25745       14.98068          1              H   0.000
H16      0.32867        4.61435       17.98574          1              H   0.000
H17      4.88872        5.40431       16.81972          1              H   0.000
H18      1.49704        6.15552       16.72689          1              H   0.000
H19      2.15404        7.31354       14.91346          1              H   0.000
H20      6.02851        4.78568       14.93004          1              H   0.000
H21      5.15147        6.02905       14.52711          1              H   0.000
H22      3.87963        8.92222       11.52223          1              H   0.000
H23      9.08607        0.91361       11.24964          1              H   0.000
H24      6.60705        3.05914       13.50374          1              H   0.000
H25      7.76950        3.58647       14.45025          1              H   0.000
H26      8.17945        1.62966       16.91305          1              H   0.000
H27      8.73021        1.75740       18.39457          1              H   0.000
H28     -1.81346        5.16976       13.98765          1              H   0.000
H29     -1.72659        3.80915       13.10906          1              H   0.000
H30      2.52527        8.86715       14.68978          1              H   0.000
H31      0.09315        6.49082       18.91770          1              H   0.000
H32     -0.76799        6.53531       17.55428          1              H   0.000
H33     -0.61698        7.42673       20.66175          1              H   0.000
H34      0.74652        6.71089       21.04452          1              H   0.000
H35      3.29234        6.93092       22.24640          1              H   0.000
H36      9.65214        0.56576       15.44366          1              H   0.000
H37      8.56738        1.48711       14.70761          1              H   0.000
H38     -3.20535        8.03451       17.24065          1              H   0.000
H39      5.13740        7.68665       12.88175          1              H   0.000
H40      3.53775        7.59086       13.26702          1              H   0.000
H41      4.93842        4.29742       21.83293          1              H   0.000
H42      6.24413        5.19854       21.64074          1              H   0.000
H43      5.15634        8.23550       19.49939          1              H   0.000
H44     -4.66287        9.50337       16.22427          1              H   0.000
H45      0.47534        1.28781       15.35312          1              H   0.000
H46      0.61128        3.11261       22.10737          1              H   0.000
H47      1.57431        1.81086       22.26140          1              H   0.000
H48     -0.78140        4.85728       21.19537          1              H   0.000
H49     -1.65744        3.50806       21.37360          1              H   0.000
H50      5.69943        2.07550       15.33076          1              H   0.000
H51      4.89385        0.79617       14.89267          1              H   0.000
H52      7.58187        1.88098       21.39205          1              H   0.000
H53      7.02918        3.33562       21.83346          1              H   0.000
H54      2.55895        3.55542       21.74590          1              H   0.000
H55      2.89571        5.04824       21.27005          1              H   0.000
H56     -4.19061        9.38720       21.16564          1              H   0.000
H57      5.31901        3.60580       11.92884          1              H   0.000
H58      5.62227        2.11696       11.54134          1              H   0.000
H59      6.92366        7.04646       20.29555          1              H   0.000
H60      7.38819        5.62027       19.78991          1              H   0.000
H61      3.05834        4.52855       11.90859          1              H   0.000
H62      4.04964        5.65622       12.45327          1              H   0.000
H63      3.17185        7.06615       20.65697          1              H   0.000
H64     -1.52498        7.50345       14.10386          1              H   0.000
H65     -3.06432        7.28159       13.87333          1              H   0.000
H66      1.91890        8.89892       21.59110          1              H   0.000
H67      7.55698        3.64933       18.12314          1              H   0.000
H68      3.63888        2.87234       15.15600          1              H   0.000
H69      3.39297        3.95388       14.02934          1              H   0.000
H70      6.39245        4.75101       18.08242          1              H   0.000
H71     -0.37759        0.86956       19.43523          1              H   0.000
H72     -0.33399        2.40372       18.97014          1              H   0.000
H73      4.85020        1.12536        9.72649          1              H   0.000
H74     -1.20445        9.52615       10.69314          1              H   0.000
H75      0.59115        8.50629       13.90188          1              H   0.000
H76     -0.53448        8.91553       12.85666          1              H   0.000
H77      4.27563        0.01904       19.68801          1              H   0.000
H78     -0.28630        9.48427       20.94404          1              H   0.000
H79      2.18140        3.47487       18.40702          1              H   0.000
H80      3.17187        3.63642       19.67054          1              H   0.000
H81      1.00451        8.37500       18.09444          1              H   0.000
H82      4.45464        1.07847       17.26234          1              H   0.000
H83      3.64608        1.84564       18.38121          1              H   0.000
H84      0.17406        2.38023        9.62425          1              H   0.000
H85      0.69727        3.76411       10.14126          1              H   0.000
H86     -2.83740        5.78266       17.32725          1              H   0.000
H87      1.33211        1.73791       11.43049          1              H   0.000
H88     -2.39448        6.57000       15.96713          1              H   0.000
H89      2.80726        1.20659       11.38384          1              H   0.000
H90     -1.35079        3.01517       11.10331          1              H   0.000
H91      1.61264        9.40748       20.16513          1              H   0.000
H92      8.05126        3.05543       11.38380          1              H   0.000
H93     -4.10228        9.18694       12.69411          1              H   0.000
H94     -4.67433        8.94878       14.13108          1              H   0.000
H95     -4.51237        8.81206       18.82204          1              H   0.000
H96      2.63734        0.01474       17.63748          1              H   0.000
H97      2.81603        0.03262       21.52418          1              H   0.000
H98      7.31690        0.28110       18.11803          1              H   0.000
H99      3.39767        3.47318        9.38430          1              H   0.000
H100     5.81776        3.93300        9.46490          1              H   0.000
H101     2.57900        7.71909        9.38649          1              H   0.000
H102     4.96645        8.20996        9.50997          1              H   0.000
O1       8.29475        1.52804        8.02928          1              O   0.000
O2       5.53207        1.48291        8.06971          1              O   0.000
O3       2.82067        1.62453        8.04701          1              O   0.000
O4       0.02847        1.70006        8.08066          1              O   0.000
O5      -4.04864        8.59587        8.04014          1              O   0.000
O6      -1.52034        5.06851        8.60037          1              O   0.000
O7      -1.39854        6.43913        8.77586          1              O   0.000
O8       4.79137        5.27065       17.80223          1              O   0.000
O9       0.56069        3.65139       17.93247          1              O   0.000
O10      2.18841        6.15755       16.01808          1              O   0.000
O11      3.80201        7.30787       19.19199          1              O   0.000
O12     -1.81711        7.98216       11.02117          1              O   0.000
O13      0.48250        2.98189       15.28703          1              O   0.000
O14      2.18702        8.05108       14.21396          1              O   0.000
O15      5.67434        5.65405       15.25878          1              O   0.000
O16      6.83674        3.22552       14.46122          1              O   0.000
O17      7.88345        1.84805       17.83079          1              O   0.000
O18     -1.63964        4.18438       14.03089          1              O   0.000
O19      9.22376        0.04501       10.80840          1              O   0.000
O20      0.17067        6.46009       17.91131          1              O   0.000
O21     -0.11035        6.56893       20.58331          1              O   0.000
O22      2.64437        6.94765       21.51918          1              O   0.000
O23      8.66344        0.76430       15.35619          1              O   0.000
O24     -3.63280        8.93060       17.40248          1              O   0.000
O25     -4.41172        8.44969       13.29326          1              O   0.000
O26      4.25676        7.24774       12.65135          1              O   0.000
O27      5.83801        4.48276       22.20553          1              O   0.000
O28      0.28665        0.30679       15.44544          1              O   0.000
O29      1.48287        2.78973       22.47537          1              O   0.000
O30     -0.73278        3.89658       21.40197          1              O   0.000
O31      4.86507        1.57229       15.51077          1              O   0.000
O32      7.82214        2.83349       21.47478          1              O   0.000
O33      3.23627        4.12785       21.19443          1              O   0.000
O34      6.06412        2.95896       11.83000          1              O   0.000
O35      7.25945        6.17535       20.59783          1              O   0.000
O36      3.89368        4.64967       12.39307          1              O   0.000
O37     -2.25211        6.83328       14.23134          1              O   0.000
O38      7.37835        4.62397       18.20096          1              O   0.000
O39      3.04964        3.63554       14.90060          1              O   0.000
O40      7.00700        0.12727       21.12546          1              O   0.000
O41     -0.93184        1.66725       19.24500          1              O   0.000
O42      4.56604        0.96173       10.65796          1              O   0.000
O43     -0.36650        8.82056       13.81368          1              O   0.000
O44     -1.15365        9.14778       20.59242          1              O   0.000
O45      3.14051        3.37408       18.68342          1              O   0.000
O46      1.73880        8.88171       18.50304          1              O   0.000
O47      3.95025        0.91983       18.09983          1              O   0.000
O48      0.29144        2.92410       10.45140          1              O   0.000
O49     -2.35044        6.59089       16.96215          1              O   0.000
O50      1.96756        1.14138       11.89388          1              O   0.000
O51      8.92660        2.79450       11.74547          1              O   0.000
O52     -5.02901        8.78359       19.68306          1              O   0.000
O53      1.90580        0.21309       21.86903          1              O   0.000
O54      1.50908        5.31919        9.51384          1              O   0.000
O55      6.69633        6.30922       10.07070          1              O   0.000
Pd1      5.50230        9.53026       30.00000          1              Pd  0.000
Pd2      5.50667        9.50793        6.94792          1              Pd  0.000
Pd3      1.42347        0.77128        4.52470          1              Pd  0.000
Pd4     -0.00006        1.58841        2.24610          1              Pd  0.000
Pd5     -2.75115        9.53026       30.00000          1              Pd  0.000
Pd6     -2.63834        9.47262        6.91387          1              Pd  0.000
Pd7      4.10865        0.78166        4.51425          1              Pd  0.000
Pd8      2.75109        1.58841        2.24610          1              Pd  0.000
Pd9     -0.00000        9.53026       30.00000          1              Pd  0.000
Pd10     0.06567        9.43966        6.82236          1              Pd  0.000
Pd11     6.92030        0.79748        4.49762          1              Pd  0.000
Pd12     5.50224        1.58841        2.24610          1              Pd  0.000
Pd13     2.75115        9.53026       30.00000          1              Pd  0.000
Pd14     2.75247        9.48820        6.80353          1              Pd  0.000
Pd15     9.62631        0.78078        4.52181          1              Pd  0.000
Pd16     8.25339        1.58841        2.24610          1              Pd  0.000
Pd17     9.62902        2.38257       30.00000          1              Pd  0.000
Pd18    -1.38074        2.47589        6.87444          1              Pd  0.000
Pd19     0.00271        3.18321        4.52210          1              Pd  0.000
Pd20    -1.37563        3.97097        2.24610          1              Pd  0.000
Pd21     1.37557        2.38257       30.00000          1              Pd  0.000
Pd22     1.44213        2.51569        6.91122          1              Pd  0.000
Pd23     2.79042        3.18346        4.55863          1              Pd  0.000
Pd24     1.37552        3.97097        2.24610          1              Pd  0.000
Pd25     4.12672        2.38257       30.00000          1              Pd  0.000
Pd26     4.19048        2.42182        6.83372          1              Pd  0.000
Pd27     5.52275        3.22867        4.57188          1              Pd  0.000
Pd28     4.12667        3.97097        2.24610          1              Pd  0.000
Pd29     6.87787        2.38257       30.00000          1              Pd  0.000
Pd30     6.92160        2.49245        6.97046          1              Pd  0.000
Pd31     8.25895        3.17747        4.55750          1              Pd  0.000
Pd32     6.87782        3.97097        2.24610          1              Pd  0.000
Pd33     8.25345        4.76513       30.00000          1              Pd  0.000
Pd34    -2.73149        4.83323        6.87721          1              Pd  0.000
Pd35    -1.34996        5.55336        4.46741          1              Pd  0.000
Pd36    -2.75121        6.35354        2.24610          1              Pd  0.000
Pd37    -0.00000        4.76513       30.00000          1              Pd  0.000
Pd38     0.00544        4.80596        6.82190          1              Pd  0.000
Pd39     1.39705        5.56870        4.52175          1              Pd  0.000
Pd40    -0.00006        6.35354        2.24610          1              Pd  0.000
Pd41     2.75115        4.76513       30.00000          1              Pd  0.000
Pd42     2.88107        4.82393        6.99064          1              Pd  0.000
Pd43     4.15838        5.58313        4.56289          1              Pd  0.000
Pd44     2.75109        6.35354        2.24610          1              Pd  0.000
Pd45     5.50230        4.76513       30.00000          1              Pd  0.000
Pd46     5.55585        4.80613        6.98070          1              Pd  0.000
Pd47     6.86804        5.56062        4.56233          1              Pd  0.000
Pd48     5.50224        6.35354        2.24610          1              Pd  0.000
Pd49     6.87787        7.14770       30.00000          1              Pd  0.000
Pd50     6.88517        7.12302        6.72320          1              Pd  0.000
Pd51    -2.71861        7.97547        4.50733          1              Pd  0.000
Pd52    -4.12678        8.73611        2.24610          1              Pd  0.000
Pd53    -1.37558        7.14770       30.00000          1              Pd  0.000
Pd54    -1.30241        7.14829        6.84675          1              Pd  0.000
Pd55     0.01555        7.95684        4.53869          1              Pd  0.000
Pd56    -1.37563        8.73611        2.24610          1              Pd  0.000
Pd57     1.37557        7.14770       30.00000          1              Pd  0.000
Pd58     1.40315        7.14716        6.81474          1              Pd  0.000
Pd59     2.78009        7.97428        4.54659          1              Pd  0.000
Pd60     1.37552        8.73611        2.24610          1              Pd  0.000
Pd61     4.12672        7.14770       30.00000          1              Pd  0.000
Pd62     4.17020        7.21481        7.03294          1              Pd  0.000
Pd63     5.49771        7.96347        4.51705          1              Pd  0.000
Pd64     4.12667        8.73611        2.24610          1              Pd  0.000
end
end

!DATE Mon Jan 01 12:00:00 2000
PBC   11.00460  11.00460  30.00000  90.00000  90.00000 120.00001 (P1)
C1       2.75290        5.55548        9.14107          1              C   0.000
C2       3.69644        4.48012        9.11427          1              C   0.000
C3       3.22867        6.93179        9.09520          1              C   0.000
C4       4.61752        7.20672        9.17194          1              C   0.000
C5       5.12430        4.74120        9.08666          1              C   0.000
C6       5.58280        6.10975        9.45491          1              C   0.000
H1       2.78365        6.44129        5.58664          1              H   0.000
H2       1.27497        4.08299        5.67080          1              H   0.000
H3       0.02519        1.54963        5.28098          1              H   0.000
H4       5.51883        1.60906        5.25082          1              H   0.000
H5      -2.66157        6.35162        5.51246          1              H   0.000
H6       0.81300        5.92351        9.28918          1              H   0.000
H7       4.14315        4.51684       17.98915          1              H   0.000
H8       0.46044        3.40880       16.97033          1              H   0.000
H9      -0.21113        3.49197       14.78392          1              H   0.000
H10      4.11214        6.54775       18.60196          1              H   0.000
H11      3.10201        7.84439       18.72548          1              H   0.000
H12      2.46289        5.23426       15.82751          1              H   0.000
H13     -1.63027        7.28765       10.25783          1              H   0.000
H14     -2.83663        7.91951       10.96815          1              H   0.000
H15      1.39506        3.25730       14.98014          1              H   0.000
H16      0.32876        4.61510       17.98699          1              H   0.000
H17      4.88543        5.40243       16.82077          1              H   0.000
H18      1.49182        6.15765       16.72700          1              H   0.000
H19      2.15150        7.31363       14.91234          1              H   0.000
H20      6.02850        4.78735       14.93215          1              H   0.000
H21      5.15144        6.03008       14.52875          1              H   0.000
H22      3.86628        8.89674       11.51473          1              H   0.000
H23      9.05590        0.88692       11.25383          1              H   0.000
H24      6.60516        3.05911       13.50786          1              H   0.000
H25      7.76763        3.58752       14.45335          1              H   0.000
H26      8.17889        1.63138       16.91031          1              H   0.000
H27      8.72989        1.75717       18.39165          1              H   0.000
H28     -1.81361        5.17097       13.98533          1              H   0.000
H29     -1.73365        3.80682       13.11060          1              H   0.000
H30      2.52607        8.86731       14.68927          1              H   0.000
H31      0.09430        6.49171       18.91928          1              H   0.000
H32     -0.76770        6.53614       17.55582          1              H   0.000
H33     -0.61491        7.42639       20.66186          1              H   0.000
H34      0.74851        6.71013       21.04459          1              H   0.000
H35      3.29156        6.92875       22.24762          1              H   0.000
H36      9.65420        0.56322       15.44425          1              H   0.000
H37      8.57494        1.48423       14.70169          1              H   0.000
H38     -3.20481        8.03446       17.24038          1              H   0.000
H39      5.13488        7.69149       12.87856          1              H   0.000
H40      3.53502        7.59548       13.26372          1              H   0.000
H41      4.93797        4.29718       21.83321          1              H   0.000
H42      6.24335        5.19878       21.64167          1              H   0.000
H43      5.15707        8.23442       19.50075          1              H   0.000
H44     -4.66172        9.50246       16.22579          1              H   0.000
H45      0.47657        1.28598       15.35303          1              H   0.000
H46      0.61126        3.11241       22.10664          1              H   0.000
H47      1.57494        1.81120       22.26201          1              H   0.000
H48     -0.78140        4.85653       21.19461          1              H   0.000
H49     -1.65788        3.50789       21.37187          1              H   0.000
H50      5.70044        2.07569       15.33467          1              H   0.000
H51      4.89565        0.79601       14.89597          1              H   0.000
H52      7.58114        1.88156       21.39176          1              H   0.000
H53      7.02797        3.33636       21.83167          1              H   0.000
H54      2.55712        3.55410       21.74541          1              H   0.000
H55      2.89513        5.04681       21.26871          1              H   0.000
H56     -4.18982        9.38635       21.16949          1              H   0.000
H57      5.31270        3.59955       11.92702          1              H   0.000
H58      5.61393        2.10639       11.54562          1              H   0.000
H59      6.92448        7.04709       20.29665          1              H   0.000
H60      7.38845        5.62106       19.79021          1              H   0.000
H61      3.05913        4.53365       11.91940          1              H   0.000
H62      4.05450        5.66363       12.44932          1              H   0.000
H63      3.17223        7.06633       20.65820          1              H   0.000
H64     -1.52433        7.50573       14.09364          1              H   0.000
H65     -3.06467        7.28096       13.87278          1              H   0.000
H66      1.91942        8.89807       21.59130          1              H   0.000
H67      7.55672        3.65104       18.12229          1              H   0.000
H68      3.64095        2.87056       15.15964          1              H   0.000
H69      3.40181        3.95664       14.03653          1              H   0.000
H70      6.39142        4.75165       18.08251          1              H   0.000
H71     -0.37769        0.86685       19.43387          1              H   0.000
H72     -0.33433        2.40200       18.97170          1              H   0.000
H73      4.85134        1.11241        9.73114          1              H   0.000
H74     -1.22255        9.49708       10.66870          1              H   0.000
H75      0.59317        8.50920       13.90031          1              H   0.000
H76     -0.51611        8.95061       12.85214          1              H   0.000
H77      4.27546        0.01879       19.68969          1              H   0.000
H78     -0.28553        9.48352       20.94495          1              H   0.000
H79      2.18076        3.47414       18.40850          1              H   0.000
H80      3.17130        3.63569       19.67241          1              H   0.000
H81      1.00505        8.37583       18.09512          1              H   0.000
H82      4.45480        1.07824       17.26566          1              H   0.000
H83      3.64474        1.84515       18.38368          1              H   0.000
H84      0.14798        2.31669        9.63259          1              H   0.000
H85      0.66975        3.69192       10.16900          1              H   0.000
H86     -2.83752        5.78326       17.32600          1              H   0.000
H87      1.33977        1.70759       11.44042          1              H   0.000
H88     -2.39165        6.57017       15.96634          1              H   0.000
H89      2.82081        1.18783       11.39580          1              H   0.000
H90     -1.36958        2.97165       11.11399          1              H   0.000
H91      1.61413        9.40793       20.16558          1              H   0.000
H92      8.03169        3.03536       11.39400          1              H   0.000
H93     -4.09179        9.17910       12.70220          1              H   0.000
H94     -4.67560        8.94294       14.13470          1              H   0.000
H95     -4.51188        8.81104       18.82358          1              H   0.000
H96      2.63720        0.01451       17.63874          1              H   0.000
H97      2.81662        0.03158       21.52775          1              H   0.000
H98      7.31711        0.28202       18.11681          1              H   0.000
H99      3.35425        3.48149        9.39828          1              H   0.000
H100     5.76413        3.93414        9.46050          1              H   0.000
H101     2.53543        7.73470        9.36622          1              H   0.000
H102     4.91510        8.20942        9.48800          1              H   0.000
O1       8.29858        1.53996        8.02099          1              O   0.000
O2       5.54085        1.49942        8.06862          1              O   0.000
O3       2.83034        1.62043        8.05271          1              O   0.000
O4       0.02699        1.69922        8.07872          1              O   0.000
O5      -4.04880        8.60236        8.05096          1              O   0.000
O6      -1.34341        5.02274        8.57547          1              O   0.000
O7      -1.06962        6.38754        8.80026          1              O   0.000
O8       4.78772        5.26943       17.80320          1              O   0.000
O9       0.56042        3.65213       17.93358          1              O   0.000
O10      2.17868        6.15734       16.01359          1              O   0.000
O11      3.80202        7.30795       19.19263          1              O   0.000
O12     -1.85948        7.95819       10.94483          1              O   0.000
O13      0.48296        2.98160       15.28627          1              O   0.000
O14      2.18643        8.05174       14.21326          1              O   0.000
O15      5.67364        5.65557       15.26089          1              O   0.000
O16      6.83365        3.22963       14.46431          1              O   0.000
O17      7.88315        1.84965       17.82807          1              O   0.000
O18     -1.64058        4.18544       14.03023          1              O   0.000
O19      9.18689        0.02071       10.80643          1              O   0.000
O20      0.17105        6.46161       17.91258          1              O   0.000
O21     -0.10820        6.56857       20.58290          1              O   0.000
O22      2.64414        6.94781       21.51994          1              O   0.000
O23      8.66595        0.76365       15.35342          1              O   0.000
O24     -3.63264        8.93019       17.40301          1              O   0.000
O25     -4.41197        8.44277       13.29785          1              O   0.000
O26      4.25243        7.25864       12.64227          1              O   0.000
O27      5.83716        4.48306       22.20630          1              O   0.000
O28      0.28737        0.30535       15.44675          1              O   0.000
O29      1.48297        2.79021       22.47492          1              O   0.000
O30     -0.73291        3.89557       21.39966          1              O   0.000
O31      4.86638        1.57187       15.51427          1              O   0.000
O32      7.81998        2.83475       21.47021          1              O   0.000
O33      3.23539        4.12635       21.19368          1              O   0.000
O34      6.05526        2.94966       11.82841          1              O   0.000
O35      7.25979        6.17560       20.59841          1              O   0.000
O36      3.90089        4.65668       12.39243          1              O   0.000
O37     -2.24930        6.83479       14.22716          1              O   0.000
O38      7.37752        4.62565       18.19960          1              O   0.000
O39      3.05329        3.63504       14.90415          1              O   0.000
O40      7.00765        0.12674       21.12596          1              O   0.000
O41     -0.93218        1.66386       19.24142          1              O   0.000
O42      4.56932        0.92839       10.65916          1              O   0.000
O43     -0.36403        8.82504       13.80806          1              O   0.000
O44     -1.15294        9.14678       20.59367          1              O   0.000
O45      3.13977        3.37295       18.68489          1              O   0.000
O46      1.74030        8.88265       18.50193          1              O   0.000
O47      3.94925        0.91930       18.10224          1              O   0.000
O48      0.26871        2.84744       10.46907          1              O   0.000
O49     -2.34955        6.59117       16.96126          1              O   0.000
O50      1.98590        1.13001       11.91470          1              O   0.000
O51      8.90513        2.77471       11.76085          1              O   0.000
O52     -5.02829        8.78246       19.68462          1              O   0.000
O53      1.90656        0.21211       21.87282          1              O   0.000
O54      1.50288        5.29725        9.64470          1              O   0.000
O55      6.65498        6.31324       10.03942          1              O   0.000
Pd1      5.50230        9.53026       30.00000          1              Pd  0.000
Pd2      5.51090        9.51105        6.94690          1              Pd  0.000
Pd3      1.42992        0.77030        4.52919          1              Pd  0.000
Pd4     -0.00006        1.58841        2.24610          1              Pd  0.000
Pd5     -2.75115        9.53026       30.00000          1              Pd  0.000
Pd6     -2.62707        9.47041        6.92819          1              Pd  0.000
Pd7      4.11125        0.78508        4.51580          1              Pd  0.000
Pd8      2.75109        1.58841        2.24610          1              Pd  0.000
Pd9     -0.00000        9.53026       30.00000          1              Pd  0.000
Pd10     0.07300        9.45287        6.81950          1              Pd  0.000
Pd11     6.92468        0.80592        4.49679          1              Pd  0.000
Pd12     5.50224        1.58841        2.24610          1              Pd  0.000
Pd13     2.75115        9.53026       30.00000          1              Pd  0.000
Pd14     2.75761        9.49780        6.79926          1              Pd  0.000
Pd15     9.63118        0.78350        4.52004          1              Pd  0.000
Pd16     8.25339        1.58841        2.24610          1              Pd  0.000
Pd17     9.62902        2.38257       30.00000          1              Pd  0.000
Pd18    -1.37571        2.48497        6.86815          1              Pd  0.000
Pd19     0.00594        3.17861        4.51028          1              Pd  0.000
Pd20    -1.37563        3.97097        2.24610          1              Pd  0.000
Pd21     1.37557        2.38257       30.00000          1              Pd  0.000
Pd22     1.44925        2.51476        6.92300          1              Pd  0.000
Pd23     2.79370        3.18561        4.56276          1              Pd  0.000
Pd24     1.37552        3.97097        2.24610          1              Pd  0.000
Pd25     4.12672        2.38257       30.00000          1              Pd  0.000
Pd26     4.19218        2.43130        6.83649          1              Pd  0.000
Pd27     5.52464        3.23539        4.57144          1              Pd  0.000
Pd28     4.12667        3.97097        2.24610          1              Pd  0.000
Pd29     6.87787        2.38257       30.00000          1              Pd  0.000
Pd30     6.92699        2.51122        6.96703          1              Pd  0.000
Pd31     8.26238        3.18602        4.56530          1              Pd  0.000
Pd32     6.87782        3.97097        2.24610          1              Pd  0.000
Pd33     8.25345        4.76513       30.00000          1              Pd  0.000
Pd34    -2.71518        4.86508        6.91947          1              Pd  0.000
Pd35    -1.35068        5.55573        4.46946          1              Pd  0.000
Pd36    -2.75121        6.35354        2.24610          1              Pd  0.000
Pd37    -0.00000        4.76513       30.00000          1              Pd  0.000
Pd38     0.02693        4.79975        6.78877          1              Pd  0.000
Pd39     1.40148        5.57020        4.51385          1              Pd  0.000
Pd40    -0.00006        6.35354        2.24610          1              Pd  0.000
Pd41     2.75115        4.76513       30.00000          1              Pd  0.000
Pd42     2.86168        4.82880        7.02041          1              Pd  0.000
Pd43     4.15951        5.58525        4.57023          1              Pd  0.000
Pd44     2.75109        6.35354        2.24610          1              Pd  0.000
Pd45     5.50230        4.76513       30.00000          1              Pd  0.000
Pd46     5.54999        4.81387        6.97924          1              Pd  0.000
Pd47     6.87527        5.56488        4.57601          1              Pd  0.000
Pd48     5.50224        6.35354        2.24610          1              Pd  0.000
Pd49     6.87787        7.14770       30.00000          1              Pd  0.000
Pd50     6.88719        7.12925        6.73879          1              Pd  0.000
Pd51    -2.70842        7.97282        4.52144          1              Pd  0.000
Pd52    -4.12678        8.73611        2.24610          1              Pd  0.000
Pd53    -1.37558        7.14770       30.00000          1              Pd  0.000
Pd54    -1.28177        7.15398        6.85629          1              Pd  0.000
Pd55     0.02366        7.96465        4.52866          1              Pd  0.000
Pd56    -1.37563        8.73611        2.24610          1              Pd  0.000
Pd57     1.37557        7.14770       30.00000          1              Pd  0.000
Pd58     1.41426        7.15700        6.80245          1              Pd  0.000
Pd59     2.78568        7.98132        4.53821          1              Pd  0.000
Pd60     1.37552        8.73611        2.24610          1              Pd  0.000
Pd61     4.12672        7.14770       30.00000          1              Pd  0.000
Pd62     4.16821        7.21566        7.01933          1              Pd  0.000
Pd63     5.50591        7.96365        4.52003          1              Pd  0.000
Pd64     4.12667        8.73611        2.24610          1              Pd  0.000
end
end

!DATE Mon Jan 01 12:00:00 2000
PBC   11.00460  11.00460  30.00000  90.00000  90.00000 120.00001 (P1)
C1       2.75992        5.53072        9.22075          1              C   0.000
C2       3.71668        4.46931        9.13432          1              C   0.000
C3       3.20457        6.91323        9.12393          1              C   0.000
C4       4.59003        7.21245        9.16427          1              C   0.000
C5       5.13918        4.75527        9.07587          1              C   0.000
C6       5.57509        6.13118        9.43877          1              C   0.000
H1       2.75715        6.45054        5.60009          1              H   0.000
H2       1.34801        4.01446        5.60372          1              H   0.000
H3       0.02345        1.54859        5.28150          1              H   0.000
H4       5.51183        1.61511        5.23998          1              H   0.000
H5      -2.62966        6.31077        5.62376          1              H   0.000
H6       0.85349        5.91389        9.56580          1              H   0.000
H7       4.13745        4.51366       17.99677          1              H   0.000
H8       0.46144        3.40889       16.97282          1              H   0.000
H9      -0.21092        3.48651       14.78897          1              H   0.000
H10      4.11007        6.54578       18.60712          1              H   0.000
H11      3.10252        7.84539       18.72738          1              H   0.000
H12      2.45748        5.23826       15.82801          1              H   0.000
H13     -1.63398        7.29089       10.16805          1              H   0.000
H14     -2.90369        7.87326       10.81869          1              H   0.000
H15      1.39628        3.25742       14.97981          1              H   0.000
H16      0.32754        4.61562       17.98909          1              H   0.000
H17      4.88004        5.40257       16.82984          1              H   0.000
H18      1.48570        6.16126       16.72814          1              H   0.000
H19      2.14790        7.31637       14.91238          1              H   0.000
H20      6.02185        4.79594       14.94640          1              H   0.000
H21      5.14915        6.04303       14.54900          1              H   0.000
H22      3.82638        8.84525       11.50274          1              H   0.000
H23      8.98742        0.83461       11.27539          1              H   0.000
H24      6.58724        3.06938       13.51783          1              H   0.000
H25      7.75290        3.58784       14.46488          1              H   0.000
H26      8.17643        1.63493       16.90085          1              H   0.000
H27      8.72899        1.75471       18.38216          1              H   0.000
H28     -1.81344        5.16157       13.98826          1              H   0.000
H29     -1.74593        3.78801       13.12595          1              H   0.000
H30      2.52754        8.86967       14.68750          1              H   0.000
H31      0.09480        6.49238       18.92131          1              H   0.000
H32     -0.76850        6.53670       17.55818          1              H   0.000
H33     -0.61379        7.42566       20.66331          1              H   0.000
H34      0.74941        6.70848       21.04546          1              H   0.000
H35      3.28930        6.92842       22.24955          1              H   0.000
H36      9.65832        0.55862       15.44911          1              H   0.000
H37      8.60192        1.47913       14.67867          1              H   0.000
H38     -3.20391        8.03184       17.24334          1              H   0.000
H39      5.13439        7.69711       12.88320          1              H   0.000
H40      3.53187        7.60364       13.26124          1              H   0.000
H41      4.93822        4.29744       21.83454          1              H   0.000
H42      6.24413        5.19838       21.64239          1              H   0.000
H43      5.15781        8.23115       19.50735          1              H   0.000
H44     -4.66141        9.49960       16.24222          1              H   0.000
H45      0.47966        1.27982       15.36300          1              H   0.000
H46      0.61075        3.10995       22.10464          1              H   0.000
H47      1.57516        1.80919       22.26443          1              H   0.000
H48     -0.78085        4.85514       21.19270          1              H   0.000
H49     -1.65841        3.50728       21.36939          1              H   0.000
H50      5.69424        2.07739       15.34158          1              H   0.000
H51      4.89387        0.79488       14.90335          1              H   0.000
H52      7.58080        1.88105       21.39120          1              H   0.000
H53      7.02767        3.33612       21.83049          1              H   0.000
H54      2.55648        3.55406       21.74706          1              H   0.000
H55      2.89419        5.04730       21.27044          1              H   0.000
H56     -4.18859        9.38065       21.18021          1              H   0.000
H57      5.29167        3.59685       11.92351          1              H   0.000
H58      5.59254        2.09855       11.55542          1              H   0.000
H59      6.92370        7.04637       20.29909          1              H   0.000
H60      7.38794        5.62103       19.79030          1              H   0.000
H61      3.04402        4.56736       11.92529          1              H   0.000
H62      4.05653        5.68005       12.44898          1              H   0.000
H63      3.17093        7.06706       20.65971          1              H   0.000
H64     -1.51827        7.50289       14.07468          1              H   0.000
H65     -3.06082        7.26978       13.87871          1              H   0.000
H66      1.92019        8.89688       21.59035          1              H   0.000
H67      7.55343        3.65090       18.11968          1              H   0.000
H68      3.64030        2.87581       15.15560          1              H   0.000
H69      3.40351        3.96553       14.03410          1              H   0.000
H70      6.38719        4.75048       18.08517          1              H   0.000
H71     -0.37781        0.86295       19.43316          1              H   0.000
H72     -0.33489        2.39819       18.97043          1              H   0.000
H73      4.85271        1.09069        9.74408          1              H   0.000
H74     -1.26372        9.46601       10.64370          1              H   0.000
H75      0.59605        8.51841       13.89596          1              H   0.000
H76     -0.48993        9.01740       12.85004          1              H   0.000
H77      4.27528        0.01738       19.69364          1              H   0.000
H78     -0.28372        9.48200       20.94730          1              H   0.000
H79      2.17734        3.47127       18.41400          1              H   0.000
H80      3.16868        3.63347       19.67776          1              H   0.000
H81      1.00552        8.37539       18.09592          1              H   0.000
H82      4.45119        1.07725       17.27125          1              H   0.000
H83      3.64123        1.84261       18.39016          1              H   0.000
H84      0.12754        2.21061        9.66657          1              H   0.000
H85      0.65559        3.57086       10.22876          1              H   0.000
H86     -2.83837        5.78324       17.32184          1              H   0.000
H87      1.35327        1.63572       11.49523          1              H   0.000
H88     -2.38226        6.56958       15.96452          1              H   0.000
H89      2.84354        1.14658       11.45179          1              H   0.000
H90     -1.39066        2.87597       11.15493          1              H   0.000
H91      1.61560        9.40908       20.16518          1              H   0.000
H92      8.01004        2.98401       11.42066          1              H   0.000
H93     -4.06403        9.13790       12.73777          1              H   0.000
H94     -4.67770        8.91928       14.16049          1              H   0.000
H95     -4.50970        8.80599       18.83228          1              H   0.000
H96      2.63775        0.01133       17.64642          1              H   0.000
H97      2.81762        0.02760       21.53677          1              H   0.000
H98      7.31705        0.28183       18.11298          1              H   0.000
H99      3.39952        3.46608        9.43134          1              H   0.000
H100     5.79712        3.95945        9.44241          1              H   0.000
H101     2.50380        7.71053        9.39318          1              H   0.000
H102     4.87342        8.22272        9.46852          1              H   0.000
O1       8.28383        1.55475        8.02249          1              O   0.000
O2       5.53278        1.50808        8.06389          1              O   0.000
O3       2.81920        1.62360        8.05524          1              O   0.000
O4       0.01345        1.67733        8.08035          1              O   0.000
O5      -4.06442        8.60497        8.05008          1              O   0.000
O6      -1.06057        5.04366        8.58774          1              O   0.000
O7      -0.83851        6.41552        8.83016          1              O   0.000
O8       4.78114        5.26739       17.81208          1              O   0.000
O9       0.55897        3.65265       17.93619          1              O   0.000
O10      2.17054        6.16071       16.01247          1              O   0.000
O11      3.80122        7.30850       19.19586          1              O   0.000
O12     -1.92825        7.94976       10.84197          1              O   0.000
O13      0.48632        2.97887       15.28929          1              O   0.000
O14      2.18554        8.05418       14.21277          1              O   0.000
O15      5.67020        5.66427       15.27937          1              O   0.000
O16      6.81464        3.24289       14.47310          1              O   0.000
O17      7.88182        1.84873       17.82001          1              O   0.000
O18     -1.64658        4.17472       14.04041          1              O   0.000
O19      3.62284        9.51046       10.80863          1              O   0.000
O20      0.17057        6.46286       17.91434          1              O   0.000
O21     -0.10727        6.56769       20.58336          1              O   0.000
O22      2.64242        6.94791       21.52141          1              O   0.000
O23      8.67275        0.76759       15.34230          1              O   0.000
O24     -3.63205        8.92645       17.41118          1              O   0.000
O25     -4.41194        8.41035       13.33017          1              O   0.000
O26      4.24835        7.27632       12.63295          1              O   0.000
O27      5.83778        4.48263       22.20700          1              O   0.000
O28      0.28629        0.30103       15.46314          1              O   0.000
O29      1.48243        2.78881       22.47392          1              O   0.000
O30     -0.73309        3.89405       21.39730          1              O   0.000
O31      4.86074        1.57202       15.52004          1              O   0.000
O32      7.81901        2.83462       21.46736          1              O   0.000
O33      3.23499        4.12700       21.19612          1              O   0.000
O34      6.03253        2.94405       11.83024          1              O   0.000
O35      7.26033        6.17464       20.59917          1              O   0.000
O36      3.89364        4.67445       12.38899          1              O   0.000
O37     -2.23634        6.82792       14.22109          1              O   0.000
O38      7.37382        4.62523       18.19775          1              O   0.000
O39      3.05516        3.64240       14.90114          1              O   0.000
O40      7.00891        0.12643       21.12588          1              O   0.000
O41     -0.93264        1.65775       19.23361          1              O   0.000
O42      4.57131        0.88615       10.66731          1              O   0.000
O43     -0.36017        8.83653       13.80029          1              O   0.000
O44     -1.15162        9.14503       20.59740          1              O   0.000
O45      3.13616        3.36852       18.69066          1              O   0.000
O46      1.74107        8.88346       18.50069          1              O   0.000
O47      3.94711        0.91705       18.10861          1              O   0.000
O48      0.24948        2.72475       10.51368          1              O   0.000
O49     -2.34786        6.59060       16.95975          1              O   0.000
O50      2.01660        1.08864       11.98275          1              O   0.000
O51      8.87469        2.71284       11.80080          1              O   0.000
O52     -5.02648        8.77701       19.69307          1              O   0.000
O53      1.90788        0.20649       21.88338          1              O   0.000
O54      1.56142        5.25367        9.81362          1              O   0.000
O55      6.65265        6.35162       10.01116          1              O   0.000
Pd1      5.50230        9.53026       30.00000          1              Pd  0.000
Pd2      5.49983        9.50596        6.93076          1              Pd  0.000
Pd3      1.42821        0.77043        4.53064          1              Pd  0.000
Pd4     -0.00006        1.58841        2.24610          1              Pd  0.000
Pd5     -2.75115        9.53026       30.00000          1              Pd  0.000
Pd6     -2.63066        9.46966        6.94184          1              Pd  0.000
Pd7      4.10648        0.78343        4.51479          1              Pd  0.000
Pd8      2.75109        1.58841        2.24610          1              Pd  0.000
Pd9     -0.00000        9.53026       30.00000          1              Pd  0.000
Pd10     0.06907        9.46390        6.81129          1              Pd  0.000
Pd11     6.92283        0.81008        4.49482          1              Pd  0.000
Pd12     5.50224        1.58841        2.24610          1              Pd  0.000
Pd13     2.75115        9.53026       30.00000          1              Pd  0.000
Pd14     2.75346        9.50672        6.80245          1              Pd  0.000
Pd15     9.62782        0.78874        4.52157          1              Pd  0.000
Pd16     8.25339        1.58841        2.24610          1              Pd  0.000
Pd17     9.62902        2.38257       30.00000          1              Pd  0.000
Pd18    -1.38026        2.49723        6.88368          1              Pd  0.000
Pd19    -0.00206        3.18423        4.51702          1              Pd  0.000
Pd20    -1.37563        3.97097        2.24610          1              Pd  0.000
Pd21     1.37557        2.38257       30.00000          1              Pd  0.000
Pd22     1.42942        2.52011        6.93443          1              Pd  0.000
Pd23     2.79030        3.18801        4.56939          1              Pd  0.000
Pd24     1.37552        3.97097        2.24610          1              Pd  0.000
Pd25     4.12672        2.38257       30.00000          1              Pd  0.000
Pd26     4.17745        2.43585        6.83711          1              Pd  0.000
Pd27     5.51816        3.24146        4.56853          1              Pd  0.000
Pd28     4.12667        3.97097        2.24610          1              Pd  0.000
Pd29     6.87787        2.38257       30.00000          1              Pd  0.000
Pd30     6.91368        2.51831        6.95663          1              Pd  0.000
Pd31     8.25770        3.19059        4.56176          1              Pd  0.000
Pd32     6.87782        3.97097        2.24610          1              Pd  0.000
Pd33     8.25345        4.76513       30.00000          1              Pd  0.000
Pd34    -2.72106        4.85692        6.90093          1              Pd  0.000
Pd35    -1.35767        5.56409        4.46768          1              Pd  0.000
Pd36    -2.75121        6.35354        2.24610          1              Pd  0.000
Pd37    -0.00000        4.76513       30.00000          1              Pd  0.000
Pd38     0.02089        4.81736        6.78476          1              Pd  0.000
Pd39     1.39419        5.56939        4.53112          1              Pd  0.000
Pd40    -0.00006        6.35354        2.24610          1              Pd  0.000
Pd41     2.75115        4.76513       30.00000          1              Pd  0.000
Pd42     2.84080        4.82754        7.07322          1              Pd  0.000
Pd43     4.14832        5.58928        4.58017          1              Pd  0.000
Pd44     2.75109        6.35354        2.24610          1              Pd  0.000
Pd45     5.50230        4.76513       30.00000          1              Pd  0.000
Pd46     5.53819        4.81845        6.96900          1              Pd  0.000
Pd47     6.86943        5.57479        4.56429          1              Pd  0.000
Pd48     5.50224        6.35354        2.24610          1              Pd  0.000
Pd49     6.87787        7.14770       30.00000          1              Pd  0.000
Pd50     6.88592        7.12602        6.74242          1              Pd  0.000
Pd51    -2.70874        7.96761        4.53095          1              Pd  0.000
Pd52    -4.12678        8.73611        2.24610          1              Pd  0.000
Pd53    -1.37558        7.14770       30.00000          1              Pd  0.000
Pd54    -1.27477        7.16432        6.87009          1              Pd  0.000
Pd55     0.02620        7.96702        4.52921          1              Pd  0.000
Pd56    -1.37563        8.73611        2.24610          1              Pd  0.000
Pd57     1.37557        7.14770       30.00000          1              Pd  0.000
Pd58     1.41853        7.16337        6.82464          1              Pd  0.000
Pd59     2.78041        7.98446        4.54168          1              Pd  0.000
Pd60     1.37552        8.73611        2.24610          1              Pd  0.000
Pd61     4.12672        7.14770       30.00000          1              Pd  0.000
Pd62     4.16000        7.20967        7.01709          1              Pd  0.000
Pd63     5.50188        7.96497        4.52168          1              Pd  0.000
Pd64     4.12667        8.73611        2.24610          1              Pd  0.000
end
end

!DATE Mon Jan 01 12:00:00 2000
PBC   11.00460  11.00460  30.00000  90.00000  90.00000 120.00001 (P1)
C1       2.78555        5.50196        9.23978          1              C   0.000
C2       3.75662        4.45681        9.13208          1              C   0.000
C3       3.20663        6.89363        9.12705          1              C   0.000
C4       4.58972        7.20715        9.16220          1              C   0.000
C5       5.17177        4.75429        9.06866          1              C   0.000
C6       5.58776        6.13578        9.43520          1              C   0.000
H1       2.74260        6.45305        5.60810          1              H   0.000
H2       1.35027        4.01401        5.60014          1              H   0.000
H3       0.02284        1.54740        5.28302          1              H   0.000
H4       5.50881        1.61563        5.23935          1              H   0.000
H5      -2.63729        6.29759        5.62118          1              H   0.000
H6       0.79586        5.57437        9.49951          1              H   0.000
H7       4.13747        4.51440       17.99561          1              H   0.000
H8       0.46188        3.40857       16.97205          1              H   0.000
H9      -0.21158        3.48606       14.78968          1              H   0.000
H10      4.11008        6.54573       18.60666          1              H   0.000
H11      3.10238        7.84525       18.72708          1              H   0.000
H12      2.45753        5.23756       15.82606          1              H   0.000
H13     -1.62219        7.33535       10.20460          1              H   0.000
H14     -2.90668        7.88557       10.84970          1              H   0.000
H15      1.39584        3.25698       14.97973          1              H   0.000
H16      0.32739        4.61518       17.98853          1              H   0.000
H17      4.88035        5.40331       16.82910          1              H   0.000
H18      1.48635        6.15976       16.72738          1              H   0.000
H19      2.14806        7.31654       14.91190          1              H   0.000
H20      6.02092        4.79583       14.94573          1              H   0.000
H21      5.14833        6.04324       14.54904          1              H   0.000
H22      3.82618        8.84582       11.50147          1              H   0.000
H23      8.99169        0.83618       11.27432          1              H   0.000
H24      6.58616        3.07047       13.51628          1              H   0.000
H25      7.75199        3.58758       14.46378          1              H   0.000
H26      8.17634        1.63465       16.90041          1              H   0.000
H27      8.72866        1.75485       18.38194          1              H   0.000
H28     -1.81341        5.16101       13.98968          1              H   0.000
H29     -1.74581        3.78825       13.12680          1              H   0.000
H30      2.52686        8.86966       14.68831          1              H   0.000
H31      0.09384        6.49209       18.92068          1              H   0.000
H32     -0.76905        6.53644       17.55759          1              H   0.000
H33     -0.61477        7.42582       20.66347          1              H   0.000
H34      0.74865        6.70913       21.04563          1              H   0.000
H35      3.28941        6.92938       22.24876          1              H   0.000
H36      9.65777        0.55947       15.44940          1              H   0.000
H37      8.60122        1.47954       14.67873          1              H   0.000
H38     -3.20403        8.03127       17.24373          1              H   0.000
H39      5.13390        7.69778       12.88360          1              H   0.000
H40      3.53128        7.60339       13.25987          1              H   0.000
H41      4.93834        4.29760       21.83479          1              H   0.000
H42      6.24477        5.19819       21.64141          1              H   0.000
H43      5.15760        8.23138       19.50710          1              H   0.000
H44     -4.66218        9.49977       16.24224          1              H   0.000
H45      0.47934        1.28023       15.36348          1              H   0.000
H46      0.60985        3.10965       22.10395          1              H   0.000
H47      1.57391        1.80849       22.26456          1              H   0.000
H48     -0.78069        4.85551       21.19202          1              H   0.000
H49     -1.65834        3.50716       21.36945          1              H   0.000
H50      5.69256        2.07639       15.34004          1              H   0.000
H51      4.89268        0.79372       14.90142          1              H   0.000
H52      7.58125        1.88036       21.39129          1              H   0.000
H53      7.02857        3.33545       21.83234          1              H   0.000
H54      2.55816        3.55525       21.74867          1              H   0.000
H55      2.89447        5.04818       21.27199          1              H   0.000
H56     -4.18898        9.38076       21.17878          1              H   0.000
H57      5.28958        3.60006       11.92288          1              H   0.000
H58      5.59235        2.10308       11.55239          1              H   0.000
H59      6.92348        7.04576       20.29846          1              H   0.000
H60      7.38748        5.62032       19.78948          1              H   0.000
H61      3.04066        4.57318       11.91896          1              H   0.000
H62      4.05539        5.67742       12.44938          1              H   0.000
H63      3.17055        7.06698       20.65867          1              H   0.000
H64     -1.51769        7.50165       14.07681          1              H   0.000
H65     -3.05996        7.26883       13.87962          1              H   0.000
H66      1.92000        8.89736       21.58940          1              H   0.000
H67      7.55256        3.65014       18.11912          1              H   0.000
H68      3.63898        2.87556       15.15315          1              H   0.000
H69      3.39956        3.96453       14.03082          1              H   0.000
H70      6.38654        4.75005       18.08467          1              H   0.000
H71     -0.37799        0.86372       19.43318          1              H   0.000
H72     -0.33500        2.39835       18.96889          1              H   0.000
H73      4.85298        1.08863        9.74285          1              H   0.000
H74     -1.26648        9.47642       10.65963          1              H   0.000
H75      0.59513        8.51743       13.89535          1              H   0.000
H76     -0.49676        9.00500       12.85004          1              H   0.000
H77      4.27493        0.01751       19.69248          1              H   0.000
H78     -0.28429        9.48242       20.94639          1              H   0.000
H79      2.17657        3.47147       18.41392          1              H   0.000
H80      3.16857        3.63310       19.67702          1              H   0.000
H81      1.00587        8.37490       18.09506          1              H   0.000
H82      4.45061        1.07679       17.26959          1              H   0.000
H83      3.64161        1.84229       18.38917          1              H   0.000
H84      0.13153        2.21363        9.66382          1              H   0.000
H85      0.71538        3.54062       10.26334          1              H   0.000
H86     -2.83852        5.78318       17.32146          1              H   0.000
H87      1.34569        1.62932       11.49527          1              H   0.000
H88     -2.38232        6.57025       15.96435          1              H   0.000
H89      2.83954        1.14964       11.45221          1              H   0.000
H90     -1.39168        2.88289       11.15485          1              H   0.000
H91      1.61489        9.40903       20.16403          1              H   0.000
H92      8.00863        2.98701       11.42177          1              H   0.000
H93     -4.06340        9.13886       12.73827          1              H   0.000
H94     -4.67755        8.91893       14.16014          1              H   0.000
H95     -4.50944        8.80591       18.83198          1              H   0.000
H96      2.63773        0.01074       17.64646          1              H   0.000
H97      2.81748        0.02804       21.53526          1              H   0.000
H98      7.31714        0.28142       18.11247          1              H   0.000
H99      3.44133        3.45325        9.42938          1              H   0.000
H100     5.83554        3.96412        9.43550          1              H   0.000
H101     2.49579        7.68196        9.39627          1              H   0.000
H102     4.86562        8.21991        9.46651          1              H   0.000
O1       8.27549        1.55903        8.03095          1              O   0.000
O2       5.52356        1.49523        8.05926          1              O   0.000
O3       2.80673        1.62997        8.05048          1              O   0.000
O4       0.00713        1.68205        8.07712          1              O   0.000
O5      -4.07208        8.60688        8.04604          1              O   0.000
O6      -0.65757        5.25699        8.76498          1              O   0.000
O7      -1.00425        6.61537        8.76772          1              O   0.000
O8       4.78125        5.26788       17.81157          1              O   0.000
O9       0.55875        3.65214       17.93590          1              O   0.000
O10      2.17239        6.16010       16.01318          1              O   0.000
O11      3.80101        7.30834       19.19574          1              O   0.000
O12     -1.93270        7.97038       10.89457          1              O   0.000
O13      0.48590        2.97915       15.29063          1              O   0.000
O14      2.18544        8.05462       14.21308          1              O   0.000
O15      5.66924        5.66394       15.27936          1              O   0.000
O16      6.81359        3.24262       14.47184          1              O   0.000
O17      7.88179        1.84839       17.81986          1              O   0.000
O18     -1.64788        4.17387       14.04196          1              O   0.000
O19      3.63060        9.51305       10.80704          1              O   0.000
O20      0.17004        6.46259       17.91414          1              O   0.000
O21     -0.10849        6.56767       20.58464          1              O   0.000
O22      2.64230        6.94778       21.52082          1              O   0.000
O23      8.67224        0.76929       15.34372          1              O   0.000
O24     -3.63225        8.92579       17.41245          1              O   0.000
O25     -4.41122        8.41052       13.33012          1              O   0.000
O26      4.24874        7.27609       12.63296          1              O   0.000
O27      5.83862        4.48228       22.20627          1              O   0.000
O28      0.28539        0.30156       15.46382          1              O   0.000
O29      1.48096        2.78808       22.47431          1              O   0.000
O30     -0.73317        3.89448       21.39772          1              O   0.000
O31      4.85949        1.57043       15.51896          1              O   0.000
O32      7.82093        2.83332       21.47209          1              O   0.000
O33      3.23666        4.12819       21.19936          1              O   0.000
O34      6.03232        2.94958       11.82618          1              O   0.000
O35      7.26009        6.17399       20.59858          1              O   0.000
O36      3.88925        4.67303       12.38726          1              O   0.000
O37     -2.23632        6.82743       14.22467          1              O   0.000
O38      7.37297        4.62437       18.19876          1              O   0.000
O39      3.05339        3.64190       14.89929          1              O   0.000
O40      7.00877        0.12686       21.12486          1              O   0.000
O41     -0.93281        1.65933       19.23661          1              O   0.000
O42      4.57001        0.89697       10.66791          1              O   0.000
O43     -0.36106        8.83562       13.80164          1              O   0.000
O44     -1.15238        9.14580       20.59670          1              O   0.000
O45      3.13544        3.36857       18.69070          1              O   0.000
O46      1.74058        8.88338       18.50097          1              O   0.000
O47      3.94771        0.91696       18.10797          1              O   0.000
O48      0.24779        2.71639       10.51782          1              O   0.000
O49     -2.34805        6.59050       16.96003          1              O   0.000
O50      2.01374        1.08880       11.98428          1              O   0.000
O51      8.87435        2.71696       11.80018          1              O   0.000
O52     -5.02659        8.77712       19.69292          1              O   0.000
O53      1.90760        0.20656       21.88214          1              O   0.000
O54      1.64101        5.19938        9.90902          1              O   0.000
O55      6.66080        6.36557       10.01088          1              O   0.000
Pd1      5.50230        9.53026       30.00000          1              Pd  0.000
Pd2      5.48788        9.50519        6.93483          1              Pd  0.000
Pd3      1.42357        0.77385        4.52950          1              Pd  0.000
Pd4     -0.00006        1.58841        2.24610          1              Pd  0.000
Pd5     -2.75115        9.53026       30.00000          1              Pd  0.000
Pd6     -2.63956        9.47088        6.93887          1              Pd  0.000
Pd7      4.10226        0.78135        4.51448          1              Pd  0.000
Pd8      2.75109        1.58841        2.24610          1              Pd  0.000
Pd9     -0.00000        9.53026       30.00000          1              Pd  0.000
Pd10     0.05963        9.45658        6.80475          1              Pd  0.000
Pd11     6.91990        0.80732        4.49451          1              Pd  0.000
Pd12     5.50224        1.58841        2.24610          1              Pd  0.000
Pd13     2.75115        9.53026       30.00000          1              Pd  0.000
Pd14     2.74847        9.51010        6.80727          1              Pd  0.000
Pd15     9.62719        0.79238        4.52689          1              Pd  0.000
Pd16     8.25339        1.58841        2.24610          1              Pd  0.000
Pd17     9.62902        2.38257       30.00000          1              Pd  0.000
Pd18    -1.39025        2.51044        6.89657          1              Pd  0.000
Pd19    -0.00551        3.19787        4.54173          1              Pd  0.000
Pd20    -1.37563        3.97097        2.24610          1              Pd  0.000
Pd21     1.37557        2.38257       30.00000          1              Pd  0.000
Pd22     1.41828        2.52428        6.92069          1              Pd  0.000
Pd23     2.78726        3.19104        4.57016          1              Pd  0.000
Pd24     1.37552        3.97097        2.24610          1              Pd  0.000
Pd25     4.12672        2.38257       30.00000          1              Pd  0.000
Pd26     4.16987        2.43352        6.83500          1              Pd  0.000
Pd27     5.51514        3.24000        4.56662          1              Pd  0.000
Pd28     4.12667        3.97097        2.24610          1              Pd  0.000
Pd29     6.87787        2.38257       30.00000          1              Pd  0.000
Pd30     6.89821        2.51139        6.95893          1              Pd  0.000
Pd31     8.25415        3.18042        4.54436          1              Pd  0.000
Pd32     6.87782        3.97097        2.24610          1              Pd  0.000
Pd33     8.25345        4.76513       30.00000          1              Pd  0.000
Pd34    -2.76384        4.81494        6.79900          1              Pd  0.000
Pd35    -1.35739        5.56262        4.45384          1              Pd  0.000
Pd36    -2.75121        6.35354        2.24610          1              Pd  0.000
Pd37    -0.00000        4.76513       30.00000          1              Pd  0.000
Pd38    -0.01824        4.84136        6.82802          1              Pd  0.000
Pd39     1.39120        5.57631        4.53787          1              Pd  0.000
Pd40    -0.00006        6.35354        2.24610          1              Pd  0.000
Pd41     2.75115        4.76513       30.00000          1              Pd  0.000
Pd42     2.82375        4.82688        7.08929          1              Pd  0.000
Pd43     4.13893        5.59037        4.58103          1              Pd  0.000
Pd44     2.75109        6.35354        2.24610          1              Pd  0.000
Pd45     5.50230        4.76513       30.00000          1              Pd  0.000
Pd46     5.52751        4.81597        6.95652          1              Pd  0.000
Pd47     6.85042        5.58535        4.52945          1              Pd  0.000
Pd48     5.50224        6.35354        2.24610          1              Pd  0.000
Pd49     6.87787        7.14770       30.00000          1              Pd  0.000
Pd50     6.88732        7.12024        6.74285          1              Pd  0.000
Pd51    -2.71969        7.96824        4.51678          1              Pd  0.000
Pd52    -4.12678        8.73611        2.24610          1              Pd  0.000
Pd53    -1.37558        7.14770       30.00000          1              Pd  0.000
Pd54    -1.30129        7.14810        6.82556          1              Pd  0.000
Pd55     0.02308        7.96559        4.52855          1              Pd  0.000
Pd56    -1.37563        8.73611        2.24610          1              Pd  0.000
Pd57     1.37557        7.14770       30.00000          1              Pd  0.000
Pd58     1.41354        7.16240        6.83431          1              Pd  0.000
Pd59     2.77767        7.98731        4.54289          1              Pd  0.000
Pd60     1.37552        8.73611        2.24610          1              Pd  0.000
Pd61     4.12672        7.14770       30.00000          1              Pd  0.000
Pd62     4.15739        7.20411        7.01292          1              Pd  0.000
Pd63     5.49430        7.96828        4.52341          1              Pd  0.000
Pd64     4.12667        8.73611        2.24610          1              Pd  0.000
end
end

!DATE Mon Jan 01 12:00:00 2000
PBC   11.00460  11.00460  30.00000  90.00000  90.00000 120.00001 (P1)
C1       2.80436        5.45591        9.33786          1              C   0.000
C2       3.80043        4.42767        9.08951          1              C   0.000
C3       3.20947        6.85966        9.15464          1              C   0.000
C4       4.58588        7.19623        9.18337          1              C   0.000
C5       5.21056        4.75323        9.04766          1              C   0.000
C6       5.60480        6.13683        9.43620          1              C   0.000
H1       2.69953        6.45884        5.64348          1              H   0.000
H2       1.28552        4.04748        5.64537          1              H   0.000
H3       0.02175        1.54465        5.29060          1              H   0.000
H4       5.50672        1.61555        5.23198          1              H   0.000
H5      -2.62246        6.30981        5.61742          1              H   0.000
H6       0.44111        5.44532        9.38055          1              H   0.000
H7       4.13382        4.51630       17.99904          1              H   0.000
H8       0.46750        3.40325       16.97787          1              H   0.000
H9      -0.22210        3.46173       14.80791          1              H   0.000
H10      4.10958        6.54408       18.61118          1              H   0.000
H11      3.10183        7.84411       18.72485          1              H   0.000
H12      2.46229        5.23399       15.81627          1              H   0.000
H13     -1.54055        7.42006       10.25816          1              H   0.000
H14     -2.82812        7.93009       10.94625          1              H   0.000
H15      1.39081        3.25137       14.98024          1              H   0.000
H16      0.33144        4.61347       17.99107          1              H   0.000
H17      4.87164        5.41429       16.83505          1              H   0.000
H18      1.49833        6.15111       16.72966          1              H   0.000
H19      2.14862        7.31831       14.92329          1              H   0.000
H20      5.98480        4.81800       14.94861          1              H   0.000
H21      5.10832        6.06704       14.56569          1              H   0.000
H22      3.77984        8.83513       11.49822          1              H   0.000
H23      8.95716        0.82706       11.26238          1              H   0.000
H24      6.53962        3.09569       13.51188          1              H   0.000
H25      7.70140        3.57222       14.48341          1              H   0.000
H26      8.17731        1.63841       16.87822          1              H   0.000
H27      8.72983        1.74909       18.36157          1              H   0.000
H28     -1.83297        5.11576       14.01928          1              H   0.000
H29     -1.76134        3.74799       13.15446          1              H   0.000
H30      2.51891        8.87233       14.68748          1              H   0.000
H31      0.09551        6.48935       18.91968          1              H   0.000
H32     -0.77026        6.52437       17.55988          1              H   0.000
H33     -0.61668        7.42372       20.66408          1              H   0.000
H34      0.74753        6.70991       21.04794          1              H   0.000
H35      3.28731        6.93825       22.24783          1              H   0.000
H36      9.66911        0.55042       15.44845          1              H   0.000
H37      8.65312        1.47572       14.64140          1              H   0.000
H38     -3.19820        8.00915       17.26010          1              H   0.000
H39      5.12187        7.69985       12.89109          1              H   0.000
H40      3.51749        7.60799       13.26389          1              H   0.000
H41      4.93976        4.29240       21.83529          1              H   0.000
H42      6.24815        5.19141       21.63840          1              H   0.000
H43      5.15459        8.23210       19.51248          1              H   0.000
H44     -4.65259        9.48121       16.25686          1              H   0.000
H45      0.49214        1.26518       15.38095          1              H   0.000
H46      0.60944        3.10798       22.10507          1              H   0.000
H47      1.57132        1.80644       22.27136          1              H   0.000
H48     -0.77818        4.85298       21.18904          1              H   0.000
H49     -1.65557        3.50462       21.37808          1              H   0.000
H50      5.65845        2.07590       15.30978          1              H   0.000
H51      4.85997        0.78742       14.87908          1              H   0.000
H52      7.58524        1.87309       21.39667          1              H   0.000
H53      7.03262        3.32591       21.85024          1              H   0.000
H54      2.56006        3.55540       21.75880          1              H   0.000
H55      2.89519        5.04750       21.28037          1              H   0.000
H56     -4.18962        9.38035       21.18008          1              H   0.000
H57      5.28337        3.63672       11.91156          1              H   0.000
H58      5.58808        2.14286       11.53622          1              H   0.000
H59      6.92008        7.04120       20.29885          1              H   0.000
H60      7.38257        5.61483       19.78969          1              H   0.000
H61      3.02884        4.60177       11.87070          1              H   0.000
H62      4.03781        5.68320       12.44692          1              H   0.000
H63      3.16776        7.06714       20.65628          1              H   0.000
H64     -1.52913        7.46193       14.10330          1              H   0.000
H65     -3.07128        7.23310       13.89825          1              H   0.000
H66      1.91984        8.89995       21.57226          1              H   0.000
H67      7.54001        3.63538       18.11386          1              H   0.000
H68      3.62295        2.87602       15.12431          1              H   0.000
H69      3.37153        3.96558       14.00147          1              H   0.000
H70      6.37543        4.74022       18.08647          1              H   0.000
H71     -0.38216        0.86361       19.42805          1              H   0.000
H72     -0.33855        2.39795       18.96272          1              H   0.000
H73      4.84998        1.12745        9.72566          1              H   0.000
H74      4.26813        0.01214       10.69468          1              H   0.000
H75      0.57258        8.49844       13.89786          1              H   0.000
H76     -0.55390        8.89227       12.84861          1              H   0.000
H77      4.27401        0.01365       19.68585          1              H   0.000
H78     -0.28337        9.48357       20.93735          1              H   0.000
H79      2.17688        3.46812       18.42000          1              H   0.000
H80      3.17011        3.62704       19.68095          1              H   0.000
H81      1.00567        8.37005       18.08296          1              H   0.000
H82      4.43941        1.07477       17.24824          1              H   0.000
H83      3.64428        1.83661       18.38094          1              H   0.000
H84      0.16999        2.23971        9.68147          1              H   0.000
H85      0.82968        3.51806       10.32903          1              H   0.000
H86     -2.84323        5.76068       17.33857          1              H   0.000
H87      1.32524        1.60798       11.51222          1              H   0.000
H88     -2.38942        6.54479       15.97940          1              H   0.000
H89      2.82456        1.15583       11.46058          1              H   0.000
H90     -1.38882        2.89207       11.16956          1              H   0.000
H91      1.61446        9.40984       20.14537          1              H   0.000
H92      8.01125        2.99156       11.43326          1              H   0.000
H93     -4.06606        9.12097       12.75112          1              H   0.000
H94     -4.67281        8.89815       14.17449          1              H   0.000
H95     -4.50752        8.79959       18.84064          1              H   0.000
H96     -2.85865        9.52352       17.65246          1              H   0.000
H97      2.81814        0.03023       21.53247          1              H   0.000
H98      7.31761        0.27699       18.09404          1              H   0.000
H99      3.51755        3.41187        9.37947          1              H   0.000
H100     5.89166        3.97250        9.40536          1              H   0.000
H101     2.48481        7.63649        9.42029          1              H   0.000
H102     4.85382        8.21372        9.48030          1              H   0.000
O1       8.26697        1.54660        8.03551          1              O   0.000
O2       5.51972        1.48256        8.04570          1              O   0.000
O3       2.80944        1.61184        8.04129          1              O   0.000
O4       0.00961        1.67526        8.08984          1              O   0.000
O5      -4.08547        8.60204        8.03750          1              O   0.000
O6      -0.51453        5.36529        8.91991          1              O   0.000
O7      -0.95722        6.73422        8.80922          1              O   0.000
O8       4.77841        5.26932       17.81773          1              O   0.000
O9       0.56231        3.65006       17.94172          1              O   0.000
O10      2.19466        6.15740       16.02604          1              O   0.000
O11      3.79879        7.30887       19.19788          1              O   0.000
O12     -1.85480        8.02235       10.97992          1              O   0.000
O13      0.48698        2.96660       15.30450          1              O   0.000
O14      2.17573        8.05369       14.22174          1              O   0.000
O15      5.64047        5.68775       15.28781          1              O   0.000
O16      6.75163        3.26372       14.47284          1              O   0.000
O17      7.88253        1.84164       17.80009          1              O   0.000
O18     -1.67444        4.12768       14.07309          1              O   0.000
O19      3.57271        9.49682       10.80172          1              O   0.000
O20      0.17090        6.45823       17.91376          1              O   0.000
O21     -0.10941        6.56630       20.58718          1              O   0.000
O22      2.64027        6.94815       21.51977          1              O   0.000
O23      8.69013        0.77851       15.32246          1              O   0.000
O24     -3.62587        8.90426       17.42779          1              O   0.000
O25     -4.41213        8.39095       13.34220          1              O   0.000
O26      4.23600        7.28290       12.63698          1              O   0.000
O27      5.84286        4.47385       22.20236          1              O   0.000
O28      0.29774        0.28651       15.47835          1              O   0.000
O29      1.47734        2.78556       22.48256          1              O   0.000
O30     -0.72977        3.89145       21.39329          1              O   0.000
O31      4.82816        1.56518       15.49483          1              O   0.000
O32      7.83297        2.82065       21.51223          1              O   0.000
O33      3.23758        4.12729       21.20992          1              O   0.000
O34      6.02877        2.98785       11.82079          1              O   0.000
O35      7.25969        6.17032       20.59831          1              O   0.000
O36      3.86372        4.68228       12.36933          1              O   0.000
O37     -2.24968        6.78716       14.24214          1              O   0.000
O38      7.36105        4.60871       18.20525          1              O   0.000
O39      3.03959        3.64673       14.87766          1              O   0.000
O40      7.00963        0.12921       21.10630          1              O   0.000
O41     -0.93726        1.65771       19.22628          1              O   0.000
O42      4.56561        0.97302       10.65699          1              O   0.000
O43     -0.38706        8.80244       13.80664          1              O   0.000
O44     -1.15376        9.14762       20.59241          1              O   0.000
O45      3.13632        3.36427       18.69579          1              O   0.000
O46      1.73994        8.88076       18.48701          1              O   0.000
O47      3.95027        0.91335       18.09492          1              O   0.000
O48      0.27994        2.72854       10.54208          1              O   0.000
O49     -2.34955        6.56578       16.97528          1              O   0.000
O50      1.99929        1.06086       11.98721          1              O   0.000
O51      8.87424        2.69885       11.80222          1              O   0.000
O52     -5.02948        8.77733       19.69945          1              O   0.000
O53      1.90874        0.20641       21.88240          1              O   0.000
O54      1.70655        5.16135        9.95825          1              O   0.000
O55      6.67527        6.37582       10.00820          1              O   0.000
Pd1      5.50230        9.53026       30.00000          1              Pd  0.000
Pd2      5.48103        9.50581        6.92780          1              Pd  0.000
Pd3      1.42071        0.77143        4.52827          1              Pd  0.000
Pd4     -0.00006        1.58841        2.24610          1              Pd  0.000
Pd5     -2.75115        9.53026       30.00000          1              Pd  0.000
Pd6     -2.64634        9.45762        6.92921          1              Pd  0.000
Pd7      4.09932        0.77771        4.50897          1              Pd  0.000
Pd8      2.75109        1.58841        2.24610          1              Pd  0.000
Pd9     -0.00000        9.53026       30.00000          1              Pd  0.000
Pd10     0.05572        9.44435        6.79489          1              Pd  0.000
Pd11     6.91932        0.80348        4.49491          1              Pd  0.000
Pd12     5.50224        1.58841        2.24610          1              Pd  0.000
Pd13     2.75115        9.53026       30.00000          1              Pd  0.000
Pd14     2.74749        9.49965        6.81323          1              Pd  0.000
Pd15     9.62401        0.79280        4.53471          1              Pd  0.000
Pd16     8.25339        1.58841        2.24610          1              Pd  0.000
Pd17     9.62902        2.38257       30.00000          1              Pd  0.000
Pd18    -1.39222        2.52030        6.93297          1              Pd  0.000
Pd19    -0.00762        3.19378        4.54524          1              Pd  0.000
Pd20    -1.37563        3.97097        2.24610          1              Pd  0.000
Pd21     1.37557        2.38257       30.00000          1              Pd  0.000
Pd22     1.41840        2.51758        6.92941          1              Pd  0.000
Pd23     2.78100        3.18791        4.56693          1              Pd  0.000
Pd24     1.37552        3.97097        2.24610          1              Pd  0.000
Pd25     4.12672        2.38257       30.00000          1              Pd  0.000
Pd26     4.16783        2.42199        6.82276          1              Pd  0.000
Pd27     5.51297        3.23714        4.55818          1              Pd  0.000
Pd28     4.12667        3.97097        2.24610          1              Pd  0.000
Pd29     6.87787        2.38257       30.00000          1              Pd  0.000
Pd30     6.89938        2.50121        6.95104          1              Pd  0.000
Pd31     8.25418        3.17458        4.54028          1              Pd  0.000
Pd32     6.87782        3.97097        2.24610          1              Pd  0.000
Pd33     8.25345        4.76513       30.00000          1              Pd  0.000
Pd34    -2.76349        4.80514        6.77041          1              Pd  0.000
Pd35    -1.35046        5.56142        4.45834          1              Pd  0.000
Pd36    -2.75121        6.35354        2.24610          1              Pd  0.000
Pd37    -0.00000        4.76513       30.00000          1              Pd  0.000
Pd38     0.00240        4.83066        6.84037          1              Pd  0.000
Pd39     1.39682        5.57302        4.53062          1              Pd  0.000
Pd40    -0.00006        6.35354        2.24610          1              Pd  0.000
Pd41     2.75115        4.76513       30.00000          1              Pd  0.000
Pd42     2.84797        4.80358        7.07592          1              Pd  0.000
Pd43     4.13575        5.59164        4.57816          1              Pd  0.000
Pd44     2.75109        6.35354        2.24610          1              Pd  0.000
Pd45     5.50230        4.76513       30.00000          1              Pd  0.000
Pd46     5.53312        4.81051        6.93726          1              Pd  0.000
Pd47     6.84620        5.58682        4.51857          1              Pd  0.000
Pd48     5.50224        6.35354        2.24610          1              Pd  0.000
Pd49     6.87787        7.14770       30.00000          1              Pd  0.000
Pd50     6.88900        7.11049        6.74335          1              Pd  0.000
Pd51    -2.71910        7.96321        4.51855          1              Pd  0.000
Pd52    -4.12678        8.73611        2.24610          1              Pd  0.000
Pd53    -1.37558        7.14770       30.00000          1              Pd  0.000
Pd54    -1.29612        7.12888        6.83636          1              Pd  0.000
Pd55     0.02648        7.96060        4.53041          1              Pd  0.000
Pd56    -1.37563        8.73611        2.24610          1              Pd  0.000
Pd57     1.37557        7.14770       30.00000          1              Pd  0.000
Pd58     1.41854        7.15028        6.84982          1              Pd  0.000
Pd59     2.77615        7.98247        4.54831          1              Pd  0.000
Pd60     1.37552        8.73611        2.24610          1              Pd  0.000
Pd61     4.12672        7.14770       30.00000          1              Pd  0.000
Pd62     4.15624        7.19005        7.03494          1              Pd  0.000
Pd63     5.48937        7.96929        4.52935          1              Pd  0.000
Pd64     4.12667        8.73611        2.24610          1              Pd  0.000
end
end

!DATE Mon Jan 01 12:00:00 2000
PBC   11.00460  11.00460  30.00000  90.00000  90.00000 120.00001 (P1)
C1       2.91069        5.39406        9.31639          1              C   0.000
C2       3.94789        4.40210        9.09022          1              C   0.000
C3       3.27436        6.81240        9.15117          1              C   0.000
C4       4.63757        7.19612        9.18889          1              C   0.000
C5       5.34136        4.77589        9.05176          1              C   0.000
C6       5.69011        6.17112        9.43922          1              C   0.000
H1       2.68247        6.47265        5.66964          1              H   0.000
H2       1.33148        4.02872        5.63185          1              H   0.000
H3       0.03064        1.54828        5.28992          1              H   0.000
H4       5.51601        1.61973        5.22341          1              H   0.000
H5      -2.58196        6.33403        5.64410          1              H   0.000
H6       0.56247        5.40764        9.37742          1              H   0.000
H7       4.13627        4.50972       18.00814          1              H   0.000
H8       0.47353        3.39658       16.98049          1              H   0.000
H9      -0.22921        3.44245       14.81861          1              H   0.000
H10      4.11564        6.53625       18.61711          1              H   0.000
H11      3.10783        7.83672       18.72825          1              H   0.000
H12      2.46334        5.22808       15.81430          1              H   0.000
H13     -1.39642        7.46077       10.24807          1              H   0.000
H14     -2.71104        7.92691       10.92667          1              H   0.000
H15      1.38674        3.24586       14.97407          1              H   0.000
H16      0.33484        4.60783       17.99381          1              H   0.000
H17      4.87445        5.40759       16.84406          1              H   0.000
H18      1.50791        6.13897       16.74315          1              H   0.000
H19      2.13716        7.30636       14.94253          1              H   0.000
H20      5.97792        4.80636       14.95717          1              H   0.000
H21      5.10538        6.05975       14.57924          1              H   0.000
H22      3.72886        8.79684       11.49185          1              H   0.000
H23      8.90664        0.78766       11.25255          1              H   0.000
H24      6.52388        3.09150       13.51313          1              H   0.000
H25      7.68516        3.54898       14.49456          1              H   0.000
H26      8.17750        1.63528       16.88174          1              H   0.000
H27      8.73527        1.74529       18.36432          1              H   0.000
H28     -1.84381        5.08114       14.03256          1              H   0.000
H29     -1.76932        3.71134       13.17081          1              H   0.000
H30      2.49739        8.86121       14.69828          1              H   0.000
H31      0.09696        6.48167       18.92628          1              H   0.000
H32     -0.76823        6.51442       17.56597          1              H   0.000
H33     -0.61544        7.42136       20.66763          1              H   0.000
H34      0.74936        6.70873       21.05197          1              H   0.000
H35      3.28656        6.93543       22.25044          1              H   0.000
H36      9.66006        0.53816       15.45265          1              H   0.000
H37      8.65031        1.45976       14.63620          1              H   0.000
H38     -3.19725        7.99972       17.26610          1              H   0.000
H39      5.09844        7.69099       12.91172          1              H   0.000
H40      3.49017        7.60444       13.27523          1              H   0.000
H41      4.94125        4.29056       21.83925          1              H   0.000
H42      6.24878        5.19105       21.64088          1              H   0.000
H43      5.15714        8.22932       19.51847          1              H   0.000
H44     -4.65740        9.47090       16.26561          1              H   0.000
H45      0.48903        1.25404       15.38918          1              H   0.000
H46      0.60883        3.10659       22.11710          1              H   0.000
H47      1.57032        1.80582       22.28427          1              H   0.000
H48     -0.77549        4.85074       21.19402          1              H   0.000
H49     -1.65320        3.50220       21.37988          1              H   0.000
H50      5.63935        2.06354       15.29145          1              H   0.000
H51      4.83343        0.77869       14.86102          1              H   0.000
H52      7.58647        1.87203       21.39636          1              H   0.000
H53      7.03517        3.32504       21.85045          1              H   0.000
H54      2.56051        3.55175       21.76814          1              H   0.000
H55      2.89495        5.04148       21.28457          1              H   0.000
H56     -4.18779        9.37999       21.18557          1              H   0.000
H57      5.29278        3.66021       11.90975          1              H   0.000
H58      5.58088        2.16594       11.52161          1              H   0.000
H59      6.92146        7.04034       20.30172          1              H   0.000
H60      7.38325        5.61295       19.79349          1              H   0.000
H61      3.04477        4.61873       11.81436          1              H   0.000
H62      4.02536        5.69769       12.44043          1              H   0.000
H63      3.16963        7.06279       20.65855          1              H   0.000
H64     -1.54384        7.43003       14.11949          1              H   0.000
H65     -3.08808        7.19523       13.91915          1              H   0.000
H66      1.92039        8.90056       21.57617          1              H   0.000
H67      7.54156        3.62971       18.12219          1              H   0.000
H68      3.61125        2.88185       15.08822          1              H   0.000
H69      3.35354        3.97315       13.96468          1              H   0.000
H70      6.37614        4.73423       18.09384          1              H   0.000
H71     -0.37790        0.86207       19.43189          1              H   0.000
H72     -0.33270        2.39544       18.96222          1              H   0.000
H73      4.85977        1.16400        9.70560          1              H   0.000
H74      4.32248        0.05493       10.70038          1              H   0.000
H75      0.54831        8.47358       13.90166          1              H   0.000
H76     -0.59204        8.80174       12.84296          1              H   0.000
H77      4.27539        0.01011       19.68421          1              H   0.000
H78     -0.28197        9.48344       20.93581          1              H   0.000
H79      2.17880        3.46281       18.42460          1              H   0.000
H80      3.17118        3.61860       19.68635          1              H   0.000
H81      1.01101        8.36572       18.08829          1              H   0.000
H82      4.42955        1.07060       17.23550          1              H   0.000
H83      3.64597        1.83209       18.37725          1              H   0.000
H84      0.16308        2.22623        9.68266          1              H   0.000
H85      0.86805        3.46125       10.35502          1              H   0.000
H86     -2.84113        5.75169       17.35126          1              H   0.000
H87      1.27503        1.52155       11.47714          1              H   0.000
H88     -2.39020        6.52662       15.98752          1              H   0.000
H89      2.78057        1.09600       11.41044          1              H   0.000
H90     -1.40479        2.86655       11.18297          1              H   0.000
H91      1.61801        9.40718       20.14783          1              H   0.000
H92      7.99699        2.96510       11.45955          1              H   0.000
H93     -4.08702        9.04786       12.75476          1              H   0.000
H94     -4.68001        8.87006       14.19419          1              H   0.000
H95     -4.50531        8.79597       18.84595          1              H   0.000
H96     -2.85887        9.51582       17.65411          1              H   0.000
H97      2.82017        0.03120       21.53552          1              H   0.000
H98      7.32434        0.27116       18.09913          1              H   0.000
H99      3.69655        3.37554        9.36817          1              H   0.000
H100     6.05454        4.01928        9.39736          1              H   0.000
H101     2.52188        7.56156        9.41868          1              H   0.000
H102     4.86935        8.22104        9.49082          1              H   0.000
O1       8.28418        1.54581        8.03668          1              O   0.000
O2       5.54006        1.48887        8.03615          1              O   0.000
O3       2.82989        1.62004        8.03680          1              O   0.000
O4       0.02851        1.67571        8.09241          1              O   0.000
O5      -4.06001        8.61482        8.03222          1              O   0.000
O6      -0.40480        5.41228        8.92633          1              O   0.000
O7      -0.71054        6.82163        8.80069          1              O   0.000
O8       4.78233        5.26159       17.82693          1              O   0.000
O9       0.56695        3.64442       17.94434          1              O   0.000
O10      2.21082        6.15055       16.04608          1              O   0.000
O11      3.80430        7.30215       19.20252          1              O   0.000
O12     -1.73944        8.03224       10.98248          1              O   0.000
O13      0.48892        2.95564       15.31077          1              O   0.000
O14      2.15319        8.04005       14.23840          1              O   0.000
O15      5.63835        5.67737       15.29872          1              O   0.000
O16      6.73196        3.25229       14.47665          1              O   0.000
O17      7.88623        1.83621       17.80511          1              O   0.000
O18     -1.68573        4.09290       14.08889          1              O   0.000
O19      3.49625        9.45233       10.79615          1              O   0.000
O20      0.17276        6.44729       17.92052          1              O   0.000
O21     -0.10799        6.56411       20.59207          1              O   0.000
O22      2.64053        6.94550       21.52149          1              O   0.000
O23      8.68238        0.76884       15.32384          1              O   0.000
O24     -3.62567        8.89477       17.43283          1              O   0.000
O25     -4.42865        8.33976       13.37360          1              O   0.000
O26      4.20861        7.29044       12.64191          1              O   0.000
O27      5.84439        4.47334       22.20530          1              O   0.000
O28      0.29249        0.27581       15.48737          1              O   0.000
O29      1.47555        2.78428       22.49743          1              O   0.000
O30     -0.72754        3.88922       21.39854          1              O   0.000
O31      4.80563        1.55722       15.47538          1              O   0.000
O32      7.83433        2.81984       21.50984          1              O   0.000
O33      3.23695        4.12097       21.21614          1              O   0.000
O34      6.03100        3.00219       11.82330          1              O   0.000
O35      7.26068        6.16945       20.60147          1              O   0.000
O36      3.85912        4.69585       12.34772          1              O   0.000
O37     -2.26104        6.75009       14.25258          1              O   0.000
O38      7.36209        4.60296       18.21248          1              O   0.000
O39      3.02526        3.65043       14.84152          1              O   0.000
O40      7.01100        0.12884       21.10800          1              O   0.000
O41     -0.93199        1.65683       19.22970          1              O   0.000
O42      4.56100        1.02965       10.63601          1              O   0.000
O43     -0.41191        8.77142       13.80329          1              O   0.000
O44     -1.15265        9.14716       20.59186          1              O   0.000
O45      3.13816        3.35803       18.70084          1              O   0.000
O46      1.74674        8.87458       18.49172          1              O   0.000
O47      3.95017        0.90945       18.08786          1              O   0.000
O48      0.26972        2.70400       10.55031          1              O   0.000
O49     -2.34752        6.55516       16.98332          1              O   0.000
O50      1.94860        0.93992       11.90956          1              O   0.000
O51      8.86261        2.66278       11.81604          1              O   0.000
O52     -5.02788        8.77639       19.70455          1              O   0.000
O53      1.91129        0.20617       21.88722          1              O   0.000
O54      1.81788        5.06390        9.93699          1              O   0.000
O55      6.75216        6.44127       10.01415          1              O   0.000
Pd1      5.50230        9.53026       30.00000          1              Pd  0.000
Pd2      5.50016        9.51126        6.92489          1              Pd  0.000
Pd3      1.42961        0.77493        4.52802          1              Pd  0.000
Pd4     -0.00006        1.58841        2.24610          1              Pd  0.000
Pd5     -2.75115        9.53026       30.00000          1              Pd  0.000
Pd6     -2.62724        9.46953        6.92101          1              Pd  0.000
Pd7      4.10849        0.78057        4.50527          1              Pd  0.000
Pd8      2.75109        1.58841        2.24610          1              Pd  0.000
Pd9     -0.00000        9.53026       30.00000          1              Pd  0.000
Pd10     0.07577        9.45097        6.78490          1              Pd  0.000
Pd11     6.93133        0.80568        4.49372          1              Pd  0.000
Pd12     5.50224        1.58841        2.24610          1              Pd  0.000
Pd13     2.75115        9.53026       30.00000          1              Pd  0.000
Pd14     2.76735        9.49885        6.81601          1              Pd  0.000
Pd15     9.63347        0.79605        4.53581          1              Pd  0.000
Pd16     8.25339        1.58841        2.24610          1              Pd  0.000
Pd17     9.62902        2.38257       30.00000          1              Pd  0.000
Pd18    -1.37359        2.52593        6.94177          1              Pd  0.000
Pd19     0.00092        3.19905        4.54826          1              Pd  0.000
Pd20    -1.37563        3.97097        2.24610          1              Pd  0.000
Pd21     1.37557        2.38257       30.00000          1              Pd  0.000
Pd22     1.43492        2.53048        6.93694          1              Pd  0.000
Pd23     2.79110        3.19245        4.56760          1              Pd  0.000
Pd24     1.37552        3.97097        2.24610          1              Pd  0.000
Pd25     4.12672        2.38257       30.00000          1              Pd  0.000
Pd26     4.18687        2.42792        6.81450          1              Pd  0.000
Pd27     5.52444        3.24127        4.55257          1              Pd  0.000
Pd28     4.12667        3.97097        2.24610          1              Pd  0.000
Pd29     6.87787        2.38257       30.00000          1              Pd  0.000
Pd30     6.92301        2.50136        6.94265          1              Pd  0.000
Pd31     8.26547        3.17889        4.54117          1              Pd  0.000
Pd32     6.87782        3.97097        2.24610          1              Pd  0.000
Pd33     8.25345        4.76513       30.00000          1              Pd  0.000
Pd34    -2.73750        4.81044        6.77511          1              Pd  0.000
Pd35    -1.34139        5.56555        4.46100          1              Pd  0.000
Pd36    -2.75121        6.35354        2.24610          1              Pd  0.000
Pd37    -0.00000        4.76513       30.00000          1              Pd  0.000
Pd38     0.02028        4.83413        6.83810          1              Pd  0.000
Pd39     1.40695        5.57611        4.52996          1              Pd  0.000
Pd40    -0.00006        6.35354        2.24610          1              Pd  0.000
Pd41     2.75115        4.76513       30.00000          1              Pd  0.000
Pd42     2.87770        4.80978        7.08485          1              Pd  0.000
Pd43     4.14594        5.59458        4.57921          1              Pd  0.000
Pd44     2.75109        6.35354        2.24610          1              Pd  0.000
Pd45     5.50230        4.76513       30.00000          1              Pd  0.000
Pd46     5.56609        4.81429        6.92726          1              Pd  0.000
Pd47     6.85916        5.59111        4.52025          1              Pd  0.000
Pd48     5.50224        6.35354        2.24610          1              Pd  0.000
Pd49     6.87787        7.14770       30.00000          1              Pd  0.000
Pd50    -4.09398        7.11747        6.74468          1              Pd  0.000
Pd51    -2.70759        7.96491        4.52036          1              Pd  0.000
Pd52    -4.12678        8.73611        2.24610          1              Pd  0.000
Pd53    -1.37558        7.14770       30.00000          1              Pd  0.000
Pd54    -1.27866        7.13867        6.84600          1              Pd  0.000
Pd55     0.03942        7.96319        4.52660          1              Pd  0.000
Pd56    -1.37563        8.73611        2.24610          1              Pd  0.000
Pd57     1.37557        7.14770       30.00000          1              Pd  0.000
Pd58     1.43720        7.15115        6.85863          1              Pd  0.000
Pd59     2.78684        7.98309        4.55075          1              Pd  0.000
Pd60     1.37552        8.73611        2.24610          1              Pd  0.000
Pd61     4.12672        7.14770       30.00000          1              Pd  0.000
Pd62     4.18184        7.19178        7.03984          1              Pd  0.000
Pd63     5.49859        7.97148        4.53211          1              Pd  0.000
Pd64     4.12667        8.73611        2.24610          1              Pd  0.000
end
end

!DATE Mon Jan 01 12:00:00 2000
PBC   11.00460  11.00460  30.00000  90.00000  90.00000 120.00001 (P1)
C1       2.99646        5.38108        9.23102          1              C   0.000
C2       4.04360        4.40416        9.11769          1              C   0.000
C3       3.34201        6.80089        9.13019          1              C   0.000
C4       4.70036        7.20241        9.17223          1              C   0.000
C5       5.42662        4.79124        9.06696          1              C   0.000
C6       5.76332        6.19371        9.43214          1              C   0.000
H1       2.72564        6.47311        5.65034          1              H   0.000
H2       1.40516        4.00100        5.57852          1              H   0.000
H3       0.03457        1.55697        5.28458          1              H   0.000
H4       5.51945        1.62530        5.22517          1              H   0.000
H5      -2.58956        6.33277        5.64503          1              H   0.000
H6       0.95564        5.37187        9.45106          1              H   0.000
H7       4.14689        4.50890       18.00444          1              H   0.000
H8       0.47558        3.39948       16.96639          1              H   0.000
H9      -0.21089        3.46741       14.79393          1              H   0.000
H10      4.11975        6.53961       18.60860          1              H   0.000
H11      3.11025        7.83741       18.72958          1              H   0.000
H12      2.46948        5.22613       15.81920          1              H   0.000
H13     -1.41595        7.43159       10.26237          1              H   0.000
H14     -2.75181        7.91358       10.86956          1              H   0.000
H15      1.39999        3.24867       14.96889          1              H   0.000
H16      0.33540        4.60649       17.98354          1              H   0.000
H17      4.89146        5.38980       16.83417          1              H   0.000
H18      1.50797        6.14208       16.73656          1              H   0.000
H19      2.13757        7.29709       14.92142          1              H   0.000
H20      6.03095        4.75839       14.95433          1              H   0.000
H21      5.16748        6.01075       14.55327          1              H   0.000
H22      3.83378        8.81641       11.49230          1              H   0.000
H23      9.00609        0.80787       11.26245          1              H   0.000
H24      6.58596        3.05058       13.51114          1              H   0.000
H25      7.75546        3.55388       14.46439          1              H   0.000
H26      8.16787        1.62944       16.92505          1              H   0.000
H27      8.72867        1.75633       18.40223          1              H   0.000
H28     -1.81796        5.12884       14.00362          1              H   0.000
H29     -1.74248        3.75570       13.13937          1              H   0.000
H30      2.49895        8.85101       14.70100          1              H   0.000
H31      0.10054        6.48115       18.92403          1              H   0.000
H32     -0.76327        6.52640       17.56329          1              H   0.000
H33     -0.61359        7.42177       20.66584          1              H   0.000
H34      0.75110        6.70875       21.04995          1              H   0.000
H35      3.29375        6.92618       22.24908          1              H   0.000
H36      9.63164        0.54953       15.46355          1              H   0.000
H37      8.54993        1.46042       14.71322          1              H   0.000
H38     -3.20792        8.02220       17.25154          1              H   0.000
H39      5.12045        7.68413       12.91979          1              H   0.000
H40      3.50933        7.59915       13.26868          1              H   0.000
H41      4.93865        4.29508       21.83940          1              H   0.000
H42      6.24423        5.19812       21.64286          1              H   0.000
H43      5.16044        8.23100       19.51443          1              H   0.000
H44     -4.67898        9.49483       16.24921          1              H   0.000
H45      0.46929        1.27105       15.36377          1              H   0.000
H46      0.60741        3.10667       22.12291          1              H   0.000
H47      1.57089        1.80642       22.28376          1              H   0.000
H48     -0.77542        4.85366       21.19857          1              H   0.000
H49     -1.65517        3.50630       21.37135          1              H   0.000
H50      5.67484        2.05800       15.31792          1              H   0.000
H51      4.85980        0.78568       14.87660          1              H   0.000
H52      7.58092        1.88125       21.39007          1              H   0.000
H53      7.02961        3.33671       21.83110          1              H   0.000
H54      2.55735        3.55033       21.76599          1              H   0.000
H55      2.89252        5.04035       21.28231          1              H   0.000
H56     -4.18706        9.38186       21.18449          1              H   0.000
H57      5.30687        3.64071       11.92520          1              H   0.000
H58      5.58671        2.14759       11.52671          1              H   0.000
H59      6.92657        7.04613       20.30269          1              H   0.000
H60      7.39032        5.61928       19.79570          1              H   0.000
H61      3.07014        4.60531       11.82347          1              H   0.000
H62      4.04747        5.69301       12.44134          1              H   0.000
H63      3.17469        7.06012       20.65907          1              H   0.000
H64     -1.53023        7.46402       14.10889          1              H   0.000
H65     -3.07447        7.22443       13.91404          1              H   0.000
H66      1.92024        8.89941       21.59859          1              H   0.000
H67      7.55894        3.64687       18.13781          1              H   0.000
H68      3.63665        2.88010       15.10811          1              H   0.000
H69      3.37755        3.96969       13.98495          1              H   0.000
H70      6.39402        4.74747       18.09480          1              H   0.000
H71     -0.37171        0.86686       19.43964          1              H   0.000
H72     -0.32408        2.39713       18.95982          1              H   0.000
H73      4.86314        1.15258        9.70616          1              H   0.000
H74      4.29534        0.04147       10.68274          1              H   0.000
H75      0.56413        8.49099       13.89745          1              H   0.000
H76     -0.56866        8.87671       12.84862          1              H   0.000
H77      4.27624        0.01339       19.68775          1              H   0.000
H78     -0.28490        9.48299       20.94356          1              H   0.000
H79      2.18319        3.46728       18.41813          1              H   0.000
H80      3.17026        3.62373       19.68516          1              H   0.000
H81      1.01136        8.36843       18.10218          1              H   0.000
H82      4.43764        1.07280       17.24833          1              H   0.000
H83      3.64596        1.83670       18.38181          1              H   0.000
H84      0.14282        2.21235        9.66786          1              H   0.000
H85      0.86460        3.43070       10.33730          1              H   0.000
H86     -2.83196        5.77645       17.34508          1              H   0.000
H87      1.26051        1.51487       11.47294          1              H   0.000
H88     -2.38022        6.55204       15.98223          1              H   0.000
H89      2.76845        1.09761       11.40936          1              H   0.000
H90     -1.40509        2.88387       11.16214          1              H   0.000
H91      1.61637        9.40258       20.17043          1              H   0.000
H92      7.99702        2.96259       11.45071          1              H   0.000
H93     -4.08411        9.05099       12.75562          1              H   0.000
H94     -4.68520        8.88230       14.19334          1              H   0.000
H95     -4.50831        8.80601       18.83861          1              H   0.000
H96      2.63128        0.00396       17.64419          1              H   0.000
H97      2.81987        0.03052       21.53709          1              H   0.000
H98      7.31847        0.27585       18.12869          1              H   0.000
H99      3.79029        3.37642        9.38588          1              H   0.000
H100     6.15153        4.04282        9.40245          1              H   0.000
H101     2.57890        7.53711        9.40110          1              H   0.000
H102     4.91560        8.22907        9.47913          1              H   0.000
O1       8.29512        1.56444        8.03554          1              O   0.000
O2       5.54600        1.50496        8.04032          1              O   0.000
O3       2.82912        1.65152        8.03592          1              O   0.000
O4       0.03503        1.69846        8.08023          1              O   0.000
O5      -4.04270        8.63702        8.03173          1              O   0.000
O6      -0.29557        5.42506        8.84110          1              O   0.000
O7      -0.70452        6.77695        8.78598          1              O   0.000
O8       4.79217        5.26008       17.81750          1              O   0.000
O9       0.56965        3.64378       17.93076          1              O   0.000
O10      2.20546        6.14927       16.03399          1              O   0.000
O11      3.80911        7.30133       19.19822          1              O   0.000
O12     -1.78276        8.03067       10.95721          1              O   0.000
O13      0.49455        2.96675       15.29085          1              O   0.000
O14      2.16104        8.03649       14.22314          1              O   0.000
O15      5.68422        5.62943       15.28510          1              O   0.000
O16      6.81864        3.20327       14.46991          1              O   0.000
O17      7.87843        1.84831       17.84494          1              O   0.000
O18     -1.64898        4.14152       14.05465          1              O   0.000
O19      3.64691        9.48503       10.79565          1              O   0.000
O20      0.17676        6.44916       17.91825          1              O   0.000
O21     -0.10603        6.56487       20.58964          1              O   0.000
O22      2.64629        6.94224       21.52143          1              O   0.000
O23      8.64328        0.74727       15.37278          1              O   0.000
O24     -3.63824        8.91638       17.41685          1              O   0.000
O25     -4.42154        8.34554       13.38007          1              O   0.000
O26      4.23241        7.28248       12.64277          1              O   0.000
O27      5.83963        4.48156       22.20821          1              O   0.000
O28      0.26968        0.29361       15.46991          1              O   0.000
O29      1.47593        2.78452       22.49853          1              O   0.000
O30     -0.72981        3.89293       21.40725          1              O   0.000
O31      4.83318        1.56460       15.49138          1              O   0.000
O32      7.82046        2.83463       21.46704          1              O   0.000
O33      3.23361        4.11961       21.21258          1              O   0.000
O34      6.04172        2.97992       11.83012          1              O   0.000
O35      7.26128        6.17409       20.60413          1              O   0.000
O36      3.88357        4.68931       12.35575          1              O   0.000
O37     -2.24447        6.78234       14.24578          1              O   0.000
O38      7.38053        4.62197       18.21342          1              O   0.000
O39      3.04772        3.64628       14.86018          1              O   0.000
O40      7.00856        0.12584       21.12986          1              O   0.000
O41     -0.92357        1.66441       19.24215          1              O   0.000
O42      4.55883        1.01149       10.63398          1              O   0.000
O43     -0.39348        8.80255       13.80672          1              O   0.000
O44     -1.15242        9.14579       20.59354          1              O   0.000
O45      3.14108        3.36371       18.69831          1              O   0.000
O46      1.74472        8.87562       18.51206          1              O   0.000
O47      3.94678        0.91229       18.09369          1              O   0.000
O48      0.25732        2.68685       10.53798          1              O   0.000
O49     -2.34371        6.58344       16.97781          1              O   0.000
O50      1.94145        0.95227       11.91914          1              O   0.000
O51      8.87121        2.68681       11.80710          1              O   0.000
O52     -5.02575        8.77982       19.69992          1              O   0.000
O53      1.91083        0.20707       21.88726          1              O   0.000
O54      1.87704        5.01638        9.88981          1              O   0.000
O55      6.82322        6.47846       10.00572          1              O   0.000
Pd1      5.50230        9.53026       30.00000          1              Pd  0.000
Pd2     -5.49649        9.52545        6.92974          1              Pd  0.000
Pd3      1.43258        0.78357        4.52690          1              Pd  0.000
Pd4     -0.00006        1.58841        2.24610          1              Pd  0.000
Pd5     -2.75115        9.53026       30.00000          1              Pd  0.000
Pd6     -2.61519        9.49214        6.92406          1              Pd  0.000
Pd7      4.11315        0.78615        4.50802          1              Pd  0.000
Pd8      2.75109        1.58841        2.24610          1              Pd  0.000
Pd9     -0.00000        9.53026       30.00000          1              Pd  0.000
Pd10     0.08251        9.46432        6.79062          1              Pd  0.000
Pd11     6.93455        0.81023        4.49400          1              Pd  0.000
Pd12     5.50224        1.58841        2.24610          1              Pd  0.000
Pd13     2.75115        9.53026       30.00000          1              Pd  0.000
Pd14     2.77477        9.51355        6.81706          1              Pd  0.000
Pd15     9.63818        0.80413        4.53231          1              Pd  0.000
Pd16     8.25339        1.58841        2.24610          1              Pd  0.000
Pd17     9.62902        2.38257       30.00000          1              Pd  0.000
Pd18    -1.36863        2.53483        6.92049          1              Pd  0.000
Pd19     0.00235        3.21442        4.55740          1              Pd  0.000
Pd20    -1.37563        3.97097        2.24610          1              Pd  0.000
Pd21     1.37557        2.38257       30.00000          1              Pd  0.000
Pd22     1.43763        2.55083        6.91967          1              Pd  0.000
Pd23     2.80056        3.19843        4.56127          1              Pd  0.000
Pd24     1.37552        3.97097        2.24610          1              Pd  0.000
Pd25     4.12672        2.38257       30.00000          1              Pd  0.000
Pd26     4.19343        2.44585        6.81636          1              Pd  0.000
Pd27     5.52989        3.24685        4.55243          1              Pd  0.000
Pd28     4.12667        3.97097        2.24610          1              Pd  0.000
Pd29     6.87787        2.38257       30.00000          1              Pd  0.000
Pd30     6.92841        2.50976        6.93896          1              Pd  0.000
Pd31     8.26754        3.18638        4.54002          1              Pd  0.000
Pd32     6.87782        3.97097        2.24610          1              Pd  0.000
Pd33     8.25345        4.76513       30.00000          1              Pd  0.000
Pd34    -2.72978        4.82317        6.78191          1              Pd  0.000
Pd35    -1.34197        5.57252        4.46078          1              Pd  0.000
Pd36    -2.75121        6.35354        2.24610          1              Pd  0.000
Pd37    -0.00000        4.76513       30.00000          1              Pd  0.000
Pd38     0.01816        4.86283        6.84997          1              Pd  0.000
Pd39     1.40547        5.58577        4.52916          1              Pd  0.000
Pd40    -0.00006        6.35354        2.24610          1              Pd  0.000
Pd41     2.75115        4.76513       30.00000          1              Pd  0.000
Pd42     2.87591        4.83895        7.07220          1              Pd  0.000
Pd43     4.15232        5.60035        4.57380          1              Pd  0.000
Pd44     2.75109        6.35354        2.24610          1              Pd  0.000
Pd45     5.50230        4.76513       30.00000          1              Pd  0.000
Pd46     5.57909        4.82429        6.92479          1              Pd  0.000
Pd47     6.86459        5.59795        4.52033          1              Pd  0.000
Pd48     5.50224        6.35354        2.24610          1              Pd  0.000
Pd49     6.87787        7.14770       30.00000          1              Pd  0.000
Pd50    -4.08197        7.13577        6.74381          1              Pd  0.000
Pd51    -2.70622        7.97392        4.51767          1              Pd  0.000
Pd52    -4.12678        8.73611        2.24610          1              Pd  0.000
Pd53    -1.37558        7.14770       30.00000          1              Pd  0.000
Pd54    -1.27469        7.15584        6.84838          1              Pd  0.000
Pd55     0.03782        7.97119        4.52313          1              Pd  0.000
Pd56    -1.37563        8.73611        2.24610          1              Pd  0.000
Pd57     1.37557        7.14770       30.00000          1              Pd  0.000
Pd58     1.44748        7.17183        6.82908          1              Pd  0.000
Pd59     2.79471        7.99317        4.54224          1              Pd  0.000
Pd60     1.37552        8.73611        2.24610          1              Pd  0.000
Pd61     4.12672        7.14770       30.00000          1              Pd  0.000
Pd62     4.19864        7.21001        7.02373          1              Pd  0.000
Pd63     5.50518        7.97891        4.52960          1              Pd  0.000
Pd64     4.12667        8.73611        2.24610          1              Pd  0.000
end
end
