# Supplementary material for: Intentional Formation of Persistent Surface Redox Mediators by Adsorption of Polyconjugated Carbonyl Complexes to Pd Nanoparticles
Source: J Am Chem Soc. 2025 Apr 4;147(20):16885–900. doi: 10.1021/jacs.4c15874 (PMC12100725; doi:10.1021/jacs.4c15874)
Supplement: Supplementary file 2 [file ja4c15874_si_002.zip › Structures/Heterogeneous/Surface_Reactions/Quinones/BQ/FirstProtonElectronTransfer/DirectSurfaceHydrogenationofMediator/P.res]

TITL CONTCAR
CELL 0.0000 11.0046 11.0046 30.0000 90.0000 90.0000 120.0000
LATT -1
SFAC C H O Pd
 C    1    0.55461    0.56463    0.30770    1.00000    0.00000
 C    1    0.59851    0.46212    0.30392    1.00000    0.00000
 C    1    0.66050    0.71361    0.30434    1.00000    0.00000
 C    1    0.80500    0.75574    0.30574    1.00000    0.00000
 C    1    0.74449    0.50274    0.30223    1.00000    0.00000
 C    1    0.84867    0.64990    0.31440    1.00000    0.00000
 H    2    0.58729    0.67922    0.18834    1.00000    0.00000
 H    2    0.33760    0.41982    0.18595    1.00000    0.00000
 H    2    0.08483    0.16337    0.17615    1.00000    0.00000
 H    2    0.58683    0.17054    0.17417    1.00000    0.00000
 H    2    0.09693    0.66449    0.18817    1.00000    0.00000
 H    2    0.36867    0.56366    0.31504    1.00000    0.00000
 H    2    0.61339    0.47311    0.60015    1.00000    0.00000
 H    2    0.22157    0.35670    0.56555    1.00000    0.00000
 H    2    0.16275    0.36383    0.49313    1.00000    0.00000
 H    2    0.71746    0.68619    0.62029    1.00000    0.00000
 H    2    0.69382    0.82237    0.62432    1.00000    0.00000
 H    2    0.49859    0.54837    0.52731    1.00000    0.00000
 H    2    0.26123    0.77979    0.34208    1.00000    0.00000
 H    2    0.16512    0.83036    0.36232    1.00000    0.00000
 H    2    0.29766    0.34088    0.49896    1.00000    0.00000
 H    2    0.27216    0.48335    0.59945    1.00000    0.00000
 H    2    0.72727    0.56555    0.56114    1.00000    0.00000
 H    2    0.45927    0.64448    0.55789    1.00000    0.00000
 H    2    0.57708    0.76568    0.49738    1.00000    0.00000
 H    2    0.79769    0.49929    0.49848    1.00000    0.00000
 H    2    0.78493    0.63070    0.48511    1.00000    0.00000
 H    2    0.81093    0.92510    0.38308    1.00000    0.00000
 H    2    0.86078    0.08477    0.37541    1.00000    0.00000
 H    2    0.75852    0.32009    0.45037    1.00000    0.00000
 H    2    0.89120    0.37290    0.48215    1.00000    0.00000
 H    2    0.82771    0.17098    0.56417    1.00000    0.00000
 H    2    0.88533    0.18429    0.61341    1.00000    0.00000
 H    2    0.10388    0.53816    0.46679    1.00000    0.00000
 H    2    0.03870    0.39408    0.43798    1.00000    0.00000
 H    2    0.69145    0.92873    0.49003    1.00000    0.00000
 H    2    0.34917    0.68006    0.63080    1.00000    0.00000
 H    2    0.27304    0.68481    0.58544    1.00000    0.00000
 H    2    0.33362    0.77876    0.68886    1.00000    0.00000
 H    2    0.42022    0.70394    0.70167    1.00000    0.00000
 H    2    0.66269    0.72676    0.74164    1.00000    0.00000
 H    2    0.90407    0.05766    0.51545    1.00000    0.00000
 H    2    0.85356    0.15324    0.49044    1.00000    0.00000
 H    2    0.12937    0.84176    0.57505    1.00000    0.00000
 H    2    0.86844    0.80629    0.43066    1.00000    0.00000
 H    2    0.71758    0.79737    0.44229    1.00000    0.00000
 H    2    0.67412    0.45068    0.72798    1.00000    0.00000
 H    2    0.84014    0.54543    0.72143    1.00000    0.00000
 H    2    0.90077    0.86367    0.65048    1.00000    0.00000
 H    2    0.07296    0.99628    0.54164    1.00000    0.00000
 H    2    0.10933    0.13337    0.51213    1.00000    0.00000
 H    2    0.21819    0.32598    0.73743    1.00000    0.00000
 H    2    0.23752    0.18955    0.74279    1.00000    0.00000
 H    2    0.18418    0.50929    0.70662    1.00000    0.00000
 H    2    0.03355    0.36791    0.71238    1.00000    0.00000
 H    2    0.62365    0.21594    0.51060    1.00000    0.00000
 H    2    0.48284    0.08244    0.49589    1.00000    0.00000
 H    2    0.78759    0.19740    0.71300    1.00000    0.00000
 H    2    0.81385    0.35012    0.72770    1.00000    0.00000
 H    2    0.41866    0.37253    0.72553    1.00000    0.00000
 H    2    0.52729    0.52888    0.70941    1.00000    0.00000
 H    2    0.11173    0.98443    0.70615    1.00000    0.00000
 H    2    0.67325    0.38202    0.39751    1.00000    0.00000
 H    2    0.62034    0.22534    0.38422    1.00000    0.00000
 H    2    0.99910    0.73934    0.67676    1.00000    0.00000
 H    2    0.96638    0.58963    0.65986    1.00000    0.00000
 H    2    0.52060    0.48323    0.39412    1.00000    0.00000
 H    2    0.66648    0.59736    0.41471    1.00000    0.00000
 H    2    0.65889    0.74081    0.68864    1.00000    0.00000
 H    2    0.25254    0.78319    0.47030    1.00000    0.00000
 H    2    0.09965    0.75805    0.46380    1.00000    0.00000
 H    2    0.64140    0.93380    0.71995    1.00000    0.00000
 H    2    0.87822    0.38266    0.60459    1.00000    0.00000
 H    2    0.48157    0.30221    0.50360    1.00000    0.00000
 H    2    0.51519    0.41653    0.46616    1.00000    0.00000
 H    2    0.83011    0.49815    0.60316    1.00000    0.00000
 H    2    0.01170    0.09096    0.64799    1.00000    0.00000
 H    2    0.09631    0.25153    0.63199    1.00000    0.00000
 H    2    0.50239    0.12094    0.32354    1.00000    0.00000
 H    2    0.39250    0.00435    0.35609    1.00000    0.00000
 H    2    0.49674    0.89095    0.46325    1.00000    0.00000
 H    2    0.41404    0.93142    0.42829    1.00000    0.00000
 H    2    0.38929    0.00140    0.65626    1.00000    0.00000
 H    2    0.47163    0.99504    0.69812    1.00000    0.00000
 H    2    0.38030    0.36382    0.61394    1.00000    0.00000
 H    2    0.47820    0.38023    0.65617    1.00000    0.00000
 H    2    0.53095    0.87809    0.60341    1.00000    0.00000
 H    2    0.45954    0.11257    0.57494    1.00000    0.00000
 H    2    0.42767    0.19272    0.61273    1.00000    0.00000
 H    2    0.12905    0.23214    0.32226    1.00000    0.00000
 H    2    0.25856    0.35998    0.34458    1.00000    0.00000
 H    2    0.04572    0.60612    0.57817    1.00000    0.00000
 H    2    0.19402    0.15895    0.38243    1.00000    0.00000
 H    2    0.12746    0.68750    0.53274    1.00000    0.00000
 H    2    0.30916    0.11517    0.38031    1.00000    0.00000
 H    2    0.02362    0.30260    0.37207    1.00000    0.00000
 H    2    0.64018    0.98660    0.67235    1.00000    0.00000
 H    2    0.88213    0.31086    0.38169    1.00000    0.00000
 H    2    0.10373    0.94971    0.42519    1.00000    0.00000
 H    2    0.04026    0.93201    0.47311    1.00000    0.00000
 H    2    0.05233    0.92401    0.62795    1.00000    0.00000
 H    2    0.23932    0.00042    0.58814    1.00000    0.00000
 H    2    0.25785    0.00320    0.71790    1.00000    0.00000
 H    2    0.67951    0.02894    0.60429    1.00000    0.00000
 H    2    0.52157    0.35428    0.31286    1.00000    0.00000
 H    2    0.77110    0.42421    0.31341    1.00000    0.00000
 H    2    0.62978    0.79086    0.31337    1.00000    0.00000
 H    2    0.87842    0.86347    0.31597    1.00000    0.00000
 O    3    0.83586    0.16416    0.26785    1.00000    0.00000
 O    3    0.58293    0.15791    0.26801    1.00000    0.00000
 O    3    0.34373    0.17329    0.26786    1.00000    0.00000
 O    3    0.09229    0.17822    0.26934    1.00000    0.00000
 O    3    0.08577    0.90627    0.26772    1.00000    0.00000
 O    3    0.25776    0.56925    0.29470    1.00000    0.00000
 O    3    0.29153    0.71110    0.29287    1.00000    0.00000
 O    3    0.71144    0.55193    0.59392    1.00000    0.00000
 O    3    0.24293    0.38234    0.59769    1.00000    0.00000
 O    3    0.52303    0.64524    0.53447    1.00000    0.00000
 O    3    0.72920    0.76612    0.63994    1.00000    0.00000
 O    3    0.25932    0.84265    0.36524    1.00000    0.00000
 O    3    0.20059    0.31130    0.50969    1.00000    0.00000
 O    3    0.61801    0.84326    0.47410    1.00000    0.00000
 O    3    0.81188    0.59069    0.50950    1.00000    0.00000
 O    3    0.78768    0.33612    0.48233    1.00000    0.00000
 O    3    0.81289    0.19394    0.59483    1.00000    0.00000
 O    3    0.06744    0.43456    0.46849    1.00000    0.00000
 O    3    0.82903    0.99525    0.35986    1.00000    0.00000
 O    3    0.35441    0.67670    0.59728    1.00000    0.00000
 O    3    0.33479    0.68884    0.68632    1.00000    0.00000
 O    3    0.60469    0.72844    0.71738    1.00000    0.00000
 O    3    0.82463    0.07841    0.51243    1.00000    0.00000
 O    3    0.13718    0.93559    0.58056    1.00000    0.00000
 O    3    0.03605    0.87569    0.44600    1.00000    0.00000
 O    3    0.76668    0.76414    0.42143    1.00000    0.00000
 O    3    0.76578    0.47024    0.74027    1.00000    0.00000
 O    3    0.03991    0.03081    0.51566    1.00000    0.00000
 O    3    0.28021    0.29218    0.74995    1.00000    0.00000
 O    3    0.13792    0.40848    0.71357    1.00000    0.00000
 O    3    0.52128    0.16417    0.51638    1.00000    0.00000
 O    3    0.85937    0.29743    0.71557    1.00000    0.00000
 O    3    0.50997    0.43227    0.70709    1.00000    0.00000
 O    3    0.70536    0.31268    0.39434    1.00000    0.00000
 O    3    0.98376    0.64784    0.68680    1.00000    0.00000
 O    3    0.59893    0.49204    0.41186    1.00000    0.00000
 O    3    0.15187    0.71166    0.47486    1.00000    0.00000
 O    3    0.91317    0.48498    0.60711    1.00000    0.00000
 O    3    0.46825    0.38260    0.49534    1.00000    0.00000
 O    3    0.64348    0.01320    0.70433    1.00000    0.00000
 O    3    0.00340    0.17464    0.64141    1.00000    0.00000
 O    3    0.46733    0.10613    0.35447    1.00000    0.00000
 O    3    0.42607    0.92364    0.46022    1.00000    0.00000
 O    3    0.37511    0.95966    0.68645    1.00000    0.00000
 O    3    0.46191    0.35295    0.62328    1.00000    0.00000
 O    3    0.62420    0.93131    0.61707    1.00000    0.00000
 O    3    0.40651    0.09573    0.60312    1.00000    0.00000
 O    3    0.16435    0.28193    0.35127    1.00000    0.00000
 O    3    0.13242    0.69079    0.56593    1.00000    0.00000
 O    3    0.22638    0.09992    0.39730    1.00000    0.00000
 O    3    0.94710    0.28192    0.39357    1.00000    0.00000
 O    3    0.00393    0.92126    0.65666    1.00000    0.00000
 O    3    0.18450    0.02173    0.72958    1.00000    0.00000
 O    3    0.43375    0.52636    0.32966    1.00000    0.00000
 O    3    0.95992    0.67978    0.33352    1.00000    0.00000
Pd    4    0.00000    0.00000    0.00000    1.00000    0.00000
Pd    4    0.00028    0.99950    0.23099    1.00000    0.00000
Pd    4    0.17129    0.08222    0.15090    1.00000    0.00000
Pd    4    0.08333    0.16667    0.07487    1.00000    0.00000
Pd    4    0.25000    0.00000    0.00000    1.00000    0.00000
Pd    4    0.26036    0.99600    0.23080    1.00000    0.00000
Pd    4    0.41501    0.08249    0.15027    1.00000    0.00000
Pd    4    0.33333    0.16667    0.07487    1.00000    0.00000
Pd    4    0.50000    0.00000    0.00000    1.00000    0.00000
Pd    4    0.50404    0.99308    0.22635    1.00000    0.00000
Pd    4    0.67266    0.08502    0.14980    1.00000    0.00000
Pd    4    0.58333    0.16667    0.07487    1.00000    0.00000
Pd    4    0.75000    0.00000    0.00000    1.00000    0.00000
Pd    4    0.75127    0.99825    0.22724    1.00000    0.00000
Pd    4    0.91802    0.08438    0.15108    1.00000    0.00000
Pd    4    0.83333    0.16667    0.07487    1.00000    0.00000
Pd    4    0.00000    0.25000    0.00000    1.00000    0.00000
Pd    4    0.00862    0.26598    0.23068    1.00000    0.00000
Pd    4    0.16886    0.33729    0.15191    1.00000    0.00000
Pd    4    0.08333    0.41667    0.07487    1.00000    0.00000
Pd    4    0.25000    0.25000    0.00000    1.00000    0.00000
Pd    4    0.26447    0.26766    0.23066    1.00000    0.00000
Pd    4    0.42229    0.33561    0.15204    1.00000    0.00000
Pd    4    0.33333    0.41667    0.07487    1.00000    0.00000
Pd    4    0.50000    0.25000    0.00000    1.00000    0.00000
Pd    4    0.50938    0.25664    0.22721    1.00000    0.00000
Pd    4    0.67285    0.34069    0.15175    1.00000    0.00000
Pd    4    0.58333    0.41667    0.07487    1.00000    0.00000
Pd    4    0.75000    0.25000    0.00000    1.00000    0.00000
Pd    4    0.76127    0.26335    0.23130    1.00000    0.00000
Pd    4    0.91845    0.33434    0.15133    1.00000    0.00000
Pd    4    0.83333    0.41667    0.07487    1.00000    0.00000
Pd    4    0.00000    0.50000    0.00000    1.00000    0.00000
Pd    4    0.00499    0.50609    0.22606    1.00000    0.00000
Pd    4    0.17041    0.58472    0.14869    1.00000    0.00000
Pd    4    0.08333    0.66667    0.07487    1.00000    0.00000
Pd    4    0.25000    0.50000    0.00000    1.00000    0.00000
Pd    4    0.25678    0.51025    0.22833    1.00000    0.00000
Pd    4    0.42077    0.58611    0.15097    1.00000    0.00000
Pd    4    0.33333    0.66667    0.07487    1.00000    0.00000
Pd    4    0.50000    0.50000    0.00000    1.00000    0.00000
Pd    4    0.51521    0.50775    0.23574    1.00000    0.00000
Pd    4    0.67115    0.58764    0.15246    1.00000    0.00000
Pd    4    0.58333    0.66667    0.07487    1.00000    0.00000
Pd    4    0.75000    0.50000    0.00000    1.00000    0.00000
Pd    4    0.76008    0.50621    0.23083    1.00000    0.00000
Pd    4    0.91749    0.58739    0.15068    1.00000    0.00000
Pd    4    0.83333    0.66667    0.07487    1.00000    0.00000
Pd    4    0.00000    0.75000    0.00000    1.00000    0.00000
Pd    4    0.00344    0.74875    0.22479    1.00000    0.00000
Pd    4    0.17243    0.83669    0.15059    1.00000    0.00000
Pd    4    0.08333    0.91667    0.07487    1.00000    0.00000
Pd    4    0.25000    0.75000    0.00000    1.00000    0.00000
Pd    4    0.25959    0.75085    0.22828    1.00000    0.00000
Pd    4    0.42164    0.83641    0.15077    1.00000    0.00000
Pd    4    0.33333    0.91667    0.07487    1.00000    0.00000
Pd    4    0.50000    0.75000    0.00000    1.00000    0.00000
Pd    4    0.50780    0.75253    0.22764    1.00000    0.00000
Pd    4    0.67332    0.83872    0.15141    1.00000    0.00000
Pd    4    0.58333    0.91667    0.07487    1.00000    0.00000
Pd    4    0.75000    0.75000    0.00000    1.00000    0.00000
Pd    4    0.75980    0.75654    0.23412    1.00000    0.00000
Pd    4    0.91887    0.83722    0.15099    1.00000    0.00000
Pd    4    0.83333    0.91667    0.07487    1.00000    0.00000
END
