# Supplementary material for: Intentional Formation of Persistent Surface Redox Mediators by Adsorption of Polyconjugated Carbonyl Complexes to Pd Nanoparticles
Source: J Am Chem Soc. 2025 Apr 4;147(20):16885–900. doi: 10.1021/jacs.4c15874 (PMC12100725; doi:10.1021/jacs.4c15874)
Supplement: Supplementary file 2 [file ja4c15874_si_002.zip › Structures/Heterogeneous/Surface_Reactions/Quinones/BQ/FirstProtonElectronTransfer/DirectSurfaceHydrogenationofMediator/R.res]

TITL CONTCAR
CELL 0.0000 11.0046 11.0046 30.0000 90.0000 90.0000 120.0000
LATT -1
SFAC C H O Pd
 C    1    0.55142    0.58967    0.31811    1.00000    0.00000
 C    1    0.57494    0.47499    0.30337    1.00000    0.00000
 C    1    0.66791    0.73455    0.30971    1.00000    0.00000
 C    1    0.80656    0.75929    0.30929    1.00000    0.00000
 C    1    0.71766    0.49936    0.30207    1.00000    0.00000
 C    1    0.83307    0.64049    0.31610    1.00000    0.00000
 H    2    0.59565    0.67855    0.18737    1.00000    0.00000
 H    2    0.32612    0.42085    0.18684    1.00000    0.00000
 H    2    0.08190    0.16162    0.17603    1.00000    0.00000
 H    2    0.58491    0.16797    0.17482    1.00000    0.00000
 H    2    0.08829    0.66554    0.18270    1.00000    0.00000
 H    2    0.41224    0.58562    0.25453    1.00000    0.00000
 H    2    0.61407    0.47433    0.59954    1.00000    0.00000
 H    2    0.22084    0.35750    0.56555    1.00000    0.00000
 H    2    0.16379    0.36638    0.49294    1.00000    0.00000
 H    2    0.71736    0.68699    0.62003    1.00000    0.00000
 H    2    0.69327    0.82289    0.62414    1.00000    0.00000
 H    2    0.49903    0.54907    0.52719    1.00000    0.00000
 H    2    0.24396    0.76337    0.34625    1.00000    0.00000
 H    2    0.15997    0.82830    0.36531    1.00000    0.00000
 H    2    0.29769    0.34190    0.49939    1.00000    0.00000
 H    2    0.27196    0.48404    0.59945    1.00000    0.00000
 H    2    0.72819    0.56735    0.56069    1.00000    0.00000
 H    2    0.45923    0.64537    0.55743    1.00000    0.00000
 H    2    0.57973    0.76765    0.49711    1.00000    0.00000
 H    2    0.79830    0.50234    0.49766    1.00000    0.00000
 H    2    0.78462    0.63352    0.48456    1.00000    0.00000
 H    2    0.82287    0.94028    0.38502    1.00000    0.00000
 H    2    0.87634    0.10014    0.37584    1.00000    0.00000
 H    2    0.76033    0.32193    0.44972    1.00000    0.00000
 H    2    0.89339    0.37648    0.48139    1.00000    0.00000
 H    2    0.82908    0.17114    0.56387    1.00000    0.00000
 H    2    0.88573    0.18474    0.61329    1.00000    0.00000
 H    2    0.10644    0.54226    0.46653    1.00000    0.00000
 H    2    0.04308    0.39997    0.43716    1.00000    0.00000
 H    2    0.69465    0.93073    0.48987    1.00000    0.00000
 H    2    0.34871    0.68083    0.63052    1.00000    0.00000
 H    2    0.27296    0.68565    0.58507    1.00000    0.00000
 H    2    0.33326    0.77888    0.68877    1.00000    0.00000
 H    2    0.41983    0.70400    0.70150    1.00000    0.00000
 H    2    0.66313    0.72762    0.74147    1.00000    0.00000
 H    2    0.90717    0.06018    0.51488    1.00000    0.00000
 H    2    0.85698    0.15688    0.49034    1.00000    0.00000
 H    2    0.13014    0.84288    0.57469    1.00000    0.00000
 H    2    0.87137    0.80703    0.42999    1.00000    0.00000
 H    2    0.72040    0.79634    0.44237    1.00000    0.00000
 H    2    0.67431    0.45099    0.72778    1.00000    0.00000
 H    2    0.84036    0.54546    0.72128    1.00000    0.00000
 H    2    0.90060    0.86434    0.64992    1.00000    0.00000
 H    2    0.07489    0.99746    0.54084    1.00000    0.00000
 H    2    0.11097    0.13551    0.51184    1.00000    0.00000
 H    2    0.21873    0.32648    0.73709    1.00000    0.00000
 H    2    0.23776    0.18968    0.74208    1.00000    0.00000
 H    2    0.18411    0.50979    0.70665    1.00000    0.00000
 H    2    0.03358    0.36814    0.71261    1.00000    0.00000
 H    2    0.62652    0.21778    0.51077    1.00000    0.00000
 H    2    0.48633    0.08313    0.49635    1.00000    0.00000
 H    2    0.78764    0.19726    0.71301    1.00000    0.00000
 H    2    0.81376    0.34989    0.72787    1.00000    0.00000
 H    2    0.41974    0.37338    0.72501    1.00000    0.00000
 H    2    0.52823    0.52993    0.70912    1.00000    0.00000
 H    2    0.11164    0.98505    0.70530    1.00000    0.00000
 H    2    0.66991    0.37851    0.39752    1.00000    0.00000
 H    2    0.62153    0.22286    0.38456    1.00000    0.00000
 H    2    0.99870    0.73917    0.67648    1.00000    0.00000
 H    2    0.96610    0.58952    0.65961    1.00000    0.00000
 H    2    0.51619    0.48006    0.39681    1.00000    0.00000
 H    2    0.66470    0.59141    0.41614    1.00000    0.00000
 H    2    0.65891    0.74141    0.68846    1.00000    0.00000
 H    2    0.25552    0.78720    0.47003    1.00000    0.00000
 H    2    0.10412    0.76429    0.46249    1.00000    0.00000
 H    2    0.64130    0.93384    0.71963    1.00000    0.00000
 H    2    0.87818    0.38298    0.60413    1.00000    0.00000
 H    2    0.48101    0.30153    0.50501    1.00000    0.00000
 H    2    0.51416    0.41447    0.46727    1.00000    0.00000
 H    2    0.83023    0.49857    0.60275    1.00000    0.00000
 H    2    0.01180    0.09189    0.64794    1.00000    0.00000
 H    2    0.09632    0.25258    0.63214    1.00000    0.00000
 H    2    0.49844    0.11768    0.32438    1.00000    0.00000
 H    2    0.38910    0.99824    0.35632    1.00000    0.00000
 H    2    0.50015    0.89245    0.46334    1.00000    0.00000
 H    2    0.41990    0.93602    0.42850    1.00000    0.00000
 H    2    0.38948    0.00170    0.65619    1.00000    0.00000
 H    2    0.47149    0.99507    0.69810    1.00000    0.00000
 H    2    0.38045    0.36448    0.61353    1.00000    0.00000
 H    2    0.47890    0.38128    0.65559    1.00000    0.00000
 H    2    0.53083    0.87878    0.60309    1.00000    0.00000
 H    2    0.46138    0.11287    0.57524    1.00000    0.00000
 H    2    0.42828    0.19323    0.61261    1.00000    0.00000
 H    2    0.15218    0.26290    0.32079    1.00000    0.00000
 H    2    0.27336    0.40205    0.34354    1.00000    0.00000
 H    2    0.04567    0.60688    0.57744    1.00000    0.00000
 H    2    0.21085    0.18182    0.38105    1.00000    0.00000
 H    2    0.12756    0.68974    0.53214    1.00000    0.00000
 H    2    0.31711    0.12591    0.37937    1.00000    0.00000
 H    2    0.03792    0.31950    0.37033    1.00000    0.00000
 H    2    0.63995    0.98712    0.67210    1.00000    0.00000
 H    2    0.89363    0.32309    0.37907    1.00000    0.00000
 H    2    0.10958    0.96345    0.42311    1.00000    0.00000
 H    2    0.04558    0.93922    0.47111    1.00000    0.00000
 H    2    0.05232    0.92473    0.62734    1.00000    0.00000
 H    2    0.24042    0.00128    0.58791    1.00000    0.00000
 H    2    0.25760    0.00343    0.71729    1.00000    0.00000
 H    2    0.67976    0.02944    0.60397    1.00000    0.00000
 H    2    0.49250    0.36938    0.31284    1.00000    0.00000
 H    2    0.73147    0.41222    0.31338    1.00000    0.00000
 H    2    0.65073    0.82129    0.31848    1.00000    0.00000
 H    2    0.89166    0.86406    0.31792    1.00000    0.00000
 O    3    0.83192    0.15989    0.26780    1.00000    0.00000
 O    3    0.57958    0.15560    0.26887    1.00000    0.00000
 O    3    0.34075    0.16988    0.26804    1.00000    0.00000
 O    3    0.09017    0.17753    0.26946    1.00000    0.00000
 O    3    0.08209    0.90115    0.26811    1.00000    0.00000
 O    3    0.13488    0.53146    0.28545    1.00000    0.00000
 O    3    0.20951    0.67389    0.29176    1.00000    0.00000
 O    3    0.71216    0.55316    0.59346    1.00000    0.00000
 O    3    0.24247    0.38296    0.59771    1.00000    0.00000
 O    3    0.52300    0.64600    0.53406    1.00000    0.00000
 O    3    0.72889    0.76675    0.63972    1.00000    0.00000
 O    3    0.25257    0.83641    0.36697    1.00000    0.00000
 O    3    0.20039    0.31314    0.50973    1.00000    0.00000
 O    3    0.62135    0.84533    0.47393    1.00000    0.00000
 O    3    0.81196    0.59335    0.50885    1.00000    0.00000
 O    3    0.78970    0.33880    0.48167    1.00000    0.00000
 O    3    0.81346    0.19393    0.59449    1.00000    0.00000
 O    3    0.06980    0.43873    0.46799    1.00000    0.00000
 O    3    0.84382    0.00893    0.36122    1.00000    0.00000
 O    3    0.35426    0.67769    0.59702    1.00000    0.00000
 O    3    0.33436    0.68893    0.68619    1.00000    0.00000
 O    3    0.60482    0.72892    0.71725    1.00000    0.00000
 O    3    0.82799    0.08140    0.51209    1.00000    0.00000
 O    3    0.13832    0.93687    0.58020    1.00000    0.00000
 O    3    0.04324    0.88646    0.44332    1.00000    0.00000
 O    3    0.76827    0.75988    0.42233    1.00000    0.00000
 O    3    0.76588    0.47028    0.74011    1.00000    0.00000
 O    3    0.04229    0.03257    0.51492    1.00000    0.00000
 O    3    0.28080    0.29233    0.74934    1.00000    0.00000
 O    3    0.13803    0.40921    0.71396    1.00000    0.00000
 O    3    0.52443    0.16452    0.51699    1.00000    0.00000
 O    3    0.85952    0.29719    0.71594    1.00000    0.00000
 O    3    0.51110    0.43340    0.70670    1.00000    0.00000
 O    3    0.70536    0.31197    0.39388    1.00000    0.00000
 O    3    0.98358    0.64779    0.68656    1.00000    0.00000
 O    3    0.59562    0.48681    0.41346    1.00000    0.00000
 O    3    0.15428    0.71714    0.47449    1.00000    0.00000
 O    3    0.91317    0.48526    0.60683    1.00000    0.00000
 O    3    0.46732    0.38146    0.49655    1.00000    0.00000
 O    3    0.64342    0.01344    0.70412    1.00000    0.00000
 O    3    0.00364    0.17597    0.64190    1.00000    0.00000
 O    3    0.46404    0.09967    0.35539    1.00000    0.00000
 O    3    0.42968    0.92550    0.46040    1.00000    0.00000
 O    3    0.37503    0.95975    0.68638    1.00000    0.00000
 O    3    0.46222    0.35375    0.62277    1.00000    0.00000
 O    3    0.62395    0.93194    0.61685    1.00000    0.00000
 O    3    0.40745    0.09619    0.60323    1.00000    0.00000
 O    3    0.18525    0.31330    0.34954    1.00000    0.00000
 O    3    0.13233    0.69170    0.56534    1.00000    0.00000
 O    3    0.23575    0.11709    0.39586    1.00000    0.00000
 O    3    0.95886    0.29519    0.39130    1.00000    0.00000
 O    3    0.00381    0.92193    0.65604    1.00000    0.00000
 O    3    0.18431    0.02239    0.72877    1.00000    0.00000
 O    3    0.44532    0.56731    0.34003    1.00000    0.00000
 O    3    0.94045    0.65689    0.33479    1.00000    0.00000
Pd    4    0.00000    0.00000    0.00000    1.00000    0.00000
Pd    4    0.99624    0.99549    0.23215    1.00000    0.00000
Pd    4    0.16843    0.07982    0.15089    1.00000    0.00000
Pd    4    0.08333    0.16667    0.07487    1.00000    0.00000
Pd    4    0.25000    0.00000    0.00000    1.00000    0.00000
Pd    4    0.25632    0.99290    0.23074    1.00000    0.00000
Pd    4    0.41336    0.08119    0.15030    1.00000    0.00000
Pd    4    0.33333    0.16667    0.07487    1.00000    0.00000
Pd    4    0.50000    0.00000    0.00000    1.00000    0.00000
Pd    4    0.50060    0.99086    0.22701    1.00000    0.00000
Pd    4    0.67020    0.08329    0.14986    1.00000    0.00000
Pd    4    0.58333    0.16667    0.07487    1.00000    0.00000
Pd    4    0.75000    0.00000    0.00000    1.00000    0.00000
Pd    4    0.74690    0.99467    0.22693    1.00000    0.00000
Pd    4    0.91449    0.08102    0.15076    1.00000    0.00000
Pd    4    0.83333    0.16667    0.07487    1.00000    0.00000
Pd    4    0.00000    0.25000    0.00000    1.00000    0.00000
Pd    4    0.00207    0.25757    0.22908    1.00000    0.00000
Pd    4    0.16543    0.33334    0.15064    1.00000    0.00000
Pd    4    0.08333    0.41667    0.07487    1.00000    0.00000
Pd    4    0.25000    0.25000    0.00000    1.00000    0.00000
Pd    4    0.25960    0.26027    0.22974    1.00000    0.00000
Pd    4    0.41949    0.33340    0.15187    1.00000    0.00000
Pd    4    0.33333    0.41667    0.07487    1.00000    0.00000
Pd    4    0.50000    0.25000    0.00000    1.00000    0.00000
Pd    4    0.50652    0.25305    0.22738    1.00000    0.00000
Pd    4    0.67019    0.33862    0.15218    1.00000    0.00000
Pd    4    0.58333    0.41667    0.07487    1.00000    0.00000
Pd    4    0.75000    0.25000    0.00000    1.00000    0.00000
Pd    4    0.75859    0.26156    0.23222    1.00000    0.00000
Pd    4    0.91598    0.33272    0.15174    1.00000    0.00000
Pd    4    0.83333    0.41667    0.07487    1.00000    0.00000
Pd    4    0.00000    0.50000    0.00000    1.00000    0.00000
Pd    4    0.00349    0.50599    0.22879    1.00000    0.00000
Pd    4    0.16762    0.58209    0.14876    1.00000    0.00000
Pd    4    0.08333    0.66667    0.07487    1.00000    0.00000
Pd    4    0.25000    0.50000    0.00000    1.00000    0.00000
Pd    4    0.24966    0.50217    0.22816    1.00000    0.00000
Pd    4    0.41803    0.58395    0.15158    1.00000    0.00000
Pd    4    0.33333    0.66667    0.07487    1.00000    0.00000
Pd    4    0.50000    0.50000    0.00000    1.00000    0.00000
Pd    4    0.51184    0.50093    0.23531    1.00000    0.00000
Pd    4    0.66926    0.58605    0.15279    1.00000    0.00000
Pd    4    0.58333    0.66667    0.07487    1.00000    0.00000
Pd    4    0.75000    0.50000    0.00000    1.00000    0.00000
Pd    4    0.75507    0.50463    0.23200    1.00000    0.00000
Pd    4    0.91468    0.58324    0.15195    1.00000    0.00000
Pd    4    0.83333    0.66667    0.07487    1.00000    0.00000
Pd    4    0.00000    0.75000    0.00000    1.00000    0.00000
Pd    4    0.99764    0.74654    0.22425    1.00000    0.00000
Pd    4    0.17033    0.83602    0.15013    1.00000    0.00000
Pd    4    0.08333    0.91667    0.07487    1.00000    0.00000
Pd    4    0.25000    0.75000    0.00000    1.00000    0.00000
Pd    4    0.25563    0.74990    0.22771    1.00000    0.00000
Pd    4    0.41844    0.83421    0.15155    1.00000    0.00000
Pd    4    0.33333    0.91667    0.07487    1.00000    0.00000
Pd    4    0.50000    0.75000    0.00000    1.00000    0.00000
Pd    4    0.50260    0.74998    0.22934    1.00000    0.00000
Pd    4    0.66918    0.83583    0.15209    1.00000    0.00000
Pd    4    0.58333    0.91667    0.07487    1.00000    0.00000
Pd    4    0.75000    0.75000    0.00000    1.00000    0.00000
Pd    4    0.75259    0.75370    0.23783    1.00000    0.00000
Pd    4    0.91573    0.83499    0.15095    1.00000    0.00000
Pd    4    0.83333    0.91667    0.07487    1.00000    0.00000
END
