# Supplementary material for: Intentional Formation of Persistent Surface Redox Mediators by Adsorption of Polyconjugated Carbonyl Complexes to Pd Nanoparticles
Source: J Am Chem Soc. 2025 Apr 4;147(20):16885–900. doi: 10.1021/jacs.4c15874 (PMC12100725; doi:10.1021/jacs.4c15874)
Supplement: Supplementary file 2 [file ja4c15874_si_002.zip › Structures/Heterogeneous/Surface_Reactions/Quinones/BQ/FirstProtonElectronTransfer/DirectSurfaceHydrogenationofMediator/TS.res]

TITL CONTCAR
CELL 0.0000 11.0046 11.0046 30.0000 90.0000 90.0000 120.0000
LATT -1
SFAC C H O Pd
 C    1    0.54376    0.58176    0.30548    1.00000    0.00000
 C    1    0.57462    0.46884    0.30394    1.00000    0.00000
 C    1    0.66142    0.72664    0.30321    1.00000    0.00000
 C    1    0.80153    0.75591    0.30662    1.00000    0.00000
 C    1    0.71771    0.49676    0.30383    1.00000    0.00000
 C    1    0.83120    0.64053    0.31621    1.00000    0.00000
 H    2    0.59204    0.67363    0.18675    1.00000    0.00000
 H    2    0.32775    0.43183    0.19104    1.00000    0.00000
 H    2    0.08293    0.16291    0.17575    1.00000    0.00000
 H    2    0.58544    0.16825    0.17525    1.00000    0.00000
 H    2    0.09015    0.66700    0.18199    1.00000    0.00000
 H    2    0.39431    0.62125    0.27207    1.00000    0.00000
 H    2    0.61360    0.47424    0.59960    1.00000    0.00000
 H    2    0.22072    0.35763    0.56581    1.00000    0.00000
 H    2    0.16338    0.36596    0.49306    1.00000    0.00000
 H    2    0.71733    0.68710    0.62009    1.00000    0.00000
 H    2    0.69354    0.82317    0.62415    1.00000    0.00000
 H    2    0.49882    0.54928    0.52749    1.00000    0.00000
 H    2    0.24581    0.76725    0.34612    1.00000    0.00000
 H    2    0.16502    0.83178    0.36773    1.00000    0.00000
 H    2    0.29756    0.34200    0.49943    1.00000    0.00000
 H    2    0.27203    0.48435    0.59963    1.00000    0.00000
 H    2    0.72762    0.56752    0.56072    1.00000    0.00000
 H    2    0.45902    0.64586    0.55760    1.00000    0.00000
 H    2    0.57965    0.76780    0.49732    1.00000    0.00000
 H    2    0.79854    0.50342    0.49778    1.00000    0.00000
 H    2    0.78398    0.63395    0.48448    1.00000    0.00000
 H    2    0.81548    0.93486    0.38393    1.00000    0.00000
 H    2    0.86970    0.09470    0.37453    1.00000    0.00000
 H    2    0.76011    0.32220    0.45036    1.00000    0.00000
 H    2    0.89271    0.37634    0.48208    1.00000    0.00000
 H    2    0.82904    0.17141    0.56344    1.00000    0.00000
 H    2    0.88543    0.18422    0.61286    1.00000    0.00000
 H    2    0.10511    0.54091    0.46647    1.00000    0.00000
 H    2    0.04213    0.39828    0.43721    1.00000    0.00000
 H    2    0.69475    0.93086    0.48969    1.00000    0.00000
 H    2    0.34896    0.68123    0.63055    1.00000    0.00000
 H    2    0.27293    0.68566    0.58511    1.00000    0.00000
 H    2    0.33360    0.77941    0.68869    1.00000    0.00000
 H    2    0.41991    0.70422    0.70146    1.00000    0.00000
 H    2    0.66288    0.72760    0.74158    1.00000    0.00000
 H    2    0.90749    0.05926    0.51471    1.00000    0.00000
 H    2    0.85915    0.15634    0.48964    1.00000    0.00000
 H    2    0.13024    0.84286    0.57477    1.00000    0.00000
 H    2    0.86963    0.80772    0.42921    1.00000    0.00000
 H    2    0.71920    0.79730    0.44223    1.00000    0.00000
 H    2    0.67438    0.45090    0.72775    1.00000    0.00000
 H    2    0.84014    0.54538    0.72131    1.00000    0.00000
 H    2    0.90070    0.86413    0.65003    1.00000    0.00000
 H    2    0.07521    0.99680    0.54080    1.00000    0.00000
 H    2    0.11123    0.13509    0.51191    1.00000    0.00000
 H    2    0.21897    0.32652    0.73677    1.00000    0.00000
 H    2    0.23799    0.19011    0.74204    1.00000    0.00000
 H    2    0.18371    0.50952    0.70636    1.00000    0.00000
 H    2    0.03327    0.36771    0.71254    1.00000    0.00000
 H    2    0.62594    0.21794    0.51084    1.00000    0.00000
 H    2    0.48566    0.08342    0.49626    1.00000    0.00000
 H    2    0.78783    0.19703    0.71319    1.00000    0.00000
 H    2    0.81360    0.34930    0.72781    1.00000    0.00000
 H    2    0.41913    0.37313    0.72485    1.00000    0.00000
 H    2    0.52824    0.52982    0.70903    1.00000    0.00000
 H    2    0.11175    0.98497    0.70557    1.00000    0.00000
 H    2    0.67351    0.37938    0.39768    1.00000    0.00000
 H    2    0.62249    0.22310    0.38472    1.00000    0.00000
 H    2    0.99876    0.73919    0.67653    1.00000    0.00000
 H    2    0.96612    0.58967    0.65960    1.00000    0.00000
 H    2    0.51602    0.47517    0.39681    1.00000    0.00000
 H    2    0.66472    0.59441    0.41498    1.00000    0.00000
 H    2    0.65899    0.74165    0.68855    1.00000    0.00000
 H    2    0.25400    0.78661    0.47026    1.00000    0.00000
 H    2    0.10257    0.76338    0.46239    1.00000    0.00000
 H    2    0.64115    0.93369    0.71956    1.00000    0.00000
 H    2    0.87772    0.38265    0.60396    1.00000    0.00000
 H    2    0.48105    0.30147    0.50504    1.00000    0.00000
 H    2    0.51614    0.41557    0.46763    1.00000    0.00000
 H    2    0.82961    0.49824    0.60272    1.00000    0.00000
 H    2    0.01112    0.09091    0.64774    1.00000    0.00000
 H    2    0.09554    0.25207    0.63237    1.00000    0.00000
 H    2    0.50027    0.11914    0.32417    1.00000    0.00000
 H    2    0.39251    0.00094    0.35673    1.00000    0.00000
 H    2    0.49905    0.89209    0.46353    1.00000    0.00000
 H    2    0.41651    0.93241    0.42857    1.00000    0.00000
 H    2    0.38952    0.00206    0.65625    1.00000    0.00000
 H    2    0.47164    0.99520    0.69808    1.00000    0.00000
 H    2    0.38040    0.36463    0.61367    1.00000    0.00000
 H    2    0.47912    0.38157    0.65573    1.00000    0.00000
 H    2    0.53088    0.87892    0.60305    1.00000    0.00000
 H    2    0.46117    0.11328    0.57533    1.00000    0.00000
 H    2    0.42818    0.19371    0.61271    1.00000    0.00000
 H    2    0.14225    0.25286    0.32066    1.00000    0.00000
 H    2    0.26331    0.40123    0.33554    1.00000    0.00000
 H    2    0.04514    0.60652    0.57765    1.00000    0.00000
 H    2    0.21446    0.18576    0.38055    1.00000    0.00000
 H    2    0.12634    0.68904    0.53228    1.00000    0.00000
 H    2    0.31833    0.12728    0.37882    1.00000    0.00000
 H    2    0.03719    0.31821    0.37001    1.00000    0.00000
 H    2    0.64027    0.98726    0.67202    1.00000    0.00000
 H    2    0.89293    0.32071    0.37957    1.00000    0.00000
 H    2    0.10843    0.96472    0.42273    1.00000    0.00000
 H    2    0.04497    0.93955    0.47078    1.00000    0.00000
 H    2    0.05234    0.92455    0.62747    1.00000    0.00000
 H    2    0.24047    0.00143    0.58795    1.00000    0.00000
 H    2    0.25770    0.00345    0.71750    1.00000    0.00000
 H    2    0.67991    0.02959    0.60373    1.00000    0.00000
 H    2    0.49061    0.36325    0.31240    1.00000    0.00000
 H    2    0.73424    0.41232    0.31603    1.00000    0.00000
 H    2    0.63914    0.81033    0.31176    1.00000    0.00000
 H    2    0.88182    0.86122    0.31690    1.00000    0.00000
 O    3    0.83375    0.16015    0.26781    1.00000    0.00000
 O    3    0.57984    0.15403    0.26906    1.00000    0.00000
 O    3    0.34127    0.17007    0.26821    1.00000    0.00000
 O    3    0.09089    0.17701    0.26913    1.00000    0.00000
 O    3    0.08236    0.90159    0.26785    1.00000    0.00000
 O    3    0.11798    0.53491    0.28793    1.00000    0.00000
 O    3    0.19637    0.67740    0.29277    1.00000    0.00000
 O    3    0.71170    0.55311    0.59347    1.00000    0.00000
 O    3    0.24250    0.38328    0.59793    1.00000    0.00000
 O    3    0.52225    0.64618    0.53407    1.00000    0.00000
 O    3    0.72892    0.76689    0.63977    1.00000    0.00000
 O    3    0.25712    0.83850    0.36812    1.00000    0.00000
 O    3    0.20028    0.31287    0.50979    1.00000    0.00000
 O    3    0.62095    0.84512    0.47399    1.00000    0.00000
 O    3    0.81210    0.59462    0.50880    1.00000    0.00000
 O    3    0.78931    0.34002    0.48231    1.00000    0.00000
 O    3    0.81331    0.19383    0.59407    1.00000    0.00000
 O    3    0.06892    0.43752    0.46800    1.00000    0.00000
 O    3    0.83325    0.00270    0.36008    1.00000    0.00000
 O    3    0.35438    0.67795    0.59703    1.00000    0.00000
 O    3    0.33458    0.68938    0.68610    1.00000    0.00000
 O    3    0.60482    0.72909    0.71731    1.00000    0.00000
 O    3    0.82878    0.08108    0.51153    1.00000    0.00000
 O    3    0.13843    0.93689    0.58017    1.00000    0.00000
 O    3    0.04220    0.88737    0.44277    1.00000    0.00000
 O    3    0.76661    0.76170    0.42157    1.00000    0.00000
 O    3    0.76580    0.46997    0.74007    1.00000    0.00000
 O    3    0.04273    0.03208    0.51485    1.00000    0.00000
 O    3    0.28117    0.29281    0.74916    1.00000    0.00000
 O    3    0.13783    0.40882    0.71331    1.00000    0.00000
 O    3    0.52370    0.16486    0.51686    1.00000    0.00000
 O    3    0.85981    0.29677    0.71616    1.00000    0.00000
 O    3    0.51105    0.43327    0.70664    1.00000    0.00000
 O    3    0.70698    0.31124    0.39443    1.00000    0.00000
 O    3    0.98373    0.64781    0.68657    1.00000    0.00000
 O    3    0.59841    0.48869    0.41310    1.00000    0.00000
 O    3    0.15268    0.71630    0.47439    1.00000    0.00000
 O    3    0.91255    0.48489    0.60669    1.00000    0.00000
 O    3    0.46783    0.38178    0.49661    1.00000    0.00000
 O    3    0.64348    0.01339    0.70404    1.00000    0.00000
 O    3    0.00249    0.17451    0.64134    1.00000    0.00000
 O    3    0.46601    0.10273    0.35523    1.00000    0.00000
 O    3    0.42830    0.92469    0.46052    1.00000    0.00000
 O    3    0.37515    0.95994    0.68640    1.00000    0.00000
 O    3    0.46227    0.35400    0.62285    1.00000    0.00000
 O    3    0.62425    0.93210    0.61664    1.00000    0.00000
 O    3    0.40731    0.09662    0.60331    1.00000    0.00000
 O    3    0.18366    0.31350    0.34731    1.00000    0.00000
 O    3    0.13180    0.69126    0.56544    1.00000    0.00000
 O    3    0.23811    0.12046    0.39553    1.00000    0.00000
 O    3    0.95874    0.29285    0.39134    1.00000    0.00000
 O    3    0.00389    0.92154    0.65618    1.00000    0.00000
 O    3    0.18447    0.02240    0.72900    1.00000    0.00000
 O    3    0.41737    0.56074    0.31376    1.00000    0.00000
 O    3    0.93833    0.66155    0.33620    1.00000    0.00000
Pd    4    0.00000    0.00000    0.00000    1.00000    0.00000
Pd    4    0.99859    0.99695    0.23123    1.00000    0.00000
Pd    4    0.16946    0.08087    0.15068    1.00000    0.00000
Pd    4    0.08333    0.16667    0.07487    1.00000    0.00000
Pd    4    0.25000    -0.00000    0.00000    1.00000    0.00000
Pd    4    0.25652    0.99344    0.23039    1.00000    0.00000
Pd    4    0.41417    0.08151    0.15047    1.00000    0.00000
Pd    4    0.33333    0.16667    0.07487    1.00000    0.00000
Pd    4    0.50000    -0.00000    0.00000    1.00000    0.00000
Pd    4    0.50036    0.98956    0.22741    1.00000    0.00000
Pd    4    0.67031    0.08322    0.14993    1.00000    0.00000
Pd    4    0.58333    0.16667    0.07487    1.00000    0.00000
Pd    4    0.75000    -0.00000    0.00000    1.00000    0.00000
Pd    4    0.74765    0.99518    0.22677    1.00000    0.00000
Pd    4    0.91517    0.08166    0.15072    1.00000    0.00000
Pd    4    0.83333    0.16667    0.07487    1.00000    0.00000
Pd    4    0.00000    0.25000    0.00000    1.00000    0.00000
Pd    4    0.00417    0.25931    0.22912    1.00000    0.00000
Pd    4    0.16777    0.33511    0.15141    1.00000    0.00000
Pd    4    0.08333    0.41667    0.07487    1.00000    0.00000
Pd    4    0.25000    0.25000    0.00000    1.00000    0.00000
Pd    4    0.26248    0.26271    0.23023    1.00000    0.00000
Pd    4    0.42019    0.33359    0.15174    1.00000    0.00000
Pd    4    0.33333    0.41667    0.07487    1.00000    0.00000
Pd    4    0.50000    0.25000    0.00000    1.00000    0.00000
Pd    4    0.50758    0.25285    0.22777    1.00000    0.00000
Pd    4    0.67117    0.33851    0.15241    1.00000    0.00000
Pd    4    0.58333    0.41667    0.07487    1.00000    0.00000
Pd    4    0.75000    0.25000    0.00000    1.00000    0.00000
Pd    4    0.75907    0.26058    0.23243    1.00000    0.00000
Pd    4    0.91713    0.33326    0.15188    1.00000    0.00000
Pd    4    0.83333    0.41667    0.07487    1.00000    0.00000
Pd    4    0.00000    0.50000    0.00000    1.00000    0.00000
Pd    4    0.00426    0.50520    0.22900    1.00000    0.00000
Pd    4    0.16904    0.58243    0.14936    1.00000    0.00000
Pd    4    0.08333    0.66667    0.07487    1.00000    0.00000
Pd    4    0.25000    0.50000    0.00000    1.00000    0.00000
Pd    4    0.25394    0.50406    0.23027    1.00000    0.00000
Pd    4    0.41900    0.58470    0.15170    1.00000    0.00000
Pd    4    0.33333    0.66667    0.07487    1.00000    0.00000
Pd    4    0.50000    0.50000    0.00000    1.00000    0.00000
Pd    4    0.51647    0.50310    0.23218    1.00000    0.00000
Pd    4    0.67080    0.58572    0.15182    1.00000    0.00000
Pd    4    0.58333    0.66667    0.07487    1.00000    0.00000
Pd    4    0.75000    0.50000    0.00000    1.00000    0.00000
Pd    4    0.75761    0.50412    0.23301    1.00000    0.00000
Pd    4    0.91582    0.58340    0.15197    1.00000    0.00000
Pd    4    0.83333    0.66667    0.07487    1.00000    0.00000
Pd    4    0.00000    0.75000    0.00000    1.00000    0.00000
Pd    4    0.99942    0.74689    0.22388    1.00000    0.00000
Pd    4    0.17118    0.83674    0.15003    1.00000    0.00000
Pd    4    0.08333    0.91667    0.07487    1.00000    0.00000
Pd    4    0.25000    0.75000    0.00000    1.00000    0.00000
Pd    4    0.25515    0.74902    0.22858    1.00000    0.00000
Pd    4    0.41854    0.83396    0.15195    1.00000    0.00000
Pd    4    0.33333    0.91667    0.07487    1.00000    0.00000
Pd    4    0.50000    0.75000    0.00000    1.00000    0.00000
Pd    4    0.50038    0.74760    0.23020    1.00000    0.00000
Pd    4    0.66914    0.83566    0.15225    1.00000    0.00000
Pd    4    0.58333    0.91667    0.07487    1.00000    0.00000
Pd    4    0.75000    0.75000    0.00000    1.00000    0.00000
Pd    4    0.75675    0.75585    0.23439    1.00000    0.00000
Pd    4    0.91667    0.83553    0.15055    1.00000    0.00000
Pd    4    0.83333    0.91667    0.07487    1.00000    0.00000
END
