# Supplementary material for: Intentional Formation of Persistent Surface Redox Mediators by Adsorption of Polyconjugated Carbonyl Complexes to Pd Nanoparticles
Source: J Am Chem Soc. 2025 Apr 4;147(20):16885–900. doi: 10.1021/jacs.4c15874 (PMC12100725; doi:10.1021/jacs.4c15874)
Supplement: Supplementary file 2 [file ja4c15874_si_002.zip › Structures/Heterogeneous/Surface_Reactions/Quinones/BQ/FirstProtonElectronTransfer/HydrogenationofOO/NEB.arc]

!BIOSYM archive 3
PBC=ON

!DATE Mon Jan 01 12:00:00 2000
PBC   11.00460  11.00460  30.00000  90.00000  90.00000 120.00001 (P1)
C1       2.95607        5.39450        9.25780          1              C   0.000
C2       3.99624        4.41071        9.13211          1              C   0.000
C3       3.31053        6.81187        9.14746          1              C   0.000
C4       4.67275        7.20357        9.18002          1              C   0.000
C5       5.38408        4.78694        9.07144          1              C   0.000
C6       5.73160        6.18811        9.43544          1              C   0.000
H1       2.70955        6.47168        5.65762          1              H   0.000
H2       1.39394        4.00141        5.59525          1              H   0.000
H3       0.03524        1.55398        5.28069          1              H   0.000
H4       5.51846        1.62256        5.22396          1              H   0.000
H5      -2.57597        6.33405        5.65533          1              H   0.000
H6       0.82633        3.40728       10.35076          1              H   0.000
H7       4.14236        4.50949       18.00612          1              H   0.000
H8       0.47411        3.39749       16.97317          1              H   0.000
H9      -0.21785        3.45321       14.80334          1              H   0.000
H10      4.11640        6.53768       18.61278          1              H   0.000
H11      3.10749        7.83662       18.73044          1              H   0.000
H12      2.46599        5.22474       15.81760          1              H   0.000
H13     -1.40547        7.44961       10.26083          1              H   0.000
H14     -2.73539        7.91322       10.90060          1              H   0.000
H15      1.39533        3.24367       14.97255          1              H   0.000
H16      0.33471        4.60664       17.98813          1              H   0.000
H17      4.88394        5.39815       16.83823          1              H   0.000
H18      1.50768        6.14083       16.73811          1              H   0.000
H19      2.13773        7.29965       14.92807          1              H   0.000
H20      6.00500        4.78190       14.95460          1              H   0.000
H21      5.13266        6.03230       14.56614          1              H   0.000
H22      3.78296        8.79568       11.49109          1              H   0.000
H23      8.93115        0.78140       11.26484          1              H   0.000
H24      6.55283        3.07253       13.51506          1              H   0.000
H25      7.71965        3.55285       14.48240          1              H   0.000
H26      8.17315        1.63196       16.90407          1              H   0.000
H27      8.73280        1.75154       18.38408          1              H   0.000
H28     -1.82761        5.10371       14.01235          1              H   0.000
H29     -1.76465        3.72526       13.15792          1              H   0.000
H30      2.50032        8.85355       14.69743          1              H   0.000
H31      0.10000        6.48147       18.92398          1              H   0.000
H32     -0.76460        6.52160       17.56390          1              H   0.000
H33     -0.61494        7.42074       20.66605          1              H   0.000
H34      0.74942        6.70749       21.05081          1              H   0.000
H35      3.28940        6.92836       22.25085          1              H   0.000
H36      9.64630        0.54199       15.45948          1              H   0.000
H37      8.60110        1.45666       14.67317          1              H   0.000
H38     -3.20441        8.01135       17.25872          1              H   0.000
H39      5.11426        7.69083       12.91197          1              H   0.000
H40      3.50500        7.59877       13.27295          1              H   0.000
H41      4.93896        4.29321       21.84084          1              H   0.000
H42      6.24488        5.19537       21.64344          1              H   0.000
H43      5.15693        8.22884       19.51744          1              H   0.000
H44     -4.66928        9.48148       16.25545          1              H   0.000
H45      0.47750        1.26262       15.37633          1              H   0.000
H46      0.60669        3.10614       22.12023          1              H   0.000
H47      1.56961        1.80593       22.28420          1              H   0.000
H48     -0.77680        4.85121       21.19521          1              H   0.000
H49     -1.65546        3.50312       21.37190          1              H   0.000
H50      5.65832        2.06241       15.30911          1              H   0.000
H51      4.84865        0.78451       14.87070          1              H   0.000
H52      7.58269        1.87743       21.39269          1              H   0.000
H53      7.03172        3.33249       21.83648          1              H   0.000
H54      2.55718        3.55007       21.76689          1              H   0.000
H55      2.89266        5.03982       21.28342          1              H   0.000
H56     -4.18858        9.38035       21.18622          1              H   0.000
H57      5.29302        3.65137       11.92169          1              H   0.000
H58      5.57273        2.15790       11.52129          1              H   0.000
H59      6.92369        7.04332       20.30280          1              H   0.000
H60      7.38661        5.61657       19.79443          1              H   0.000
H61      3.05214        4.60374       11.84202          1              H   0.000
H62      4.03784        5.69172       12.44849          1              H   0.000
H63      3.17108        7.06052       20.66017          1              H   0.000
H64     -1.53459        7.45239       14.11347          1              H   0.000
H65     -3.07714        7.21483       13.91079          1              H   0.000
H66      1.91816        8.89790       21.59265          1              H   0.000
H67      7.55111        3.63874       18.12891          1              H   0.000
H68      3.62471        2.87547       15.10653          1              H   0.000
H69      3.36842        3.96655       13.98378          1              H   0.000
H70      6.38593        4.74149       18.09345          1              H   0.000
H71     -0.37610        0.86351       19.43707          1              H   0.000
H72     -0.32835        2.39548       18.96297          1              H   0.000
H73      4.86661        1.15455        9.70108          1              H   0.000
H74      4.29992        0.05541       10.69198          1              H   0.000
H75      0.55731        8.48560       13.89689          1              H   0.000
H76     -0.58168        8.84561       12.84606          1              H   0.000
H77      4.27524        0.01162       19.68708          1              H   0.000
H78     -0.28488        9.48218       20.94173          1              H   0.000
H79      2.18135        3.46543       18.42084          1              H   0.000
H80      3.17024        3.62149       19.68612          1              H   0.000
H81      1.01086        8.36822       18.09821          1              H   0.000
H82      4.43300        1.07073       17.24460          1              H   0.000
H83      3.64450        1.83424       18.38082          1              H   0.000
H84      0.11381        2.19232        9.66294          1              H   0.000
H85      0.89630        5.37128        9.44934          1              H   0.000
H86     -2.83655        5.76453       17.34761          1              H   0.000
H87      1.24220        1.50608       11.45415          1              H   0.000
H88     -2.38512        6.54088       15.98518          1              H   0.000
H89      2.76209        1.12230       11.39576          1              H   0.000
H90     -1.44052        2.85041       11.18046          1              H   0.000
H91      1.61641        9.40466       20.16499          1              H   0.000
H92      7.96422        2.94175       11.48310          1              H   0.000
H93     -4.08273        9.07577       12.74640          1              H   0.000
H94     -4.68298        8.88944       14.18237          1              H   0.000
H95     -4.50929        8.79987       18.84241          1              H   0.000
H96     -2.86761        9.52507       17.64979          1              H   0.000
H97      2.81890        0.03004       21.53714          1              H   0.000
H98      7.32138        0.27437       18.11711          1              H   0.000
H99      3.74012        3.38580        9.40910          1              H   0.000
H100     6.10095        4.03372        9.41418          1              H   0.000
H101     2.55470        7.55461        9.42243          1              H   0.000
H102     4.89572        8.22895        9.48759          1              H   0.000
O1       8.29458        1.56133        8.03418          1              O   0.000
O2       5.54659        1.49890        8.04099          1              O   0.000
O3       2.82798        1.63819        8.03957          1              O   0.000
O4       0.03211        1.68436        8.07806          1              O   0.000
O5      -4.04943        8.62757        8.02953          1              O   0.000
O6      -0.31613        5.43478        8.85450          1              O   0.000
O7      -0.67572        6.80383        8.78556          1              O   0.000
O8       4.78771        5.26116       17.82137          1              O   0.000
O9       0.56794        3.64361       17.93704          1              O   0.000
O10      2.20649        6.14821       16.03670          1              O   0.000
O11      3.80505        7.30050       19.20118          1              O   0.000
O12     -1.76599        8.03530       10.97100          1              O   0.000
O13      0.49220        2.95908       15.29967          1              O   0.000
O14      2.15951        8.03650       14.22695          1              O   0.000
O15      5.66445        5.65476       15.28899          1              O   0.000
O16      6.77460        3.22862       14.47556          1              O   0.000
O17      7.88320        1.84351       17.82550          1              O   0.000
O18     -1.66599        4.11641       14.07058          1              O   0.000
O19      3.56720        9.45847       10.79697          1              O   0.000
O20      0.17612        6.44930       17.91824          1              O   0.000
O21     -0.10734        6.56398       20.58948          1              O   0.000
O22      2.64239        6.94351       21.52287          1              O   0.000
O23      8.66271        0.75629       15.34936          1              O   0.000
O24     -3.63426        8.90572       17.42431          1              O   0.000
O25     -4.42362        8.36327       13.36124          1              O   0.000
O26      4.22690        7.28075       12.64599          1              O   0.000
O27      5.84087        4.47815       22.20821          1              O   0.000
O28      0.28003        0.28428       15.47684          1              O   0.000
O29      1.47449        2.78422       22.49784          1              O   0.000
O30     -0.72986        3.89025       21.40198          1              O   0.000
O31      4.82075        1.56191       15.48683          1              O   0.000
O32      7.82451        2.82958       21.47831          1              O   0.000
O33      3.23413        4.11928       21.21442          1              O   0.000
O34      6.02778        2.99005       11.82726          1              O   0.000
O35      7.26094        6.17161       20.60285          1              O   0.000
O36      3.87109        4.68836       12.36506          1              O   0.000
O37     -2.25050        6.77150       14.24635          1              O   0.000
O38      7.37246        4.61330       18.21042          1              O   0.000
O39      3.03752        3.64324       14.85896          1              O   0.000
O40      7.00798        0.12591       21.12475          1              O   0.000
O41     -0.92839        1.66030       19.23765          1              O   0.000
O42      4.55492        1.02594       10.62866          1              O   0.000
O43     -0.40093        8.79269       13.80491          1              O   0.000
O44     -1.15322        9.14527       20.59336          1              O   0.000
O45      3.13982        3.36174       18.69945          1              O   0.000
O46      1.74591        8.87581       18.50470          1              O   0.000
O47      3.94628        0.91028       18.09249          1              O   0.000
O48      0.21367        2.66376       10.53682          1              O   0.000
O49     -2.34552        6.57042       16.98035          1              O   0.000
O50      1.94190        0.98090       11.91760          1              O   0.000
O51      8.83924        2.65589       11.83062          1              O   0.000
O52     -5.02883        8.77721       19.70261          1              O   0.000
O53      1.91008        0.20614       21.88810          1              O   0.000
O54      1.83641        5.03418        9.90847          1              O   0.000
O55      6.79728        6.46938        9.99956          1              O   0.000
Pd1      5.50230        9.53026       30.00000          1              Pd  0.000
Pd2      5.50602        9.51563        6.92210          1              Pd  0.000
Pd3      1.43315        0.78043        4.52598          1              Pd  0.000
Pd4     -0.00006        1.58841        2.24610          1              Pd  0.000
Pd5     -2.75115        9.53026       30.00000          1              Pd  0.000
Pd6     -2.61803        9.48315        6.92351          1              Pd  0.000
Pd7      4.11226        0.78415        4.50782          1              Pd  0.000
Pd8      2.75109        1.58841        2.24610          1              Pd  0.000
Pd9     -0.00000        9.53026       30.00000          1              Pd  0.000
Pd10     0.08275        9.46199        6.78594          1              Pd  0.000
Pd11     6.93502        0.80947        4.49283          1              Pd  0.000
Pd12     5.50224        1.58841        2.24610          1              Pd  0.000
Pd13     2.75115        9.53026       30.00000          1              Pd  0.000
Pd14     2.77403        9.51039        6.81487          1              Pd  0.000
Pd15     9.63810        0.80147        4.53021          1              Pd  0.000
Pd16     8.25339        1.58841        2.24610          1              Pd  0.000
Pd17     9.62902        2.38257       30.00000          1              Pd  0.000
Pd18    -1.36868        2.52902        6.91886          1              Pd  0.000
Pd19     0.00358        3.21302        4.56060          1              Pd  0.000
Pd20    -1.37563        3.97097        2.24610          1              Pd  0.000
Pd21     1.37557        2.38257       30.00000          1              Pd  0.000
Pd22     1.43799        2.54178        6.92459          1              Pd  0.000
Pd23     2.79930        3.19749        4.56699          1              Pd  0.000
Pd24     1.37552        3.97097        2.24610          1              Pd  0.000
Pd25     4.12672        2.38257       30.00000          1              Pd  0.000
Pd26     4.19113        2.43946        6.82231          1              Pd  0.000
Pd27     5.52769        3.24532        4.55542          1              Pd  0.000
Pd28     4.12667        3.97097        2.24610          1              Pd  0.000
Pd29     6.87787        2.38257       30.00000          1              Pd  0.000
Pd30     6.92662        2.50810        6.94062          1              Pd  0.000
Pd31     8.26768        3.18513        4.54013          1              Pd  0.000
Pd32     6.87782        3.97097        2.24610          1              Pd  0.000
Pd33     8.25345        4.76513       30.00000          1              Pd  0.000
Pd34    -2.73175        4.81880        6.78340          1              Pd  0.000
Pd35    -1.34095        5.57028        4.46289          1              Pd  0.000
Pd36    -2.75121        6.35354        2.24610          1              Pd  0.000
Pd37    -0.00000        4.76513       30.00000          1              Pd  0.000
Pd38     0.01621        4.85611        6.86078          1              Pd  0.000
Pd39     1.40567        5.58229        4.53632          1              Pd  0.000
Pd40    -0.00006        6.35354        2.24610          1              Pd  0.000
Pd41     2.75115        4.76513       30.00000          1              Pd  0.000
Pd42     2.87481        4.82959        7.09517          1              Pd  0.000
Pd43     4.14977        5.59790        4.58223          1              Pd  0.000
Pd44     2.75109        6.35354        2.24610          1              Pd  0.000
Pd45     5.50230        4.76513       30.00000          1              Pd  0.000
Pd46     5.57332        4.81918        6.93370          1              Pd  0.000
Pd47     6.86344        5.59361        4.52133          1              Pd  0.000
Pd48     5.50224        6.35354        2.24610          1              Pd  0.000
Pd49     6.87787        7.14770       30.00000          1              Pd  0.000
Pd50    -4.08675        7.12687        6.74186          1              Pd  0.000
Pd51    -2.70634        7.96963        4.51751          1              Pd  0.000
Pd52    -4.12678        8.73611        2.24610          1              Pd  0.000
Pd53    -1.37558        7.14770       30.00000          1              Pd  0.000
Pd54    -1.27420        7.15361        6.84671          1              Pd  0.000
Pd55     0.04027        7.96879        4.52354          1              Pd  0.000
Pd56    -1.37563        8.73611        2.24610          1              Pd  0.000
Pd57     1.37557        7.14770       30.00000          1              Pd  0.000
Pd58     1.44652        7.16556        6.84343          1              Pd  0.000
Pd59     2.79308        7.98957        4.54608          1              Pd  0.000
Pd60     1.37552        8.73611        2.24610          1              Pd  0.000
Pd61     4.12672        7.14770       30.00000          1              Pd  0.000
Pd62     4.19258        7.20324        7.03182          1              Pd  0.000
Pd63     5.50361        7.97417        4.52860          1              Pd  0.000
Pd64     4.12667        8.73611        2.24610          1              Pd  0.000
end
end

!DATE Mon Jan 01 12:00:00 2000
PBC   11.00460  11.00460  30.00000  90.00000  90.00000 120.00001 (P1)
C1       2.95171        5.39400        9.26058          1              C   0.000
C2       3.99163        4.40957        9.12948          1              C   0.000
C3       3.30694        6.81119        9.14826          1              C   0.000
C4       4.66902        7.20207        9.18115          1              C   0.000
C5       5.38026        4.78572        9.07035          1              C   0.000
C6       5.72829        6.18637        9.43559          1              C   0.000
H1       2.70781        6.47235        5.65790          1              H   0.000
H2       1.39249        4.00181        5.59521          1              H   0.000
H3       0.03492        1.55369        5.28123          1              H   0.000
H4       5.51844        1.62255        5.22409          1              H   0.000
H5      -2.57623        6.33432        5.65535          1              H   0.000
H6       0.82385        3.41188       10.35052          1              H   0.000
H7       4.14188        4.50951       18.00601          1              H   0.000
H8       0.47392        3.39739       16.97379          1              H   0.000
H9      -0.21868        3.45258       14.80435          1              H   0.000
H10      4.11628        6.53760       18.61306          1              H   0.000
H11      3.10744        7.83668       18.73043          1              H   0.000
H12      2.46581        5.22476       15.81769          1              H   0.000
H13     -1.40429        7.44910       10.25917          1              H   0.000
H14     -2.73363        7.91267       10.90100          1              H   0.000
H15      1.39467        3.24360       14.97306          1              H   0.000
H16      0.33474        4.60684       17.98851          1              H   0.000
H17      4.88333        5.39894       16.83848          1              H   0.000
H18      1.50760        6.14084       16.73835          1              H   0.000
H19      2.13766        7.30007       14.92856          1              H   0.000
H20      6.00336        4.78378       14.95481          1              H   0.000
H21      5.13103        6.03431       14.56704          1              H   0.000
H22      3.77870        8.79422       11.49168          1              H   0.000
H23      8.92937        0.78023       11.26402          1              H   0.000
H24      6.55077        3.07328       13.51533          1              H   0.000
H25      7.71729        3.55257       14.48324          1              H   0.000
H26      8.17344        1.63228       16.90269          1              H   0.000
H27      8.73263        1.75134       18.38293          1              H   0.000
H28     -1.82907        5.10210       14.01360          1              H   0.000
H29     -1.76500        3.72442       13.15847          1              H   0.000
H30      2.50027        8.85407       14.69752          1              H   0.000
H31      0.09980        6.48165       18.92414          1              H   0.000
H32     -0.76479        6.52118       17.56395          1              H   0.000
H33     -0.61501        7.42087       20.66605          1              H   0.000
H34      0.74934        6.70758       21.05087          1              H   0.000
H35      3.28907        6.92865       22.25091          1              H   0.000
H36      9.64760        0.54121       15.45901          1              H   0.000
H37      8.60475        1.45648       14.67077          1              H   0.000
H38     -3.20398        8.01050       17.25905          1              H   0.000
H39      5.11402        7.69109       12.91181          1              H   0.000
H40      3.50486        7.59954       13.27360          1              H   0.000
H41      4.93911        4.29297       21.84080          1              H   0.000
H42      6.24507        5.19497       21.64334          1              H   0.000
H43      5.15679        8.22884       19.51749          1              H   0.000
H44     -4.66833        9.48052       16.25600          1              H   0.000
H45      0.47811        1.26191       15.37736          1              H   0.000
H46      0.60687        3.10612       22.12014          1              H   0.000
H47      1.56959        1.80607       22.28406          1              H   0.000
H48     -0.77672        4.85111       21.19517          1              H   0.000
H49     -1.65519        3.50313       21.37228          1              H   0.000
H50      5.65720        2.06249       15.30848          1              H   0.000
H51      4.84785        0.78404       14.87053          1              H   0.000
H52      7.58304        1.87726       21.39283          1              H   0.000
H53      7.03193        3.33217       21.83681          1              H   0.000
H54      2.55717        3.55004       21.76695          1              H   0.000
H55      2.89261        5.03984       21.28352          1              H   0.000
H56     -4.18855        9.38030       21.18629          1              H   0.000
H57      5.29292        3.65193       11.92143          1              H   0.000
H58      5.57271        2.15837       11.52169          1              H   0.000
H59      6.92356        7.04308       20.30269          1              H   0.000
H60      7.38636        5.61629       19.79437          1              H   0.000
H61      3.05112        4.60499       11.84137          1              H   0.000
H62      4.03737        5.69207       12.44851          1              H   0.000
H63      3.17082        7.06067       20.66021          1              H   0.000
H64     -1.53521        7.45131       14.11384          1              H   0.000
H65     -3.07783        7.21430       13.91098          1              H   0.000
H66      1.91824        8.89772       21.59190          1              H   0.000
H67      7.55044        3.63826       18.12846          1              H   0.000
H68      3.62405        2.87552       15.10624          1              H   0.000
H69      3.36793        3.96680       13.98365          1              H   0.000
H70      6.38509        4.74106       18.09339          1              H   0.000
H71     -0.37636        0.86338       19.43677          1              H   0.000
H72     -0.32876        2.39549       18.96322          1              H   0.000
H73      4.86550        1.15611        9.70144          1              H   0.000
H74      4.30087        0.05524       10.69144          1              H   0.000
H75      0.55702        8.48525       13.89712          1              H   0.000
H76     -0.58206        8.84348       12.84594          1              H   0.000
H77      4.27520        0.01155       19.68702          1              H   0.000
H78     -0.28474        9.48220       20.94153          1              H   0.000
H79      2.18115        3.46542       18.42112          1              H   0.000
H80      3.17033        3.62142       19.68614          1              H   0.000
H81      1.01089        8.36824       18.09770          1              H   0.000
H82      4.43268        1.07060       17.24435          1              H   0.000
H83      3.64441        1.83410       18.38081          1              H   0.000
H84      0.11458        2.19402        9.66311          1              H   0.000
H85      0.88617        5.37414        9.44692          1              H   0.000
H86     -2.83686        5.76356       17.34774          1              H   0.000
H87      1.24522        1.50976       11.45697          1              H   0.000
H88     -2.38575        6.53987       15.98505          1              H   0.000
H89      2.76316        1.12104       11.39644          1              H   0.000
H90     -1.43950        2.84964       11.18005          1              H   0.000
H91      1.61661        9.40466       20.16418          1              H   0.000
H92      7.96532        2.94288       11.48209          1              H   0.000
H93     -4.08297        9.07386       12.74639          1              H   0.000
H94     -4.68235        8.88838       14.18300          1              H   0.000
H95     -4.50929        8.79964       18.84257          1              H   0.000
H96     -2.86728        9.52444       17.65002          1              H   0.000
H97      2.81878        0.03007       21.53709          1              H   0.000
H98      7.32162        0.27428       18.11614          1              H   0.000
H99      3.73573        3.38472        9.40734          1              H   0.000
H100     6.09762        4.03285        9.41335          1              H   0.000
H101     2.55215        7.55550        9.42143          1              H   0.000
H102     4.89277        8.22763        9.48660          1              H   0.000
O1       8.29410        1.56057        8.03470          1              O   0.000
O2       5.54618        1.49843        8.04082          1              O   0.000
O3       2.82813        1.63738        8.03935          1              O   0.000
O4       0.03196        1.68419        8.07878          1              O   0.000
O5      -4.04980        8.62653        8.03019          1              O   0.000
O6      -0.31429        5.43447        8.85709          1              O   0.000
O7      -0.67577        6.80364        8.78660          1              O   0.000
O8       4.78718        5.26138       17.82144          1              O   0.000
O9       0.56791        3.64386       17.93766          1              O   0.000
O10      2.20641        6.14827       16.03696          1              O   0.000
O11      3.80487        7.30046       19.20135          1              O   0.000
O12     -1.76413        8.03392       10.97061          1              O   0.000
O13      0.49179        2.95896       15.30055          1              O   0.000
O14      2.15921        8.03669       14.22739          1              O   0.000
O15      5.66308        5.65646       15.28977          1              O   0.000
O16      6.77144        3.23068       14.47589          1              O   0.000
O17      7.88327        1.84325       17.82410          1              O   0.000
O18     -1.66781        4.11471       14.07156          1              O   0.000
O19      3.56010        9.45571       10.79724          1              O   0.000
O20      0.17582        6.44929       17.91813          1              O   0.000
O21     -0.10735        6.56374       20.58965          1              O   0.000
O22      2.64208        6.94378       21.52284          1              O   0.000
O23      8.66438        0.75678       15.34790          1              O   0.000
O24     -3.63393        8.90486       17.42463          1              O   0.000
O25     -4.42360        8.36180       13.36199          1              O   0.000
O26      4.22637        7.28173       12.64585          1              O   0.000
O27      5.84104        4.47762       22.20795          1              O   0.000
O28      0.28094        0.28354       15.47754          1              O   0.000
O29      1.47451        2.78417       22.49777          1              O   0.000
O30     -0.73009        3.89033       21.40175          1              O   0.000
O31      4.81992        1.56144       15.48672          1              O   0.000
O32      7.82531        2.82908       21.47940          1              O   0.000
O33      3.23416        4.11930       21.21455          1              O   0.000
O34      6.02741        2.99066       11.82745          1              O   0.000
O35      7.26076        6.17157       20.60271          1              O   0.000
O36      3.87025        4.68890       12.36477          1              O   0.000
O37     -2.25128        6.77042       14.24620          1              O   0.000
O38      7.37127        4.61247       18.21069          1              O   0.000
O39      3.03693        3.64328       14.85873          1              O   0.000
O40      7.00829        0.12577       21.12403          1              O   0.000
O41     -0.92871        1.66003       19.23707          1              O   0.000
O42      4.55491        1.02612       10.62913          1              O   0.000
O43     -0.40150        8.79177       13.80484          1              O   0.000
O44     -1.15338        9.14542       20.59335          1              O   0.000
O45      3.13970        3.36172       18.69965          1              O   0.000
O46      1.74586        8.87591       18.50398          1              O   0.000
O47      3.94627        0.91015       18.09248          1              O   0.000
O48      0.21686        2.66421       10.53766          1              O   0.000
O49     -2.34575        6.56891       16.98052          1              O   0.000
O50      1.94210        0.97798       11.91666          1              O   0.000
O51      8.84029        2.65538       11.82960          1              O   0.000
O52     -5.02892        8.77717       19.70258          1              O   0.000
O53      1.91012        0.20599       21.88789          1              O   0.000
O54      1.83214        5.03645        9.90920          1              O   0.000
O55      6.79297        6.46703       10.00056          1              O   0.000
Pd1      5.50230        9.53026       30.00000          1              Pd  0.000
Pd2      5.50571        9.51518        6.92281          1              Pd  0.000
Pd3      1.43294        0.78003        4.52624          1              Pd  0.000
Pd4     -0.00006        1.58841        2.24610          1              Pd  0.000
Pd5     -2.75115        9.53026       30.00000          1              Pd  0.000
Pd6     -2.61876        9.48227        6.92373          1              Pd  0.000
Pd7      4.11199        0.78395        4.50761          1              Pd  0.000
Pd8      2.75109        1.58841        2.24610          1              Pd  0.000
Pd9     -0.00000        9.53026       30.00000          1              Pd  0.000
Pd10     0.08195        9.46151        6.78577          1              Pd  0.000
Pd11     6.93471        0.80932        4.49278          1              Pd  0.000
Pd12     5.50224        1.58841        2.24610          1              Pd  0.000
Pd13     2.75115        9.53026       30.00000          1              Pd  0.000
Pd14     2.77355        9.51001        6.81485          1              Pd  0.000
Pd15     9.63784        0.80111        4.53058          1              Pd  0.000
Pd16     8.25339        1.58841        2.24610          1              Pd  0.000
Pd17     9.62902        2.38257       30.00000          1              Pd  0.000
Pd18    -1.36915        2.52877        6.92021          1              Pd  0.000
Pd19     0.00334        3.21222        4.55989          1              Pd  0.000
Pd20    -1.37563        3.97097        2.24610          1              Pd  0.000
Pd21     1.37557        2.38257       30.00000          1              Pd  0.000
Pd22     1.43769        2.54109        6.92497          1              Pd  0.000
Pd23     2.79903        3.19718        4.56709          1              Pd  0.000
Pd24     1.37552        3.97097        2.24610          1              Pd  0.000
Pd25     4.12672        2.38257       30.00000          1              Pd  0.000
Pd26     4.19108        2.43878        6.82176          1              Pd  0.000
Pd27     5.52764        3.24519        4.55562          1              Pd  0.000
Pd28     4.12667        3.97097        2.24610          1              Pd  0.000
Pd29     6.87787        2.38257       30.00000          1              Pd  0.000
Pd30     6.92631        2.50780        6.94147          1              Pd  0.000
Pd31     8.26755        3.18477        4.54045          1              Pd  0.000
Pd32     6.87782        3.97097        2.24610          1              Pd  0.000
Pd33     8.25345        4.76513       30.00000          1              Pd  0.000
Pd34    -2.73255        4.81817        6.78331          1              Pd  0.000
Pd35    -1.34112        5.56992        4.46291          1              Pd  0.000
Pd36    -2.75121        6.35354        2.24610          1              Pd  0.000
Pd37    -0.00000        4.76513       30.00000          1              Pd  0.000
Pd38     0.01617        4.85497        6.85961          1              Pd  0.000
Pd39     1.40573        5.58213        4.53611          1              Pd  0.000
Pd40    -0.00006        6.35354        2.24610          1              Pd  0.000
Pd41     2.75115        4.76513       30.00000          1              Pd  0.000
Pd42     2.87412        4.82848        7.09452          1              Pd  0.000
Pd43     4.14955        5.59773        4.58223          1              Pd  0.000
Pd44     2.75109        6.35354        2.24610          1              Pd  0.000
Pd45     5.50230        4.76513       30.00000          1              Pd  0.000
Pd46     5.57248        4.81900        6.93391          1              Pd  0.000
Pd47     6.86302        5.59350        4.52164          1              Pd  0.000
Pd48     5.50224        6.35354        2.24610          1              Pd  0.000
Pd49     6.87787        7.14770       30.00000          1              Pd  0.000
Pd50    -4.08751        7.12617        6.74245          1              Pd  0.000
Pd51    -2.70636        7.96928        4.51814          1              Pd  0.000
Pd52    -4.12678        8.73611        2.24610          1              Pd  0.000
Pd53    -1.37558        7.14770       30.00000          1              Pd  0.000
Pd54    -1.27481        7.15225        6.84765          1              Pd  0.000
Pd55     0.04012        7.96838        4.52400          1              Pd  0.000
Pd56    -1.37563        8.73611        2.24610          1              Pd  0.000
Pd57     1.37557        7.14770       30.00000          1              Pd  0.000
Pd58     1.44568        7.16513        6.84510          1              Pd  0.000
Pd59     2.79247        7.98924        4.54661          1              Pd  0.000
Pd60     1.37552        8.73611        2.24610          1              Pd  0.000
Pd61     4.12672        7.14770       30.00000          1              Pd  0.000
Pd62     4.19151        7.20246        7.03208          1              Pd  0.000
Pd63     5.50327        7.97401        4.52885          1              Pd  0.000
Pd64     4.12667        8.73611        2.24610          1              Pd  0.000
end
end

!DATE Mon Jan 01 12:00:00 2000
PBC   11.00460  11.00460  30.00000  90.00000  90.00000 120.00001 (P1)
C1       2.94389        5.39501        9.26722          1              C   0.000
C2       3.98272        4.40853        9.12512          1              C   0.000
C3       3.30214        6.81163        9.14920          1              C   0.000
C4       4.66468        7.20021        9.18226          1              C   0.000
C5       5.37276        4.78308        9.06819          1              C   0.000
C6       5.72179        6.18248        9.43573          1              C   0.000
H1       2.70480        6.47306        5.65886          1              H   0.000
H2       1.38888        4.00289        5.59632          1              H   0.000
H3       0.03446        1.55309        5.28213          1              H   0.000
H4       5.51828        1.62240        5.22420          1              H   0.000
H5      -2.57644        6.33470        5.65518          1              H   0.000
H6       0.82208        3.42014       10.35030          1              H   0.000
H7       4.14114        4.50965       18.00581          1              H   0.000
H8       0.47358        3.39722       16.97476          1              H   0.000
H9      -0.22007        3.45152       14.80588          1              H   0.000
H10      4.11601        6.53739       18.61343          1              H   0.000
H11      3.10731        7.83664       18.73039          1              H   0.000
H12      2.46538        5.22480       15.81766          1              H   0.000
H13     -1.40253        7.44868       10.25707          1              H   0.000
H14     -2.73104        7.91194       10.90230          1              H   0.000
H15      1.39358        3.24364       14.97361          1              H   0.000
H16      0.33468        4.60704       17.98909          1              H   0.000
H17      4.88240        5.40012       16.83874          1              H   0.000
H18      1.50737        6.14070       16.73871          1              H   0.000
H19      2.13753        7.30079       14.92946          1              H   0.000
H20      6.00078        4.78644       14.95493          1              H   0.000
H21      5.12847        6.03741       14.56842          1              H   0.000
H22      3.77242        8.79206       11.49254          1              H   0.000
H23      8.92645        0.77860       11.26266          1              H   0.000
H24      6.54725        3.07481       13.51567          1              H   0.000
H25      7.71339        3.55211       14.48461          1              H   0.000
H26      8.17378        1.63277       16.90069          1              H   0.000
H27      8.73252        1.75099       18.38122          1              H   0.000
H28     -1.83115        5.09937       14.01563          1              H   0.000
H29     -1.76571        3.72278       13.15963          1              H   0.000
H30      2.50019        8.85493       14.69780          1              H   0.000
H31      0.09944        6.48179       18.92420          1              H   0.000
H32     -0.76520        6.52046       17.56398          1              H   0.000
H33     -0.61516        7.42082       20.66612          1              H   0.000
H34      0.74919        6.70763       21.05098          1              H   0.000
H35      3.28852        6.92910       22.25099          1              H   0.000
H36      9.64944        0.54019       15.45841          1              H   0.000
H37      8.61044        1.45631       14.66698          1              H   0.000
H38     -3.20328        8.00896       17.25961          1              H   0.000
H39      5.11326        7.69139       12.91185          1              H   0.000
H40      3.50418        7.60054       13.27458          1              H   0.000
H41      4.93913        4.29254       21.84068          1              H   0.000
H42      6.24536        5.19452       21.64305          1              H   0.000
H43      5.15654        8.22878       19.51758          1              H   0.000
H44     -4.66689        9.47905       16.25691          1              H   0.000
H45      0.47918        1.26089       15.37890          1              H   0.000
H46      0.60705        3.10606       22.11998          1              H   0.000
H47      1.56951        1.80616       22.28401          1              H   0.000
H48     -0.77670        4.85101       21.19510          1              H   0.000
H49     -1.65505        3.50299       21.37268          1              H   0.000
H50      5.65539        2.06264       15.30745          1              H   0.000
H51      4.84654        0.78341       14.87024          1              H   0.000
H52      7.58361        1.87664       21.39304          1              H   0.000
H53      7.03242        3.33159       21.83767          1              H   0.000
H54      2.55727        3.55003       21.76708          1              H   0.000
H55      2.89254        5.03984       21.28367          1              H   0.000
H56     -4.18861        9.38018       21.18631          1              H   0.000
H57      5.29246        3.65269       11.92082          1              H   0.000
H58      5.57265        2.15894       11.52228          1              H   0.000
H59      6.92321        7.04272       20.30251          1              H   0.000
H60      7.38585        5.61580       19.79430          1              H   0.000
H61      3.04976        4.60691       11.83996          1              H   0.000
H62      4.03640        5.69262       12.44841          1              H   0.000
H63      3.17043        7.06083       20.66018          1              H   0.000
H64     -1.53605        7.44951       14.11435          1              H   0.000
H65     -3.07880        7.21313       13.91133          1              H   0.000
H66      1.91833        8.89736       21.59077          1              H   0.000
H67      7.54920        3.63725       18.12781          1              H   0.000
H68      3.62282        2.87570       15.10547          1              H   0.000
H69      3.36684        3.96716       13.98290          1              H   0.000
H70      6.38378        4.74028       18.09332          1              H   0.000
H71     -0.37677        0.86318       19.43631          1              H   0.000
H72     -0.32934        2.39551       18.96343          1              H   0.000
H73      4.86366        1.15805        9.70204          1              H   0.000
H74      4.30236        0.05484       10.69118          1              H   0.000
H75      0.55637        8.48460       13.89754          1              H   0.000
H76     -0.58284        8.83998       12.84581          1              H   0.000
H77      4.27506        0.01143       19.68688          1              H   0.000
H78     -0.28466        9.48217       20.94119          1              H   0.000
H79      2.18080        3.46533       18.42154          1              H   0.000
H80      3.17037        3.62129       19.68618          1              H   0.000
H81      1.01088        8.36817       18.09692          1              H   0.000
H82      4.43213        1.07039       17.24393          1              H   0.000
H83      3.64422        1.83383       18.38074          1              H   0.000
H84      0.11788        2.19758        9.66463          1              H   0.000
H85      0.85533        5.37975        9.43590          1              H   0.000
H86     -2.83750        5.76194       17.34798          1              H   0.000
H87      1.24921        1.51440       11.46035          1              H   0.000
H88     -2.38660        6.53827       15.98514          1              H   0.000
H89      2.76493        1.11877       11.39753          1              H   0.000
H90     -1.43722        2.84945       11.17943          1              H   0.000
H91      1.61674        9.40470       20.16312          1              H   0.000
H92      7.96747        2.94444       11.48018          1              H   0.000
H93     -4.08350        9.07141       12.74637          1              H   0.000
H94     -4.68152        8.88684       14.18377          1              H   0.000
H95     -4.50926        8.79913       18.84275          1              H   0.000
H96     -2.86677        9.52325       17.65040          1              H   0.000
H97      2.81860        0.03006       21.53696          1              H   0.000
H98      7.32185        0.27409       18.11469          1              H   0.000
H99      3.72672        3.38368        9.40340          1              H   0.000
H100     6.08934        4.02947        9.41156          1              H   0.000
H101     2.54866        7.55784        9.42099          1              H   0.000
H102     4.89013        8.22567        9.48649          1              H   0.000
O1       8.29337        1.55927        8.03521          1              O   0.000
O2       5.54549        1.49760        8.04061          1              O   0.000
O3       2.82836        1.63564        8.03893          1              O   0.000
O4       0.03167        1.68337        8.07998          1              O   0.000
O5      -4.05057        8.62505        8.03103          1              O   0.000
O6      -0.31079        5.43307        8.86485          1              O   0.000
O7      -0.67393        6.80482        8.78967          1              O   0.000
O8       4.78648        5.26158       17.82168          1              O   0.000
O9       0.56767        3.64399       17.93858          1              O   0.000
O10      2.20635        6.14827       16.03752          1              O   0.000
O11      3.80460        7.30046       19.20157          1              O   0.000
O12     -1.76142        8.03234       10.97045          1              O   0.000
O13      0.49110        2.95860       15.30178          1              O   0.000
O14      2.15884        8.03738       14.22835          1              O   0.000
O15      5.66112        5.65922       15.29049          1              O   0.000
O16      6.76646        3.23372       14.47639          1              O   0.000
O17      7.88332        1.84284       17.82224          1              O   0.000
O18     -1.67024        4.11188       14.07343          1              O   0.000
O19      3.55101        9.45219       10.79769          1              O   0.000
O20      0.17546        6.44927       17.91820          1              O   0.000
O21     -0.10755        6.56364       20.58987          1              O   0.000
O22      2.64163        6.94400       21.52282          1              O   0.000
O23      8.66684        0.75785       15.34554          1              O   0.000
O24     -3.63321        8.90332       17.42521          1              O   0.000
O25     -4.42377        8.35989       13.36273          1              O   0.000
O26      4.22516        7.28279       12.64618          1              O   0.000
O27      5.84153        4.47677       22.20759          1              O   0.000
O28      0.28251        0.28243       15.47847          1              O   0.000
O29      1.47441        2.78398       22.49761          1              O   0.000
O30     -0.73014        3.89029       21.40155          1              O   0.000
O31      4.81868        1.56077       15.48649          1              O   0.000
O32      7.82623        2.82860       21.48119          1              O   0.000
O33      3.23428        4.11936       21.21481          1              O   0.000
O34      6.02708        2.99149       11.82757          1              O   0.000
O35      7.26050        6.17126       20.60258          1              O   0.000
O36      3.86898        4.68968       12.36359          1              O   0.000
O37     -2.25233        6.76879       14.24636          1              O   0.000
O38      7.36988        4.61132       18.21104          1              O   0.000
O39      3.03582        3.64354       14.85796          1              O   0.000
O40      7.00852        0.12562       21.12308          1              O   0.000
O41     -0.92922        1.65969       19.23649          1              O   0.000
O42      4.55462        1.02625       10.62990          1              O   0.000
O43     -0.40234        8.79030       13.80489          1              O   0.000
O44     -1.15351        9.14554       20.59333          1              O   0.000
O45      3.13945        3.36159       18.69978          1              O   0.000
O46      1.74581        8.87596       18.50314          1              O   0.000
O47      3.94621        0.90994       18.09241          1              O   0.000
O48      0.22149        2.66742       10.53911          1              O   0.000
O49     -2.34596        6.56698       16.98067          1              O   0.000
O50      1.94248        0.97377       11.91511          1              O   0.000
O51      8.84168        2.65505       11.82795          1              O   0.000
O52     -5.02910        8.77707       19.70263          1              O   0.000
O53      1.91009        0.20582       21.88763          1              O   0.000
O54      1.82503        5.04303        9.90986          1              O   0.000
O55      6.78764        6.46125       10.00229          1              O   0.000
Pd1      5.50230        9.53026       30.00000          1              Pd  0.000
Pd2      5.50530        9.51458        6.92348          1              Pd  0.000
Pd3      1.43266        0.77948        4.52655          1              Pd  0.000
Pd4     -0.00006        1.58841        2.24610          1              Pd  0.000
Pd5     -2.75115        9.53026       30.00000          1              Pd  0.000
Pd6     -2.61953        9.48083        6.92376          1              Pd  0.000
Pd7      4.11167        0.78365        4.50738          1              Pd  0.000
Pd8      2.75109        1.58841        2.24610          1              Pd  0.000
Pd9     -0.00000        9.53026       30.00000          1              Pd  0.000
Pd10     0.08109        9.46066        6.78573          1              Pd  0.000
Pd11     6.93435        0.80906        4.49285          1              Pd  0.000
Pd12     5.50224        1.58841        2.24610          1              Pd  0.000
Pd13     2.75115        9.53026       30.00000          1              Pd  0.000
Pd14     2.77299        9.50922        6.81495          1              Pd  0.000
Pd15     9.63747        0.80065        4.53109          1              Pd  0.000
Pd16     8.25339        1.58841        2.24610          1              Pd  0.000
Pd17     9.62902        2.38257       30.00000          1              Pd  0.000
Pd18    -1.36959        2.52845        6.92215          1              Pd  0.000
Pd19     0.00302        3.21110        4.55897          1              Pd  0.000
Pd20    -1.37563        3.97097        2.24610          1              Pd  0.000
Pd21     1.37557        2.38257       30.00000          1              Pd  0.000
Pd22     1.43741        2.54012        6.92585          1              Pd  0.000
Pd23     2.79852        3.19675        4.56718          1              Pd  0.000
Pd24     1.37552        3.97097        2.24610          1              Pd  0.000
Pd25     4.12672        2.38257       30.00000          1              Pd  0.000
Pd26     4.19083        2.43779        6.82109          1              Pd  0.000
Pd27     5.52749        3.24492        4.55552          1              Pd  0.000
Pd28     4.12667        3.97097        2.24610          1              Pd  0.000
Pd29     6.87787        2.38257       30.00000          1              Pd  0.000
Pd30     6.92600        2.50736        6.94214          1              Pd  0.000
Pd31     8.26736        3.18431        4.54077          1              Pd  0.000
Pd32     6.87782        3.97097        2.24610          1              Pd  0.000
Pd33     8.25345        4.76513       30.00000          1              Pd  0.000
Pd34    -2.73321        4.81741        6.78303          1              Pd  0.000
Pd35    -1.34115        5.56953        4.46318          1              Pd  0.000
Pd36    -2.75121        6.35354        2.24610          1              Pd  0.000
Pd37    -0.00000        4.76513       30.00000          1              Pd  0.000
Pd38     0.01680        4.85304        6.85785          1              Pd  0.000
Pd39     1.40586        5.58169        4.53567          1              Pd  0.000
Pd40    -0.00006        6.35354        2.24610          1              Pd  0.000
Pd41     2.75115        4.76513       30.00000          1              Pd  0.000
Pd42     2.87422        4.82672        7.09410          1              Pd  0.000
Pd43     4.14918        5.59752        4.58210          1              Pd  0.000
Pd44     2.75109        6.35354        2.24610          1              Pd  0.000
Pd45     5.50230        4.76513       30.00000          1              Pd  0.000
Pd46     5.57145        4.81861        6.93367          1              Pd  0.000
Pd47     6.86259        5.59329        4.52184          1              Pd  0.000
Pd48     5.50224        6.35354        2.24610          1              Pd  0.000
Pd49     6.87787        7.14770       30.00000          1              Pd  0.000
Pd50    -4.08828        7.12519        6.74312          1              Pd  0.000
Pd51    -2.70632        7.96872        4.51895          1              Pd  0.000
Pd52    -4.12678        8.73611        2.24610          1              Pd  0.000
Pd53    -1.37558        7.14770       30.00000          1              Pd  0.000
Pd54    -1.27496        7.15023        6.84938          1              Pd  0.000
Pd55     0.03994        7.96787        4.52455          1              Pd  0.000
Pd56    -1.37563        8.73611        2.24610          1              Pd  0.000
Pd57     1.37557        7.14770       30.00000          1              Pd  0.000
Pd58     1.44492        7.16429        6.84666          1              Pd  0.000
Pd59     2.79182        7.98877        4.54708          1              Pd  0.000
Pd60     1.37552        8.73611        2.24610          1              Pd  0.000
Pd61     4.12672        7.14770       30.00000          1              Pd  0.000
Pd62     4.19035        7.20132        7.03296          1              Pd  0.000
Pd63     5.50285        7.97377        4.52934          1              Pd  0.000
Pd64     4.12667        8.73611        2.24610          1              Pd  0.000
end
end

!DATE Mon Jan 01 12:00:00 2000
PBC   11.00460  11.00460  30.00000  90.00000  90.00000 120.00001 (P1)
C1       2.93885        5.39599        9.27359          1              C   0.000
C2       3.97706        4.40792        9.12149          1              C   0.000
C3       3.29936        6.81242        9.14960          1              C   0.000
C4       4.66230        7.19916        9.18306          1              C   0.000
C5       5.36793        4.78116        9.06668          1              C   0.000
C6       5.71857        6.17995        9.43618          1              C   0.000
H1       2.70286        6.47338        5.65969          1              H   0.000
H2       1.38608        4.00384        5.59757          1              H   0.000
H3       0.03421        1.55269        5.28271          1              H   0.000
H4       5.51819        1.62229        5.22424          1              H   0.000
H5      -2.57641        6.33499        5.65501          1              H   0.000
H6       0.82173        3.42576       10.35032          1              H   0.000
H7       4.14071        4.50977       18.00568          1              H   0.000
H8       0.47340        3.39712       16.97528          1              H   0.000
H9      -0.22091        3.45083       14.80684          1              H   0.000
H10      4.11587        6.53727       18.61365          1              H   0.000
H11      3.10724        7.83661       18.73036          1              H   0.000
H12      2.46512        5.22485       15.81756          1              H   0.000
H13     -1.40133        7.44859       10.25585          1              H   0.000
H14     -2.72946        7.91159       10.90334          1              H   0.000
H15      1.39289        3.24369       14.97390          1              H   0.000
H16      0.33464        4.60713       17.98944          1              H   0.000
H17      4.88187        5.40083       16.83886          1              H   0.000
H18      1.50725        6.14058       16.73892          1              H   0.000
H19      2.13749        7.30123       14.93009          1              H   0.000
H20      5.99918        4.78795       14.95492          1              H   0.000
H21      5.12692        6.03926       14.56926          1              H   0.000
H22      3.76870        8.79097       11.49286          1              H   0.000
H23      8.92474        0.77780       11.26180          1              H   0.000
H24      6.54498        3.07578       13.51578          1              H   0.000
H25      7.71076        3.55174       14.48549          1              H   0.000
H26      8.17400        1.63306       16.89946          1              H   0.000
H27      8.73248        1.75075       18.38016          1              H   0.000
H28     -1.83235        5.09767       14.01690          1              H   0.000
H29     -1.76616        3.72171       13.16045          1              H   0.000
H30      2.50015        8.85545       14.69798          1              H   0.000
H31      0.09921        6.48185       18.92420          1              H   0.000
H32     -0.76545        6.52003       17.56397          1              H   0.000
H33     -0.61527        7.42079       20.66618          1              H   0.000
H34      0.74911        6.70765       21.05105          1              H   0.000
H35      3.28824        6.92938       22.25102          1              H   0.000
H36      9.65059        0.53969       15.45805          1              H   0.000
H37      8.61395        1.45636       14.66456          1              H   0.000
H38     -3.20286        8.00800       17.25999          1              H   0.000
H39      5.11268        7.69157       12.91197          1              H   0.000
H40      3.50364        7.60110       13.27517          1              H   0.000
H41      4.93935        4.29224       21.84066          1              H   0.000
H42      6.24552        5.19412       21.64295          1              H   0.000
H43      5.15641        8.22876       19.51765          1              H   0.000
H44     -4.66599        9.47821       16.25753          1              H   0.000
H45      0.47991        1.26039       15.37986          1              H   0.000
H46      0.60662        3.10622       22.11965          1              H   0.000
H47      1.56944        1.80551       22.28403          1              H   0.000
H48     -0.77666        4.85114       21.19493          1              H   0.000
H49     -1.65520        3.50277       21.37291          1              H   0.000
H50      5.65424        2.06274       15.30680          1              H   0.000
H51      4.84574        0.78303       14.87005          1              H   0.000
H52      7.58380        1.87634       21.39322          1              H   0.000
H53      7.03263        3.33105       21.83801          1              H   0.000
H54      2.55747        3.55014       21.76720          1              H   0.000
H55      2.89248        5.03991       21.28377          1              H   0.000
H56     -4.18890        9.37996       21.18599          1              H   0.000
H57      5.29214        3.65313       11.92039          1              H   0.000
H58      5.57264        2.15926       11.52265          1              H   0.000
H59      6.92300        7.04251       20.30239          1              H   0.000
H60      7.38553        5.61551       19.79422          1              H   0.000
H61      3.04906        4.60808       11.83875          1              H   0.000
H62      4.03576        5.69282       12.44835          1              H   0.000
H63      3.17023        7.06092       20.66014          1              H   0.000
H64     -1.53655        7.44836       14.11465          1              H   0.000
H65     -3.07938        7.21238       13.91155          1              H   0.000
H66      1.91840        8.89715       21.59007          1              H   0.000
H67      7.54840        3.63659       18.12738          1              H   0.000
H68      3.62198        2.87594       15.10484          1              H   0.000
H69      3.36610        3.96740       13.98215          1              H   0.000
H70      6.38295        4.73978       18.09327          1              H   0.000
H71     -0.37699        0.86305       19.43608          1              H   0.000
H72     -0.32965        2.39556       18.96351          1              H   0.000
H73      4.86246        1.15910        9.70253          1              H   0.000
H74      4.30327        0.05451       10.69123          1              H   0.000
H75      0.55597        8.48418       13.89780          1              H   0.000
H76     -0.58333        8.83777       12.84571          1              H   0.000
H77      4.27499        0.01135       19.68679          1              H   0.000
H78     -0.28461        9.48217       20.94099          1              H   0.000
H79      2.18059        3.46527       18.42178          1              H   0.000
H80      3.17039        3.62120       19.68615          1              H   0.000
H81      1.01089        8.36812       18.09647          1              H   0.000
H82      4.43180        1.07027       17.24364          1              H   0.000
H83      3.64412        1.83364       18.38067          1              H   0.000
H84      0.12051        2.20020        9.66585          1              H   0.000
H85      0.82454        5.38509        9.42442          1              H   0.000
H86     -2.83786        5.76104       17.34811          1              H   0.000
H87      1.25151        1.51708       11.46207          1              H   0.000
H88     -2.38707        6.53735       15.98518          1              H   0.000
H89      2.76604        1.11740       11.39810          1              H   0.000
H90     -1.43565        2.84974       11.17913          1              H   0.000
H91      1.61680        9.40475       20.16249          1              H   0.000
H92      7.96887        2.94545       11.47887          1              H   0.000
H93     -4.08383        9.07014       12.74632          1              H   0.000
H94     -4.68101        8.88597       14.18417          1              H   0.000
H95     -4.50918        8.79880       18.84287          1              H   0.000
H96     -2.86647        9.52247       17.65067          1              H   0.000
H97      2.81894        0.02997       21.53672          1              H   0.000
H98      7.32198        0.27395       18.11382          1              H   0.000
H99      3.72078        3.38322        9.40036          1              H   0.000
H100     6.08368        4.02677        9.41029          1              H   0.000
H101     2.54685        7.55977        9.42095          1              H   0.000
H102     4.88937        8.22441        9.48677          1              H   0.000
O1       8.29291        1.55839        8.03539          1              O   0.000
O2       5.54514        1.49702        8.04027          1              O   0.000
O3       2.82857        1.63416        8.03857          1              O   0.000
O4       0.03156        1.68289        8.08074          1              O   0.000
O5      -4.05129        8.62400        8.03144          1              O   0.000
O6      -0.30770        5.43142        8.87265          1              O   0.000
O7      -0.67183        6.80633        8.79263          1              O   0.000
O8       4.78611        5.26171       17.82179          1              O   0.000
O9       0.56752        3.64403       17.93909          1              O   0.000
O10      2.20649        6.14831       16.03802          1              O   0.000
O11      3.80445        7.30046       19.20170          1              O   0.000
O12     -1.75976        8.03152       10.97046          1              O   0.000
O13      0.49068        2.95836       15.30260          1              O   0.000
O14      2.15859        8.03777       14.22899          1              O   0.000
O15      5.65987        5.66075       15.29093          1              O   0.000
O16      6.76320        3.23524       14.47666          1              O   0.000
O17      7.88335        1.84249       17.82111          1              O   0.000
O18     -1.67182        4.11012       14.07469          1              O   0.000
O19      3.54582        9.45040       10.79774          1              O   0.000
O20      0.17524        6.44926       17.91824          1              O   0.000
O21     -0.10766        6.56361       20.58999          1              O   0.000
O22      2.64141        6.94414       21.52281          1              O   0.000
O23      8.66838        0.75865       15.34403          1              O   0.000
O24     -3.63282        8.90233       17.42575          1              O   0.000
O25     -4.42385        8.35889       13.36309          1              O   0.000
O26      4.22435        7.28336       12.64651          1              O   0.000
O27      5.84174        4.47636       22.20734          1              O   0.000
O28      0.28347        0.28192       15.47921          1              O   0.000
O29      1.47469        2.78419       22.49781          1              O   0.000
O30     -0.72982        3.89007       21.40166          1              O   0.000
O31      4.81789        1.56034       15.48635          1              O   0.000
O32      7.82647        2.82782       21.48245          1              O   0.000
O33      3.23434        4.11939       21.21493          1              O   0.000
O34      6.02691        2.99203       11.82757          1              O   0.000
O35      7.26044        6.17112       20.60246          1              O   0.000
O36      3.86817        4.69003       12.36288          1              O   0.000
O37     -2.25302        6.76782       14.24663          1              O   0.000
O38      7.36899        4.61056       18.21124          1              O   0.000
O39      3.03506        3.64382       14.85723          1              O   0.000
O40      7.00871        0.12557       21.12252          1              O   0.000
O41     -0.92956        1.65956       19.23624          1              O   0.000
O42      4.55440        1.02627       10.63051          1              O   0.000
O43     -0.40283        8.78937       13.80488          1              O   0.000
O44     -1.15356        9.14561       20.59332          1              O   0.000
O45      3.13931        3.36150       18.69983          1              O   0.000
O46      1.74576        8.87600       18.50270          1              O   0.000
O47      3.94621        0.90981       18.09234          1              O   0.000
O48      0.22426        2.67032       10.53994          1              O   0.000
O49     -2.34613        6.56593       16.98074          1              O   0.000
O50      1.94260        0.97112       11.91372          1              O   0.000
O51      8.84258        2.65501       11.82686          1              O   0.000
O52     -5.02922        8.77705       19.70269          1              O   0.000
O53      1.90992        0.20609       21.88799          1              O   0.000
O54      1.82208        5.04852        9.91115          1              O   0.000
O55      6.78400        6.45712       10.00267          1              O   0.000
Pd1      5.50230        9.53026       30.00000          1              Pd  0.000
Pd2      5.50510        9.51428        6.92374          1              Pd  0.000
Pd3      1.43252        0.77907        4.52673          1              Pd  0.000
Pd4     -0.00006        1.58841        2.24610          1              Pd  0.000
Pd5     -2.75115        9.53026       30.00000          1              Pd  0.000
Pd6     -2.62002        9.47973        6.92370          1              Pd  0.000
Pd7      4.11148        0.78345        4.50721          1              Pd  0.000
Pd8      2.75109        1.58841        2.24610          1              Pd  0.000
Pd9     -0.00000        9.53026       30.00000          1              Pd  0.000
Pd10     0.08059        9.46001        6.78579          1              Pd  0.000
Pd11     6.93415        0.80889        4.49295          1              Pd  0.000
Pd12     5.50224        1.58841        2.24610          1              Pd  0.000
Pd13     2.75115        9.53026       30.00000          1              Pd  0.000
Pd14     2.77266        9.50857        6.81510          1              Pd  0.000
Pd15     9.63723        0.80033        4.53147          1              Pd  0.000
Pd16     8.25339        1.58841        2.24610          1              Pd  0.000
Pd17     9.62902        2.38257       30.00000          1              Pd  0.000
Pd18    -1.36981        2.52833        6.92358          1              Pd  0.000
Pd19     0.00284        3.21019        4.55809          1              Pd  0.000
Pd20    -1.37563        3.97097        2.24610          1              Pd  0.000
Pd21     1.37557        2.38257       30.00000          1              Pd  0.000
Pd22     1.43739        2.53948        6.92666          1              Pd  0.000
Pd23     2.79814        3.19642        4.56719          1              Pd  0.000
Pd24     1.37552        3.97097        2.24610          1              Pd  0.000
Pd25     4.12672        2.38257       30.00000          1              Pd  0.000
Pd26     4.19067        2.43707        6.82065          1              Pd  0.000
Pd27     5.52741        3.24470        4.55532          1              Pd  0.000
Pd28     4.12667        3.97097        2.24610          1              Pd  0.000
Pd29     6.87787        2.38257       30.00000          1              Pd  0.000
Pd30     6.92587        2.50706        6.94243          1              Pd  0.000
Pd31     8.26727        3.18401        4.54094          1              Pd  0.000
Pd32     6.87782        3.97097        2.24610          1              Pd  0.000
Pd33     8.25345        4.76513       30.00000          1              Pd  0.000
Pd34    -2.73346        4.81692        6.78275          1              Pd  0.000
Pd35    -1.34102        5.56929        4.46343          1              Pd  0.000
Pd36    -2.75121        6.35354        2.24610          1              Pd  0.000
Pd37    -0.00000        4.76513       30.00000          1              Pd  0.000
Pd38     0.01780        4.85135        6.85594          1              Pd  0.000
Pd39     1.40609        5.58130        4.53513          1              Pd  0.000
Pd40    -0.00006        6.35354        2.24610          1              Pd  0.000
Pd41     2.75115        4.76513       30.00000          1              Pd  0.000
Pd42     2.87479        4.82526        7.09376          1              Pd  0.000
Pd43     4.14897        5.59738        4.58193          1              Pd  0.000
Pd44     2.75109        6.35354        2.24610          1              Pd  0.000
Pd45     5.50230        4.76513       30.00000          1              Pd  0.000
Pd46     5.57087        4.81837        6.93334          1              Pd  0.000
Pd47     6.86234        5.59313        4.52193          1              Pd  0.000
Pd48     5.50224        6.35354        2.24610          1              Pd  0.000
Pd49     6.87787        7.14770       30.00000          1              Pd  0.000
Pd50    -4.08864        7.12448        6.74359          1              Pd  0.000
Pd51    -2.70617        7.96830        4.51956          1              Pd  0.000
Pd52    -4.12678        8.73611        2.24610          1              Pd  0.000
Pd53    -1.37558        7.14770       30.00000          1              Pd  0.000
Pd54    -1.27471        7.14859        6.85089          1              Pd  0.000
Pd55     0.03987        7.96753        4.52494          1              Pd  0.000
Pd56    -1.37563        8.73611        2.24610          1              Pd  0.000
Pd57     1.37557        7.14770       30.00000          1              Pd  0.000
Pd58     1.44456        7.16359        6.84748          1              Pd  0.000
Pd59     2.79143        7.98843        4.54734          1              Pd  0.000
Pd60     1.37552        8.73611        2.24610          1              Pd  0.000
Pd61     4.12672        7.14770       30.00000          1              Pd  0.000
Pd62     4.18966        7.20047        7.03391          1              Pd  0.000
Pd63     5.50259        7.97361        4.52976          1              Pd  0.000
Pd64     4.12667        8.73611        2.24610          1              Pd  0.000
end
end

!DATE Mon Jan 01 12:00:00 2000
PBC   11.00460  11.00460  30.00000  90.00000  90.00000 120.00001 (P1)
C1       2.93604        5.39660        9.28060          1              C   0.000
C2       3.97389        4.40726        9.11794          1              C   0.000
C3       3.29810        6.81324        9.14977          1              C   0.000
C4       4.66130        7.19853        9.18380          1              C   0.000
C5       5.36511        4.77961        9.06533          1              C   0.000
C6       5.71642        6.17785        9.43637          1              C   0.000
H1       2.70158        6.47346        5.66044          1              H   0.000
H2       1.38373        4.00476        5.59889          1              H   0.000
H3       0.03406        1.55243        5.28311          1              H   0.000
H4       5.51814        1.62221        5.22425          1              H   0.000
H5      -2.57632        6.33521        5.65481          1              H   0.000
H6       0.82220        3.42995       10.35045          1              H   0.000
H7       4.14045        4.50985       18.00556          1              H   0.000
H8       0.47331        3.39705       16.97556          1              H   0.000
H9      -0.22140        3.45039       14.80743          1              H   0.000
H10      4.11579        6.53719       18.61376          1              H   0.000
H11      3.10721        7.83659       18.73033          1              H   0.000
H12      2.46496        5.22484       15.81743          1              H   0.000
H13     -1.40054        7.44879       10.25507          1              H   0.000
H14     -2.72855        7.91145       10.90421          1              H   0.000
H15      1.39252        3.24375       14.97402          1              H   0.000
H16      0.33461        4.60715       17.98964          1              H   0.000
H17      4.88156        5.40127       16.83891          1              H   0.000
H18      1.50721        6.14045       16.73903          1              H   0.000
H19      2.13748        7.30152       14.93048          1              H   0.000
H20      5.99818        4.78886       14.95493          1              H   0.000
H21      5.12598        6.04037       14.56978          1              H   0.000
H22      3.76654        8.79048       11.49295          1              H   0.000
H23      8.92388        0.77752       11.26129          1              H   0.000
H24      6.54359        3.07641       13.51585          1              H   0.000
H25      7.70922        3.55152       14.48600          1              H   0.000
H26      8.17415        1.63323       16.89871          1              H   0.000
H27      8.73252        1.75061       18.37953          1              H   0.000
H28     -1.83303        5.09662       14.01763          1              H   0.000
H29     -1.76643        3.72104       13.16086          1              H   0.000
H30      2.50013        8.85575       14.69809          1              H   0.000
H31      0.09904        6.48188       18.92418          1              H   0.000
H32     -0.76565        6.51979       17.56395          1              H   0.000
H33     -0.61534        7.42076       20.66622          1              H   0.000
H34      0.74906        6.70767       21.05109          1              H   0.000
H35      3.28810        6.92957       22.25102          1              H   0.000
H36      9.65136        0.53945       15.45781          1              H   0.000
H37      8.61610        1.45643       14.66307          1              H   0.000
H38     -3.20264        8.00746       17.26025          1              H   0.000
H39      5.11233        7.69173       12.91210          1              H   0.000
H40      3.50331        7.60140       13.27544          1              H   0.000
H41      4.93943        4.29208       21.84061          1              H   0.000
H42      6.24563        5.19393       21.64283          1              H   0.000
H43      5.15632        8.22875       19.51769          1              H   0.000
H44     -4.66545        9.47776       16.25793          1              H   0.000
H45      0.48037        1.26011       15.38046          1              H   0.000
H46      0.60676        3.10613       22.11959          1              H   0.000
H47      1.56937        1.80563       22.28397          1              H   0.000
H48     -0.77662        4.85112       21.19485          1              H   0.000
H49     -1.65513        3.50271       21.37305          1              H   0.000
H50      5.65341        2.06275       15.30643          1              H   0.000
H51      4.84520        0.78275       14.86989          1              H   0.000
H52      7.58391        1.87604       21.39330          1              H   0.000
H53      7.03270        3.33078       21.83829          1              H   0.000
H54      2.55754        3.55017       21.76723          1              H   0.000
H55      2.89247        5.03994       21.28384          1              H   0.000
H56     -4.18886        9.37996       21.18599          1              H   0.000
H57      5.29189        3.65340       11.92011          1              H   0.000
H58      5.57264        2.15947       11.52287          1              H   0.000
H59      6.92286        7.04238       20.30230          1              H   0.000
H60      7.38532        5.61534       19.79416          1              H   0.000
H61      3.04871        4.60882       11.83758          1              H   0.000
H62      4.03534        5.69274       12.44833          1              H   0.000
H63      3.17011        7.06097       20.66007          1              H   0.000
H64     -1.53688        7.44759       14.11483          1              H   0.000
H65     -3.07973        7.21189       13.91169          1              H   0.000
H66      1.91846        8.89704       21.58963          1              H   0.000
H67      7.54792        3.63622       18.12712          1              H   0.000
H68      3.62149        2.87605       15.10435          1              H   0.000
H69      3.36557        3.96752       13.98154          1              H   0.000
H70      6.38249        4.73950       18.09323          1              H   0.000
H71     -0.37710        0.86300       19.43592          1              H   0.000
H72     -0.32982        2.39557       18.96350          1              H   0.000
H73      4.86164        1.15970        9.70285          1              H   0.000
H74      4.30378        0.05430       10.69138          1              H   0.000
H75      0.55567        8.48391       13.89793          1              H   0.000
H76     -0.58367        8.83634       12.84559          1              H   0.000
H77      4.27494        0.01131       19.68672          1              H   0.000
H78     -0.28458        9.48217       20.94084          1              H   0.000
H79      2.18045        3.46524       18.42189          1              H   0.000
H80      3.17040        3.62114       19.68610          1              H   0.000
H81      1.01092        8.36809       18.09618          1              H   0.000
H82      4.43158        1.07018       17.24343          1              H   0.000
H83      3.64406        1.83352       18.38060          1              H   0.000
H84      0.12258        2.20237        9.66685          1              H   0.000
H85      0.79133        5.39120        9.41245          1              H   0.000
H86     -2.83807        5.76056       17.34816          1              H   0.000
H87      1.25292        1.51882       11.46296          1              H   0.000
H88     -2.38734        6.53684       15.98518          1              H   0.000
H89      2.76675        1.11662       11.39833          1              H   0.000
H90     -1.43456        2.85026       11.17903          1              H   0.000
H91      1.61684        9.40477       20.16206          1              H   0.000
H92      7.96981        2.94614       11.47801          1              H   0.000
H93     -4.08406        9.06949       12.74625          1              H   0.000
H94     -4.68070        8.88548       14.18438          1              H   0.000
H95     -4.50913        8.79860       18.84295          1              H   0.000
H96     -2.86626        9.52202       17.65087          1              H   0.000
H97      2.81881        0.03001       21.53665          1              H   0.000
H98      7.32207        0.27391       18.11329          1              H   0.000
H99      3.71704        3.38289        9.39781          1              H   0.000
H100     6.08006        4.02459        9.40929          1              H   0.000
H101     2.54619        7.56131        9.42103          1              H   0.000
H102     4.88975        8.22357        9.48717          1              H   0.000
O1       8.29259        1.55768        8.03540          1              O   0.000
O2       5.54493        1.49663        8.03998          1              O   0.000
O3       2.82877        1.63282        8.03831          1              O   0.000
O4       0.03150        1.68255        8.08127          1              O   0.000
O5      -4.05187        8.62311        8.03167          1              O   0.000
O6      -0.30549        5.42963        8.88133          1              O   0.000
O7      -0.66967        6.80845        8.79529          1              O   0.000
O8       4.78583        5.26181       17.82184          1              O   0.000
O9       0.56742        3.64404       17.93938          1              O   0.000
O10      2.20669        6.14828       16.03839          1              O   0.000
O11      3.80436        7.30046       19.20177          1              O   0.000
O12     -1.75887        8.03122       10.97057          1              O   0.000
O13      0.49050        2.95830       15.30316          1              O   0.000
O14      2.15846        8.03800       14.22937          1              O   0.000
O15      5.65901        5.66159       15.29131          1              O   0.000
O16      6.76132        3.23615       14.47685          1              O   0.000
O17      7.88345        1.84224       17.82045          1              O   0.000
O18     -1.67269        4.10903       14.07531          1              O   0.000
O19      3.54307        9.44963       10.79769          1              O   0.000
O20      0.17505        6.44925       17.91825          1              O   0.000
O21     -0.10773        6.56356       20.59011          1              O   0.000
O22      2.64129        6.94420       21.52280          1              O   0.000
O23      8.66941        0.75913       15.34305          1              O   0.000
O24     -3.63261        8.90179       17.42621          1              O   0.000
O25     -4.42387        8.35837       13.36327          1              O   0.000
O26      4.22396        7.28372       12.64669          1              O   0.000
O27      5.84188        4.47611       22.20720          1              O   0.000
O28      0.28402        0.28164       15.47968          1              O   0.000
O29      1.47449        2.78405       22.49775          1              O   0.000
O30     -0.72987        3.88997       21.40168          1              O   0.000
O31      4.81726        1.55999       15.48627          1              O   0.000
O32      7.82672        2.82757       21.48316          1              O   0.000
O33      3.23437        4.11945       21.21507          1              O   0.000
O34      6.02681        2.99238       11.82755          1              O   0.000
O35      7.26040        6.17099       20.60238          1              O   0.000
O36      3.86761        4.69009       12.36238          1              O   0.000
O37     -2.25347        6.76716       14.24682          1              O   0.000
O38      7.36852        4.61016       18.21136          1              O   0.000
O39      3.03462        3.64390       14.85667          1              O   0.000
O40      7.00889        0.12556       21.12214          1              O   0.000
O41     -0.92972        1.65954       19.23616          1              O   0.000
O42      4.55423        1.02630       10.63089          1              O   0.000
O43     -0.40319        8.78880       13.80482          1              O   0.000
O44     -1.15359        9.14566       20.59330          1              O   0.000
O45      3.13921        3.36143       18.69985          1              O   0.000
O46      1.74570        8.87607       18.50245          1              O   0.000
O47      3.94623        0.90973       18.09231          1              O   0.000
O48      0.22621        2.67305       10.54049          1              O   0.000
O49     -2.34625        6.56538       16.98078          1              O   0.000
O50      1.94255        0.96932       11.91246          1              O   0.000
O51      8.84322        2.65507       11.82620          1              O   0.000
O52     -5.02929        8.77702       19.70273          1              O   0.000
O53      1.90995        0.20596       21.88777          1              O   0.000
O54      1.82322        5.05298        9.91425          1              O   0.000
O55      6.78202        6.45358       10.00329          1              O   0.000
Pd1      5.50230        9.53026       30.00000          1              Pd  0.000
Pd2      5.50504        9.51417        6.92374          1              Pd  0.000
Pd3      1.43246        0.77875        4.52685          1              Pd  0.000
Pd4     -0.00006        1.58841        2.24610          1              Pd  0.000
Pd5     -2.75115        9.53026       30.00000          1              Pd  0.000
Pd6     -2.62037        9.47884        6.92355          1              Pd  0.000
Pd7      4.11136        0.78335        4.50710          1              Pd  0.000
Pd8      2.75109        1.58841        2.24610          1              Pd  0.000
Pd9     -0.00000        9.53026       30.00000          1              Pd  0.000
Pd10     0.08029        9.45944        6.78589          1              Pd  0.000
Pd11     6.93403        0.80875        4.49304          1              Pd  0.000
Pd12     5.50224        1.58841        2.24610          1              Pd  0.000
Pd13     2.75115        9.53026       30.00000          1              Pd  0.000
Pd14     2.77249        9.50795        6.81527          1              Pd  0.000
Pd15     9.63703        0.80007        4.53179          1              Pd  0.000
Pd16     8.25339        1.58841        2.24610          1              Pd  0.000
Pd17     9.62902        2.38257       30.00000          1              Pd  0.000
Pd18    -1.36992        2.52835        6.92482          1              Pd  0.000
Pd19     0.00272        3.20938        4.55712          1              Pd  0.000
Pd20    -1.37563        3.97097        2.24610          1              Pd  0.000
Pd21     1.37557        2.38257       30.00000          1              Pd  0.000
Pd22     1.43752        2.53906        6.92755          1              Pd  0.000
Pd23     2.79783        3.19617        4.56716          1              Pd  0.000
Pd24     1.37552        3.97097        2.24610          1              Pd  0.000
Pd25     4.12672        2.38257       30.00000          1              Pd  0.000
Pd26     4.19054        2.43654        6.82036          1              Pd  0.000
Pd27     5.52735        3.24452        4.55507          1              Pd  0.000
Pd28     4.12667        3.97097        2.24610          1              Pd  0.000
Pd29     6.87787        2.38257       30.00000          1              Pd  0.000
Pd30     6.92585        2.50685        6.94251          1              Pd  0.000
Pd31     8.26721        3.18378        4.54104          1              Pd  0.000
Pd32     6.87782        3.97097        2.24610          1              Pd  0.000
Pd33     8.25345        4.76513       30.00000          1              Pd  0.000
Pd34    -2.73353        4.81656        6.78241          1              Pd  0.000
Pd35    -1.34083        5.56914        4.46362          1              Pd  0.000
Pd36    -2.75121        6.35354        2.24610          1              Pd  0.000
Pd37    -0.00000        4.76513       30.00000          1              Pd  0.000
Pd38     0.01917        4.84968        6.85355          1              Pd  0.000
Pd39     1.40640        5.58096        4.53446          1              Pd  0.000
Pd40    -0.00006        6.35354        2.24610          1              Pd  0.000
Pd41     2.75115        4.76513       30.00000          1              Pd  0.000
Pd42     2.87561        4.82396        7.09339          1              Pd  0.000
Pd43     4.14883        5.59730        4.58174          1              Pd  0.000
Pd44     2.75109        6.35354        2.24610          1              Pd  0.000
Pd45     5.50230        4.76513       30.00000          1              Pd  0.000
Pd46     5.57049        4.81824        6.93294          1              Pd  0.000
Pd47     6.86216        5.59303        4.52197          1              Pd  0.000
Pd48     5.50224        6.35354        2.24610          1              Pd  0.000
Pd49     6.87787        7.14770       30.00000          1              Pd  0.000
Pd50    -4.08880        7.12393        6.74388          1              Pd  0.000
Pd51    -2.70600        7.96798        4.52005          1              Pd  0.000
Pd52    -4.12678        8.73611        2.24610          1              Pd  0.000
Pd53    -1.37558        7.14770       30.00000          1              Pd  0.000
Pd54    -1.27429        7.14721        6.85204          1              Pd  0.000
Pd55     0.03988        7.96728        4.52523          1              Pd  0.000
Pd56    -1.37563        8.73611        2.24610          1              Pd  0.000
Pd57     1.37557        7.14770       30.00000          1              Pd  0.000
Pd58     1.44436        7.16295        6.84788          1              Pd  0.000
Pd59     2.79116        7.98813        4.54752          1              Pd  0.000
Pd60     1.37552        8.73611        2.24610          1              Pd  0.000
Pd61     4.12672        7.14770       30.00000          1              Pd  0.000
Pd62     4.18918        7.19975        7.03506          1              Pd  0.000
Pd63     5.50238        7.97351        4.53016          1              Pd  0.000
Pd64     4.12667        8.73611        2.24610          1              Pd  0.000
end
end

!DATE Mon Jan 01 12:00:00 2000
PBC   11.00460  11.00460  30.00000  90.00000  90.00000 120.00001 (P1)
C1       2.93463        5.39704        9.28782          1              C   0.000
C2       3.97199        4.40652        9.11415          1              C   0.000
C3       3.29763        6.81411        9.15000          1              C   0.000
C4       4.66104        7.19806        9.18461          1              C   0.000
C5       5.36335        4.77819        9.06404          1              C   0.000
C6       5.71507        6.17595        9.43643          1              C   0.000
H1       2.70064        6.47343        5.66115          1              H   0.000
H2       1.38149        4.00574        5.60031          1              H   0.000
H3       0.03396        1.55223        5.28344          1              H   0.000
H4       5.51813        1.62215        5.22425          1              H   0.000
H5      -2.57625        6.33537        5.65455          1              H   0.000
H6       0.82316        3.43361       10.35061          1              H   0.000
H7       4.14030        4.50993       18.00548          1              H   0.000
H8       0.47328        3.39701       16.97571          1              H   0.000
H9      -0.22169        3.45009       14.80784          1              H   0.000
H10      4.11574        6.53714       18.61382          1              H   0.000
H11      3.10719        7.83658       18.73032          1              H   0.000
H12      2.46486        5.22484       15.81728          1              H   0.000
H13     -1.40004        7.44919       10.25445          1              H   0.000
H14     -2.72795        7.91144       10.90508          1              H   0.000
H15      1.39230        3.24378       14.97409          1              H   0.000
H16      0.33459        4.60716       17.98975          1              H   0.000
H17      4.88139        5.40157       16.83894          1              H   0.000
H18      1.50719        6.14033       16.73908          1              H   0.000
H19      2.13750        7.30170       14.93075          1              H   0.000
H20      5.99751        4.78947       14.95497          1              H   0.000
H21      5.12535        6.04108       14.57015          1              H   0.000
H22      3.76529        8.79025       11.49304          1              H   0.000
H23      8.92358        0.77746       11.26090          1              H   0.000
H24      6.54269        3.07684       13.51587          1              H   0.000
H25      7.70825        3.55138       14.48631          1              H   0.000
H26      8.17428        1.63332       16.89820          1              H   0.000
H27      8.73258        1.75050       18.37913          1              H   0.000
H28     -1.83345        5.09597       14.01811          1              H   0.000
H29     -1.76655        3.72063       13.16113          1              H   0.000
H30      2.50013        8.85596       14.69820          1              H   0.000
H31      0.09891        6.48189       18.92415          1              H   0.000
H32     -0.76579        6.51964       17.56393          1              H   0.000
H33     -0.61539        7.42073       20.66626          1              H   0.000
H34      0.74902        6.70769       21.05113          1              H   0.000
H35      3.28802        6.92971       22.25102          1              H   0.000
H36      9.65182        0.53931       15.45768          1              H   0.000
H37      8.61747        1.45647       14.66216          1              H   0.000
H38     -3.20251        8.00712       17.26044          1              H   0.000
H39      5.11210        7.69185       12.91223          1              H   0.000
H40      3.50309        7.60158       13.27557          1              H   0.000
H41      4.93947        4.29197       21.84059          1              H   0.000
H42      6.24572        5.19384       21.64275          1              H   0.000
H43      5.15627        8.22875       19.51772          1              H   0.000
H44     -4.66513        9.47748       16.25818          1              H   0.000
H45      0.48068        1.25995       15.38086          1              H   0.000
H46      0.60676        3.10610       22.11953          1              H   0.000
H47      1.56931        1.80554       22.28402          1              H   0.000
H48     -0.77656        4.85098       21.19482          1              H   0.000
H49     -1.65510        3.50264       21.37312          1              H   0.000
H50      5.65285        2.06276       15.30616          1              H   0.000
H51      4.84483        0.78257       14.86977          1              H   0.000
H52      7.58401        1.87593       21.39335          1              H   0.000
H53      7.03275        3.33062       21.83855          1              H   0.000
H54      2.55766        3.55023       21.76731          1              H   0.000
H55      2.89248        5.03995       21.28390          1              H   0.000
H56     -4.18888        9.37997       21.18598          1              H   0.000
H57      5.29168        3.65358       11.91994          1              H   0.000
H58      5.57266        2.15962       11.52304          1              H   0.000
H59      6.92278        7.04228       20.30225          1              H   0.000
H60      7.38519        5.61522       19.79410          1              H   0.000
H61      3.04857        4.60937       11.83645          1              H   0.000
H62      4.03505        5.69256       12.44833          1              H   0.000
H63      3.17004        7.06100       20.66002          1              H   0.000
H64     -1.53709        7.44707       14.11496          1              H   0.000
H65     -3.07996        7.21157       13.91180          1              H   0.000
H66      1.91850        8.89697       21.58934          1              H   0.000
H67      7.54761        3.63598       18.12695          1              H   0.000
H68      3.62115        2.87615       15.10393          1              H   0.000
H69      3.36513        3.96759       13.98098          1              H   0.000
H70      6.38221        4.73932       18.09319          1              H   0.000
H71     -0.37716        0.86300       19.43583          1              H   0.000
H72     -0.32991        2.39558       18.96344          1              H   0.000
H73      4.86097        1.16011        9.70311          1              H   0.000
H74      4.30406        0.05418       10.69160          1              H   0.000
H75      0.55548        8.48372       13.89801          1              H   0.000
H76     -0.58391        8.83531       12.84550          1              H   0.000
H77      4.27491        0.01128       19.68666          1              H   0.000
H78     -0.28456        9.48218       20.94075          1              H   0.000
H79      2.18035        3.46523       18.42195          1              H   0.000
H80      3.17040        3.62109       19.68605          1              H   0.000
H81      1.01094        8.36806       18.09600          1              H   0.000
H82      4.43144        1.07012       17.24328          1              H   0.000
H83      3.64403        1.83344       18.38054          1              H   0.000
H84      0.12443        2.20451        9.66771          1              H   0.000
H85      0.75679        5.39789        9.40068          1              H   0.000
H86     -2.83820        5.76027       17.34818          1              H   0.000
H87      1.25387        1.52027       11.46353          1              H   0.000
H88     -2.38750        6.53656       15.98518          1              H   0.000
H89      2.76715        1.11615       11.39849          1              H   0.000
H90     -1.43368        2.85096       11.17899          1              H   0.000
H91      1.61684        9.40479       20.16179          1              H   0.000
H92      7.97055        2.94671       11.47736          1              H   0.000
H93     -4.08426        9.06913       12.74618          1              H   0.000
H94     -4.68048        8.88518       14.18451          1              H   0.000
H95     -4.50907        8.79847       18.84300          1              H   0.000
H96     -2.86613        9.52174       17.65102          1              H   0.000
H97      2.81879        0.03004       21.53660          1              H   0.000
H98      7.32213        0.27386       18.11296          1              H   0.000
H99      3.71433        3.38265        9.39541          1              H   0.000
H100     6.07746        4.02255        9.40837          1              H   0.000
H101     2.54622        7.56275        9.42131          1              H   0.000
H102     4.89087        8.22287        9.48763          1              H   0.000
O1       8.29234        1.55704        8.03533          1              O   0.000
O2       5.54482        1.49633        8.03972          1              O   0.000
O3       2.82904        1.63155        8.03810          1              O   0.000
O4       0.03141        1.68229        8.08184          1              O   0.000
O5      -4.05230        8.62236        8.03179          1              O   0.000
O6      -0.30578        5.42764        8.88885          1              O   0.000
O7      -0.66837        6.81085        8.79754          1              O   0.000
O8       4.78568        5.26189       17.82189          1              O   0.000
O9       0.56735        3.64403       17.93956          1              O   0.000
O10      2.20686        6.14826       16.03865          1              O   0.000
O11      3.80430        7.30045       19.20183          1              O   0.000
O12     -1.75826        8.03112       10.97078          1              O   0.000
O13      0.49041        2.95826       15.30358          1              O   0.000
O14      2.15843        8.03816       14.22968          1              O   0.000
O15      5.65847        5.66222       15.29156          1              O   0.000
O16      6.76016        3.23673       14.47694          1              O   0.000
O17      7.88358        1.84201       17.82001          1              O   0.000
O18     -1.67321        4.10838       14.07572          1              O   0.000
O19      3.54171        9.44924       10.79765          1              O   0.000
O20      0.17492        6.44923       17.91826          1              O   0.000
O21     -0.10780        6.56353       20.59022          1              O   0.000
O22      2.64122        6.94422       21.52278          1              O   0.000
O23      8.67001        0.75947       15.34251          1              O   0.000
O24     -3.63247        8.90145       17.42651          1              O   0.000
O25     -4.42383        8.35807       13.36339          1              O   0.000
O26      4.22373        7.28396       12.64678          1              O   0.000
O27      5.84199        4.47591       22.20707          1              O   0.000
O28      0.28436        0.28147       15.47997          1              O   0.000
O29      1.47438        2.78393       22.49770          1              O   0.000
O30     -0.72986        3.89010       21.40170          1              O   0.000
O31      4.81687        1.55975       15.48623          1              O   0.000
O32      7.82689        2.82722       21.48369          1              O   0.000
O33      3.23444        4.11957       21.21517          1              O   0.000
O34      6.02674        2.99264       11.82751          1              O   0.000
O35      7.26034        6.17094       20.60234          1              O   0.000
O36      3.86719        4.69007       12.36206          1              O   0.000
O37     -2.25378        6.76674       14.24705          1              O   0.000
O38      7.36822        4.60990       18.21147          1              O   0.000
O39      3.03433        3.64399       14.85623          1              O   0.000
O40      7.00899        0.12556       21.12190          1              O   0.000
O41     -0.92979        1.65951       19.23621          1              O   0.000
O42      4.55404        1.02635       10.63119          1              O   0.000
O43     -0.40340        8.78846       13.80478          1              O   0.000
O44     -1.15361        9.14569       20.59329          1              O   0.000
O45      3.13914        3.36139       18.69985          1              O   0.000
O46      1.74566        8.87611       18.50232          1              O   0.000
O47      3.94627        0.90968       18.09229          1              O   0.000
O48      0.22788        2.67587       10.54086          1              O   0.000
O49     -2.34633        6.56506       16.98081          1              O   0.000
O50      1.94240        0.96825       11.91158          1              O   0.000
O51      8.84376        2.65524       11.82565          1              O   0.000
O52     -5.02933        8.77701       19.70277          1              O   0.000
O53      1.90995        0.20597       21.88764          1              O   0.000
O54      1.82702        5.05611        9.91886          1              O   0.000
O55      6.78092        6.45042       10.00393          1              O   0.000
Pd1      5.50230        9.53026       30.00000          1              Pd  0.000
Pd2      5.50506        9.51416        6.92364          1              Pd  0.000
Pd3      1.43242        0.77847        4.52693          1              Pd  0.000
Pd4     -0.00006        1.58841        2.24610          1              Pd  0.000
Pd5     -2.75115        9.53026       30.00000          1              Pd  0.000
Pd6     -2.62067        9.47809        6.92333          1              Pd  0.000
Pd7      4.11128        0.78329        4.50701          1              Pd  0.000
Pd8      2.75109        1.58841        2.24610          1              Pd  0.000
Pd9     -0.00000        9.53026       30.00000          1              Pd  0.000
Pd10     0.08010        9.45898        6.78601          1              Pd  0.000
Pd11     6.93394        0.80865        4.49314          1              Pd  0.000
Pd12     5.50224        1.58841        2.24610          1              Pd  0.000
Pd13     2.75115        9.53026       30.00000          1              Pd  0.000
Pd14     2.77239        9.50734        6.81542          1              Pd  0.000
Pd15     9.63686        0.79987        4.53208          1              Pd  0.000
Pd16     8.25339        1.58841        2.24610          1              Pd  0.000
Pd17     9.62902        2.38257       30.00000          1              Pd  0.000
Pd18    -1.36997        2.52844        6.92593          1              Pd  0.000
Pd19     0.00265        3.20859        4.55607          1              Pd  0.000
Pd20    -1.37563        3.97097        2.24610          1              Pd  0.000
Pd21     1.37557        2.38257       30.00000          1              Pd  0.000
Pd22     1.43774        2.53870        6.92849          1              Pd  0.000
Pd23     2.79756        3.19594        4.56711          1              Pd  0.000
Pd24     1.37552        3.97097        2.24610          1              Pd  0.000
Pd25     4.12672        2.38257       30.00000          1              Pd  0.000
Pd26     4.19047        2.43608        6.82015          1              Pd  0.000
Pd27     5.52732        3.24435        4.55483          1              Pd  0.000
Pd28     4.12667        3.97097        2.24610          1              Pd  0.000
Pd29     6.87787        2.38257       30.00000          1              Pd  0.000
Pd30     6.92588        2.50666        6.94252          1              Pd  0.000
Pd31     8.26717        3.18359        4.54110          1              Pd  0.000
Pd32     6.87782        3.97097        2.24610          1              Pd  0.000
Pd33     8.25345        4.76513       30.00000          1              Pd  0.000
Pd34    -2.73351        4.81625        6.78202          1              Pd  0.000
Pd35    -1.34065        5.56903        4.46369          1              Pd  0.000
Pd36    -2.75121        6.35354        2.24610          1              Pd  0.000
Pd37    -0.00000        4.76513       30.00000          1              Pd  0.000
Pd38     0.02062        4.84801        6.85065          1              Pd  0.000
Pd39     1.40676        5.58067        4.53371          1              Pd  0.000
Pd40    -0.00006        6.35354        2.24610          1              Pd  0.000
Pd41     2.75115        4.76513       30.00000          1              Pd  0.000
Pd42     2.87650        4.82272        7.09293          1              Pd  0.000
Pd43     4.14875        5.59724        4.58155          1              Pd  0.000
Pd44     2.75109        6.35354        2.24610          1              Pd  0.000
Pd45     5.50230        4.76513       30.00000          1              Pd  0.000
Pd46     5.57025        4.81816        6.93250          1              Pd  0.000
Pd47     6.86202        5.59297        4.52198          1              Pd  0.000
Pd48     5.50224        6.35354        2.24610          1              Pd  0.000
Pd49     6.87787        7.14770       30.00000          1              Pd  0.000
Pd50    -4.08887        7.12348        6.74410          1              Pd  0.000
Pd51    -2.70581        7.96773        4.52045          1              Pd  0.000
Pd52    -4.12678        8.73611        2.24610          1              Pd  0.000
Pd53    -1.37558        7.14770       30.00000          1              Pd  0.000
Pd54    -1.27393        7.14608        6.85284          1              Pd  0.000
Pd55     0.03991        7.96709        4.52546          1              Pd  0.000
Pd56    -1.37563        8.73611        2.24610          1              Pd  0.000
Pd57     1.37557        7.14770       30.00000          1              Pd  0.000
Pd58     1.44423        7.16233        6.84811          1              Pd  0.000
Pd59     2.79096        7.98787        4.54768          1              Pd  0.000
Pd60     1.37552        8.73611        2.24610          1              Pd  0.000
Pd61     4.12672        7.14770       30.00000          1              Pd  0.000
Pd62     4.18879        7.19909        7.03625          1              Pd  0.000
Pd63     5.50222        7.97346        4.53052          1              Pd  0.000
Pd64     4.12667        8.73611        2.24610          1              Pd  0.000
end
end

!DATE Mon Jan 01 12:00:00 2000
PBC   11.00460  11.00460  30.00000  90.00000  90.00000 120.00001 (P1)
C1       2.93392        5.39749        9.29521          1              C   0.000
C2       3.97046        4.40575        9.11022          1              C   0.000
C3       3.29743        6.81499        9.15036          1              C   0.000
C4       4.66100        7.19761        9.18548          1              C   0.000
C5       5.36189        4.77674        9.06266          1              C   0.000
C6       5.71447        6.17421        9.43676          1              C   0.000
H1       2.69975        6.47334        5.66190          1              H   0.000
H2       1.37907        4.00684        5.60193          1              H   0.000
H3       0.03387        1.55205        5.28376          1              H   0.000
H4       5.51812        1.62208        5.22425          1              H   0.000
H5      -2.57617        6.33553        5.65423          1              H   0.000
H6       0.82446        3.43725       10.35079          1              H   0.000
H7       4.14017        4.51002       18.00540          1              H   0.000
H8       0.47327        3.39697       16.97584          1              H   0.000
H9      -0.22196        3.44980       14.80823          1              H   0.000
H10      4.11571        6.53708       18.61388          1              H   0.000
H11      3.10717        7.83656       18.73031          1              H   0.000
H12      2.46477        5.22484       15.81712          1              H   0.000
H13     -1.39961        7.44980       10.25383          1              H   0.000
H14     -2.72733        7.91150       10.90606          1              H   0.000
H15      1.39211        3.24383       14.97415          1              H   0.000
H16      0.33457        4.60715       17.98985          1              H   0.000
H17      4.88123        5.40186       16.83900          1              H   0.000
H18      1.50719        6.14020       16.73912          1              H   0.000
H19      2.13752        7.30188       14.93102          1              H   0.000
H20      5.99688        4.79002       14.95501          1              H   0.000
H21      5.12477        6.04173       14.57050          1              H   0.000
H22      3.76418        8.79009       11.49310          1              H   0.000
H23      8.92336        0.77749       11.26056          1              H   0.000
H24      6.54183        3.07724       13.51589          1              H   0.000
H25      7.70733        3.55123       14.48660          1              H   0.000
H26      8.17441        1.63339       16.89773          1              H   0.000
H27      8.73264        1.75039       18.37875          1              H   0.000
H28     -1.83383        5.09538       14.01854          1              H   0.000
H29     -1.76667        3.72024       13.16138          1              H   0.000
H30      2.50012        8.85615       14.69831          1              H   0.000
H31      0.09879        6.48189       18.92412          1              H   0.000
H32     -0.76591        6.51950       17.56392          1              H   0.000
H33     -0.61545        7.42070       20.66630          1              H   0.000
H34      0.74899        6.70770       21.05116          1              H   0.000
H35      3.28794        6.92985       22.25101          1              H   0.000
H36      9.65221        0.53921       15.45755          1              H   0.000
H37      8.61874        1.45655       14.66129          1              H   0.000
H38     -3.20240        8.00680       17.26062          1              H   0.000
H39      5.11187        7.69198       12.91237          1              H   0.000
H40      3.50288        7.60173       13.27567          1              H   0.000
H41      4.93934        4.29183       21.84054          1              H   0.000
H42      6.24589        5.19390       21.64262          1              H   0.000
H43      5.15622        8.22875       19.51775          1              H   0.000
H44     -4.66484        9.47724       16.25841          1              H   0.000
H45      0.48098        1.25981       15.38123          1              H   0.000
H46      0.60661        3.10612       22.11940          1              H   0.000
H47      1.56924        1.80526       22.28414          1              H   0.000
H48     -0.77648        4.85096       21.19478          1              H   0.000
H49     -1.65499        3.50258       21.37310          1              H   0.000
H50      5.65231        2.06275       15.30592          1              H   0.000
H51      4.84448        0.78239       14.86966          1              H   0.000
H52      7.58405        1.87563       21.39335          1              H   0.000
H53      7.03277        3.33053       21.83901          1              H   0.000
H54      2.55786        3.55032       21.76739          1              H   0.000
H55      2.89245        5.04006       21.28395          1              H   0.000
H56     -4.18902        9.37991       21.18583          1              H   0.000
H57      5.29146        3.65374       11.91979          1              H   0.000
H58      5.57267        2.15978       11.52320          1              H   0.000
H59      6.92268        7.04220       20.30220          1              H   0.000
H60      7.38507        5.61509       19.79405          1              H   0.000
H61      3.04847        4.60988       11.83524          1              H   0.000
H62      4.03475        5.69234       12.44837          1              H   0.000
H63      3.16998        7.06103       20.65996          1              H   0.000
H64     -1.53729        7.44655       14.11510          1              H   0.000
H65     -3.08016        7.21125       13.91191          1              H   0.000
H66      1.91853        8.89694       21.58907          1              H   0.000
H67      7.54733        3.63574       18.12679          1              H   0.000
H68      3.62083        2.87625       15.10352          1              H   0.000
H69      3.36467        3.96765       13.98043          1              H   0.000
H70      6.38194        4.73916       18.09316          1              H   0.000
H71     -0.37720        0.86299       19.43577          1              H   0.000
H72     -0.32999        2.39556       18.96337          1              H   0.000
H73      4.86030        1.16047        9.70337          1              H   0.000
H74      4.30429        0.05410       10.69189          1              H   0.000
H75      0.55529        8.48352       13.89809          1              H   0.000
H76     -0.58416        8.83430       12.84543          1              H   0.000
H77      4.27489        0.01125       19.68661          1              H   0.000
H78     -0.28455        9.48219       20.94067          1              H   0.000
H79      2.18026        3.46521       18.42200          1              H   0.000
H80      3.17040        3.62104       19.68597          1              H   0.000
H81      1.01097        8.36803       18.09583          1              H   0.000
H82      4.43130        1.07005       17.24312          1              H   0.000
H83      3.64402        1.83336       18.38049          1              H   0.000
H84      0.12634        2.20675        9.66851          1              H   0.000
H85      0.72221        5.40460        9.38999          1              H   0.000
H86     -2.83831        5.76001       17.34819          1              H   0.000
H87      1.25476        1.52164       11.46403          1              H   0.000
H88     -2.38765        6.53631       15.98518          1              H   0.000
H89      2.76749        1.11575       11.39864          1              H   0.000
H90     -1.43283        2.85175       11.17901          1              H   0.000
H91      1.61684        9.40483       20.16153          1              H   0.000
H92      7.97129        2.94724       11.47678          1              H   0.000
H93     -4.08444        9.06885       12.74612          1              H   0.000
H94     -4.68026        8.88491       14.18462          1              H   0.000
H95     -4.50901        8.79835       18.84306          1              H   0.000
H96     -2.86600        9.52147       17.65117          1              H   0.000
H97      2.81893        0.03004       21.53651          1              H   0.000
H98      7.32220        0.27382       18.11266          1              H   0.000
H99      3.71199        3.38240        9.39285          1              H   0.000
H100     6.07520        4.02053        9.40740          1              H   0.000
H101     2.54646        7.56414        9.42166          1              H   0.000
H102     4.89227        8.22221        9.48812          1              H   0.000
O1       8.29210        1.55632        8.03523          1              O   0.000
O2       5.54473        1.49602        8.03947          1              O   0.000
O3       2.82933        1.63032        8.03792          1              O   0.000
O4       0.03137        1.68205        8.08235          1              O   0.000
O5      -4.05268        8.62177        8.03183          1              O   0.000
O6      -0.30979        5.42567        8.89552          1              O   0.000
O7      -0.66802        6.81369        8.79926          1              O   0.000
O8       4.78553        5.26201       17.82197          1              O   0.000
O9       0.56728        3.64400       17.93973          1              O   0.000
O10      2.20702        6.14825       16.03889          1              O   0.000
O11      3.80426        7.30045       19.20189          1              O   0.000
O12     -1.75761        8.03112       10.97115          1              O   0.000
O13      0.49034        2.95825       15.30399          1              O   0.000
O14      2.15836        8.03831       14.22996          1              O   0.000
O15      5.65801        5.66278       15.29178          1              O   0.000
O16      6.75906        3.23721       14.47702          1              O   0.000
O17      7.88368        1.84182       17.81962          1              O   0.000
O18     -1.67368        4.10777       14.07609          1              O   0.000
O19      3.54070        9.44899       10.79760          1              O   0.000
O20      0.17482        6.44922       17.91827          1              O   0.000
O21     -0.10786        6.56348       20.59033          1              O   0.000
O22      2.64116        6.94424       21.52275          1              O   0.000
O23      8.67053        0.75980       15.34191          1              O   0.000
O24     -3.63235        8.90114       17.42681          1              O   0.000
O25     -4.42371        8.35780       13.36350          1              O   0.000
O26      4.22353        7.28419       12.64687          1              O   0.000
O27      5.84232        4.47548       22.20700          1              O   0.000
O28      0.28466        0.28133       15.48024          1              O   0.000
O29      1.47448        2.78393       22.49776          1              O   0.000
O30     -0.72989        3.88998       21.40180          1              O   0.000
O31      4.81649        1.55950       15.48621          1              O   0.000
O32      7.82713        2.82724       21.48413          1              O   0.000
O33      3.23455        4.11957       21.21528          1              O   0.000
O34      6.02668        2.99290       11.82746          1              O   0.000
O35      7.26030        6.17082       20.60233          1              O   0.000
O36      3.86670        4.69003       12.36177          1              O   0.000
O37     -2.25408        6.76631       14.24727          1              O   0.000
O38      7.36794        4.60963       18.21158          1              O   0.000
O39      3.03406        3.64410       14.85584          1              O   0.000
O40      7.00907        0.12559       21.12168          1              O   0.000
O41     -0.92986        1.65955       19.23631          1              O   0.000
O42      4.55380        1.02643       10.63149          1              O   0.000
O43     -0.40360        8.78812       13.80475          1              O   0.000
O44     -1.15364        9.14572       20.59329          1              O   0.000
O45      3.13908        3.36135       18.69985          1              O   0.000
O46      1.74562        8.87613       18.50223          1              O   0.000
O47      3.94631        0.90962       18.09228          1              O   0.000
O48      0.22957        2.67889       10.54109          1              O   0.000
O49     -2.34641        6.56477       16.98085          1              O   0.000
O50      1.94225        0.96735       11.91080          1              O   0.000
O51      8.84430        2.65535       11.82516          1              O   0.000
O52     -5.02936        8.77700       19.70282          1              O   0.000
O53      1.90990        0.20617       21.88778          1              O   0.000
O54      1.83189        5.05883        9.92457          1              O   0.000
O55      6.77955        6.44714       10.00440          1              O   0.000
Pd1      5.50230        9.53026       30.00000          1              Pd  0.000
Pd2      5.50507        9.51416        6.92348          1              Pd  0.000
Pd3      1.43240        0.77820        4.52702          1              Pd  0.000
Pd4     -0.00006        1.58841        2.24610          1              Pd  0.000
Pd5     -2.75115        9.53026       30.00000          1              Pd  0.000
Pd6     -2.62095        9.47737        6.92306          1              Pd  0.000
Pd7      4.11122        0.78323        4.50692          1              Pd  0.000
Pd8      2.75109        1.58841        2.24610          1              Pd  0.000
Pd9     -0.00000        9.53026       30.00000          1              Pd  0.000
Pd10     0.07998        9.45851        6.78612          1              Pd  0.000
Pd11     6.93386        0.80854        4.49324          1              Pd  0.000
Pd12     5.50224        1.58841        2.24610          1              Pd  0.000
Pd13     2.75115        9.53026       30.00000          1              Pd  0.000
Pd14     2.77231        9.50668        6.81554          1              Pd  0.000
Pd15     9.63669        0.79965        4.53239          1              Pd  0.000
Pd16     8.25339        1.58841        2.24610          1              Pd  0.000
Pd17     9.62902        2.38257       30.00000          1              Pd  0.000
Pd18    -1.37001        2.52855        6.92706          1              Pd  0.000
Pd19     0.00262        3.20775        4.55489          1              Pd  0.000
Pd20    -1.37563        3.97097        2.24610          1              Pd  0.000
Pd21     1.37557        2.38257       30.00000          1              Pd  0.000
Pd22     1.43804        2.53835        6.92950          1              Pd  0.000
Pd23     2.79727        3.19570        4.56706          1              Pd  0.000
Pd24     1.37552        3.97097        2.24610          1              Pd  0.000
Pd25     4.12672        2.38257       30.00000          1              Pd  0.000
Pd26     4.19041        2.43560        6.81992          1              Pd  0.000
Pd27     5.52729        3.24417        4.55457          1              Pd  0.000
Pd28     4.12667        3.97097        2.24610          1              Pd  0.000
Pd29     6.87787        2.38257       30.00000          1              Pd  0.000
Pd30     6.92594        2.50644        6.94251          1              Pd  0.000
Pd31     8.26714        3.18339        4.54113          1              Pd  0.000
Pd32     6.87782        3.97097        2.24610          1              Pd  0.000
Pd33     8.25345        4.76513       30.00000          1              Pd  0.000
Pd34    -2.73347        4.81593        6.78155          1              Pd  0.000
Pd35    -1.34048        5.56892        4.46366          1              Pd  0.000
Pd36    -2.75121        6.35354        2.24610          1              Pd  0.000
Pd37    -0.00000        4.76513       30.00000          1              Pd  0.000
Pd38     0.02206        4.84631        6.84741          1              Pd  0.000
Pd39     1.40715        5.58038        4.53289          1              Pd  0.000
Pd40    -0.00006        6.35354        2.24610          1              Pd  0.000
Pd41     2.75115        4.76513       30.00000          1              Pd  0.000
Pd42     2.87742        4.82145        7.09243          1              Pd  0.000
Pd43     4.14869        5.59718        4.58139          1              Pd  0.000
Pd44     2.75109        6.35354        2.24610          1              Pd  0.000
Pd45     5.50230        4.76513       30.00000          1              Pd  0.000
Pd46     5.57010        4.81807        6.93197          1              Pd  0.000
Pd47     6.86189        5.59293        4.52197          1              Pd  0.000
Pd48     5.50224        6.35354        2.24610          1              Pd  0.000
Pd49     6.87787        7.14770       30.00000          1              Pd  0.000
Pd50    -4.08895        7.12304        6.74430          1              Pd  0.000
Pd51    -2.70564        7.96750        4.52076          1              Pd  0.000
Pd52    -4.12678        8.73611        2.24610          1              Pd  0.000
Pd53    -1.37558        7.14770       30.00000          1              Pd  0.000
Pd54    -1.27369        7.14516        6.85317          1              Pd  0.000
Pd55     0.03997        7.96689        4.52565          1              Pd  0.000
Pd56    -1.37563        8.73611        2.24610          1              Pd  0.000
Pd57     1.37557        7.14770       30.00000          1              Pd  0.000
Pd58     1.44407        7.16161        6.84835          1              Pd  0.000
Pd59     2.79078        7.98760        4.54786          1              Pd  0.000
Pd60     1.37552        8.73611        2.24610          1              Pd  0.000
Pd61     4.12672        7.14770       30.00000          1              Pd  0.000
Pd62     4.18842        7.19842        7.03755          1              Pd  0.000
Pd63     5.50205        7.97340        4.53088          1              Pd  0.000
Pd64     4.12667        8.73611        2.24610          1              Pd  0.000
end
end

!DATE Mon Jan 01 12:00:00 2000
PBC   11.00460  11.00460  30.00000  90.00000  90.00000 120.00001 (P1)
C1       2.93292        5.39853        9.30283          1              C   0.000
C2       3.96802        4.40521        9.10634          1              C   0.000
C3       3.29751        6.81615        9.15128          1              C   0.000
C4       4.66146        7.19701        9.18658          1              C   0.000
C5       5.36001        4.77502        9.06095          1              C   0.000
C6       5.71312        6.17166        9.43675          1              C   0.000
H1       2.69878        6.47316        5.66282          1              H   0.000
H2       1.37579        4.00839        5.60418          1              H   0.000
H3       0.03377        1.55183        5.28417          1              H   0.000
H4       5.51812        1.62197        5.22425          1              H   0.000
H5      -2.57618        6.33563        5.65368          1              H   0.000
H6       0.82632        3.44181       10.35102          1              H   0.000
H7       4.14005        4.51011       18.00531          1              H   0.000
H8       0.47328        3.39693       16.97595          1              H   0.000
H9      -0.22222        3.44953       14.80863          1              H   0.000
H10      4.11568        6.53703       18.61394          1              H   0.000
H11      3.10715        7.83654       18.73029          1              H   0.000
H12      2.46469        5.22484       15.81691          1              H   0.000
H13     -1.39944        7.45088       10.25307          1              H   0.000
H14     -2.72672        7.91167       10.90750          1              H   0.000
H15      1.39193        3.24390       14.97420          1              H   0.000
H16      0.33454        4.60714       17.98996          1              H   0.000
H17      4.88109        5.40217       16.83904          1              H   0.000
H18      1.50720        6.14004       16.73916          1              H   0.000
H19      2.13754        7.30205       14.93133          1              H   0.000
H20      5.99623        4.79054       14.95503          1              H   0.000
H21      5.12415        6.04238       14.57086          1              H   0.000
H22      3.76326        8.79010       11.49315          1              H   0.000
H23      8.92347        0.77771       11.26015          1              H   0.000
H24      6.54094        3.07763       13.51586          1              H   0.000
H25      7.70632        3.55103       14.48689          1              H   0.000
H26      8.17458        1.63344       16.89726          1              H   0.000
H27      8.73274        1.75026       18.37838          1              H   0.000
H28     -1.83421        5.09481       14.01900          1              H   0.000
H29     -1.76674        3.71988       13.16168          1              H   0.000
H30      2.50010        8.85635       14.69845          1              H   0.000
H31      0.09867        6.48188       18.92410          1              H   0.000
H32     -0.76603        6.51936       17.56390          1              H   0.000
H33     -0.61550        7.42065       20.66635          1              H   0.000
H34      0.74896        6.70771       21.05120          1              H   0.000
H35      3.28788        6.93001       22.25098          1              H   0.000
H36      9.65260        0.53914       15.45744          1              H   0.000
H37      8.62000        1.45665       14.66045          1              H   0.000
H38     -3.20228        8.00646       17.26083          1              H   0.000
H39      5.11162        7.69210       12.91254          1              H   0.000
H40      3.50265        7.60186       13.27574          1              H   0.000
H41      4.93985        4.29185       21.84059          1              H   0.000
H42      6.24578        5.19335       21.64268          1              H   0.000
H43      5.15619        8.22875       19.51780          1              H   0.000
H44     -4.66456        9.47699       16.25864          1              H   0.000
H45      0.48129        1.25966       15.38161          1              H   0.000
H46      0.60686        3.10597       22.11943          1              H   0.000
H47      1.56918        1.80555       22.28411          1              H   0.000
H48     -0.77645        4.85099       21.19468          1              H   0.000
H49     -1.65510        3.50250       21.37328          1              H   0.000
H50      5.65176        2.06273       15.30566          1              H   0.000
H51      4.84411        0.78219       14.86953          1              H   0.000
H52      7.58424        1.87583       21.39349          1              H   0.000
H53      7.03305        3.33015       21.83881          1              H   0.000
H54      2.55792        3.55035       21.76742          1              H   0.000
H55      2.89250        5.04005       21.28402          1              H   0.000
H56     -4.18886        9.37998       21.18594          1              H   0.000
H57      5.29126        3.65391       11.91960          1              H   0.000
H58      5.57269        2.15994       11.52336          1              H   0.000
H59      6.92261        7.04207       20.30215          1              H   0.000
H60      7.38494        5.61498       19.79402          1              H   0.000
H61      3.04844        4.61043       11.83390          1              H   0.000
H62      4.03445        5.69206       12.44842          1              H   0.000
H63      3.16993        7.06104       20.65988          1              H   0.000
H64     -1.53746        7.44603       14.11525          1              H   0.000
H65     -3.08036        7.21093       13.91204          1              H   0.000
H66      1.91854        8.89695       21.58876          1              H   0.000
H67      7.54706        3.63550       18.12664          1              H   0.000
H68      3.62046        2.87640       15.10303          1              H   0.000
H69      3.36411        3.96769       13.97977          1              H   0.000
H70      6.38171        4.73899       18.09312          1              H   0.000
H71     -0.37723        0.86299       19.43568          1              H   0.000
H72     -0.33005        2.39556       18.96328          1              H   0.000
H73      4.85945        1.16086        9.70367          1              H   0.000
H74      4.30446        0.05409       10.69233          1              H   0.000
H75      0.55513        8.48329       13.89818          1              H   0.000
H76     -0.58442        8.83314       12.84533          1              H   0.000
H77      4.27488        0.01120       19.68656          1              H   0.000
H78     -0.28453        9.48218       20.94058          1              H   0.000
H79      2.18017        3.46519       18.42204          1              H   0.000
H80      3.17040        3.62099       19.68590          1              H   0.000
H81      1.01101        8.36799       18.09565          1              H   0.000
H82      4.43115        1.06997       17.24294          1              H   0.000
H83      3.64402        1.83327       18.38042          1              H   0.000
H84      0.12884        2.20983        9.66934          1              H   0.000
H85      0.68902        5.41080        9.38193          1              H   0.000
H86     -2.83844        5.75973       17.34821          1              H   0.000
H87      1.25574        1.52336       11.46458          1              H   0.000
H88     -2.38780        6.53606       15.98517          1              H   0.000
H89      2.76784        1.11538       11.39876          1              H   0.000
H90     -1.43180        2.85295       11.17903          1              H   0.000
H91      1.61684        9.40485       20.16123          1              H   0.000
H92      7.97223        2.94791       11.47610          1              H   0.000
H93     -4.08470        9.06864       12.74604          1              H   0.000
H94     -4.68003        8.88464       14.18473          1              H   0.000
H95     -4.50894        8.79821       18.84314          1              H   0.000
H96     -2.86588        9.52117       17.65134          1              H   0.000
H97      2.81870        0.03011       21.53649          1              H   0.000
H98      7.32229        0.27376       18.11236          1              H   0.000
H99      3.70884        3.38219        9.38984          1              H   0.000
H100     6.07216        4.01784        9.40604          1              H   0.000
H101     2.54730        7.56619        9.42243          1              H   0.000
H102     4.89460        8.22130        9.48881          1              H   0.000
O1       8.29181        1.55522        8.03512          1              O   0.000
O2       5.54467        1.49565        8.03921          1              O   0.000
O3       2.82970        1.62882        8.03764          1              O   0.000
O4       0.03137        1.68179        8.08296          1              O   0.000
O5      -4.05305        8.62114        8.03183          1              O   0.000
O6      -0.31906        5.42407        8.90167          1              O   0.000
O7      -0.66964        6.81719        8.80045          1              O   0.000
O8       4.78542        5.26211       17.82203          1              O   0.000
O9       0.56723        3.64399       17.93989          1              O   0.000
O10      2.20721        6.14822       16.03912          1              O   0.000
O11      3.80421        7.30044       19.20194          1              O   0.000
O12     -1.75701        8.03120       10.97180          1              O   0.000
O13      0.49029        2.95824       15.30438          1              O   0.000
O14      2.15815        8.03850       14.23034          1              O   0.000
O15      5.65758        5.66331       15.29198          1              O   0.000
O16      6.75787        3.23754       14.47711          1              O   0.000
O17      7.88382        1.84159       17.81921          1              O   0.000
O18     -1.67422        4.10719       14.07653          1              O   0.000
O19      3.54013        9.44897       10.79749          1              O   0.000
O20      0.17471        6.44919       17.91828          1              O   0.000
O21     -0.10793        6.56344       20.59045          1              O   0.000
O22      2.64112        6.94423       21.52272          1              O   0.000
O23      8.67106        0.76015       15.34139          1              O   0.000
O24     -3.63224        8.90078       17.42718          1              O   0.000
O25     -4.42363        8.35757       13.36358          1              O   0.000
O26      4.22332        7.28438       12.64696          1              O   0.000
O27      5.84201        4.47585       22.20661          1              O   0.000
O28      0.28497        0.28118       15.48051          1              O   0.000
O29      1.47416        2.78369       22.49763          1              O   0.000
O30     -0.72983        3.88997       21.40182          1              O   0.000
O31      4.81609        1.55926       15.48615          1              O   0.000
O32      7.82698        2.82680       21.48476          1              O   0.000
O33      3.23459        4.11969       21.21543          1              O   0.000
O34      6.02664        2.99318       11.82741          1              O   0.000
O35      7.26025        6.17074       20.60227          1              O   0.000
O36      3.86622        4.68993       12.36145          1              O   0.000
O37     -2.25435        6.76592       14.24753          1              O   0.000
O38      7.36768        4.60936       18.21168          1              O   0.000
O39      3.03370        3.64427       14.85536          1              O   0.000
O40      7.00915        0.12565       21.12138          1              O   0.000
O41     -0.92989        1.65957       19.23639          1              O   0.000
O42      4.55340        1.02663       10.63186          1              O   0.000
O43     -0.40380        8.78767       13.80470          1              O   0.000
O44     -1.15366        9.14575       20.59327          1              O   0.000
O45      3.13901        3.36132       18.69984          1              O   0.000
O46      1.74558        8.87615       18.50208          1              O   0.000
O47      3.94636        0.90956       18.09224          1              O   0.000
O48      0.23170        2.68291       10.54129          1              O   0.000
O49     -2.34652        6.56444       16.98087          1              O   0.000
O50      1.94206        0.96657       11.90997          1              O   0.000
O51      8.84505        2.65550       11.82455          1              O   0.000
O52     -5.02938        8.77697       19.70287          1              O   0.000
O53      1.90999        0.20592       21.88741          1              O   0.000
O54      1.83503        5.06278        9.93069          1              O   0.000
O55      6.77919        6.44300       10.00541          1              O   0.000
Pd1      5.50230        9.53026       30.00000          1              Pd  0.000
Pd2      5.50509        9.51416        6.92332          1              Pd  0.000
Pd3      1.43236        0.77789        4.52710          1              Pd  0.000
Pd4     -0.00006        1.58841        2.24610          1              Pd  0.000
Pd5     -2.75115        9.53026       30.00000          1              Pd  0.000
Pd6     -2.62126        9.47656        6.92262          1              Pd  0.000
Pd7      4.11114        0.78314        4.50680          1              Pd  0.000
Pd8      2.75109        1.58841        2.24610          1              Pd  0.000
Pd9     -0.00000        9.53026       30.00000          1              Pd  0.000
Pd10     0.07991        9.45796        6.78625          1              Pd  0.000
Pd11     6.93379        0.80838        4.49336          1              Pd  0.000
Pd12     5.50224        1.58841        2.24610          1              Pd  0.000
Pd13     2.75115        9.53026       30.00000          1              Pd  0.000
Pd14     2.77222        9.50584        6.81569          1              Pd  0.000
Pd15     9.63651        0.79938        4.53274          1              Pd  0.000
Pd16     8.25339        1.58841        2.24610          1              Pd  0.000
Pd17     9.62902        2.38257       30.00000          1              Pd  0.000
Pd18    -1.37004        2.52864        6.92839          1              Pd  0.000
Pd19     0.00263        3.20676        4.55356          1              Pd  0.000
Pd20    -1.37563        3.97097        2.24610          1              Pd  0.000
Pd21     1.37557        2.38257       30.00000          1              Pd  0.000
Pd22     1.43838        2.53796        6.93060          1              Pd  0.000
Pd23     2.79692        3.19544        4.56705          1              Pd  0.000
Pd24     1.37552        3.97097        2.24610          1              Pd  0.000
Pd25     4.12672        2.38257       30.00000          1              Pd  0.000
Pd26     4.19039        2.43501        6.81960          1              Pd  0.000
Pd27     5.52723        3.24396        4.55428          1              Pd  0.000
Pd28     4.12667        3.97097        2.24610          1              Pd  0.000
Pd29     6.87787        2.38257       30.00000          1              Pd  0.000
Pd30     6.92605        2.50613        6.94249          1              Pd  0.000
Pd31     8.26712        3.18310        4.54113          1              Pd  0.000
Pd32     6.87782        3.97097        2.24610          1              Pd  0.000
Pd33     8.25345        4.76513       30.00000          1              Pd  0.000
Pd34    -2.73343        4.81555        6.78091          1              Pd  0.000
Pd35    -1.34031        5.56876        4.46346          1              Pd  0.000
Pd36    -2.75121        6.35354        2.24610          1              Pd  0.000
Pd37    -0.00000        4.76513       30.00000          1              Pd  0.000
Pd38     0.02337        4.84462        6.84422          1              Pd  0.000
Pd39     1.40757        5.58003        4.53202          1              Pd  0.000
Pd40    -0.00006        6.35354        2.24610          1              Pd  0.000
Pd41     2.75115        4.76513       30.00000          1              Pd  0.000
Pd42     2.87841        4.82009        7.09210          1              Pd  0.000
Pd43     4.14859        5.59709        4.58127          1              Pd  0.000
Pd44     2.75109        6.35354        2.24610          1              Pd  0.000
Pd45     5.50230        4.76513       30.00000          1              Pd  0.000
Pd46     5.56998        4.81788        6.93136          1              Pd  0.000
Pd47     6.86174        5.59287        4.52191          1              Pd  0.000
Pd48     5.50224        6.35354        2.24610          1              Pd  0.000
Pd49     6.87787        7.14770       30.00000          1              Pd  0.000
Pd50    -4.08909        7.12255        6.74449          1              Pd  0.000
Pd51    -2.70552        7.96726        4.52097          1              Pd  0.000
Pd52    -4.12678        8.73611        2.24610          1              Pd  0.000
Pd53    -1.37558        7.14770       30.00000          1              Pd  0.000
Pd54    -1.27357        7.14437        6.85295          1              Pd  0.000
Pd55     0.04006        7.96668        4.52579          1              Pd  0.000
Pd56    -1.37563        8.73611        2.24610          1              Pd  0.000
Pd57     1.37557        7.14770       30.00000          1              Pd  0.000
Pd58     1.44384        7.16066        6.84869          1              Pd  0.000
Pd59     2.79062        7.98727        4.54812          1              Pd  0.000
Pd60     1.37552        8.73611        2.24610          1              Pd  0.000
Pd61     4.12672        7.14770       30.00000          1              Pd  0.000
Pd62     4.18801        7.19769        7.03921          1              Pd  0.000
Pd63     5.50184        7.97331        4.53127          1              Pd  0.000
Pd64     4.12667        8.73611        2.24610          1              Pd  0.000
end
end

!DATE Mon Jan 01 12:00:00 2000
PBC   11.00460  11.00460  30.00000  90.00000  90.00000 120.00001 (P1)
C1       2.93089        5.40057        9.31006          1              C   0.000
C2       3.96378        4.40509        9.10294          1              C   0.000
C3       3.29773        6.81784        9.15309          1              C   0.000
C4       4.66232        7.19606        9.18808          1              C   0.000
C5       5.35684        4.77277        9.05895          1              C   0.000
C6       5.71266        6.16850        9.43719          1              C   0.000
H1       2.69766        6.47291        5.66393          1              H   0.000
H2       1.37118        4.01058        5.60728          1              H   0.000
H3       0.03363        1.55155        5.28471          1              H   0.000
H4       5.51811        1.62181        5.22423          1              H   0.000
H5      -2.57641        6.33562        5.65273          1              H   0.000
H6       0.82889        3.44775       10.35125          1              H   0.000
H7       4.13992        4.51021       18.00521          1              H   0.000
H8       0.47330        3.39689       16.97609          1              H   0.000
H9      -0.22252        3.44922       14.80910          1              H   0.000
H10      4.11565        6.53698       18.61401          1              H   0.000
H11      3.10714        7.83651       18.73027          1              H   0.000
H12      2.46460        5.22484       15.81663          1              H   0.000
H13     -1.39971        7.45264       10.25216          1              H   0.000
H14     -2.72615        7.91199       10.90966          1              H   0.000
H15      1.39174        3.24398       14.97423          1              H   0.000
H16      0.33451        4.60714       17.99006          1              H   0.000
H17      4.88095        5.40250       16.83909          1              H   0.000
H18      1.50723        6.13984       16.73919          1              H   0.000
H19      2.13755        7.30225       14.93170          1              H   0.000
H20      5.99551        4.79107       14.95504          1              H   0.000
H21      5.12347        6.04306       14.57128          1              H   0.000
H22      3.76251        8.79034       11.49319          1              H   0.000
H23      8.92392        0.77818       11.25962          1              H   0.000
H24      6.53994        3.07808       13.51582          1              H   0.000
H25      7.70522        3.55083       14.48721          1              H   0.000
H26      8.17477        1.63347       16.89674          1              H   0.000
H27      8.73284        1.75012       18.37796          1              H   0.000
H28     -1.83467        5.09417       14.01954          1              H   0.000
H29     -1.76681        3.71951       13.16201          1              H   0.000
H30      2.50005        8.85658       14.69860          1              H   0.000
H31      0.09853        6.48186       18.92407          1              H   0.000
H32     -0.76616        6.51919       17.56388          1              H   0.000
H33     -0.61557        7.42061       20.66642          1              H   0.000
H34      0.74892        6.70771       21.05124          1              H   0.000
H35      3.28784        6.93019       22.25094          1              H   0.000
H36      9.65301        0.53908       15.45734          1              H   0.000
H37      8.62137        1.45678       14.65958          1              H   0.000
H38     -3.20214        8.00604       17.26109          1              H   0.000
H39      5.11131        7.69221       12.91273          1              H   0.000
H40      3.50236        7.60200       13.27582          1              H   0.000
H41      4.93954        4.29170       21.84041          1              H   0.000
H42      6.24602        5.19352       21.64235          1              H   0.000
H43      5.15614        8.22875       19.51784          1              H   0.000
H44     -4.66425        9.47670       16.25894          1              H   0.000
H45      0.48164        1.25946       15.38204          1              H   0.000
H46      0.60673        3.10595       22.11931          1              H   0.000
H47      1.56913        1.80537       22.28406          1              H   0.000
H48     -0.77646        4.85106       21.19459          1              H   0.000
H49     -1.65513        3.50250       21.37338          1              H   0.000
H50      5.65110        2.06268       15.30535          1              H   0.000
H51      4.84365        0.78195       14.86938          1              H   0.000
H52      7.58421        1.87529       21.39350          1              H   0.000
H53      7.03287        3.33008       21.83922          1              H   0.000
H54      2.55805        3.55043       21.76746          1              H   0.000
H55      2.89253        5.04012       21.28411          1              H   0.000
H56     -4.18893        9.37990       21.18577          1              H   0.000
H57      5.29108        3.65409       11.91933          1              H   0.000
H58      5.57274        2.16012       11.52354          1              H   0.000
H59      6.92250        7.04196       20.30209          1              H   0.000
H60      7.38481        5.61482       19.79394          1              H   0.000
H61      3.04837        4.61104       11.83250          1              H   0.000
H62      4.03413        5.69177       12.44848          1              H   0.000
H63      3.16986        7.06105       20.65981          1              H   0.000
H64     -1.53768        7.44542       14.11545          1              H   0.000
H65     -3.08061        7.21056       13.91220          1              H   0.000
H66      1.91856        8.89693       21.58844          1              H   0.000
H67      7.54678        3.63523       18.12647          1              H   0.000
H68      3.62007        2.87655       15.10241          1              H   0.000
H69      3.36342        3.96769       13.97897          1              H   0.000
H70      6.38147        4.73879       18.09308          1              H   0.000
H71     -0.37724        0.86297       19.43560          1              H   0.000
H72     -0.33009        2.39556       18.96315          1              H   0.000
H73      4.85834        1.16130        9.70397          1              H   0.000
H74      4.30453        0.05417       10.69297          1              H   0.000
H75      0.55496        8.48298       13.89828          1              H   0.000
H76     -0.58475        8.83169       12.84521          1              H   0.000
H77      4.27486        0.01115       19.68649          1              H   0.000
H78     -0.28451        9.48218       20.94047          1              H   0.000
H79      2.18009        3.46517       18.42208          1              H   0.000
H80      3.17041        3.62095       19.68583          1              H   0.000
H81      1.01100        8.36794       18.09542          1              H   0.000
H82      4.43098        1.06988       17.24273          1              H   0.000
H83      3.64402        1.83318       18.38033          1              H   0.000
H84      0.13217        2.21407        9.67014          1              H   0.000
H85      0.65894        5.41586        9.37743          1              H   0.000
H86     -2.83861        5.75935       17.34823          1              H   0.000
H87      1.25686        1.52560       11.46518          1              H   0.000
H88     -2.38798        6.53579       15.98520          1              H   0.000
H89      2.76815        1.11501       11.39889          1              H   0.000
H90     -1.43053        2.85473       11.17905          1              H   0.000
H91      1.61682        9.40489       20.16091          1              H   0.000
H92      7.97345        2.94881       11.47526          1              H   0.000
H93     -4.08509        9.06851       12.74594          1              H   0.000
H94     -4.67977        8.88437       14.18485          1              H   0.000
H95     -4.50886        8.79805       18.84323          1              H   0.000
H96     -2.86574        9.52082       17.65155          1              H   0.000
H97      2.81881        0.03009       21.53631          1              H   0.000
H98      7.32236        0.27375       18.11197          1              H   0.000
H99      3.70394        3.38219        9.38651          1              H   0.000
H100     6.06752        4.01409        9.40413          1              H   0.000
H101     2.54889        7.56933        9.42389          1              H   0.000
H102     4.89811        8.21992        9.48978          1              H   0.000
O1       8.29147        1.55401        8.03500          1              O   0.000
O2       5.54459        1.49515        8.03893          1              O   0.000
O3       2.83021        1.62725        8.03738          1              O   0.000
O4       0.03145        1.68153        8.08378          1              O   0.000
O5      -4.05343        8.62042        8.03191          1              O   0.000
O6      -0.33294        5.42320        8.90722          1              O   0.000
O7      -0.67422        6.82078        8.80085          1              O   0.000
O8       4.78533        5.26220       17.82207          1              O   0.000
O9       0.56716        3.64398       17.94004          1              O   0.000
O10      2.20741        6.14819       16.03935          1              O   0.000
O11      3.80416        7.30044       19.20198          1              O   0.000
O12     -1.75639        8.03142       10.97291          1              O   0.000
O13      0.49024        2.95822       15.30475          1              O   0.000
O14      2.15792        8.03869       14.23074          1              O   0.000
O15      5.65712        5.66388       15.29215          1              O   0.000
O16      6.75661        3.23795       14.47718          1              O   0.000
O17      7.88396        1.84134       17.81874          1              O   0.000
O18     -1.67491        4.10652       14.07703          1              O   0.000
O19      3.54006        9.44918       10.79731          1              O   0.000
O20      0.17459        6.44916       17.91828          1              O   0.000
O21     -0.10799        6.56339       20.59056          1              O   0.000
O22      2.64107        6.94424       21.52267          1              O   0.000
O23      8.67162        0.76055       15.34086          1              O   0.000
O24     -3.63208        8.90032       17.42760          1              O   0.000
O25     -4.42358        8.35739       13.36361          1              O   0.000
O26      4.22306        7.28453       12.64709          1              O   0.000
O27      5.84241        4.47539       22.20688          1              O   0.000
O28      0.28532        0.28098       15.48083          1              O   0.000
O29      1.47418        2.78370       22.49771          1              O   0.000
O30     -0.72978        3.89002       21.40186          1              O   0.000
O31      4.81560        1.55897       15.48605          1              O   0.000
O32      7.82746        2.82664       21.48522          1              O   0.000
O33      3.23466        4.11973       21.21554          1              O   0.000
O34      6.02661        2.99347       11.82736          1              O   0.000
O35      7.26022        6.17063       20.60222          1              O   0.000
O36      3.86568        4.68981       12.36105          1              O   0.000
O37     -2.25474        6.76550       14.24791          1              O   0.000
O38      7.36742        4.60906       18.21179          1              O   0.000
O39      3.03336        3.64443       14.85479          1              O   0.000
O40      7.00920        0.12569       21.12109          1              O   0.000
O41     -0.92996        1.65960       19.23645          1              O   0.000
O42      4.55292        1.02688       10.63227          1              O   0.000
O43     -0.40404        8.78704       13.80460          1              O   0.000
O44     -1.15368        9.14578       20.59324          1              O   0.000
O45      3.13895        3.36128       18.69981          1              O   0.000
O46      1.74552        8.87621       18.50179          1              O   0.000
O47      3.94642        0.90950       18.09219          1              O   0.000
O48      0.23464        2.68822       10.54128          1              O   0.000
O49     -2.34666        6.56400       16.98092          1              O   0.000
O50      1.94172        0.96591       11.90902          1              O   0.000
O51      8.84602        2.65581       11.82377          1              O   0.000
O52     -5.02941        8.77693       19.70293          1              O   0.000
O53      1.90996        0.20593       21.88742          1              O   0.000
O54      1.83517        5.06834        9.93617          1              O   0.000
O55      6.77822        6.43718       10.00567          1              O   0.000
Pd1      5.50230        9.53026       30.00000          1              Pd  0.000
Pd2      5.50506        9.51411        6.92326          1              Pd  0.000
Pd3      1.43229        0.77754        4.52718          1              Pd  0.000
Pd4     -0.00006        1.58841        2.24610          1              Pd  0.000
Pd5     -2.75115        9.53026       30.00000          1              Pd  0.000
Pd6     -2.62164        9.47566        6.92208          1              Pd  0.000
Pd7      4.11104        0.78299        4.50665          1              Pd  0.000
Pd8      2.75109        1.58841        2.24610          1              Pd  0.000
Pd9     -0.00000        9.53026       30.00000          1              Pd  0.000
Pd10     0.07988        9.45729        6.78633          1              Pd  0.000
Pd11     6.93370        0.80814        4.49349          1              Pd  0.000
Pd12     5.50224        1.58841        2.24610          1              Pd  0.000
Pd13     2.75115        9.53026       30.00000          1              Pd  0.000
Pd14     2.77212        9.50486        6.81586          1              Pd  0.000
Pd15     9.63631        0.79904        4.53316          1              Pd  0.000
Pd16     8.25339        1.58841        2.24610          1              Pd  0.000
Pd17     9.62902        2.38257       30.00000          1              Pd  0.000
Pd18    -1.37003        2.52871        6.92991          1              Pd  0.000
Pd19     0.00266        3.20567        4.55220          1              Pd  0.000
Pd20    -1.37563        3.97097        2.24610          1              Pd  0.000
Pd21     1.37557        2.38257       30.00000          1              Pd  0.000
Pd22     1.43874        2.53745        6.93174          1              Pd  0.000
Pd23     2.79648        3.19517        4.56712          1              Pd  0.000
Pd24     1.37552        3.97097        2.24610          1              Pd  0.000
Pd25     4.12672        2.38257       30.00000          1              Pd  0.000
Pd26     4.19043        2.43425        6.81914          1              Pd  0.000
Pd27     5.52714        3.24370        4.55395          1              Pd  0.000
Pd28     4.12667        3.97097        2.24610          1              Pd  0.000
Pd29     6.87787        2.38257       30.00000          1              Pd  0.000
Pd30     6.92618        2.50571        6.94246          1              Pd  0.000
Pd31     8.26710        3.18272        4.54111          1              Pd  0.000
Pd32     6.87782        3.97097        2.24610          1              Pd  0.000
Pd33     8.25345        4.76513       30.00000          1              Pd  0.000
Pd34    -2.73346        4.81509        6.78010          1              Pd  0.000
Pd35    -1.34017        5.56852        4.46311          1              Pd  0.000
Pd36    -2.75121        6.35354        2.24610          1              Pd  0.000
Pd37    -0.00000        4.76513       30.00000          1              Pd  0.000
Pd38     0.02435        4.84306        6.84162          1              Pd  0.000
Pd39     1.40795        5.57961        4.53123          1              Pd  0.000
Pd40    -0.00006        6.35354        2.24610          1              Pd  0.000
Pd41     2.75115        4.76513       30.00000          1              Pd  0.000
Pd42     2.87938        4.81868        7.09203          1              Pd  0.000
Pd43     4.14845        5.59696        4.58127          1              Pd  0.000
Pd44     2.75109        6.35354        2.24610          1              Pd  0.000
Pd45     5.50230        4.76513       30.00000          1              Pd  0.000
Pd46     5.56983        4.81755        6.93060          1              Pd  0.000
Pd47     6.86156        5.59279        4.52177          1              Pd  0.000
Pd48     5.50224        6.35354        2.24610          1              Pd  0.000
Pd49     6.87787        7.14770       30.00000          1              Pd  0.000
Pd50    -4.08934        7.12195        6.74471          1              Pd  0.000
Pd51    -2.70552        7.96701        4.52102          1              Pd  0.000
Pd52    -4.12678        8.73611        2.24610          1              Pd  0.000
Pd53    -1.37558        7.14770       30.00000          1              Pd  0.000
Pd54    -1.27367        7.14374        6.85200          1              Pd  0.000
Pd55     0.04020        7.96642        4.52586          1              Pd  0.000
Pd56    -1.37563        8.73611        2.24610          1              Pd  0.000
Pd57     1.37557        7.14770       30.00000          1              Pd  0.000
Pd58     1.44349        7.15945        6.84921          1              Pd  0.000
Pd59     2.79045        7.98683        4.54850          1              Pd  0.000
Pd60     1.37552        8.73611        2.24610          1              Pd  0.000
Pd61     4.12672        7.14770       30.00000          1              Pd  0.000
Pd62     4.18756        7.19692        7.04121          1              Pd  0.000
Pd63     5.50158        7.97317        4.53169          1              Pd  0.000
Pd64     4.12667        8.73611        2.24610          1              Pd  0.000
end
end

!DATE Mon Jan 01 12:00:00 2000
PBC   11.00460  11.00460  30.00000  90.00000  90.00000 120.00001 (P1)
C1       2.92775        5.40349        9.31617          1              C   0.000
C2       3.95774        4.40533        9.10033          1              C   0.000
C3       3.29802        6.81997        9.15545          1              C   0.000
C4       4.66350        7.19478        9.18981          1              C   0.000
C5       5.35231        4.76997        9.05690          1              C   0.000
C6       5.71124        6.16424        9.43718          1              C   0.000
H1       2.69653        6.47262        5.66506          1              H   0.000
H2       1.36558        4.01326        5.61094          1              H   0.000
H3       0.03347        1.55122        5.28535          1              H   0.000
H4       5.51808        1.62159        5.22416          1              H   0.000
H5      -2.57693        6.33546        5.65140          1              H   0.000
H6       0.83169        3.45453       10.35169          1              H   0.000
H7       4.13980        4.51032       18.00509          1              H   0.000
H8       0.47334        3.39686       16.97621          1              H   0.000
H9      -0.22281        3.44890       14.80958          1              H   0.000
H10      4.11563        6.53694       18.61406          1              H   0.000
H11      3.10711        7.83649       18.73023          1              H   0.000
H12      2.46451        5.22486       15.81630          1              H   0.000
H13     -1.40048        7.45484       10.25111          1              H   0.000
H14     -2.72565        7.91248       10.91246          1              H   0.000
H15      1.39156        3.24408       14.97424          1              H   0.000
H16      0.33446        4.60714       17.99016          1              H   0.000
H17      4.88082        5.40285       16.83913          1              H   0.000
H18      1.50726        6.13963       16.73922          1              H   0.000
H19      2.13756        7.30249       14.93207          1              H   0.000
H20      5.99476        4.79161       14.95502          1              H   0.000
H21      5.12273        6.04377       14.57167          1              H   0.000
H22      3.76204        8.79086       11.49322          1              H   0.000
H23      8.92473        0.77894       11.25901          1              H   0.000
H24      6.53892        3.07854       13.51570          1              H   0.000
H25      7.70409        3.55061       14.48749          1              H   0.000
H26      8.17498        1.63350       16.89619          1              H   0.000
H27      8.73295        1.74996       18.37752          1              H   0.000
H28     -1.83516        5.09349       14.02011          1              H   0.000
H29     -1.76687        3.71914       13.16233          1              H   0.000
H30      2.50000        8.85685       14.69875          1              H   0.000
H31      0.09838        6.48183       18.92407          1              H   0.000
H32     -0.76629        6.51903       17.56387          1              H   0.000
H33     -0.61563        7.42054       20.66647          1              H   0.000
H34      0.74887        6.70772       21.05127          1              H   0.000
H35      3.28778        6.93040       22.25087          1              H   0.000
H36      9.65345        0.53905       15.45724          1              H   0.000
H37      8.62277        1.45698       14.65870          1              H   0.000
H38     -3.20198        8.00560       17.26137          1              H   0.000
H39      5.11096        7.69229       12.91292          1              H   0.000
H40      3.50202        7.60212       13.27591          1              H   0.000
H41      4.93986        4.29164       21.84045          1              H   0.000
H42      6.24607        5.19319       21.64235          1              H   0.000
H43      5.15609        8.22876       19.51789          1              H   0.000
H44     -4.66393        9.47640       16.25923          1              H   0.000
H45      0.48202        1.25927       15.38247          1              H   0.000
H46      0.60672        3.10592       22.11923          1              H   0.000
H47      1.56908        1.80527       22.28408          1              H   0.000
H48     -0.77647        4.85115       21.19449          1              H   0.000
H49     -1.65503        3.50253       21.37352          1              H   0.000
H50      5.65043        2.06264       15.30497          1              H   0.000
H51      4.84316        0.78170       14.86918          1              H   0.000
H52      7.58427        1.87508       21.39356          1              H   0.000
H53      7.03301        3.32977       21.83940          1              H   0.000
H54      2.55816        3.55048       21.76755          1              H   0.000
H55      2.89256        5.04017       21.28419          1              H   0.000
H56     -4.18894        9.37989       21.18572          1              H   0.000
H57      5.29097        3.65427       11.91895          1              H   0.000
H58      5.57282        2.16030       11.52371          1              H   0.000
H59      6.92239        7.04183       20.30202          1              H   0.000
H60      7.38468        5.61467       19.79388          1              H   0.000
H61      3.04814        4.61170       11.83122          1              H   0.000
H62      4.03380        5.69151       12.44849          1              H   0.000
H63      3.16980        7.06106       20.65971          1              H   0.000
H64     -1.53793        7.44474       14.11570          1              H   0.000
H65     -3.08088        7.21014       13.91238          1              H   0.000
H66      1.91858        8.89695       21.58809          1              H   0.000
H67      7.54651        3.63491       18.12630          1              H   0.000
H68      3.61968        2.87667       15.10171          1              H   0.000
H69      3.36270        3.96766       13.97807          1              H   0.000
H70      6.38125        4.73858       18.09303          1              H   0.000
H71     -0.37725        0.86299       19.43551          1              H   0.000
H72     -0.33014        2.39556       18.96302          1              H   0.000
H73      4.85701        1.16176        9.70426          1              H   0.000
H74      4.30451        0.05437       10.69377          1              H   0.000
H75      0.55475        8.48263       13.89838          1              H   0.000
H76     -0.58511        8.83006       12.84507          1              H   0.000
H77      4.27485        0.01109       19.68640          1              H   0.000
H78     -0.28449        9.48220       20.94035          1              H   0.000
H79      2.18000        3.46514       18.42211          1              H   0.000
H80      3.17042        3.62091       19.68573          1              H   0.000
H81      1.01099        8.36790       18.09517          1              H   0.000
H82      4.43079        1.06978       17.24249          1              H   0.000
H83      3.64403        1.83309       18.38023          1              H   0.000
H84      0.13603        2.21923        9.67124          1              H   0.000
H85      0.63352        5.41978        9.37597          1              H   0.000
H86     -2.83877        5.75899       17.34825          1              H   0.000
H87      1.25803        1.52825       11.46578          1              H   0.000
H88     -2.38818        6.53552       15.98523          1              H   0.000
H89      2.76841        1.11467       11.39899          1              H   0.000
H90     -1.42909        2.85699       11.17905          1              H   0.000
H91      1.61680        9.40495       20.16058          1              H   0.000
H92      7.97485        2.94992       11.47426          1              H   0.000
H93     -4.08560        9.06851       12.74581          1              H   0.000
H94     -4.67952        8.88412       14.18497          1              H   0.000
H95     -4.50878        8.79789       18.84333          1              H   0.000
H96     -2.86558        9.52046       17.65178          1              H   0.000
H97      2.81880        0.03012       21.53622          1              H   0.000
H98      7.32242        0.27373       18.11157          1              H   0.000
H99      3.69709        3.38248        9.38346          1              H   0.000
H100     6.06121        4.00940        9.40186          1              H   0.000
H101     2.55109        7.57345        9.42603          1              H   0.000
H102     4.90250        8.21805        9.49095          1              H   0.000
O1       8.29100        1.55274        8.03497          1              O   0.000
O2       5.54447        1.49441        8.03862          1              O   0.000
O3       2.83082        1.62580        8.03716          1              O   0.000
O4       0.03160        1.68130        8.08481          1              O   0.000
O5      -4.05376        8.61970        8.03200          1              O   0.000
O6      -0.34838        5.42292        8.91225          1              O   0.000
O7      -0.68105        6.82382        8.80070          1              O   0.000
O8       4.78525        5.26229       17.82211          1              O   0.000
O9       0.56711        3.64397       17.94018          1              O   0.000
O10      2.20759        6.14817       16.03954          1              O   0.000
O11      3.80412        7.30043       19.20200          1              O   0.000
O12     -1.75591        8.03174       10.97436          1              O   0.000
O13      0.49027        2.95815       15.30519          1              O   0.000
O14      2.15778        8.03891       14.23109          1              O   0.000
O15      5.65670        5.66443       15.29233          1              O   0.000
O16      6.75528        3.23834       14.47716          1              O   0.000
O17      7.88410        1.84109       17.81826          1              O   0.000
O18     -1.67555        4.10583       14.07755          1              O   0.000
O19      3.54047        9.44967       10.79707          1              O   0.000
O20      0.17446        6.44912       17.91829          1              O   0.000
O21     -0.10807        6.56333       20.59066          1              O   0.000
O22      2.64103        6.94425       21.52262          1              O   0.000
O23      8.67222        0.76102       15.34035          1              O   0.000
O24     -3.63190        8.89990       17.42798          1              O   0.000
O25     -4.42357        8.35726       13.36360          1              O   0.000
O26      4.22275        7.28462       12.64725          1              O   0.000
O27      5.84237        4.47539       22.20641          1              O   0.000
O28      0.28569        0.28079       15.48112          1              O   0.000
O29      1.47411        2.78366       22.49769          1              O   0.000
O30     -0.72979        3.88980       21.40195          1              O   0.000
O31      4.81510        1.55870       15.48588          1              O   0.000
O32      7.82758        2.82641       21.48578          1              O   0.000
O33      3.23474        4.11981       21.21559          1              O   0.000
O34      6.02663        2.99374       11.82732          1              O   0.000
O35      7.26020        6.17054       20.60212          1              O   0.000
O36      3.86505        4.68971       12.36057          1              O   0.000
O37     -2.25514        6.76495       14.24827          1              O   0.000
O38      7.36718        4.60873       18.21192          1              O   0.000
O39      3.03304        3.64459       14.85416          1              O   0.000
O40      7.00925        0.12572       21.12080          1              O   0.000
O41     -0.93001        1.65963       19.23645          1              O   0.000
O42      4.55219        1.02727       10.63271          1              O   0.000
O43     -0.40433        8.78630       13.80453          1              O   0.000
O44     -1.15370        9.14580       20.59320          1              O   0.000
O45      3.13890        3.36125       18.69976          1              O   0.000
O46      1.74547        8.87623       18.50153          1              O   0.000
O47      3.94647        0.90943       18.09212          1              O   0.000
O48      0.23786        2.69442       10.54183          1              O   0.000
O49     -2.34676        6.56364       16.98098          1              O   0.000
O50      1.94127        0.96534       11.90794          1              O   0.000
O51      8.84716        2.65630       11.82287          1              O   0.000
O52     -5.02944        8.77691       19.70300          1              O   0.000
O53      1.90998        0.20594       21.88728          1              O   0.000
O54      1.83296        5.07547        9.94124          1              O   0.000
O55      6.77806        6.42968       10.00582          1              O   0.000
Pd1      5.50230        9.53026       30.00000          1              Pd  0.000
Pd2      5.50497        9.51400        6.92338          1              Pd  0.000
Pd3      1.43216        0.77722        4.52726          1              Pd  0.000
Pd4     -0.00006        1.58841        2.24610          1              Pd  0.000
Pd5     -2.75115        9.53026       30.00000          1              Pd  0.000
Pd6     -2.62202        9.47478        6.92150          1              Pd  0.000
Pd7      4.11092        0.78280        4.50646          1              Pd  0.000
Pd8      2.75109        1.58841        2.24610          1              Pd  0.000
Pd9     -0.00000        9.53026       30.00000          1              Pd  0.000
Pd10     0.07988        9.45646        6.78624          1              Pd  0.000
Pd11     6.93362        0.80785        4.49362          1              Pd  0.000
Pd12     5.50224        1.58841        2.24610          1              Pd  0.000
Pd13     2.75115        9.53026       30.00000          1              Pd  0.000
Pd14     2.77199        9.50382        6.81600          1              Pd  0.000
Pd15     9.63613        0.79866        4.53359          1              Pd  0.000
Pd16     8.25339        1.58841        2.24610          1              Pd  0.000
Pd17     9.62902        2.38257       30.00000          1              Pd  0.000
Pd18    -1.37003        2.52872        6.93153          1              Pd  0.000
Pd19     0.00271        3.20459        4.55108          1              Pd  0.000
Pd20    -1.37563        3.97097        2.24610          1              Pd  0.000
Pd21     1.37557        2.38257       30.00000          1              Pd  0.000
Pd22     1.43906        2.53688        6.93276          1              Pd  0.000
Pd23     2.79596        3.19492        4.56729          1              Pd  0.000
Pd24     1.37552        3.97097        2.24610          1              Pd  0.000
Pd25     4.12672        2.38257       30.00000          1              Pd  0.000
Pd26     4.19051        2.43345        6.81855          1              Pd  0.000
Pd27     5.52701        3.24340        4.55362          1              Pd  0.000
Pd28     4.12667        3.97097        2.24610          1              Pd  0.000
Pd29     6.87787        2.38257       30.00000          1              Pd  0.000
Pd30     6.92628        2.50522        6.94243          1              Pd  0.000
Pd31     8.26709        3.18227        4.54105          1              Pd  0.000
Pd32     6.87782        3.97097        2.24610          1              Pd  0.000
Pd33     8.25345        4.76513       30.00000          1              Pd  0.000
Pd34    -2.73360        4.81459        6.77922          1              Pd  0.000
Pd35    -1.34006        5.56820        4.46269          1              Pd  0.000
Pd36    -2.75121        6.35354        2.24610          1              Pd  0.000
Pd37    -0.00000        4.76513       30.00000          1              Pd  0.000
Pd38     0.02489        4.84173        6.84002          1              Pd  0.000
Pd39     1.40824        5.57914        4.53069          1              Pd  0.000
Pd40    -0.00006        6.35354        2.24610          1              Pd  0.000
Pd41     2.75115        4.76513       30.00000          1              Pd  0.000
Pd42     2.88011        4.81741        7.09221          1              Pd  0.000
Pd43     4.14823        5.59681        4.58140          1              Pd  0.000
Pd44     2.75109        6.35354        2.24610          1              Pd  0.000
Pd45     5.50230        4.76513       30.00000          1              Pd  0.000
Pd46     5.56956        4.81708        6.92986          1              Pd  0.000
Pd47     6.86135        5.59268        4.52156          1              Pd  0.000
Pd48     5.50224        6.35354        2.24610          1              Pd  0.000
Pd49     6.87787        7.14770       30.00000          1              Pd  0.000
Pd50    -4.08970        7.12133        6.74488          1              Pd  0.000
Pd51    -2.70565        7.96678        4.52088          1              Pd  0.000
Pd52    -4.12678        8.73611        2.24610          1              Pd  0.000
Pd53    -1.37558        7.14770       30.00000          1              Pd  0.000
Pd54    -1.27395        7.14326        6.85041          1              Pd  0.000
Pd55     0.04034        7.96613        4.52580          1              Pd  0.000
Pd56    -1.37563        8.73611        2.24610          1              Pd  0.000
Pd57     1.37557        7.14770       30.00000          1              Pd  0.000
Pd58     1.44304        7.15816        6.84987          1              Pd  0.000
Pd59     2.79029        7.98635        4.54896          1              Pd  0.000
Pd60     1.37552        8.73611        2.24610          1              Pd  0.000
Pd61     4.12672        7.14770       30.00000          1              Pd  0.000
Pd62     4.18708        7.19618        7.04342          1              Pd  0.000
Pd63     5.50129        7.97299        4.53209          1              Pd  0.000
Pd64     4.12667        8.73611        2.24610          1              Pd  0.000
end
end

!DATE Mon Jan 01 12:00:00 2000
PBC   11.00460  11.00460  30.00000  90.00000  90.00000 120.00001 (P1)
C1       2.92376        5.40713        9.32121          1              C   0.000
C2       3.95053        4.40591        9.09835          1              C   0.000
C3       3.29826        6.82259        9.15814          1              C   0.000
C4       4.66489        7.19323        9.19162          1              C   0.000
C5       5.34679        4.76674        9.05492          1              C   0.000
C6       5.70972        6.15936        9.43711          1              C   0.000
H1       2.69552        6.47233        5.66613          1              H   0.000
H2       1.35930        4.01627        5.61491          1              H   0.000
H3       0.03329        1.55087        5.28608          1              H   0.000
H4       5.51805        1.62135        5.22406          1              H   0.000
H5      -2.57777        6.33511        5.64975          1              H   0.000
H6       0.83446        3.46187       10.35215          1              H   0.000
H7       4.13970        4.51042       18.00499          1              H   0.000
H8       0.47340        3.39684       16.97629          1              H   0.000
H9      -0.22300        3.44858       14.81009          1              H   0.000
H10      4.11562        6.53690       18.61410          1              H   0.000
H11      3.10709        7.83647       18.73018          1              H   0.000
H12      2.46444        5.22490       15.81596          1              H   0.000
H13     -1.40177        7.45723       10.25002          1              H   0.000
H14     -2.72529        7.91310       10.91579          1              H   0.000
H15      1.39145        3.24417       14.97422          1              H   0.000
H16      0.33442        4.60713       17.99024          1              H   0.000
H17      4.88071        5.40317       16.83916          1              H   0.000
H18      1.50730        6.13943       16.73923          1              H   0.000
H19      2.13758        7.30277       14.93239          1              H   0.000
H20      5.99407        4.79209       14.95500          1              H   0.000
H21      5.12208        6.04437       14.57206          1              H   0.000
H22      3.76207        8.79166       11.49330          1              H   0.000
H23      8.92602        0.77994       11.25833          1              H   0.000
H24      6.53800        3.07893       13.51551          1              H   0.000
H25      7.70302        3.55039       14.48773          1              H   0.000
H26      8.17519        1.63351       16.89573          1              H   0.000
H27      8.73305        1.74983       18.37715          1              H   0.000
H28     -1.83560        5.09293       14.02067          1              H   0.000
H29     -1.76685        3.71889       13.16263          1              H   0.000
H30      2.49999        8.85716       14.69891          1              H   0.000
H31      0.09822        6.48181       18.92413          1              H   0.000
H32     -0.76642        6.51888       17.56389          1              H   0.000
H33     -0.61571        7.42049       20.66653          1              H   0.000
H34      0.74883        6.70772       21.05131          1              H   0.000
H35      3.28776        6.93060       22.25082          1              H   0.000
H36      9.65389        0.53906       15.45718          1              H   0.000
H37      8.62400        1.45721       14.65804          1              H   0.000
H38     -3.20184        8.00524       17.26164          1              H   0.000
H39      5.11064        7.69231       12.91311          1              H   0.000
H40      3.50171        7.60220       13.27597          1              H   0.000
H41      4.93963        4.29151       21.84032          1              H   0.000
H42      6.24634        5.19338       21.64208          1              H   0.000
H43      5.15602        8.22876       19.51793          1              H   0.000
H44     -4.66363        9.47613       16.25950          1              H   0.000
H45      0.48239        1.25911       15.38285          1              H   0.000
H46      0.60657        3.10598       22.11913          1              H   0.000
H47      1.56906        1.80495       22.28420          1              H   0.000
H48     -0.77644        4.85082       21.19451          1              H   0.000
H49     -1.65492        3.50252       21.37359          1              H   0.000
H50      5.64984        2.06260       15.30458          1              H   0.000
H51      4.84270        0.78149       14.86896          1              H   0.000
H52      7.58428        1.87484       21.39361          1              H   0.000
H53      7.03289        3.32967       21.83994          1              H   0.000
H54      2.55832        3.55055       21.76765          1              H   0.000
H55      2.89260        5.04023       21.28426          1              H   0.000
H56     -4.18901        9.37986       21.18564          1              H   0.000
H57      5.29095        3.65441       11.91849          1              H   0.000
H58      5.57295        2.16043       11.52390          1              H   0.000
H59      6.92229        7.04171       20.30196          1              H   0.000
H60      7.38458        5.61454       19.79381          1              H   0.000
H61      3.04768        4.61238       11.83013          1              H   0.000
H62      4.03347        5.69127       12.44841          1              H   0.000
H63      3.16974        7.06107       20.65963          1              H   0.000
H64     -1.53814        7.44412       14.11595          1              H   0.000
H65     -3.08110        7.20974       13.91257          1              H   0.000
H66      1.91861        8.89694       21.58780          1              H   0.000
H67      7.54628        3.63466       18.12615          1              H   0.000
H68      3.61935        2.87679       15.10095          1              H   0.000
H69      3.36203        3.96760       13.97711          1              H   0.000
H70      6.38107        4.73840       18.09299          1              H   0.000
H71     -0.37728        0.86307       19.43544          1              H   0.000
H72     -0.33016        2.39555       18.96288          1              H   0.000
H73      4.85556        1.16225        9.70454          1              H   0.000
H74      4.30440        0.05467       10.69467          1              H   0.000
H75      0.55457        8.48227       13.89848          1              H   0.000
H76     -0.58545        8.82843       12.84492          1              H   0.000
H77      4.27485        0.01104       19.68631          1              H   0.000
H78     -0.28447        9.48221       20.94025          1              H   0.000
H79      2.17994        3.46513       18.42212          1              H   0.000
H80      3.17044        3.62089       19.68566          1              H   0.000
H81      1.01099        8.36786       18.09495          1              H   0.000
H82      4.43061        1.06970       17.24226          1              H   0.000
H83      3.64405        1.83302       18.38013          1              H   0.000
H84      0.14017        2.22487        9.67212          1              H   0.000
H85      0.61230        5.42337        9.37628          1              H   0.000
H86     -2.83889        5.75871       17.34828          1              H   0.000
H87      1.25916        1.53114       11.46633          1              H   0.000
H88     -2.38836        6.53530       15.98526          1              H   0.000
H89      2.76856        1.11439       11.39909          1              H   0.000
H90     -1.42755        2.85961       11.17893          1              H   0.000
H91      1.61677        9.40501       20.16029          1              H   0.000
H92      7.97638        2.95121       11.47316          1              H   0.000
H93     -4.08624        9.06864       12.74565          1              H   0.000
H94     -4.67931        8.88391       14.18507          1              H   0.000
H95     -4.50871        8.79776       18.84342          1              H   0.000
H96     -2.86542        9.52017       17.65200          1              H   0.000
H97      2.81889        0.03015       21.53611          1              H   0.000
H98      7.32249        0.27370       18.11122          1              H   0.000
H99      3.68846        3.38327        9.38096          1              H   0.000
H100     6.05346        4.00382        9.39948          1              H   0.000
H101     2.55393        7.57854        9.42881          1              H   0.000
H102     4.90771        8.21574        9.49231          1              H   0.000
O1       8.29058        1.55163        8.03510          1              O   0.000
O2       5.54437        1.49330        8.03828          1              O   0.000
O3       2.83150        1.62449        8.03690          1              O   0.000
O4       0.03187        1.68099        8.08610          1              O   0.000
O5      -4.05405        8.61896        8.03215          1              O   0.000
O6      -0.36327        5.42329        8.91656          1              O   0.000
O7      -0.69017        6.82638        8.80030          1              O   0.000
O8       4.78519        5.26237       17.82214          1              O   0.000
O9       0.56708        3.64397       17.94030          1              O   0.000
O10      2.20773        6.14816       16.03968          1              O   0.000
O11      3.80408        7.30044       19.20202          1              O   0.000
O12     -1.75540        8.03210       10.97601          1              O   0.000
O13      0.49032        2.95813       15.30557          1              O   0.000
O14      2.15771        8.03920       14.23142          1              O   0.000
O15      5.65623        5.66502       15.29250          1              O   0.000
O16      6.75409        3.23860       14.47709          1              O   0.000
O17      7.88421        1.84072       17.81779          1              O   0.000
O18     -1.67605        4.10523       14.07805          1              O   0.000
O19      3.54154        9.45044       10.79679          1              O   0.000
O20      0.17431        6.44908       17.91841          1              O   0.000
O21     -0.10813        6.56330       20.59074          1              O   0.000
O22      2.64099        6.94426       21.52255          1              O   0.000
O23      8.67283        0.76152       15.33995          1              O   0.000
O24     -3.63175        8.89954       17.42837          1              O   0.000
O25     -4.42360        8.35721       13.36354          1              O   0.000
O26      4.22247        7.28463       12.64741          1              O   0.000
O27      5.84268        4.47494       22.20643          1              O   0.000
O28      0.28613        0.28059       15.48135          1              O   0.000
O29      1.47416        2.78364       22.49765          1              O   0.000
O30     -0.72989        3.89014       21.40190          1              O   0.000
O31      4.81462        1.55847       15.48566          1              O   0.000
O32      7.82776        2.82602       21.48625          1              O   0.000
O33      3.23488        4.11994       21.21559          1              O   0.000
O34      6.02670        2.99397       11.82731          1              O   0.000
O35      7.26017        6.17046       20.60207          1              O   0.000
O36      3.86440        4.68963       12.35989          1              O   0.000
O37     -2.25551        6.76443       14.24865          1              O   0.000
O38      7.36698        4.60846       18.21199          1              O   0.000
O39      3.03275        3.64474       14.85346          1              O   0.000
O40      7.00924        0.12576       21.12053          1              O   0.000
O41     -0.92997        1.65965       19.23641          1              O   0.000
O42      4.55152        1.02771       10.63321          1              O   0.000
O43     -0.40463        8.78548       13.80443          1              O   0.000
O44     -1.15375        9.14582       20.59316          1              O   0.000
O45      3.13887        3.36123       18.69970          1              O   0.000
O46      1.74543        8.87623       18.50132          1              O   0.000
O47      3.94651        0.90937       18.09204          1              O   0.000
O48      0.24136        2.70080       10.54220          1              O   0.000
O49     -2.34687        6.56334       16.98105          1              O   0.000
O50      1.94064        0.96484       11.90678          1              O   0.000
O51      8.84846        2.65709       11.82188          1              O   0.000
O52     -5.02946        8.77691       19.70307          1              O   0.000
O53      1.90996        0.20602       21.88721          1              O   0.000
O54      1.82907        5.08306        9.94534          1              O   0.000
O55      6.77776        6.42120       10.00513          1              O   0.000
Pd1      5.50230        9.53026       30.00000          1              Pd  0.000
Pd2      5.50485        9.51385        6.92373          1              Pd  0.000
Pd3      1.43200        0.77692        4.52735          1              Pd  0.000
Pd4     -0.00006        1.58841        2.24610          1              Pd  0.000
Pd5     -2.75115        9.53026       30.00000          1              Pd  0.000
Pd6     -2.62243        9.47391        6.92094          1              Pd  0.000
Pd7      4.11079        0.78259        4.50626          1              Pd  0.000
Pd8      2.75109        1.58841        2.24610          1              Pd  0.000
Pd9     -0.00000        9.53026       30.00000          1              Pd  0.000
Pd10     0.07988        9.45562        6.78609          1              Pd  0.000
Pd11     6.93355        0.80754        4.49372          1              Pd  0.000
Pd12     5.50224        1.58841        2.24610          1              Pd  0.000
Pd13     2.75115        9.53026       30.00000          1              Pd  0.000
Pd14     2.77188        9.50289        6.81618          1              Pd  0.000
Pd15     9.63596        0.79829        4.53403          1              Pd  0.000
Pd16     8.25339        1.58841        2.24610          1              Pd  0.000
Pd17     9.62902        2.38257       30.00000          1              Pd  0.000
Pd18    -1.36996        2.52864        6.93322          1              Pd  0.000
Pd19     0.00275        3.20359        4.55028          1              Pd  0.000
Pd20    -1.37563        3.97097        2.24610          1              Pd  0.000
Pd21     1.37557        2.38257       30.00000          1              Pd  0.000
Pd22     1.43933        2.53620        6.93370          1              Pd  0.000
Pd23     2.79542        3.19470        4.56750          1              Pd  0.000
Pd24     1.37552        3.97097        2.24610          1              Pd  0.000
Pd25     4.12672        2.38257       30.00000          1              Pd  0.000
Pd26     4.19062        2.43264        6.81793          1              Pd  0.000
Pd27     5.52687        3.24311        4.55331          1              Pd  0.000
Pd28     4.12667        3.97097        2.24610          1              Pd  0.000
Pd29     6.87787        2.38257       30.00000          1              Pd  0.000
Pd30     6.92637        2.50467        6.94246          1              Pd  0.000
Pd31     8.26709        3.18180        4.54101          1              Pd  0.000
Pd32     6.87782        3.97097        2.24610          1              Pd  0.000
Pd33     8.25345        4.76513       30.00000          1              Pd  0.000
Pd34    -2.73385        4.81407        6.77832          1              Pd  0.000
Pd35    -1.33997        5.56782        4.46225          1              Pd  0.000
Pd36    -2.75121        6.35354        2.24610          1              Pd  0.000
Pd37    -0.00000        4.76513       30.00000          1              Pd  0.000
Pd38     0.02509        4.84067        6.83933          1              Pd  0.000
Pd39     1.40843        5.57868        4.53038          1              Pd  0.000
Pd40    -0.00006        6.35354        2.24610          1              Pd  0.000
Pd41     2.75115        4.76513       30.00000          1              Pd  0.000
Pd42     2.88059        4.81630        7.09249          1              Pd  0.000
Pd43     4.14798        5.59665        4.58161          1              Pd  0.000
Pd44     2.75109        6.35354        2.24610          1              Pd  0.000
Pd45     5.50230        4.76513       30.00000          1              Pd  0.000
Pd46     5.56916        4.81653        6.92921          1              Pd  0.000
Pd47     6.86112        5.59254        4.52134          1              Pd  0.000
Pd48     5.50224        6.35354        2.24610          1              Pd  0.000
Pd49     6.87787        7.14770       30.00000          1              Pd  0.000
Pd50    -4.09013        7.12071        6.74503          1              Pd  0.000
Pd51    -2.70588        7.96656        4.52062          1              Pd  0.000
Pd52    -4.12678        8.73611        2.24610          1              Pd  0.000
Pd53    -1.37558        7.14770       30.00000          1              Pd  0.000
Pd54    -1.27434        7.14286        6.84843          1              Pd  0.000
Pd55     0.04048        7.96583        4.52567          1              Pd  0.000
Pd56    -1.37563        8.73611        2.24610          1              Pd  0.000
Pd57     1.37557        7.14770       30.00000          1              Pd  0.000
Pd58     1.44257        7.15694        6.85060          1              Pd  0.000
Pd59     2.79015        7.98586        4.54945          1              Pd  0.000
Pd60     1.37552        8.73611        2.24610          1              Pd  0.000
Pd61     4.12672        7.14770       30.00000          1              Pd  0.000
Pd62     4.18660        7.19552        7.04563          1              Pd  0.000
Pd63     5.50098        7.97279        4.53246          1              Pd  0.000
Pd64     4.12667        8.73611        2.24610          1              Pd  0.000
end
end

!DATE Mon Jan 01 12:00:00 2000
PBC   11.00460  11.00460  30.00000  90.00000  90.00000 120.00001 (P1)
C1       2.91935        5.41125        9.32567          1              C   0.000
C2       3.94258        4.40676        9.09682          1              C   0.000
C3       3.29848        6.82555        9.16098          1              C   0.000
C4       4.66637        7.19156        9.19339          1              C   0.000
C5       5.34061        4.76327        9.05315          1              C   0.000
C6       5.70800        6.15417        9.43710          1              C   0.000
H1       2.69454        6.47205        5.66713          1              H   0.000
H2       1.35267        4.01941        5.61900          1              H   0.000
H3       0.03309        1.55048        5.28688          1              H   0.000
H4       5.51800        1.62108        5.22396          1              H   0.000
H5      -2.57881        6.33463        5.64795          1              H   0.000
H6       0.83707        3.46950       10.35256          1              H   0.000
H7       4.13959        4.51050       18.00490          1              H   0.000
H8       0.47345        3.39681       16.97640          1              H   0.000
H9      -0.22324        3.44828       14.81057          1              H   0.000
H10      4.11559        6.53687       18.61415          1              H   0.000
H11      3.10706        7.83644       18.73015          1              H   0.000
H12      2.46435        5.22493       15.81562          1              H   0.000
H13     -1.40336        7.45963       10.24891          1              H   0.000
H14     -2.72501        7.91375       10.91942          1              H   0.000
H15      1.39130        3.24425       14.97419          1              H   0.000
H16      0.33436        4.60712       17.99033          1              H   0.000
H17      4.88059        5.40347       16.83920          1              H   0.000
H18      1.50733        6.13922       16.73925          1              H   0.000
H19      2.13759        7.30303       14.93272          1              H   0.000
H20      5.99338        4.79256       14.95499          1              H   0.000
H21      5.12138        6.04497       14.57240          1              H   0.000
H22      3.76230        8.79258       11.49345          1              H   0.000
H23      8.92749        0.78105       11.25763          1              H   0.000
H24      6.53708        3.07932       13.51535          1              H   0.000
H25      7.70198        3.55018       14.48796          1              H   0.000
H26      8.17542        1.63349       16.89523          1              H   0.000
H27      8.73314        1.74967       18.37677          1              H   0.000
H28     -1.83604        5.09234       14.02125          1              H   0.000
H29     -1.76682        3.71864       13.16293          1              H   0.000
H30      2.49996        8.85745       14.69905          1              H   0.000
H31      0.09805        6.48177       18.92423          1              H   0.000
H32     -0.76655        6.51872       17.56394          1              H   0.000
H33     -0.61580        7.42045       20.66660          1              H   0.000
H34      0.74878        6.70772       21.05135          1              H   0.000
H35      3.28773        6.93080       22.25076          1              H   0.000
H36      9.65425        0.53909       15.45711          1              H   0.000
H37      8.62519        1.45753       14.65735          1              H   0.000
H38     -3.20172        8.00488       17.26192          1              H   0.000
H39      5.11032        7.69227       12.91331          1              H   0.000
H40      3.50140        7.60225       13.27604          1              H   0.000
H41      4.93969        4.29149       21.84015          1              H   0.000
H42      6.24635        5.19313       21.64187          1              H   0.000
H43      5.15598        8.22876       19.51797          1              H   0.000
H44     -4.66330        9.47585       16.25978          1              H   0.000
H45      0.48277        1.25893       15.38322          1              H   0.000
H46      0.60667        3.10582       22.11908          1              H   0.000
H47      1.56904        1.80519       22.28387          1              H   0.000
H48     -0.77655        4.85100       21.19440          1              H   0.000
H49     -1.65503        3.50255       21.37384          1              H   0.000
H50      5.64926        2.06256       15.30417          1              H   0.000
H51      4.84222        0.78128       14.86875          1              H   0.000
H52      7.58422        1.87454       21.39374          1              H   0.000
H53      7.03289        3.32932       21.83989          1              H   0.000
H54      2.55827        3.55058       21.76754          1              H   0.000
H55      2.89263        5.04032       21.28435          1              H   0.000
H56     -4.18900        9.37977       21.18546          1              H   0.000
H57      5.29097        3.65454       11.91798          1              H   0.000
H58      5.57311        2.16053       11.52411          1              H   0.000
H59      6.92219        7.04161       20.30188          1              H   0.000
H60      7.38446        5.61443       19.79376          1              H   0.000
H61      3.04703        4.61310       11.82921          1              H   0.000
H62      4.03313        5.69106       12.44824          1              H   0.000
H63      3.16968        7.06108       20.65954          1              H   0.000
H64     -1.53837        7.44344       14.11625          1              H   0.000
H65     -3.08131        7.20927       13.91280          1              H   0.000
H66      1.91859        8.89696       21.58749          1              H   0.000
H67      7.54605        3.63440       18.12601          1              H   0.000
H68      3.61902        2.87690       15.10014          1              H   0.000
H69      3.36140        3.96751       13.97609          1              H   0.000
H70      6.38090        4.73822       18.09295          1              H   0.000
H71     -0.37727        0.86306       19.43536          1              H   0.000
H72     -0.33017        2.39557       18.96275          1              H   0.000
H73      4.85404        1.16276        9.70481          1              H   0.000
H74      4.30429        0.05502       10.69561          1              H   0.000
H75      0.55435        8.48190       13.89859          1              H   0.000
H76     -0.58579        8.82675       12.84476          1              H   0.000
H77      4.27484        0.01097       19.68625          1              H   0.000
H78     -0.28447        9.48220       20.94013          1              H   0.000
H79      2.17988        3.46511       18.42215          1              H   0.000
H80      3.17045        3.62088       19.68559          1              H   0.000
H81      1.01096        8.36782       18.09476          1              H   0.000
H82      4.43042        1.06961       17.24203          1              H   0.000
H83      3.64406        1.83295       18.38004          1              H   0.000
H84      0.14445        2.23072        9.67274          1              H   0.000
H85      0.59385        5.42685        9.37740          1              H   0.000
H86     -2.83901        5.75841       17.34833          1              H   0.000
H87      1.26036        1.53414       11.46687          1              H   0.000
H88     -2.38856        6.53507       15.98532          1              H   0.000
H89      2.76875        1.11413       11.39914          1              H   0.000
H90     -1.42594        2.86236       11.17876          1              H   0.000
H91      1.61672        9.40503       20.15998          1              H   0.000
H92      7.97798        2.95259       11.47199          1              H   0.000
H93     -4.08695        9.06882       12.74549          1              H   0.000
H94     -4.67913        8.88370       14.18518          1              H   0.000
H95     -4.50868        8.79762       18.84353          1              H   0.000
H96     -2.86528        9.51987       17.65221          1              H   0.000
H97      2.81890        0.03013       21.53588          1              H   0.000
H98      7.32255        0.27365       18.11089          1              H   0.000
H99      3.67861        3.38439        9.37891          1              H   0.000
H100     6.04472        3.99764        9.39715          1              H   0.000
H101     2.55703        7.58415        9.43200          1              H   0.000
H102     4.91328        8.21317        9.49376          1              H   0.000
O1       8.29022        1.55064        8.03529          1              O   0.000
O2       5.54424        1.49248        8.03799          1              O   0.000
O3       2.83207        1.62331        8.03673          1              O   0.000
O4       0.03206        1.68076        8.08734          1              O   0.000
O5      -4.05422        8.61816        8.03237          1              O   0.000
O6      -0.37694        5.42395        8.92012          1              O   0.000
O7      -0.69961        6.82854        8.79971          1              O   0.000
O8       4.78513        5.26243       17.82215          1              O   0.000
O9       0.56705        3.64396       17.94040          1              O   0.000
O10      2.20784        6.14813       16.03979          1              O   0.000
O11      3.80402        7.30043       19.20202          1              O   0.000
O12     -1.75506        8.03251       10.97765          1              O   0.000
O13      0.49034        2.95807       15.30588          1              O   0.000
O14      2.15764        8.03943       14.23173          1              O   0.000
O15      5.65575        5.66552       15.29263          1              O   0.000
O16      6.75295        3.23884       14.47706          1              O   0.000
O17      7.88435        1.84046       17.81734          1              O   0.000
O18     -1.67652        4.10464       14.07853          1              O   0.000
O19      3.54282        9.45127       10.79656          1              O   0.000
O20      0.17416        6.44896       17.91851          1              O   0.000
O21     -0.10819        6.56326       20.59083          1              O   0.000
O22      2.64095        6.94428       21.52251          1              O   0.000
O23      8.67333        0.76202       15.33943          1              O   0.000
O24     -3.63161        8.89921       17.42866          1              O   0.000
O25     -4.42365        8.35718       13.36344          1              O   0.000
O26      4.22221        7.28457       12.64759          1              O   0.000
O27      5.84264        4.47504       22.20644          1              O   0.000
O28      0.28658        0.28041       15.48156          1              O   0.000
O29      1.47416        2.78363       22.49773          1              O   0.000
O30     -0.72992        3.89009       21.40182          1              O   0.000
O31      4.81416        1.55826       15.48542          1              O   0.000
O32      7.82778        2.82568       21.48693          1              O   0.000
O33      3.23478        4.11991       21.21573          1              O   0.000
O34      6.02681        2.99415       11.82735          1              O   0.000
O35      7.26016        6.17038       20.60197          1              O   0.000
O36      3.86379        4.68955       12.35898          1              O   0.000
O37     -2.25584        6.76388       14.24905          1              O   0.000
O38      7.36680        4.60818       18.21202          1              O   0.000
O39      3.03247        3.64489       14.85265          1              O   0.000
O40      7.00920        0.12574       21.12021          1              O   0.000
O41     -0.93002        1.65968       19.23632          1              O   0.000
O42      4.55096        1.02817       10.63373          1              O   0.000
O43     -0.40493        8.78467       13.80432          1              O   0.000
O44     -1.15374        9.14583       20.59311          1              O   0.000
O45      3.13882        3.36122       18.69967          1              O   0.000
O46      1.74541        8.87622       18.50110          1              O   0.000
O47      3.94655        0.90933       18.09194          1              O   0.000
O48      0.24491        2.70736       10.54230          1              O   0.000
O49     -2.34698        6.56305       16.98111          1              O   0.000
O50      1.94003        0.96447       11.90557          1              O   0.000
O51      8.84983        2.65800       11.82084          1              O   0.000
O52     -5.02953        8.77686       19.70310          1              O   0.000
O53      1.90996        0.20589       21.88726          1              O   0.000
O54      1.82447        5.09107        9.94911          1              O   0.000
O55      6.77759        6.41256       10.00470          1              O   0.000
Pd1      5.50230        9.53026       30.00000          1              Pd  0.000
Pd2      5.50473        9.51366        6.92428          1              Pd  0.000
Pd3      1.43180        0.77665        4.52745          1              Pd  0.000
Pd4     -0.00006        1.58841        2.24610          1              Pd  0.000
Pd5     -2.75115        9.53026       30.00000          1              Pd  0.000
Pd6     -2.62283        9.47312        6.92046          1              Pd  0.000
Pd7      4.11062        0.78235        4.50607          1              Pd  0.000
Pd8      2.75109        1.58841        2.24610          1              Pd  0.000
Pd9     -0.00000        9.53026       30.00000          1              Pd  0.000
Pd10     0.07987        9.45484        6.78596          1              Pd  0.000
Pd11     6.93349        0.80720        4.49380          1              Pd  0.000
Pd12     5.50224        1.58841        2.24610          1              Pd  0.000
Pd13     2.75115        9.53026       30.00000          1              Pd  0.000
Pd14     2.77179        9.50203        6.81639          1              Pd  0.000
Pd15     9.63582        0.79791        4.53445          1              Pd  0.000
Pd16     8.25339        1.58841        2.24610          1              Pd  0.000
Pd17     9.62902        2.38257       30.00000          1              Pd  0.000
Pd18    -1.36988        2.52851        6.93482          1              Pd  0.000
Pd19     0.00277        3.20269        4.54974          1              Pd  0.000
Pd20    -1.37563        3.97097        2.24610          1              Pd  0.000
Pd21     1.37557        2.38257       30.00000          1              Pd  0.000
Pd22     1.43953        2.53550        6.93445          1              Pd  0.000
Pd23     2.79489        3.19449        4.56770          1              Pd  0.000
Pd24     1.37552        3.97097        2.24610          1              Pd  0.000
Pd25     4.12672        2.38257       30.00000          1              Pd  0.000
Pd26     4.19070        2.43188        6.81731          1              Pd  0.000
Pd27     5.52671        3.24280        4.55304          1              Pd  0.000
Pd28     4.12667        3.97097        2.24610          1              Pd  0.000
Pd29     6.87787        2.38257       30.00000          1              Pd  0.000
Pd30     6.92649        2.50407        6.94256          1              Pd  0.000
Pd31     8.26707        3.18129        4.54098          1              Pd  0.000
Pd32     6.87782        3.97097        2.24610          1              Pd  0.000
Pd33     8.25345        4.76513       30.00000          1              Pd  0.000
Pd34    -2.73420        4.81355        6.77748          1              Pd  0.000
Pd35    -1.33991        5.56741        4.46182          1              Pd  0.000
Pd36    -2.75121        6.35354        2.24610          1              Pd  0.000
Pd37    -0.00000        4.76513       30.00000          1              Pd  0.000
Pd38     0.02509        4.83983        6.83930          1              Pd  0.000
Pd39     1.40854        5.57823        4.53026          1              Pd  0.000
Pd40    -0.00006        6.35354        2.24610          1              Pd  0.000
Pd41     2.75115        4.76513       30.00000          1              Pd  0.000
Pd42     2.88081        4.81535        7.09274          1              Pd  0.000
Pd43     4.14770        5.59649        4.58186          1              Pd  0.000
Pd44     2.75109        6.35354        2.24610          1              Pd  0.000
Pd45     5.50230        4.76513       30.00000          1              Pd  0.000
Pd46     5.56862        4.81593        6.92871          1              Pd  0.000
Pd47     6.86085        5.59237        4.52111          1              Pd  0.000
Pd48     5.50224        6.35354        2.24610          1              Pd  0.000
Pd49     6.87787        7.14770       30.00000          1              Pd  0.000
Pd50    -4.09061        7.12010        6.74519          1              Pd  0.000
Pd51    -2.70619        7.96635        4.52027          1              Pd  0.000
Pd52    -4.12678        8.73611        2.24610          1              Pd  0.000
Pd53    -1.37558        7.14770       30.00000          1              Pd  0.000
Pd54    -1.27479        7.14249        6.84632          1              Pd  0.000
Pd55     0.04058        7.96554        4.52549          1              Pd  0.000
Pd56    -1.37563        8.73611        2.24610          1              Pd  0.000
Pd57     1.37557        7.14770       30.00000          1              Pd  0.000
Pd58     1.44210        7.15586        6.85135          1              Pd  0.000
Pd59     2.79003        7.98539        4.54996          1              Pd  0.000
Pd60     1.37552        8.73611        2.24610          1              Pd  0.000
Pd61     4.12672        7.14770       30.00000          1              Pd  0.000
Pd62     4.18611        7.19494        7.04785          1              Pd  0.000
Pd63     5.50066        7.97258        4.53282          1              Pd  0.000
Pd64     4.12667        8.73611        2.24610          1              Pd  0.000
end
end

!DATE Mon Jan 01 12:00:00 2000
PBC   11.00460  11.00460  30.00000  90.00000  90.00000 120.00001 (P1)
C1       2.91477        5.41571        9.32965          1              C   0.000
C2       3.93407        4.40768        9.09549          1              C   0.000
C3       3.29887        6.82873        9.16395          1              C   0.000
C4       4.66812        7.18968        9.19521          1              C   0.000
C5       5.33384        4.75934        9.05139          1              C   0.000
C6       5.70670        6.14860        9.43723          1              C   0.000
H1       2.69372        6.47180        5.66804          1              H   0.000
H2       1.34590        4.02261        5.62303          1              H   0.000
H3       0.03290        1.55007        5.28772          1              H   0.000
H4       5.51796        1.62080        5.22384          1              H   0.000
H5      -2.58004        6.33404        5.64602          1              H   0.000
H6       0.83940        3.47753       10.35290          1              H   0.000
H7       4.13953        4.51057       18.00482          1              H   0.000
H8       0.47351        3.39678       16.97646          1              H   0.000
H9      -0.22344        3.44806       14.81095          1              H   0.000
H10      4.11558        6.53683       18.61419          1              H   0.000
H11      3.10703        7.83640       18.73011          1              H   0.000
H12      2.46427        5.22497       15.81528          1              H   0.000
H13     -1.40521        7.46197       10.24781          1              H   0.000
H14     -2.72488        7.91436       10.92320          1              H   0.000
H15      1.39117        3.24431       14.97410          1              H   0.000
H16      0.33430        4.60711       17.99039          1              H   0.000
H17      4.88051        5.40371       16.83922          1              H   0.000
H18      1.50737        6.13902       16.73928          1              H   0.000
H19      2.13761        7.30324       14.93300          1              H   0.000
H20      5.99282        4.79293       14.95498          1              H   0.000
H21      5.12081        6.04541       14.57263          1              H   0.000
H22      3.76303        8.79373       11.49368          1              H   0.000
H23      8.92939        0.78235       11.25696          1              H   0.000
H24      6.53636        3.07962       13.51514          1              H   0.000
H25      7.70114        3.55000       14.48811          1              H   0.000
H26      8.17558        1.63347       16.89492          1              H   0.000
H27      8.73322        1.74956       18.37652          1              H   0.000
H28     -1.83639        5.09189       14.02176          1              H   0.000
H29     -1.76668        3.71853       13.16312          1              H   0.000
H30      2.49995        8.85768       14.69918          1              H   0.000
H31      0.09790        6.48170       18.92432          1              H   0.000
H32     -0.76666        6.51859       17.56400          1              H   0.000
H33     -0.61587        7.42038       20.66668          1              H   0.000
H34      0.74873        6.70769       21.05141          1              H   0.000
H35      3.28772        6.93098       22.25071          1              H   0.000
H36      9.65455        0.53914       15.45709          1              H   0.000
H37      8.62607        1.45784       14.65697          1              H   0.000
H38     -3.20164        8.00463       17.26216          1              H   0.000
H39      5.11006        7.69218       12.91349          1              H   0.000
H40      3.50113        7.60224       13.27608          1              H   0.000
H41      4.93953        4.29144       21.84005          1              H   0.000
H42      6.24649        5.19320       21.64170          1              H   0.000
H43      5.15592        8.22876       19.51800          1              H   0.000
H44     -4.66305        9.47563       16.26000          1              H   0.000
H45      0.48307        1.25878       15.38351          1              H   0.000
H46      0.60639        3.10590       22.11893          1              H   0.000
H47      1.56906        1.80490       22.28368          1              H   0.000
H48     -0.77671        4.85150       21.19424          1              H   0.000
H49     -1.65529        3.50257       21.37405          1              H   0.000
H50      5.64879        2.06252       15.30380          1              H   0.000
H51      4.84182        0.78111       14.86855          1              H   0.000
H52      7.58412        1.87417       21.39380          1              H   0.000
H53      7.03275        3.32914       21.84021          1              H   0.000
H54      2.55827        3.55067       21.76750          1              H   0.000
H55      2.89260        5.04045       21.28445          1              H   0.000
H56     -4.18918        9.37960       21.18518          1              H   0.000
H57      5.29107        3.65462       11.91744          1              H   0.000
H58      5.57334        2.16057       11.52438          1              H   0.000
H59      6.92210        7.04153       20.30182          1              H   0.000
H60      7.38440        5.61433       19.79368          1              H   0.000
H61      3.04623        4.61384       11.82849          1              H   0.000
H62      4.03285        5.69087       12.44800          1              H   0.000
H63      3.16962        7.06107       20.65948          1              H   0.000
H64     -1.53854        7.44294       14.11651          1              H   0.000
H65     -3.08151        7.20893       13.91300          1              H   0.000
H66      1.91858        8.89695       21.58727          1              H   0.000
H67      7.54591        3.63420       18.12588          1              H   0.000
H68      3.61871        2.87705       15.09930          1              H   0.000
H69      3.36085        3.96742       13.97503          1              H   0.000
H70      6.38078        4.73807       18.09291          1              H   0.000
H71     -0.37724        0.86304       19.43530          1              H   0.000
H72     -0.33012        2.39562       18.96260          1              H   0.000
H73      4.85249        1.16330        9.70509          1              H   0.000
H74      4.30410        0.05537       10.69652          1              H   0.000
H75      0.55418        8.48155       13.89867          1              H   0.000
H76     -0.58605        8.82524       12.84457          1              H   0.000
H77      4.27484        0.01090       19.68618          1              H   0.000
H78     -0.28447        9.48218       20.94005          1              H   0.000
H79      2.17984        3.46510       18.42216          1              H   0.000
H80      3.17045        3.62090       19.68553          1              H   0.000
H81      1.01094        8.36778       18.09463          1              H   0.000
H82      4.43026        1.06955       17.24183          1              H   0.000
H83      3.64408        1.83290       18.37996          1              H   0.000
H84      0.14880        2.23685        9.67328          1              H   0.000
H85      0.57773        5.43051        9.37878          1              H   0.000
H86     -2.83911        5.75819       17.34837          1              H   0.000
H87      1.26154        1.53728       11.46739          1              H   0.000
H88     -2.38873        6.53492       15.98538          1              H   0.000
H89      2.76889        1.11392       11.39921          1              H   0.000
H90     -1.42432        2.86527       11.17845          1              H   0.000
H91      1.61668        9.40503       20.15974          1              H   0.000
H92      7.97962        2.95407       11.47076          1              H   0.000
H93     -4.08771        9.06908       12.74533          1              H   0.000
H94     -4.67900        8.88352       14.18526          1              H   0.000
H95     -4.50866        8.79752       18.84361          1              H   0.000
H96     -2.86517        9.51966       17.65239          1              H   0.000
H97      2.81916        0.03005       21.53564          1              H   0.000
H98      7.32260        0.27360       18.11066          1              H   0.000
H99      3.66766        3.38582        9.37731          1              H   0.000
H100     6.03513        3.99082        9.39485          1              H   0.000
H101     2.56069        7.59026        9.43564          1              H   0.000
H102     4.91947        8.21028        9.49533          1              H   0.000
O1       8.28988        1.54974        8.03556          1              O   0.000
O2       5.54412        1.49168        8.03769          1              O   0.000
O3       2.83256        1.62218        8.03657          1              O   0.000
O4       0.03232        1.68066        8.08850          1              O   0.000
O5      -4.05424        8.61729        8.03276          1              O   0.000
O6      -0.38950        5.42481        8.92315          1              O   0.000
O7      -0.70979        6.83059        8.79908          1              O   0.000
O8       4.78510        5.26248       17.82217          1              O   0.000
O9       0.56705        3.64395       17.94047          1              O   0.000
O10      2.20793        6.14811       16.03987          1              O   0.000
O11      3.80398        7.30041       19.20203          1              O   0.000
O12     -1.75484        8.03304       10.97917          1              O   0.000
O13      0.49035        2.95801       15.30613          1              O   0.000
O14      2.15757        8.03961       14.23199          1              O   0.000
O15      5.65539        5.66594       15.29271          1              O   0.000
O16      6.75196        3.23909       14.47693          1              O   0.000
O17      7.88444        1.84027       17.81705          1              O   0.000
O18     -1.67693        4.10418       14.07891          1              O   0.000
O19      3.54477        9.45234       10.79630          1              O   0.000
O20      0.17405        6.44887       17.91859          1              O   0.000
O21     -0.10825        6.56322       20.59091          1              O   0.000
O22      2.64092        6.94430       21.52247          1              O   0.000
O23      8.67373        0.76239       15.33911          1              O   0.000
O24     -3.63150        8.89898       17.42889          1              O   0.000
O25     -4.42372        8.35719       13.36333          1              O   0.000
O26      4.22200        7.28445       12.64774          1              O   0.000
O27      5.84281        4.47481       22.20645          1              O   0.000
O28      0.28692        0.28025       15.48172          1              O   0.000
O29      1.47437        2.78379       22.49786          1              O   0.000
O30     -0.72962        3.88995       21.40181          1              O   0.000
O31      4.81376        1.55810       15.48518          1              O   0.000
O32      7.82785        2.82541       21.48737          1              O   0.000
O33      3.23474        4.11992       21.21573          1              O   0.000
O34      6.02698        2.99427       11.82744          1              O   0.000
O35      7.26018        6.17031       20.60191          1              O   0.000
O36      3.86320        4.68949       12.35799          1              O   0.000
O37     -2.25616        6.76352       14.24943          1              O   0.000
O38      7.36667        4.60796       18.21203          1              O   0.000
O39      3.03216        3.64504       14.85178          1              O   0.000
O40      7.00914        0.12573       21.11999          1              O   0.000
O41     -0.93004        1.65970       19.23620          1              O   0.000
O42      4.55051        1.02857       10.63430          1              O   0.000
O43     -0.40518        8.78395       13.80416          1              O   0.000
O44     -1.15376        9.14582       20.59307          1              O   0.000
O45      3.13880        3.36120       18.69964          1              O   0.000
O46      1.74539        8.87619       18.50095          1              O   0.000
O47      3.94658        0.90929       18.09186          1              O   0.000
O48      0.24834        2.71420       10.54238          1              O   0.000
O49     -2.34708        6.56284       16.98119          1              O   0.000
O50      1.93943        0.96434       11.90448          1              O   0.000
O51      8.85126        2.65896       11.81967          1              O   0.000
O52     -5.02957        8.77684       19.70317          1              O   0.000
O53      1.90986        0.20606       21.88758          1              O   0.000
O54      1.81961        5.09936        9.95261          1              O   0.000
O55      6.77701        6.40291       10.00397          1              O   0.000
Pd1      5.50230        9.53026       30.00000          1              Pd  0.000
Pd2      5.50463        9.51343        6.92499          1              Pd  0.000
Pd3      1.43158        0.77640        4.52758          1              Pd  0.000
Pd4     -0.00006        1.58841        2.24610          1              Pd  0.000
Pd5     -2.75115        9.53026       30.00000          1              Pd  0.000
Pd6     -2.62322        9.47232        6.92004          1              Pd  0.000
Pd7      4.11046        0.78211        4.50590          1              Pd  0.000
Pd8      2.75109        1.58841        2.24610          1              Pd  0.000
Pd9     -0.00000        9.53026       30.00000          1              Pd  0.000
Pd10     0.07986        9.45409        6.78583          1              Pd  0.000
Pd11     6.93343        0.80688        4.49389          1              Pd  0.000
Pd12     5.50224        1.58841        2.24610          1              Pd  0.000
Pd13     2.75115        9.53026       30.00000          1              Pd  0.000
Pd14     2.77170        9.50127        6.81663          1              Pd  0.000
Pd15     9.63570        0.79756        4.53485          1              Pd  0.000
Pd16     8.25339        1.58841        2.24610          1              Pd  0.000
Pd17     9.62902        2.38257       30.00000          1              Pd  0.000
Pd18    -1.36983        2.52834        6.93628          1              Pd  0.000
Pd19     0.00278        3.20189        4.54939          1              Pd  0.000
Pd20    -1.37563        3.97097        2.24610          1              Pd  0.000
Pd21     1.37557        2.38257       30.00000          1              Pd  0.000
Pd22     1.43970        2.53478        6.93503          1              Pd  0.000
Pd23     2.79438        3.19428        4.56789          1              Pd  0.000
Pd24     1.37552        3.97097        2.24610          1              Pd  0.000
Pd25     4.12672        2.38257       30.00000          1              Pd  0.000
Pd26     4.19074        2.43116        6.81673          1              Pd  0.000
Pd27     5.52653        3.24249        4.55281          1              Pd  0.000
Pd28     4.12667        3.97097        2.24610          1              Pd  0.000
Pd29     6.87787        2.38257       30.00000          1              Pd  0.000
Pd30     6.92654        2.50352        6.94265          1              Pd  0.000
Pd31     8.26703        3.18080        4.54097          1              Pd  0.000
Pd32     6.87782        3.97097        2.24610          1              Pd  0.000
Pd33     8.25345        4.76513       30.00000          1              Pd  0.000
Pd34    -2.73463        4.81303        6.77669          1              Pd  0.000
Pd35    -1.33986        5.56700        4.46144          1              Pd  0.000
Pd36    -2.75121        6.35354        2.24610          1              Pd  0.000
Pd37    -0.00000        4.76513       30.00000          1              Pd  0.000
Pd38     0.02495        4.83916        6.83964          1              Pd  0.000
Pd39     1.40861        5.57780        4.53026          1              Pd  0.000
Pd40    -0.00006        6.35354        2.24610          1              Pd  0.000
Pd41     2.75115        4.76513       30.00000          1              Pd  0.000
Pd42     2.88085        4.81450        7.09281          1              Pd  0.000
Pd43     4.14743        5.59633        4.58212          1              Pd  0.000
Pd44     2.75109        6.35354        2.24610          1              Pd  0.000
Pd45     5.50230        4.76513       30.00000          1              Pd  0.000
Pd46     5.56797        4.81531        6.92825          1              Pd  0.000
Pd47     6.86056        5.59218        4.52090          1              Pd  0.000
Pd48     5.50224        6.35354        2.24610          1              Pd  0.000
Pd49     6.87787        7.14770       30.00000          1              Pd  0.000
Pd50    -4.09110        7.11948        6.74535          1              Pd  0.000
Pd51    -2.70654        7.96616        4.51988          1              Pd  0.000
Pd52    -4.12678        8.73611        2.24610          1              Pd  0.000
Pd53    -1.37558        7.14770       30.00000          1              Pd  0.000
Pd54    -1.27528        7.14217        6.84412          1              Pd  0.000
Pd55     0.04069        7.96525        4.52531          1              Pd  0.000
Pd56    -1.37563        8.73611        2.24610          1              Pd  0.000
Pd57     1.37557        7.14770       30.00000          1              Pd  0.000
Pd58     1.44166        7.15494        6.85206          1              Pd  0.000
Pd59     2.78993        7.98495        4.55047          1              Pd  0.000
Pd60     1.37552        8.73611        2.24610          1              Pd  0.000
Pd61     4.12672        7.14770       30.00000          1              Pd  0.000
Pd62     4.18563        7.19444        7.05005          1              Pd  0.000
Pd63     5.50035        7.97236        4.53316          1              Pd  0.000
Pd64     4.12667        8.73611        2.24610          1              Pd  0.000
end
end

!DATE Mon Jan 01 12:00:00 2000
PBC   11.00460  11.00460  30.00000  90.00000  90.00000 120.00001 (P1)
C1       2.91026        5.42049        9.33311          1              C   0.000
C2       3.92530        4.40872        9.09435          1              C   0.000
C3       3.29958        6.83217        9.16701          1              C   0.000
C4       4.67030        7.18769        9.19710          1              C   0.000
C5       5.32693        4.75516        9.04971          1              C   0.000
C6       5.70521        6.14245        9.43718          1              C   0.000
H1       2.69307        6.47161        5.66884          1              H   0.000
H2       1.33928        4.02572        5.62685          1              H   0.000
H3       0.03271        1.54967        5.28856          1              H   0.000
H4       5.51791        1.62053        5.22371          1              H   0.000
H5      -2.58135        6.33341        5.64408          1              H   0.000
H6       0.84146        3.48597       10.35314          1              H   0.000
H7       4.13951        4.51062       18.00475          1              H   0.000
H8       0.47358        3.39676       16.97643          1              H   0.000
H9      -0.22359        3.44794       14.81121          1              H   0.000
H10      4.11558        6.53680       18.61420          1              H   0.000
H11      3.10700        7.83637       18.73009          1              H   0.000
H12      2.46421        5.22502       15.81495          1              H   0.000
H13     -1.40719        7.46420       10.24678          1              H   0.000
H14     -2.72483        7.91484       10.92693          1              H   0.000
H15      1.39107        3.24436       14.97394          1              H   0.000
H16      0.33423        4.60707       17.99040          1              H   0.000
H17      4.88049        5.40387       16.83922          1              H   0.000
H18      1.50740        6.13883       16.73929          1              H   0.000
H19      2.13761        7.30339       14.93319          1              H   0.000
H20      5.99246        4.79310       14.95495          1              H   0.000
H21      5.12044        6.04563       14.57276          1              H   0.000
H22      3.76433        8.79500       11.49409          1              H   0.000
H23      8.93174        0.78381       11.25638          1              H   0.000
H24      6.53590        3.07976       13.51490          1              H   0.000
H25      7.70059        3.54987       14.48811          1              H   0.000
H26      8.17565        1.63344       16.89483          1              H   0.000
H27      8.73321        1.74954       18.37646          1              H   0.000
H28     -1.83663        5.09167       14.02214          1              H   0.000
H29     -1.76642        3.71863       13.16316          1              H   0.000
H30      2.49993        8.85782       14.69930          1              H   0.000
H31      0.09778        6.48163       18.92438          1              H   0.000
H32     -0.76675        6.51851       17.56405          1              H   0.000
H33     -0.61596        7.42030       20.66675          1              H   0.000
H34      0.74866        6.70765       21.05146          1              H   0.000
H35      3.28773        6.93113       22.25066          1              H   0.000
H36      9.65472        0.53921       15.45716          1              H   0.000
H37      8.62646        1.45810       14.65702          1              H   0.000
H38     -3.20163        8.00451       17.26232          1              H   0.000
H39      5.10985        7.69202       12.91362          1              H   0.000
H40      3.50093        7.60216       13.27605          1              H   0.000
H41      4.93978        4.29143       21.84003          1              H   0.000
H42      6.24646        5.19291       21.64165          1              H   0.000
H43      5.15586        8.22876       19.51802          1              H   0.000
H44     -4.66294        9.47551       16.26014          1              H   0.000
H45      0.48324        1.25869       15.38367          1              H   0.000
H46      0.60668        3.10575       22.11897          1              H   0.000
H47      1.56898        1.80514       22.28378          1              H   0.000
H48     -0.77652        4.85081       21.19440          1              H   0.000
H49     -1.65495        3.50241       21.37405          1              H   0.000
H50      5.64846        2.06249       15.30350          1              H   0.000
H51      4.84152        0.78102       14.86837          1              H   0.000
H52      7.58419        1.87426       21.39399          1              H   0.000
H53      7.03288        3.32897       21.84016          1              H   0.000
H54      2.55832        3.55070       21.76751          1              H   0.000
H55      2.89258        5.04053       21.28449          1              H   0.000
H56     -4.18905        9.37974       21.18535          1              H   0.000
H57      5.29126        3.65465       11.91696          1              H   0.000
H58      5.57359        2.16053       11.52473          1              H   0.000
H59      6.92204        7.04147       20.30176          1              H   0.000
H60      7.38435        5.61428       19.79367          1              H   0.000
H61      3.04550        4.61457       11.82802          1              H   0.000
H62      4.03267        5.69073       12.44775          1              H   0.000
H63      3.16957        7.06106       20.65941          1              H   0.000
H64     -1.53865        7.44267       14.11669          1              H   0.000
H65     -3.08164        7.20875       13.91314          1              H   0.000
H66      1.91854        8.89701       21.58716          1              H   0.000
H67      7.54584        3.63408       18.12580          1              H   0.000
H68      3.61848        2.87723       15.09847          1              H   0.000
H69      3.36039        3.96734       13.97394          1              H   0.000
H70      6.38074        4.73798       18.09287          1              H   0.000
H71     -0.37727        0.86319       19.43533          1              H   0.000
H72     -0.33011        2.39561       18.96245          1              H   0.000
H73      4.85090        1.16390        9.70546          1              H   0.000
H74      4.30379        0.05569       10.69735          1              H   0.000
H75      0.55406        8.48129       13.89875          1              H   0.000
H76     -0.58622        8.82405       12.84441          1              H   0.000
H77      4.27483        0.01085       19.68613          1              H   0.000
H78     -0.28451        9.48219       20.94001          1              H   0.000
H79      2.17982        3.46509       18.42214          1              H   0.000
H80      3.17044        3.62094       19.68548          1              H   0.000
H81      1.01093        8.36774       18.09458          1              H   0.000
H82      4.43013        1.06951       17.24167          1              H   0.000
H83      3.64409        1.83288       18.37989          1              H   0.000
H84      0.15316        2.24318        9.67383          1              H   0.000
H85      0.56391        5.43422        9.38013          1              H   0.000
H86     -2.83918        5.75808       17.34840          1              H   0.000
H87      1.26265        1.54052       11.46787          1              H   0.000
H88     -2.38887        6.53488       15.98543          1              H   0.000
H89      2.76899        1.11375       11.39930          1              H   0.000
H90     -1.42272        2.86831       11.17791          1              H   0.000
H91      1.61661        9.40506       20.15963          1              H   0.000
H92      7.98124        2.95564       11.46949          1              H   0.000
H93     -4.08851        9.06939       12.74517          1              H   0.000
H94     -4.67897        8.88338       14.18532          1              H   0.000
H95     -4.50867        8.79748       18.84367          1              H   0.000
H96     -2.86514        9.51958       17.65251          1              H   0.000
H97      2.81886        0.03018       21.53567          1              H   0.000
H98      7.32261        0.27355       18.11056          1              H   0.000
H99      3.65599        3.38751        9.37606          1              H   0.000
H100     6.02509        3.98352        9.39259          1              H   0.000
H101     2.56493        7.59676        9.43969          1              H   0.000
H102     4.92633        8.20716        9.49699          1              H   0.000
O1       8.28956        1.54898        8.03583          1              O   0.000
O2       5.54398        1.49091        8.03738          1              O   0.000
O3       2.83292        1.62119        8.03649          1              O   0.000
O4       0.03269        1.68060        8.08973          1              O   0.000
O5      -4.05418        8.61647        8.03306          1              O   0.000
O6      -0.40037        5.42537        8.92534          1              O   0.000
O7      -0.71987        6.83150        8.79848          1              O   0.000
O8       4.78510        5.26253       17.82216          1              O   0.000
O9       0.56705        3.64392       17.94046          1              O   0.000
O10      2.20800        6.14810       16.03992          1              O   0.000
O11      3.80396        7.30039       19.20202          1              O   0.000
O12     -1.75473        8.03374       10.98058          1              O   0.000
O13      0.49037        2.95798       15.30624          1              O   0.000
O14      2.15752        8.03974       14.23217          1              O   0.000
O15      5.65518        5.66613       15.29272          1              O   0.000
O16      6.75137        3.23915       14.47679          1              O   0.000
O17      7.88444        1.84020       17.81697          1              O   0.000
O18     -1.67719        4.10396       14.07914          1              O   0.000
O19      3.54770        9.45358       10.79626          1              O   0.000
O20      0.17396        6.44879       17.91865          1              O   0.000
O21     -0.10832        6.56314       20.59097          1              O   0.000
O22      2.64089        6.94431       21.52244          1              O   0.000
O23      8.67393        0.76258       15.33912          1              O   0.000
O24     -3.63148        8.89889       17.42903          1              O   0.000
O25     -4.42380        8.35725       13.36322          1              O   0.000
O26      4.22186        7.28427       12.64784          1              O   0.000
O27      5.84279        4.47481       22.20613          1              O   0.000
O28      0.28708        0.28016       15.48181          1              O   0.000
O29      1.47413        2.78355       22.49769          1              O   0.000
O30     -0.73010        3.88989       21.40189          1              O   0.000
O31      4.81347        1.55804       15.48498          1              O   0.000
O32      7.82775        2.82524       21.48778          1              O   0.000
O33      3.23477        4.12010       21.21571          1              O   0.000
O34      6.02720        2.99432       11.82759          1              O   0.000
O35      7.26016        6.17029       20.60185          1              O   0.000
O36      3.86275        4.68946       12.35718          1              O   0.000
O37     -2.25635        6.76337       14.24967          1              O   0.000
O38      7.36663        4.60785       18.21202          1              O   0.000
O39      3.03191        3.64514       14.85086          1              O   0.000
O40      7.00911        0.12578       21.11989          1              O   0.000
O41     -0.92995        1.65980       19.23621          1              O   0.000
O42      4.55012        1.02889       10.63500          1              O   0.000
O43     -0.40534        8.78347       13.80405          1              O   0.000
O44     -1.15380        9.14581       20.59303          1              O   0.000
O45      3.13879        3.36121       18.69959          1              O   0.000
O46      1.74538        8.87616       18.50090          1              O   0.000
O47      3.94659        0.90927       18.09179          1              O   0.000
O48      0.25155        2.72153       10.54239          1              O   0.000
O49     -2.34716        6.56277       16.98125          1              O   0.000
O50      1.93870        0.96437       11.90335          1              O   0.000
O51      8.85273        2.66010       11.81834          1              O   0.000
O52     -5.02966        8.77687       19.70318          1              O   0.000
O53      1.90994        0.20590       21.88713          1              O   0.000
O54      1.81462        5.10811        9.95560          1              O   0.000
O55      6.77714        6.39257       10.00327          1              O   0.000
Pd1      5.50230        9.53026       30.00000          1              Pd  0.000
Pd2      5.50460        9.51326        6.92577          1              Pd  0.000
Pd3      1.43137        0.77621        4.52769          1              Pd  0.000
Pd4     -0.00006        1.58841        2.24610          1              Pd  0.000
Pd5     -2.75115        9.53026       30.00000          1              Pd  0.000
Pd6     -2.62349        9.47166        6.91964          1              Pd  0.000
Pd7      4.11030        0.78189        4.50576          1              Pd  0.000
Pd8      2.75109        1.58841        2.24610          1              Pd  0.000
Pd9     -0.00000        9.53026       30.00000          1              Pd  0.000
Pd10     0.07988        9.45341        6.78570          1              Pd  0.000
Pd11     6.93340        0.80657        4.49396          1              Pd  0.000
Pd12     5.50224        1.58841        2.24610          1              Pd  0.000
Pd13     2.75115        9.53026       30.00000          1              Pd  0.000
Pd14     2.77165        9.50064        6.81686          1              Pd  0.000
Pd15     9.63561        0.79725        4.53521          1              Pd  0.000
Pd16     8.25339        1.58841        2.24610          1              Pd  0.000
Pd17     9.62902        2.38257       30.00000          1              Pd  0.000
Pd18    -1.36974        2.52813        6.93760          1              Pd  0.000
Pd19     0.00277        3.20120        4.54918          1              Pd  0.000
Pd20    -1.37563        3.97097        2.24610          1              Pd  0.000
Pd21     1.37557        2.38257       30.00000          1              Pd  0.000
Pd22     1.43989        2.53411        6.93552          1              Pd  0.000
Pd23     2.79391        3.19409        4.56805          1              Pd  0.000
Pd24     1.37552        3.97097        2.24610          1              Pd  0.000
Pd25     4.12672        2.38257       30.00000          1              Pd  0.000
Pd26     4.19077        2.43053        6.81629          1              Pd  0.000
Pd27     5.52637        3.24220        4.55261          1              Pd  0.000
Pd28     4.12667        3.97097        2.24610          1              Pd  0.000
Pd29     6.87787        2.38257       30.00000          1              Pd  0.000
Pd30     6.92659        2.50304        6.94268          1              Pd  0.000
Pd31     8.26700        3.18035        4.54095          1              Pd  0.000
Pd32     6.87782        3.97097        2.24610          1              Pd  0.000
Pd33     8.25345        4.76513       30.00000          1              Pd  0.000
Pd34    -2.73508        4.81257        6.77602          1              Pd  0.000
Pd35    -1.33984        5.56662        4.46110          1              Pd  0.000
Pd36    -2.75121        6.35354        2.24610          1              Pd  0.000
Pd37    -0.00000        4.76513       30.00000          1              Pd  0.000
Pd38     0.02479        4.83865        6.84015          1              Pd  0.000
Pd39     1.40863        5.57743        4.53032          1              Pd  0.000
Pd40    -0.00006        6.35354        2.24610          1              Pd  0.000
Pd41     2.75115        4.76513       30.00000          1              Pd  0.000
Pd42     2.88077        4.81386        7.09269          1              Pd  0.000
Pd43     4.14716        5.59620        4.58236          1              Pd  0.000
Pd44     2.75109        6.35354        2.24610          1              Pd  0.000
Pd45     5.50230        4.76513       30.00000          1              Pd  0.000
Pd46     5.56725        4.81471        6.92784          1              Pd  0.000
Pd47     6.86027        5.59199        4.52068          1              Pd  0.000
Pd48     5.50224        6.35354        2.24610          1              Pd  0.000
Pd49     6.87787        7.14770       30.00000          1              Pd  0.000
Pd50    -4.09157        7.11892        6.74550          1              Pd  0.000
Pd51    -2.70692        7.96601        4.51947          1              Pd  0.000
Pd52    -4.12678        8.73611        2.24610          1              Pd  0.000
Pd53    -1.37558        7.14770       30.00000          1              Pd  0.000
Pd54    -1.27571        7.14187        6.84199          1              Pd  0.000
Pd55     0.04076        7.96501        4.52510          1              Pd  0.000
Pd56    -1.37563        8.73611        2.24610          1              Pd  0.000
Pd57     1.37557        7.14770       30.00000          1              Pd  0.000
Pd58     1.44128        7.15419        6.85265          1              Pd  0.000
Pd59     2.78987        7.98457        4.55094          1              Pd  0.000
Pd60     1.37552        8.73611        2.24610          1              Pd  0.000
Pd61     4.12672        7.14770       30.00000          1              Pd  0.000
Pd62     4.18519        7.19407        7.05233          1              Pd  0.000
Pd63     5.50007        7.97218        4.53351          1              Pd  0.000
Pd64     4.12667        8.73611        2.24610          1              Pd  0.000
end
end

!DATE Mon Jan 01 12:00:00 2000
PBC   11.00460  11.00460  30.00000  90.00000  90.00000 120.00001 (P1)
C1       2.90615        5.42564        9.33628          1              C   0.000
C2       3.91655        4.40990        9.09320          1              C   0.000
C3       3.30087        6.83592        9.17021          1              C   0.000
C4       4.67302        7.18568        9.19905          1              C   0.000
C5       5.32003        4.75085        9.04812          1              C   0.000
C6       5.70416        6.13615        9.43704          1              C   0.000
H1       2.69269        6.47147        5.66955          1              H   0.000
H2       1.33322        4.02853        5.63025          1              H   0.000
H3       0.03258        1.54929        5.28934          1              H   0.000
H4       5.51791        1.62028        5.22359          1              H   0.000
H5      -2.58259        6.33282        5.64222          1              H   0.000
H6       0.84290        3.49446       10.35332          1              H   0.000
H7       4.13961        4.51064       18.00470          1              H   0.000
H8       0.47368        3.39675       16.97629          1              H   0.000
H9      -0.22359        3.44802       14.81127          1              H   0.000
H10      4.11563        6.53678       18.61417          1              H   0.000
H11      3.10701        7.83632       18.73008          1              H   0.000
H12      2.46421        5.22506       15.81464          1              H   0.000
H13     -1.40920        7.46618       10.24567          1              H   0.000
H14     -2.72502        7.91495       10.93018          1              H   0.000
H15      1.39108        3.24438       14.97371          1              H   0.000
H16      0.33417        4.60700       17.99032          1              H   0.000
H17      4.88059        5.40390       16.83919          1              H   0.000
H18      1.50747        6.13866       16.73927          1              H   0.000
H19      2.13763        7.30342       14.93322          1              H   0.000
H20      5.99248        4.79296       14.95491          1              H   0.000
H21      5.12046        6.04546       14.57265          1              H   0.000
H22      3.76645        8.79655       11.49442          1              H   0.000
H23      8.93471        0.78554       11.25599          1              H   0.000
H24      6.53595        3.07965       13.51472          1              H   0.000
H25      7.70064        3.54985       14.48791          1              H   0.000
H26      8.17562        1.63340       16.89507          1              H   0.000
H27      8.73317        1.74963       18.37668          1              H   0.000
H28     -1.83661        5.09180       14.02231          1              H   0.000
H29     -1.76589        3.71907       13.16300          1              H   0.000
H30      2.49994        8.85783       14.69944          1              H   0.000
H31      0.09771        6.48154       18.92440          1              H   0.000
H32     -0.76678        6.51853       17.56408          1              H   0.000
H33     -0.61602        7.42023       20.66682          1              H   0.000
H34      0.74864        6.70761       21.05153          1              H   0.000
H35      3.28781        6.93123       22.25060          1              H   0.000
H36      9.65473        0.53933       15.45735          1              H   0.000
H37      8.62601        1.45829       14.65777          1              H   0.000
H38     -3.20169        8.00462       17.26239          1              H   0.000
H39      5.10980        7.69176       12.91367          1              H   0.000
H40      3.50087        7.60196       13.27590          1              H   0.000
H41      4.93972        4.29145       21.84004          1              H   0.000
H42      6.24651        5.19298       21.64162          1              H   0.000
H43      5.15583        8.22877       19.51804          1              H   0.000
H44     -4.66304        9.47557       16.26019          1              H   0.000
H45      0.48321        1.25870       15.38363          1              H   0.000
H46      0.60658        3.10577       22.11891          1              H   0.000
H47      1.56890        1.80492       22.28393          1              H   0.000
H48     -0.77644        4.85074       21.19444          1              H   0.000
H49     -1.65519        3.50216       21.37395          1              H   0.000
H50      5.64841        2.06247       15.30337          1              H   0.000
H51      4.84144        0.78103       14.86825          1              H   0.000
H52      7.58413        1.87414       21.39406          1              H   0.000
H53      7.03273        3.32909       21.84050          1              H   0.000
H54      2.55842        3.55078       21.76755          1              H   0.000
H55      2.89253        5.04059       21.28454          1              H   0.000
H56     -4.18908        9.37979       21.18535          1              H   0.000
H57      5.29159        3.65460       11.91659          1              H   0.000
H58      5.57392        2.16039       11.52520          1              H   0.000
H59      6.92203        7.04145       20.30173          1              H   0.000
H60      7.38440        5.61428       19.79366          1              H   0.000
H61      3.04490        4.61523       11.82771          1              H   0.000
H62      4.03271        5.69058       12.44749          1              H   0.000
H63      3.16955        7.06102       20.65937          1              H   0.000
H64     -1.53864        7.44276       14.11676          1              H   0.000
H65     -3.08164        7.20885       13.91319          1              H   0.000
H66      1.91848        8.89708       21.58724          1              H   0.000
H67      7.54597        3.63410       18.12578          1              H   0.000
H68      3.61837        2.87750       15.09770          1              H   0.000
H69      3.36007        3.96727       13.97289          1              H   0.000
H70      6.38086        4.73800       18.09282          1              H   0.000
H71     -0.37721        0.86329       19.43544          1              H   0.000
H72     -0.32996        2.39566       18.96222          1              H   0.000
H73      4.84937        1.16456        9.70583          1              H   0.000
H74      4.30330        0.05598       10.69798          1              H   0.000
H75      0.55406        8.48118       13.89879          1              H   0.000
H76     -0.58619        8.82347       12.84429          1              H   0.000
H77      4.27482        0.01081       19.68610          1              H   0.000
H78     -0.28458        9.48219       20.94004          1              H   0.000
H79      2.17984        3.46511       18.42207          1              H   0.000
H80      3.17043        3.62099       19.68542          1              H   0.000
H81      1.01096        8.36769       18.09466          1              H   0.000
H82      4.43009        1.06952       17.24158          1              H   0.000
H83      3.64415        1.83291       18.37985          1              H   0.000
H84      0.15750        2.24935        9.67428          1              H   0.000
H85      0.55226        5.43826        9.38118          1              H   0.000
H86     -2.83916        5.75815       17.34838          1              H   0.000
H87      1.26377        1.54358       11.46840          1              H   0.000
H88     -2.38891        6.53504       15.98543          1              H   0.000
H89      2.76910        1.11353       11.39948          1              H   0.000
H90     -1.42127        2.87131       11.17719          1              H   0.000
H91      1.61655        9.40506       20.15969          1              H   0.000
H92      7.98275        2.95726       11.46831          1              H   0.000
H93     -4.08922        9.06970       12.74501          1              H   0.000
H94     -4.67903        8.88329       14.18532          1              H   0.000
H95     -4.50870        8.79754       18.84371          1              H   0.000
H96     -2.86518        9.51969       17.65255          1              H   0.000
H97      2.81883        0.03025       21.53563          1              H   0.000
H98      7.32262        0.27352       18.11069          1              H   0.000
H99      3.64400        3.38954        9.37512          1              H   0.000
H100     6.01495        3.97595        9.39030          1              H   0.000
H101     2.57004        7.60368        9.44426          1              H   0.000
H102     4.93413        8.20391        9.49872          1              H   0.000
O1       8.28934        1.54835        8.03605          1              O   0.000
O2       5.54399        1.49028        8.03725          1              O   0.000
O3       2.83335        1.62043        8.03650          1              O   0.000
O4       0.03321        1.68078        8.09081          1              O   0.000
O5      -4.05393        8.61576        8.03327          1              O   0.000
O6      -0.40965        5.42591        8.92711          1              O   0.000
O7      -0.73017        6.83188        8.79791          1              O   0.000
O8       4.78520        5.26255       17.82212          1              O   0.000
O9       0.56708        3.64388       17.94034          1              O   0.000
O10      2.20808        6.14808       16.03993          1              O   0.000
O11      3.80398        7.30035       19.20201          1              O   0.000
O12     -1.75489        8.03420       10.98170          1              O   0.000
O13      0.49042        2.95799       15.30616          1              O   0.000
O14      2.15757        8.03979       14.23223          1              O   0.000
O15      5.65519        5.66601       15.29264          1              O   0.000
O16      6.75150        3.23888       14.47666          1              O   0.000
O17      7.88440        1.84025       17.81718          1              O   0.000
O18     -1.67716        4.10407       14.07917          1              O   0.000
O19      3.55203        9.45531       10.79616          1              O   0.000
O20      0.17391        6.44872       17.91869          1              O   0.000
O21     -0.10833        6.56309       20.59101          1              O   0.000
O22      2.64093        6.94429       21.52243          1              O   0.000
O23      8.67386        0.76253       15.33958          1              O   0.000
O24     -3.63153        8.89900       17.42910          1              O   0.000
O25     -4.42387        8.35731       13.36311          1              O   0.000
O26      4.22186        7.28400       12.64783          1              O   0.000
O27      5.84288        4.47465       22.20590          1              O   0.000
O28      0.28705        0.28016       15.48179          1              O   0.000
O29      1.47407        2.78349       22.49758          1              O   0.000
O30     -0.73010        3.88982       21.40204          1              O   0.000
O31      4.81337        1.55807       15.48481          1              O   0.000
O32      7.82780        2.82526       21.48786          1              O   0.000
O33      3.23480        4.12026       21.21568          1              O   0.000
O34      6.02752        2.99423       11.82785          1              O   0.000
O35      7.26015        6.17028       20.60183          1              O   0.000
O36      3.86248        4.68940       12.35641          1              O   0.000
O37     -2.25639        6.76348       14.24976          1              O   0.000
O38      7.36674        4.60787       18.21200          1              O   0.000
O39      3.03171        3.64532       14.84995          1              O   0.000
O40      7.00905        0.12582       21.11993          1              O   0.000
O41     -0.92983        1.65995       19.23624          1              O   0.000
O42      4.54973        1.02916       10.63565          1              O   0.000
O43     -0.40534        8.78330       13.80396          1              O   0.000
O44     -1.15385        9.14580       20.59302          1              O   0.000
O45      3.13880        3.36124       18.69954          1              O   0.000
O46      1.74540        8.87611       18.50099          1              O   0.000
O47      3.94661        0.90929       18.09174          1              O   0.000
O48      0.25471        2.72847       10.54241          1              O   0.000
O49     -2.34720        6.56288       16.98125          1              O   0.000
O50      1.93804        0.96431       11.90236          1              O   0.000
O51      8.85417        2.66142       11.81705          1              O   0.000
O52     -5.02968        8.77687       19.70321          1              O   0.000
O53      1.90995        0.20596       21.88696          1              O   0.000
O54      1.80985        5.11713        9.95811          1              O   0.000
O55      6.77750        6.38187       10.00219          1              O   0.000
Pd1      5.50230        9.53026       30.00000          1              Pd  0.000
Pd2      5.50464        9.51316        6.92653          1              Pd  0.000
Pd3      1.43120        0.77606        4.52779          1              Pd  0.000
Pd4     -0.00006        1.58841        2.24610          1              Pd  0.000
Pd5     -2.75115        9.53026       30.00000          1              Pd  0.000
Pd6     -2.62365        9.47111        6.91927          1              Pd  0.000
Pd7      4.11019        0.78169        4.50564          1              Pd  0.000
Pd8      2.75109        1.58841        2.24610          1              Pd  0.000
Pd9     -0.00000        9.53026       30.00000          1              Pd  0.000
Pd10     0.07996        9.45275        6.78557          1              Pd  0.000
Pd11     6.93339        0.80628        4.49402          1              Pd  0.000
Pd12     5.50224        1.58841        2.24610          1              Pd  0.000
Pd13     2.75115        9.53026       30.00000          1              Pd  0.000
Pd14     2.77165        9.50009        6.81707          1              Pd  0.000
Pd15     9.63555        0.79699        4.53554          1              Pd  0.000
Pd16     8.25339        1.58841        2.24610          1              Pd  0.000
Pd17     9.62902        2.38257       30.00000          1              Pd  0.000
Pd18    -1.36961        2.52796        6.93880          1              Pd  0.000
Pd19     0.00278        3.20059        4.54904          1              Pd  0.000
Pd20    -1.37563        3.97097        2.24610          1              Pd  0.000
Pd21     1.37557        2.38257       30.00000          1              Pd  0.000
Pd22     1.44016        2.53352        6.93592          1              Pd  0.000
Pd23     2.79353        3.19390        4.56816          1              Pd  0.000
Pd24     1.37552        3.97097        2.24610          1              Pd  0.000
Pd25     4.12672        2.38257       30.00000          1              Pd  0.000
Pd26     4.19085        2.42998        6.81593          1              Pd  0.000
Pd27     5.52624        3.24193        4.55243          1              Pd  0.000
Pd28     4.12667        3.97097        2.24610          1              Pd  0.000
Pd29     6.87787        2.38257       30.00000          1              Pd  0.000
Pd30     6.92667        2.50261        6.94271          1              Pd  0.000
Pd31     8.26699        3.17994        4.54094          1              Pd  0.000
Pd32     6.87782        3.97097        2.24610          1              Pd  0.000
Pd33     8.25345        4.76513       30.00000          1              Pd  0.000
Pd34    -2.73551        4.81215        6.77539          1              Pd  0.000
Pd35    -1.33980        5.56626        4.46077          1              Pd  0.000
Pd36    -2.75121        6.35354        2.24610          1              Pd  0.000
Pd37    -0.00000        4.76513       30.00000          1              Pd  0.000
Pd38     0.02467        4.83822        6.84072          1              Pd  0.000
Pd39     1.40868        5.57709        4.53039          1              Pd  0.000
Pd40    -0.00006        6.35354        2.24610          1              Pd  0.000
Pd41     2.75115        4.76513       30.00000          1              Pd  0.000
Pd42     2.88071        4.81334        7.09234          1              Pd  0.000
Pd43     4.14695        5.59612        4.58255          1              Pd  0.000
Pd44     2.75109        6.35354        2.24610          1              Pd  0.000
Pd45     5.50230        4.76513       30.00000          1              Pd  0.000
Pd46     5.56655        4.81415        6.92743          1              Pd  0.000
Pd47     6.86003        5.59182        4.52049          1              Pd  0.000
Pd48     5.50224        6.35354        2.24610          1              Pd  0.000
Pd49     6.87787        7.14770       30.00000          1              Pd  0.000
Pd50    -4.09199        7.11838        6.74564          1              Pd  0.000
Pd51    -2.70727        7.96590        4.51907          1              Pd  0.000
Pd52    -4.12678        8.73611        2.24610          1              Pd  0.000
Pd53    -1.37558        7.14770       30.00000          1              Pd  0.000
Pd54    -1.27608        7.14160        6.83992          1              Pd  0.000
Pd55     0.04083        7.96479        4.52488          1              Pd  0.000
Pd56    -1.37563        8.73611        2.24610          1              Pd  0.000
Pd57     1.37557        7.14770       30.00000          1              Pd  0.000
Pd58     1.44098        7.15356        6.85310          1              Pd  0.000
Pd59     2.78986        7.98423        4.55136          1              Pd  0.000
Pd60     1.37552        8.73611        2.24610          1              Pd  0.000
Pd61     4.12672        7.14770       30.00000          1              Pd  0.000
Pd62     4.18483        7.19383        7.05461          1              Pd  0.000
Pd63     5.49985        7.97202        4.53385          1              Pd  0.000
Pd64     4.12667        8.73611        2.24610          1              Pd  0.000
end
end

!DATE Mon Jan 01 12:00:00 2000
PBC   11.00460  11.00460  30.00000  90.00000  90.00000 120.00001 (P1)
C1       2.90242        5.43113        9.33934          1              C   0.000
C2       3.90799        4.41129        9.09224          1              C   0.000
C3       3.30273        6.83995        9.17362          1              C   0.000
C4       4.67630        7.18382        9.20099          1              C   0.000
C5       5.31324        4.74665        9.04640          1              C   0.000
C6       5.70338        6.12994        9.43672          1              C   0.000
H1       2.69252        6.47140        5.67022          1              H   0.000
H2       1.32792        4.03085        5.63312          1              H   0.000
H3       0.03251        1.54892        5.29004          1              H   0.000
H4       5.51796        1.62007        5.22349          1              H   0.000
H5      -2.58362        6.33234        5.64056          1              H   0.000
H6       0.84345        3.50275       10.35352          1              H   0.000
H7       4.13985        4.51064       18.00465          1              H   0.000
H8       0.47383        3.39672       16.97603          1              H   0.000
H9      -0.22340        3.44825       14.81117          1              H   0.000
H10      4.11574        6.53676       18.61410          1              H   0.000
H11      3.10706        7.83625       18.73010          1              H   0.000
H12      2.46429        5.22508       15.81437          1              H   0.000
H13     -1.41102        7.46803       10.24433          1              H   0.000
H14     -2.72537        7.91450       10.93268          1              H   0.000
H15      1.39122        3.24433       14.97344          1              H   0.000
H16      0.33413        4.60689       17.99013          1              H   0.000
H17      4.88084        5.40379       16.83911          1              H   0.000
H18      1.50760        6.13850       16.73925          1              H   0.000
H19      2.13767        7.30333       14.93309          1              H   0.000
H20      5.99288        4.79250       14.95487          1              H   0.000
H21      5.12088        6.04493       14.57233          1              H   0.000
H22      3.76913        8.79826       11.49454          1              H   0.000
H23      8.93807        0.78747       11.25583          1              H   0.000
H24      6.53649        3.07925       13.51462          1              H   0.000
H25      7.70130        3.54991       14.48751          1              H   0.000
H26      8.17554        1.63331       16.89560          1              H   0.000
H27      8.73311        1.74980       18.37713          1              H   0.000
H28     -1.83633        5.09227       14.02229          1              H   0.000
H29     -1.76510        3.71984       13.16268          1              H   0.000
H30      2.49997        8.85770       14.69957          1              H   0.000
H31      0.09770        6.48143       18.92442          1              H   0.000
H32     -0.76676        6.51862       17.56407          1              H   0.000
H33     -0.61604        7.42011       20.66688          1              H   0.000
H34      0.74864        6.70756       21.05159          1              H   0.000
H35      3.28798        6.93125       22.25053          1              H   0.000
H36      9.65452        0.53948       15.45761          1              H   0.000
H37      8.62477        1.45840       14.65913          1              H   0.000
H38     -3.20183        8.00494       17.26236          1              H   0.000
H39      5.10989        7.69142       12.91357          1              H   0.000
H40      3.50099        7.60160       13.27561          1              H   0.000
H41      4.93959        4.29158       21.84001          1              H   0.000
H42      6.24645        5.19307       21.64157          1              H   0.000
H43      5.15586        8.22876       19.51804          1              H   0.000
H44     -4.66338        9.47579       16.26014          1              H   0.000
H45      0.48297        1.25881       15.38344          1              H   0.000
H46      0.60650        3.10573       22.11891          1              H   0.000
H47      1.56890        1.80490       22.28382          1              H   0.000
H48     -0.77652        4.85097       21.19438          1              H   0.000
H49     -1.65546        3.50217       21.37403          1              H   0.000
H50      5.64866        2.06242       15.30340          1              H   0.000
H51      4.84158        0.78112       14.86821          1              H   0.000
H52      7.58403        1.87414       21.39411          1              H   0.000
H53      7.03262        3.32919       21.84043          1              H   0.000
H54      2.55838        3.55080       21.76748          1              H   0.000
H55      2.89249        5.04065       21.28461          1              H   0.000
H56     -4.18910        9.37973       21.18522          1              H   0.000
H57      5.29209        3.65446       11.91637          1              H   0.000
H58      5.57430        2.16013       11.52582          1              H   0.000
H59      6.92209        7.04148       20.30171          1              H   0.000
H60      7.38453        5.61432       19.79365          1              H   0.000
H61      3.04456        4.61584       11.82747          1              H   0.000
H62      4.03301        5.69039       12.44726          1              H   0.000
H63      3.16959        7.06093       20.65933          1              H   0.000
H64     -1.53850        7.44316       14.11669          1              H   0.000
H65     -3.08151        7.20920       13.91314          1              H   0.000
H66      1.91843        8.89717       21.58751          1              H   0.000
H67      7.54629        3.63425       18.12584          1              H   0.000
H68      3.61847        2.87775       15.09702          1              H   0.000
H69      3.35989        3.96715       13.97189          1              H   0.000
H70      6.38116        4.73811       18.09275          1              H   0.000
H71     -0.37707        0.86337       19.43557          1              H   0.000
H72     -0.32972        2.39568       18.96197          1              H   0.000
H73      4.84792        1.16532        9.70626          1              H   0.000
H74      4.30265        0.05621       10.69835          1              H   0.000
H75      0.55416        8.48120       13.89881          1              H   0.000
H76     -0.58596        8.82349       12.84420          1              H   0.000
H77      4.27485        0.01077       19.68609          1              H   0.000
H78     -0.28467        9.48217       20.94011          1              H   0.000
H79      2.17992        3.46512       18.42196          1              H   0.000
H80      3.17042        3.62106       19.68537          1              H   0.000
H81      1.01104        8.36764       18.09487          1              H   0.000
H82      4.43016        1.06953       17.24158          1              H   0.000
H83      3.64427        1.83296       18.37985          1              H   0.000
H84      0.16184        2.25503        9.67455          1              H   0.000
H85      0.54193        5.44267        9.38168          1              H   0.000
H86     -2.83905        5.75837       17.34829          1              H   0.000
H87      1.26498        1.54630       11.46905          1              H   0.000
H88     -2.38885        6.53538       15.98539          1              H   0.000
H89      2.76933        1.11313       11.39979          1              H   0.000
H90     -1.42002        2.87404       11.17623          1              H   0.000
H91      1.61648        9.40503       20.15992          1              H   0.000
H92      7.98416        2.95889       11.46729          1              H   0.000
H93     -4.08972        9.06988       12.74489          1              H   0.000
H94     -4.67917        8.88322       14.18528          1              H   0.000
H95     -4.50875        8.79768       18.84371          1              H   0.000
H96     -2.86528        9.51997       17.65253          1              H   0.000
H97      2.81890        0.03024       21.53549          1              H   0.000
H98      7.32262        0.27345       18.11106          1              H   0.000
H99      3.63214        3.39181        9.37441          1              H   0.000
H100     6.00497        3.96850        9.38787          1              H   0.000
H101     2.57595        7.61090        9.44946          1              H   0.000
H102     4.94264        8.20071        9.50042          1              H   0.000
O1       8.28925        1.54777        8.03622          1              O   0.000
O2       5.54404        1.48985        8.03718          1              O   0.000
O3       2.83389        1.61980        8.03660          1              O   0.000
O4       0.03374        1.68103        8.09176          1              O   0.000
O5      -4.05356        8.61519        8.03338          1              O   0.000
O6      -0.41804        5.42670        8.92848          1              O   0.000
O7      -0.74067        6.83192        8.79704          1              O   0.000
O8       4.78543        5.26254       17.82205          1              O   0.000
O9       0.56716        3.64379       17.94010          1              O   0.000
O10      2.20820        6.14805       16.03991          1              O   0.000
O11      3.80405        7.30028       19.20198          1              O   0.000
O12     -1.75528        8.03451       10.98237          1              O   0.000
O13      0.49056        2.95804       15.30595          1              O   0.000
O14      2.15774        8.03973       14.23212          1              O   0.000
O15      5.65543        5.66553       15.29249          1              O   0.000
O16      6.75236        3.23835       14.47656          1              O   0.000
O17      7.88435        1.84045       17.81767          1              O   0.000
O18     -1.67680        4.10454       14.07900          1              O   0.000
O19      3.55719        9.45746       10.79606          1              O   0.000
O20      0.17392        6.44866       17.91870          1              O   0.000
O21     -0.10832        6.56301       20.59106          1              O   0.000
O22      2.64102        6.94422       21.52243          1              O   0.000
O23      8.67351        0.76220       15.34052          1              O   0.000
O24     -3.63166        8.89931       17.42908          1              O   0.000
O25     -4.42389        8.35733       13.36303          1              O   0.000
O26      4.22204        7.28355       12.64765          1              O   0.000
O27      5.84285        4.47470       22.20597          1              O   0.000
O28      0.28678        0.28028       15.48166          1              O   0.000
O29      1.47411        2.78351       22.49759          1              O   0.000
O30     -0.72978        3.88962       21.40217          1              O   0.000
O31      4.81350        1.55820       15.48472          1              O   0.000
O32      7.82789        2.82538       21.48783          1              O   0.000
O33      3.23474        4.12024       21.21569          1              O   0.000
O34      6.02794        2.99398       11.82829          1              O   0.000
O35      7.26018        6.17031       20.60185          1              O   0.000
O36      3.86243        4.68930       12.35576          1              O   0.000
O37     -2.25624        6.76386       14.24967          1              O   0.000
O38      7.36704        4.60804       18.21198          1              O   0.000
O39      3.03172        3.64542       14.84912          1              O   0.000
O40      7.00895        0.12585       21.12014          1              O   0.000
O41     -0.92971        1.66009       19.23634          1              O   0.000
O42      4.54938        1.02932       10.63630          1              O   0.000
O43     -0.40519        8.78346       13.80390          1              O   0.000
O44     -1.15389        9.14576       20.59301          1              O   0.000
O45      3.13886        3.36128       18.69950          1              O   0.000
O46      1.74547        8.87603       18.50125          1              O   0.000
O47      3.94667        0.90932       18.09172          1              O   0.000
O48      0.25767        2.73470       10.54240          1              O   0.000
O49     -2.34718        6.56317       16.98120          1              O   0.000
O50      1.93754        0.96412       11.90157          1              O   0.000
O51      8.85558        2.66284       11.81582          1              O   0.000
O52     -5.02966        8.77686       19.70325          1              O   0.000
O53      1.90992        0.20602       21.88703          1              O   0.000
O54      1.80531        5.12665        9.96034          1              O   0.000
O55      6.77822        6.37117       10.00098          1              O   0.000
Pd1      5.50230        9.53026       30.00000          1              Pd  0.000
Pd2      5.50486        9.51315        6.92710          1              Pd  0.000
Pd3      1.43111        0.77596        4.52784          1              Pd  0.000
Pd4     -0.00006        1.58841        2.24610          1              Pd  0.000
Pd5     -2.75115        9.53026       30.00000          1              Pd  0.000
Pd6     -2.62364        9.47074        6.91891          1              Pd  0.000
Pd7      4.11017        0.78153        4.50556          1              Pd  0.000
Pd8      2.75109        1.58841        2.24610          1              Pd  0.000
Pd9     -0.00000        9.53026       30.00000          1              Pd  0.000
Pd10     0.08015        9.45227        6.78559          1              Pd  0.000
Pd11     6.93343        0.80602        4.49408          1              Pd  0.000
Pd12     5.50224        1.58841        2.24610          1              Pd  0.000
Pd13     2.75115        9.53026       30.00000          1              Pd  0.000
Pd14     2.77178        9.49961        6.81725          1              Pd  0.000
Pd15     9.63556        0.79676        4.53578          1              Pd  0.000
Pd16     8.25339        1.58841        2.24610          1              Pd  0.000
Pd17     9.62902        2.38257       30.00000          1              Pd  0.000
Pd18    -1.36940        2.52782        6.93982          1              Pd  0.000
Pd19     0.00283        3.20007        4.54898          1              Pd  0.000
Pd20    -1.37563        3.97097        2.24610          1              Pd  0.000
Pd21     1.37557        2.38257       30.00000          1              Pd  0.000
Pd22     1.44053        2.53311        6.93627          1              Pd  0.000
Pd23     2.79329        3.19373        4.56822          1              Pd  0.000
Pd24     1.37552        3.97097        2.24610          1              Pd  0.000
Pd25     4.12672        2.38257       30.00000          1              Pd  0.000
Pd26     4.19105        2.42958        6.81567          1              Pd  0.000
Pd27     5.52618        3.24170        4.55224          1              Pd  0.000
Pd28     4.12667        3.97097        2.24610          1              Pd  0.000
Pd29     6.87787        2.38257       30.00000          1              Pd  0.000
Pd30     6.92687        2.50223        6.94273          1              Pd  0.000
Pd31     8.26703        3.17960        4.54091          1              Pd  0.000
Pd32     6.87782        3.97097        2.24610          1              Pd  0.000
Pd33     8.25345        4.76513       30.00000          1              Pd  0.000
Pd34    -2.73581        4.81180        6.77483          1              Pd  0.000
Pd35    -1.33971        5.56595        4.46048          1              Pd  0.000
Pd36    -2.75121        6.35354        2.24610          1              Pd  0.000
Pd37    -0.00000        4.76513       30.00000          1              Pd  0.000
Pd38     0.02461        4.83795        6.84128          1              Pd  0.000
Pd39     1.40875        5.57681        4.53047          1              Pd  0.000
Pd40    -0.00006        6.35354        2.24610          1              Pd  0.000
Pd41     2.75115        4.76513       30.00000          1              Pd  0.000
Pd42     2.88080        4.81301        7.09180          1              Pd  0.000
Pd43     4.14682        5.59610        4.58264          1              Pd  0.000
Pd44     2.75109        6.35354        2.24610          1              Pd  0.000
Pd45     5.50230        4.76513       30.00000          1              Pd  0.000
Pd46     5.56598        4.81363        6.92695          1              Pd  0.000
Pd47     6.85988        5.59168        4.52031          1              Pd  0.000
Pd48     5.50224        6.35354        2.24610          1              Pd  0.000
Pd49     6.87787        7.14770       30.00000          1              Pd  0.000
Pd50    -4.09225        7.11788        6.74581          1              Pd  0.000
Pd51    -2.70756        7.96583        4.51867          1              Pd  0.000
Pd52    -4.12678        8.73611        2.24610          1              Pd  0.000
Pd53    -1.37558        7.14770       30.00000          1              Pd  0.000
Pd54    -1.27633        7.14146        6.83790          1              Pd  0.000
Pd55     0.04093        7.96463        4.52467          1              Pd  0.000
Pd56    -1.37563        8.73611        2.24610          1              Pd  0.000
Pd57     1.37557        7.14770       30.00000          1              Pd  0.000
Pd58     1.44084        7.15308        6.85338          1              Pd  0.000
Pd59     2.78994        7.98394        4.55171          1              Pd  0.000
Pd60     1.37552        8.73611        2.24610          1              Pd  0.000
Pd61     4.12672        7.14770       30.00000          1              Pd  0.000
Pd62     4.18465        7.19375        7.05689          1              Pd  0.000
Pd63     5.49973        7.97190        4.53417          1              Pd  0.000
Pd64     4.12667        8.73611        2.24610          1              Pd  0.000
end
end

!DATE Mon Jan 01 12:00:00 2000
PBC   11.00460  11.00460  30.00000  90.00000  90.00000 120.00001 (P1)
C1       2.90013        5.43734        9.34258          1              C   0.000
C2       3.90050        4.41300        9.09152          1              C   0.000
C3       3.30645        6.84454        9.17803          1              C   0.000
C4       4.68146        7.18203        9.20299          1              C   0.000
C5       5.30773        4.74244        9.04472          1              C   0.000
C6       5.70422        6.12362        9.43619          1              C   0.000
H1       2.69298        6.47145        5.67077          1              H   0.000
H2       1.32454        4.03198        5.63476          1              H   0.000
H3       0.03260        1.54861        5.29048          1              H   0.000
H4       5.51815        1.61995        5.22339          1              H   0.000
H5      -2.58417        6.33212        5.63937          1              H   0.000
H6       0.84260        3.51108       10.35337          1              H   0.000
H7       4.14046        4.51055       18.00461          1              H   0.000
H8       0.47407        3.39668       16.97544          1              H   0.000
H9      -0.22279        3.44899       14.81053          1              H   0.000
H10      4.11598        6.53672       18.61390          1              H   0.000
H11      3.10719        7.83612       18.73017          1              H   0.000
H12      2.46456        5.22502       15.81421          1              H   0.000
H13     -1.41253        7.46965       10.24256          1              H   0.000
H14     -2.72628        7.91284       10.93338          1              H   0.000
H15      1.39168        3.24412       14.97303          1              H   0.000
H16      0.33406        4.60672       17.98964          1              H   0.000
H17      4.88145        5.40329       16.83890          1              H   0.000
H18      1.50784        6.13834       16.73916          1              H   0.000
H19      2.13774        7.30288       14.93254          1              H   0.000
H20      5.99431        4.79105       14.95475          1              H   0.000
H21      5.12237        6.04333       14.57137          1              H   0.000
H22      3.77358        8.80039       11.49417          1              H   0.000
H23      8.94272        0.78975       11.25616          1              H   0.000
H24      6.53842        3.07807       13.51465          1              H   0.000
H25      7.70362        3.55023       14.48653          1              H   0.000
H26      8.17514        1.63319       16.89705          1              H   0.000
H27      8.73289        1.75023       18.37828          1              H   0.000
H28     -1.83540        5.09381       14.02164          1              H   0.000
H29     -1.76363        3.72154       13.16187          1              H   0.000
H30      2.50002        8.85714       14.69975          1              H   0.000
H31      0.09783        6.48123       18.92434          1              H   0.000
H32     -0.76660        6.51893       17.56399          1              H   0.000
H33     -0.61599        7.41989       20.66692          1              H   0.000
H34      0.74870        6.70741       21.05166          1              H   0.000
H35      3.28833        6.93106       22.25046          1              H   0.000
H36      9.65362        0.53980       15.45814          1              H   0.000
H37      8.62121        1.45838       14.66212          1              H   0.000
H38     -3.20223        8.00591       17.26203          1              H   0.000
H39      5.11036        7.69088       12.91316          1              H   0.000
H40      3.50152        7.60079       13.27492          1              H   0.000
H41      4.93961        4.29188       21.84020          1              H   0.000
H42      6.24617        5.19316       21.64184          1              H   0.000
H43      5.15596        8.22869       19.51798          1              H   0.000
H44     -4.66442        9.47649       16.25975          1              H   0.000
H45      0.48214        1.25923       15.38274          1              H   0.000
H46      0.60652        3.10564       22.11904          1              H   0.000
H47      1.56879        1.80514       22.28378          1              H   0.000
H48     -0.77649        4.85094       21.19451          1              H   0.000
H49     -1.65527        3.50243       21.37403          1              H   0.000
H50      5.64971        2.06231       15.30383          1              H   0.000
H51      4.84232        0.78143       14.86833          1              H   0.000
H52      7.58388        1.87469       21.39404          1              H   0.000
H53      7.03271        3.32938       21.84013          1              H   0.000
H54      2.55820        3.55072       21.76742          1              H   0.000
H55      2.89239        5.04061       21.28465          1              H   0.000
H56     -4.18895        9.37981       21.18528          1              H   0.000
H57      5.29299        3.65405       11.91651          1              H   0.000
H58      5.57479        2.15957       11.52673          1              H   0.000
H59      6.92231        7.04159       20.30171          1              H   0.000
H60      7.38487        5.61450       19.79367          1              H   0.000
H61      3.04478        4.61619       11.82732          1              H   0.000
H62      4.03389        5.68987       12.44706          1              H   0.000
H63      3.16972        7.06071       20.65931          1              H   0.000
H64     -1.53797        7.44459       14.11625          1              H   0.000
H65     -3.08101        7.21031       13.91281          1              H   0.000
H66      1.91836        8.89732       21.58831          1              H   0.000
H67      7.54716        3.63478       18.12606          1              H   0.000
H68      3.61906        2.87791       15.09661          1              H   0.000
H69      3.36004        3.96681       13.97107          1              H   0.000
H70      6.38197        4.73850       18.09263          1              H   0.000
H71     -0.37683        0.86354       19.43581          1              H   0.000
H72     -0.32930        2.39559       18.96159          1              H   0.000
H73      4.84670        1.16621        9.70684          1              H   0.000
H74      4.30141        0.05625       10.69812          1              H   0.000
H75      0.55453        8.48162       13.89873          1              H   0.000
H76     -0.58526        8.82515       12.84423          1              H   0.000
H77      4.27491        0.01073       19.68612          1              H   0.000
H78     -0.28482        9.48214       20.94036          1              H   0.000
H79      2.18010        3.46513       18.42169          1              H   0.000
H80      3.17038        3.62113       19.68529          1              H   0.000
H81      1.01128        8.36755       18.09547          1              H   0.000
H82      4.43047        1.06957       17.24175          1              H   0.000
H83      3.64449        1.83308       18.37991          1              H   0.000
H84      0.16632        2.25988        9.67452          1              H   0.000
H85      0.53410        5.44787        9.38060          1              H   0.000
H86     -2.83868        5.75907       17.34804          1              H   0.000
H87      1.26619        1.54827       11.46980          1              H   0.000
H88     -2.38852        6.53625       15.98519          1              H   0.000
H89      2.76974        1.11246       11.40027          1              H   0.000
H90     -1.41938        2.87632       11.17473          1              H   0.000
H91      1.61637        9.40497       20.16071          1              H   0.000
H92      7.98514        2.96053       11.46671          1              H   0.000
H93     -4.08984        9.06984       12.74479          1              H   0.000
H94     -4.67958        8.88329       14.18507          1              H   0.000
H95     -4.50885        8.79804       18.84358          1              H   0.000
H96     -2.86560        9.52078       17.65229          1              H   0.000
H97      2.81874        0.03030       21.53549          1              H   0.000
H98      7.32259        0.27330       18.11211          1              H   0.000
H99      3.62113        3.39451        9.37430          1              H   0.000
H100     5.99616        3.96095        9.38530          1              H   0.000
H101     2.58420        7.61896        9.45621          1              H   0.000
H102     4.95319        8.19757        9.50208          1              H   0.000
O1       8.28955        1.54725        8.03627          1              O   0.000
O2       5.54445        1.48964        8.03724          1              O   0.000
O3       2.83476        1.61959        8.03674          1              O   0.000
O4       0.03460        1.68124        8.09206          1              O   0.000
O5      -4.05277        8.61499        8.03328          1              O   0.000
O6      -0.42497        5.42819        8.92898          1              O   0.000
O7      -0.75033        6.83252        8.79632          1              O   0.000
O8       4.78602        5.26242       17.82190          1              O   0.000
O9       0.56725        3.64367       17.93955          1              O   0.000
O10      2.20840        6.14796       16.03979          1              O   0.000
O11      3.80424        7.30008       19.20191          1              O   0.000
O12     -1.75635        8.03452       10.98221          1              O   0.000
O13      0.49080        2.95818       15.30531          1              O   0.000
O14      2.15804        8.03941       14.23171          1              O   0.000
O15      5.65628        5.66400       15.29201          1              O   0.000
O16      6.75504        3.23735       14.47648          1              O   0.000
O17      7.88407        1.84119       17.81899          1              O   0.000
O18     -1.67574        4.10607       14.07832          1              O   0.000
O19      3.56607        9.46074       10.79552          1              O   0.000
O20      0.17404        6.44859       17.91864          1              O   0.000
O21     -0.10823        6.56283       20.59109          1              O   0.000
O22      2.64124        6.94403       21.52245          1              O   0.000
O23      8.67220        0.76149       15.34263          1              O   0.000
O24     -3.63205        8.90021       17.42878          1              O   0.000
O25     -4.42390        8.35730       13.36302          1              O   0.000
O26      4.22266        7.28272       12.64719          1              O   0.000
O27      5.84262        4.47494       22.20565          1              O   0.000
O28      0.28570        0.28073       15.48125          1              O   0.000
O29      1.47383        2.78333       22.49745          1              O   0.000
O30     -0.73010        3.89001       21.40225          1              O   0.000
O31      4.81422        1.55855       15.48480          1              O   0.000
O32      7.82741        2.82566       21.48734          1              O   0.000
O33      3.23467        4.12025       21.21574          1              O   0.000
O34      6.02862        2.99328       11.82926          1              O   0.000
O35      7.26030        6.17041       20.60187          1              O   0.000
O36      3.86292        4.68885       12.35524          1              O   0.000
O37     -2.25557        6.76507       14.24911          1              O   0.000
O38      7.36783        4.60861       18.21193          1              O   0.000
O39      3.03206        3.64529       14.84845          1              O   0.000
O40      7.00884        0.12591       21.12088          1              O   0.000
O41     -0.92929        1.66030       19.23661          1              O   0.000
O42      4.54905        1.02922       10.63701          1              O   0.000
O43     -0.40461        8.78467       13.80392          1              O   0.000
O44     -1.15390        9.14562       20.59301          1              O   0.000
O45      3.13899        3.36133       18.69942          1              O   0.000
O46      1.74568        8.87579       18.50215          1              O   0.000
O47      3.94675        0.90939       18.09177          1              O   0.000
O48      0.25999        2.74038       10.54201          1              O   0.000
O49     -2.34703        6.56402       16.98099          1              O   0.000
O50      1.93724        0.96349       11.90092          1              O   0.000
O51      8.85681        2.66470       11.81485          1              O   0.000
O52     -5.02958        8.77682       19.70322          1              O   0.000
O53      1.91002        0.20587       21.88673          1              O   0.000
O54      1.80145        5.13717        9.96168          1              O   0.000
O55      6.78071        6.36083        9.99925          1              O   0.000
Pd1      5.50230        9.53026       30.00000          1              Pd  0.000
Pd2      5.50558        9.51330        6.92718          1              Pd  0.000
Pd3      1.43127        0.77604        4.52777          1              Pd  0.000
Pd4     -0.00006        1.58841        2.24610          1              Pd  0.000
Pd5     -2.75115        9.53026       30.00000          1              Pd  0.000
Pd6     -2.62318        9.47069        6.91849          1              Pd  0.000
Pd7      4.11035        0.78150        4.50557          1              Pd  0.000
Pd8      2.75109        1.58841        2.24610          1              Pd  0.000
Pd9     -0.00000        9.53026       30.00000          1              Pd  0.000
Pd10     0.08070        9.45200        6.78574          1              Pd  0.000
Pd11     6.93361        0.80584        4.49412          1              Pd  0.000
Pd12     5.50224        1.58841        2.24610          1              Pd  0.000
Pd13     2.75115        9.53026       30.00000          1              Pd  0.000
Pd14     2.77223        9.49927        6.81732          1              Pd  0.000
Pd15     9.63574        0.79666        4.53583          1              Pd  0.000
Pd16     8.25339        1.58841        2.24610          1              Pd  0.000
Pd17     9.62902        2.38257       30.00000          1              Pd  0.000
Pd18    -1.36894        2.52775        6.94048          1              Pd  0.000
Pd19     0.00297        3.19979        4.54910          1              Pd  0.000
Pd20    -1.37563        3.97097        2.24610          1              Pd  0.000
Pd21     1.37557        2.38257       30.00000          1              Pd  0.000
Pd22     1.44127        2.53319        6.93661          1              Pd  0.000
Pd23     2.79337        3.19367        4.56825          1              Pd  0.000
Pd24     1.37552        3.97097        2.24610          1              Pd  0.000
Pd25     4.12672        2.38257       30.00000          1              Pd  0.000
Pd26     4.19158        2.42955        6.81567          1              Pd  0.000
Pd27     5.52633        3.24158        4.55206          1              Pd  0.000
Pd28     4.12667        3.97097        2.24610          1              Pd  0.000
Pd29     6.87787        2.38257       30.00000          1              Pd  0.000
Pd30     6.92737        2.50197        6.94271          1              Pd  0.000
Pd31     8.26720        3.17940        4.54087          1              Pd  0.000
Pd32     6.87782        3.97097        2.24610          1              Pd  0.000
Pd33     8.25345        4.76513       30.00000          1              Pd  0.000
Pd34    -2.73575        4.81159        6.77444          1              Pd  0.000
Pd35    -1.33950        5.56581        4.46029          1              Pd  0.000
Pd36    -2.75121        6.35354        2.24610          1              Pd  0.000
Pd37    -0.00000        4.76513       30.00000          1              Pd  0.000
Pd38     0.02478        4.83806        6.84184          1              Pd  0.000
Pd39     1.40891        5.57661        4.53059          1              Pd  0.000
Pd40    -0.00006        6.35354        2.24610          1              Pd  0.000
Pd41     2.75115        4.76513       30.00000          1              Pd  0.000
Pd42     2.88141        4.81321        7.09121          1              Pd  0.000
Pd43     4.14691        5.59621        4.58255          1              Pd  0.000
Pd44     2.75109        6.35354        2.24610          1              Pd  0.000
Pd45     5.50230        4.76513       30.00000          1              Pd  0.000
Pd46     5.56581        4.81326        6.92627          1              Pd  0.000
Pd47     6.86000        5.59163        4.52019          1              Pd  0.000
Pd48     5.50224        6.35354        2.24610          1              Pd  0.000
Pd49     6.87787        7.14770       30.00000          1              Pd  0.000
Pd50    -4.09207        7.11751        6.74608          1              Pd  0.000
Pd51    -2.70769        7.96588        4.51833          1              Pd  0.000
Pd52    -4.12678        8.73611        2.24610          1              Pd  0.000
Pd53    -1.37558        7.14770       30.00000          1              Pd  0.000
Pd54    -1.27621        7.14161        6.83610          1              Pd  0.000
Pd55     0.04111        7.96460        4.52446          1              Pd  0.000
Pd56    -1.37563        8.73611        2.24610          1              Pd  0.000
Pd57     1.37557        7.14770       30.00000          1              Pd  0.000
Pd58     1.44115        7.15286        6.85322          1              Pd  0.000
Pd59     2.79024        7.98377        4.55187          1              Pd  0.000
Pd60     1.37552        8.73611        2.24610          1              Pd  0.000
Pd61     4.12672        7.14770       30.00000          1              Pd  0.000
Pd62     4.18497        7.19401        7.05930          1              Pd  0.000
Pd63     5.49991        7.97185        4.53449          1              Pd  0.000
Pd64     4.12667        8.73611        2.24610          1              Pd  0.000
end
end

!DATE Mon Jan 01 12:00:00 2000
PBC   11.00460  11.00460  30.00000  90.00000  90.00000 120.00001 (P1)
C1       2.90393        5.44187        9.34589          1              C   0.000
C2       3.90033        4.41365        9.09207          1              C   0.000
C3       3.31284        6.84864        9.18381          1              C   0.000
C4       4.68795        7.18140        9.20496          1              C   0.000
C5       5.30886        4.73997        9.04262          1              C   0.000
C6       5.70858        6.12044        9.43532          1              C   0.000
H1       2.69445        6.47191        5.67087          1              H   0.000
H2       1.32759        4.02934        5.63241          1              H   0.000
H3       0.03297        1.54860        5.29011          1              H   0.000
H4       5.51846        1.62009        5.22330          1              H   0.000
H5      -2.58308        6.33286        5.64009          1              H   0.000
H6       0.83903        3.51648       10.35229          1              H   0.000
H7       4.14152        4.51031       18.00457          1              H   0.000
H8       0.47443        3.39666       16.97427          1              H   0.000
H9      -0.22145        3.45065       14.80887          1              H   0.000
H10      4.11634        6.53670       18.61344          1              H   0.000
H11      3.10741        7.83590       18.73035          1              H   0.000
H12      2.46515        5.22484       15.81443          1              H   0.000
H13     -1.41230        7.47023       10.24013          1              H   0.000
H14     -2.72825        7.90862       10.92887          1              H   0.000
H15      1.39275        3.24360       14.97251          1              H   0.000
H16      0.33392        4.60641       17.98863          1              H   0.000
H17      4.88257        5.40214       16.83842          1              H   0.000
H18      1.50820        6.13829       16.73902          1              H   0.000
H19      2.13772        7.30187       14.93132          1              H   0.000
H20      5.99734        4.78819       14.95473          1              H   0.000
H21      5.12570        6.03997       14.56950          1              H   0.000
H22      3.77941        8.80210       11.49279          1              H   0.000
H23      8.94753        0.79164       11.25801          1              H   0.000
H24      6.54267        3.07523       13.51452          1              H   0.000
H25      7.70859        3.55076       14.48459          1              H   0.000
H26      8.17443        1.63287       16.89948          1              H   0.000
H27      8.73228        1.75096       18.38034          1              H   0.000
H28     -1.83338        5.09699       14.01971          1              H   0.000
H29     -1.76126        3.72476       13.16027          1              H   0.000
H30      2.49993        8.85584       14.69987          1              H   0.000
H31      0.09821        6.48096       18.92401          1              H   0.000
H32     -0.76630        6.51962       17.56376          1              H   0.000
H33     -0.61591        7.41957       20.66692          1              H   0.000
H34      0.74881        6.70720       21.05172          1              H   0.000
H35      3.28903        6.93052       22.25042          1              H   0.000
H36      9.65147        0.54037       15.45880          1              H   0.000
H37      8.61383        1.45792       14.66750          1              H   0.000
H38     -3.20326        8.00816       17.26122          1              H   0.000
H39      5.11143        7.69028       12.91186          1              H   0.000
H40      3.50285        7.59900       13.27347          1              H   0.000
H41      4.93887        4.29264       21.84058          1              H   0.000
H42      6.24561        5.19417       21.64239          1              H   0.000
H43      5.15620        8.22860       19.51784          1              H   0.000
H44     -4.66650        9.47803       16.25884          1              H   0.000
H45      0.48041        1.26031       15.38130          1              H   0.000
H46      0.60620        3.10564       22.11924          1              H   0.000
H47      1.56872        1.80489       22.28379          1              H   0.000
H48     -0.77636        4.85116       21.19459          1              H   0.000
H49     -1.65552        3.50248       21.37378          1              H   0.000
H50      5.65221        2.06203       15.30491          1              H   0.000
H51      4.84406        0.78210       14.86885          1              H   0.000
H52      7.58360        1.87573       21.39375          1              H   0.000
H53      7.03256        3.33027       21.83978          1              H   0.000
H54      2.55779        3.55061       21.76727          1              H   0.000
H55      2.89216        5.04043       21.28465          1              H   0.000
H56     -4.18893        9.37977       21.18511          1              H   0.000
H57      5.29439        3.65336       11.91723          1              H   0.000
H58      5.57511        2.15849       11.52773          1              H   0.000
H59      6.92270        7.04191       20.30183          1              H   0.000
H60      7.38557        5.61495       19.79370          1              H   0.000
H61      3.04638        4.61605       11.82720          1              H   0.000
H62      4.03563        5.68850       12.44710          1              H   0.000
H63      3.16999        7.06029       20.65932          1              H   0.000
H64     -1.53685        7.44761       14.11528          1              H   0.000
H65     -3.07989        7.21255       13.91214          1              H   0.000
H66      1.91817        8.89756       21.58998          1              H   0.000
H67      7.54892        3.63600       18.12658          1              H   0.000
H68      3.62029        2.87797       15.09712          1              H   0.000
H69      3.36067        3.96618       13.97110          1              H   0.000
H70      6.38351        4.73945       18.09234          1              H   0.000
H71     -0.37636        0.86382       19.43634          1              H   0.000
H72     -0.32840        2.39551       18.96096          1              H   0.000
H73      4.84689        1.16732        9.70726          1              H   0.000
H74      4.29933        0.05616       10.69638          1              H   0.000
H75      0.55525        8.48262       13.89837          1              H   0.000
H76     -0.58376        8.82983       12.84451          1              H   0.000
H77      4.27498        0.01074       19.68626          1              H   0.000
H78     -0.28523        9.48206       20.94089          1              H   0.000
H79      2.18044        3.46508       18.42117          1              H   0.000
H80      3.17020        3.62126       19.68524          1              H   0.000
H81      1.01142        8.36755       18.09634          1              H   0.000
H82      4.43116        1.06962       17.24236          1              H   0.000
H83      3.64485        1.83330       18.38013          1              H   0.000
H84      0.16947        2.25991        9.67375          1              H   0.000
H85      0.53582        5.45235        9.37466          1              H   0.000
H86     -2.83788        5.76058       17.34762          1              H   0.000
H87      1.26680        1.54713       11.47057          1              H   0.000
H88     -2.38774        6.53808       15.98488          1              H   0.000
H89      2.77047        1.11118       11.40116          1              H   0.000
H90     -1.42082        2.87611       11.17222          1              H   0.000
H91      1.61605        9.40488       20.16226          1              H   0.000
H92      7.98454        2.96153       11.46754          1              H   0.000
H93     -4.08870        9.06914       12.74488          1              H   0.000
H94     -4.68046        8.88374       14.18461          1              H   0.000
H95     -4.50906        8.79883       18.84317          1              H   0.000
H96     -2.86626        9.52251       17.65165          1              H   0.000
H97      2.81887        0.03027       21.53544          1              H   0.000
H98      7.32221        0.27351       18.11377          1              H   0.000
H99      3.61837        3.39571        9.37626          1              H   0.000
H100     5.99539        3.95749        9.38364          1              H   0.000
H101     2.59398        7.62593        9.46445          1              H   0.000
H102     4.96246        8.19679        9.50285          1              H   0.000
O1       8.29046        1.54732        8.03600          1              O   0.000
O2       5.54572        1.48981        8.03761          1              O   0.000
O3       2.83576        1.62019        8.03683          1              O   0.000
O4       0.03602        1.68102        8.09082          1              O   0.000
O5      -4.05132        8.61572        8.03308          1              O   0.000
O6      -0.42441        5.42971        8.92685          1              O   0.000
O7      -0.75208        6.83336        8.79662          1              O   0.000
O8       4.78688        5.26208       17.82159          1              O   0.000
O9       0.56729        3.64335       17.93837          1              O   0.000
O10      2.20870        6.14780       16.03954          1              O   0.000
O11      3.80452        7.29981       19.20177          1              O   0.000
O12     -1.75875        8.03344       10.97993          1              O   0.000
O13      0.49111        2.95843       15.30371          1              O   0.000
O14      2.15877        8.03857       14.23057          1              O   0.000
O15      5.65800        5.66095       15.29127          1              O   0.000
O16      6.76112        3.23442       14.47602          1              O   0.000
O17      7.88338        1.84233       17.82121          1              O   0.000
O18     -1.67355        4.10935       14.07673          1              O   0.000
O19      3.57868        9.46536       10.79489          1              O   0.000
O20      0.17443        6.44853       17.91854          1              O   0.000
O21     -0.10818        6.56295       20.59102          1              O   0.000
O22      2.64174        6.94346       21.52261          1              O   0.000
O23      8.66920        0.75979       15.34639          1              O   0.000
O24     -3.63289        8.90241       17.42807          1              O   0.000
O25     -4.42399        8.35716       13.36310          1              O   0.000
O26      4.22413        7.28076       12.64623          1              O   0.000
O27      5.84246        4.47491       22.20556          1              O   0.000
O28      0.28352        0.28183       15.48023          1              O   0.000
O29      1.47359        2.78325       22.49749          1              O   0.000
O30     -0.73006        3.89018       21.40261          1              O   0.000
O31      4.81619        1.55923       15.48528          1              O   0.000
O32      7.82696        2.82707       21.48530          1              O   0.000
O33      3.23466        4.12021       21.21598          1              O   0.000
O34      6.02973        2.99187       11.83046          1              O   0.000
O35      7.26052        6.17046       20.60207          1              O   0.000
O36      3.86457        4.68754       12.35510          1              O   0.000
O37     -2.25403        6.76786       14.24824          1              O   0.000
O38      7.36974        4.61011       18.21194          1              O   0.000
O39      3.03295        3.64504       14.84876          1              O   0.000
O40      7.00839        0.12593       21.12231          1              O   0.000
O41     -0.92853        1.66088       19.23761          1              O   0.000
O42      4.54943        1.02865       10.63734          1              O   0.000
O43     -0.40320        8.78782       13.80414          1              O   0.000
O44     -1.15389        9.14540       20.59311          1              O   0.000
O45      3.13916        3.36131       18.69921          1              O   0.000
O46      1.74577        8.87577       18.50335          1              O   0.000
O47      3.94687        0.90955       18.09203          1              O   0.000
O48      0.26088        2.74256       10.54052          1              O   0.000
O49     -2.34662        6.56620       16.98036          1              O   0.000
O50      1.93743        0.96116       11.90056          1              O   0.000
O51      8.85682        2.66644       11.81451          1              O   0.000
O52     -5.02940        8.77670       19.70318          1              O   0.000
O53      1.90998        0.20596       21.88683          1              O   0.000
O54      1.80244        5.14410        9.96054          1              O   0.000
O55      6.78555        6.35655        9.99629          1              O   0.000
Pd1      5.50230        9.53026       30.00000          1              Pd  0.000
Pd2      5.50751        9.51380        6.92592          1              Pd  0.000
Pd3      1.43197        0.77661        4.52739          1              Pd  0.000
Pd4     -0.00006        1.58841        2.24610          1              Pd  0.000
Pd5     -2.75115        9.53026       30.00000          1              Pd  0.000
Pd6     -2.62172        9.47127        6.91777          1              Pd  0.000
Pd7      4.11105        0.78186        4.50588          1              Pd  0.000
Pd8      2.75109        1.58841        2.24610          1              Pd  0.000
Pd9     -0.00000        9.53026       30.00000          1              Pd  0.000
Pd10     0.08199        9.45208        6.78611          1              Pd  0.000
Pd11     6.93394        0.80595        4.49410          1              Pd  0.000
Pd12     5.50224        1.58841        2.24610          1              Pd  0.000
Pd13     2.75115        9.53026       30.00000          1              Pd  0.000
Pd14     2.77320        9.49948        6.81701          1              Pd  0.000
Pd15     9.63622        0.79692        4.53528          1              Pd  0.000
Pd16     8.25339        1.58841        2.24610          1              Pd  0.000
Pd17     9.62902        2.38257       30.00000          1              Pd  0.000
Pd18    -1.36793        2.52783        6.93996          1              Pd  0.000
Pd19     0.00330        3.20030        4.54983          1              Pd  0.000
Pd20    -1.37563        3.97097        2.24610          1              Pd  0.000
Pd21     1.37557        2.38257       30.00000          1              Pd  0.000
Pd22     1.44277        2.53470        6.93693          1              Pd  0.000
Pd23     2.79417        3.19390        4.56829          1              Pd  0.000
Pd24     1.37552        3.97097        2.24610          1              Pd  0.000
Pd25     4.12672        2.38257       30.00000          1              Pd  0.000
Pd26     4.19271        2.43069        6.81678          1              Pd  0.000
Pd27     5.52684        3.24180        4.55199          1              Pd  0.000
Pd28     4.12667        3.97097        2.24610          1              Pd  0.000
Pd29     6.87787        2.38257       30.00000          1              Pd  0.000
Pd30     6.92845        2.50229        6.94252          1              Pd  0.000
Pd31     8.26758        3.17967        4.54081          1              Pd  0.000
Pd32     6.87782        3.97097        2.24610          1              Pd  0.000
Pd33     8.25345        4.76513       30.00000          1              Pd  0.000
Pd34    -2.73480        4.81186        6.77463          1              Pd  0.000
Pd35    -1.33904        5.56625        4.46079          1              Pd  0.000
Pd36    -2.75121        6.35354        2.24610          1              Pd  0.000
Pd37    -0.00000        4.76513       30.00000          1              Pd  0.000
Pd38     0.02539        4.83888        6.84262          1              Pd  0.000
Pd39     1.40895        5.57664        4.53094          1              Pd  0.000
Pd40    -0.00006        6.35354        2.24610          1              Pd  0.000
Pd41     2.75115        4.76513       30.00000          1              Pd  0.000
Pd42     2.88352        4.81494        7.09057          1              Pd  0.000
Pd43     4.14751        5.59665        4.58157          1              Pd  0.000
Pd44     2.75109        6.35354        2.24610          1              Pd  0.000
Pd45     5.50230        4.76513       30.00000          1              Pd  0.000
Pd46     5.56680        4.81327        6.92488          1              Pd  0.000
Pd47     6.86083        5.59187        4.52036          1              Pd  0.000
Pd48     5.50224        6.35354        2.24610          1              Pd  0.000
Pd49     6.87787        7.14770       30.00000          1              Pd  0.000
Pd50    -4.09081        7.11741        6.74695          1              Pd  0.000
Pd51    -2.70724        7.96611        4.51843          1              Pd  0.000
Pd52    -4.12678        8.73611        2.24610          1              Pd  0.000
Pd53    -1.37558        7.14770       30.00000          1              Pd  0.000
Pd54    -1.27501        7.14233        6.83656          1              Pd  0.000
Pd55     0.04129        7.96492        4.52447          1              Pd  0.000
Pd56    -1.37563        8.73611        2.24610          1              Pd  0.000
Pd57     1.37557        7.14770       30.00000          1              Pd  0.000
Pd58     1.44243        7.15321        6.85203          1              Pd  0.000
Pd59     2.79090        7.98396        4.55138          1              Pd  0.000
Pd60     1.37552        8.73611        2.24610          1              Pd  0.000
Pd61     4.12672        7.14770       30.00000          1              Pd  0.000
Pd62     4.18650        7.19529        7.06052          1              Pd  0.000
Pd63     5.50087        7.97207        4.53468          1              Pd  0.000
Pd64     4.12667        8.73611        2.24610          1              Pd  0.000
end
end
