# Supplementary material for: Intentional Formation of Persistent Surface Redox Mediators by Adsorption of Polyconjugated Carbonyl Complexes to Pd Nanoparticles
Source: J Am Chem Soc. 2025 Apr 4;147(20):16885–900. doi: 10.1021/jacs.4c15874 (PMC12100725; doi:10.1021/jacs.4c15874)
Supplement: Supplementary file 2 [file ja4c15874_si_002.zip › Structures/Heterogeneous/Surface_Reactions/Quinones/BQ/FirstProtonElectronTransfer/HydrogenationofOO/P.res]

TITL CONTCAR
CELL 0.0000 11.0046 11.0046 30.0000 90.0000 90.0000 120.0000
LATT -1
SFAC C H O Pd
 C    1    0.54933    0.57099    0.31152    1.00000    0.00000
 C    1    0.58599    0.46315    0.30307    1.00000    0.00000
 C    1    0.66031    0.71859    0.30612    1.00000    0.00000
 C    1    0.80278    0.75356    0.30683    1.00000    0.00000
 C    1    0.73108    0.49738    0.30143    1.00000    0.00000
 C    1    0.83979    0.64221    0.31450    1.00000    0.00000
 H    2    0.58439    0.67909    0.18903    1.00000    0.00000
 H    2    0.33203    0.42280    0.18775    1.00000    0.00000
 H    2    0.08424    0.16249    0.17634    1.00000    0.00000
 H    2    0.58647    0.16999    0.17411    1.00000    0.00000
 H    2    0.09751    0.66450    0.18800    1.00000    0.00000
 H    2    0.26074    0.36896    0.34508    1.00000    0.00000
 H    2    0.61297    0.47325    0.60015    1.00000    0.00000
 H    2    0.22132    0.35641    0.56581    1.00000    0.00000
 H    2    0.16090    0.36207    0.49363    1.00000    0.00000
 H    2    0.71700    0.68589    0.62045    1.00000    0.00000
 H    2    0.69348    0.82221    0.62435    1.00000    0.00000
 H    2    0.49813    0.54824    0.52715    1.00000    0.00000
 H    2    0.26358    0.78384    0.34134    1.00000    0.00000
 H    2    0.16702    0.82986    0.36431    1.00000    0.00000
 H    2    0.29673    0.34035    0.49908    1.00000    0.00000
 H    2    0.27202    0.48334    0.59962    1.00000    0.00000
 H    2    0.72711    0.56684    0.56128    1.00000    0.00000
 H    2    0.45910    0.64408    0.55797    1.00000    0.00000
 H    2    0.57735    0.76618    0.49771    1.00000    0.00000
 H    2    0.79619    0.50244    0.49849    1.00000    0.00000
 H    2    0.78265    0.63378    0.48565    1.00000    0.00000
 H    2    0.80523    0.92359    0.38309    1.00000    0.00000
 H    2    0.85460    0.08307    0.37527    1.00000    0.00000
 H    2    0.75588    0.32269    0.45048    1.00000    0.00000
 H    2    0.88677    0.37258    0.48282    1.00000    0.00000
 H    2    0.82849    0.17134    0.56332    1.00000    0.00000
 H    2    0.88538    0.18373    0.61268    1.00000    0.00000
 H    2    0.10080    0.53481    0.46732    1.00000    0.00000
 H    2    0.03535    0.39081    0.43868    1.00000    0.00000
 H    2    0.69179    0.92924    0.49000    1.00000    0.00000
 H    2    0.34894    0.68004    0.63080    1.00000    0.00000
 H    2    0.27242    0.68410    0.58546    1.00000    0.00000
 H    2    0.33329    0.77854    0.68890    1.00000    0.00000
 H    2    0.41994    0.70378    0.70172    1.00000    0.00000
 H    2    0.66248    0.72721    0.74168    1.00000    0.00000
 H    2    0.90540    0.05670    0.51529    1.00000    0.00000
 H    2    0.85926    0.15298    0.48891    1.00000    0.00000
 H    2    0.12906    0.84028    0.57537    1.00000    0.00000
 H    2    0.86794    0.80693    0.43040    1.00000    0.00000
 H    2    0.71699    0.79737    0.44245    1.00000    0.00000
 H    2    0.67401    0.45041    0.72802    1.00000    0.00000
 H    2    0.84005    0.54501    0.72141    1.00000    0.00000
 H    2    0.90026    0.86342    0.65059    1.00000    0.00000
 H    2    0.07321    0.99451    0.54196    1.00000    0.00000
 H    2    0.10978    0.13223    0.51271    1.00000    0.00000
 H    2    0.21801    0.32587    0.73731    1.00000    0.00000
 H    2    0.23723    0.18938    0.74279    1.00000    0.00000
 H    2    0.18397    0.50903    0.70649    1.00000    0.00000
 H    2    0.03333    0.36752    0.71246    1.00000    0.00000
 H    2    0.62180    0.21637    0.51016    1.00000    0.00000
 H    2    0.48122    0.08206    0.49563    1.00000    0.00000
 H    2    0.78754    0.19682    0.71313    1.00000    0.00000
 H    2    0.81378    0.34945    0.72799    1.00000    0.00000
 H    2    0.41872    0.37256    0.72558    1.00000    0.00000
 H    2    0.52726    0.52889    0.70949    1.00000    0.00000
 H    2    0.11145    0.98421    0.70617    1.00000    0.00000
 H    2    0.67278    0.38333    0.39724    1.00000    0.00000
 H    2    0.61987    0.22650    0.38426    1.00000    0.00000
 H    2    0.99852    0.73889    0.67673    1.00000    0.00000
 H    2    0.96572    0.58917    0.65979    1.00000    0.00000
 H    2    0.51900    0.48435    0.39424    1.00000    0.00000
 H    2    0.66517    0.59690    0.41490    1.00000    0.00000
 H    2    0.65847    0.74083    0.68864    1.00000    0.00000
 H    2    0.25107    0.78146    0.47051    1.00000    0.00000
 H    2    0.09853    0.75679    0.46374    1.00000    0.00000
 H    2    0.64111    0.93361    0.71967    1.00000    0.00000
 H    2    0.87674    0.38153    0.60422    1.00000    0.00000
 H    2    0.47997    0.30199    0.50324    1.00000    0.00000
 H    2    0.51347    0.41617    0.46570    1.00000    0.00000
 H    2    0.82874    0.49730    0.60308    1.00000    0.00000
 H    2    0.01112    0.09064    0.64788    1.00000    0.00000
 H    2    0.09583    0.25136    0.63203    1.00000    0.00000
 H    2    0.50168    0.12248    0.32358    1.00000    0.00000
 H    2    0.39364    0.00589    0.35655    1.00000    0.00000
 H    2    0.49549    0.89007    0.46328    1.00000    0.00000
 H    2    0.41020    0.92649    0.42815    1.00000    0.00000
 H    2    0.38904    0.00113    0.65621    1.00000    0.00000
 H    2    0.47156    0.99494    0.69803    1.00000    0.00000
 H    2    0.37993    0.36359    0.61404    1.00000    0.00000
 H    2    0.47807    0.37997    0.65617    1.00000    0.00000
 H    2    0.53092    0.87800    0.60321    1.00000    0.00000
 H    2    0.45878    0.11223    0.57475    1.00000    0.00000
 H    2    0.42739    0.19237    0.61267    1.00000    0.00000
 H    2    0.13397    0.23715    0.32246    1.00000    0.00000
 H    2    0.33472    0.57209    0.31250    1.00000    0.00000
 H    2    0.04435    0.60446    0.57825    1.00000    0.00000
 H    2    0.19630    0.16234    0.38235    1.00000    0.00000
 H    2    0.12603    0.68602    0.53282    1.00000    0.00000
 H    2    0.31005    0.11660    0.38004    1.00000    0.00000
 H    2    0.02179    0.30180    0.37241    1.00000    0.00000
 H    2    0.64027    0.98684    0.67208    1.00000    0.00000
 H    2    0.88094    0.31075    0.38225    1.00000    0.00000
 H    2    0.10425    0.95162    0.42483    1.00000    0.00000
 H    2    0.04076    0.93216    0.47282    1.00000    0.00000
 H    2    0.05188    0.92325    0.62811    1.00000    0.00000
 H    2    0.23914    0.99919    0.58839    1.00000    0.00000
 H    2    0.25775    0.00318    0.71785    1.00000    0.00000
 H    2    0.67973    0.02869    0.60379    1.00000    0.00000
 H    2    0.50697    0.35633    0.31253    1.00000    0.00000
 H    2    0.75243    0.41524    0.31279    1.00000    0.00000
 H    2    0.63577    0.80014    0.31547    1.00000    0.00000
 H    2    0.88096    0.86007    0.31676    1.00000    0.00000
 O    3    0.83454    0.16234    0.26787    1.00000    0.00000
 O    3    0.58211    0.15633    0.26792    1.00000    0.00000
 O    3    0.34269    0.17000    0.26789    1.00000    0.00000
 O    3    0.09147    0.17640    0.26969    1.00000    0.00000
 O    3    0.08385    0.90402    0.26777    1.00000    0.00000
 O    3    0.24630    0.56971    0.29757    1.00000    0.00000
 O    3    0.29014    0.71701    0.29322    1.00000    0.00000
 O    3    0.71106    0.55213    0.59405    1.00000    0.00000
 O    3    0.24270    0.38229    0.59795    1.00000    0.00000
 O    3    0.52326    0.64509    0.53465    1.00000    0.00000
 O    3    0.72872    0.76597    0.64006    1.00000    0.00000
 O    3    0.26166    0.84296    0.36600    1.00000    0.00000
 O    3    0.19983    0.31041    0.51012    1.00000    0.00000
 O    3    0.61791    0.84349    0.47435    1.00000    0.00000
 O    3    0.81114    0.59401    0.50971    1.00000    0.00000
 O    3    0.78408    0.33940    0.48253    1.00000    0.00000
 O    3    0.81302    0.19331    0.59404    1.00000    0.00000
 O    3    0.06351    0.43118    0.46923    1.00000    0.00000
 O    3    0.82175    0.99319    0.35983    1.00000    0.00000
 O    3    0.35417    0.67664    0.59729    1.00000    0.00000
 O    3    0.33450    0.68866    0.68637    1.00000    0.00000
 O    3    0.60434    0.72857    0.71742    1.00000    0.00000
 O    3    0.82766    0.07973    0.51154    1.00000    0.00000
 O    3    0.13694    0.93411    0.58094    1.00000    0.00000
 O    3    0.03644    0.87691    0.44544    1.00000    0.00000
 O    3    0.76583    0.76397    0.42154    1.00000    0.00000
 O    3    0.76568    0.46957    0.74019    1.00000    0.00000
 O    3    0.04056    0.02956    0.51600    1.00000    0.00000
 O    3    0.27993    0.29204    0.74992    1.00000    0.00000
 O    3    0.13777    0.40818    0.71342    1.00000    0.00000
 O    3    0.51946    0.16360    0.51618    1.00000    0.00000
 O    3    0.85957    0.29663    0.71618    1.00000    0.00000
 O    3    0.51010    0.43233    0.70720    1.00000    0.00000
 O    3    0.70491    0.31394    0.39435    1.00000    0.00000
 O    3    0.98351    0.64746    0.68674    1.00000    0.00000
 O    3    0.59711    0.49187    0.41184    1.00000    0.00000
 O    3    0.15024    0.71013    0.47494    1.00000    0.00000
 O    3    0.91158    0.48374    0.60706    1.00000    0.00000
 O    3    0.46683    0.38247    0.49496    1.00000    0.00000
 O    3    0.64346    0.01321    0.70408    1.00000    0.00000
 O    3    0.00275    0.17427    0.64125    1.00000    0.00000
 O    3    0.46738    0.10794    0.35458    1.00000    0.00000
 O    3    0.42438    0.92206    0.46014    1.00000    0.00000
 O    3    0.37495    0.95960    0.68644    1.00000    0.00000
 O    3    0.46160    0.35269    0.62330    1.00000    0.00000
 O    3    0.62430    0.93132    0.61678    1.00000    0.00000
 O    3    0.40637    0.09544    0.60307    1.00000    0.00000
 O    3    0.16758    0.28777    0.35136    1.00000    0.00000
 O    3    0.13125    0.68899    0.56601    1.00000    0.00000
 O    3    0.22649    0.10087    0.39669    1.00000    0.00000
 O    3    0.94472    0.27979    0.39382    1.00000    0.00000
 O    3    0.00343    0.92093    0.65678    1.00000    0.00000
 O    3    0.18436    0.02162    0.72956    1.00000    0.00000
 O    3    0.43365    0.53974    0.33203    1.00000    0.00000
 O    3    0.95014    0.66698    0.33322    1.00000    0.00000
Pd    4    0.00000    0.00000    0.00000    1.00000    0.00000
Pd    4    0.99960    0.99827    0.23086    1.00000    0.00000
Pd    4    0.17087    0.08149    0.15091    1.00000    0.00000
Pd    4    0.08333    0.16667    0.07487    1.00000    0.00000
Pd    4    0.25000    0.00000    0.00000    1.00000    0.00000
Pd    4    0.25866    0.99381    0.23059    1.00000    0.00000
Pd    4    0.41460    0.08204    0.15020    1.00000    0.00000
Pd    4    0.33333    0.16667    0.07487    1.00000    0.00000
Pd    4    0.50000    0.00000    0.00000    1.00000    0.00000
Pd    4    0.50335    0.99181    0.22620    1.00000    0.00000
Pd    4    0.67238    0.08457    0.14980    1.00000    0.00000
Pd    4    0.58333    0.16667    0.07487    1.00000    0.00000
Pd    4    0.75000    0.00000    0.00000    1.00000    0.00000
Pd    4    0.75038    0.99677    0.22723    1.00000    0.00000
Pd    4    0.91746    0.08362    0.15118    1.00000    0.00000
Pd    4    0.83333    0.16667    0.07487    1.00000    0.00000
Pd    4    0.00000    0.25000    0.00000    1.00000    0.00000
Pd    4    0.00832    0.26524    0.23133    1.00000    0.00000
Pd    4    0.16819    0.33580    0.15166    1.00000    0.00000
Pd    4    0.08333    0.41667    0.07487    1.00000    0.00000
Pd    4    0.25000    0.25000    0.00000    1.00000    0.00000
Pd    4    0.26408    0.26595    0.23123    1.00000    0.00000
Pd    4    0.42147    0.33513    0.15228    1.00000    0.00000
Pd    4    0.33333    0.41667    0.07487    1.00000    0.00000
Pd    4    0.50000    0.25000    0.00000    1.00000    0.00000
Pd    4    0.50851    0.25504    0.22723    1.00000    0.00000
Pd    4    0.67231    0.34016    0.15173    1.00000    0.00000
Pd    4    0.58333    0.41667    0.07487    1.00000    0.00000
Pd    4    0.75000    0.25000    0.00000    1.00000    0.00000
Pd    4    0.76088    0.26256    0.23142    1.00000    0.00000
Pd    4    0.91810    0.33364    0.15136    1.00000    0.00000
Pd    4    0.83333    0.41667    0.07487    1.00000    0.00000
Pd    4    0.00000    0.50000    0.00000    1.00000    0.00000
Pd    4    0.00394    0.50490    0.22582    1.00000    0.00000
Pd    4    0.17034    0.58406    0.14869    1.00000    0.00000
Pd    4    0.08333    0.66667    0.07487    1.00000    0.00000
Pd    4    0.25000    0.50000    0.00000    1.00000    0.00000
Pd    4    0.25618    0.50773    0.22808    1.00000    0.00000
Pd    4    0.42061    0.58515    0.15103    1.00000    0.00000
Pd    4    0.33333    0.66667    0.07487    1.00000    0.00000
Pd    4    0.50000    0.50000    0.00000    1.00000    0.00000
Pd    4    0.51462    0.50521    0.23635    1.00000    0.00000
Pd    4    0.67051    0.58724    0.15272    1.00000    0.00000
Pd    4    0.58333    0.66667    0.07487    1.00000    0.00000
Pd    4    0.75000    0.50000    0.00000    1.00000    0.00000
Pd    4    0.75839    0.50505    0.23083    1.00000    0.00000
Pd    4    0.91682    0.58674    0.15068    1.00000    0.00000
Pd    4    0.83333    0.66667    0.07487    1.00000    0.00000
Pd    4    0.00000    0.75000    0.00000    1.00000    0.00000
Pd    4    0.00167    0.74682    0.22490    1.00000    0.00000
Pd    4    0.17193    0.83588    0.15061    1.00000    0.00000
Pd    4    0.08333    0.91667    0.07487    1.00000    0.00000
Pd    4    0.25000    0.75000    0.00000    1.00000    0.00000
Pd    4    0.25885    0.74944    0.22788    1.00000    0.00000
Pd    4    0.42163    0.83575    0.15082    1.00000    0.00000
Pd    4    0.33333    0.91667    0.07487    1.00000    0.00000
Pd    4    0.50000    0.75000    0.00000    1.00000    0.00000
Pd    4    0.50637    0.75058    0.22840    1.00000    0.00000
Pd    4    0.67249    0.83775    0.15171    1.00000    0.00000
Pd    4    0.58333    0.91667    0.07487    1.00000    0.00000
Pd    4    0.75000    0.75000    0.00000    1.00000    0.00000
Pd    4    0.75792    0.75498    0.23535    1.00000    0.00000
Pd    4    0.91811    0.83650    0.15116    1.00000    0.00000
Pd    4    0.83333    0.91667    0.07487    1.00000    0.00000
END
