# Supplementary material for: Intentional Formation of Persistent Surface Redox Mediators by Adsorption of Polyconjugated Carbonyl Complexes to Pd Nanoparticles
Source: J Am Chem Soc. 2025 Apr 4;147(20):16885–900. doi: 10.1021/jacs.4c15874 (PMC12100725; doi:10.1021/jacs.4c15874)
Supplement: Supplementary file 2 [file ja4c15874_si_002.zip › Structures/Heterogeneous/Surface_Reactions/Quinones/BQ/FirstProtonElectronTransfer/HydrogenationofOO/R.res]

TITL CONTCAR
CELL 0.0000 11.0046 11.0046 30.0000 90.0000 90.0000 120.0000
LATT -1
SFAC C H O Pd
 C    1    0.55157    0.56599    0.30861    1.00000    0.00000
 C    1    0.59449    0.46278    0.30438    1.00000    0.00000
 C    1    0.65814    0.71472    0.30493    1.00000    0.00000
 C    1    0.80248    0.75584    0.30602    1.00000    0.00000
 C    1    0.74038    0.50228    0.30238    1.00000    0.00000
 C    1    0.84545    0.64929    0.31450    1.00000    0.00000
 H    2    0.58574    0.67908    0.18859    1.00000    0.00000
 H    2    0.33659    0.41986    0.18651    1.00000    0.00000
 H    2    0.08472    0.16306    0.17602    1.00000    0.00000
 H    2    0.58660    0.17025    0.17413    1.00000    0.00000
 H    2    0.09823    0.66463    0.18851    1.00000    0.00000
 H    2    0.25382    0.35757    0.34503    1.00000    0.00000
 H    2    0.61300    0.47318    0.60020    1.00000    0.00000
 H    2    0.22132    0.35649    0.56577    1.00000    0.00000
 H    2    0.16136    0.36233    0.49345    1.00000    0.00000
 H    2    0.71706    0.68599    0.62043    1.00000    0.00000
 H    2    0.69353    0.82229    0.62435    1.00000    0.00000
 H    2    0.49820    0.54823    0.52725    1.00000    0.00000
 H    2    0.26313    0.78167    0.34202    1.00000    0.00000
 H    2    0.16662    0.83032    0.36335    1.00000    0.00000
 H    2    0.29696    0.34035    0.49909    1.00000    0.00000
 H    2    0.27210    0.48337    0.59960    1.00000    0.00000
 H    2    0.72702    0.56643    0.56128    1.00000    0.00000
 H    2    0.45918    0.64435    0.55794    1.00000    0.00000
 H    2    0.57723    0.76595    0.49760    1.00000    0.00000
 H    2    0.79655    0.50179    0.49849    1.00000    0.00000
 H    2    0.78288    0.63299    0.48554    1.00000    0.00000
 H    2    0.80516    0.92291    0.38304    1.00000    0.00000
 H    2    0.85256    0.08198    0.37549    1.00000    0.00000
 H    2    0.75664    0.32240    0.45050    1.00000    0.00000
 H    2    0.88786    0.37279    0.48275    1.00000    0.00000
 H    2    0.82832    0.17124    0.56346    1.00000    0.00000
 H    2    0.88544    0.18379    0.61279    1.00000    0.00000
 H    2    0.10166    0.53551    0.46709    1.00000    0.00000
 H    2    0.03509    0.39088    0.43860    1.00000    0.00000
 H    2    0.69171    0.92900    0.48991    1.00000    0.00000
 H    2    0.34913    0.68009    0.63080    1.00000    0.00000
 H    2    0.27267    0.68430    0.58546    1.00000    0.00000
 H    2    0.33344    0.77866    0.68887    1.00000    0.00000
 H    2    0.42001    0.70381    0.70169    1.00000    0.00000
 H    2    0.66240    0.72699    0.74170    1.00000    0.00000
 H    2    0.90501    0.05686    0.51532    1.00000    0.00000
 H    2    0.85805    0.15285    0.48910    1.00000    0.00000
 H    2    0.12912    0.84061    0.57529    1.00000    0.00000
 H    2    0.86823    0.80699    0.43040    1.00000    0.00000
 H    2    0.71718    0.79734    0.44243    1.00000    0.00000
 H    2    0.67404    0.45048    0.72803    1.00000    0.00000
 H    2    0.84005    0.54514    0.72144    1.00000    0.00000
 H    2    0.90034    0.86344    0.65058    1.00000    0.00000
 H    2    0.07314    0.99487    0.54185    1.00000    0.00000
 H    2    0.10963    0.13247    0.51254    1.00000    0.00000
 H    2    0.21808    0.32593    0.73734    1.00000    0.00000
 H    2    0.23736    0.18946    0.74282    1.00000    0.00000
 H    2    0.18394    0.50902    0.70651    1.00000    0.00000
 H    2    0.03334    0.36756    0.71240    1.00000    0.00000
 H    2    0.62237    0.21641    0.51030    1.00000    0.00000
 H    2    0.48175    0.08231    0.49569    1.00000    0.00000
 H    2    0.78757    0.19701    0.71309    1.00000    0.00000
 H    2    0.81382    0.34968    0.72788    1.00000    0.00000
 H    2    0.41863    0.37250    0.72556    1.00000    0.00000
 H    2    0.52727    0.52882    0.70945    1.00000    0.00000
 H    2    0.11150    0.98427    0.70621    1.00000    0.00000
 H    2    0.67256    0.38313    0.39739    1.00000    0.00000
 H    2    0.61961    0.22644    0.38404    1.00000    0.00000
 H    2    0.99869    0.73904    0.67676    1.00000    0.00000
 H    2    0.96590    0.58934    0.65981    1.00000    0.00000
 H    2    0.51887    0.48309    0.39473    1.00000    0.00000
 H    2    0.66553    0.59723    0.41495    1.00000    0.00000
 H    2    0.65859    0.74085    0.68867    1.00000    0.00000
 H    2    0.25153    0.78196    0.47045    1.00000    0.00000
 H    2    0.09889    0.75704    0.46369    1.00000    0.00000
 H    2    0.64113    0.93364    0.71975    1.00000    0.00000
 H    2    0.87708    0.38182    0.60430    1.00000    0.00000
 H    2    0.48024    0.30172    0.50355    1.00000    0.00000
 H    2    0.51419    0.41621    0.46613    1.00000    0.00000
 H    2    0.82906    0.49752    0.60312    1.00000    0.00000
 H    2    0.01113    0.09061    0.64790    1.00000    0.00000
 H    2    0.09584    0.25136    0.63210    1.00000    0.00000
 H    2    0.50281    0.12117    0.32337    1.00000    0.00000
 H    2    0.39366    0.00581    0.35639    1.00000    0.00000
 H    2    0.49583    0.89038    0.46323    1.00000    0.00000
 H    2    0.41120    0.92813    0.42820    1.00000    0.00000
 H    2    0.38911    0.00122    0.65624    1.00000    0.00000
 H    2    0.47160    0.99495    0.69806    1.00000    0.00000
 H    2    0.38003    0.36362    0.61403    1.00000    0.00000
 H    2    0.47808    0.38000    0.65620    1.00000    0.00000
 H    2    0.53090    0.87807    0.60327    1.00000    0.00000
 H    2    0.45901    0.11235    0.57482    1.00000    0.00000
 H    2    0.42741    0.19246    0.61269    1.00000    0.00000
 H    2    0.12535    0.23005    0.32209    1.00000    0.00000
 H    2    0.36322    0.56365    0.31498    1.00000    0.00000
 H    2    0.04467    0.60487    0.57825    1.00000    0.00000
 H    2    0.19198    0.15810    0.38182    1.00000    0.00000
 H    2    0.12642    0.68632    0.53283    1.00000    0.00000
 H    2    0.30987    0.11775    0.37986    1.00000    0.00000
 H    2    0.01863    0.29907    0.37268    1.00000    0.00000
 H    2    0.64030    0.98682    0.67216    1.00000    0.00000
 H    2    0.87807    0.30869    0.38276    1.00000    0.00000
 H    2    0.10514    0.95228    0.42488    1.00000    0.00000
 H    2    0.04083    0.93274    0.47275    1.00000    0.00000
 H    2    0.05192    0.92336    0.62808    1.00000    0.00000
 H    2    0.23915    0.99945    0.58833    1.00000    0.00000
 H    2    0.25774    0.00315    0.71790    1.00000    0.00000
 H    2    0.67970    0.02878    0.60390    1.00000    0.00000
 H    2    0.51746    0.35525    0.31364    1.00000    0.00000
 H    2    0.76603    0.42326    0.31381    1.00000    0.00000
 H    2    0.62849    0.79271    0.31407    1.00000    0.00000
 H    2    0.87655    0.86342    0.31624    1.00000    0.00000
 O    3    0.83565    0.16382    0.26781    1.00000    0.00000
 O    3    0.58266    0.15728    0.26803    1.00000    0.00000
 O    3    0.34294    0.17189    0.26799    1.00000    0.00000
 O    3    0.09128    0.17675    0.26927    1.00000    0.00000
 O    3    0.08465    0.90525    0.26765    1.00000    0.00000
 O    3    0.25644    0.57026    0.29516    1.00000    0.00000
 O    3    0.29554    0.71390    0.29285    1.00000    0.00000
 O    3    0.71108    0.55204    0.59405    1.00000    0.00000
 O    3    0.24277    0.38232    0.59790    1.00000    0.00000
 O    3    0.52307    0.64513    0.53456    1.00000    0.00000
 O    3    0.72880    0.76605    0.64004    1.00000    0.00000
 O    3    0.26111    0.84311    0.36570    1.00000    0.00000
 O    3    0.19995    0.31048    0.50999    1.00000    0.00000
 O    3    0.61787    0.84327    0.47423    1.00000    0.00000
 O    3    0.81141    0.59338    0.50964    1.00000    0.00000
 O    3    0.78498    0.33882    0.48252    1.00000    0.00000
 O    3    0.81306    0.19343    0.59418    1.00000    0.00000
 O    3    0.06456    0.43191    0.46903    1.00000    0.00000
 O    3    0.82029    0.99244    0.35990    1.00000    0.00000
 O    3    0.35436    0.67672    0.59728    1.00000    0.00000
 O    3    0.33463    0.68877    0.68631    1.00000    0.00000
 O    3    0.60441    0.72858    0.71743    1.00000    0.00000
 O    3    0.82689    0.07936    0.51164    1.00000    0.00000
 O    3    0.13699    0.93446    0.58081    1.00000    0.00000
 O    3    0.03679    0.87753    0.44538    1.00000    0.00000
 O    3    0.76608    0.76398    0.42153    1.00000    0.00000
 O    3    0.76571    0.46991    0.74028    1.00000    0.00000
 O    3    0.04037    0.02981    0.51589    1.00000    0.00000
 O    3    0.28007    0.29215    0.74993    1.00000    0.00000
 O    3    0.13780    0.40820    0.71340    1.00000    0.00000
 O    3    0.52000    0.16388    0.51623    1.00000    0.00000
 O    3    0.85949    0.29690    0.71594    1.00000    0.00000
 O    3    0.51002    0.43224    0.70715    1.00000    0.00000
 O    3    0.70463    0.31374    0.39425    1.00000    0.00000
 O    3    0.98360    0.64757    0.68676    1.00000    0.00000
 O    3    0.59774    0.49196    0.41217    1.00000    0.00000
 O    3    0.15074    0.71051    0.47488    1.00000    0.00000
 O    3    0.91199    0.48407    0.60702    1.00000    0.00000
 O    3    0.46716    0.38229    0.49530    1.00000    0.00000
 O    3    0.64341    0.01320    0.70416    1.00000    0.00000
 O    3    0.00273    0.17421    0.64125    1.00000    0.00000
 O    3    0.46775    0.10765    0.35429    1.00000    0.00000
 O    3    0.42485    0.92258    0.46016    1.00000    0.00000
 O    3    0.37501    0.95959    0.68645    1.00000    0.00000
 O    3    0.46168    0.35273    0.62331    1.00000    0.00000
 O    3    0.62432    0.93133    0.61682    1.00000    0.00000
 O    3    0.40635    0.09551    0.60308    1.00000    0.00000
 O    3    0.15921    0.27948    0.35123    1.00000    0.00000
 O    3    0.13157    0.68943    0.56601    1.00000    0.00000
 O    3    0.22788    0.10287    0.39725    1.00000    0.00000
 O    3    0.94257    0.27867    0.39435    1.00000    0.00000
 O    3    0.00352    0.92098    0.65676    1.00000    0.00000
 O    3    0.18439    0.02165    0.72960    1.00000    0.00000
 O    3    0.43093    0.52823    0.33029    1.00000    0.00000
 O    3    0.95703    0.67880    0.33333    1.00000    0.00000
Pd    4    0.00000    0.00000    0.00000    1.00000    0.00000
Pd    4    0.99957    0.99846    0.23074    1.00000    0.00000
Pd    4    0.17118    0.08189    0.15087    1.00000    0.00000
Pd    4    0.08333    0.16667    0.07487    1.00000    0.00000
Pd    4    0.25000    0.00000    0.00000    1.00000    0.00000
Pd    4    0.25962    0.99506    0.23078    1.00000    0.00000
Pd    4    0.41483    0.08229    0.15026    1.00000    0.00000
Pd    4    0.33333    0.16667    0.07487    1.00000    0.00000
Pd    4    0.50000    0.00000    0.00000    1.00000    0.00000
Pd    4    0.50393    0.99283    0.22620    1.00000    0.00000
Pd    4    0.67265    0.08494    0.14976    1.00000    0.00000
Pd    4    0.58333    0.16667    0.07487    1.00000    0.00000
Pd    4    0.75000    0.00000    0.00000    1.00000    0.00000
Pd    4    0.75103    0.99791    0.22716    1.00000    0.00000
Pd    4    0.91786    0.08409    0.15101    1.00000    0.00000
Pd    4    0.83333    0.16667    0.07487    1.00000    0.00000
Pd    4    0.00000    0.25000    0.00000    1.00000    0.00000
Pd    4    0.00830    0.26537    0.23063    1.00000    0.00000
Pd    4    0.16888    0.33713    0.15201    1.00000    0.00000
Pd    4    0.08333    0.41667    0.07487    1.00000    0.00000
Pd    4    0.25000    0.25000    0.00000    1.00000    0.00000
Pd    4    0.26402    0.26670    0.23082    1.00000    0.00000
Pd    4    0.42212    0.33551    0.15223    1.00000    0.00000
Pd    4    0.33333    0.41667    0.07487    1.00000    0.00000
Pd    4    0.50000    0.25000    0.00000    1.00000    0.00000
Pd    4    0.50883    0.25597    0.22741    1.00000    0.00000
Pd    4    0.67257    0.34053    0.15185    1.00000    0.00000
Pd    4    0.58333    0.41667    0.07487    1.00000    0.00000
Pd    4    0.75000    0.25000    0.00000    1.00000    0.00000
Pd    4    0.76102    0.26317    0.23136    1.00000    0.00000
Pd    4    0.91839    0.33421    0.15134    1.00000    0.00000
Pd    4    0.83333    0.41667    0.07487    1.00000    0.00000
Pd    4    0.00000    0.50000    0.00000    1.00000    0.00000
Pd    4    0.00457    0.50563    0.22611    1.00000    0.00000
Pd    4    0.17038    0.58448    0.14876    1.00000    0.00000
Pd    4    0.08333    0.66667    0.07487    1.00000    0.00000
Pd    4    0.25000    0.50000    0.00000    1.00000    0.00000
Pd    4    0.25624    0.50953    0.22868    1.00000    0.00000
Pd    4    0.42061    0.58574    0.15121    1.00000    0.00000
Pd    4    0.33333    0.66667    0.07487    1.00000    0.00000
Pd    4    0.50000    0.50000    0.00000    1.00000    0.00000
Pd    4    0.51459    0.50675    0.23650    1.00000    0.00000
Pd    4    0.67078    0.58737    0.15274    1.00000    0.00000
Pd    4    0.58333    0.66667    0.07487    1.00000    0.00000
Pd    4    0.75000    0.50000    0.00000    1.00000    0.00000
Pd    4    0.75928    0.50568    0.23112    1.00000    0.00000
Pd    4    0.91714    0.58693    0.15071    1.00000    0.00000
Pd    4    0.83333    0.66667    0.07487    1.00000    0.00000
Pd    4    0.00000    0.75000    0.00000    1.00000    0.00000
Pd    4    0.00253    0.74781    0.22473    1.00000    0.00000
Pd    4    0.17219    0.83624    0.15058    1.00000    0.00000
Pd    4    0.08333    0.91667    0.07487    1.00000    0.00000
Pd    4    0.25000    0.75000    0.00000    1.00000    0.00000
Pd    4    0.25950    0.75060    0.22822    1.00000    0.00000
Pd    4    0.42173    0.83615    0.15078    1.00000    0.00000
Pd    4    0.33333    0.91667    0.07487    1.00000    0.00000
Pd    4    0.50000    0.75000    0.00000    1.00000    0.00000
Pd    4    0.50737    0.75187    0.22812    1.00000    0.00000
Pd    4    0.67297    0.83833    0.15154    1.00000    0.00000
Pd    4    0.58333    0.91667    0.07487    1.00000    0.00000
Pd    4    0.75000    0.75000    0.00000    1.00000    0.00000
Pd    4    0.75888    0.75582    0.23439    1.00000    0.00000
Pd    4    0.91847    0.83672    0.15095    1.00000    0.00000
Pd    4    0.83333    0.91667    0.07487    1.00000    0.00000
END
