# Supplementary material for: Intentional Formation of Persistent Surface Redox Mediators by Adsorption of Polyconjugated Carbonyl Complexes to Pd Nanoparticles
Source: J Am Chem Soc. 2025 Apr 4;147(20):16885–900. doi: 10.1021/jacs.4c15874 (PMC12100725; doi:10.1021/jacs.4c15874)
Supplement: Supplementary file 2 [file ja4c15874_si_002.zip › Structures/Heterogeneous/Surface_Reactions/Quinones/BQ/FirstProtonElectronTransfer/HydrogenationofOO/TS.res]

TITL CONTCAR
CELL 0.0000 11.0046 11.0046 30.0000 90.0000 90.0000 120.0000
LATT -1
SFAC C H O Pd
 C    1    0.54919    0.56649    0.31077    1.00000    0.00000
 C    1    0.59084    0.46206    0.30319    1.00000    0.00000
 C    1    0.65689    0.71520    0.30518    1.00000    0.00000
 C    1    0.80079    0.75500    0.30633    1.00000    0.00000
 C    1    0.73690    0.50077    0.30183    1.00000    0.00000
 C    1    0.84227    0.64714    0.31462    1.00000    0.00000
 H    2    0.58428    0.67919    0.18889    1.00000    0.00000
 H    2    0.33447    0.42116    0.18710    1.00000    0.00000
 H    2    0.08437    0.16274    0.17619    1.00000    0.00000
 H    2    0.58647    0.17014    0.17414    1.00000    0.00000
 H    2    0.09846    0.66493    0.18841    1.00000    0.00000
 H    2    0.25714    0.36256    0.34506    1.00000    0.00000
 H    2    0.61270    0.47326    0.60017    1.00000    0.00000
 H    2    0.22120    0.35642    0.56590    1.00000    0.00000
 H    2    0.16048    0.36171    0.49372    1.00000    0.00000
 H    2    0.71692    0.68593    0.62049    1.00000    0.00000
 H    2    0.69347    0.82229    0.62434    1.00000    0.00000
 H    2    0.49807    0.54829    0.52721    1.00000    0.00000
 H    2    0.26432    0.78243    0.34164    1.00000    0.00000
 H    2    0.16777    0.83024    0.36373    1.00000    0.00000
 H    2    0.29653    0.34040    0.49917    1.00000    0.00000
 H    2    0.27210    0.48343    0.59970    1.00000    0.00000
 H    2    0.72696    0.56708    0.56134    1.00000    0.00000
 H    2    0.45906    0.64422    0.55799    1.00000    0.00000
 H    2    0.57741    0.76637    0.49779    1.00000    0.00000
 H    2    0.79603    0.50320    0.49852    1.00000    0.00000
 H    2    0.78249    0.63461    0.48577    1.00000    0.00000
 H    2    0.80203    0.92209    0.38310    1.00000    0.00000
 H    2    0.85101    0.08144    0.37529    1.00000    0.00000
 H    2    0.75542    0.32329    0.45055    1.00000    0.00000
 H    2    0.88590    0.37250    0.48298    1.00000    0.00000
 H    2    0.82868    0.17143    0.56310    1.00000    0.00000
 H    2    0.88535    0.18352    0.61249    1.00000    0.00000
 H    2    0.10010    0.53414    0.46740    1.00000    0.00000
 H    2    0.03426    0.38997    0.43881    1.00000    0.00000
 H    2    0.69189    0.92949    0.48997    1.00000    0.00000
 H    2    0.34896    0.68018    0.63085    1.00000    0.00000
 H    2    0.27234    0.68397    0.58548    1.00000    0.00000
 H    2    0.33338    0.77875    0.68889    1.00000    0.00000
 H    2    0.41995    0.70388    0.70171    1.00000    0.00000
 H    2    0.66234    0.72726    0.74170    1.00000    0.00000
 H    2    0.90566    0.05649    0.51520    1.00000    0.00000
 H    2    0.86069    0.15288    0.48842    1.00000    0.00000
 H    2    0.12903    0.83978    0.57541    1.00000    0.00000
 H    2    0.86793    0.80723    0.43044    1.00000    0.00000
 H    2    0.71702    0.79779    0.44256    1.00000    0.00000
 H    2    0.67403    0.45029    0.72800    1.00000    0.00000
 H    2    0.84008    0.54490    0.72139    1.00000    0.00000
 H    2    0.90024    0.86345    0.65061    1.00000    0.00000
 H    2    0.07341    0.99416    0.54200    1.00000    0.00000
 H    2    0.10994    0.13199    0.51281    1.00000    0.00000
 H    2    0.21805    0.32588    0.73729    1.00000    0.00000
 H    2    0.23726    0.18937    0.74280    1.00000    0.00000
 H    2    0.18393    0.50890    0.70648    1.00000    0.00000
 H    2    0.03341    0.36746    0.71246    1.00000    0.00000
 H    2    0.62142    0.21641    0.51013    1.00000    0.00000
 H    2    0.48089    0.08190    0.49562    1.00000    0.00000
 H    2    0.78761    0.19669    0.71313    1.00000    0.00000
 H    2    0.81376    0.34934    0.72801    1.00000    0.00000
 H    2    0.41880    0.37258    0.72559    1.00000    0.00000
 H    2    0.52731    0.52889    0.70948    1.00000    0.00000
 H    2    0.11145    0.98422    0.70618    1.00000    0.00000
 H    2    0.67250    0.38349    0.39729    1.00000    0.00000
 H    2    0.61983    0.22680    0.38414    1.00000    0.00000
 H    2    0.99841    0.73878    0.67674    1.00000    0.00000
 H    2    0.96554    0.58906    0.65979    1.00000    0.00000
 H    2    0.51904    0.48402    0.39428    1.00000    0.00000
 H    2    0.66505    0.59723    0.41497    1.00000    0.00000
 H    2    0.65847    0.74093    0.68866    1.00000    0.00000
 H    2    0.25060    0.78087    0.47054    1.00000    0.00000
 H    2    0.09810    0.75633    0.46377    1.00000    0.00000
 H    2    0.64113    0.93356    0.71954    1.00000    0.00000
 H    2    0.87632    0.38136    0.60419    1.00000    0.00000
 H    2    0.47972    0.30191    0.50336    1.00000    0.00000
 H    2    0.51360    0.41637    0.46591    1.00000    0.00000
 H    2    0.82845    0.49715    0.60311    1.00000    0.00000
 H    2    0.01095    0.09058    0.64784    1.00000    0.00000
 H    2    0.09561    0.25137    0.63211    1.00000    0.00000
 H    2    0.50232    0.12194    0.32349    1.00000    0.00000
 H    2    0.39418    0.00563    0.35647    1.00000    0.00000
 H    2    0.49528    0.88992    0.46330    1.00000    0.00000
 H    2    0.40977    0.92610    0.42817    1.00000    0.00000
 H    2    0.38903    0.00115    0.65621    1.00000    0.00000
 H    2    0.47169    0.99497    0.69800    1.00000    0.00000
 H    2    0.37984    0.36357    0.61408    1.00000    0.00000
 H    2    0.47806    0.37989    0.65616    1.00000    0.00000
 H    2    0.53090    0.87806    0.60314    1.00000    0.00000
 H    2    0.45867    0.11221    0.57474    1.00000    0.00000
 H    2    0.42725    0.19231    0.61267    1.00000    0.00000
 H    2    0.12901    0.23287    0.32240    1.00000    0.00000
 H    2    0.33828    0.56830    0.31245    1.00000    0.00000
 H    2    0.04410    0.60419    0.57827    1.00000    0.00000
 H    2    0.19475    0.16038    0.38224    1.00000    0.00000
 H    2    0.12568    0.68558    0.53281    1.00000    0.00000
 H    2    0.31009    0.11676    0.37998    1.00000    0.00000
 H    2    0.02002    0.29958    0.37268    1.00000    0.00000
 H    2    0.64036    0.98687    0.67196    1.00000    0.00000
 H    2    0.87954    0.30951    0.38245    1.00000    0.00000
 H    2    0.10447    0.95136    0.42485    1.00000    0.00000
 H    2    0.04091    0.93207    0.47283    1.00000    0.00000
 H    2    0.05185    0.92307    0.62814    1.00000    0.00000
 H    2    0.23911    0.99879    0.58842    1.00000    0.00000
 H    2    0.25772    0.00315    0.71787    1.00000    0.00000
 H    2    0.67975    0.02868    0.60365    1.00000    0.00000
 H    2    0.51383    0.35454    0.31254    1.00000    0.00000
 H    2    0.76170    0.42116    0.31335    1.00000    0.00000
 H    2    0.62821    0.79410    0.31409    1.00000    0.00000
 H    2    0.87599    0.86249    0.31633    1.00000    0.00000
 O    3    0.83466    0.16263    0.26783    1.00000    0.00000
 O    3    0.58217    0.15676    0.26796    1.00000    0.00000
 O    3    0.34244    0.17027    0.26791    1.00000    0.00000
 O    3    0.09088    0.17631    0.26951    1.00000    0.00000
 O    3    0.08355    0.90428    0.26775    1.00000    0.00000
 O    3    0.25056    0.56881    0.29728    1.00000    0.00000
 O    3    0.29662    0.71673    0.29332    1.00000    0.00000
 O    3    0.71085    0.55210    0.59411    1.00000    0.00000
 O    3    0.24268    0.38235    0.59803    1.00000    0.00000
 O    3    0.52328    0.64518    0.53470    1.00000    0.00000
 O    3    0.72880    0.76615    0.64006    1.00000    0.00000
 O    3    0.26215    0.84275    0.36581    1.00000    0.00000
 O    3    0.19959    0.31024    0.51022    1.00000    0.00000
 O    3    0.61781    0.84364    0.47443    1.00000    0.00000
 O    3    0.81108    0.59478    0.50979    1.00000    0.00000
 O    3    0.78343    0.34023    0.48260    1.00000    0.00000
 O    3    0.81297    0.19304    0.59384    1.00000    0.00000
 O    3    0.06275    0.43050    0.46932    1.00000    0.00000
 O    3    0.81604    0.99114    0.35991    1.00000    0.00000
 O    3    0.35419    0.67674    0.59732    1.00000    0.00000
 O    3    0.33461    0.68887    0.68633    1.00000    0.00000
 O    3    0.60427    0.72866    0.71742    1.00000    0.00000
 O    3    0.82839    0.08009    0.51122    1.00000    0.00000
 O    3    0.13691    0.93363    0.58100    1.00000    0.00000
 O    3    0.03640    0.87676    0.44544    1.00000    0.00000
 O    3    0.76581    0.76447    0.42160    1.00000    0.00000
 O    3    0.76572    0.46960    0.74022    1.00000    0.00000
 O    3    0.04083    0.02928    0.51604    1.00000    0.00000
 O    3    0.27990    0.29202    0.74994    1.00000    0.00000
 O    3    0.13783    0.40807    0.71340    1.00000    0.00000
 O    3    0.51909    0.16337    0.51619    1.00000    0.00000
 O    3    0.85962    0.29650    0.71627    1.00000    0.00000
 O    3    0.51018    0.43233    0.70722    1.00000    0.00000
 O    3    0.70479    0.31424    0.39428    1.00000    0.00000
 O    3    0.98355    0.64740    0.68674    1.00000    0.00000
 O    3    0.59715    0.49213    0.41204    1.00000    0.00000
 O    3    0.14974    0.70959    0.47498    1.00000    0.00000
 O    3    0.91127    0.48357    0.60711    1.00000    0.00000
 O    3    0.46673    0.38250    0.49512    1.00000    0.00000
 O    3    0.64346    0.01318    0.70396    1.00000    0.00000
 O    3    0.00248    0.17416    0.64122    1.00000    0.00000
 O    3    0.46767    0.10775    0.35445    1.00000    0.00000
 O    3    0.42379    0.92142    0.46015    1.00000    0.00000
 O    3    0.37504    0.95956    0.68643    1.00000    0.00000
 O    3    0.46149    0.35257    0.62331    1.00000    0.00000
 O    3    0.62432    0.93136    0.61669    1.00000    0.00000
 O    3    0.40626    0.09539    0.60306    1.00000    0.00000
 O    3    0.16318    0.28290    0.35139    1.00000    0.00000
 O    3    0.13097    0.68865    0.56600    1.00000    0.00000
 O    3    0.22707    0.10108    0.39694    1.00000    0.00000
 O    3    0.94321    0.27853    0.39411    1.00000    0.00000
 O    3    0.00342    0.92095    0.65679    1.00000    0.00000
 O    3    0.18436    0.02162    0.72957    1.00000    0.00000
 O    3    0.43278    0.53207    0.33158    1.00000    0.00000
 O    3    0.95306    0.67527    0.33368    1.00000    0.00000
Pd    4    0.00000    0.00000    0.00000    1.00000    0.00000
Pd    4    0.99926    0.99822    0.23075    1.00000    0.00000
Pd    4    0.17085    0.08146    0.15092    1.00000    0.00000
Pd    4    0.08333    0.16667    0.07487    1.00000    0.00000
Pd    4    0.25000    0.00000    0.00000    1.00000    0.00000
Pd    4    0.25859    0.99395    0.23072    1.00000    0.00000
Pd    4    0.41462    0.08210    0.15021    1.00000    0.00000
Pd    4    0.33333    0.16667    0.07487    1.00000    0.00000
Pd    4    0.50000    0.00000    0.00000    1.00000    0.00000
Pd    4    0.50328    0.99215    0.22622    1.00000    0.00000
Pd    4    0.67237    0.08475    0.14979    1.00000    0.00000
Pd    4    0.58333    0.16667    0.07487    1.00000    0.00000
Pd    4    0.75000    0.00000    0.00000    1.00000    0.00000
Pd    4    0.75029    0.99702    0.22720    1.00000    0.00000
Pd    4    0.91742    0.08371    0.15114    1.00000    0.00000
Pd    4    0.83333    0.16667    0.07487    1.00000    0.00000
Pd    4    0.00000    0.25000    0.00000    1.00000    0.00000
Pd    4    0.00813    0.26539    0.23112    1.00000    0.00000
Pd    4    0.16824    0.33602    0.15157    1.00000    0.00000
Pd    4    0.08333    0.41667    0.07487    1.00000    0.00000
Pd    4    0.25000    0.25000    0.00000    1.00000    0.00000
Pd    4    0.26378    0.26603    0.23118    1.00000    0.00000
Pd    4    0.42153    0.33513    0.15222    1.00000    0.00000
Pd    4    0.33333    0.41667    0.07487    1.00000    0.00000
Pd    4    0.50000    0.25000    0.00000    1.00000    0.00000
Pd    4    0.50829    0.25514    0.22725    1.00000    0.00000
Pd    4    0.67238    0.34031    0.15177    1.00000    0.00000
Pd    4    0.58333    0.41667    0.07487    1.00000    0.00000
Pd    4    0.75000    0.25000    0.00000    1.00000    0.00000
Pd    4    0.76080    0.26280    0.23141    1.00000    0.00000
Pd    4    0.91813    0.33386    0.15136    1.00000    0.00000
Pd    4    0.83333    0.41667    0.07487    1.00000    0.00000
Pd    4    0.00000    0.50000    0.00000    1.00000    0.00000
Pd    4    0.00421    0.50517    0.22592    1.00000    0.00000
Pd    4    0.17032    0.58424    0.14873    1.00000    0.00000
Pd    4    0.08333    0.66667    0.07487    1.00000    0.00000
Pd    4    0.25000    0.50000    0.00000    1.00000    0.00000
Pd    4    0.25618    0.50770    0.22779    1.00000    0.00000
Pd    4    0.42066    0.58531    0.15095    1.00000    0.00000
Pd    4    0.33333    0.66667    0.07487    1.00000    0.00000
Pd    4    0.50000    0.50000    0.00000    1.00000    0.00000
Pd    4    0.51442    0.50514    0.23636    1.00000    0.00000
Pd    4    0.67054    0.58720    0.15268    1.00000    0.00000
Pd    4    0.58333    0.66667    0.07487    1.00000    0.00000
Pd    4    0.75000    0.50000    0.00000    1.00000    0.00000
Pd    4    0.75885    0.50541    0.23096    1.00000    0.00000
Pd    4    0.91688    0.58680    0.15072    1.00000    0.00000
Pd    4    0.83333    0.66667    0.07487    1.00000    0.00000
Pd    4    0.00000    0.75000    0.00000    1.00000    0.00000
Pd    4    0.00184    0.74714    0.22484    1.00000    0.00000
Pd    4    0.17208    0.83587    0.15072    1.00000    0.00000
Pd    4    0.08333    0.91667    0.07487    1.00000    0.00000
Pd    4    0.25000    0.75000    0.00000    1.00000    0.00000
Pd    4    0.25893    0.74949    0.22835    1.00000    0.00000
Pd    4    0.42155    0.83580    0.15088    1.00000    0.00000
Pd    4    0.33333    0.91667    0.07487    1.00000    0.00000
Pd    4    0.50000    0.75000    0.00000    1.00000    0.00000
Pd    4    0.50641    0.75078    0.22841    1.00000    0.00000
Pd    4    0.67243    0.83791    0.15164    1.00000    0.00000
Pd    4    0.58333    0.91667    0.07487    1.00000    0.00000
Pd    4    0.75000    0.75000    0.00000    1.00000    0.00000
Pd    4    0.75780    0.75486    0.23478    1.00000    0.00000
Pd    4    0.91814    0.83655    0.15108    1.00000    0.00000
Pd    4    0.83333    0.91667    0.07487    1.00000    0.00000
END
