# Supplementary material for: Intentional Formation of Persistent Surface Redox Mediators by Adsorption of Polyconjugated Carbonyl Complexes to Pd Nanoparticles
Source: J Am Chem Soc. 2025 Apr 4;147(20):16885–900. doi: 10.1021/jacs.4c15874 (PMC12100725; doi:10.1021/jacs.4c15874)
Supplement: Supplementary file 2 [file ja4c15874_si_002.zip › Structures/Heterogeneous/Surface_Reactions/Quinones/BQ/FirstProtonElectronTransfer/WaterMediatedHydrogenationofMediator/NEB.arc]

!BIOSYM archive 3
PBC=ON

!DATE Mon Jan 01 12:00:00 2000
PBC   11.00460  11.00460  30.00000  90.00000  90.00000 120.00001 (P1)
C1       2.78122        5.77915        9.56947          1              C   0.000
C2       3.56979        4.60788        9.12354          1              C   0.000
C3       3.36662        7.11097        9.29698          1              C   0.000
C4       4.76924        7.22352        9.27505          1              C   0.000
C5       5.02388        4.72383        9.07730          1              C   0.000
C6       5.61974        6.02024        9.49592          1              C   0.000
H1       2.75361        6.48144        5.68148          1              H   0.000
H2       1.35959        3.95867        5.44339          1              H   0.000
H3       0.01147        1.54272        5.28438          1              H   0.000
H4       5.50896        1.59666        5.25519          1              H   0.000
H5      -2.70716        6.34763        5.44137          1              H   0.000
H6       1.29403        4.16418        7.76453          1              H   0.000
H7       4.16793        4.51610       17.95913          1              H   0.000
H8       0.44372        3.43302       16.90777          1              H   0.000
H9      -0.13509        3.52349       14.66759          1              H   0.000
H10      4.13357        6.55849       18.56768          1              H   0.000
H11      3.11648        7.84828       18.70276          1              H   0.000
H12      2.49464        5.23546       15.84703          1              H   0.000
H13     -1.77017        7.29044       10.25340          1              H   0.000
H14     -3.05235        7.81273       10.89715          1              H   0.000
H15      1.44648        3.24588       14.97727          1              H   0.000
H16      0.32035        4.63094       17.93895          1              H   0.000
H17      4.94977        5.36092       16.79742          1              H   0.000
H18      1.50748        6.16884       16.70916          1              H   0.000
H19      2.18803        7.29370       14.83240          1              H   0.000
H20      6.18818        4.67988       14.93547          1              H   0.000
H21      5.32195        5.91802       14.48291          1              H   0.000
H22     10.25645        0.29154       10.83229          1              H   0.000
H23      9.81997        1.67605       11.45638          1              H   0.000
H24      6.83769        2.86189       13.51394          1              H   0.000
H25      8.02055        3.54556       14.33200          1              H   0.000
H26      8.20378        1.59639       16.99861          1              H   0.000
H27      8.74561        1.78019       18.47521          1              H   0.000
H28     -1.70372        5.26856       13.89596          1              H   0.000
H29     -1.64802        3.98753       12.91595          1              H   0.000
H30      2.56843        8.83422       14.63881          1              H   0.000
H31      0.09335        6.50052       18.91548          1              H   0.000
H32     -0.76211        6.56454       17.54924          1              H   0.000
H33     -0.61035        7.43896       20.66672          1              H   0.000
H34      0.75757        6.72646       21.03612          1              H   0.000
H35      3.32311        6.93185       22.21518          1              H   0.000
H36      9.55885        0.61176       15.43433          1              H   0.000
H37      8.29760        1.50053       14.89425          1              H   0.000
H38     -3.21111        8.06741       17.19485          1              H   0.000
H39      5.27002        7.55815       12.91119          1              H   0.000
H40      3.68141        7.46654       13.25499          1              H   0.000
H41      4.93564        4.31756       21.78940          1              H   0.000
H42      6.24408        5.21962       21.61278          1              H   0.000
H43      5.17211        8.25075       19.47227          1              H   0.000
H44      0.78151        0.02749       16.19812          1              H   0.000
H45      0.43521        1.30992       15.28571          1              H   0.000
H46      0.61326        3.13499       22.12824          1              H   0.000
H47      1.57772        1.82722       22.24565          1              H   0.000
H48     -0.77697        4.88948       21.23121          1              H   0.000
H49     -1.65498        3.53727       21.39265          1              H   0.000
H50      5.83411        2.06099       15.47205          1              H   0.000
H51      5.02409        0.81680       14.96983          1              H   0.000
H52      7.58740        1.90263       21.35814          1              H   0.000
H53      7.02554        3.35698       21.78514          1              H   0.000
H54      2.56473        3.57821       21.71090          1              H   0.000
H55      2.89493        5.06884       21.22905          1              H   0.000
H56     -4.18669        9.40722       21.13366          1              H   0.000
H57      5.38514        3.42927       11.99066          1              H   0.000
H58      5.68255        1.95463       11.55727          1              H   0.000
H59     -4.05823        7.06946       20.28869          1              H   0.000
H60      7.42124        5.64597       19.78571          1              H   0.000
H61      3.15314        4.34123       11.98365          1              H   0.000
H62      4.17774        5.43825       12.53297          1              H   0.000
H63      3.19427        7.07798       20.62893          1              H   0.000
H64     -1.41116        7.56706       14.07281          1              H   0.000
H65     -2.95964        7.33078       13.90937          1              H   0.000
H66      1.94116        8.92136       21.60135          1              H   0.000
H67      7.60398        3.68311       18.14874          1              H   0.000
H68      3.70149        2.85803       15.28538          1              H   0.000
H69      3.46298        3.87335       14.11137          1              H   0.000
H70      6.43340        4.77067       18.08729          1              H   0.000
H71     -0.33890        0.90229       19.45274          1              H   0.000
H72     -0.29837        2.42503       18.95050          1              H   0.000
H73      4.80805        1.01094        9.75706          1              H   0.000
H74     -1.34809        9.42077       10.68248          1              H   0.000
H75      0.68496        8.55839       13.86170          1              H   0.000
H76     -0.40970        9.17092       12.87984          1              H   0.000
H77      4.27794        0.03358       19.70849          1              H   0.000
H78     -0.28112        9.49596       20.96408          1              H   0.000
H79      2.17437        3.48589       18.34933          1              H   0.000
H80      3.15300        3.65207       19.62217          1              H   0.000
H81      1.01548        8.36750       18.09554          1              H   0.000
H82      4.49700        1.06383       17.33247          1              H   0.000
H83      3.63539        1.84787       18.39467          1              H   0.000
H84      0.39326        2.68822       10.28971          1              H   0.000
H85      0.73777        4.25403       10.26397          1              H   0.000
H86     -2.80757        5.82023       17.28819          1              H   0.000
H87      1.29713        1.24714       11.77756          1              H   0.000
H88     -2.31722        6.60804       15.93769          1              H   0.000
H89      2.87144        1.22318       11.50452          1              H   0.000
H90     -1.60391        3.51543       10.72788          1              H   0.000
H91      1.61245        9.40851       20.17461          1              H   0.000
H92      7.90221        3.14467       11.29918          1              H   0.000
H93     -3.82165        9.13852       12.89705          1              H   0.000
H94     -4.65327        8.91354       14.18818          1              H   0.000
H95     -4.50079        8.82839       18.78888          1              H   0.000
H96      2.63105        0.03327       17.62197          1              H   0.000
H97      2.81602        0.04578       21.51884          1              H   0.000
H98      7.32065        0.27735       18.14865          1              H   0.000
H99      3.17776        3.63827        9.45017          1              H   0.000
H100     5.58367        3.84664        9.42155          1              H   0.000
H101     2.73473        7.96973        9.53795          1              H   0.000
H102     5.26133        8.17645        9.47173          1              H   0.000
O1       8.25120        1.48809        8.05695          1              O   0.000
O2       5.50986        1.46946        8.07571          1              O   0.000
O3       2.82398        1.56885        8.08879          1              O   0.000
O4      -0.03848        1.52440        8.07031          1              O   0.000
O5      -4.06791        8.56619        8.01341          1              O   0.000
O6      -1.49873        5.13115        8.53937          1              O   0.000
O7      -1.41712        6.48274        8.71423          1              O   0.000
O8       4.82171        5.26061       17.77918          1              O   0.000
O9       0.54505        3.66621       17.87398          1              O   0.000
O10      2.19869        6.16033       16.00211          1              O   0.000
O11      3.82492        7.31494       19.16111          1              O   0.000
O12     -2.08434        7.95213       10.91045          1              O   0.000
O13      0.50642        3.00144       15.22220          1              O   0.000
O14      2.24932        8.02526       14.13380          1              O   0.000
O15      5.80297        5.53314       15.24367          1              O   0.000
O16      7.16604        3.02201       14.43993          1              O   0.000
O17      7.90479        1.86102       17.90432          1              O   0.000
O18     -1.52722        4.28010       13.86069          1              O   0.000
O19     -0.41679        1.04665       11.34378          1              O   0.000
O20      0.17495        6.47426       17.91069          1              O   0.000
O21     -0.10546        6.57971       20.58830          1              O   0.000
O22      2.66981        6.96101       21.49302          1              O   0.000
O23      8.55843        0.71358       15.42761          1              O   0.000
O24     -3.63995        8.96003       17.36814          1              O   0.000
O25     -4.27042        8.40609       13.40137          1              O   0.000
O26      4.44574        7.00216       12.80449          1              O   0.000
O27      5.83197        4.50074       22.17035          1              O   0.000
O28      0.22752        0.33688       15.41611          1              O   0.000
O29      1.49542        2.80609       22.46538          1              O   0.000
O30     -0.74217        3.94113       21.49330          1              O   0.000
O31      4.98841        1.57586       15.61191          1              O   0.000
O32      7.81452        2.86116       21.40956          1              O   0.000
O33      3.23152        4.14690       21.14908          1              O   0.000
O34      6.13306        2.78758       11.85086          1              O   0.000
O35      7.27564        6.19704       20.59461          1              O   0.000
O36      4.00043        4.44045       12.45463          1              O   0.000
O37     -2.12035        6.88472       14.22280          1              O   0.000
O38      7.42112        4.65814       18.20299          1              O   0.000
O39      3.11248        3.60652       14.99834          1              O   0.000
O40      7.01982        0.14223       21.13302          1              O   0.000
O41     -0.88617        1.71430       19.30523          1              O   0.000
O42      4.57212        0.80713       10.69168          1              O   0.000
O43     -0.25870        8.92890       13.81309          1              O   0.000
O44     -1.14600        9.15606       20.61183          1              O   0.000
O45      3.12909        3.38254       18.63805          1              O   0.000
O46      1.73846        8.87616       18.52312          1              O   0.000
O47      3.94903        0.91635       18.14371          1              O   0.000
O48      0.07012        3.56750       10.01425          1              O   0.000
O49     -2.32462        6.63304       16.93508          1              O   0.000
O50      2.18527        1.22662       12.20961          1              O   0.000
O51      8.87442        3.12439       11.47281          1              O   0.000
O52     -5.01276        8.79873       19.65422          1              O   0.000
O53      1.89990        0.23337       21.84586          1              O   0.000
O54      1.73653        5.67725       10.24385          1              O   0.000
O55      6.71712        6.09872       10.06437          1              O   0.000
Pd1      5.50230        9.53026       30.00000          1              Pd  0.000
Pd2      5.48491        9.45391        6.85536          1              Pd  0.000
Pd3      1.41432        0.77252        4.52114          1              Pd  0.000
Pd4     -0.00006        1.58841        2.24610          1              Pd  0.000
Pd5     -2.75115        9.53026       30.00000          1              Pd  0.000
Pd6     -2.65786        9.46154        6.90140          1              Pd  0.000
Pd7      4.10186        0.77688        4.51404          1              Pd  0.000
Pd8      2.75109        1.58841        2.24610          1              Pd  0.000
Pd9     -0.00000        9.53026       30.00000          1              Pd  0.000
Pd10     0.05062        9.43454        6.81648          1              Pd  0.000
Pd11     6.91292        0.79592        4.49793          1              Pd  0.000
Pd12     5.50224        1.58841        2.24610          1              Pd  0.000
Pd13     2.75115        9.53026       30.00000          1              Pd  0.000
Pd14     2.72798        9.46536        6.79662          1              Pd  0.000
Pd15     9.61156        0.77745        4.52320          1              Pd  0.000
Pd16     8.25339        1.58841        2.24610          1              Pd  0.000
Pd17     9.62902        2.38257       30.00000          1              Pd  0.000
Pd18    -1.39985        2.45506        6.94347          1              Pd  0.000
Pd19    -0.02744        3.17437        4.54627          1              Pd  0.000
Pd20    -1.37563        3.97097        2.24610          1              Pd  0.000
Pd21     1.37557        2.38257       30.00000          1              Pd  0.000
Pd22     1.38496        2.46470        7.01269          1              Pd  0.000
Pd23     2.77918        3.16677        4.57619          1              Pd  0.000
Pd24     1.37552        3.97097        2.24610          1              Pd  0.000
Pd25     4.12672        2.38257       30.00000          1              Pd  0.000
Pd26     4.15419        2.40843        6.85846          1              Pd  0.000
Pd27     5.50155        3.22346        4.58212          1              Pd  0.000
Pd28     4.12667        3.97097        2.24610          1              Pd  0.000
Pd29     6.87787        2.38257       30.00000          1              Pd  0.000
Pd30     6.89675        2.48879        6.98749          1              Pd  0.000
Pd31     8.24500        3.16706        4.56475          1              Pd  0.000
Pd32     6.87782        3.97097        2.24610          1              Pd  0.000
Pd33     8.25345        4.76513       30.00000          1              Pd  0.000
Pd34    -2.75335        4.81333        6.84693          1              Pd  0.000
Pd35    -1.35754        5.54271        4.46017          1              Pd  0.000
Pd36    -2.75121        6.35354        2.24610          1              Pd  0.000
Pd37    -0.00000        4.76513       30.00000          1              Pd  0.000
Pd38    -0.03252        4.81355        6.85536          1              Pd  0.000
Pd39     1.38034        5.56161        4.54983          1              Pd  0.000
Pd40    -0.00006        6.35354        2.24610          1              Pd  0.000
Pd41     2.75115        4.76513       30.00000          1              Pd  0.000
Pd42     2.83036        4.78482        7.07003          1              Pd  0.000
Pd43     4.12808        5.58305        4.60618          1              Pd  0.000
Pd44     2.75109        6.35354        2.24610          1              Pd  0.000
Pd45     5.50230        4.76513       30.00000          1              Pd  0.000
Pd46     5.50305        4.79193        6.98715          1              Pd  0.000
Pd47     6.84350        5.54486        4.54691          1              Pd  0.000
Pd48     5.50224        6.35354        2.24610          1              Pd  0.000
Pd49     6.87787        7.14770       30.00000          1              Pd  0.000
Pd50     6.85395        7.08635        6.70277          1              Pd  0.000
Pd51    -2.73356        7.97201        4.49219          1              Pd  0.000
Pd52    -4.12678        8.73611        2.24610          1              Pd  0.000
Pd53    -1.37558        7.14770       30.00000          1              Pd  0.000
Pd54    -1.33023        7.15833        6.78585          1              Pd  0.000
Pd55     0.01498        7.95368        4.53072          1              Pd  0.000
Pd56    -1.37563        8.73611        2.24610          1              Pd  0.000
Pd57     1.37557        7.14770       30.00000          1              Pd  0.000
Pd58     1.38192        7.12664        6.85122          1              Pd  0.000
Pd59     2.76419        7.96152        4.55901          1              Pd  0.000
Pd60     1.37552        8.73611        2.24610          1              Pd  0.000
Pd61     4.12672        7.14770       30.00000          1              Pd  0.000
Pd62     4.11703        7.17216        7.15408          1              Pd  0.000
Pd63     5.47743        7.95123        4.50929          1              Pd  0.000
Pd64     4.12667        8.73611        2.24610          1              Pd  0.000
end
end

!DATE Mon Jan 01 12:00:00 2000
PBC   11.00460  11.00460  30.00000  90.00000  90.00000 120.00001 (P1)
C1       2.78585        5.78622        9.54827          1              C   0.000
C2       3.60403        4.63054        9.11563          1              C   0.000
C3       3.35330        7.12808        9.28565          1              C   0.000
C4       4.75335        7.27621        9.28196          1              C   0.000
C5       5.05641        4.77596        9.07683          1              C   0.000
C6       5.62351        6.08788        9.50258          1              C   0.000
H1       2.75483        6.48703        5.67681          1              H   0.000
H2       1.36508        3.96107        5.43109          1              H   0.000
H3       0.01362        1.54835        5.28085          1              H   0.000
H4       5.51092        1.60581        5.25286          1              H   0.000
H5      -2.69959        6.35342        5.44690          1              H   0.000
H6       1.30604        4.18110        7.74692          1              H   0.000
H7       4.16120        4.51272       17.96315          1              H   0.000
H8       0.45334        3.42910       16.91286          1              H   0.000
H9      -0.15039        3.52043       14.68278          1              H   0.000
H10      4.13021        6.55774       18.57019          1              H   0.000
H11      3.11516        7.84739       18.70748          1              H   0.000
H12      2.48941        5.23517       15.83943          1              H   0.000
H13     -1.64028        7.27482       10.34079          1              H   0.000
H14     -2.97224        7.77470       10.88843          1              H   0.000
H15      1.43800        3.24820       14.96460          1              H   0.000
H16      0.32737        4.62804       17.94142          1              H   0.000
H17      4.93483        5.35581       16.79394          1              H   0.000
H18      1.50971        6.17502       16.70393          1              H   0.000
H19      2.19986        7.29209       14.83133          1              H   0.000
H20      6.17737        4.66528       14.92516          1              H   0.000
H21      5.31831        5.90253       14.47389          1              H   0.000
H22     10.18802        0.00670       11.60695          1              H   0.000
H23      9.78952        1.51891       11.38944          1              H   0.000
H24      6.79138        2.88497       13.49561          1              H   0.000
H25      7.97768        3.54799       14.33260          1              H   0.000
H26      8.18747        1.59825       16.98465          1              H   0.000
H27      8.73847        1.77354       18.45934          1              H   0.000
H28     -1.72297        5.25522       13.92461          1              H   0.000
H29     -1.66595        3.95877       12.95806          1              H   0.000
H30      2.56951        8.83891       14.64426          1              H   0.000
H31      0.10297        6.49625       18.91461          1              H   0.000
H32     -0.75992        6.55716       17.55472          1              H   0.000
H33     -0.60902        7.43633       20.66051          1              H   0.000
H34      0.75668        6.72182       21.03606          1              H   0.000
H35      3.31599        6.92803       22.22283          1              H   0.000
H36      9.55950        0.62592       15.42811          1              H   0.000
H37      8.30024        1.50777       14.87185          1              H   0.000
H38     -3.21459        8.06562       17.20514          1              H   0.000
H39      5.27228        7.59466       12.91287          1              H   0.000
H40      3.66867        7.52477       13.22267          1              H   0.000
H41      4.93828        4.31330       21.80382          1              H   0.000
H42      6.24433        5.21686       21.62402          1              H   0.000
H43      5.17095        8.24929       19.47551          1              H   0.000
H44      0.77885        0.02702       16.20351          1              H   0.000
H45      0.43552        1.31730       15.29704          1              H   0.000
H46      0.61251        3.12886       22.12351          1              H   0.000
H47      1.57638        1.82229       22.25085          1              H   0.000
H48     -0.77798        4.88072       21.22237          1              H   0.000
H49     -1.65683        3.53049       21.38801          1              H   0.000
H50      5.81674        2.06704       15.43925          1              H   0.000
H51      5.01095        0.81210       14.95985          1              H   0.000
H52      7.58583        1.90043       21.36619          1              H   0.000
H53      7.02666        3.35512       21.79474          1              H   0.000
H54      2.56079        3.56905       21.71887          1              H   0.000
H55      2.89403        5.06092       21.23882          1              H   0.000
H56     -4.18843        9.40070       21.14679          1              H   0.000
H57      5.35597        3.47775       11.97292          1              H   0.000
H58      5.63519        1.99824       11.53919          1              H   0.000
H59     -4.06041        7.06455       20.28719          1              H   0.000
H60      7.41106        5.63868       19.78468          1              H   0.000
H61      3.12278        4.43474       11.97991          1              H   0.000
H62      4.15809        5.52634       12.49997          1              H   0.000
H63      3.19128        7.07447       20.63667          1              H   0.000
H64     -1.41577        7.55584       14.08743          1              H   0.000
H65     -2.96369        7.32742       13.91892          1              H   0.000
H66      1.93508        8.91689       21.60329          1              H   0.000
H67      7.58946        3.67010       18.14577          1              H   0.000
H68      3.69778        2.86248       15.25264          1              H   0.000
H69      3.45558        3.90281       14.09628          1              H   0.000
H70      6.42112        4.76153       18.08288          1              H   0.000
H71     -0.35155        0.89679       19.44469          1              H   0.000
H72     -0.30932        2.42146       18.94954          1              H   0.000
H73      4.77703        1.03068        9.75067          1              H   0.000
H74     -1.34396        9.43783       10.69685          1              H   0.000
H75      0.68492        8.54670       13.86011          1              H   0.000
H76     -0.42296        9.12697       12.87591          1              H   0.000
H77      4.27618        0.02922       19.70386          1              H   0.000
H78     -0.28348        9.49186       20.95946          1              H   0.000
H79      2.17769        3.48485       18.36164          1              H   0.000
H80      3.15762        3.64951       19.63513          1              H   0.000
H81      1.01506        8.36385       18.09844          1              H   0.000
H82      4.49266        1.06922       17.31917          1              H   0.000
H83      3.63816        1.84822       18.39138          1              H   0.000
H84      0.46392        2.66477       10.03184          1              H   0.000
H85      0.74610        4.23266       10.22773          1              H   0.000
H86     -2.81508        5.81038       17.30602          1              H   0.000
H87      1.19015        1.20567       11.70072          1              H   0.000
H88     -2.32530        6.60058       15.95861          1              H   0.000
H89      2.77614        1.21191       11.46611          1              H   0.000
H90     -1.55463        3.44389       10.81514          1              H   0.000
H91      1.61315        9.40614       20.17580          1              H   0.000
H92      7.91901        3.12672       11.31190          1              H   0.000
H93     -3.85144        9.15371       12.88132          1              H   0.000
H94     -4.64493        8.92986       14.20264          1              H   0.000
H95     -4.50471        8.83295       18.79417          1              H   0.000
H96      2.62957        0.03543       17.61827          1              H   0.000
H97      2.81402        0.03778       21.52738          1              H   0.000
H98      7.31912        0.27481       18.14753          1              H   0.000
H99      3.22950        3.65094        9.43403          1              H   0.000
H100     5.63165        3.90862        9.42450          1              H   0.000
H101     2.71382        7.98056        9.52826          1              H   0.000
H102     5.19996        8.24700        9.50804          1              H   0.000
O1       8.25602        1.50757        8.04878          1              O   0.000
O2       5.51213        1.48326        8.07501          1              O   0.000
O3       2.82514        1.58899        8.08298          1              O   0.000
O4      -0.02084        1.56537        8.06638          1              O   0.000
O5      -4.05671        8.58075        8.01397          1              O   0.000
O6      -1.48370        5.13213        8.54156          1              O   0.000
O7      -1.42305        6.48466        8.72136          1              O   0.000
O8       4.81331        5.25809       17.77534          1              O   0.000
O9       0.55282        3.66328       17.87864          1              O   0.000
O10      2.19863        6.16190       15.99419          1              O   0.000
O11      3.82443        7.31378       19.16472          1              O   0.000
O12     -2.00864        7.93291       10.97121          1              O   0.000
O13      0.50406        3.00035       15.22549          1              O   0.000
O14      2.26303        8.02751       14.13540          1              O   0.000
O15      5.80549        5.52737       15.23146          1              O   0.000
O16      7.11291        3.03709       14.42637          1              O   0.000
O17      7.89265        1.85454       17.89347          1              O   0.000
O18     -1.55658        4.26524       13.90147          1              O   0.000
O19     10.48448        0.83488       11.18928          1              O   0.000
O20      0.18008        6.47027       17.90833          1              O   0.000
O21     -0.10335        6.57724       20.58192          1              O   0.000
O22      2.66492        6.95715       21.49864          1              O   0.000
O23      8.55869        0.72510       15.41060          1              O   0.000
O24     -3.64183        8.96102       17.36743          1              O   0.000
O25     -4.28471        8.42107       13.40553          1              O   0.000
O26      4.41600        7.12629       12.68390          1              O   0.000
O27      5.83425        4.49937       22.18383          1              O   0.000
O28      0.22662        0.34262       15.42107          1              O   0.000
O29      1.49259        2.80156       22.46709          1              O   0.000
O30     -0.73957        3.92883       21.46993          1              O   0.000
O31      4.97371        1.57907       15.59138          1              O   0.000
O32      7.81469        2.85808       21.41896          1              O   0.000
O33      3.23152        4.13951       21.16006          1              O   0.000
O34      6.09421        2.82675       11.83415          1              O   0.000
O35      7.27318        6.19209       20.59286          1              O   0.000
O36      3.97436        4.52870       12.44566          1              O   0.000
O37     -2.13055        6.88021       14.24052          1              O   0.000
O38      7.40788        4.64565       18.20073          1              O   0.000
O39      3.10708        3.61452       14.97678          1              O   0.000
O40      7.01672        0.13878       21.13381          1              O   0.000
O41     -0.90096        1.70514       19.28516          1              O   0.000
O42      4.52240        0.84617       10.68441          1              O   0.000
O43     -0.26036        8.90888       13.81304          1              O   0.000
O44     -1.14811        9.15157       20.60625          1              O   0.000
O45      3.13311        3.38235       18.64914          1              O   0.000
O46      1.74067        8.87245       18.52110          1              O   0.000
O47      3.94830        0.91784       18.13208          1              O   0.000
O48      0.04716        3.53942       10.12052          1              O   0.000
O49     -2.33096        6.62441       16.95542          1              O   0.000
O50      2.07191        1.20112       12.15299          1              O   0.000
O51      8.87757        3.06180       11.53226          1              O   0.000
O52     -5.01660        8.80086       19.65836          1              O   0.000
O53      1.89965        0.22369       21.85875          1              O   0.000
O54      1.72906        5.66146       10.20361          1              O   0.000
O55      6.71430        6.18285       10.08026          1              O   0.000
Pd1      5.50230        9.53026       30.00000          1              Pd  0.000
Pd2      5.49245        9.47271        6.87299          1              Pd  0.000
Pd3      1.41538        0.77707        4.52062          1              Pd  0.000
Pd4     -0.00006        1.58841        2.24610          1              Pd  0.000
Pd5     -2.75115        9.53026       30.00000          1              Pd  0.000
Pd6     -2.65184        9.47628        6.89955          1              Pd  0.000
Pd7      4.10377        0.78298        4.51321          1              Pd  0.000
Pd8      2.75109        1.58841        2.24610          1              Pd  0.000
Pd9     -0.00000        9.53026       30.00000          1              Pd  0.000
Pd10     0.05396        9.44753        6.81692          1              Pd  0.000
Pd11     6.91366        0.80179        4.49682          1              Pd  0.000
Pd12     5.50224        1.58841        2.24610          1              Pd  0.000
Pd13     2.75115        9.53026       30.00000          1              Pd  0.000
Pd14     2.73162        9.48089        6.79700          1              Pd  0.000
Pd15     9.61341        0.78251        4.52328          1              Pd  0.000
Pd16     8.25339        1.58841        2.24610          1              Pd  0.000
Pd17     9.62902        2.38257       30.00000          1              Pd  0.000
Pd18    -1.39512        2.46784        6.93304          1              Pd  0.000
Pd19    -0.02656        3.18160        4.54275          1              Pd  0.000
Pd20    -1.37563        3.97097        2.24610          1              Pd  0.000
Pd21     1.37557        2.38257       30.00000          1              Pd  0.000
Pd22     1.39650        2.48265        6.98615          1              Pd  0.000
Pd23     2.78457        3.17389        4.57050          1              Pd  0.000
Pd24     1.37552        3.97097        2.24610          1              Pd  0.000
Pd25     4.12672        2.38257       30.00000          1              Pd  0.000
Pd26     4.16208        2.42373        6.85429          1              Pd  0.000
Pd27     5.50513        3.23233        4.58110          1              Pd  0.000
Pd28     4.12667        3.97097        2.24610          1              Pd  0.000
Pd29     6.87787        2.38257       30.00000          1              Pd  0.000
Pd30     6.90006        2.50210        6.98335          1              Pd  0.000
Pd31     8.24629        3.17336        4.56258          1              Pd  0.000
Pd32     6.87782        3.97097        2.24610          1              Pd  0.000
Pd33     8.25345        4.76513       30.00000          1              Pd  0.000
Pd34    -2.74905        4.82555        6.84816          1              Pd  0.000
Pd35    -1.35600        5.54918        4.46115          1              Pd  0.000
Pd36    -2.75121        6.35354        2.24610          1              Pd  0.000
Pd37    -0.00000        4.76513       30.00000          1              Pd  0.000
Pd38    -0.02746        4.83016        6.85352          1              Pd  0.000
Pd39     1.38237        5.56951        4.55013          1              Pd  0.000
Pd40    -0.00006        6.35354        2.24610          1              Pd  0.000
Pd41     2.75115        4.76513       30.00000          1              Pd  0.000
Pd42     2.84636        4.80492        7.06260          1              Pd  0.000
Pd43     4.13178        5.59094        4.60250          1              Pd  0.000
Pd44     2.75109        6.35354        2.24610          1              Pd  0.000
Pd45     5.50230        4.76513       30.00000          1              Pd  0.000
Pd46     5.51400        4.81230        6.98657          1              Pd  0.000
Pd47     6.84720        5.55361        4.54969          1              Pd  0.000
Pd48     5.50224        6.35354        2.24610          1              Pd  0.000
Pd49     6.87787        7.14770       30.00000          1              Pd  0.000
Pd50     6.86067        7.10294        6.70528          1              Pd  0.000
Pd51    -2.73124        7.97741        4.49257          1              Pd  0.000
Pd52    -4.12678        8.73611        2.24610          1              Pd  0.000
Pd53    -1.37558        7.14770       30.00000          1              Pd  0.000
Pd54    -1.32596        7.16996        6.79426          1              Pd  0.000
Pd55     0.01527        7.95953        4.53289          1              Pd  0.000
Pd56    -1.37563        8.73611        2.24610          1              Pd  0.000
Pd57     1.37557        7.14770       30.00000          1              Pd  0.000
Pd58     1.38759        7.14103        6.85166          1              Pd  0.000
Pd59     2.76536        7.96900        4.55867          1              Pd  0.000
Pd60     1.37552        8.73611        2.24610          1              Pd  0.000
Pd61     4.12672        7.14770       30.00000          1              Pd  0.000
Pd62     4.12436        7.19456        7.14985          1              Pd  0.000
Pd63     5.47881        7.95885        4.51302          1              Pd  0.000
Pd64     4.12667        8.73611        2.24610          1              Pd  0.000
end
end

!DATE Mon Jan 01 12:00:00 2000
PBC   11.00460  11.00460  30.00000  90.00000  90.00000 120.00001 (P1)
C1       2.76631        5.79813        9.49739          1              C   0.000
C2       3.62046        4.65065        9.10715          1              C   0.000
C3       3.33754        7.14566        9.26997          1              C   0.000
C4       4.73487        7.31311        9.28941          1              C   0.000
C5       5.06945        4.81556        9.08423          1              C   0.000
C6       5.62148        6.13700        9.50486          1              C   0.000
H1       2.75505        6.49070        5.67498          1              H   0.000
H2       1.37361        3.96441        5.40992          1              H   0.000
H3       0.01788        1.54689        5.29275          1              H   0.000
H4       5.51564        1.61264        5.24486          1              H   0.000
H5      -2.68479        6.35013        5.46943          1              H   0.000
H6       1.33834        4.19921        7.71567          1              H   0.000
H7       4.15586        4.51282       17.97858          1              H   0.000
H8       0.46636        3.42404       16.91974          1              H   0.000
H9      -0.16887        3.50868       14.70657          1              H   0.000
H10      4.12637        6.55584       18.57873          1              H   0.000
H11      3.11189        7.84740       18.71266          1              H   0.000
H12      2.48525        5.23260       15.82767          1              H   0.000
H13     -1.53623        7.26662       10.39501          1              H   0.000
H14     -2.88164        7.79432       10.89802          1              H   0.000
H15      1.42890        3.25359       14.95065          1              H   0.000
H16      0.33238        4.62325       17.94682          1              H   0.000
H17      4.92249        5.35965       16.80650          1              H   0.000
H18      1.51154        6.16944       16.70258          1              H   0.000
H19      2.19850        7.29661       14.84359          1              H   0.000
H20      6.14703        4.66276       14.93642          1              H   0.000
H21      5.30049        5.90951       14.49318          1              H   0.000
H22      4.50112        9.32215       11.70434          1              H   0.000
H23      9.65511        1.29157       11.36714          1              H   0.000
H24      6.72469        2.92494       13.48806          1              H   0.000
H25      7.91491        3.54646       14.35513          1              H   0.000
H26      8.17438        1.60239       16.97099          1              H   0.000
H27      8.72962        1.77001       18.44541          1              H   0.000
H28     -1.74795        5.21816       13.95441          1              H   0.000
H29     -1.69233        3.89479       13.01726          1              H   0.000
H30      2.55951        8.84777       14.65676          1              H   0.000
H31      0.10417        6.49084       18.91296          1              H   0.000
H32     -0.76171        6.55216       17.55606          1              H   0.000
H33     -0.61133        7.42418       20.66081          1              H   0.000
H34      0.75497        6.71294       21.03927          1              H   0.000
H35      3.31308        6.93108       22.22589          1              H   0.000
H36      9.56899        0.62474       15.42593          1              H   0.000
H37      8.32756        1.50444       14.84036          1              H   0.000
H38     -3.21956        8.05951       17.21278          1              H   0.000
H39      5.24679        7.62057       12.91070          1              H   0.000
H40      3.63364        7.57835       13.19955          1              H   0.000
H41      4.93606        4.30400       21.82071          1              H   0.000
H42      6.24119        5.20727       21.63296          1              H   0.000
H43      5.16730        8.24951       19.48243          1              H   0.000
H44      0.77376        0.02476       16.20745          1              H   0.000
H45      0.44024        1.31437       15.29846          1              H   0.000
H46      0.60896        3.11637       22.12431          1              H   0.000
H47      1.57449        1.81052       22.25584          1              H   0.000
H48     -0.77655        4.87194       21.21683          1              H   0.000
H49     -1.65812        3.52286       21.38556          1              H   0.000
H50      5.78611        2.06310       15.40807          1              H   0.000
H51      4.97900        0.80185       14.94795          1              H   0.000
H52      7.58117        1.89159       21.36967          1              H   0.000
H53      7.02524        3.34576       21.80667          1              H   0.000
H54      2.56118        3.56333       21.73508          1              H   0.000
H55      2.89432        5.05566       21.25651          1              H   0.000
H56     -4.18717        9.39475       21.14954          1              H   0.000
H57      5.30703        3.53940       11.96129          1              H   0.000
H58      5.57480        2.05444       11.54073          1              H   0.000
H59     -4.07175        7.05524       20.28811          1              H   0.000
H60      7.39761        5.62802       19.78598          1              H   0.000
H61      3.05878        4.52220       11.96442          1              H   0.000
H62      4.10364        5.62071       12.45746          1              H   0.000
H63      3.18743        7.07094       20.63821          1              H   0.000
H64     -1.42662        7.52832       14.10464          1              H   0.000
H65     -2.97636        7.30081       13.93158          1              H   0.000
H66      1.92933        8.90880       21.59959          1              H   0.000
H67      7.57685        3.66097       18.14217          1              H   0.000
H68      3.69360        2.87030       15.20189          1              H   0.000
H69      3.44796        3.93938       14.06355          1              H   0.000
H70      6.41240        4.75725       18.08531          1              H   0.000
H71     -0.35933        0.89591       19.44120          1              H   0.000
H72     -0.31527        2.41887       18.94146          1              H   0.000
H73      4.76633        1.07037        9.74326          1              H   0.000
H74     -1.32014        9.47861       10.70559          1              H   0.000
H75      0.66859        8.53400       13.86702          1              H   0.000
H76     -0.46236        9.05638       12.87534          1              H   0.000
H77      4.27415        0.01899       19.69696          1              H   0.000
H78     -0.28653        9.48339       20.95322          1              H   0.000
H79      2.17975        3.48082       18.37782          1              H   0.000
H80      3.16043        3.64194       19.65092          1              H   0.000
H81      1.01321        8.36020       18.09820          1              H   0.000
H82      4.48096        1.06903       17.30316          1              H   0.000
H83      3.64121        1.84245       18.39113          1              H   0.000
H84      0.24046        2.72693        9.63277          1              H   0.000
H85      0.69349        4.15525       10.18499          1              H   0.000
H86     -2.81838        5.80454       17.31574          1              H   0.000
H87      1.04865        1.11307       11.54953          1              H   0.000
H88     -2.33002        6.59292       15.96809          1              H   0.000
H89      2.63409        1.16372       11.37792          1              H   0.000
H90     -1.46294        3.31511       10.94729          1              H   0.000
H91      1.60952        9.40197       20.17246          1              H   0.000
H92      7.95382        3.11531       11.31677          1              H   0.000
H93     -3.94049        9.07462       12.83017          1              H   0.000
H94     -4.64718        8.88993       14.21029          1              H   0.000
H95     -4.50725        8.83121       18.80042          1              H   0.000
H96      2.62524        0.03051       17.61979          1              H   0.000
H97      2.81720        0.03221       21.52401          1              H   0.000
H98      7.31434        0.27318       18.14303          1              H   0.000
H99      3.25140        3.66783        9.42189          1              H   0.000
H100     5.65537        3.95804        9.43904          1              H   0.000
H101     2.69088        7.99332        9.51168          1              H   0.000
H102     5.15073        8.29192        9.54129          1              H   0.000
O1       8.27582        1.52867        8.03765          1              O   0.000
O2       5.52931        1.49732        8.07006          1              O   0.000
O3       2.84022        1.60447        8.06922          1              O   0.000
O4      -0.00068        1.65111        8.10420          1              O   0.000
O5      -4.04412        8.60174        8.02662          1              O   0.000
O6      -1.40294        5.10939        8.55336          1              O   0.000
O7      -1.36159        6.46487        8.73927          1              O   0.000
O8       4.80478        5.26052       17.78891          1              O   0.000
O9       0.56034        3.65912       17.88682          1              O   0.000
O10      2.20539        6.16009       15.99769          1              O   0.000
O11      3.81988        7.31387       19.17203          1              O   0.000
O12     -1.91788        7.93918       11.00004          1              O   0.000
O13      0.50506        2.99989       15.23753          1              O   0.000
O14      2.25164        8.03560       14.15061          1              O   0.000
O15      5.78295        5.52841       15.24901          1              O   0.000
O16      7.03294        3.06415       14.42677          1              O   0.000
O17      7.88214        1.85054       17.88334          1              O   0.000
O18     -1.59211        4.22644       13.95427          1              O   0.000
O19     10.26192        0.54361       11.13571          1              O   0.000
O20      0.18008        6.46813       17.90734          1              O   0.000
O21     -0.10451        6.56581       20.58483          1              O   0.000
O22      2.66190        6.95208       21.50160          1              O   0.000
O23      8.56766        0.73670       15.40377          1              O   0.000
O24     -3.64697        8.95503       17.37447          1              O   0.000
O25     -4.31377        8.35363       13.42292          1              O   0.000
O26      4.36790        7.22671       12.61092          1              O   0.000
O27      5.83480        4.48940       22.19563          1              O   0.000
O28      0.22596        0.34105       15.42307          1              O   0.000
O29      1.48668        2.78932       22.47394          1              O   0.000
O30     -0.74051        3.92026       21.46675          1              O   0.000
O31      4.94485        1.57315       15.57392          1              O   0.000
O32      7.81311        2.84823       21.43078          1              O   0.000
O33      3.23348        4.13441       21.18117          1              O   0.000
O34      6.03944        2.88114       11.83656          1              O   0.000
O35      7.25889        6.18177       20.59415          1              O   0.000
O36      3.91947        4.62083       12.41267          1              O   0.000
O37     -2.14279        6.85371       14.25685          1              O   0.000
O38      7.39855        4.63682       18.20436          1              O   0.000
O39      3.10054        3.62420       14.93485          1              O   0.000
O40      7.01143        0.13188       21.13146          1              O   0.000
O41     -0.90871        1.70322       19.27662          1              O   0.000
O42      4.49368        0.90359       10.67424          1              O   0.000
O43     -0.28188        8.88026       13.81805          1              O   0.000
O44     -1.15176        9.14365       20.60055          1              O   0.000
O45      3.13526        3.37766       18.66562          1              O   0.000
O46      1.73791        8.87144       18.51961          1              O   0.000
O47      3.94834        0.91411       18.12379          1              O   0.000
O48      0.18359        3.33677       10.39975          1              O   0.000
O49     -2.33377        6.61821       16.96600          1              O   0.000
O50      1.91012        1.01303       12.02293          1              O   0.000
O51      8.88058        2.96558       11.60781          1              O   0.000
O52     -5.01977        8.80057       19.66496          1              O   0.000
O53      1.90392        0.21675       21.86010          1              O   0.000
O54      1.66909        5.66087       10.08001          1              O   0.000
O55      6.71696        6.24342       10.07319          1              O   0.000
Pd1      5.50230        9.53026       30.00000          1              Pd  0.000
Pd2      5.50301        9.50537        6.92421          1              Pd  0.000
Pd3      1.41838        0.77807        4.52614          1              Pd  0.000
Pd4     -0.00006        1.58841        2.24610          1              Pd  0.000
Pd5     -2.75115        9.53026       30.00000          1              Pd  0.000
Pd6     -2.63845        9.48573        6.90176          1              Pd  0.000
Pd7      4.10841        0.78529        4.51356          1              Pd  0.000
Pd8      2.75109        1.58841        2.24610          1              Pd  0.000
Pd9     -0.00000        9.53026       30.00000          1              Pd  0.000
Pd10     0.06444        9.45814        6.81659          1              Pd  0.000
Pd11     6.91904        0.80579        4.49641          1              Pd  0.000
Pd12     5.50224        1.58841        2.24610          1              Pd  0.000
Pd13     2.75115        9.53026       30.00000          1              Pd  0.000
Pd14     2.74302        9.49388        6.79882          1              Pd  0.000
Pd15     9.62044        0.78563        4.52364          1              Pd  0.000
Pd16     8.25339        1.58841        2.24610          1              Pd  0.000
Pd17     9.62902        2.38257       30.00000          1              Pd  0.000
Pd18    -1.38226        2.47732        6.90492          1              Pd  0.000
Pd19    -0.01943        3.18364        4.53299          1              Pd  0.000
Pd20    -1.37563        3.97097        2.24610          1              Pd  0.000
Pd21     1.37557        2.38257       30.00000          1              Pd  0.000
Pd22     1.42002        2.49868        6.96180          1              Pd  0.000
Pd23     2.79516        3.17721        4.56355          1              Pd  0.000
Pd24     1.37552        3.97097        2.24610          1              Pd  0.000
Pd25     4.12672        2.38257       30.00000          1              Pd  0.000
Pd26     4.18178        2.43743        6.84946          1              Pd  0.000
Pd27     5.51466        3.24076        4.57873          1              Pd  0.000
Pd28     4.12667        3.97097        2.24610          1              Pd  0.000
Pd29     6.87787        2.38257       30.00000          1              Pd  0.000
Pd30     6.91278        2.51716        6.97865          1              Pd  0.000
Pd31     8.25287        3.17956        4.56205          1              Pd  0.000
Pd32     6.87782        3.97097        2.24610          1              Pd  0.000
Pd33     8.25345        4.76513       30.00000          1              Pd  0.000
Pd34    -2.73555        4.84263        6.86589          1              Pd  0.000
Pd35    -1.35191        5.55397        4.46393          1              Pd  0.000
Pd36    -2.75121        6.35354        2.24610          1              Pd  0.000
Pd37    -0.00000        4.76513       30.00000          1              Pd  0.000
Pd38    -0.00869        4.84071        6.83871          1              Pd  0.000
Pd39     1.38994        5.57688        4.54461          1              Pd  0.000
Pd40    -0.00006        6.35354        2.24610          1              Pd  0.000
Pd41     2.75115        4.76513       30.00000          1              Pd  0.000
Pd42     2.87687        4.82256        7.04084          1              Pd  0.000
Pd43     4.14203        5.59842        4.59641          1              Pd  0.000
Pd44     2.75109        6.35354        2.24610          1              Pd  0.000
Pd45     5.50230        4.76513       30.00000          1              Pd  0.000
Pd46     5.53266        4.83164        6.99176          1              Pd  0.000
Pd47     6.85645        5.56356        4.56089          1              Pd  0.000
Pd48     5.50224        6.35354        2.24610          1              Pd  0.000
Pd49     6.87787        7.14770       30.00000          1              Pd  0.000
Pd50     6.87524        7.12512        6.71856          1              Pd  0.000
Pd51    -2.72392        7.97890        4.49862          1              Pd  0.000
Pd52    -4.12678        8.73611        2.24610          1              Pd  0.000
Pd53    -1.37558        7.14770       30.00000          1              Pd  0.000
Pd54    -1.31198        7.17401        6.81442          1              Pd  0.000
Pd55     0.01884        7.96271        4.53698          1              Pd  0.000
Pd56    -1.37563        8.73611        2.24610          1              Pd  0.000
Pd57     1.37557        7.14770       30.00000          1              Pd  0.000
Pd58     1.40247        7.15305        6.85300          1              Pd  0.000
Pd59     2.77115        7.97526        4.55756          1              Pd  0.000
Pd60     1.37552        8.73611        2.24610          1              Pd  0.000
Pd61     4.12672        7.14770       30.00000          1              Pd  0.000
Pd62     4.14318        7.21922        7.14170          1              Pd  0.000
Pd63     5.48533        7.96811        4.52459          1              Pd  0.000
Pd64     4.12667        8.73611        2.24610          1              Pd  0.000
end
end

!DATE Mon Jan 01 12:00:00 2000
PBC   11.00460  11.00460  30.00000  90.00000  90.00000 120.00001 (P1)
C1       2.80030        5.78783        9.54330          1              C   0.000
C2       3.63646        4.64057        9.12199          1              C   0.000
C3       3.34417        7.13420        9.26348          1              C   0.000
C4       4.74206        7.30810        9.26270          1              C   0.000
C5       5.08676        4.81183        9.07725          1              C   0.000
C6       5.62980        6.13685        9.49828          1              C   0.000
H1       2.75375        6.48473        5.67150          1              H   0.000
H2       1.09678        4.15540        5.59924          1              H   0.000
H3       0.01327        1.54904        5.28690          1              H   0.000
H4       5.51023        1.60587        5.25263          1              H   0.000
H5      -2.69660        6.34763        5.44661          1              H   0.000
H6       1.32111        4.14824        7.78240          1              H   0.000
H7       4.14913        4.50813       17.98734          1              H   0.000
H8       0.45687        3.43180       16.92053          1              H   0.000
H9      -0.17551        3.49327       14.66740          1              H   0.000
H10      4.11838        6.55328       18.58741          1              H   0.000
H11      3.10625        7.84486       18.72324          1              H   0.000
H12      2.46396        5.23403       15.82609          1              H   0.000
H13     -1.54190        7.29762       10.36870          1              H   0.000
H14     -2.87378        7.77857       10.93718          1              H   0.000
H15      1.41771        3.25997       14.93076          1              H   0.000
H16      0.33149        4.62445       17.95317          1              H   0.000
H17      4.91230        5.35078       16.80924          1              H   0.000
H18      1.49937        6.17462       16.70813          1              H   0.000
H19      2.19272        7.29786       14.84905          1              H   0.000
H20      6.14686        4.65998       14.92442          1              H   0.000
H21      5.27824        5.89335       14.49152          1              H   0.000
H22      4.47217        9.33330       11.63474          1              H   0.000
H23      9.65390        1.30421       11.24573          1              H   0.000
H24      6.72281        2.90084       13.46351          1              H   0.000
H25      7.92298        3.52858       14.29913          1              H   0.000
H26      8.16983        1.60537       16.97551          1              H   0.000
H27      8.72656        1.76592       18.44908          1              H   0.000
H28     -1.75451        5.19270       13.87715          1              H   0.000
H29     -1.68009        3.89043       12.90857          1              H   0.000
H30      2.55384        8.85005       14.66204          1              H   0.000
H31      0.10509        6.49511       18.91896          1              H   0.000
H32     -0.76397        6.54844       17.56294          1              H   0.000
H33     -0.60963        7.43766       20.66044          1              H   0.000
H34      0.75186        6.71836       21.04398          1              H   0.000
H35      3.30396        6.92240       22.24336          1              H   0.000
H36      9.57347        0.62535       15.43608          1              H   0.000
H37      8.33623        1.50625       14.84253          1              H   0.000
H38     -3.21637        8.05066       17.22682          1              H   0.000
H39      5.24636        7.66944       12.91939          1              H   0.000
H40      3.63398        7.60364       13.20253          1              H   0.000
H41      4.93500        4.30095       21.82731          1              H   0.000
H42      6.23854        5.20585       21.64083          1              H   0.000
H43      5.16167        8.24194       19.49523          1              H   0.000
H44      0.79255        0.02290       16.23423          1              H   0.000
H45      0.44899        1.31848       15.32726          1              H   0.000
H46      0.60756        3.11899       22.11184          1              H   0.000
H47      1.57142        1.81682       22.26193          1              H   0.000
H48     -0.78315        4.86961       21.20022          1              H   0.000
H49     -1.65916        3.51909       21.36304          1              H   0.000
H50      5.76830        2.04778       15.37766          1              H   0.000
H51      4.95603        0.78907       14.91842          1              H   0.000
H52      7.58084        1.89203       21.37758          1              H   0.000
H53      7.02444        3.34675       21.80871          1              H   0.000
H54      2.55147        3.55692       21.74031          1              H   0.000
H55      2.89190        5.04877       21.26163          1              H   0.000
H56     -4.18914        9.39196       21.16797          1              H   0.000
H57      5.35410        3.55124       11.93370          1              H   0.000
H58      5.56816        2.05737       11.50886          1              H   0.000
H59      6.93120        7.05438       20.29754          1              H   0.000
H60      7.39468        5.62738       19.79326          1              H   0.000
H61      3.13318        4.56969       11.94203          1              H   0.000
H62      4.16234        5.65783       12.45690          1              H   0.000
H63      3.18183        7.06653       20.65638          1              H   0.000
H64     -1.43321        7.48824       14.11941          1              H   0.000
H65     -2.97974        7.28431       13.93554          1              H   0.000
H66      1.92626        8.90637       21.60928          1              H   0.000
H67      7.57014        3.65638       18.15038          1              H   0.000
H68      3.67820        2.87243       15.16745          1              H   0.000
H69      3.45189        3.96001       14.04435          1              H   0.000
H70      6.40471        4.75284       18.09103          1              H   0.000
H71     -0.36422        0.88443       19.44613          1              H   0.000
H72     -0.32030        2.41222       18.95983          1              H   0.000
H73      4.73065        1.08547        9.71797          1              H   0.000
H74     -1.32635        9.49800       10.70073          1              H   0.000
H75      0.65703        8.51007       13.87186          1              H   0.000
H76     -0.49276        8.96981       12.87058          1              H   0.000
H77      4.27795        0.02732       19.69833          1              H   0.000
H78     -0.28392        9.49135       20.95548          1              H   0.000
H79      2.17905        3.47881       18.38852          1              H   0.000
H80      3.15774        3.63997       19.66638          1              H   0.000
H81      1.00872        8.36248       18.10440          1              H   0.000
H82      4.46890        1.07478       17.28685          1              H   0.000
H83      3.64044        1.84753       18.38724          1              H   0.000
H84      0.61780        2.67812       10.21062          1              H   0.000
H85      0.74830        4.25353       10.24630          1              H   0.000
H86     -2.82456        5.79500       17.33408          1              H   0.000
H87      0.96416        0.93332       11.42592          1              H   0.000
H88     -2.34231        6.56829       15.97817          1              H   0.000
H89      2.56242        1.11690       11.24005          1              H   0.000
H90     -1.50873        3.34639       10.76971          1              H   0.000
H91      1.61305        9.40025       20.18065          1              H   0.000
H92      7.94893        3.08083       11.23127          1              H   0.000
H93     -3.93166        9.13779       12.84678          1              H   0.000
H94     -4.63000        8.93487       14.22992          1              H   0.000
H95     -4.51117        8.82273       18.81717          1              H   0.000
H96      2.62876        0.02465       17.63213          1              H   0.000
H97      2.81546        0.03650       21.53390          1              H   0.000
H98      7.31167        0.27435       18.14897          1              H   0.000
H99      3.28040        3.65698        9.44867          1              H   0.000
H100     5.67786        3.95785        9.43152          1              H   0.000
H101     2.69485        7.97981        9.50459          1              H   0.000
H102     5.15639        8.29113        9.49627          1              H   0.000
O1       8.25091        1.50642        8.04886          1              O   0.000
O2       5.50866        1.48399        8.06953          1              O   0.000
O3       2.82916        1.57938        8.08393          1              O   0.000
O4      -0.02605        1.54992        8.06308          1              O   0.000
O5      -4.05627        8.57810        8.01003          1              O   0.000
O6      -1.50980        5.13557        8.56925          1              O   0.000
O7      -1.44144        6.49519        8.73049          1              O   0.000
O8       4.79750        5.25562       17.79120          1              O   0.000
O9       0.55867        3.66059       17.88618          1              O   0.000
O10      2.18798        6.16180       15.99718          1              O   0.000
O11      3.81264        7.30901       19.18232          1              O   0.000
O12     -1.91039        7.94266       11.01292          1              O   0.000
O13      0.49471        3.00494       15.21960          1              O   0.000
O14      2.24656        8.03751       14.15593          1              O   0.000
O15      5.77904        5.52225       15.24001          1              O   0.000
O16      7.04347        3.04730       14.39712          1              O   0.000
O17      7.87740        1.85000       17.88797          1              O   0.000
O18     -1.58858        4.20320       13.85090          1              O   0.000
O19     10.25859        0.53840       11.05529          1              O   0.000
O20      0.17840        6.46835       17.91189          1              O   0.000
O21     -0.10484        6.57830       20.58219          1              O   0.000
O22      2.65470        6.94840       21.51746          1              O   0.000
O23      8.57362        0.73581       15.40377          1              O   0.000
O24     -3.64309        8.94635       17.39038          1              O   0.000
O25     -4.29273        8.41272       13.43117          1              O   0.000
O26      4.37516        7.27416       12.60861          1              O   0.000
O27      5.83256        4.48816       22.20291          1              O   0.000
O28      0.24380        0.34339       15.44989          1              O   0.000
O29      1.48053        2.79574       22.47583          1              O   0.000
O30     -0.73642        3.90972       21.41103          1              O   0.000
O31      4.92045        1.56777       15.53469          1              O   0.000
O32      7.81079        2.84916       21.42987          1              O   0.000
O33      3.22886        4.12715       21.18498          1              O   0.000
O34      6.06218        2.86748       11.80551          1              O   0.000
O35      7.26074        6.18155       20.60119          1              O   0.000
O36      3.98370        4.65748       12.41227          1              O   0.000
O37     -2.15742        6.81807       14.25565          1              O   0.000
O38      7.39079        4.63229       18.20922          1              O   0.000
O39      3.08736        3.62877       14.90241          1              O   0.000
O40      7.01222        0.13015       21.13879          1              O   0.000
O41     -0.91500        1.68835       19.27077          1              O   0.000
O42      4.44816        0.93243       10.65009          1              O   0.000
O43     -0.29938        8.84013       13.81839          1              O   0.000
O44     -1.14945        9.15333       20.60157          1              O   0.000
O45      3.13332        3.37571       18.67816          1              O   0.000
O46      1.73695        8.87115       18.52236          1              O   0.000
O47      3.94617        0.91994       18.11272          1              O   0.000
O48      0.11756        3.50430       10.09047          1              O   0.000
O49     -2.34014        6.60617       16.97467          1              O   0.000
O50      1.82587        1.10404       11.89121          1              O   0.000
O51      8.89771        2.95628       11.46222          1              O   0.000
O52     -5.02588        8.79302       19.67928          1              O   0.000
O53      1.90381        0.21753       21.87411          1              O   0.000
O54      1.75191        5.65917       10.21426          1              O   0.000
O55      6.71319        6.25061       10.08809          1              O   0.000
Pd1      5.50230        9.53026       30.00000          1              Pd  0.000
Pd2      5.49194        9.46803        6.86542          1              Pd  0.000
Pd3      1.41537        0.77908        4.52022          1              Pd  0.000
Pd4     -0.00006        1.58841        2.24610          1              Pd  0.000
Pd5     -2.75115        9.53026       30.00000          1              Pd  0.000
Pd6     -2.65125        9.47051        6.89452          1              Pd  0.000
Pd7      4.09904        0.78942        4.51249          1              Pd  0.000
Pd8      2.75109        1.58841        2.24610          1              Pd  0.000
Pd9     -0.00000        9.53026       30.00000          1              Pd  0.000
Pd10     0.05127        9.44619        6.81471          1              Pd  0.000
Pd11     6.91150        0.80367        4.49505          1              Pd  0.000
Pd12     5.50224        1.58841        2.24610          1              Pd  0.000
Pd13     2.75115        9.53026       30.00000          1              Pd  0.000
Pd14     2.72834        9.48101        6.79377          1              Pd  0.000
Pd15     9.61407        0.78354        4.52146          1              Pd  0.000
Pd16     8.25339        1.58841        2.24610          1              Pd  0.000
Pd17     9.62902        2.38257       30.00000          1              Pd  0.000
Pd18    -1.39574        2.46140        6.93422          1              Pd  0.000
Pd19    -0.01841        3.17760        4.53821          1              Pd  0.000
Pd20    -1.37563        3.97097        2.24610          1              Pd  0.000
Pd21     1.37557        2.38257       30.00000          1              Pd  0.000
Pd22     1.39996        2.46689        6.99138          1              Pd  0.000
Pd23     2.76687        3.18379        4.57646          1              Pd  0.000
Pd24     1.37552        3.97097        2.24610          1              Pd  0.000
Pd25     4.12672        2.38257       30.00000          1              Pd  0.000
Pd26     4.15616        2.42516        6.84899          1              Pd  0.000
Pd27     5.49754        3.23303        4.58050          1              Pd  0.000
Pd28     4.12667        3.97097        2.24610          1              Pd  0.000
Pd29     6.87787        2.38257       30.00000          1              Pd  0.000
Pd30     6.89830        2.50207        6.98079          1              Pd  0.000
Pd31     8.24498        3.17416        4.56552          1              Pd  0.000
Pd32     6.87782        3.97097        2.24610          1              Pd  0.000
Pd33     8.25345        4.76513       30.00000          1              Pd  0.000
Pd34    -2.74538        4.82155        6.85695          1              Pd  0.000
Pd35    -1.35192        5.54783        4.46925          1              Pd  0.000
Pd36    -2.75121        6.35354        2.24610          1              Pd  0.000
Pd37    -0.00000        4.76513       30.00000          1              Pd  0.000
Pd38    -0.02000        4.81074        6.89198          1              Pd  0.000
Pd39     1.39123        5.57425        4.53320          1              Pd  0.000
Pd40    -0.00006        6.35354        2.24610          1              Pd  0.000
Pd41     2.75115        4.76513       30.00000          1              Pd  0.000
Pd42     2.84574        4.80026        7.07613          1              Pd  0.000
Pd43     4.12986        5.58906        4.60535          1              Pd  0.000
Pd44     2.75109        6.35354        2.24610          1              Pd  0.000
Pd45     5.50230        4.76513       30.00000          1              Pd  0.000
Pd46     5.51538        4.81262        6.98452          1              Pd  0.000
Pd47     6.84925        5.55152        4.54968          1              Pd  0.000
Pd48     5.50224        6.35354        2.24610          1              Pd  0.000
Pd49     6.87787        7.14770       30.00000          1              Pd  0.000
Pd50     6.86225        7.09898        6.70344          1              Pd  0.000
Pd51    -2.72971        7.97619        4.49441          1              Pd  0.000
Pd52    -4.12678        8.73611        2.24610          1              Pd  0.000
Pd53    -1.37558        7.14770       30.00000          1              Pd  0.000
Pd54    -1.32466        7.16217        6.80359          1              Pd  0.000
Pd55     0.01254        7.96181        4.53596          1              Pd  0.000
Pd56    -1.37563        8.73611        2.24610          1              Pd  0.000
Pd57     1.37557        7.14770       30.00000          1              Pd  0.000
Pd58     1.38550        7.13758        6.84692          1              Pd  0.000
Pd59     2.76659        7.97195        4.55596          1              Pd  0.000
Pd60     1.37552        8.73611        2.24610          1              Pd  0.000
Pd61     4.12672        7.14770       30.00000          1              Pd  0.000
Pd62     4.12226        7.19368        7.13324          1              Pd  0.000
Pd63     5.48107        7.95728        4.50962          1              Pd  0.000
Pd64     4.12667        8.73611        2.24610          1              Pd  0.000
end
end

!DATE Mon Jan 01 12:00:00 2000
PBC   11.00460  11.00460  30.00000  90.00000  90.00000 120.00001 (P1)
C1       2.79805        5.79865        9.51752          1              C   0.000
C2       3.61578        4.64492        9.09263          1              C   0.000
C3       3.34664        7.13879        9.23843          1              C   0.000
C4       4.74636        7.30328        9.23847          1              C   0.000
C5       5.07155        4.80640        9.05741          1              C   0.000
C6       5.62141        6.12567        9.48716          1              C   0.000
H1       2.75182        6.46836        5.66401          1              H   0.000
H2       1.16030        4.16659        5.76459          1              H   0.000
H3       0.01385        1.55244        5.27685          1              H   0.000
H4       5.51317        1.60374        5.25886          1              H   0.000
H5      -2.69080        6.34281        5.44387          1              H   0.000
H6       0.69327        3.77439        8.20391          1              H   0.000
H7       4.14733        4.50615       17.99197          1              H   0.000
H8       0.45054        3.43789       16.92361          1              H   0.000
H9      -0.17050        3.49690       14.65087          1              H   0.000
H10      4.11690        6.55336       18.58980          1              H   0.000
H11      3.10579        7.84537       18.72482          1              H   0.000
H12      2.45919        5.23491       15.83007          1              H   0.000
H13     -1.56285        7.32392       10.34321          1              H   0.000
H14     -2.87830        7.78381       10.96153          1              H   0.000
H15      1.41713        3.26365       14.92616          1              H   0.000
H16      0.33099        4.62889       17.95703          1              H   0.000
H17      4.90639        5.35061       16.81157          1              H   0.000
H18      1.49704        6.17884       16.71197          1              H   0.000
H19      2.19111        7.29530       14.84987          1              H   0.000
H20      6.14771        4.66970       14.92633          1              H   0.000
H21      5.26679        5.89088       14.48557          1              H   0.000
H22      4.44677        9.38164       11.61454          1              H   0.000
H23      9.67275        1.34378       11.16032          1              H   0.000
H24      6.72469        2.88449       13.47593          1              H   0.000
H25      7.93279        3.53235       14.27854          1              H   0.000
H26      8.16144        1.60462       16.97579          1              H   0.000
H27      8.72004        1.76203       18.44633          1              H   0.000
H28     -1.76007        5.21053       13.85042          1              H   0.000
H29     -1.65949        3.94187       12.85024          1              H   0.000
H30      2.55294        8.84731       14.66134          1              H   0.000
H31      0.10754        6.49828       18.92165          1              H   0.000
H32     -0.76251        6.54923       17.56527          1              H   0.000
H33     -0.60698        7.44224       20.65821          1              H   0.000
H34      0.75328        6.71967       21.04209          1              H   0.000
H35      3.29969        6.91588       22.24759          1              H   0.000
H36      9.57241        0.62466       15.43917          1              H   0.000
H37      8.33288        1.50972       14.85334          1              H   0.000
H38     -3.21709        8.05256       17.22684          1              H   0.000
H39      5.24311        7.68613       12.90800          1              H   0.000
H40      3.63564        7.60227       13.20355          1              H   0.000
H41      4.93090        4.30120       21.82824          1              H   0.000
H42      6.23319        5.20675       21.64521          1              H   0.000
H43      5.16240        8.23905       19.49775          1              H   0.000
H44      0.79674        0.02194       16.23450          1              H   0.000
H45      0.44807        1.32168       15.33307          1              H   0.000
H46      0.60716        3.12058       22.10862          1              H   0.000
H47      1.57170        1.82023       22.26497          1              H   0.000
H48     -0.78544        4.86791       21.19722          1              H   0.000
H49     -1.66058        3.51940       21.36041          1              H   0.000
H50      5.76805        2.04319       15.38960          1              H   0.000
H51      4.95669        0.78926       14.91460          1              H   0.000
H52      7.57905        1.89370       21.38078          1              H   0.000
H53      7.02212        3.34814       21.80709          1              H   0.000
H54      2.54233        3.55311       21.73703          1              H   0.000
H55      2.88739        5.04606       21.25762          1              H   0.000
H56     -4.18960        9.38825       21.18138          1              H   0.000
H57      5.39911        3.54494       11.92383          1              H   0.000
H58      5.58126        2.04285       11.50010          1              H   0.000
H59     -4.07212        7.05594       20.29978          1              H   0.000
H60      7.39533        5.62881       19.79596          1              H   0.000
H61      3.17804        4.55582       11.92013          1              H   0.000
H62      4.18794        5.65256       12.44902          1              H   0.000
H63      3.18175        7.06639       20.66127          1              H   0.000
H64     -1.43287        7.49070       14.11960          1              H   0.000
H65     -2.97714        7.29621       13.92290          1              H   0.000
H66      1.92502        8.90500       21.61314          1              H   0.000
H67      7.56977        3.65599       18.15110          1              H   0.000
H68      3.67680        2.87293       15.16138          1              H   0.000
H69      3.45626        3.95948       14.03728          1              H   0.000
H70      6.40447        4.75272       18.09233          1              H   0.000
H71     -0.36682        0.87319       19.43960          1              H   0.000
H72     -0.32547        2.40577       18.96503          1              H   0.000
H73      4.73454        1.08600        9.71478          1              H   0.000
H74     -1.32048        9.50800       10.70991          1              H   0.000
H75      0.65876        8.50467       13.87323          1              H   0.000
H76     -0.49150        8.95411       12.86762          1              H   0.000
H77      4.27536        0.03034       19.70315          1              H   0.000
H78     -0.28358        9.49223       20.95801          1              H   0.000
H79      2.17929        3.48029       18.39101          1              H   0.000
H80      3.15626        3.64245       19.67178          1              H   0.000
H81      1.00623        8.36156       18.10785          1              H   0.000
H82      4.46294        1.07631       17.29289          1              H   0.000
H83      3.63454        1.85237       18.39187          1              H   0.000
H84      0.79585        2.73338       10.15845          1              H   0.000
H85      0.91258        4.33172       10.16048          1              H   0.000
H86     -2.82639        5.79299       17.33976          1              H   0.000
H87      0.95107        0.94836       11.35136          1              H   0.000
H88     -2.34990        6.56434       15.98153          1              H   0.000
H89      2.55341        1.14184       11.17872          1              H   0.000
H90     -1.75097        3.46504       10.55791          1              H   0.000
H91      1.61466        9.39898       20.18411          1              H   0.000
H92      7.88166        3.04857       11.26923          1              H   0.000
H93     -3.93800        9.19867       12.83327          1              H   0.000
H94     -4.62585        8.97157       14.21779          1              H   0.000
H95     -4.51255        8.82149       18.82000          1              H   0.000
H96      2.62630        0.02750       17.63317          1              H   0.000
H97      2.81344        0.03246       21.54689          1              H   0.000
H98      7.30684        0.27468       18.15080          1              H   0.000
H99      3.25869        3.66296        9.42300          1              H   0.000
H100     5.65258        3.94770        9.41619          1              H   0.000
H101     2.70194        7.98632        9.48462          1              H   0.000
H102     5.16530        8.28418        9.47127          1              H   0.000
O1       8.24743        1.49761        8.04866          1              O   0.000
O2       5.50554        1.46882        8.07323          1              O   0.000
O3       2.83214        1.56945        8.09929          1              O   0.000
O4      -0.04417        1.49114        8.04436          1              O   0.000
O5      -4.05974        8.56747        7.99591          1              O   0.000
O6      -1.57702        5.14123        8.60340          1              O   0.000
O7      -1.48428        6.50750        8.74389          1              O   0.000
O8       4.79647        5.25325       17.79290          1              O   0.000
O9       0.55668        3.66483       17.88753          1              O   0.000
O10      2.18257        6.16271       15.99733          1              O   0.000
O11      3.81209        7.30937       19.18367          1              O   0.000
O12     -1.91419        7.95082       11.01707          1              O   0.000
O13      0.49190        3.01010       15.21024          1              O   0.000
O14      2.24532        8.03448       14.15562          1              O   0.000
O15      5.77785        5.53289       15.23376          1              O   0.000
O16      7.06207        3.04197       14.40076          1              O   0.000
O17      7.86882        1.85086       17.88707          1              O   0.000
O18     -1.58867        4.22132       13.80035          1              O   0.000
O19     10.25768        0.55609       11.01099          1              O   0.000
O20      0.17972        6.47027       17.91301          1              O   0.000
O21     -0.10197        6.58310       20.57648          1              O   0.000
O22      2.65249        6.94802       21.52003          1              O   0.000
O23      8.57278        0.73127       15.40293          1              O   0.000
O24     -3.64395        8.94853       17.38632          1              O   0.000
O25     -4.28531        8.46537       13.40805          1              O   0.000
O26      4.37809        7.27323       12.61120          1              O   0.000
O27      5.82640        4.49002       22.20671          1              O   0.000
O28      0.24714        0.34565       15.45034          1              O   0.000
O29      1.48054        2.79974       22.47367          1              O   0.000
O30     -0.73584        3.90611       21.39519          1              O   0.000
O31      4.91557        1.56829       15.52994          1              O   0.000
O32      7.80743        2.85109       21.42630          1              O   0.000
O33      3.22230        4.12408       21.17933          1              O   0.000
O34      6.09081        2.84141       11.80867          1              O   0.000
O35      7.26134        6.18285       20.60317          1              O   0.000
O36      4.01990        4.65036       12.40391          1              O   0.000
O37     -2.16220        6.82361       14.24737          1              O   0.000
O38      7.39095        4.63229       18.20615          1              O   0.000
O39      3.08686        3.62894       14.89323          1              O   0.000
O40      7.01178        0.12855       21.14154          1              O   0.000
O41     -0.92005        1.67101       19.24610          1              O   0.000
O42      4.45753        0.94069       10.65118          1              O   0.000
O43     -0.29791        8.83529       13.81690          1              O   0.000
O44     -1.14908        9.15362       20.60445          1              O   0.000
O45      3.13313        3.37736       18.68070          1              O   0.000
O46      1.73660        8.87037       18.52172          1              O   0.000
O47      3.93821        0.92320       18.11686          1              O   0.000
O48      0.34760        3.55096        9.85859          1              O   0.000
O49     -2.34230        6.60392       16.97637          1              O   0.000
O50      1.79596        1.22052       11.80166          1              O   0.000
O51      8.86998        3.01303       11.33843          1              O   0.000
O52     -5.02506        8.78985       19.68217          1              O   0.000
O53      1.90252        0.21163       21.88832          1              O   0.000
O54      1.75592        5.69102       10.21267          1              O   0.000
O55      6.69551        6.23182       10.09610          1              O   0.000
Pd1      5.50230        9.53026       30.00000          1              Pd  0.000
Pd2      5.49428        9.44116        6.82584          1              Pd  0.000
Pd3      1.42007        0.78519        4.51997          1              Pd  0.000
Pd4     -0.00006        1.58841        2.24610          1              Pd  0.000
Pd5     -2.75115        9.53026       30.00000          1              Pd  0.000
Pd6     -2.65646        9.47229        6.88585          1              Pd  0.000
Pd7      4.10368        0.78577        4.51191          1              Pd  0.000
Pd8      2.75109        1.58841        2.24610          1              Pd  0.000
Pd9     -0.00000        9.53026       30.00000          1              Pd  0.000
Pd10     0.05028        9.43402        6.81418          1              Pd  0.000
Pd11     6.91282        0.80042        4.49422          1              Pd  0.000
Pd12     5.50224        1.58841        2.24610          1              Pd  0.000
Pd13     2.75115        9.53026       30.00000          1              Pd  0.000
Pd14     2.72483        9.47289        6.78702          1              Pd  0.000
Pd15     9.61731        0.78195        4.51369          1              Pd  0.000
Pd16     8.25339        1.58841        2.24610          1              Pd  0.000
Pd17     9.62902        2.38257       30.00000          1              Pd  0.000
Pd18    -1.40257        2.44190        6.92028          1              Pd  0.000
Pd19    -0.00322        3.19042        4.57175          1              Pd  0.000
Pd20    -1.37563        3.97097        2.24610          1              Pd  0.000
Pd21     1.37557        2.38257       30.00000          1              Pd  0.000
Pd22     1.39170        2.49677        7.06003          1              Pd  0.000
Pd23     2.77080        3.17979        4.57848          1              Pd  0.000
Pd24     1.37552        3.97097        2.24610          1              Pd  0.000
Pd25     4.12672        2.38257       30.00000          1              Pd  0.000
Pd26     4.15150        2.41681        6.85369          1              Pd  0.000
Pd27     5.50126        3.22759        4.58066          1              Pd  0.000
Pd28     4.12667        3.97097        2.24610          1              Pd  0.000
Pd29     6.87787        2.38257       30.00000          1              Pd  0.000
Pd30     6.89202        2.49519        6.98659          1              Pd  0.000
Pd31     8.25215        3.17264        4.56305          1              Pd  0.000
Pd32     6.87782        3.97097        2.24610          1              Pd  0.000
Pd33     8.25345        4.76513       30.00000          1              Pd  0.000
Pd34    -2.75255        4.80763        6.85197          1              Pd  0.000
Pd35    -1.34166        5.54434        4.47884          1              Pd  0.000
Pd36    -2.75121        6.35354        2.24610          1              Pd  0.000
Pd37    -0.00000        4.76513       30.00000          1              Pd  0.000
Pd38    -0.01275        4.79002        6.97629          1              Pd  0.000
Pd39     1.38920        5.55754        4.55574          1              Pd  0.000
Pd40    -0.00006        6.35354        2.24610          1              Pd  0.000
Pd41     2.75115        4.76513       30.00000          1              Pd  0.000
Pd42     2.83464        4.78497        7.04903          1              Pd  0.000
Pd43     4.13373        5.58565        4.59021          1              Pd  0.000
Pd44     2.75109        6.35354        2.24610          1              Pd  0.000
Pd45     5.50230        4.76513       30.00000          1              Pd  0.000
Pd46     5.50667        4.80433        6.97287          1              Pd  0.000
Pd47     6.85488        5.54720        4.54206          1              Pd  0.000
Pd48     5.50224        6.35354        2.24610          1              Pd  0.000
Pd49     6.87787        7.14770       30.00000          1              Pd  0.000
Pd50     6.86599        7.08450        6.69407          1              Pd  0.000
Pd51    -2.72627        7.97521        4.49411          1              Pd  0.000
Pd52    -4.12678        8.73611        2.24610          1              Pd  0.000
Pd53    -1.37558        7.14770       30.00000          1              Pd  0.000
Pd54    -1.32526        7.14919        6.81103          1              Pd  0.000
Pd55     0.01660        7.95297        4.54027          1              Pd  0.000
Pd56    -1.37563        8.73611        2.24610          1              Pd  0.000
Pd57     1.37557        7.14770       30.00000          1              Pd  0.000
Pd58     1.37950        7.11982        6.86203          1              Pd  0.000
Pd59     2.76541        7.96495        4.55922          1              Pd  0.000
Pd60     1.37552        8.73611        2.24610          1              Pd  0.000
Pd61     4.12672        7.14770       30.00000          1              Pd  0.000
Pd62     4.11694        7.18072        7.11566          1              Pd  0.000
Pd63     5.48492        7.95220        4.49783          1              Pd  0.000
Pd64     4.12667        8.73611        2.24610          1              Pd  0.000
end
end

!DATE Mon Jan 01 12:00:00 2000
PBC   11.00460  11.00460  30.00000  90.00000  90.00000 120.00001 (P1)
C1       2.79023        5.75322        9.46826          1              C   0.000
C2       3.61908        4.62028        9.12527          1              C   0.000
C3       3.32652        7.09530        9.26809          1              C   0.000
C4       4.72778        7.28135        9.23739          1              C   0.000
C5       5.07432        4.79655        9.05602          1              C   0.000
C6       5.61761        6.11624        9.48552          1              C   0.000
H1       2.74795        6.46427        5.66153          1              H   0.000
H2       1.18787        4.14912        5.76046          1              H   0.000
H3       0.01391        1.55236        5.26747          1              H   0.000
H4       5.51176        1.60294        5.26196          1              H   0.000
H5      -2.69452        6.34534        5.44693          1              H   0.000
H6       0.50029        3.56090        8.80174          1              H   0.000
H7       4.14653        4.50462       17.99413          1              H   0.000
H8       0.44967        3.43832       16.92569          1              H   0.000
H9      -0.16965        3.49692       14.65107          1              H   0.000
H10      4.11664        6.55337       18.59007          1              H   0.000
H11      3.10578        7.84549       18.72474          1              H   0.000
H12      2.45919        5.23536       15.83368          1              H   0.000
H13     -1.56726        7.32348       10.33011          1              H   0.000
H14     -2.87943        7.77857       10.95560          1              H   0.000
H15      1.41760        3.26349       14.92726          1              H   0.000
H16      0.33170        4.63020       17.95806          1              H   0.000
H17      4.90490        5.34921       16.81243          1              H   0.000
H18      1.49640        6.18119       16.71342          1              H   0.000
H19      2.19068        7.29435       14.85144          1              H   0.000
H20      6.14821        4.66996       14.92694          1              H   0.000
H21      5.26633        5.88954       14.48443          1              H   0.000
H22      4.44729        9.38090       11.61235          1              H   0.000
H23      9.66915        1.34203       11.15587          1              H   0.000
H24      6.72497        2.88270       13.47756          1              H   0.000
H25      7.93259        3.53240       14.27960          1              H   0.000
H26      8.16192        1.60528       16.97710          1              H   0.000
H27      8.72063        1.76173       18.44737          1              H   0.000
H28     -1.76144        5.21277       13.85164          1              H   0.000
H29     -1.65999        3.94844       12.84785          1              H   0.000
H30      2.55320        8.84691       14.66044          1              H   0.000
H31      0.10985        6.49921       18.92282          1              H   0.000
H32     -0.76111        6.54915       17.56657          1              H   0.000
H33     -0.60567        7.44385       20.65678          1              H   0.000
H34      0.75386        6.71945       21.04105          1              H   0.000
H35      3.29928        6.91427       22.24889          1              H   0.000
H36      9.57328        0.62342       15.43902          1              H   0.000
H37      8.33385        1.50990       14.85461          1              H   0.000
H38     -3.21672        8.05330       17.22650          1              H   0.000
H39      5.24175        7.68523       12.90646          1              H   0.000
H40      3.63518        7.60304       13.20802          1              H   0.000
H41      4.93119        4.30052       21.82846          1              H   0.000
H42      6.23233        5.20639       21.64697          1              H   0.000
H43      5.16222        8.23879       19.49712          1              H   0.000
H44      0.79942        0.01981       16.23464          1              H   0.000
H45      0.44882        1.31965       15.33313          1              H   0.000
H46      0.60904        3.12183       22.10971          1              H   0.000
H47      1.57375        1.82229       22.26468          1              H   0.000
H48     -0.78600        4.86663       21.19889          1              H   0.000
H49     -1.65970        3.51898       21.36273          1              H   0.000
H50      5.76806        2.04281       15.39105          1              H   0.000
H51      4.95652        0.78961       14.91415          1              H   0.000
H52      7.57989        1.89413       21.38278          1              H   0.000
H53      7.02237        3.34823       21.80571          1              H   0.000
H54      2.53902        3.55028       21.73583          1              H   0.000
H55      2.88777        5.04396       21.25618          1              H   0.000
H56     -4.18915        9.38798       21.18324          1              H   0.000
H57      5.40827        3.54483       11.92192          1              H   0.000
H58      5.58247        2.04117       11.49759          1              H   0.000
H59     -4.07140        7.05677       20.30005          1              H   0.000
H60      7.39634        5.62981       19.79678          1              H   0.000
H61      3.18867        4.54487       11.93049          1              H   0.000
H62      4.19113        5.65781       12.44832          1              H   0.000
H63      3.18230        7.06638       20.66329          1              H   0.000
H64     -1.43287        7.49024       14.11916          1              H   0.000
H65     -2.97677        7.29370       13.92213          1              H   0.000
H66      1.92522        8.90309       21.61448          1              H   0.000
H67      7.57071        3.65585       18.15151          1              H   0.000
H68      3.67702        2.87146       15.16393          1              H   0.000
H69      3.46138        3.96076       14.04265          1              H   0.000
H70      6.40508        4.75246       18.09269          1              H   0.000
H71     -0.36790        0.87180       19.43962          1              H   0.000
H72     -0.32678        2.40602       18.97039          1              H   0.000
H73      4.73657        1.08668        9.71144          1              H   0.000
H74     -1.32018        9.50726       10.70545          1              H   0.000
H75      0.65866        8.50442       13.87369          1              H   0.000
H76     -0.49062        8.95445       12.86656          1              H   0.000
H77      4.27583        0.03069       19.70435          1              H   0.000
H78     -0.28280        9.49172       20.95888          1              H   0.000
H79      2.18074        3.48030       18.39236          1              H   0.000
H80      3.15705        3.64334       19.67474          1              H   0.000
H81      1.00529        8.36228       18.10877          1              H   0.000
H82      4.46276        1.07722       17.29487          1              H   0.000
H83      3.63373        1.85392       18.39332          1              H   0.000
H84      0.80496        2.70735       10.12220          1              H   0.000
H85      1.17011        4.66535       10.09563          1              H   0.000
H86     -2.82675        5.79207       17.34271          1              H   0.000
H87      0.95093        0.94182       11.34461          1              H   0.000
H88     -2.35076        6.56254       15.98449          1              H   0.000
H89      2.55406        1.14216       11.17033          1              H   0.000
H90     -1.80091        3.49255       10.53043          1              H   0.000
H91      1.61610        9.39842       20.18598          1              H   0.000
H92      7.87672        3.04145       11.27939          1              H   0.000
H93     -3.93771        9.19986       12.83599          1              H   0.000
H94     -4.62704        8.97466       14.21952          1              H   0.000
H95     -4.51390        8.82205       18.81946          1              H   0.000
H96      2.62637        0.02890       17.63240          1              H   0.000
H97      2.81328        0.03154       21.54871          1              H   0.000
H98      7.30644        0.27528       18.15138          1              H   0.000
H99      3.26956        3.63221        9.43895          1              H   0.000
H100     5.65760        3.93973        9.41365          1              H   0.000
H101     2.67625        7.93956        9.50981          1              H   0.000
H102     5.13340        8.26750        9.47403          1              H   0.000
O1       8.25804        1.50306        8.04772          1              O   0.000
O2       5.50066        1.47361        8.07977          1              O   0.000
O3       2.80130        1.60054        8.07867          1              O   0.000
O4      -0.01511        1.55747        8.03361          1              O   0.000
O5      -4.06312        8.57426        8.00652          1              O   0.000
O6      -1.53588        5.11913        8.59209          1              O   0.000
O7      -1.45541        6.49093        8.74745          1              O   0.000
O8       4.79564        5.25205       17.79315          1              O   0.000
O9       0.55809        3.66633       17.88813          1              O   0.000
O10      2.17857        6.16282       15.99484          1              O   0.000
O11      3.81257        7.30979       19.18293          1              O   0.000
O12     -1.91520        7.94636       11.01106          1              O   0.000
O13      0.49213        3.00738       15.20775          1              O   0.000
O14      2.24551        8.03290       14.15551          1              O   0.000
O15      5.78014        5.53453       15.23195          1              O   0.000
O16      7.06328        3.04073       14.40165          1              O   0.000
O17      7.86864        1.85154       17.88745          1              O   0.000
O18     -1.58789        4.22337       13.79803          1              O   0.000
O19     10.25849        0.55754       11.01134          1              O   0.000
O20      0.18124        6.47022       17.91292          1              O   0.000
O21     -0.09980        6.58544       20.57174          1              O   0.000
O22      2.65252        6.94845       21.52096          1              O   0.000
O23      8.57374        0.72832       15.39951          1              O   0.000
O24     -3.64321        8.95007       17.38189          1              O   0.000
O25     -4.28661        8.46836       13.40788          1              O   0.000
O26      4.37522        7.27476       12.61150          1              O   0.000
O27      5.82557        4.49022       22.20815          1              O   0.000
O28      0.24959        0.34315       15.44904          1              O   0.000
O29      1.48325        2.80157       22.47315          1              O   0.000
O30     -0.73443        3.90454       21.39227          1              O   0.000
O31      4.91393        1.57001       15.52717          1              O   0.000
O32      7.80719        2.85153       21.42386          1              O   0.000
O33      3.22081        4.12163       21.17587          1              O   0.000
O34      6.09534        2.83666       11.80968          1              O   0.000
O35      7.26257        6.18400       20.60330          1              O   0.000
O36      4.03008        4.65312       12.40945          1              O   0.000
O37     -2.16139        6.82192       14.24512          1              O   0.000
O38      7.39193        4.63238       18.20212          1              O   0.000
O39      3.08699        3.62741       14.89465          1              O   0.000
O40      7.01179        0.12665       21.14305          1              O   0.000
O41     -0.92155        1.66774       19.23999          1              O   0.000
O42      4.45388        0.94114       10.64764          1              O   0.000
O43     -0.29814        8.83426       13.81589          1              O   0.000
O44     -1.14790        9.15264       20.60455          1              O   0.000
O45      3.13451        3.37768       18.68156          1              O   0.000
O46      1.73794        8.87001       18.51965          1              O   0.000
O47      3.93633        0.92416       18.11713          1              O   0.000
O48      0.44110        3.56603        9.81317          1              O   0.000
O49     -2.34283        6.60358       16.97844          1              O   0.000
O50      1.78892        1.25795       11.77911          1              O   0.000
O51      8.86867        3.02245       11.32026          1              O   0.000
O52     -5.02579        8.79049       19.68095          1              O   0.000
O53      1.90276        0.21064       21.89000          1              O   0.000
O54      1.66138        5.65474       10.13030          1              O   0.000
O55      6.69232        6.23258       10.09411          1              O   0.000
Pd1      5.50230        9.53026       30.00000          1              Pd  0.000
Pd2      5.49129        9.45432        6.84875          1              Pd  0.000
Pd3      1.41911        0.77586        4.51150          1              Pd  0.000
Pd4     -0.00006        1.58841        2.24610          1              Pd  0.000
Pd5     -2.75115        9.53026       30.00000          1              Pd  0.000
Pd6     -2.65400        9.46989        6.89683          1              Pd  0.000
Pd7      4.10202        0.78570        4.51420          1              Pd  0.000
Pd8      2.75109        1.58841        2.24610          1              Pd  0.000
Pd9     -0.00000        9.53026       30.00000          1              Pd  0.000
Pd10     0.04960        9.43897        6.81677          1              Pd  0.000
Pd11     6.91111        0.80038        4.49510          1              Pd  0.000
Pd12     5.50224        1.58841        2.24610          1              Pd  0.000
Pd13     2.75115        9.53026       30.00000          1              Pd  0.000
Pd14     2.72626        9.47757        6.79032          1              Pd  0.000
Pd15     9.61560        0.78004        4.51500          1              Pd  0.000
Pd16     8.25339        1.58841        2.24610          1              Pd  0.000
Pd17     9.62902        2.38257       30.00000          1              Pd  0.000
Pd18    -1.40551        2.45642        6.90461          1              Pd  0.000
Pd19    -0.00710        3.18660        4.54792          1              Pd  0.000
Pd20    -1.37563        3.97097        2.24610          1              Pd  0.000
Pd21     1.37557        2.38257       30.00000          1              Pd  0.000
Pd22     1.40462        2.48111        6.94267          1              Pd  0.000
Pd23     2.77469        3.18460        4.57314          1              Pd  0.000
Pd24     1.37552        3.97097        2.24610          1              Pd  0.000
Pd25     4.12672        2.38257       30.00000          1              Pd  0.000
Pd26     4.15470        2.42391        6.85494          1              Pd  0.000
Pd27     5.50255        3.22748        4.58169          1              Pd  0.000
Pd28     4.12667        3.97097        2.24610          1              Pd  0.000
Pd29     6.87787        2.38257       30.00000          1              Pd  0.000
Pd30     6.89229        2.49588        6.99201          1              Pd  0.000
Pd31     8.24758        3.17324        4.56010          1              Pd  0.000
Pd32     6.87782        3.97097        2.24610          1              Pd  0.000
Pd33     8.25345        4.76513       30.00000          1              Pd  0.000
Pd34    -2.75609        4.81485        6.85543          1              Pd  0.000
Pd35    -1.35240        5.54854        4.46804          1              Pd  0.000
Pd36    -2.75121        6.35354        2.24610          1              Pd  0.000
Pd37    -0.00000        4.76513       30.00000          1              Pd  0.000
Pd38    -0.02483        4.80617        6.88423          1              Pd  0.000
Pd39     1.38868        5.56146        4.54506          1              Pd  0.000
Pd40    -0.00006        6.35354        2.24610          1              Pd  0.000
Pd41     2.75115        4.76513       30.00000          1              Pd  0.000
Pd42     2.81711        4.79875        7.06500          1              Pd  0.000
Pd43     4.13351        5.58522        4.59562          1              Pd  0.000
Pd44     2.75109        6.35354        2.24610          1              Pd  0.000
Pd45     5.50230        4.76513       30.00000          1              Pd  0.000
Pd46     5.50539        4.80498        6.97314          1              Pd  0.000
Pd47     6.85108        5.54964        4.54585          1              Pd  0.000
Pd48     5.50224        6.35354        2.24610          1              Pd  0.000
Pd49     6.87787        7.14770       30.00000          1              Pd  0.000
Pd50     6.85836        7.09208        6.70116          1              Pd  0.000
Pd51    -2.72724        7.97420        4.49825          1              Pd  0.000
Pd52    -4.12678        8.73611        2.24610          1              Pd  0.000
Pd53    -1.37558        7.14770       30.00000          1              Pd  0.000
Pd54    -1.32846        7.15350        6.81764          1              Pd  0.000
Pd55     0.01405        7.95550        4.53971          1              Pd  0.000
Pd56    -1.37563        8.73611        2.24610          1              Pd  0.000
Pd57     1.37557        7.14770       30.00000          1              Pd  0.000
Pd58     1.37755        7.12879        6.85533          1              Pd  0.000
Pd59     2.76651        7.96616        4.56063          1              Pd  0.000
Pd60     1.37552        8.73611        2.24610          1              Pd  0.000
Pd61     4.12672        7.14770       30.00000          1              Pd  0.000
Pd62     4.11916        7.18803        7.11943          1              Pd  0.000
Pd63     5.48350        7.95202        4.50098          1              Pd  0.000
Pd64     4.12667        8.73611        2.24610          1              Pd  0.000
end
end

!DATE Mon Jan 01 12:00:00 2000
PBC   11.00460  11.00460  30.00000  90.00000  90.00000 120.00001 (P1)
C1       2.78085        5.74739        9.40295          1              C   0.000
C2       3.62123        4.60717        9.12429          1              C   0.000
C3       3.32965        7.08644        9.23691          1              C   0.000
C4       4.72920        7.27211        9.23395          1              C   0.000
C5       5.07386        4.78593        9.06416          1              C   0.000
C6       5.61713        6.10739        9.48503          1              C   0.000
H1       2.74601        6.46325        5.65745          1              H   0.000
H2       1.21278        4.14127        5.73424          1              H   0.000
H3       0.01414        1.55139        5.26599          1              H   0.000
H4       5.51109        1.60657        5.26356          1              H   0.000
H5      -2.69430        6.34838        5.46139          1              H   0.000
H6       0.34417        3.14770        9.13179          1              H   0.000
H7       4.14543        4.50229       17.99714          1              H   0.000
H8       0.44713        3.43887       16.93098          1              H   0.000
H9      -0.16969        3.49379       14.64820          1              H   0.000
H10      4.11593        6.55294       18.59099          1              H   0.000
H11      3.10563        7.84533       18.72605          1              H   0.000
H12      2.45493        5.23685       15.84012          1              H   0.000
H13     -1.56041        7.31583       10.32180          1              H   0.000
H14     -2.89030        7.74624       10.91988          1              H   0.000
H15      1.41728        3.26399       14.92931          1              H   0.000
H16      0.33247        4.63226       17.96130          1              H   0.000
H17      4.90267        5.34622       16.81311          1              H   0.000
H18      1.49095        6.18560       16.71628          1              H   0.000
H19      2.18743        7.29342       14.85367          1              H   0.000
H20      6.15162        4.66988       14.92776          1              H   0.000
H21      5.26082        5.88077       14.48134          1              H   0.000
H22      4.41184        9.36462       11.61245          1              H   0.000
H23      9.67696        1.33095       11.14270          1              H   0.000
H24      6.72492        2.87713       13.48176          1              H   0.000
H25      7.93416        3.53054       14.27873          1              H   0.000
H26      8.16031        1.60631       16.97810          1              H   0.000
H27      8.71875        1.76049       18.44791          1              H   0.000
H28     -1.75950        5.20821       13.84811          1              H   0.000
H29     -1.66289        3.94360       12.84409          1              H   0.000
H30      2.55239        8.84645       14.66091          1              H   0.000
H31      0.11235        6.50092       18.92548          1              H   0.000
H32     -0.75987        6.54921       17.56931          1              H   0.000
H33     -0.60319        7.44678       20.65457          1              H   0.000
H34      0.75502        6.71932       21.03928          1              H   0.000
H35      3.29889        6.90813       22.25185          1              H   0.000
H36      9.57285        0.62244       15.43735          1              H   0.000
H37      8.33435        1.51011       14.85548          1              H   0.000
H38     -3.21666        8.05418       17.22441          1              H   0.000
H39      5.22930        7.68449       12.90416          1              H   0.000
H40      3.62589        7.60175       13.21182          1              H   0.000
H41      4.93107        4.29783       21.82870          1              H   0.000
H42      6.23037        5.20559       21.65011          1              H   0.000
H43      5.16242        8.23719       19.49704          1              H   0.000
H44      0.80744        0.01659       16.23259          1              H   0.000
H45      0.44988        1.31944       15.33331          1              H   0.000
H46      0.61105        3.12226       22.11058          1              H   0.000
H47      1.57626        1.82362       22.26553          1              H   0.000
H48     -0.78666        4.86369       21.19959          1              H   0.000
H49     -1.65833        3.51657       21.36086          1              H   0.000
H50      5.76910        2.04231       15.39398          1              H   0.000
H51      4.95838        0.78942       14.91520          1              H   0.000
H52      7.58067        1.89289       21.38372          1              H   0.000
H53      7.02226        3.34734       21.79964          1              H   0.000
H54      2.53386        3.54440       21.73426          1              H   0.000
H55      2.88748        5.03838       21.25285          1              H   0.000
H56     -4.18824        9.38662       21.18827          1              H   0.000
H57      5.41031        3.54005       11.92473          1              H   0.000
H58      5.57405        2.03443       11.49798          1              H   0.000
H59     -4.07000        7.05795       20.30132          1              H   0.000
H60      7.39759        5.63091       19.79903          1              H   0.000
H61      3.20551        4.52390       11.93280          1              H   0.000
H62      4.19085        5.65779       12.44532          1              H   0.000
H63      3.18400        7.06527       20.66685          1              H   0.000
H64     -1.43185        7.48919       14.11602          1              H   0.000
H65     -2.97476        7.28542       13.92274          1              H   0.000
H66      1.92634        8.89622       21.61760          1              H   0.000
H67      7.57092        3.65587       18.15276          1              H   0.000
H68      3.67889        2.87065       15.17027          1              H   0.000
H69      3.46814        3.96350       14.05190          1              H   0.000
H70      6.40492        4.75205       18.09351          1              H   0.000
H71     -0.36920        0.86759       19.43942          1              H   0.000
H72     -0.32976        2.40516       18.98003          1              H   0.000
H73      4.72921        1.08714        9.70845          1              H   0.000
H74     -1.32963        9.49873       10.69229          1              H   0.000
H75      0.65837        8.50295       13.87506          1              H   0.000
H76     -0.48352        8.95698       12.86279          1              H   0.000
H77      4.27590        0.03254       19.70717          1              H   0.000
H78     -0.28137        9.49069       20.96098          1              H   0.000
H79      2.18273        3.48064       18.39498          1              H   0.000
H80      3.15807        3.64335       19.67971          1              H   0.000
H81      1.00439        8.36245       18.11122          1              H   0.000
H82      4.46138        1.07770       17.30070          1              H   0.000
H83      3.63031        1.85665       18.39668          1              H   0.000
H84      0.96251        2.72936       10.52579          1              H   0.000
H85      1.18074        4.69057       10.03237          1              H   0.000
H86     -2.82764        5.79110       17.34698          1              H   0.000
H87      0.93278        0.93186       11.28820          1              H   0.000
H88     -2.35086        6.55818       15.98782          1              H   0.000
H89      2.53620        1.17745       11.09623          1              H   0.000
H90     -1.83748        3.51250       10.54208          1              H   0.000
H91      1.61918        9.39579       20.19035          1              H   0.000
H92      7.85228        3.02755       11.28963          1              H   0.000
H93     -3.94076        9.19576       12.84099          1              H   0.000
H94     -4.63462        8.99254       14.22493          1              H   0.000
H95     -4.51557        8.82193       18.81881          1              H   0.000
H96      2.62526        0.03092       17.63073          1              H   0.000
H97      2.81352        0.02948       21.55386          1              H   0.000
H98      7.30560        0.27549       18.15307          1              H   0.000
H99      3.26024        3.62079        9.43102          1              H   0.000
H100     5.66009        3.92996        9.41779          1              H   0.000
H101     2.67023        7.92068        9.48797          1              H   0.000
H102     5.12667        8.25654        9.48685          1              H   0.000
O1       8.27192        1.52012        8.03994          1              O   0.000
O2       5.50230        1.48644        8.08700          1              O   0.000
O3       2.79553        1.62732        8.05760          1              O   0.000
O4       0.00178        1.67786        8.05242          1              O   0.000
O5      -4.06244        8.60047        8.02499          1              O   0.000
O6      -1.47013        5.09148        8.58177          1              O   0.000
O7      -1.39402        6.46442        8.75413          1              O   0.000
O8       4.79412        5.25028       17.79349          1              O   0.000
O9       0.55832        3.66826       17.89195          1              O   0.000
O10      2.16802        6.16362       15.99234          1              O   0.000
O11      3.81291        7.30961       19.18350          1              O   0.000
O12     -1.93065        7.93557       10.99518          1              O   0.000
O13      0.49182        3.00327       15.20475          1              O   0.000
O14      2.24393        8.03196       14.15692          1              O   0.000
O15      5.78297        5.53609       15.22776          1              O   0.000
O16      7.06470        3.03931       14.40430          1              O   0.000
O17      7.86628        1.85172       17.88793          1              O   0.000
O18     -1.58809        4.21902       13.79456          1              O   0.000
O19     10.25095        0.53176       11.01612          1              O   0.000
O20      0.18267        6.47145       17.91444          1              O   0.000
O21     -0.09766        6.58818       20.56738          1              O   0.000
O22      2.65316        6.94743       21.52321          1              O   0.000
O23      8.57435        0.72633       15.39740          1              O   0.000
O24     -3.64318        8.95187       17.37525          1              O   0.000
O25     -4.29301        8.47799       13.41291          1              O   0.000
O26      4.36414        7.27593       12.61043          1              O   0.000
O27      5.82409        4.48892       22.21005          1              O   0.000
O28      0.25748        0.34033       15.44498          1              O   0.000
O29      1.48589        2.80288       22.47317          1              O   0.000
O30     -0.73242        3.90056       21.38466          1              O   0.000
O31      4.91431        1.56991       15.52755          1              O   0.000
O32      7.80422        2.85132       21.41159          1              O   0.000
O33      3.21835        4.11558       21.17185          1              O   0.000
O34      6.09043        2.82487       11.81502          1              O   0.000
O35      7.26403        6.18543       20.60495          1              O   0.000
O36      4.04114        4.65109       12.41662          1              O   0.000
O37     -2.15811        6.81859       14.24347          1              O   0.000
O38      7.39205        4.63258       18.19981          1              O   0.000
O39      3.08834        3.62588       14.89965          1              O   0.000
O40      7.01351        0.12112       21.14761          1              O   0.000
O41     -0.92385        1.66078       19.23208          1              O   0.000
O42      4.43689        0.93474       10.64174          1              O   0.000
O43     -0.29855        8.83288       13.81309          1              O   0.000
O44     -1.14636        9.15199       20.60589          1              O   0.000
O45      3.13632        3.37806       18.68395          1              O   0.000
O46      1.73932        8.86922       18.51905          1              O   0.000
O47      3.93084        0.92552       18.12003          1              O   0.000
O48      0.51098        3.47951       10.04842          1              O   0.000
O49     -2.34408        6.60289       16.98085          1              O   0.000
O50      1.73513        1.42881       11.61434          1              O   0.000
O51      8.84476        3.01535       11.32012          1              O   0.000
O52     -5.02578        8.78953       19.68027          1              O   0.000
O53      1.90332        0.20905       21.89478          1              O   0.000
O54      1.61287        5.67853        9.99990          1              O   0.000
O55      6.69343        6.22576       10.09364          1              O   0.000
Pd1      5.50230        9.53026       30.00000          1              Pd  0.000
Pd2      5.49137        9.49835        6.89748          1              Pd  0.000
Pd3      1.41833        0.77407        4.51220          1              Pd  0.000
Pd4     -0.00006        1.58841        2.24610          1              Pd  0.000
Pd5     -2.75115        9.53026       30.00000          1              Pd  0.000
Pd6     -2.65052        9.48045        6.90597          1              Pd  0.000
Pd7      4.10128        0.78827        4.51563          1              Pd  0.000
Pd8      2.75109        1.58841        2.24610          1              Pd  0.000
Pd9     -0.00000        9.53026       30.00000          1              Pd  0.000
Pd10     0.05006        9.45141        6.81968          1              Pd  0.000
Pd11     6.91033        0.80416        4.49586          1              Pd  0.000
Pd12     5.50224        1.58841        2.24610          1              Pd  0.000
Pd13     2.75115        9.53026       30.00000          1              Pd  0.000
Pd14     2.72887        9.48969        6.79355          1              Pd  0.000
Pd15     9.61544        0.78267        4.51603          1              Pd  0.000
Pd16     8.25339        1.58841        2.24610          1              Pd  0.000
Pd17     9.62902        2.38257       30.00000          1              Pd  0.000
Pd18    -1.40906        2.47544        6.87208          1              Pd  0.000
Pd19    -0.00701        3.18859        4.53004          1              Pd  0.000
Pd20    -1.37563        3.97097        2.24610          1              Pd  0.000
Pd21     1.37557        2.38257       30.00000          1              Pd  0.000
Pd22     1.42101        2.50179        6.89235          1              Pd  0.000
Pd23     2.78110        3.18997        4.56316          1              Pd  0.000
Pd24     1.37552        3.97097        2.24610          1              Pd  0.000
Pd25     4.12672        2.38257       30.00000          1              Pd  0.000
Pd26     4.16477        2.43677        6.84935          1              Pd  0.000
Pd27     5.50660        3.23265        4.58051          1              Pd  0.000
Pd28     4.12667        3.97097        2.24610          1              Pd  0.000
Pd29     6.87787        2.38257       30.00000          1              Pd  0.000
Pd30     6.89496        2.50683        6.99423          1              Pd  0.000
Pd31     8.24497        3.17943        4.55685          1              Pd  0.000
Pd32     6.87782        3.97097        2.24610          1              Pd  0.000
Pd33     8.25345        4.76513       30.00000          1              Pd  0.000
Pd34    -2.75841        4.83672        6.86829          1              Pd  0.000
Pd35    -1.35684        5.55328        4.46743          1              Pd  0.000
Pd36    -2.75121        6.35354        2.24610          1              Pd  0.000
Pd37    -0.00000        4.76513       30.00000          1              Pd  0.000
Pd38    -0.01603        4.81527        6.85513          1              Pd  0.000
Pd39     1.38926        5.56798        4.53737          1              Pd  0.000
Pd40    -0.00006        6.35354        2.24610          1              Pd  0.000
Pd41     2.75115        4.76513       30.00000          1              Pd  0.000
Pd42     2.82728        4.81974        7.05955          1              Pd  0.000
Pd43     4.13651        5.59003        4.59222          1              Pd  0.000
Pd44     2.75109        6.35354        2.24610          1              Pd  0.000
Pd45     5.50230        4.76513       30.00000          1              Pd  0.000
Pd46     5.51076        4.81910        6.97666          1              Pd  0.000
Pd47     6.85076        5.55979        4.55711          1              Pd  0.000
Pd48     5.50224        6.35354        2.24610          1              Pd  0.000
Pd49     6.87787        7.14770       30.00000          1              Pd  0.000
Pd50     6.86027        7.11900        6.71641          1              Pd  0.000
Pd51    -2.72648        7.97612        4.50401          1              Pd  0.000
Pd52    -4.12678        8.73611        2.24610          1              Pd  0.000
Pd53    -1.37558        7.14770       30.00000          1              Pd  0.000
Pd54    -1.32447        7.16020        6.82839          1              Pd  0.000
Pd55     0.01153        7.96112        4.53955          1              Pd  0.000
Pd56    -1.37563        8.73611        2.24610          1              Pd  0.000
Pd57     1.37557        7.14770       30.00000          1              Pd  0.000
Pd58     1.38085        7.14347        6.84459          1              Pd  0.000
Pd59     2.76771        7.97190        4.55888          1              Pd  0.000
Pd60     1.37552        8.73611        2.24610          1              Pd  0.000
Pd61     4.12672        7.14770       30.00000          1              Pd  0.000
Pd62     4.13220        7.21101        7.10564          1              Pd  0.000
Pd63     5.48350        7.96065        4.51145          1              Pd  0.000
Pd64     4.12667        8.73611        2.24610          1              Pd  0.000
end
end

!DATE Mon Jan 01 12:00:00 2000
PBC   11.00460  11.00460  30.00000  90.00000  90.00000 120.00001 (P1)
C1       2.74408        5.68522        9.30879          1              C   0.000
C2       3.62405        4.56136        9.09892          1              C   0.000
C3       3.28638        7.03540        9.17966          1              C   0.000
C4       4.68356        7.24218        9.22334          1              C   0.000
C5       5.06929        4.76167        9.06690          1              C   0.000
C6       5.59248        6.09285        9.47621          1              C   0.000
H1       2.74975        6.46968        5.64088          1              H   0.000
H2       1.24254        4.11935        5.68583          1              H   0.000
H3       0.01537        1.55236        5.30303          1              H   0.000
H4       5.51049        1.61676        5.25636          1              H   0.000
H5      -2.68477        6.35132        5.49284          1              H   0.000
H6       0.35664        2.78604        9.49193          1              H   0.000
H7       4.13810        4.49667       18.00199          1              H   0.000
H8       0.44411        3.43846       16.93860          1              H   0.000
H9      -0.17130        3.48541       14.65091          1              H   0.000
H10      4.11269        6.54812       18.59768          1              H   0.000
H11      3.10581        7.84314       18.73266          1              H   0.000
H12      2.44735        5.23847       15.85067          1              H   0.000
H13     -1.52890        7.30461       10.31679          1              H   0.000
H14     -2.90182        7.71062       10.82711          1              H   0.000
H15      1.41667        3.26403       14.93582          1              H   0.000
H16      0.33401        4.63447       17.96668          1              H   0.000
H17      4.89381        5.34520       16.81803          1              H   0.000
H18      1.48315        6.19148       16.72219          1              H   0.000
H19      2.17715        7.29362       14.85860          1              H   0.000
H20      6.14499        4.68055       14.93806          1              H   0.000
H21      5.24097        5.88019       14.48920          1              H   0.000
H22      4.39008        9.31079       11.59955          1              H   0.000
H23      9.65964        1.28739       11.15536          1              H   0.000
H24      6.70240        2.88339       13.50192          1              H   0.000
H25      7.92040        3.53255       14.29079          1              H   0.000
H26      8.15382        1.60722       16.97218          1              H   0.000
H27      8.71244        1.75541       18.44033          1              H   0.000
H28     -1.76020        5.18900       13.84844          1              H   0.000
H29     -1.67707        3.91567       12.85249          1              H   0.000
H30      2.54746        8.84621       14.66357          1              H   0.000
H31      0.11528        6.50355       18.93195          1              H   0.000
H32     -0.75854        6.54970       17.57611          1              H   0.000
H33     -0.60052        7.44841       20.65566          1              H   0.000
H34      0.75681        6.71807       21.04050          1              H   0.000
H35      3.29253        6.89370       22.25780          1              H   0.000
H36      9.58554        0.60832       15.44156          1              H   0.000
H37      8.36475        1.50596       14.84809          1              H   0.000
H38     -3.21668        8.04859       17.22551          1              H   0.000
H39      5.21131        7.68968       12.90789          1              H   0.000
H40      3.60533        7.61037       13.21223          1              H   0.000
H41      4.92829        4.28945       21.82991          1              H   0.000
H42      6.22556        5.20047       21.65522          1              H   0.000
H43      5.16343        8.23065       19.50372          1              H   0.000
H44      0.81679        0.00671       16.23255          1              H   0.000
H45      0.45702        1.31217       15.33655          1              H   0.000
H46      0.61151        3.11843       22.10547          1              H   0.000
H47      1.57612        1.82088       22.27072          1              H   0.000
H48     -0.78348        4.85657       21.19117          1              H   0.000
H49     -1.65467        3.51056       21.34800          1              H   0.000
H50      5.76446        2.03480       15.40210          1              H   0.000
H51      4.95118        0.78473       14.91743          1              H   0.000
H52      7.58204        1.88886       21.38464          1              H   0.000
H53      7.02217        3.34347       21.79511          1              H   0.000
H54      2.52940        3.53467       21.73443          1              H   0.000
H55      2.88548        5.02774       21.24921          1              H   0.000
H56     -4.18808        9.38112       21.20041          1              H   0.000
H57      5.38564        3.53220       11.93954          1              H   0.000
H58      5.52931        2.02307       11.50790          1              H   0.000
H59     -4.06988        7.05676       20.30553          1              H   0.000
H60      7.39466        5.62881       19.80324          1              H   0.000
H61      3.21598        4.53193       11.91864          1              H   0.000
H62      4.18334        5.67680       12.44071          1              H   0.000
H63      3.18310        7.05975       20.67257          1              H   0.000
H64     -1.43867        7.47601       14.11010          1              H   0.000
H65     -2.98128        7.26157       13.92615          1              H   0.000
H66      1.92775        8.88681       21.62221          1              H   0.000
H67      7.56309        3.65318       18.15315          1              H   0.000
H68      3.68014        2.86907       15.17508          1              H   0.000
H69      3.47123        3.97007       14.06305          1              H   0.000
H70      6.39689        4.74973       18.09634          1              H   0.000
H71     -0.37102        0.85483       19.43564          1              H   0.000
H72     -0.33531        2.39787       18.99229          1              H   0.000
H73      4.69680        1.09082        9.69305          1              H   0.000
H74     -1.37031        9.48926       10.66136          1              H   0.000
H75      0.64777        8.50055       13.87256          1              H   0.000
H76     -0.49056        8.95779       12.85682          1              H   0.000
H77      4.27334        0.03424       19.71208          1              H   0.000
H78     -0.27967        9.48970       20.96343          1              H   0.000
H79      2.18018        3.47890       18.39893          1              H   0.000
H80      3.15727        3.63726       19.68418          1              H   0.000
H81      1.00457        8.35796       18.11687          1              H   0.000
H82      4.45268        1.07351       17.30720          1              H   0.000
H83      3.62015        1.85545       18.40051          1              H   0.000
H84      1.08200        2.74591       10.90191          1              H   0.000
H85      1.16816        4.58425        9.97773          1              H   0.000
H86     -2.82947        5.78614       17.35465          1              H   0.000
H87      0.94738        0.89681       11.27609          1              H   0.000
H88     -2.34876        6.54684       15.99397          1              H   0.000
H89      2.54264        1.18349       11.07430          1              H   0.000
H90     -1.89350        3.50412       10.57473          1              H   0.000
H91      1.62378        9.39157       20.19607          1              H   0.000
H92      7.80827        2.99185       11.31966          1              H   0.000
H93     -3.93791        9.15765       12.83556          1              H   0.000
H94     -4.63608        8.98449       14.22419          1              H   0.000
H95     -4.51638        8.81547       18.82340          1              H   0.000
H96      2.62144        0.02672       17.63330          1              H   0.000
H97      2.81259        0.02503       21.56689          1              H   0.000
H98      7.30256        0.27299       18.15305          1              H   0.000
H99      3.26115        3.56995        9.38507          1              H   0.000
H100     5.66697        3.91376        9.41969          1              H   0.000
H101     2.60960        7.85696        9.42708          1              H   0.000
H102     5.05828        8.22750        9.50687          1              H   0.000
O1       8.28501        1.54841        8.03966          1              O   0.000
O2       5.51413        1.51213        8.08690          1              O   0.000
O3       2.80997        1.64917        8.04920          1              O   0.000
O4       0.02380        1.79246        8.13237          1              O   0.000
O5      -4.05111        8.62394        8.05924          1              O   0.000
O6      -1.37488        5.08512        8.57168          1              O   0.000
O7      -1.31006        6.45646        8.75501          1              O   0.000
O8       4.78469        5.24705       17.79819          1              O   0.000
O9       0.55881        3.67045       17.89808          1              O   0.000
O10      2.15534        6.16479       15.99324          1              O   0.000
O11      3.81107        7.30531       19.19076          1              O   0.000
O12     -1.95181        7.92395       10.95845          1              O   0.000
O13      0.49225        2.99811       15.20804          1              O   0.000
O14      2.23362        8.03256       14.16170          1              O   0.000
O15      5.77200        5.54697       15.23419          1              O   0.000
O16      7.04269        3.05825       14.42073          1              O   0.000
O17      7.85960        1.85054       17.88229          1              O   0.000
O18     -1.59226        4.19887       13.79983          1              O   0.000
O19     10.24064        0.49503       11.02848          1              O   0.000
O20      0.18471        6.47623       17.92009          1              O   0.000
O21     -0.09606        6.58908       20.56809          1              O   0.000
O22      2.64951        6.94144       21.52729          1              O   0.000
O23      8.58726        0.72216       15.39478          1              O   0.000
O24     -3.64508        8.94526       17.37627          1              O   0.000
O25     -4.30206        8.45521       13.41884          1              O   0.000
O26      4.34195        7.29746       12.60076          1              O   0.000
O27      5.82056        4.48132       22.21264          1              O   0.000
O28      0.26544        0.33297       15.44574          1              O   0.000
O29      1.48474        2.80103       22.47375          1              O   0.000
O30     -0.72711        3.89065       21.35961          1              O   0.000
O31      4.90861        1.56306       15.53225          1              O   0.000
O32      7.80286        2.84812       21.40396          1              O   0.000
O33      3.21661        4.10501       21.17073          1              O   0.000
O34      6.05280        2.80418       11.83373          1              O   0.000
O35      7.26231        6.18346       20.60911          1              O   0.000
O36      4.03965        4.66802       12.41962          1              O   0.000
O37     -2.15913        6.80064       14.24247          1              O   0.000
O38      7.38403        4.62978       18.20151          1              O   0.000
O39      3.08976        3.62544       14.90653          1              O   0.000
O40      7.01743        0.11426       21.15384          1              O   0.000
O41     -0.92722        1.64325       19.21484          1              O   0.000
O42      4.38943        0.92918       10.61967          1              O   0.000
O43     -0.30981        8.82751       13.80702          1              O   0.000
O44     -1.14547        9.15191       20.60971          1              O   0.000
O45      3.13407        3.37387       18.68664          1              O   0.000
O46      1.73998        8.86744       18.52095          1              O   0.000
O47      3.91957        0.92283       18.12492          1              O   0.000
O48      0.59024        3.36180       10.27527          1              O   0.000
O49     -2.34329        6.59591       16.98659          1              O   0.000
O50      1.75130        1.36608       11.63955          1              O   0.000
O51      8.80165        2.98369       11.34201          1              O   0.000
O52     -5.02441        8.78287       19.68610          1              O   0.000
O53      1.90232        0.20307       21.90787          1              O   0.000
O54      1.54287        5.59503        9.83739          1              O   0.000
O55      6.67283        6.23025       10.07287          1              O   0.000
Pd1      5.50230        9.53026       30.00000          1              Pd  0.000
Pd2     -0.00714        0.02239        6.99233          1              Pd  0.000
Pd3      1.41466        0.78027        4.52849          1              Pd  0.000
Pd4     -0.00006        1.58841        2.24610          1              Pd  0.000
Pd5     -2.75115        9.53026       30.00000          1              Pd  0.000
Pd6     -2.64604        9.49688        6.91633          1              Pd  0.000
Pd7      4.10040        0.79437        4.51560          1              Pd  0.000
Pd8      2.75109        1.58841        2.24610          1              Pd  0.000
Pd9     -0.00000        9.53026       30.00000          1              Pd  0.000
Pd10     0.05692        9.47458        6.81962          1              Pd  0.000
Pd11     6.91432        0.81462        4.49598          1              Pd  0.000
Pd12     5.50224        1.58841        2.24610          1              Pd  0.000
Pd13     2.75115        9.53026       30.00000          1              Pd  0.000
Pd14     2.74187        9.51466        6.79961          1              Pd  0.000
Pd15     9.62258        0.79512        4.52577          1              Pd  0.000
Pd16     8.25339        1.58841        2.24610          1              Pd  0.000
Pd17     9.62902        2.38257       30.00000          1              Pd  0.000
Pd18    -1.38842        2.50199        6.88195          1              Pd  0.000
Pd19    -0.00364        3.19243        4.52466          1              Pd  0.000
Pd20    -1.37563        3.97097        2.24610          1              Pd  0.000
Pd21     1.37557        2.38257       30.00000          1              Pd  0.000
Pd22     1.43004        2.53537        6.90336          1              Pd  0.000
Pd23     2.78401        3.19485        4.56108          1              Pd  0.000
Pd24     1.37552        3.97097        2.24610          1              Pd  0.000
Pd25     4.12672        2.38257       30.00000          1              Pd  0.000
Pd26     4.17933        2.45374        6.83604          1              Pd  0.000
Pd27     5.51480        3.24450        4.57565          1              Pd  0.000
Pd28     4.12667        3.97097        2.24610          1              Pd  0.000
Pd29     6.87787        2.38257       30.00000          1              Pd  0.000
Pd30     6.90890        2.52710        6.98804          1              Pd  0.000
Pd31     8.25219        3.18974        4.56354          1              Pd  0.000
Pd32     6.87782        3.97097        2.24610          1              Pd  0.000
Pd33     8.25345        4.76513       30.00000          1              Pd  0.000
Pd34    -2.74466        4.86472        6.88709          1              Pd  0.000
Pd35    -1.35702        5.56216        4.46716          1              Pd  0.000
Pd36    -2.75121        6.35354        2.24610          1              Pd  0.000
Pd37    -0.00000        4.76513       30.00000          1              Pd  0.000
Pd38     0.00640        4.83700        6.83010          1              Pd  0.000
Pd39     1.39339        5.58041        4.53024          1              Pd  0.000
Pd40    -0.00006        6.35354        2.24610          1              Pd  0.000
Pd41     2.75115        4.76513       30.00000          1              Pd  0.000
Pd42     2.84822        4.84607        7.03284          1              Pd  0.000
Pd43     4.14431        5.60000        4.57958          1              Pd  0.000
Pd44     2.75109        6.35354        2.24610          1              Pd  0.000
Pd45     5.50230        4.76513       30.00000          1              Pd  0.000
Pd46     5.52650        4.84036        6.97654          1              Pd  0.000
Pd47     6.85758        5.57713        4.57061          1              Pd  0.000
Pd48     5.50224        6.35354        2.24610          1              Pd  0.000
Pd49     6.87787        7.14770       30.00000          1              Pd  0.000
Pd50     6.87147        7.15436        6.73528          1              Pd  0.000
Pd51    -2.72405        7.98335        4.51055          1              Pd  0.000
Pd52    -4.12678        8.73611        2.24610          1              Pd  0.000
Pd53    -1.37558        7.14770       30.00000          1              Pd  0.000
Pd54    -1.31023        7.17747        6.83376          1              Pd  0.000
Pd55     0.01335        7.97271        4.53754          1              Pd  0.000
Pd56    -1.37563        8.73611        2.24610          1              Pd  0.000
Pd57     1.37557        7.14770       30.00000          1              Pd  0.000
Pd58     1.39458        7.17077        6.83447          1              Pd  0.000
Pd59     2.77361        7.98693        4.55479          1              Pd  0.000
Pd60     1.37552        8.73611        2.24610          1              Pd  0.000
Pd61     4.12672        7.14770       30.00000          1              Pd  0.000
Pd62     4.15432        7.24155        7.07662          1              Pd  0.000
Pd63     5.48773        7.97775        4.52725          1              Pd  0.000
Pd64     4.12667        8.73611        2.24610          1              Pd  0.000
end
end

!DATE Mon Jan 01 12:00:00 2000
PBC   11.00460  11.00460  30.00000  90.00000  90.00000 120.00001 (P1)
C1       2.78123        5.62572        9.34322          1              C   0.000
C2       3.66113        4.51005        9.11525          1              C   0.000
C3       3.30808        6.98121        9.21534          1              C   0.000
C4       4.70377        7.20054        9.23509          1              C   0.000
C5       5.10289        4.72278        9.05794          1              C   0.000
C6       5.62714        6.05558        9.46079          1              C   0.000
H1       2.73648        6.47209        5.65515          1              H   0.000
H2       1.32168        4.04741        5.61979          1              H   0.000
H3       0.01538        1.55048        5.29559          1              H   0.000
H4       5.50638        1.61557        5.24468          1              H   0.000
H5      -2.68030        6.30279        5.56455          1              H   0.000
H6       0.35828        2.65004        9.52736          1              H   0.000
H7       4.13041        4.49882       18.00778          1              H   0.000
H8       0.45068        3.42440       16.94714          1              H   0.000
H9      -0.18653        3.46578       14.67976          1              H   0.000
H10      4.11081        6.54344       18.60986          1              H   0.000
H11      3.10549        7.84204       18.73545          1              H   0.000
H12      2.44683        5.24121       15.83984          1              H   0.000
H13     -1.46317        7.32194       10.27526          1              H   0.000
H14     -2.81718        7.75170       10.83585          1              H   0.000
H15      1.40744        3.25527       14.94107          1              H   0.000
H16      0.33844        4.62629       17.96981          1              H   0.000
H17      4.87840        5.37066       16.83120          1              H   0.000
H18      1.48475        6.18819       16.72032          1              H   0.000
H19      2.16153        7.30491       14.86350          1              H   0.000
H20      6.08769        4.74346       14.96253          1              H   0.000
H21      5.17382        5.94283       14.52709          1              H   0.000
H22      4.40181        9.32183       11.61233          1              H   0.000
H23      9.61869        1.29472       11.19450          1              H   0.000
H24      6.61829        2.97928       13.54164          1              H   0.000
H25      7.84314        3.56199       14.36345          1              H   0.000
H26      8.15742        1.61539       16.94869          1              H   0.000
H27      8.71284        1.75159       18.42008          1              H   0.000
H28     -1.78385        5.15987       13.90860          1              H   0.000
H29     -1.72294        3.89965       12.90381          1              H   0.000
H30      2.53392        8.85693       14.66731          1              H   0.000
H31      0.11632        6.49734       18.93113          1              H   0.000
H32     -0.75975        6.53771       17.57769          1              H   0.000
H33     -0.60297        7.43963       20.65776          1              H   0.000
H34      0.75594        6.71402       21.04456          1              H   0.000
H35      3.28569        6.90351       22.26117          1              H   0.000
H36      9.63162        0.56458       15.46879          1              H   0.000
H37      8.50161        1.50082       14.80370          1              H   0.000
H38     -3.20947        8.02750       17.24420          1              H   0.000
H39      5.18584        7.69972       12.90467          1              H   0.000
H40      3.57358        7.64707       13.19838          1              H   0.000
H41      4.93342        4.28936       21.83503          1              H   0.000
H42      6.23310        5.19700       21.65476          1              H   0.000
H43      5.16037        8.22787       19.51247          1              H   0.000
H44     -4.66870        9.50895       16.25424          1              H   0.000
H45      0.47467        1.27799       15.34743          1              H   0.000
H46      0.61500        3.11459       22.10401          1              H   0.000
H47      1.57874        1.81634       22.27123          1              H   0.000
H48     -0.77568        4.85324       21.18885          1              H   0.000
H49     -1.64840        3.50810       21.35560          1              H   0.000
H50      5.72566        2.03614       15.37420          1              H   0.000
H51      4.90981        0.78129       14.89207          1              H   0.000
H52      7.58633        1.88619       21.39122          1              H   0.000
H53      7.02877        3.33989       21.81230          1              H   0.000
H54      2.53764        3.53678       21.74265          1              H   0.000
H55      2.88879        5.02992       21.25825          1              H   0.000
H56     -4.18653        9.37746       21.20020          1              H   0.000
H57      5.32697        3.58375       11.95113          1              H   0.000
H58      5.52279        2.06994       11.54066          1              H   0.000
H59      6.93097        7.05020       20.30499          1              H   0.000
H60      7.38940        5.62189       19.80067          1              H   0.000
H61      3.14077        4.59713       11.92480          1              H   0.000
H62      4.13171        5.72696       12.43140          1              H   0.000
H63      3.17790        7.06201       20.67392          1              H   0.000
H64     -1.47204        7.45038       14.12693          1              H   0.000
H65     -3.01718        7.22595       13.94811          1              H   0.000
H66      1.92471        8.88753       21.60954          1              H   0.000
H67      7.54805        3.64144       18.14238          1              H   0.000
H68      3.66170        2.87124       15.15140          1              H   0.000
H69      3.44440        3.98562       14.05045          1              H   0.000
H70      6.38282        4.74265       18.09695          1              H   0.000
H71     -0.37491        0.85098       19.43481          1              H   0.000
H72     -0.33788        2.39272       18.98889          1              H   0.000
H73      4.75243        1.12516        9.70800          1              H   0.000
H74     -1.28581        9.50644       10.66636          1              H   0.000
H75      0.60782        8.49639       13.87569          1              H   0.000
H76     -0.54085        8.89559       12.84900          1              H   0.000
H77      4.27697        0.02464       19.70347          1              H   0.000
H78     -0.27821        9.48586       20.95548          1              H   0.000
H79      2.18104        3.46911       18.40834          1              H   0.000
H80      3.16198        3.62958       19.68836          1              H   0.000
H81      1.00505        8.35594       18.10899          1              H   0.000
H82      4.44361        1.06991       17.28085          1              H   0.000
H83      3.62933        1.84486       18.39312          1              H   0.000
H84      0.86986        2.70417       11.02962          1              H   0.000
H85      1.21693        4.54640       10.01945          1              H   0.000
H86     -2.83580        5.76994       17.36435          1              H   0.000
H87      1.05341        0.83887       11.36333          1              H   0.000
H88     -2.35907        6.53359       16.00329          1              H   0.000
H89      2.63996        1.13779       11.26835          1              H   0.000
H90     -1.95149        3.53745       10.60486          1              H   0.000
H91      1.62379        9.39535       20.18364          1              H   0.000
H92      7.75145        3.05346       11.37171          1              H   0.000
H93     -3.93520        9.09645       12.86806          1              H   0.000
H94     -4.64265        8.90699       14.24389          1              H   0.000
H95     -4.51411        8.80667       18.83514          1              H   0.000
H96      2.62992        0.00996       17.64224          1              H   0.000
H97      2.81621        0.02423       21.55951          1              H   0.000
H98      7.30412        0.27032       18.13672          1              H   0.000
H99      3.30735        3.51618        9.40506          1              H   0.000
H100     5.71247        3.87760        9.39559          1              H   0.000
H101     2.62721        7.79499        9.47634          1              H   0.000
H102     5.07666        8.18714        9.51754          1              H   0.000
O1       8.27914        1.55053        8.04226          1              O   0.000
O2       5.51341        1.51226        8.07785          1              O   0.000
O3       2.80737        1.64139        8.04349          1              O   0.000
O4       0.02500        1.75349        8.12269          1              O   0.000
O5      -4.05627        8.61645        8.05613          1              O   0.000
O6      -1.12277        5.13336        8.60242          1              O   0.000
O7      -1.13021        6.50575        8.74749          1              O   0.000
O8       4.77406        5.25284       17.81158          1              O   0.000
O9       0.56362        3.66219       17.90598          1              O   0.000
O10      2.15630        6.16713       15.99075          1              O   0.000
O11      3.80782        7.30531       19.19896          1              O   0.000
O12     -1.85972        7.93623       10.94011          1              O   0.000
O13      0.48896        2.97812       15.22254          1              O   0.000
O14      2.20721        8.04771       14.16986          1              O   0.000
O15      5.71681        5.61261       15.26409          1              O   0.000
O16      6.92987        3.16173       14.46939          1              O   0.000
O17      7.86129        1.84813       17.86109          1              O   0.000
O18     -1.61837        4.16876       13.85385          1              O   0.000
O19     10.24654        0.53920       11.08029          1              O   0.000
O20      0.18496        6.47019       17.92003          1              O   0.000
O21     -0.09673        6.58148       20.57249          1              O   0.000
O22      2.64366        6.94449       21.52949          1              O   0.000
O23      8.63813        0.72973       15.38753          1              O   0.000
O24     -3.63743        8.92480       17.39610          1              O   0.000
O25     -4.32078        8.38289       13.43509          1              O   0.000
O26      4.30509        7.34553       12.57595          1              O   0.000
O27      5.82791        4.47909       22.21436          1              O   0.000
O28      0.27873        0.30189       15.46768          1              O   0.000
O29      1.48645        2.79613       22.47592          1              O   0.000
O30     -0.72031        3.88729       21.35923          1              O   0.000
O31      4.87173        1.55835       15.50830          1              O   0.000
O32      7.81482        2.84302       21.43354          1              O   0.000
O33      3.22346        4.10824       21.18204          1              O   0.000
O34      6.01360        2.87074       11.87264          1              O   0.000
O35      7.26345        6.17798       20.60664          1              O   0.000
O36      3.97745        4.71923       12.40799          1              O   0.000
O37     -2.18798        6.77074       14.26205          1              O   0.000
O38      7.36953        4.61765       18.20223          1              O   0.000
O39      3.07309        3.63421       14.89542          1              O   0.000
O40      7.01544        0.11616       21.14172          1              O   0.000
O41     -0.93100        1.63796       19.20932          1              O   0.000
O42      4.46217        0.94962       10.63803          1              O   0.000
O43     -0.35332        8.80689       13.80303          1              O   0.000
O44     -1.14530        9.14843       20.60391          1              O   0.000
O45      3.13592        3.36456       18.69364          1              O   0.000
O46      1.74191        8.86644       18.50913          1              O   0.000
O47      3.92919        0.91542       18.11047          1              O   0.000
O48      0.54758        3.26966       10.29055          1              O   0.000
O49     -2.34468        6.57734       16.99689          1              O   0.000
O50      1.84470        1.17916       11.85429          1              O   0.000
O51      8.74560        3.02474       11.37783          1              O   0.000
O52     -5.02658        8.77871       19.69580          1              O   0.000
O53      1.90703        0.20125       21.90469          1              O   0.000
O54      1.59630        5.52663        9.92221          1              O   0.000
O55      6.72358        6.19633       10.02664          1              O   0.000
Pd1      5.50230        9.53026       30.00000          1              Pd  0.000
Pd2     10.99229        0.00239        6.97869          1              Pd  0.000
Pd3      1.41431        0.77627        4.52765          1              Pd  0.000
Pd4     -0.00006        1.58841        2.24610          1              Pd  0.000
Pd5     -2.75115        9.53026       30.00000          1              Pd  0.000
Pd6     -2.64615        9.48830        6.91973          1              Pd  0.000
Pd7      4.09816        0.78803        4.51313          1              Pd  0.000
Pd8      2.75109        1.58841        2.24610          1              Pd  0.000
Pd9     -0.00000        9.53026       30.00000          1              Pd  0.000
Pd10     0.05762        9.47219        6.81241          1              Pd  0.000
Pd11     6.91626        0.81192        4.49602          1              Pd  0.000
Pd12     5.50224        1.58841        2.24610          1              Pd  0.000
Pd13     2.75115        9.53026       30.00000          1              Pd  0.000
Pd14     2.74289        9.50931        6.80785          1              Pd  0.000
Pd15     9.62130        0.79362        4.52958          1              Pd  0.000
Pd16     8.25339        1.58841        2.24610          1              Pd  0.000
Pd17     9.62902        2.38257       30.00000          1              Pd  0.000
Pd18    -1.38637        2.50400        6.89761          1              Pd  0.000
Pd19    -0.00917        3.19388        4.52853          1              Pd  0.000
Pd20    -1.37563        3.97097        2.24610          1              Pd  0.000
Pd21     1.37557        2.38257       30.00000          1              Pd  0.000
Pd22     1.42174        2.53134        6.90529          1              Pd  0.000
Pd23     2.78379        3.19441        4.56317          1              Pd  0.000
Pd24     1.37552        3.97097        2.24610          1              Pd  0.000
Pd25     4.12672        2.38257       30.00000          1              Pd  0.000
Pd26     4.17357        2.44750        6.82870          1              Pd  0.000
Pd27     5.51327        3.24332        4.56952          1              Pd  0.000
Pd28     4.12667        3.97097        2.24610          1              Pd  0.000
Pd29     6.87787        2.38257       30.00000          1              Pd  0.000
Pd30     6.90723        2.52124        6.97526          1              Pd  0.000
Pd31     8.25136        3.18777        4.56057          1              Pd  0.000
Pd32     6.87782        3.97097        2.24610          1              Pd  0.000
Pd33     8.25345        4.76513       30.00000          1              Pd  0.000
Pd34    -2.73907        4.85126        6.87367          1              Pd  0.000
Pd35    -1.36150        5.56313        4.45979          1              Pd  0.000
Pd36    -2.75121        6.35354        2.24610          1              Pd  0.000
Pd37    -0.00000        4.76513       30.00000          1              Pd  0.000
Pd38     0.00617        4.84248        6.81744          1              Pd  0.000
Pd39     1.39018        5.57792        4.53971          1              Pd  0.000
Pd40    -0.00006        6.35354        2.24610          1              Pd  0.000
Pd41     2.75115        4.76513       30.00000          1              Pd  0.000
Pd42     2.83858        4.83848        7.06995          1              Pd  0.000
Pd43     4.13808        5.59941        4.58862          1              Pd  0.000
Pd44     2.75109        6.35354        2.24610          1              Pd  0.000
Pd45     5.50230        4.76513       30.00000          1              Pd  0.000
Pd46     5.52593        4.82863        6.96362          1              Pd  0.000
Pd47     6.85363        5.57968        4.55653          1              Pd  0.000
Pd48     5.50224        6.35354        2.24610          1              Pd  0.000
Pd49     6.87787        7.14770       30.00000          1              Pd  0.000
Pd50     6.87301        7.13992        6.73903          1              Pd  0.000
Pd51    -2.72574        7.97487        4.51240          1              Pd  0.000
Pd52    -4.12678        8.73611        2.24610          1              Pd  0.000
Pd53    -1.37558        7.14770       30.00000          1              Pd  0.000
Pd54    -1.30958        7.17675        6.81713          1              Pd  0.000
Pd55     0.01701        7.97160        4.53035          1              Pd  0.000
Pd56    -1.37563        8.73611        2.24610          1              Pd  0.000
Pd57     1.37557        7.14770       30.00000          1              Pd  0.000
Pd58     1.39795        7.16716        6.84181          1              Pd  0.000
Pd59     2.77423        7.98493        4.55771          1              Pd  0.000
Pd60     1.37552        8.73611        2.24610          1              Pd  0.000
Pd61     4.12672        7.14770       30.00000          1              Pd  0.000
Pd62     4.15122        7.22425        7.09346          1              Pd  0.000
Pd63     5.48607        7.97352        4.53149          1              Pd  0.000
Pd64     4.12667        8.73611        2.24610          1              Pd  0.000
end
end

!DATE Mon Jan 01 12:00:00 2000
PBC   11.00460  11.00460  30.00000  90.00000  90.00000 120.00001 (P1)
C1       2.79595        5.61576        9.36977          1              C   0.000
C2       3.66496        4.49765        9.12488          1              C   0.000
C3       3.31942        6.97090        9.23532          1              C   0.000
C4       4.71466        7.18914        9.24241          1              C   0.000
C5       5.10607        4.70998        9.05273          1              C   0.000
C6       5.63749        6.04096        9.45325          1              C   0.000
H1       2.72434        6.47098        5.66713          1              H   0.000
H2       1.36151        4.01706        5.58462          1              H   0.000
H3       0.01408        1.54749        5.28800          1              H   0.000
H4       5.50239        1.61599        5.24014          1              H   0.000
H5      -2.67111        6.29915        5.60054          1              H   0.000
H6       0.38229        2.55630        9.50873          1              H   0.000
H7       4.13004        4.49986       18.00755          1              H   0.000
H8       0.45122        3.42275       16.94737          1              H   0.000
H9      -0.18451        3.47374       14.68200          1              H   0.000
H10      4.11058        6.54260       18.61076          1              H   0.000
H11      3.10492        7.84131       18.73524          1              H   0.000
H12      2.44997        5.24146       15.83913          1              H   0.000
H13     -1.44251        7.33171       10.26665          1              H   0.000
H14     -2.77948        7.80214       10.85563          1              H   0.000
H15      1.40904        3.25784       14.94261          1              H   0.000
H16      0.33789        4.62507       17.96933          1              H   0.000
H17      4.87635        5.37474       16.83229          1              H   0.000
H18      1.48524        6.18591       16.71952          1              H   0.000
H19      2.16067        7.30664       14.86210          1              H   0.000
H20      6.07837        4.74748       14.96761          1              H   0.000
H21      5.17778        5.95717       14.52939          1              H   0.000
H22      4.42728        9.38888       11.63191          1              H   0.000
H23      9.49704        1.30927       11.17849          1              H   0.000
H24      6.61027        2.98776       13.55341          1              H   0.000
H25      7.83560        3.56845       14.37488          1              H   0.000
H26      8.16001        1.61358       16.94707          1              H   0.000
H27      8.71414        1.75207       18.41908          1              H   0.000
H28     -1.79458        5.17827       13.92138          1              H   0.000
H29     -1.74515        3.93937       12.89799          1              H   0.000
H30      2.53324        8.85726       14.66577          1              H   0.000
H31      0.11380        6.49554       18.92961          1              H   0.000
H32     -0.76205        6.53568       17.57605          1              H   0.000
H33     -0.60398        7.43878       20.65812          1              H   0.000
H34      0.75532        6.71400       21.04452          1              H   0.000
H35      3.28575        6.90642       22.26030          1              H   0.000
H36      9.63596        0.56198       15.46791          1              H   0.000
H37      8.50834        1.50203       14.80409          1              H   0.000
H38     -3.21056        8.02661       17.24613          1              H   0.000
H39      5.18978        7.68553       12.89634          1              H   0.000
H40      3.57611        7.63854       13.19288          1              H   0.000
H41      4.93439        4.28974       21.83477          1              H   0.000
H42      6.23467        5.19692       21.65247          1              H   0.000
H43      5.15963        8.22822       19.51243          1              H   0.000
H44     -4.67115        9.50627       16.24715          1              H   0.000
H45      0.47736        1.27295       15.34014          1              H   0.000
H46      0.61511        3.11337       22.10476          1              H   0.000
H47      1.57837        1.81432       22.27078          1              H   0.000
H48     -0.77509        4.85384       21.18940          1              H   0.000
H49     -1.64776        3.50810       21.35823          1              H   0.000
H50      5.71951        2.03188       15.37743          1              H   0.000
H51      4.90203        0.77973       14.88885          1              H   0.000
H52      7.58700        1.88525       21.39243          1              H   0.000
H53      7.02967        3.33899       21.81613          1              H   0.000
H54      2.54041        3.53836       21.74427          1              H   0.000
H55      2.88899        5.03151       21.26060          1              H   0.000
H56     -4.18635        9.37761       21.19657          1              H   0.000
H57      5.31481        3.58568       11.96222          1              H   0.000
H58      5.54362        2.07325       11.54405          1              H   0.000
H59      6.92997        7.04960       20.30422          1              H   0.000
H60      7.38876        5.62144       19.79973          1              H   0.000
H61      3.12901        4.58063       11.93039          1              H   0.000
H62      4.12148        5.71529       12.43572          1              H   0.000
H63      3.17687        7.06214       20.67253          1              H   0.000
H64     -1.48229        7.45684       14.13015          1              H   0.000
H65     -3.03045        7.23067       13.94707          1              H   0.000
H66      1.92444        8.88863       21.60781          1              H   0.000
H67      7.54704        3.64064       18.14030          1              H   0.000
H68      3.65556        2.86889       15.15179          1              H   0.000
H69      3.43772        3.98258       14.05037          1              H   0.000
H70      6.38183        4.74223       18.09625          1              H   0.000
H71     -0.37566        0.85334       19.43442          1              H   0.000
H72     -0.33684        2.39386       18.98504          1              H   0.000
H73      4.80865        1.12174        9.70568          1              H   0.000
H74     -1.22637        9.49922       10.66649          1              H   0.000
H75      0.60144        8.49657       13.87678          1              H   0.000
H76     -0.55010        8.88478       12.84918          1              H   0.000
H77      4.27736        0.02312       19.70200          1              H   0.000
H78     -0.27858        9.48592       20.95467          1              H   0.000
H79      2.18069        3.46792       18.40851          1              H   0.000
H80      3.16206        3.62870       19.68719          1              H   0.000
H81      1.00492        8.35673       18.10738          1              H   0.000
H82      4.44225        1.06723       17.27741          1              H   0.000
H83      3.63203        1.84231       18.39232          1              H   0.000
H84      0.33485        2.78229       11.07996          1              H   0.000
H85      1.24144        4.55932       10.04733          1              H   0.000
H86     -2.83739        5.76978       17.36305          1              H   0.000
H87      1.24332        0.99124       11.40313          1              H   0.000
H88     -2.36491        6.53846       16.00271          1              H   0.000
H89      2.81522        1.13126       11.41066          1              H   0.000
H90     -2.07546        3.63244       10.54266          1              H   0.000
H91      1.62272        9.39621       20.18191          1              H   0.000
H92      7.71176        3.09953       11.39478          1              H   0.000
H93     -3.91662        9.05698       12.85100          1              H   0.000
H94     -4.64370        8.88294       14.22459          1              H   0.000
H95     -4.51454        8.80663       18.83432          1              H   0.000
H96      2.62891        0.00852       17.64261          1              H   0.000
H97      2.81705        0.02435       21.55543          1              H   0.000
H98      7.30503        0.27012       18.13545          1              H   0.000
H99      3.30932        3.50563        9.41976          1              H   0.000
H100     5.71718        3.86352        9.38410          1              H   0.000
H101     2.63953        7.78448        9.49936          1              H   0.000
H102     5.09248        8.17498        9.52125          1              H   0.000
O1       8.26642        1.55218        8.04721          1              O   0.000
O2       5.50370        1.49781        8.06967          1              O   0.000
O3       2.79424        1.63800        8.03487          1              O   0.000
O4       0.01089        1.73375        8.10399          1              O   0.000
O5      -4.06739        8.61452        8.05024          1              O   0.000
O6      -0.83536        5.20064        8.70414          1              O   0.000
O7      -1.04414        6.55475        8.75682          1              O   0.000
O8       4.77341        5.25409       17.81300          1              O   0.000
O9       0.56295        3.66066       17.90639          1              O   0.000
O10      2.15783        6.16686       15.99125          1              O   0.000
O11      3.80679        7.30482       19.19965          1              O   0.000
O12     -1.81466        7.94663       10.94516          1              O   0.000
O13      0.48854        2.98141       15.22128          1              O   0.000
O14      2.20421        8.04924       14.16883          1              O   0.000
O15      5.70828        5.61593       15.27070          1              O   0.000
O16      6.92435        3.16631       14.48110          1              O   0.000
O17      7.86319        1.84753       17.85922          1              O   0.000
O18     -1.62526        4.18675       13.85020          1              O   0.000
O19     10.21457        0.63626       11.10956          1              O   0.000
O20      0.18247        6.46676       17.91907          1              O   0.000
O21     -0.09787        6.58051       20.57370          1              O   0.000
O22      2.64322        6.94459       21.52894          1              O   0.000
O23      8.64184        0.73081       15.38796          1              O   0.000
O24     -3.63870        8.92372       17.39814          1              O   0.000
O25     -4.33106        8.35071       13.42240          1              O   0.000
O26      4.30548        7.32532       12.57574          1              O   0.000
O27      5.82982        4.47895       22.21265          1              O   0.000
O28      0.27673        0.29923       15.46173          1              O   0.000
O29      1.48606        2.79391       22.47709          1              O   0.000
O30     -0.72004        3.88840       21.36391          1              O   0.000
O31      4.86485        1.55491       15.50790          1              O   0.000
O32      7.81730        2.84151       21.44123          1              O   0.000
O33      3.22477        4.11012       21.18480          1              O   0.000
O34      6.01497        2.88399       11.88473          1              O   0.000
O35      7.26297        6.17752       20.60590          1              O   0.000
O36      3.96694        4.70616       12.41116          1              O   0.000
O37     -2.19875        6.77757       14.26561          1              O   0.000
O38      7.36847        4.61669       18.20257          1              O   0.000
O39      3.07031        3.63549       14.89931          1              O   0.000
O40      7.01520        0.11736       21.14019          1              O   0.000
O41     -0.93112        1.64224       19.21384          1              O   0.000
O42      4.54892        0.93667       10.64292          1              O   0.000
O43     -0.35968        8.80641       13.80375          1              O   0.000
O44     -1.14564        9.14829       20.60331          1              O   0.000
O45      3.13562        3.36357       18.69367          1              O   0.000
O46      1.74129        8.86669       18.50895          1              O   0.000
O47      3.93231        0.91338       18.11020          1              O   0.000
O48      0.66851        3.16563       10.25006          1              O   0.000
O49     -2.34586        6.57713       16.99681          1              O   0.000
O50      2.02666        1.00857       11.99197          1              O   0.000
O51      8.70832        3.10534       11.33502          1              O   0.000
O52     -5.02716        8.77888       19.69544          1              O   0.000
O53      1.90777        0.20172       21.90078          1              O   0.000
O54      1.62488        5.52023        9.98192          1              O   0.000
O55      6.74428        6.17681       10.00346          1              O   0.000
Pd1      5.50230        9.53026       30.00000          1              Pd  0.000
Pd2      5.47758        9.52037        6.96535          1              Pd  0.000
Pd3      1.41213        0.77468        4.52500          1              Pd  0.000
Pd4     -0.00006        1.58841        2.24610          1              Pd  0.000
Pd5     -2.75115        9.53026       30.00000          1              Pd  0.000
Pd6     -2.65116        9.48024        6.92116          1              Pd  0.000
Pd7      4.09534        0.78266        4.51197          1              Pd  0.000
Pd8      2.75109        1.58841        2.24610          1              Pd  0.000
Pd9     -0.00000        9.53026       30.00000          1              Pd  0.000
Pd10     0.04748        9.45764        6.80757          1              Pd  0.000
Pd11     6.91233        0.80571        4.49674          1              Pd  0.000
Pd12     5.50224        1.58841        2.24610          1              Pd  0.000
Pd13     2.75115        9.53026       30.00000          1              Pd  0.000
Pd14     2.73416        9.50630        6.81245          1              Pd  0.000
Pd15     9.61830        0.79168        4.53212          1              Pd  0.000
Pd16     8.25339        1.58841        2.24610          1              Pd  0.000
Pd17     9.62902        2.38257       30.00000          1              Pd  0.000
Pd18    -1.40154        2.50774        6.90115          1              Pd  0.000
Pd19    -0.01583        3.19980        4.54055          1              Pd  0.000
Pd20    -1.37563        3.97097        2.24610          1              Pd  0.000
Pd21     1.37557        2.38257       30.00000          1              Pd  0.000
Pd22     1.40822        2.52674        6.89286          1              Pd  0.000
Pd23     2.78253        3.19408        4.56109          1              Pd  0.000
Pd24     1.37552        3.97097        2.24610          1              Pd  0.000
Pd25     4.12672        2.38257       30.00000          1              Pd  0.000
Pd26     4.16205        2.44020        6.82567          1              Pd  0.000
Pd27     5.50965        3.24199        4.56676          1              Pd  0.000
Pd28     4.12667        3.97097        2.24610          1              Pd  0.000
Pd29     6.87787        2.38257       30.00000          1              Pd  0.000
Pd30     6.88921        2.51105        6.96970          1              Pd  0.000
Pd31     8.24635        3.17816        4.54249          1              Pd  0.000
Pd32     6.87782        3.97097        2.24610          1              Pd  0.000
Pd33     8.25345        4.76513       30.00000          1              Pd  0.000
Pd34    -2.77896        4.81652        6.79434          1              Pd  0.000
Pd35    -1.36480        5.56254        4.45246          1              Pd  0.000
Pd36    -2.75121        6.35354        2.24610          1              Pd  0.000
Pd37    -0.00000        4.76513       30.00000          1              Pd  0.000
Pd38    -0.02743        4.84303        6.83585          1              Pd  0.000
Pd39     1.38394        5.57797        4.54850          1              Pd  0.000
Pd40    -0.00006        6.35354        2.24610          1              Pd  0.000
Pd41     2.75115        4.76513       30.00000          1              Pd  0.000
Pd42     2.81968        4.83102        7.08875          1              Pd  0.000
Pd43     4.12864        5.59966        4.59270          1              Pd  0.000
Pd44     2.75109        6.35354        2.24610          1              Pd  0.000
Pd45     5.50230        4.76513       30.00000          1              Pd  0.000
Pd46     5.50853        4.82114        6.95576          1              Pd  0.000
Pd47     6.83863        5.58729        4.52811          1              Pd  0.000
Pd48     5.50224        6.35354        2.24610          1              Pd  0.000
Pd49     6.87787        7.14770       30.00000          1              Pd  0.000
Pd50     6.86940        7.12800        6.74224          1              Pd  0.000
Pd51    -2.73021        7.97007        4.51214          1              Pd  0.000
Pd52    -4.12678        8.73611        2.24610          1              Pd  0.000
Pd53    -1.37558        7.14770       30.00000          1              Pd  0.000
Pd54    -1.32550        7.15397        6.81950          1              Pd  0.000
Pd55     0.01333        7.96592        4.53108          1              Pd  0.000
Pd56    -1.37563        8.73611        2.24610          1              Pd  0.000
Pd57     1.37557        7.14770       30.00000          1              Pd  0.000
Pd58     1.39103        7.15774        6.84731          1              Pd  0.000
Pd59     2.76990        7.98324        4.56007          1              Pd  0.000
Pd60     1.37552        8.73611        2.24610          1              Pd  0.000
Pd61     4.12672        7.14770       30.00000          1              Pd  0.000
Pd62     4.14270        7.21438        7.10124          1              Pd  0.000
Pd63     5.47979        7.97215        4.53349          1              Pd  0.000
Pd64     4.12667        8.73611        2.24610          1              Pd  0.000
end
end

!DATE Mon Jan 01 12:00:00 2000
PBC   11.00460  11.00460  30.00000  90.00000  90.00000 120.00001 (P1)
C1       2.79187        5.59381        9.37583          1              C   0.000
C2       3.66439        4.48180        9.13004          1              C   0.000
C3       3.31084        6.95166        9.25086          1              C   0.000
C4       4.70671        7.17409        9.24897          1              C   0.000
C5       5.10408        4.69662        9.05188          1              C   0.000
C6       5.63496        6.02785        9.45152          1              C   0.000
H1       2.72403        6.47047        5.66758          1              H   0.000
H2       1.36734        4.01265        5.57710          1              H   0.000
H3       0.01523        1.54716        5.28137          1              H   0.000
H4       5.50254        1.61587        5.23846          1              H   0.000
H5      -2.66197        6.30367        5.60775          1              H   0.000
H6       0.49243        2.44873        9.53254          1              H   0.000
H7       4.13110        4.50221       18.00481          1              H   0.000
H8       0.45294        3.42227       16.94477          1              H   0.000
H9      -0.18311        3.48102       14.68297          1              H   0.000
H10      4.11106        6.54295       18.61012          1              H   0.000
H11      3.10475        7.84127       18.73424          1              H   0.000
H12      2.45296        5.24173       15.83706          1              H   0.000
H13     -1.45027        7.31241       10.26808          1              H   0.000
H14     -2.76607        7.85129       10.85779          1              H   0.000
H15      1.41037        3.26054       14.94306          1              H   0.000
H16      0.33746        4.62314       17.96799          1              H   0.000
H17      4.87613        5.37984       16.83089          1              H   0.000
H18      1.48589        6.18325       16.71853          1              H   0.000
H19      2.16182        7.30797       14.86479          1              H   0.000
H20      6.07134        4.75408       14.96751          1              H   0.000
H21      5.17789        5.96960       14.52707          1              H   0.000
H22      4.33665        9.38290       11.64658          1              H   0.000
H23      9.28232        1.24531       11.16759          1              H   0.000
H24      6.60314        2.99556       13.56041          1              H   0.000
H25      7.82903        3.57447       14.38222          1              H   0.000
H26      8.16318        1.61300       16.94528          1              H   0.000
H27      8.71582        1.75293       18.41807          1              H   0.000
H28     -1.80468        5.19291       13.93442          1              H   0.000
H29     -1.75516        3.96973       12.90203          1              H   0.000
H30      2.53536        8.85812       14.66612          1              H   0.000
H31      0.11078        6.49473       18.92708          1              H   0.000
H32     -0.76350        6.53502       17.57239          1              H   0.000
H33     -0.60517        7.43821       20.65788          1              H   0.000
H34      0.75456        6.71419       21.04361          1              H   0.000
H35      3.28589        6.90975       22.25846          1              H   0.000
H36      9.64000        0.56316       15.46374          1              H   0.000
H37      8.51127        1.50429       14.80328          1              H   0.000
H38     -3.21201        8.02745       17.24569          1              H   0.000
H39      5.19172        7.68200       12.88257          1              H   0.000
H40      3.58055        7.62146       13.20138          1              H   0.000
H41      4.93450        4.29165       21.83340          1              H   0.000
H42      6.23573        5.19806       21.64918          1              H   0.000
H43      5.15942        8.22896       19.51119          1              H   0.000
H44     -4.67119        9.50498       16.23561          1              H   0.000
H45      0.47844        1.27596       15.33693          1              H   0.000
H46      0.61372        3.11302       22.10440          1              H   0.000
H47      1.57689        1.81342       22.26941          1              H   0.000
H48     -0.77645        4.85549       21.18955          1              H   0.000
H49     -1.64975        3.50932       21.35987          1              H   0.000
H50      5.71657        2.03146       15.37849          1              H   0.000
H51      4.89883        0.78007       14.88741          1              H   0.000
H52      7.58597        1.88541       21.39227          1              H   0.000
H53      7.02901        3.33945       21.81818          1              H   0.000
H54      2.54189        3.54105       21.74473          1              H   0.000
H55      2.88831        5.03447       21.26249          1              H   0.000
H56     -4.18688        9.37822       21.19285          1              H   0.000
H57      5.29353        3.58149       11.97019          1              H   0.000
H58      5.56852        2.07224       11.54842          1              H   0.000
H59      6.92910        7.04977       20.30266          1              H   0.000
H60      7.38835        5.62177       19.79809          1              H   0.000
H61      3.10724        4.56861       11.94230          1              H   0.000
H62      4.11445        5.69794       12.44299          1              H   0.000
H63      3.17619        7.06269       20.67028          1              H   0.000
H64     -1.49095        7.47129       14.12698          1              H   0.000
H65     -3.03704        7.25145       13.92360          1              H   0.000
H66      1.92386        8.89087       21.60585          1              H   0.000
H67      7.54718        3.64106       18.13784          1              H   0.000
H68      3.65060        2.86640       15.15363          1              H   0.000
H69      3.43118        3.97541       14.04900          1              H   0.000
H70      6.38198        4.74286       18.09430          1              H   0.000
H71     -0.37561        0.85569       19.43394          1              H   0.000
H72     -0.33529        2.39441       18.97992          1              H   0.000
H73      4.87443        1.10405        9.70144          1              H   0.000
H74     -1.15995        9.46613       10.65006          1              H   0.000
H75      0.60520        8.49601       13.88047          1              H   0.000
H76     -0.54067        8.88410       12.84823          1              H   0.000
H77      4.27653        0.02248       19.70053          1              H   0.000
H78     -0.27946        9.48643       20.95328          1              H   0.000
H79      2.18088        3.46850       18.40703          1              H   0.000
H80      3.16201        3.62995       19.68507          1              H   0.000
H81      1.00508        8.35769       18.10537          1              H   0.000
H82      4.44083        1.06632       17.27511          1              H   0.000
H83      3.63310        1.84193       18.39122          1              H   0.000
H84     -0.01635        2.77783       10.95804          1              H   0.000
H85      1.25850        4.52824       10.05847          1              H   0.000
H86     -2.83910        5.76999       17.35839          1              H   0.000
H87      1.52404        1.45795       11.44880          1              H   0.000
H88     -2.37547        6.54627       15.99889          1              H   0.000
H89      3.02618        1.10161       11.51711          1              H   0.000
H90      8.82391        3.73599       10.51213          1              H   0.000
H91      1.62127        9.39754       20.17967          1              H   0.000
H92      7.67767        3.15520       11.41673          1              H   0.000
H93     -3.95005        9.09569       12.78971          1              H   0.000
H94     -4.64383        8.90637       14.18288          1              H   0.000
H95     -4.51492        8.80725       18.83190          1              H   0.000
H96      2.62708        0.00896       17.64097          1              H   0.000
H97      2.81682        0.02504       21.55227          1              H   0.000
H98      7.30613        0.27028       18.13377          1              H   0.000
H99      3.31313        3.48842        9.42460          1              H   0.000
H100     5.71595        3.85015        9.38106          1              H   0.000
H101     2.63562        7.76840        9.51762          1              H   0.000
H102     5.08154        8.16134        9.52945          1              H   0.000
O1       8.26639        1.55174        8.04602          1              O   0.000
O2       5.50543        1.49602        8.06462          1              O   0.000
O3       2.79592        1.63550        8.03559          1              O   0.000
O4       0.01898        1.72358        8.09217          1              O   0.000
O5      -4.06977        8.60954        8.04930          1              O   0.000
O6      -0.81039        5.17723        8.71625          1              O   0.000
O7      -1.02928        6.53132        8.76977          1              O   0.000
O8       4.77465        5.25626       17.81175          1              O   0.000
O9       0.56340        3.65893       17.90461          1              O   0.000
O10      2.16040        6.16669       15.99235          1              O   0.000
O11      3.80643        7.30501       19.19919          1              O   0.000
O12     -1.79531        7.94821       10.94145          1              O   0.000
O13      0.48841        2.98574       15.22052          1              O   0.000
O14      2.20500        8.04984       14.17086          1              O   0.000
O15      5.70428        5.62381       15.26980          1              O   0.000
O16      6.91921        3.16957       14.48822          1              O   0.000
O17      7.86570        1.84767       17.85724          1              O   0.000
O18     -1.63333        4.20226       13.85718          1              O   0.000
O19     10.02317        0.61157       11.05862          1              O   0.000
O20      0.18030        6.46543       17.91706          1              O   0.000
O21     -0.09913        6.57991       20.57394          1              O   0.000
O22      2.64298        6.94509       21.52732          1              O   0.000
O23      8.64528        0.73339       15.38732          1              O   0.000
O24     -3.64047        8.92432       17.39674          1              O   0.000
O25     -4.34406        8.38398       13.37167          1              O   0.000
O26      4.30847        7.29039       12.59330          1              O   0.000
O27      5.83082        4.48016       22.20986          1              O   0.000
O28      0.27765        0.30184       15.45210          1              O   0.000
O29      1.48456        2.79295       22.47636          1              O   0.000
O30     -0.72237        3.89062       21.36854          1              O   0.000
O31      4.86254        1.55342       15.50879          1              O   0.000
O32      7.81785        2.84113       21.44661          1              O   0.000
O33      3.22497        4.11330       21.18669          1              O   0.000
O34      6.01184        2.89658       11.89412          1              O   0.000
O35      7.26244        6.17778       20.60446          1              O   0.000
O36      3.95357        4.68818       12.40957          1              O   0.000
O37     -2.21356        6.79762       14.25970          1              O   0.000
O38      7.36852        4.61698       18.20221          1              O   0.000
O39      3.06900        3.63656       14.90379          1              O   0.000
O40      7.01441        0.11932       21.13803          1              O   0.000
O41     -0.93067        1.64613       19.21776          1              O   0.000
O42      4.65488        0.89312       10.64367          1              O   0.000
O43     -0.35563        8.80666       13.80384          1              O   0.000
O44     -1.14655        9.14848       20.60239          1              O   0.000
O45      3.13582        3.36485       18.69262          1              O   0.000
O46      1.74081        8.86735       18.50845          1              O   0.000
O47      3.93294        0.91313       18.10960          1              O   0.000
O48      0.73129        2.96987       10.35612          1              O   0.000
O49     -2.34751        6.57741       16.99294          1              O   0.000
O50      2.18460        1.01998       12.02492          1              O   0.000
O51      8.67191        3.19654       11.31194          1              O   0.000
O52     -5.02687        8.77898       19.69381          1              O   0.000
O53      1.90727        0.20259       21.89716          1              O   0.000
O54      1.61854        5.48172        9.99574          1              O   0.000
O55      6.74622        6.16376        9.99227          1              O   0.000
Pd1      5.50230        9.53026       30.00000          1              Pd  0.000
Pd2      5.47850        9.51479        6.95985          1              Pd  0.000
Pd3      1.41416        0.77179        4.52385          1              Pd  0.000
Pd4     -0.00006        1.58841        2.24610          1              Pd  0.000
Pd5     -2.75115        9.53026       30.00000          1              Pd  0.000
Pd6     -2.64901        9.47421        6.92551          1              Pd  0.000
Pd7      4.09634        0.78048        4.51166          1              Pd  0.000
Pd8      2.75109        1.58841        2.24610          1              Pd  0.000
Pd9     -0.00000        9.53026       30.00000          1              Pd  0.000
Pd10     0.04725        9.45261        6.80723          1              Pd  0.000
Pd11     6.91247        0.80316        4.49717          1              Pd  0.000
Pd12     5.50224        1.58841        2.24610          1              Pd  0.000
Pd13     2.75115        9.53026       30.00000          1              Pd  0.000
Pd14     2.73555        9.50379        6.81475          1              Pd  0.000
Pd15     9.61831        0.78994        4.53227          1              Pd  0.000
Pd16     8.25339        1.58841        2.24610          1              Pd  0.000
Pd17     9.62902        2.38257       30.00000          1              Pd  0.000
Pd18    -1.40002        2.50684        6.90382          1              Pd  0.000
Pd19    -0.01540        3.19857        4.53903          1              Pd  0.000
Pd20    -1.37563        3.97097        2.24610          1              Pd  0.000
Pd21     1.37557        2.38257       30.00000          1              Pd  0.000
Pd22     1.41237        2.52145        6.88443          1              Pd  0.000
Pd23     2.78472        3.19367        4.55908          1              Pd  0.000
Pd24     1.37552        3.97097        2.24610          1              Pd  0.000
Pd25     4.12672        2.38257       30.00000          1              Pd  0.000
Pd26     4.16257        2.43724        6.82340          1              Pd  0.000
Pd27     5.51079        3.24135        4.56541          1              Pd  0.000
Pd28     4.12667        3.97097        2.24610          1              Pd  0.000
Pd29     6.87787        2.38257       30.00000          1              Pd  0.000
Pd30     6.89086        2.50754        6.96481          1              Pd  0.000
Pd31     8.24726        3.17623        4.54010          1              Pd  0.000
Pd32     6.87782        3.97097        2.24610          1              Pd  0.000
Pd33     8.25345        4.76513       30.00000          1              Pd  0.000
Pd34     8.22460        4.81157        6.78843          1              Pd  0.000
Pd35    -1.36376        5.56146        4.45392          1              Pd  0.000
Pd36    -2.75121        6.35354        2.24610          1              Pd  0.000
Pd37    -0.00000        4.76513       30.00000          1              Pd  0.000
Pd38    -0.02474        4.83642        6.83663          1              Pd  0.000
Pd39     1.38415        5.57720        4.54972          1              Pd  0.000
Pd40    -0.00006        6.35354        2.24610          1              Pd  0.000
Pd41     2.75115        4.76513       30.00000          1              Pd  0.000
Pd42     2.81671        4.82873        7.09702          1              Pd  0.000
Pd43     4.12841        5.59883        4.59531          1              Pd  0.000
Pd44     2.75109        6.35354        2.24610          1              Pd  0.000
Pd45     5.50230        4.76513       30.00000          1              Pd  0.000
Pd46     5.50727        4.81692        6.95560          1              Pd  0.000
Pd47     6.83888        5.58664        4.52663          1              Pd  0.000
Pd48     5.50224        6.35354        2.24610          1              Pd  0.000
Pd49     6.87787        7.14770       30.00000          1              Pd  0.000
Pd50     6.86895        7.12291        6.74300          1              Pd  0.000
Pd51    -2.72790        7.96730        4.51593          1              Pd  0.000
Pd52    -4.12678        8.73611        2.24610          1              Pd  0.000
Pd53    -1.37558        7.14770       30.00000          1              Pd  0.000
Pd54    -1.32317        7.14364        6.83403          1              Pd  0.000
Pd55     0.01301        7.96283        4.53449          1              Pd  0.000
Pd56    -1.37563        8.73611        2.24610          1              Pd  0.000
Pd57     1.37557        7.14770       30.00000          1              Pd  0.000
Pd58     1.39277        7.15507        6.85040          1              Pd  0.000
Pd59     2.77004        7.98202        4.56124          1              Pd  0.000
Pd60     1.37552        8.73611        2.24610          1              Pd  0.000
Pd61     4.12672        7.14770       30.00000          1              Pd  0.000
Pd62     4.14203        7.20997        7.10661          1              Pd  0.000
Pd63     5.48021        7.97007        4.53371          1              Pd  0.000
Pd64     4.12667        8.73611        2.24610          1              Pd  0.000
end
end

!DATE Mon Jan 01 12:00:00 2000
PBC   11.00460  11.00460  30.00000  90.00000  90.00000 120.00001 (P1)
C1       2.80918        5.64493        9.36889          1              C   0.000
C2       3.65431        4.51202        9.14177          1              C   0.000
C3       3.35400        6.99017        9.24803          1              C   0.000
C4       4.75274        7.18422        9.23948          1              C   0.000
C5       5.09957        4.69924        9.05292          1              C   0.000
C6       5.65915        6.02246        9.44548          1              C   0.000
H1       2.72250        6.47189        5.66785          1              H   0.000
H2       1.38055        4.00420        5.56511          1              H   0.000
H3       0.01903        1.54838        5.26571          1              H   0.000
H4       5.50466        1.61792        5.23746          1              H   0.000
H5      -2.64524        6.31085        5.62170          1              H   0.000
H6       0.55017        2.36717        9.55047          1              H   0.000
H7       4.13392        4.50576       17.99984          1              H   0.000
H8       0.45597        3.42159       16.94467          1              H   0.000
H9      -0.18594        3.48511       14.69703          1              H   0.000
H10      4.11216        6.54401       18.60830          1              H   0.000
H11      3.10463        7.84123       18.73270          1              H   0.000
H12      2.45543        5.24146       15.83251          1              H   0.000
H13     -1.44966        7.29945       10.27601          1              H   0.000
H14     -2.77568        7.83124       10.84814          1              H   0.000
H15      1.41062        3.26071       14.94813          1              H   0.000
H16      0.33614        4.62176       17.96853          1              H   0.000
H17      4.87785        5.38535       16.82713          1              H   0.000
H18      1.48756        6.18028       16.71628          1              H   0.000
H19      2.16543        7.30759       14.86627          1              H   0.000
H20      6.06455        4.76083       14.96053          1              H   0.000
H21      5.16742        5.97508       14.52208          1              H   0.000
H22      4.29398        9.38913       11.64347          1              H   0.000
H23      9.10322        1.21922       11.23034          1              H   0.000
H24      6.59090        3.01303       13.55440          1              H   0.000
H25      7.81748        3.57906       14.39009          1              H   0.000
H26      8.16550        1.61404       16.94491          1              H   0.000
H27      8.71822        1.75394       18.41851          1              H   0.000
H28     -1.80585        5.18988       13.94681          1              H   0.000
H29     -1.75705        3.93944       12.94485          1              H   0.000
H30      2.53739        8.85851       14.66726          1              H   0.000
H31      0.10704        6.49417       18.92410          1              H   0.000
H32     -0.76458        6.53660       17.56768          1              H   0.000
H33     -0.60746        7.43441       20.65920          1              H   0.000
H34      0.75308        6.71209       21.04394          1              H   0.000
H35      3.28622        6.91383       22.25620          1              H   0.000
H36      9.64166        0.56736       15.46023          1              H   0.000
H37      8.51284        1.50797       14.79971          1              H   0.000
H38     -3.21314        8.02969       17.24367          1              H   0.000
H39      5.19431        7.69480       12.87071          1              H   0.000
H40      3.58620        7.62286       13.20553          1              H   0.000
H41      4.93508        4.29285       21.83310          1              H   0.000
H42      6.23708        5.19851       21.64705          1              H   0.000
H43      5.15947        8.23035       19.51004          1              H   0.000
H44     -4.67087        9.50655       16.22766          1              H   0.000
H45      0.47762        1.28533       15.34067          1              H   0.000
H46      0.61220        3.11160       22.10561          1              H   0.000
H47      1.57598        1.81163       22.26821          1              H   0.000
H48     -0.77881        4.85580       21.19217          1              H   0.000
H49     -1.65357        3.50914       21.36394          1              H   0.000
H50      5.71244        2.03797       15.37206          1              H   0.000
H51      4.89831        0.78200       14.88760          1              H   0.000
H52      7.58362        1.88542       21.38970          1              H   0.000
H53      7.02771        3.33946       21.82015          1              H   0.000
H54      2.54453        3.54307       21.74483          1              H   0.000
H55      2.88912        5.03649       21.26432          1              H   0.000
H56     -4.18718        9.37874       21.18974          1              H   0.000
H57      5.23533        3.58633       11.97406          1              H   0.000
H58      5.54961        2.08310       11.55245          1              H   0.000
H59      6.92814        7.04944       20.30135          1              H   0.000
H60      7.38787        5.62175       19.79619          1              H   0.000
H61      3.05634        4.58631       11.95014          1              H   0.000
H62      4.09123        5.69536       12.44223          1              H   0.000
H63      3.17501        7.06309       20.66783          1              H   0.000
H64     -1.49375        7.48659       14.11884          1              H   0.000
H65     -3.03623        7.27204       13.90207          1              H   0.000
H66      1.92179        8.89616       21.60181          1              H   0.000
H67      7.54840        3.64265       18.13592          1              H   0.000
H68      3.64760        2.86649       15.15301          1              H   0.000
H69      3.41496        3.96919       14.04435          1              H   0.000
H70      6.38359        4.74449       18.09107          1              H   0.000
H71     -0.37386        0.85966       19.43503          1              H   0.000
H72     -0.33229        2.39604       18.97401          1              H   0.000
H73      4.90433        1.08431        9.69694          1              H   0.000
H74     -1.14917        9.44747       10.63845          1              H   0.000
H75      0.61068        8.49780       13.88074          1              H   0.000
H76     -0.52821        8.90205       12.84801          1              H   0.000
H77      4.27527        0.02080       19.69860          1              H   0.000
H78     -0.28060        9.48601       20.95093          1              H   0.000
H79      2.18153        3.47024       18.40554          1              H   0.000
H80      3.16334        3.63142       19.68183          1              H   0.000
H81      1.00546        8.35768       18.10277          1              H   0.000
H82      4.44153        1.06693       17.27266          1              H   0.000
H83      3.63511        1.84203       18.38946          1              H   0.000
H84     -0.10173        2.20775       10.90206          1              H   0.000
H85      1.18963        4.69367        9.98710          1              H   0.000
H86     -2.83907        5.77256       17.34974          1              H   0.000
H87      1.65365        1.67791       11.48497          1              H   0.000
H88     -2.38146        6.55490       15.99114          1              H   0.000
H89      3.08650        1.10555       11.53643          1              H   0.000
H90     -2.06930        3.60634       10.61086          1              H   0.000
H91      1.61841        9.39904       20.17431          1              H   0.000
H92      7.63660        3.19304       11.42262          1              H   0.000
H93     -3.95453        9.16740       12.76115          1              H   0.000
H94     -4.64177        8.94386       14.15299          1              H   0.000
H95     -4.51462        8.80828       18.83018          1              H   0.000
H96      2.62635        0.01041       17.63935          1              H   0.000
H97      2.81685        0.02548       21.54911          1              H   0.000
H98      7.30730        0.27002       18.13174          1              H   0.000
H99      3.28620        3.52790        9.44786          1              H   0.000
H100     5.69637        3.84345        9.38566          1              H   0.000
H101     2.69656        7.82087        9.51540          1              H   0.000
H102     5.14721        8.16528        9.51053          1              H   0.000
O1       8.26956        1.55546        8.04349          1              O   0.000
O2       5.51053        1.49220        8.05916          1              O   0.000
O3       2.79995        1.63721        8.04102          1              O   0.000
O4       0.02202        1.69659        8.05192          1              O   0.000
O5      -4.06673        8.61666        8.03897          1              O   0.000
O6      -0.71801        5.17595        8.73483          1              O   0.000
O7      -0.98549        6.52228        8.78139          1              O   0.000
O8       4.77788        5.25938       17.80813          1              O   0.000
O9       0.56345        3.65800       17.90578          1              O   0.000
O10      2.16502        6.16653       15.99325          1              O   0.000
O11      3.80621        7.30516       19.19806          1              O   0.000
O12     -1.80683        7.94177       10.93594          1              O   0.000
O13      0.48922        2.98741       15.22964          1              O   0.000
O14      2.20946        8.04942       14.17207          1              O   0.000
O15      5.70058        5.63274       15.26171          1              O   0.000
O16      6.90367        3.17907       14.48480          1              O   0.000
O17      7.86838        1.84704       17.85751          1              O   0.000
O18     -1.63746        4.19941       13.89510          1              O   0.000
O19      9.82412        0.59258       10.99737          1              O   0.000
O20      0.17820        6.46624       17.91479          1              O   0.000
O21     -0.10135        6.57621       20.57610          1              O   0.000
O22      2.64252        6.94575       21.52561          1              O   0.000
O23      8.64670        0.73742       15.38423          1              O   0.000
O24     -3.64172        8.92625       17.39598          1              O   0.000
O25     -4.34683        8.44215       13.32739          1              O   0.000
O26      4.31329        7.28850       12.59800          1              O   0.000
O27      5.83212        4.48090       22.20849          1              O   0.000
O28      0.27935        0.30878       15.44602          1              O   0.000
O29      1.48373        2.79123       22.47565          1              O   0.000
O30     -0.72690        3.89242       21.38068          1              O   0.000
O31      4.86201        1.55469       15.50978          1              O   0.000
O32      7.81734        2.84050       21.45066          1              O   0.000
O33      3.22650        4.11548       21.18840          1              O   0.000
O34      5.96962        2.91965       11.89420          1              O   0.000
O35      7.26160        6.17740       20.60300          1              O   0.000
O36      3.91038        4.69069       12.40692          1              O   0.000
O37     -2.22092        6.81748       14.25055          1              O   0.000
O38      7.36997        4.61845       18.20122          1              O   0.000
O39      3.06676        3.63896       14.90830          1              O   0.000
O40      7.01182        0.12328       21.13234          1              O   0.000
O41     -0.92838        1.65235       19.22593          1              O   0.000
O42      4.69223        0.86486       10.63832          1              O   0.000
O43     -0.34869        8.81187       13.80342          1              O   0.000
O44     -1.14795        9.14769       20.60101          1              O   0.000
O45      3.13692        3.36725       18.69038          1              O   0.000
O46      1.74049        8.86740       18.50718          1              O   0.000
O47      3.93484        0.91354       18.10826          1              O   0.000
O48      0.59096        2.76283       10.46187          1              O   0.000
O49     -2.34851        6.58047       16.98525          1              O   0.000
O50      2.24080        1.11114       12.04182          1              O   0.000
O51      8.63280        3.13954       11.41267          1              O   0.000
O52     -5.02636        8.77966       19.69253          1              O   0.000
O53      1.90714        0.20309       21.89420          1              O   0.000
O54      1.62866        5.58475       10.00235          1              O   0.000
O55      6.77179        6.14100        9.98272          1              O   0.000
Pd1      5.50230        9.53026       30.00000          1              Pd  0.000
Pd2      5.48664        9.51017        6.92174          1              Pd  0.000
Pd3      1.42086        0.77245        4.51913          1              Pd  0.000
Pd4     -0.00006        1.58841        2.24610          1              Pd  0.000
Pd5     -2.75115        9.53026       30.00000          1              Pd  0.000
Pd6     -2.63936        9.47526        6.92657          1              Pd  0.000
Pd7      4.10022        0.78100        4.51197          1              Pd  0.000
Pd8      2.75109        1.58841        2.24610          1              Pd  0.000
Pd9     -0.00000        9.53026       30.00000          1              Pd  0.000
Pd10     0.05101        9.44936        6.80580          1              Pd  0.000
Pd11     6.91372        0.80229        4.49680          1              Pd  0.000
Pd12     5.50224        1.58841        2.24610          1              Pd  0.000
Pd13     2.75115        9.53026       30.00000          1              Pd  0.000
Pd14     2.73903        9.50577        6.81369          1              Pd  0.000
Pd15     9.61933        0.79013        4.52760          1              Pd  0.000
Pd16     8.25339        1.58841        2.24610          1              Pd  0.000
Pd17     9.62902        2.38257       30.00000          1              Pd  0.000
Pd18    -1.40001        2.50989        6.89731          1              Pd  0.000
Pd19    -0.01307        3.20027        4.53889          1              Pd  0.000
Pd20    -1.37563        3.97097        2.24610          1              Pd  0.000
Pd21     1.37557        2.38257       30.00000          1              Pd  0.000
Pd22     1.42176        2.52367        6.88085          1              Pd  0.000
Pd23     2.79026        3.19598        4.55793          1              Pd  0.000
Pd24     1.37552        3.97097        2.24610          1              Pd  0.000
Pd25     4.12672        2.38257       30.00000          1              Pd  0.000
Pd26     4.16499        2.43981        6.82777          1              Pd  0.000
Pd27     5.51291        3.24252        4.56583          1              Pd  0.000
Pd28     4.12667        3.97097        2.24610          1              Pd  0.000
Pd29     6.87787        2.38257       30.00000          1              Pd  0.000
Pd30     6.89229        2.50704        6.96143          1              Pd  0.000
Pd31     8.24795        3.17623        4.53570          1              Pd  0.000
Pd32     6.87782        3.97097        2.24610          1              Pd  0.000
Pd33     8.25345        4.76513       30.00000          1              Pd  0.000
Pd34     8.22460        4.80648        6.77947          1              Pd  0.000
Pd35    -1.36155        5.56176        4.45521          1              Pd  0.000
Pd36    -2.75121        6.35354        2.24610          1              Pd  0.000
Pd37    -0.00000        4.76513       30.00000          1              Pd  0.000
Pd38    -0.01971        4.83436        6.83456          1              Pd  0.000
Pd39     1.38657        5.57857        4.54775          1              Pd  0.000
Pd40    -0.00006        6.35354        2.24610          1              Pd  0.000
Pd41     2.75115        4.76513       30.00000          1              Pd  0.000
Pd42     2.81640        4.83627        7.10467          1              Pd  0.000
Pd43     4.13039        5.59959        4.59721          1              Pd  0.000
Pd44     2.75109        6.35354        2.24610          1              Pd  0.000
Pd45     5.50230        4.76513       30.00000          1              Pd  0.000
Pd46     5.50853        4.81544        6.95756          1              Pd  0.000
Pd47     6.84054        5.58749        4.52402          1              Pd  0.000
Pd48     5.50224        6.35354        2.24610          1              Pd  0.000
Pd49     6.87787        7.14770       30.00000          1              Pd  0.000
Pd50     6.87710        7.11921        6.74339          1              Pd  0.000
Pd51    -2.72306        7.96637        4.51877          1              Pd  0.000
Pd52    -4.12678        8.73611        2.24610          1              Pd  0.000
Pd53    -1.37558        7.14770       30.00000          1              Pd  0.000
Pd54    -1.31744        7.13538        6.84827          1              Pd  0.000
Pd55     0.01431        7.96134        4.53548          1              Pd  0.000
Pd56    -1.37563        8.73611        2.24610          1              Pd  0.000
Pd57     1.37557        7.14770       30.00000          1              Pd  0.000
Pd58     1.39804        7.15653        6.84750          1              Pd  0.000
Pd59     2.77259        7.98282        4.55954          1              Pd  0.000
Pd60     1.37552        8.73611        2.24610          1              Pd  0.000
Pd61     4.12672        7.14770       30.00000          1              Pd  0.000
Pd62     4.15011        7.21248        7.10283          1              Pd  0.000
Pd63     5.48437        7.96781        4.53001          1              Pd  0.000
Pd64     4.12667        8.73611        2.24610          1              Pd  0.000
end
end

!DATE Mon Jan 01 12:00:00 2000
PBC   11.00460  11.00460  30.00000  90.00000  90.00000 120.00001 (P1)
C1       2.82124        5.67064        9.34941          1              C   0.000
C2       3.66985        4.52913        9.13844          1              C   0.000
C3       3.38553        7.00965        9.22988          1              C   0.000
C4       4.78355        7.19759        9.22653          1              C   0.000
C5       5.11547        4.70651        9.05030          1              C   0.000
C6       5.68075        6.03031        9.43882          1              C   0.000
H1       2.71079        6.47735        5.66940          1              H   0.000
H2       1.38738        3.99213        5.55145          1              H   0.000
H3       0.02238        1.54698        5.26222          1              H   0.000
H4       5.50490        1.61980        5.23507          1              H   0.000
H5      -2.62124        6.31923        5.63938          1              H   0.000
H6       0.57768        2.39783        9.62439          1              H   0.000
H7       4.13534        4.50886       17.99640          1              H   0.000
H8       0.45769        3.42083       16.94228          1              H   0.000
H9      -0.18696        3.48305       14.70259          1              H   0.000
H10      4.11303        6.54407       18.60751          1              H   0.000
H11      3.10483        7.84105       18.73230          1              H   0.000
H12      2.45811        5.24057       15.82366          1              H   0.000
H13     -1.43455        7.29196       10.28141          1              H   0.000
H14     -2.77259        7.81928       10.83933          1              H   0.000
H15      1.41021        3.25867       14.94904          1              H   0.000
H16      0.33462        4.62004       17.96751          1              H   0.000
H17      4.88020        5.38874       16.82593          1              H   0.000
H18      1.49267        6.17569       16.71337          1              H   0.000
H19      2.16745        7.30815       14.86622          1              H   0.000
H20      6.06278        4.76064       14.96050          1              H   0.000
H21      5.16520        5.97553       14.52427          1              H   0.000
H22      4.24069        9.34497       11.64125          1              H   0.000
H23      9.05822        1.19640       11.25949          1              H   0.000
H24      6.58687        3.02066       13.55038          1              H   0.000
H25      7.81514        3.57974       14.38977          1              H   0.000
H26      8.16663        1.61373       16.94417          1              H   0.000
H27      8.71887        1.75500       18.41849          1              H   0.000
H28     -1.80388        5.18509       13.94920          1              H   0.000
H29     -1.74927        3.92147       12.96130          1              H   0.000
H30      2.53673        8.85926       14.66958          1              H   0.000
H31      0.10416        6.49278       18.92173          1              H   0.000
H32     -0.76576        6.53731       17.56500          1              H   0.000
H33     -0.60974        7.43062       20.66104          1              H   0.000
H34      0.75194        6.71118       21.04525          1              H   0.000
H35      3.28792        6.91725       22.25362          1              H   0.000
H36      9.64114        0.57062       15.46036          1              H   0.000
H37      8.51220        1.50948       14.79742          1              H   0.000
H38     -3.21255        8.02913       17.24477          1              H   0.000
H39      5.19645        7.69730       12.87190          1              H   0.000
H40      3.58840        7.62329       13.20429          1              H   0.000
H41      4.93519        4.29369       21.83288          1              H   0.000
H42      6.23858        5.19850       21.64461          1              H   0.000
H43      5.15958        8.23141       19.51009          1              H   0.000
H44     -4.67352        9.50877       16.22859          1              H   0.000
H45      0.47709        1.28800       15.34264          1              H   0.000
H46      0.60911        3.10966       22.10547          1              H   0.000
H47      1.57311        1.80921       22.26901          1              H   0.000
H48     -0.77878        4.85639       21.19116          1              H   0.000
H49     -1.65614        3.50896       21.36222          1              H   0.000
H50      5.71097        2.04016       15.36803          1              H   0.000
H51      4.89713        0.78280       14.88724          1              H   0.000
H52      7.58256        1.88462       21.38676          1              H   0.000
H53      7.02734        3.33895       21.82146          1              H   0.000
H54      2.54921        3.54714       21.74665          1              H   0.000
H55      2.88958        5.03949       21.26673          1              H   0.000
H56     -4.18744        9.37947       21.18627          1              H   0.000
H57      5.21003        3.58830       11.97271          1              H   0.000
H58      5.54220        2.08965       11.55655          1              H   0.000
H59      6.92695        7.04794       20.30055          1              H   0.000
H60      7.38655        5.62030       19.79427          1              H   0.000
H61      3.01988        4.60051       11.91976          1              H   0.000
H62      4.06973        5.68266       12.43160          1              H   0.000
H63      3.17447        7.06303       20.66442          1              H   0.000
H64     -1.49343        7.48741       14.11800          1              H   0.000
H65     -3.03597        7.27526       13.90157          1              H   0.000
H66      1.92207        8.89747       21.59968          1              H   0.000
H67      7.54828        3.64309       18.13466          1              H   0.000
H68      3.64612        2.87113       15.14406          1              H   0.000
H69      3.39510        3.96396       14.02707          1              H   0.000
H70      6.38395        4.74515       18.08942          1              H   0.000
H71     -0.37240        0.86403       19.43580          1              H   0.000
H72     -0.32975        2.39751       18.96531          1              H   0.000
H73      4.90722        1.08102        9.70034          1              H   0.000
H74     -1.15216        9.44649       10.63887          1              H   0.000
H75      0.61008        8.49826       13.87947          1              H   0.000
H76     -0.52920        8.90712       12.84929          1              H   0.000
H77      4.27508        0.01911       19.69656          1              H   0.000
H78     -0.28223        9.48515       20.94975          1              H   0.000
H79      2.17890        3.47034       18.40334          1              H   0.000
H80      3.16206        3.63047       19.67714          1              H   0.000
H81      1.00717        8.35672       18.10095          1              H   0.000
H82      4.44290        1.06647       17.26906          1              H   0.000
H83      3.63767        1.84039       18.38696          1              H   0.000
H84     -0.15167        1.92287       10.85660          1              H   0.000
H85      0.86468        5.17148        9.59538          1              H   0.000
H86     -2.83777        5.77465       17.34477          1              H   0.000
H87      1.63709        1.69661       11.52702          1              H   0.000
H88     -2.37993        6.55865       15.98682          1              H   0.000
H89      3.07510        1.10901       11.54099          1              H   0.000
H90     -1.98951        3.52760       10.66896          1              H   0.000
H91      1.61630        9.39947       20.17206          1              H   0.000
H92      7.64329        3.19884       11.41496          1              H   0.000
H93     -3.94661        9.17415       12.76346          1              H   0.000
H94     -4.63875        8.94370       14.15139          1              H   0.000
H95     -4.51261        8.80812       18.83059          1              H   0.000
H96      2.62802        0.00898       17.64113          1              H   0.000
H97      2.81742        0.02672       21.54526          1              H   0.000
H98      7.30851        0.26931       18.13098          1              H   0.000
H99      3.29173        3.55357        9.45893          1              H   0.000
H100     5.70934        3.85079        9.38950          1              H   0.000
H101     2.73026        7.84119        9.50095          1              H   0.000
H102     5.18045        8.17571        9.50222          1              H   0.000
O1       8.26810        1.55545        8.04085          1              O   0.000
O2       5.51384        1.48962        8.05208          1              O   0.000
O3       2.80450        1.62801        8.04051          1              O   0.000
O4       0.02061        1.69615        8.04233          1              O   0.000
O5      -4.06253        8.62054        8.03423          1              O   0.000
O6      -0.49230        5.16948        8.80436          1              O   0.000
O7      -0.92651        6.50326        8.81171          1              O   0.000
O8       4.77983        5.26174       17.80764          1              O   0.000
O9       0.56121        3.65610       17.90558          1              O   0.000
O10      2.17678        6.16653       15.99751          1              O   0.000
O11      3.80605        7.30484       19.19829          1              O   0.000
O12     -1.80543        7.94189       10.92684          1              O   0.000
O13      0.48964        2.98947       15.23849          1              O   0.000
O14      2.21010        8.05084       14.17369          1              O   0.000
O15      5.69746        5.63163       15.26403          1              O   0.000
O16      6.89924        3.18219       14.48202          1              O   0.000
O17      7.86990        1.84608       17.85776          1              O   0.000
O18     -1.63936        4.19435       13.90967          1              O   0.000
O19      9.71790        0.52509       10.96881          1              O   0.000
O20      0.17670        6.46645       17.91386          1              O   0.000
O21     -0.10395        6.57209       20.58109          1              O   0.000
O22      2.64316        6.94499       21.52386          1              O   0.000
O23      8.64622        0.74267       15.38694          1              O   0.000
O24     -3.64107        8.92505       17.40199          1              O   0.000
O25     -4.34299        8.44502       13.32571          1              O   0.000
O26      4.31579        7.29285       12.59557          1              O   0.000
O27      5.83347        4.48071       22.20685          1              O   0.000
O28      0.27728        0.31138       15.44834          1              O   0.000
O29      1.47984        2.78888       22.47722          1              O   0.000
O30     -0.73019        3.89399       21.38846          1              O   0.000
O31      4.86229        1.55478       15.51073          1              O   0.000
O32      7.81725        2.83961       21.45252          1              O   0.000
O33      3.22868        4.11871       21.19257          1              O   0.000
O34      5.95392        2.93251       11.89131          1              O   0.000
O35      7.25995        6.17548       20.60202          1              O   0.000
O36      3.87236        4.68513       12.38785          1              O   0.000
O37     -2.22151        6.81958       14.25157          1              O   0.000
O38      7.37005        4.61869       18.20346          1              O   0.000
O39      3.06359        3.64248       14.90162          1              O   0.000
O40      7.01151        0.12452       21.13070          1              O   0.000
O41     -0.92619        1.65971       19.23586          1              O   0.000
O42      4.69380        0.86234       10.63976          1              O   0.000
O43     -0.34894        8.81311       13.80421          1              O   0.000
O44     -1.14983        9.14732       20.60015          1              O   0.000
O45      3.13461        3.36710       18.68818          1              O   0.000
O46      1.73942        8.86773       18.50911          1              O   0.000
O47      3.93981        0.91292       18.10755          1              O   0.000
O48      0.49154        2.62813       10.57875          1              O   0.000
O49     -2.34751        6.58253       16.98193          1              O   0.000
O50      2.23932        1.11089       12.05993          1              O   0.000
O51      8.63209        3.09299       11.45468          1              O   0.000
O52     -5.02588        8.78004       19.69318          1              O   0.000
O53      1.90738        0.20420       21.89098          1              O   0.000
O54      1.68146        5.59883       10.04580          1              O   0.000
O55      6.79040        6.14345        9.98140          1              O   0.000
Pd1      5.50230        9.53026       30.00000          1              Pd  0.000
Pd2      5.48912        9.51530        6.91576          1              Pd  0.000
Pd3      1.42486        0.77076        4.51992          1              Pd  0.000
Pd4     -0.00006        1.58841        2.24610          1              Pd  0.000
Pd5     -2.75115        9.53026       30.00000          1              Pd  0.000
Pd6     -2.63167        9.46889        6.92491          1              Pd  0.000
Pd7      4.10242        0.77977        4.51196          1              Pd  0.000
Pd8      2.75109        1.58841        2.24610          1              Pd  0.000
Pd9     -0.00000        9.53026       30.00000          1              Pd  0.000
Pd10     0.05101        9.44431        6.80633          1              Pd  0.000
Pd11     6.91435        0.80145        4.49726          1              Pd  0.000
Pd12     5.50224        1.58841        2.24610          1              Pd  0.000
Pd13     2.75115        9.53026       30.00000          1              Pd  0.000
Pd14     2.74278        9.50622        6.81501          1              Pd  0.000
Pd15     9.62035        0.79106        4.52792          1              Pd  0.000
Pd16     8.25339        1.58841        2.24610          1              Pd  0.000
Pd17     9.62902        2.38257       30.00000          1              Pd  0.000
Pd18    -1.40005        2.51451        6.90039          1              Pd  0.000
Pd19    -0.01159        3.19900        4.53719          1              Pd  0.000
Pd20    -1.37563        3.97097        2.24610          1              Pd  0.000
Pd21     1.37557        2.38257       30.00000          1              Pd  0.000
Pd22     1.42751        2.52269        6.88597          1              Pd  0.000
Pd23     2.79342        3.19617        4.56019          1              Pd  0.000
Pd24     1.37552        3.97097        2.24610          1              Pd  0.000
Pd25     4.12672        2.38257       30.00000          1              Pd  0.000
Pd26     4.16531        2.44093        6.83041          1              Pd  0.000
Pd27     5.51395        3.24327        4.56402          1              Pd  0.000
Pd28     4.12667        3.97097        2.24610          1              Pd  0.000
Pd29     6.87787        2.38257       30.00000          1              Pd  0.000
Pd30     6.89232        2.50468        6.95419          1              Pd  0.000
Pd31     8.24877        3.17586        4.53432          1              Pd  0.000
Pd32     6.87782        3.97097        2.24610          1              Pd  0.000
Pd33     8.25345        4.76513       30.00000          1              Pd  0.000
Pd34     8.22501        4.80204        6.76948          1              Pd  0.000
Pd35    -1.35790        5.56195        4.45875          1              Pd  0.000
Pd36    -2.75121        6.35354        2.24610          1              Pd  0.000
Pd37    -0.00000        4.76513       30.00000          1              Pd  0.000
Pd38    -0.00665        4.82482        6.82655          1              Pd  0.000
Pd39     1.39067        5.58050        4.54352          1              Pd  0.000
Pd40    -0.00006        6.35354        2.24610          1              Pd  0.000
Pd41     2.75115        4.76513       30.00000          1              Pd  0.000
Pd42     2.81574        4.84365        7.12044          1              Pd  0.000
Pd43     4.13112        5.59984        4.59753          1              Pd  0.000
Pd44     2.75109        6.35354        2.24610          1              Pd  0.000
Pd45     5.50230        4.76513       30.00000          1              Pd  0.000
Pd46     5.51178        4.81389        6.95367          1              Pd  0.000
Pd47     6.84056        5.58953        4.52114          1              Pd  0.000
Pd48     5.50224        6.35354        2.24610          1              Pd  0.000
Pd49     6.87787        7.14770       30.00000          1              Pd  0.000
Pd50     6.88620        7.11726        6.74667          1              Pd  0.000
Pd51    -2.71650        7.96253        4.52585          1              Pd  0.000
Pd52    -4.12678        8.73611        2.24610          1              Pd  0.000
Pd53    -1.37558        7.14770       30.00000          1              Pd  0.000
Pd54    -1.30206        7.11150        6.88075          1              Pd  0.000
Pd55     0.01712        7.95882        4.53927          1              Pd  0.000
Pd56    -1.37563        8.73611        2.24610          1              Pd  0.000
Pd57     1.37557        7.14770       30.00000          1              Pd  0.000
Pd58     1.40766        7.15803        6.85195          1              Pd  0.000
Pd59     2.77409        7.98421        4.55736          1              Pd  0.000
Pd60     1.37552        8.73611        2.24610          1              Pd  0.000
Pd61     4.12672        7.14770       30.00000          1              Pd  0.000
Pd62     4.16224        7.21244        7.08643          1              Pd  0.000
Pd63     5.48784        7.96847        4.52965          1              Pd  0.000
Pd64     4.12667        8.73611        2.24610          1              Pd  0.000
end
end

!DATE Mon Jan 01 12:00:00 2000
PBC   11.00460  11.00460  30.00000  90.00000  90.00000 120.00001 (P1)
C1       2.83571        5.64202        9.40005          1              C   0.000
C2       3.72416        4.52684        9.07969          1              C   0.000
C3       3.35995        7.00631        9.20498          1              C   0.000
C4       4.75596        7.21664        9.22163          1              C   0.000
C5       5.16341        4.73312        9.03681          1              C   0.000
C6       5.68113        6.06934        9.44108          1              C   0.000
H1       2.71043        6.46868        5.67168          1              H   0.000
H2       1.33524        4.01999        5.60801          1              H   0.000
H3       0.02525        1.54547        5.26713          1              H   0.000
H4       5.50870        1.61913        5.23590          1              H   0.000
H5      -2.60792        6.32007        5.63004          1              H   0.000
H6       0.67096        2.64008        9.73417          1              H   0.000
H7       4.13752        4.51009       17.99336          1              H   0.000
H8       0.46225        3.41492       16.94598          1              H   0.000
H9      -0.19289        3.48052       14.73037          1              H   0.000
H10      4.11501        6.54287       18.60636          1              H   0.000
H11      3.10625        7.83991       18.73052          1              H   0.000
H12      2.46113        5.23870       15.81602          1              H   0.000
H13     -1.46765        7.35347       10.27599          1              H   0.000
H14     -2.79477        7.83910       10.89646          1              H   0.000
H15      1.40746        3.25251       14.95725          1              H   0.000
H16      0.33485        4.61678       17.96896          1              H   0.000
H17      4.88348        5.39158       16.82517          1              H   0.000
H18      1.49684        6.16997       16.71117          1              H   0.000
H19      2.16904        7.30835       14.86554          1              H   0.000
H20      6.05433        4.76170       14.95664          1              H   0.000
H21      5.15909        5.98079       14.52861          1              H   0.000
H22      4.22236        9.25761       11.55999          1              H   0.000
H23      9.06363        1.13991       11.26854          1              H   0.000
H24      6.58321        3.03566       13.53636          1              H   0.000
H25      7.79959        3.57963       14.40699          1              H   0.000
H26      8.16886        1.61540       16.93883          1              H   0.000
H27      8.72254        1.75500       18.41410          1              H   0.000
H28     -1.80324        5.18097       13.97904          1              H   0.000
H29     -1.74817        3.88768       13.02545          1              H   0.000
H30      2.53606        8.85967       14.66777          1              H   0.000
H31      0.10404        6.48967       18.92017          1              H   0.000
H32     -0.76490        6.53623       17.56361          1              H   0.000
H33     -0.61081        7.42538       20.66208          1              H   0.000
H34      0.75177        6.70842       21.04627          1              H   0.000
H35      3.29101        6.92172       22.25061          1              H   0.000
H36      9.63972        0.56936       15.45993          1              H   0.000
H37      8.52034        1.50578       14.78197          1              H   0.000
H38     -3.21179        8.02840       17.24809          1              H   0.000
H39      5.19307        7.70027       12.87080          1              H   0.000
H40      3.58453        7.63047       13.19568          1              H   0.000
H41      4.93732        4.29547       21.83191          1              H   0.000
H42      6.24241        5.19832       21.64224          1              H   0.000
H43      5.15963        8.23128       19.51058          1              H   0.000
H44     -4.67625        9.50583       16.23404          1              H   0.000
H45      0.47498        1.28409       15.34780          1              H   0.000
H46      0.60977        3.10864       22.10527          1              H   0.000
H47      1.57426        1.80791       22.26687          1              H   0.000
H48     -0.77897        4.85609       21.19161          1              H   0.000
H49     -1.65763        3.50834       21.36548          1              H   0.000
H50      5.70594        2.04643       15.35652          1              H   0.000
H51      4.89409        0.78413       14.88645          1              H   0.000
H52      7.58066        1.88189       21.38683          1              H   0.000
H53      7.02703        3.33673       21.82573          1              H   0.000
H54      2.55531        3.55087       21.74541          1              H   0.000
H55      2.89294        5.04325       21.26751          1              H   0.000
H56     -4.18649        9.37990       21.18217          1              H   0.000
H57      5.20489        3.60558       11.95709          1              H   0.000
H58      5.53571        2.10969       11.54923          1              H   0.000
H59      6.92717        7.04583       20.29954          1              H   0.000
H60      7.38742        5.61854       19.79221          1              H   0.000
H61      3.00237        4.61180       11.88981          1              H   0.000
H62      4.05042        5.68326       12.42125          1              H   0.000
H63      3.17488        7.06273       20.66098          1              H   0.000
H64     -1.49307        7.48862       14.11938          1              H   0.000
H65     -3.03606        7.27454       13.90549          1              H   0.000
H66      1.92266        8.89812       21.59605          1              H   0.000
H67      7.55007        3.64256       18.13245          1              H   0.000
H68      3.64408        2.87455       15.13440          1              H   0.000
H69      3.37806        3.96026       14.01215          1              H   0.000
H70      6.38566        4.74455       18.08804          1              H   0.000
H71     -0.37079        0.86629       19.43613          1              H   0.000
H72     -0.32652        2.39779       18.95890          1              H   0.000
H73      4.87869        1.08414        9.70999          1              H   0.000
H74     -1.19433        9.47329       10.66910          1              H   0.000
H75      0.60717        8.49995       13.87716          1              H   0.000
H76     -0.53785        8.90499       12.85082          1              H   0.000
H77      4.27598        0.01661       19.69373          1              H   0.000
H78     -0.28213        9.48328       20.94736          1              H   0.000
H79      2.17885        3.47002       18.40214          1              H   0.000
H80      3.16436        3.63074       19.67268          1              H   0.000
H81      1.00981        8.35669       18.09808          1              H   0.000
H82      4.44443        1.06671       17.26526          1              H   0.000
H83      3.64039        1.83937       18.38431          1              H   0.000
H84     -0.17758        1.74762       10.65407          1              H   0.000
H85      0.46562        5.38592        9.41712          1              H   0.000
H86     -2.83594        5.77608       17.34212          1              H   0.000
H87      1.55418        1.72025       11.62204          1              H   0.000
H88     -2.37765        6.56340       15.98596          1              H   0.000
H89      3.00287        1.14529       11.53670          1              H   0.000
H90     -1.83859        3.38599       10.81770          1              H   0.000
H91      1.61572        9.39978       20.16832          1              H   0.000
H92      7.69228        3.17524       11.42608          1              H   0.000
H93     -3.95755        9.17333       12.77691          1              H   0.000
H94     -4.64432        8.93250       14.16212          1              H   0.000
H95     -4.51101        8.80764       18.83264          1              H   0.000
H96      2.62936        0.00827       17.64300          1              H   0.000
H97      2.81948        0.02752       21.53933          1              H   0.000
H98      7.31180        0.26886       18.12777          1              H   0.000
H99      3.36945        3.53852        9.38946          1              H   0.000
H100     5.77604        3.89232        9.38152          1              H   0.000
H101     2.69440        7.83117        9.47399          1              H   0.000
H102     5.13810        8.20282        9.48951          1              H   0.000
O1       8.27061        1.53975        8.04215          1              O   0.000
O2       5.52514        1.47588        8.04939          1              O   0.000
O3       2.81993        1.61269        8.04947          1              O   0.000
O4       0.02021        1.66896        8.04992          1              O   0.000
O5      -4.06657        8.61506        8.02483          1              O   0.000
O6      -0.47109        5.27671        8.93052          1              O   0.000
O7      -0.95255        6.63607        8.83294          1              O   0.000
O8       4.78253        5.26273       17.80708          1              O   0.000
O9       0.56243        3.65293       17.91011          1              O   0.000
O10      2.18355        6.16447       15.99825          1              O   0.000
O11      3.80683        7.30355       19.19730          1              O   0.000
O12     -1.82727        7.96888       10.96631          1              O   0.000
O13      0.49001        2.98170       15.25540          1              O   0.000
O14      2.21024        8.05058       14.17288          1              O   0.000
O15      5.69397        5.63381       15.26482          1              O   0.000
O16      6.87865        3.18921       14.47510          1              O   0.000
O17      7.87368        1.84533       17.85387          1              O   0.000
O18     -1.64177        4.18942       13.96624          1              O   0.000
O19      9.64557        0.43820       10.88964          1              O   0.000
O20      0.17738        6.46366       17.91306          1              O   0.000
O21     -0.10454        6.56719       20.58358          1              O   0.000
O22      2.64496        6.94467       21.52185          1              O   0.000
O23      8.64596        0.74690       15.38324          1              O   0.000
O24     -3.64069        8.92391       17.40823          1              O   0.000
O25     -4.34656        8.43683       13.33516          1              O   0.000
O26      4.31091        7.30717       12.58143          1              O   0.000
O27      5.83605        4.48170       22.20573          1              O   0.000
O28      0.27449        0.30712       15.45384          1              O   0.000
O29      1.48106        2.78766       22.47550          1              O   0.000
O30     -0.73253        3.89506       21.39734          1              O   0.000
O31      4.86060        1.55683       15.50911          1              O   0.000
O32      7.81774        2.83596       21.46027          1              O   0.000
O33      3.23301        4.12270       21.19272          1              O   0.000
O34      5.95227        2.95525       11.87089          1              O   0.000
O35      7.26114        6.17348       20.60051          1              O   0.000
O36      3.84766        4.68920       12.37361          1              O   0.000
O37     -2.22070        6.82080       14.25614          1              O   0.000
O38      7.37160        4.61793       18.20404          1              O   0.000
O39      3.05880        3.64435       14.89342          1              O   0.000
O40      7.01137        0.12487       21.12731          1              O   0.000
O41     -0.92360        1.66338       19.23908          1              O   0.000
O42      4.64675        0.89187       10.64959          1              O   0.000
O43     -0.35158        8.81455       13.80510          1              O   0.000
O44     -1.14999        9.14588       20.59807          1              O   0.000
O45      3.13550        3.36698       18.68524          1              O   0.000
O46      1.74092        8.86802       18.50787          1              O   0.000
O47      3.94319        0.91239       18.10521          1              O   0.000
O48      0.35902        2.58798       10.65833          1              O   0.000
O49     -2.34661        6.58504       16.98178          1              O   0.000
O50      2.19506        1.12780       12.09802          1              O   0.000
O51      8.66044        3.00363       11.56193          1              O   0.000
O52     -5.02600        8.77969       19.69488          1              O   0.000
O53      1.90955        0.20552       21.88592          1              O   0.000
O54      1.73905        5.45241       10.02124          1              O   0.000
O55      6.77865        6.20987       10.00192          1              O   0.000
Pd1      5.50230        9.53026       30.00000          1              Pd  0.000
Pd2      5.49560        9.51391        6.89281          1              Pd  0.000
Pd3      1.42851        0.77059        4.52025          1              Pd  0.000
Pd4     -0.00006        1.58841        2.24610          1              Pd  0.000
Pd5     -2.75115        9.53026       30.00000          1              Pd  0.000
Pd6     -2.62864        9.46113        6.92233          1              Pd  0.000
Pd7      4.10580        0.77808        4.50988          1              Pd  0.000
Pd8      2.75109        1.58841        2.24610          1              Pd  0.000
Pd9     -0.00000        9.53026       30.00000          1              Pd  0.000
Pd10     0.06209        9.43515        6.80074          1              Pd  0.000
Pd11     6.91880        0.80108        4.49686          1              Pd  0.000
Pd12     5.50224        1.58841        2.24610          1              Pd  0.000
Pd13     2.75115        9.53026       30.00000          1              Pd  0.000
Pd14     2.75057        9.49661        6.81101          1              Pd  0.000
Pd15     9.62226        0.79211        4.52953          1              Pd  0.000
Pd16     8.25339        1.58841        2.24610          1              Pd  0.000
Pd17     9.62902        2.38257       30.00000          1              Pd  0.000
Pd18    -1.38981        2.51888        6.93114          1              Pd  0.000
Pd19    -0.00681        3.19419        4.54145          1              Pd  0.000
Pd20    -1.37563        3.97097        2.24610          1              Pd  0.000
Pd21     1.37557        2.38257       30.00000          1              Pd  0.000
Pd22     1.43290        2.51801        6.92039          1              Pd  0.000
Pd23     2.78987        3.18816        4.56162          1              Pd  0.000
Pd24     1.37552        3.97097        2.24610          1              Pd  0.000
Pd25     4.12672        2.38257       30.00000          1              Pd  0.000
Pd26     4.17688        2.42500        6.83025          1              Pd  0.000
Pd27     5.51704        3.23887        4.55948          1              Pd  0.000
Pd28     4.12667        3.97097        2.24610          1              Pd  0.000
Pd29     6.87787        2.38257       30.00000          1              Pd  0.000
Pd30     6.90428        2.49908        6.95437          1              Pd  0.000
Pd31     8.25430        3.17384        4.53816          1              Pd  0.000
Pd32     6.87782        3.97097        2.24610          1              Pd  0.000
Pd33     8.25345        4.76513       30.00000          1              Pd  0.000
Pd34    -2.75973        4.79930        6.76800          1              Pd  0.000
Pd35    -1.34789        5.56074        4.46196          1              Pd  0.000
Pd36    -2.75121        6.35354        2.24610          1              Pd  0.000
Pd37    -0.00000        4.76513       30.00000          1              Pd  0.000
Pd38     0.01958        4.81944        6.83436          1              Pd  0.000
Pd39     1.39930        5.57344        4.52995          1              Pd  0.000
Pd40    -0.00006        6.35354        2.24610          1              Pd  0.000
Pd41     2.75115        4.76513       30.00000          1              Pd  0.000
Pd42     2.86251        4.80770        7.05254          1              Pd  0.000
Pd43     4.14015        5.59775        4.58099          1              Pd  0.000
Pd44     2.75109        6.35354        2.24610          1              Pd  0.000
Pd45     5.50230        4.76513       30.00000          1              Pd  0.000
Pd46     5.53658        4.81159        6.93820          1              Pd  0.000
Pd47     6.84925        5.58704        4.51912          1              Pd  0.000
Pd48     5.50224        6.35354        2.24610          1              Pd  0.000
Pd49     6.87787        7.14770       30.00000          1              Pd  0.000
Pd50     6.89925        7.11018        6.74349          1              Pd  0.000
Pd51    -2.71244        7.96185        4.52293          1              Pd  0.000
Pd52    -4.12678        8.73611        2.24610          1              Pd  0.000
Pd53    -1.37558        7.14770       30.00000          1              Pd  0.000
Pd54    -1.28474        7.11020        6.86555          1              Pd  0.000
Pd55     0.02556        7.95708        4.53559          1              Pd  0.000
Pd56    -1.37563        8.73611        2.24610          1              Pd  0.000
Pd57     1.37557        7.14770       30.00000          1              Pd  0.000
Pd58     1.42388        7.14321        6.84755          1              Pd  0.000
Pd59     2.77849        7.98004        4.55312          1              Pd  0.000
Pd60     1.37552        8.73611        2.24610          1              Pd  0.000
Pd61     4.12672        7.14770       30.00000          1              Pd  0.000
Pd62     4.16831        7.20075        7.08344          1              Pd  0.000
Pd63     5.49242        7.96809        4.53051          1              Pd  0.000
Pd64     4.12667        8.73611        2.24610          1              Pd  0.000
end
end

!DATE Mon Jan 01 12:00:00 2000
PBC   11.00460  11.00460  30.00000  90.00000  90.00000 120.00001 (P1)
C1       2.84246        5.55900        9.37226          1              C   0.000
C2       3.77984        4.48376        9.07271          1              C   0.000
C3       3.31671        6.94447        9.19581          1              C   0.000
C4       4.70630        7.20519        9.21509          1              C   0.000
C5       5.20739        4.73870        9.03530          1              C   0.000
C6       5.67273        6.09320        9.44230          1              C   0.000
H1       2.70757        6.46428        5.66480          1              H   0.000
H2       1.30961        4.02928        5.64014          1              H   0.000
H3       0.02395        1.54579        5.27757          1              H   0.000
H4       5.50843        1.61743        5.23492          1              H   0.000
H5      -2.61065        6.31826        5.62319          1              H   0.000
H6       0.81994        3.09897        9.95817          1              H   0.000
H7       4.13896        4.51119       17.99392          1              H   0.000
H8       0.46473        3.41018       16.95038          1              H   0.000
H9      -0.19800        3.47787       14.74853          1              H   0.000
H10      4.11592        6.54256       18.60684          1              H   0.000
H11      3.10659        7.83980       18.72993          1              H   0.000
H12      2.46297        5.23841       15.81360          1              H   0.000
H13     -1.49958        7.38755       10.26864          1              H   0.000
H14     -2.81478        7.85940       10.92431          1              H   0.000
H15      1.40499        3.24996       14.96292          1              H   0.000
H16      0.33482        4.61354       17.97193          1              H   0.000
H17      4.88559        5.39383       16.82682          1              H   0.000
H18      1.49820        6.16633       16.71179          1              H   0.000
H19      2.16669        7.30993       14.86918          1              H   0.000
H20      6.04571        4.76529       14.95428          1              H   0.000
H21      5.15786        5.99367       14.53573          1              H   0.000
H22      4.17417        9.17341       11.49730          1              H   0.000
H23      9.13106        1.10051       11.24706          1              H   0.000
H24      6.58359        3.04692       13.52381          1              H   0.000
H25      7.78669        3.57976       14.41991          1              H   0.000
H26      8.17249        1.61618       16.92864          1              H   0.000
H27      8.72616        1.75384       18.40566          1              H   0.000
H28     -1.80411        5.17453       13.99339          1              H   0.000
H29     -1.75072        3.86216       13.05981          1              H   0.000
H30      2.53381        8.86082       14.66554          1              H   0.000
H31      0.10376        6.48771       18.91996          1              H   0.000
H32     -0.76488        6.53395       17.56348          1              H   0.000
H33     -0.61153        7.42442       20.66273          1              H   0.000
H34      0.75143        6.70849       21.04715          1              H   0.000
H35      3.29218        6.92519       22.24953          1              H   0.000
H36      9.64059        0.56563       15.45745          1              H   0.000
H37      8.53547        1.49970       14.75915          1              H   0.000
H38     -3.21087        8.02649       17.25073          1              H   0.000
H39      5.18808        7.69414       12.87531          1              H   0.000
H40      3.57927        7.62513       13.19973          1              H   0.000
H41      4.93785        4.29611       21.83232          1              H   0.000
H42      6.24372        5.19808       21.64143          1              H   0.000
H43      5.15907        8.23138       19.51165          1              H   0.000
H44     -4.67607        9.50244       16.23921          1              H   0.000
H45      0.47464        1.27983       15.35243          1              H   0.000
H46      0.60890        3.10887       22.10536          1              H   0.000
H47      1.57336        1.80810       22.26729          1              H   0.000
H48     -0.77871        4.85624       21.19139          1              H   0.000
H49     -1.65792        3.50831       21.36639          1              H   0.000
H50      5.70171        2.05222       15.34733          1              H   0.000
H51      4.89169        0.78493       14.88725          1              H   0.000
H52      7.58076        1.88114       21.38735          1              H   0.000
H53      7.02768        3.33591       21.82857          1              H   0.000
H54      2.55706        3.55302       21.74685          1              H   0.000
H55      2.89413        5.04506       21.26932          1              H   0.000
H56     -4.18675        9.38057       21.18073          1              H   0.000
H57      5.22238        3.61422       11.94495          1              H   0.000
H58      5.54548        2.12024       11.54363          1              H   0.000
H59      6.92631        7.04496       20.29905          1              H   0.000
H60      7.38745        5.61775       19.79163          1              H   0.000
H61      3.00785        4.61619       11.88071          1              H   0.000
H62      4.05243        5.68245       12.42798          1              H   0.000
H63      3.17457        7.06322       20.65963          1              H   0.000
H64     -1.49700        7.48714       14.12121          1              H   0.000
H65     -3.04048        7.27012       13.91068          1              H   0.000
H66      1.92283        8.89891       21.59382          1              H   0.000
H67      7.55122        3.64190       18.12970          1              H   0.000
H68      3.64273        2.87555       15.13132          1              H   0.000
H69      3.37649        3.96006       14.00728          1              H   0.000
H70      6.38643        4.74374       18.08820          1              H   0.000
H71     -0.37071        0.86710       19.43670          1              H   0.000
H72     -0.32572        2.39780       18.95717          1              H   0.000
H73      4.85893        1.09237        9.71580          1              H   0.000
H74     -1.22430        9.49729       10.68435          1              H   0.000
H75      0.60170        8.50166       13.87847          1              H   0.000
H76     -0.54359        8.90643       12.85191          1              H   0.000
H77      4.27630        0.01576       19.69270          1              H   0.000
H78     -0.28236        9.48302       20.94658          1              H   0.000
H79      2.17877        3.46928       18.40337          1              H   0.000
H80      3.16539        3.63039       19.67214          1              H   0.000
H81      1.01081        8.35854       18.09673          1              H   0.000
H82      4.44559        1.06712       17.26419          1              H   0.000
H83      3.64174        1.83819       18.38403          1              H   0.000
H84     -0.05145        1.83023       10.23111          1              H   0.000
H85      0.44930        5.43651        9.40256          1              H   0.000
H86     -2.83539        5.77615       17.34194          1              H   0.000
H87      1.46186        1.69417       11.65499          1              H   0.000
H88     -2.37711        6.56435       15.98636          1              H   0.000
H89      2.93043        1.16656       11.51548          1              H   0.000
H90     -1.70566        3.27798       10.91584          1              H   0.000
H91      1.61543        9.40132       20.16621          1              H   0.000
H92      7.76592        3.14763       11.41718          1              H   0.000
H93     -3.98161        9.15571       12.78008          1              H   0.000
H94     -4.65198        8.91935       14.17217          1              H   0.000
H95     -4.51046        8.80689       18.83444          1              H   0.000
H96      2.63029        0.00677       17.64459          1              H   0.000
H97      2.81964        0.02895       21.53719          1              H   0.000
H98      7.31502        0.26942       18.12408          1              H   0.000
H99      3.45502        3.48233        9.37029          1              H   0.000
H100     5.84667        3.91924        9.38240          1              H   0.000
H101     2.62757        7.74996        9.46631          1              H   0.000
H102     5.04972        8.20449        9.48901          1              H   0.000
O1       8.26440        1.53565        8.04260          1              O   0.000
O2       5.52394        1.47500        8.04769          1              O   0.000
O3       2.82110        1.60627        8.05666          1              O   0.000
O4       0.00688        1.64112        8.06601          1              O   0.000
O5      -4.07368        8.60848        8.02635          1              O   0.000
O6      -0.49346        5.33168        8.93672          1              O   0.000
O7      -0.95871        6.69522        8.82208          1              O   0.000
O8       4.78410        5.26372       17.80911          1              O   0.000
O9       0.56346        3.64977       17.91482          1              O   0.000
O10      2.18582        6.16360       15.99983          1              O   0.000
O11      3.80676        7.30356       19.19743          1              O   0.000
O12     -1.84611        7.98750       10.97880          1              O   0.000
O13      0.49001        2.97695       15.26629          1              O   0.000
O14      2.20545        8.05033       14.17469          1              O   0.000
O15      5.68772        5.63608       15.27054          1              O   0.000
O16      6.86054        3.20079       14.46861          1              O   0.000
O17      7.87801        1.84341       17.84477          1              O   0.000
O18     -1.64141        4.18374       13.99509          1              O   0.000
O19      9.58750        0.34063       10.81467          1              O   0.000
O20      0.17727        6.45993       17.91327          1              O   0.000
O21     -0.10498        6.56641       20.58493          1              O   0.000
O22      2.64542        6.94515       21.52132          1              O   0.000
O23      8.64863        0.75067       15.37470          1              O   0.000
O24     -3.63994        8.92198       17.41180          1              O   0.000
O25     -4.35681        8.41934       13.34666          1              O   0.000
O26      4.30647        7.29408       12.59065          1              O   0.000
O27      5.83708        4.48183       22.20551          1              O   0.000
O28      0.27451        0.30270       15.45878          1              O   0.000
O29      1.47987        2.78778       22.47642          1              O   0.000
O30     -0.73293        3.89540       21.39886          1              O   0.000
O31      4.85949        1.55878       15.50844          1              O   0.000
O32      7.81903        2.83472       21.46497          1              O   0.000
O33      3.23423        4.12439       21.19481          1              O   0.000
O34      5.97011        2.96585       11.85282          1              O   0.000
O35      7.26085        6.17277       20.59995          1              O   0.000
O36      3.84916        4.68734       12.37159          1              O   0.000
O37     -2.22323        6.81819       14.25986          1              O   0.000
O38      7.37236        4.61684       18.20475          1              O   0.000
O39      3.05560        3.64327       14.88785          1              O   0.000
O40      7.01126        0.12579       21.12555          1              O   0.000
O41     -0.92335        1.66431       19.23984          1              O   0.000
O42      4.60644        0.91916       10.65347          1              O   0.000
O43     -0.35772        8.81424       13.80609          1              O   0.000
O44     -1.15038        9.14575       20.59752          1              O   0.000
O45      3.13599        3.36651       18.68551          1              O   0.000
O46      1.74159        8.86964       18.50718          1              O   0.000
O47      3.94505        0.91161       18.10454          1              O   0.000
O48      0.30386        2.64801       10.65188          1              O   0.000
O49     -2.34621        6.58540       16.98257          1              O   0.000
O50      2.13526        1.11508       12.09277          1              O   0.000
O51      8.71190        2.94602       11.62597          1              O   0.000
O52     -5.02625        8.77922       19.69645          1              O   0.000
O53      1.90964        0.20688       21.88407          1              O   0.000
O54      1.74522        5.30122        9.98347          1              O   0.000
O55      6.75687        6.27322       10.01149          1              O   0.000
Pd1      5.50230        9.53026       30.00000          1              Pd  0.000
Pd2      5.49147        9.50662        6.89055          1              Pd  0.000
Pd3      1.42639        0.77316        4.52410          1              Pd  0.000
Pd4     -0.00006        1.58841        2.24610          1              Pd  0.000
Pd5     -2.75115        9.53026       30.00000          1              Pd  0.000
Pd6     -2.63597        9.45962        6.92360          1              Pd  0.000
Pd7      4.10360        0.77811        4.50916          1              Pd  0.000
Pd8      2.75109        1.58841        2.24610          1              Pd  0.000
Pd9     -0.00000        9.53026       30.00000          1              Pd  0.000
Pd10     0.06049        9.43664        6.79690          1              Pd  0.000
Pd11     6.91954        0.80112        4.49578          1              Pd  0.000
Pd12     5.50224        1.58841        2.24610          1              Pd  0.000
Pd13     2.75115        9.53026       30.00000          1              Pd  0.000
Pd14     2.74961        9.49426        6.81079          1              Pd  0.000
Pd15     9.62285        0.79279        4.53120          1              Pd  0.000
Pd16     8.25339        1.58841        2.24610          1              Pd  0.000
Pd17     9.62902        2.38257       30.00000          1              Pd  0.000
Pd18    -1.38820        2.51748        6.94661          1              Pd  0.000
Pd19    -0.00634        3.19346        4.54932          1              Pd  0.000
Pd20    -1.37563        3.97097        2.24610          1              Pd  0.000
Pd21     1.37557        2.38257       30.00000          1              Pd  0.000
Pd22     1.42184        2.51912        6.95708          1              Pd  0.000
Pd23     2.78334        3.18655        4.56952          1              Pd  0.000
Pd24     1.37552        3.97097        2.24610          1              Pd  0.000
Pd25     4.12672        2.38257       30.00000          1              Pd  0.000
Pd26     4.17126        2.42005        6.82881          1              Pd  0.000
Pd27     5.51440        3.23678        4.55800          1              Pd  0.000
Pd28     4.12667        3.97097        2.24610          1              Pd  0.000
Pd29     6.87787        2.38257       30.00000          1              Pd  0.000
Pd30     6.90381        2.49644        6.95093          1              Pd  0.000
Pd31     8.25563        3.17245        4.53973          1              Pd  0.000
Pd32     6.87782        3.97097        2.24610          1              Pd  0.000
Pd33     8.25345        4.76513       30.00000          1              Pd  0.000
Pd34    -2.75674        4.79764        6.76752          1              Pd  0.000
Pd35    -1.34753        5.56030        4.46035          1              Pd  0.000
Pd36    -2.75121        6.35354        2.24610          1              Pd  0.000
Pd37    -0.00000        4.76513       30.00000          1              Pd  0.000
Pd38     0.01310        4.82338        6.84187          1              Pd  0.000
Pd39     1.39914        5.57056        4.53018          1              Pd  0.000
Pd40    -0.00006        6.35354        2.24610          1              Pd  0.000
Pd41     2.75115        4.76513       30.00000          1              Pd  0.000
Pd42     2.86042        4.80309        7.05713          1              Pd  0.000
Pd43     4.13901        5.59490        4.57958          1              Pd  0.000
Pd44     2.75109        6.35354        2.24610          1              Pd  0.000
Pd45     5.50230        4.76513       30.00000          1              Pd  0.000
Pd46     5.54007        4.80805        6.93117          1              Pd  0.000
Pd47     6.84991        5.58537        4.51789          1              Pd  0.000
Pd48     5.50224        6.35354        2.24610          1              Pd  0.000
Pd49     6.87787        7.14770       30.00000          1              Pd  0.000
Pd50     6.89619        7.10666        6.74234          1              Pd  0.000
Pd51    -2.71574        7.96300        4.52007          1              Pd  0.000
Pd52    -4.12678        8.73611        2.24610          1              Pd  0.000
Pd53    -1.37558        7.14770       30.00000          1              Pd  0.000
Pd54    -1.28960        7.11813        6.84888          1              Pd  0.000
Pd55     0.02659        7.95791        4.53136          1              Pd  0.000
Pd56    -1.37563        8.73611        2.24610          1              Pd  0.000
Pd57     1.37557        7.14770       30.00000          1              Pd  0.000
Pd58     1.42165        7.14330        6.84389          1              Pd  0.000
Pd59     2.77922        7.97943        4.55134          1              Pd  0.000
Pd60     1.37552        8.73611        2.24610          1              Pd  0.000
Pd61     4.12672        7.14770       30.00000          1              Pd  0.000
Pd62     4.16299        7.19370        7.07589          1              Pd  0.000
Pd63     5.49188        7.96752        4.52997          1              Pd  0.000
Pd64     4.12667        8.73611        2.24610          1              Pd  0.000
end
end

!DATE Mon Jan 01 12:00:00 2000
PBC   11.00460  11.00460  30.00000  90.00000  90.00000 120.00001 (P1)
C1       2.83669        5.49262        9.35581          1              C   0.000
C2       3.80924        4.44676        9.07992          1              C   0.000
C3       3.27324        6.89131        9.18766          1              C   0.000
C4       4.65547        7.19507        9.20842          1              C   0.000
C5       5.22696        4.74207        9.04053          1              C   0.000
C6       5.65296        6.11192        9.44084          1              C   0.000
H1       2.69999        6.46248        5.66029          1              H   0.000
H2       1.29214        4.03846        5.65295          1              H   0.000
H3       0.02303        1.54519        5.28817          1              H   0.000
H4       5.50813        1.61615        5.23183          1              H   0.000
H5      -2.61128        6.31738        5.62156          1              H   0.000
H6       0.87872        3.41200       10.20927          1              H   0.000
H7       4.13911        4.51200       17.99519          1              H   0.000
H8       0.46677        3.40763       16.95704          1              H   0.000
H9      -0.20489        3.47257       14.76740          1              H   0.000
H10      4.11616        6.54157       18.60775          1              H   0.000
H11      3.10736        7.83963       18.72899          1              H   0.000
H12      2.46472        5.23681       15.81140          1              H   0.000
H13     -1.51539        7.41500       10.26448          1              H   0.000
H14     -2.82145        7.88897       10.93986          1              H   0.000
H15      1.40101        3.24804       14.96880          1              H   0.000
H16      0.33454        4.61299       17.97649          1              H   0.000
H17      4.88492        5.39636       16.82803          1              H   0.000
H18      1.50030        6.16085       16.71446          1              H   0.000
H19      2.16062        7.31364       14.88198          1              H   0.000
H20      6.03343        4.77324       14.95013          1              H   0.000
H21      5.15132        6.01056       14.54418          1              H   0.000
H22      4.06070        9.04856       11.50689          1              H   0.000
H23      9.15473        1.01356       11.23819          1              H   0.000
H24      6.58099        3.06255       13.51034          1              H   0.000
H25      7.76863        3.57720       14.43413          1              H   0.000
H26      8.17458        1.62214       16.91714          1              H   0.000
H27      8.72907        1.75376       18.39580          1              H   0.000
H28     -1.80786        5.15869       14.00209          1              H   0.000
H29     -1.75214        3.82857       13.08605          1              H   0.000
H30      2.52796        8.86558       14.67147          1              H   0.000
H31      0.10280        6.48778       18.91963          1              H   0.000
H32     -0.76498        6.53180       17.56266          1              H   0.000
H33     -0.61298        7.42362       20.66386          1              H   0.000
H34      0.75055        6.70905       21.04861          1              H   0.000
H35      3.29211        6.92951       22.24877          1              H   0.000
H36      9.64507        0.56125       15.45746          1              H   0.000
H37      8.56225        1.49241       14.72909          1              H   0.000
H38     -3.20731        8.01967       17.25483          1              H   0.000
H39      5.17296        7.68877       12.88477          1              H   0.000
H40      3.56368        7.61648       13.21873          1              H   0.000
H41      4.93948        4.29349       21.83412          1              H   0.000
H42      6.24596        5.19493       21.64013          1              H   0.000
H43      5.15834        8.23125       19.51321          1              H   0.000
H44     -4.67244        9.49605       16.24704          1              H   0.000
H45      0.47748        1.27439       15.36195          1              H   0.000
H46      0.60813        3.10778       22.10765          1              H   0.000
H47      1.57145        1.80646       22.27080          1              H   0.000
H48     -0.77771        4.85615       21.19096          1              H   0.000
H49     -1.65678        3.50747       21.36847          1              H   0.000
H50      5.69506        2.05734       15.33225          1              H   0.000
H51      4.88661        0.78376       14.88450          1              H   0.000
H52      7.58412        1.87838       21.38792          1              H   0.000
H53      7.03097        3.33256       21.83294          1              H   0.000
H54      2.55843        3.55321       21.75424          1              H   0.000
H55      2.89468        5.04472       21.27576          1              H   0.000
H56     -4.18725        9.38045       21.18032          1              H   0.000
H57      5.25065        3.62898       11.92872          1              H   0.000
H58      5.56772        2.13803       11.53483          1              H   0.000
H59      6.92504        7.04366       20.29913          1              H   0.000
H60      7.38667        5.61672       19.79080          1              H   0.000
H61      3.01909        4.61392       11.87590          1              H   0.000
H62      4.05225        5.68305       12.43723          1              H   0.000
H63      3.17344        7.06273       20.65824          1              H   0.000
H64     -1.50531        7.48125       14.12117          1              H   0.000
H65     -3.04872        7.26009       13.91230          1              H   0.000
H66      1.92317        8.89915       21.58786          1              H   0.000
H67      7.55019        3.64055       18.12639          1              H   0.000
H68      3.64030        2.87525       15.12807          1              H   0.000
H69      3.37720        3.96042       14.00375          1              H   0.000
H70      6.38529        4.74283       18.08794          1              H   0.000
H71     -0.37139        0.86739       19.43592          1              H   0.000
H72     -0.32620        2.39830       18.95685          1              H   0.000
H73      4.84880        1.10865        9.72043          1              H   0.000
H74     -1.23756        9.52578       10.69529          1              H   0.000
H75      0.59333        8.50124       13.88189          1              H   0.000
H76     -0.55165        8.89785       12.85112          1              H   0.000
H77      4.27595        0.01468       19.69007          1              H   0.000
H78     -0.28266        9.48309       20.94349          1              H   0.000
H79      2.17835        3.46886       18.40889          1              H   0.000
H80      3.16647        3.62822       19.67579          1              H   0.000
H81      1.01247        8.36097       18.09299          1              H   0.000
H82      4.44635        1.06864       17.25923          1              H   0.000
H83      3.64385        1.83659       18.38247          1              H   0.000
H84      0.12680        2.08578        9.83518          1              H   0.000
H85      0.44399        5.44279        9.39101          1              H   0.000
H86     -2.83582        5.77235       17.34204          1              H   0.000
H87      1.36961        1.63868       11.59015          1              H   0.000
H88     -2.37874        6.56026       15.98565          1              H   0.000
H89      2.86265        1.16835       11.49120          1              H   0.000
H90     -1.54565        3.13050       11.01247          1              H   0.000
H91      1.61634        9.40269       20.16008          1              H   0.000
H92      7.87676        3.11255       11.39805          1              H   0.000
H93     -4.01924        9.13459       12.77082          1              H   0.000
H94     -4.65968        8.90611       14.17810          1              H   0.000
H95     -4.50912        8.80434       18.83709          1              H   0.000
H96      2.63336        0.00121       17.64698          1              H   0.000
H97      2.81968        0.02983       21.53541          1              H   0.000
H98      7.31833        0.27100       18.11713          1              H   0.000
H99      3.50888        3.43564        9.36860          1              H   0.000
H100     5.89012        3.94235        9.38896          1              H   0.000
H101     2.56441        7.68032        9.45752          1              H   0.000
H102     4.96146        8.20483        9.49354          1              H   0.000
O1       8.26373        1.53595        8.04023          1              O   0.000
O2       5.52273        1.47728        8.04462          1              O   0.000
O3       2.81888        1.60591        8.04997          1              O   0.000
O4       0.00821        1.64690        8.08728          1              O   0.000
O5      -4.07850        8.60333        8.02964          1              O   0.000
O6      -0.50463        5.36474        8.93419          1              O   0.000
O7      -0.92739        6.74158        8.81491          1              O   0.000
O8       4.78397        5.26439       17.81082          1              O   0.000
O9       0.56363        3.64929       17.92177          1              O   0.000
O10      2.18908        6.16134       16.00378          1              O   0.000
O11      3.80605        7.30291       19.19809          1              O   0.000
O12     -1.85117        8.00731       10.98549          1              O   0.000
O13      0.48938        2.97357       15.28013          1              O   0.000
O14      2.19514        8.05345       14.18671          1              O   0.000
O15      5.67812        5.64232       15.27599          1              O   0.000
O16      6.83518        3.21636       14.46234          1              O   0.000
O17      7.88118        1.84398       17.83526          1              O   0.000
O18     -1.64487        4.16902       14.01719          1              O   0.000
O19      9.47147        0.19098       10.80053          1              O   0.000
O20      0.17710        6.45962       17.91348          1              O   0.000
O21     -0.10617        6.56578       20.58737          1              O   0.000
O22      2.64497        6.94510       21.52083          1              O   0.000
O23      8.65618        0.75867       15.36556          1              O   0.000
O24     -3.63664        8.91486       17.41837          1              O   0.000
O25     -4.37443        8.40031       13.35307          1              O   0.000
O26      4.28964        7.28233       12.60914          1              O   0.000
O27      5.84086        4.47711       22.20372          1              O   0.000
O28      0.27790        0.29724       15.46754          1              O   0.000
O29      1.47732        2.78564       22.48207          1              O   0.000
O30     -0.73187        3.89536       21.39943          1              O   0.000
O31      4.85687        1.55898       15.50402          1              O   0.000
O32      7.82503        2.83056       21.47583          1              O   0.000
O33      3.23558        4.12408       21.20362          1              O   0.000
O34      6.00006        2.98464       11.82863          1              O   0.000
O35      7.26062        6.17163       20.59948          1              O   0.000
O36      3.85725        4.68524       12.37111          1              O   0.000
O37     -2.22978        6.81068       14.26074          1              O   0.000
O38      7.37104        4.61508       18.20635          1              O   0.000
O39      3.05219        3.64168       14.88237          1              O   0.000
O40      7.01214        0.12648       21.11980          1              O   0.000
O41     -0.92411        1.66465       19.23952          1              O   0.000
O42      4.58067        0.95107       10.65607          1              O   0.000
O43     -0.36691        8.81011       13.80601          1              O   0.000
O44     -1.15144        9.14637       20.59574          1              O   0.000
O45      3.13606        3.36561       18.68993          1              O   0.000
O46      1.74372        8.87205       18.50259          1              O   0.000
O47      3.94806        0.91133       18.10083          1              O   0.000
O48      0.30077        2.71089       10.58217          1              O   0.000
O49     -2.34571        6.58075       16.98221          1              O   0.000
O50      2.05271        1.08363       12.04256          1              O   0.000
O51      8.78902        2.87621       11.68812          1              O   0.000
O52     -5.02691        8.77890       19.69832          1              O   0.000
O53      1.90978        0.20682       21.88341          1              O   0.000
O54      1.73751        5.20330        9.96690          1              O   0.000
O55      6.73156        6.32481       10.00840          1              O   0.000
Pd1      5.50230        9.53026       30.00000          1              Pd  0.000
Pd2      5.48693        9.50310        6.90767          1              Pd  0.000
Pd3      1.42347        0.77306        4.52688          1              Pd  0.000
Pd4     -0.00006        1.58841        2.24610          1              Pd  0.000
Pd5     -2.75115        9.53026       30.00000          1              Pd  0.000
Pd6     -2.64134        9.45850        6.92369          1              Pd  0.000
Pd7      4.10150        0.77800        4.50803          1              Pd  0.000
Pd8      2.75109        1.58841        2.24610          1              Pd  0.000
Pd9     -0.00000        9.53026       30.00000          1              Pd  0.000
Pd10     0.05919        9.43985        6.79305          1              Pd  0.000
Pd11     6.92061        0.80173        4.49496          1              Pd  0.000
Pd12     5.50224        1.58841        2.24610          1              Pd  0.000
Pd13     2.75115        9.53026       30.00000          1              Pd  0.000
Pd14     2.74959        9.49380        6.81211          1              Pd  0.000
Pd15     9.62418        0.79303        4.53454          1              Pd  0.000
Pd16     8.25339        1.58841        2.24610          1              Pd  0.000
Pd17     9.62902        2.38257       30.00000          1              Pd  0.000
Pd18    -1.38841        2.51845        6.95135          1              Pd  0.000
Pd19    -0.00650        3.19304        4.55054          1              Pd  0.000
Pd20    -1.37563        3.97097        2.24610          1              Pd  0.000
Pd21     1.37557        2.38257       30.00000          1              Pd  0.000
Pd22     1.41904        2.51868        6.95542          1              Pd  0.000
Pd23     2.78098        3.18715        4.57102          1              Pd  0.000
Pd24     1.37552        3.97097        2.24610          1              Pd  0.000
Pd25     4.12672        2.38257       30.00000          1              Pd  0.000
Pd26     4.16967        2.41959        6.82436          1              Pd  0.000
Pd27     5.51381        3.23658        4.55705          1              Pd  0.000
Pd28     4.12667        3.97097        2.24610          1              Pd  0.000
Pd29     6.87787        2.38257       30.00000          1              Pd  0.000
Pd30     6.90374        2.49624        6.94924          1              Pd  0.000
Pd31     8.25642        3.17264        4.54092          1              Pd  0.000
Pd32     6.87782        3.97097        2.24610          1              Pd  0.000
Pd33     8.25345        4.76513       30.00000          1              Pd  0.000
Pd34    -2.75767        4.79992        6.76864          1              Pd  0.000
Pd35    -1.34809        5.56058        4.45956          1              Pd  0.000
Pd36    -2.75121        6.35354        2.24610          1              Pd  0.000
Pd37    -0.00000        4.76513       30.00000          1              Pd  0.000
Pd38     0.00725        4.82600        6.84412          1              Pd  0.000
Pd39     1.39882        5.57028        4.53088          1              Pd  0.000
Pd40    -0.00006        6.35354        2.24610          1              Pd  0.000
Pd41     2.75115        4.76513       30.00000          1              Pd  0.000
Pd42     2.85617        4.80275        7.07128          1              Pd  0.000
Pd43     4.13750        5.59311        4.58088          1              Pd  0.000
Pd44     2.75109        6.35354        2.24610          1              Pd  0.000
Pd45     5.50230        4.76513       30.00000          1              Pd  0.000
Pd46     5.53956        4.80700        6.93168          1              Pd  0.000
Pd47     6.84903        5.58535        4.51787          1              Pd  0.000
Pd48     5.50224        6.35354        2.24610          1              Pd  0.000
Pd49     6.87787        7.14770       30.00000          1              Pd  0.000
Pd50     6.89291        7.10611        6.74222          1              Pd  0.000
Pd51    -2.71743        7.96286        4.51903          1              Pd  0.000
Pd52    -4.12678        8.73611        2.24610          1              Pd  0.000
Pd53    -1.37558        7.14770       30.00000          1              Pd  0.000
Pd54    -1.29322        7.12473        6.84106          1              Pd  0.000
Pd55     0.02776        7.95900        4.52891          1              Pd  0.000
Pd56    -1.37563        8.73611        2.24610          1              Pd  0.000
Pd57     1.37557        7.14770       30.00000          1              Pd  0.000
Pd58     1.41973        7.14476        6.84579          1              Pd  0.000
Pd59     2.77904        7.97976        4.55072          1              Pd  0.000
Pd60     1.37552        8.73611        2.24610          1              Pd  0.000
Pd61     4.12672        7.14770       30.00000          1              Pd  0.000
Pd62     4.15916        7.18920        7.06506          1              Pd  0.000
Pd63     5.49061        7.96810        4.53084          1              Pd  0.000
Pd64     4.12667        8.73611        2.24610          1              Pd  0.000
end
end

!DATE Mon Jan 01 12:00:00 2000
PBC   11.00460  11.00460  30.00000  90.00000  90.00000 120.00001 (P1)
C1       2.84120        5.43482        9.34558          1              C   0.000
C2       3.84320        4.41339        9.08757          1              C   0.000
C3       3.24152        6.84224        9.17034          1              C   0.000
C4       4.61588        7.18528        9.19652          1              C   0.000
C5       5.25087        4.74670        9.04492          1              C   0.000
C6       5.64056        6.12941        9.43906          1              C   0.000
H1       2.68435        6.46498        5.66226          1              H   0.000
H2       1.27588        4.05285        5.65873          1              H   0.000
H3       0.02417        1.54475        5.29191          1              H   0.000
H4       5.50948        1.61575        5.22634          1              H   0.000
H5      -2.60444        6.32085        5.62735          1              H   0.000
H6       0.86518        3.49770       10.32651          1              H   0.000
H7       4.13435        4.51230       17.99947          1              H   0.000
H8       0.46946        3.40005       16.97278          1              H   0.000
H9      -0.22220        3.45046       14.80281          1              H   0.000
H10      4.11453        6.53789       18.61345          1              H   0.000
H11      3.10676        7.83784       18.72695          1              H   0.000
H12      2.46511        5.23436       15.81133          1              H   0.000
H13     -1.47681        7.45852       10.25797          1              H   0.000
H14     -2.77277        7.92676       10.96424          1              H   0.000
H15      1.39178        3.24698       14.97633          1              H   0.000
H16      0.33432        4.61054       17.98681          1              H   0.000
H17      4.87621        5.40890       16.83622          1              H   0.000
H18      1.50346        6.15087       16.72655          1              H   0.000
H19      2.14795        7.31820       14.91549          1              H   0.000
H20      5.98774        4.80818       14.95255          1              H   0.000
H21      5.11168        6.05832       14.57250          1              H   0.000
H22      3.83826        8.87106       11.49973          1              H   0.000
H23      9.00519        0.85890       11.24831          1              H   0.000
H24      6.53065        3.09127       13.51058          1              H   0.000
H25      7.69746        3.55920       14.48047          1              H   0.000
H26      8.18182        1.63246       16.88081          1              H   0.000
H27      8.73465        1.74525       18.36427          1              H   0.000
H28     -1.83563        5.09911       14.02798          1              H   0.000
H29     -1.76845        3.74262       13.14772          1              H   0.000
H30      2.51551        8.87184       14.68110          1              H   0.000
H31      0.09946        6.48550       18.92045          1              H   0.000
H32     -0.76775        6.51843       17.56229          1              H   0.000
H33     -0.61562        7.42201       20.66470          1              H   0.000
H34      0.74874        6.70916       21.04958          1              H   0.000
H35      3.28696        6.93802       22.24943          1              H   0.000
H36      9.67108        0.54468       15.45054          1              H   0.000
H37      8.65828        1.47741       14.64849          1              H   0.000
H38     -3.19680        8.00061       17.26599          1              H   0.000
H39      5.12932        7.69470       12.89852          1              H   0.000
H40      3.52108        7.61247       13.25680          1              H   0.000
H41      4.94024        4.29043       21.83611          1              H   0.000
H42      6.24822        5.19002       21.63901          1              H   0.000
H43      5.15577        8.22970       19.51583          1              H   0.000
H44     -4.65080        9.47493       16.26116          1              H   0.000
H45      0.49612        1.25807       15.38265          1              H   0.000
H46      0.60798        3.10804       22.11208          1              H   0.000
H47      1.56971        1.80711       22.27870          1              H   0.000
H48     -0.77660        4.85229       21.19055          1              H   0.000
H49     -1.65432        3.50352       21.37653          1              H   0.000
H50      5.65373        2.06564       15.30364          1              H   0.000
H51      4.84926        0.78105       14.87236          1              H   0.000
H52      7.58692        1.87165       21.39155          1              H   0.000
H53      7.03450        3.32396       21.84620          1              H   0.000
H54      2.55975        3.55477       21.76321          1              H   0.000
H55      2.89439        5.04559       21.28276          1              H   0.000
H56     -4.18885        9.38045       21.18225          1              H   0.000
H57      5.28039        3.65212       11.91335          1              H   0.000
H58      5.57747        2.16033       11.52522          1              H   0.000
H59      6.92042        7.03999       20.29959          1              H   0.000
H60      7.38186        5.61254       19.79159          1              H   0.000
H61      3.02830        4.61394       11.85645          1              H   0.000
H62      4.03520        5.68968       12.44641          1              H   0.000
H63      3.16964        7.06368       20.65750          1              H   0.000
H64     -1.52875        7.44571       14.12279          1              H   0.000
H65     -3.07112        7.21941       13.91202          1              H   0.000
H66      1.92113        8.90035       21.57126          1              H   0.000
H67      7.53945        3.62874       18.11891          1              H   0.000
H68      3.62229        2.87486       15.11570          1              H   0.000
H69      3.36593        3.96536       13.99331          1              H   0.000
H70      6.37448        4.73367       18.08990          1              H   0.000
H71     -0.37754        0.86326       19.43030          1              H   0.000
H72     -0.33345        2.39652       18.95980          1              H   0.000
H73      4.84016        1.15410        9.71071          1              H   0.000
H74      4.28100        0.04943       10.70172          1              H   0.000
H75      0.56427        8.48934       13.89145          1              H   0.000
H76     -0.58437        8.83508       12.84703          1              H   0.000
H77      4.27423        0.01130       19.68579          1              H   0.000
H78     -0.28225        9.48275       20.93641          1              H   0.000
H79      2.17696        3.46491       18.41922          1              H   0.000
H80      3.16862        3.62364       19.68165          1              H   0.000
H81      1.01215        8.36340       18.08317          1              H   0.000
H82      4.43634        1.06992       17.24579          1              H   0.000
H83      3.64434        1.83318       18.38019          1              H   0.000
H84      0.17363        2.22807        9.69717          1              H   0.000
H85      0.45824        5.43558        9.39451          1              H   0.000
H86     -2.84187        5.75180       17.34791          1              H   0.000
H87      1.30102        1.59289       11.52350          1              H   0.000
H88     -2.38961        6.53290       15.98692          1              H   0.000
H89      2.80259        1.15562       11.45741          1              H   0.000
H90     -1.41839        2.94288       11.14029          1              H   0.000
H91      1.61644        9.40692       20.14326          1              H   0.000
H92      7.98309        3.01780       11.42946          1              H   0.000
H93     -4.06311        9.10349       12.75774          1              H   0.000
H94     -4.66421        8.88570       14.18419          1              H   0.000
H95     -4.50648        8.79654       18.84354          1              H   0.000
H96     -2.85765        9.51619       17.65538          1              H   0.000
H97      2.81900        0.03106       21.53394          1              H   0.000
H98      7.32445        0.27027       18.09491          1              H   0.000
H99      3.56806        3.39399        9.37145          1              H   0.000
H100     5.93851        3.96780        9.39341          1              H   0.000
H101     2.51258        7.61381        9.43894          1              H   0.000
H102     4.88229        8.20344        9.49313          1              H   0.000
O1       8.26960        1.54141        8.03729          1              O   0.000
O2       5.52529        1.48133        8.03915          1              O   0.000
O3       2.81796        1.60952        8.03889          1              O   0.000
O4       0.01569        1.66769        8.09241          1              O   0.000
O5      -4.07734        8.60359        8.03384          1              O   0.000
O6      -0.49460        5.39745        8.94147          1              O   0.000
O7      -0.85457        6.79213        8.81106          1              O   0.000
O8       4.77981        5.26471       17.81885          1              O   0.000
O9       0.56381        3.64668       17.93678          1              O   0.000
O10      2.19818        6.15794       16.02148          1              O   0.000
O11      3.80332        7.30240       19.20048          1              O   0.000
O12     -1.80138        8.03973       10.99355          1              O   0.000
O13      0.48880        2.96002       15.30133          1              O   0.000
O14      2.17305        8.05370       14.21440          1              O   0.000
O15      5.64756        5.67965       15.29208          1              O   0.000
O16      6.74670        3.25330       14.47197          1              O   0.000
O17      7.88696        1.83497       17.80278          1              O   0.000
O18     -1.67895        4.11026       14.07160          1              O   0.000
O19      9.16399        0.00139       10.79436          1              O   0.000
O20      0.17430        6.45347       17.91458          1              O   0.000
O21     -0.10795        6.56481       20.58851          1              O   0.000
O22      2.64080        6.94710       21.52059          1              O   0.000
O23      8.69272        0.77444       15.32362          1              O   0.000
O24     -3.62454        8.89619       17.43174          1              O   0.000
O25     -4.40222        8.37466       13.35461          1              O   0.000
O26      4.24202        7.28791       12.63304          1              O   0.000
O27      5.84352        4.47181       22.20253          1              O   0.000
O28      0.30057        0.27977       15.48177          1              O   0.000
O29      1.47508        2.78568       22.49156          1              O   0.000
O30     -0.72889        3.89102       21.39640          1              O   0.000
O31      4.82198        1.55743       15.48968          1              O   0.000
O32      7.83357        2.81996       21.50363          1              O   0.000
O33      3.23601        4.12508       21.21220          1              O   0.000
O34      6.02306        2.99978       11.82218          1              O   0.000
O35      7.25974        6.16920       20.59949          1              O   0.000
O36      3.85654        4.68965       12.36744          1              O   0.000
O37     -2.25038        6.77057       14.25502          1              O   0.000
O38      7.35992        4.60192       18.21000          1              O   0.000
O39      3.03863        3.64595       14.87128          1              O   0.000
O40      7.01110        0.12863       21.10362          1              O   0.000
O41     -0.93194        1.65808       19.22916          1              O   0.000
O42      4.55203        1.01621       10.64373          1              O   0.000
O43     -0.39743        8.78650       13.80494          1              O   0.000
O44     -1.15310        9.14659       20.59283          1              O   0.000
O45      3.13599        3.36124       18.69661          1              O   0.000
O46      1.74622        8.87395       18.48790          1              O   0.000
O47      3.94992        0.90989       18.09431          1              O   0.000
O48      0.28325        2.73343       10.54703          1              O   0.000
O49     -2.34797        6.55620       16.98287          1              O   0.000
O50      1.98080        1.04085       11.98467          1              O   0.000
O51      8.85727        2.73256       11.77940          1              O   0.000
O52     -5.02928        8.77682       19.70194          1              O   0.000
O53      1.90969        0.20728       21.88402          1              O   0.000
O54      1.74654        5.13197        9.96673          1              O   0.000
O55      6.71316        6.36913       10.00824          1              O   0.000
Pd1      5.50230        9.53026       30.00000          1              Pd  0.000
Pd2      5.48657        9.50432        6.92458          1              Pd  0.000
Pd3      1.42295        0.77183        4.52778          1              Pd  0.000
Pd4     -0.00006        1.58841        2.24610          1              Pd  0.000
Pd5     -2.75115        9.53026       30.00000          1              Pd  0.000
Pd6     -2.64151        9.45921        6.92258          1              Pd  0.000
Pd7      4.10168        0.77755        4.50601          1              Pd  0.000
Pd8      2.75109        1.58841        2.24610          1              Pd  0.000
Pd9     -0.00000        9.53026       30.00000          1              Pd  0.000
Pd10     0.06252        9.44391        6.78791          1              Pd  0.000
Pd11     6.92375        0.80261        4.49407          1              Pd  0.000
Pd12     5.50224        1.58841        2.24610          1              Pd  0.000
Pd13     2.75115        9.53026       30.00000          1              Pd  0.000
Pd14     2.75409        9.49525        6.81488          1              Pd  0.000
Pd15     9.62666        0.79281        4.53621          1              Pd  0.000
Pd16     8.25339        1.58841        2.24610          1              Pd  0.000
Pd17     9.62902        2.38257       30.00000          1              Pd  0.000
Pd18    -1.38621        2.52095        6.94411          1              Pd  0.000
Pd19    -0.00508        3.19408        4.54837          1              Pd  0.000
Pd20    -1.37563        3.97097        2.24610          1              Pd  0.000
Pd21     1.37557        2.38257       30.00000          1              Pd  0.000
Pd22     1.42313        2.51915        6.93658          1              Pd  0.000
Pd23     2.78240        3.18874        4.56785          1              Pd  0.000
Pd24     1.37552        3.97097        2.24610          1              Pd  0.000
Pd25     4.12672        2.38257       30.00000          1              Pd  0.000
Pd26     4.17312        2.42111        6.81657          1              Pd  0.000
Pd27     5.51608        3.23748        4.55473          1              Pd  0.000
Pd28     4.12667        3.97097        2.24610          1              Pd  0.000
Pd29     6.87787        2.38257       30.00000          1              Pd  0.000
Pd30     6.90779        2.49793        6.94585          1              Pd  0.000
Pd31     8.25817        3.17472        4.54084          1              Pd  0.000
Pd32     6.87782        3.97097        2.24610          1              Pd  0.000
Pd33     8.25345        4.76513       30.00000          1              Pd  0.000
Pd34    -2.75462        4.80444        6.77156          1              Pd  0.000
Pd35    -1.34673        5.56164        4.46095          1              Pd  0.000
Pd36    -2.75121        6.35354        2.24610          1              Pd  0.000
Pd37    -0.00000        4.76513       30.00000          1              Pd  0.000
Pd38     0.00750        4.82938        6.84894          1              Pd  0.000
Pd39     1.40051        5.57182        4.53206          1              Pd  0.000
Pd40    -0.00006        6.35354        2.24610          1              Pd  0.000
Pd41     2.75115        4.76513       30.00000          1              Pd  0.000
Pd42     2.85873        4.80191        7.08280          1              Pd  0.000
Pd43     4.13804        5.59192        4.58082          1              Pd  0.000
Pd44     2.75109        6.35354        2.24610          1              Pd  0.000
Pd45     5.50230        4.76513       30.00000          1              Pd  0.000
Pd46     5.54383        4.80804        6.93133          1              Pd  0.000
Pd47     6.85039        5.58695        4.51877          1              Pd  0.000
Pd48     5.50224        6.35354        2.24610          1              Pd  0.000
Pd49     6.87787        7.14770       30.00000          1              Pd  0.000
Pd50     6.89451        7.10903        6.74395          1              Pd  0.000
Pd51    -2.71576        7.96207        4.51918          1              Pd  0.000
Pd52    -4.12678        8.73611        2.24610          1              Pd  0.000
Pd53    -1.37558        7.14770       30.00000          1              Pd  0.000
Pd54    -1.29159        7.13131        6.83983          1              Pd  0.000
Pd55     0.03163        7.95977        4.52817          1              Pd  0.000
Pd56    -1.37563        8.73611        2.24610          1              Pd  0.000
Pd57     1.37557        7.14770       30.00000          1              Pd  0.000
Pd58     1.42356        7.14658        6.85607          1              Pd  0.000
Pd59     2.78003        7.98024        4.55138          1              Pd  0.000
Pd60     1.37552        8.73611        2.24610          1              Pd  0.000
Pd61     4.12672        7.14770       30.00000          1              Pd  0.000
Pd62     4.16322        7.18649        7.04909          1              Pd  0.000
Pd63     5.49136        7.96843        4.53140          1              Pd  0.000
Pd64     4.12667        8.73611        2.24610          1              Pd  0.000
end
end

!DATE Mon Jan 01 12:00:00 2000
PBC   11.00460  11.00460  30.00000  90.00000  90.00000 120.00001 (P1)
C1       2.95607        5.39450        9.25780          1              C   0.000
C2       3.99624        4.41071        9.13211          1              C   0.000
C3       3.31053        6.81187        9.14746          1              C   0.000
C4       4.67275        7.20357        9.18002          1              C   0.000
C5       5.38408        4.78694        9.07144          1              C   0.000
C6       5.73160        6.18811        9.43544          1              C   0.000
H1       2.70955        6.47168        5.65762          1              H   0.000
H2       1.39394        4.00141        5.59525          1              H   0.000
H3       0.03524        1.55398        5.28069          1              H   0.000
H4       5.51846        1.62256        5.22396          1              H   0.000
H5      -2.57597        6.33405        5.65533          1              H   0.000
H6       0.82633        3.40728       10.35076          1              H   0.000
H7       4.14236        4.50949       18.00612          1              H   0.000
H8       0.47411        3.39749       16.97317          1              H   0.000
H9      -0.21785        3.45321       14.80334          1              H   0.000
H10      4.11640        6.53768       18.61278          1              H   0.000
H11      3.10749        7.83662       18.73044          1              H   0.000
H12      2.46599        5.22474       15.81760          1              H   0.000
H13     -1.40547        7.44961       10.26083          1              H   0.000
H14     -2.73539        7.91322       10.90060          1              H   0.000
H15      1.39533        3.24367       14.97255          1              H   0.000
H16      0.33471        4.60664       17.98813          1              H   0.000
H17      4.88394        5.39815       16.83823          1              H   0.000
H18      1.50768        6.14083       16.73811          1              H   0.000
H19      2.13773        7.29965       14.92807          1              H   0.000
H20      6.00500        4.78190       14.95460          1              H   0.000
H21      5.13266        6.03230       14.56614          1              H   0.000
H22      3.78296        8.79568       11.49109          1              H   0.000
H23      8.93115        0.78140       11.26484          1              H   0.000
H24      6.55283        3.07253       13.51506          1              H   0.000
H25      7.71965        3.55285       14.48240          1              H   0.000
H26      8.17315        1.63196       16.90407          1              H   0.000
H27      8.73280        1.75154       18.38408          1              H   0.000
H28     -1.82761        5.10371       14.01235          1              H   0.000
H29     -1.76465        3.72526       13.15792          1              H   0.000
H30      2.50032        8.85355       14.69743          1              H   0.000
H31      0.10000        6.48147       18.92398          1              H   0.000
H32     -0.76460        6.52160       17.56390          1              H   0.000
H33     -0.61494        7.42074       20.66605          1              H   0.000
H34      0.74942        6.70749       21.05081          1              H   0.000
H35      3.28940        6.92836       22.25085          1              H   0.000
H36      9.64630        0.54199       15.45948          1              H   0.000
H37      8.60110        1.45666       14.67317          1              H   0.000
H38     -3.20441        8.01135       17.25872          1              H   0.000
H39      5.11426        7.69083       12.91197          1              H   0.000
H40      3.50500        7.59877       13.27295          1              H   0.000
H41      4.93896        4.29321       21.84084          1              H   0.000
H42      6.24488        5.19537       21.64344          1              H   0.000
H43      5.15693        8.22884       19.51744          1              H   0.000
H44     -4.66928        9.48148       16.25545          1              H   0.000
H45      0.47750        1.26262       15.37633          1              H   0.000
H46      0.60669        3.10614       22.12023          1              H   0.000
H47      1.56961        1.80593       22.28420          1              H   0.000
H48     -0.77680        4.85121       21.19521          1              H   0.000
H49     -1.65546        3.50312       21.37190          1              H   0.000
H50      5.65832        2.06241       15.30911          1              H   0.000
H51      4.84865        0.78451       14.87070          1              H   0.000
H52      7.58269        1.87743       21.39269          1              H   0.000
H53      7.03172        3.33249       21.83648          1              H   0.000
H54      2.55718        3.55007       21.76689          1              H   0.000
H55      2.89266        5.03982       21.28342          1              H   0.000
H56     -4.18858        9.38035       21.18622          1              H   0.000
H57      5.29302        3.65137       11.92169          1              H   0.000
H58      5.57273        2.15790       11.52129          1              H   0.000
H59      6.92369        7.04332       20.30280          1              H   0.000
H60      7.38661        5.61657       19.79443          1              H   0.000
H61      3.05214        4.60374       11.84202          1              H   0.000
H62      4.03784        5.69172       12.44849          1              H   0.000
H63      3.17108        7.06052       20.66017          1              H   0.000
H64     -1.53459        7.45239       14.11347          1              H   0.000
H65     -3.07714        7.21483       13.91079          1              H   0.000
H66      1.91816        8.89790       21.59265          1              H   0.000
H67      7.55111        3.63874       18.12891          1              H   0.000
H68      3.62471        2.87547       15.10653          1              H   0.000
H69      3.36842        3.96655       13.98378          1              H   0.000
H70      6.38593        4.74149       18.09345          1              H   0.000
H71     -0.37610        0.86351       19.43707          1              H   0.000
H72     -0.32835        2.39548       18.96297          1              H   0.000
H73      4.86661        1.15455        9.70108          1              H   0.000
H74      4.29992        0.05541       10.69198          1              H   0.000
H75      0.55731        8.48560       13.89689          1              H   0.000
H76     -0.58168        8.84561       12.84606          1              H   0.000
H77      4.27524        0.01162       19.68708          1              H   0.000
H78     -0.28488        9.48218       20.94173          1              H   0.000
H79      2.18135        3.46543       18.42084          1              H   0.000
H80      3.17024        3.62149       19.68612          1              H   0.000
H81      1.01086        8.36822       18.09821          1              H   0.000
H82      4.43300        1.07073       17.24460          1              H   0.000
H83      3.64450        1.83424       18.38082          1              H   0.000
H84      0.11381        2.19232        9.66294          1              H   0.000
H85      0.89630        5.37128        9.44934          1              H   0.000
H86     -2.83655        5.76453       17.34761          1              H   0.000
H87      1.24220        1.50608       11.45415          1              H   0.000
H88     -2.38512        6.54088       15.98518          1              H   0.000
H89      2.76209        1.12230       11.39576          1              H   0.000
H90     -1.44052        2.85041       11.18046          1              H   0.000
H91      1.61641        9.40466       20.16499          1              H   0.000
H92      7.96422        2.94175       11.48310          1              H   0.000
H93     -4.08273        9.07577       12.74640          1              H   0.000
H94     -4.68298        8.88944       14.18237          1              H   0.000
H95     -4.50929        8.79987       18.84241          1              H   0.000
H96     -2.86761        9.52507       17.64979          1              H   0.000
H97      2.81890        0.03004       21.53714          1              H   0.000
H98      7.32138        0.27437       18.11711          1              H   0.000
H99      3.74012        3.38580        9.40910          1              H   0.000
H100     6.10095        4.03372        9.41418          1              H   0.000
H101     2.55470        7.55461        9.42243          1              H   0.000
H102     4.89572        8.22895        9.48759          1              H   0.000
O1       8.29458        1.56133        8.03418          1              O   0.000
O2       5.54659        1.49890        8.04099          1              O   0.000
O3       2.82798        1.63819        8.03957          1              O   0.000
O4       0.03211        1.68436        8.07806          1              O   0.000
O5      -4.04943        8.62757        8.02953          1              O   0.000
O6      -0.31613        5.43478        8.85450          1              O   0.000
O7      -0.67572        6.80383        8.78556          1              O   0.000
O8       4.78771        5.26116       17.82137          1              O   0.000
O9       0.56794        3.64361       17.93704          1              O   0.000
O10      2.20649        6.14821       16.03670          1              O   0.000
O11      3.80505        7.30050       19.20118          1              O   0.000
O12     -1.76599        8.03530       10.97100          1              O   0.000
O13      0.49220        2.95908       15.29967          1              O   0.000
O14      2.15951        8.03650       14.22695          1              O   0.000
O15      5.66445        5.65476       15.28899          1              O   0.000
O16      6.77460        3.22862       14.47556          1              O   0.000
O17      7.88320        1.84351       17.82550          1              O   0.000
O18     -1.66599        4.11641       14.07058          1              O   0.000
O19      3.56720        9.45847       10.79697          1              O   0.000
O20      0.17612        6.44930       17.91824          1              O   0.000
O21     -0.10734        6.56398       20.58948          1              O   0.000
O22      2.64239        6.94351       21.52287          1              O   0.000
O23      8.66271        0.75629       15.34936          1              O   0.000
O24     -3.63426        8.90572       17.42431          1              O   0.000
O25     -4.42362        8.36327       13.36124          1              O   0.000
O26      4.22690        7.28075       12.64599          1              O   0.000
O27      5.84087        4.47815       22.20821          1              O   0.000
O28      0.28003        0.28428       15.47684          1              O   0.000
O29      1.47449        2.78422       22.49784          1              O   0.000
O30     -0.72986        3.89025       21.40198          1              O   0.000
O31      4.82075        1.56191       15.48683          1              O   0.000
O32      7.82451        2.82958       21.47831          1              O   0.000
O33      3.23413        4.11928       21.21442          1              O   0.000
O34      6.02778        2.99005       11.82726          1              O   0.000
O35      7.26094        6.17161       20.60285          1              O   0.000
O36      3.87109        4.68836       12.36506          1              O   0.000
O37     -2.25050        6.77150       14.24635          1              O   0.000
O38      7.37246        4.61330       18.21042          1              O   0.000
O39      3.03752        3.64324       14.85896          1              O   0.000
O40      7.00798        0.12591       21.12475          1              O   0.000
O41     -0.92839        1.66030       19.23765          1              O   0.000
O42      4.55492        1.02594       10.62866          1              O   0.000
O43     -0.40093        8.79269       13.80491          1              O   0.000
O44     -1.15322        9.14527       20.59336          1              O   0.000
O45      3.13982        3.36174       18.69945          1              O   0.000
O46      1.74591        8.87581       18.50470          1              O   0.000
O47      3.94628        0.91028       18.09249          1              O   0.000
O48      0.21367        2.66376       10.53682          1              O   0.000
O49     -2.34552        6.57042       16.98035          1              O   0.000
O50      1.94190        0.98090       11.91760          1              O   0.000
O51      8.83924        2.65589       11.83062          1              O   0.000
O52     -5.02883        8.77721       19.70261          1              O   0.000
O53      1.91008        0.20614       21.88810          1              O   0.000
O54      1.83641        5.03418        9.90847          1              O   0.000
O55      6.79728        6.46938        9.99956          1              O   0.000
Pd1      5.50230        9.53026       30.00000          1              Pd  0.000
Pd2      5.50602        9.51563        6.92210          1              Pd  0.000
Pd3      1.43315        0.78043        4.52598          1              Pd  0.000
Pd4     -0.00006        1.58841        2.24610          1              Pd  0.000
Pd5     -2.75115        9.53026       30.00000          1              Pd  0.000
Pd6     -2.61803        9.48315        6.92351          1              Pd  0.000
Pd7      4.11226        0.78415        4.50782          1              Pd  0.000
Pd8      2.75109        1.58841        2.24610          1              Pd  0.000
Pd9     -0.00000        9.53026       30.00000          1              Pd  0.000
Pd10     0.08275        9.46199        6.78594          1              Pd  0.000
Pd11     6.93502        0.80947        4.49283          1              Pd  0.000
Pd12     5.50224        1.58841        2.24610          1              Pd  0.000
Pd13     2.75115        9.53026       30.00000          1              Pd  0.000
Pd14     2.77403        9.51039        6.81487          1              Pd  0.000
Pd15     9.63810        0.80147        4.53021          1              Pd  0.000
Pd16     8.25339        1.58841        2.24610          1              Pd  0.000
Pd17     9.62902        2.38257       30.00000          1              Pd  0.000
Pd18    -1.36868        2.52902        6.91886          1              Pd  0.000
Pd19     0.00358        3.21302        4.56060          1              Pd  0.000
Pd20    -1.37563        3.97097        2.24610          1              Pd  0.000
Pd21     1.37557        2.38257       30.00000          1              Pd  0.000
Pd22     1.43799        2.54178        6.92459          1              Pd  0.000
Pd23     2.79930        3.19749        4.56699          1              Pd  0.000
Pd24     1.37552        3.97097        2.24610          1              Pd  0.000
Pd25     4.12672        2.38257       30.00000          1              Pd  0.000
Pd26     4.19113        2.43946        6.82231          1              Pd  0.000
Pd27     5.52769        3.24532        4.55542          1              Pd  0.000
Pd28     4.12667        3.97097        2.24610          1              Pd  0.000
Pd29     6.87787        2.38257       30.00000          1              Pd  0.000
Pd30     6.92662        2.50810        6.94062          1              Pd  0.000
Pd31     8.26768        3.18513        4.54013          1              Pd  0.000
Pd32     6.87782        3.97097        2.24610          1              Pd  0.000
Pd33     8.25345        4.76513       30.00000          1              Pd  0.000
Pd34    -2.73175        4.81880        6.78340          1              Pd  0.000
Pd35    -1.34095        5.57028        4.46289          1              Pd  0.000
Pd36    -2.75121        6.35354        2.24610          1              Pd  0.000
Pd37    -0.00000        4.76513       30.00000          1              Pd  0.000
Pd38     0.01621        4.85611        6.86078          1              Pd  0.000
Pd39     1.40567        5.58229        4.53632          1              Pd  0.000
Pd40    -0.00006        6.35354        2.24610          1              Pd  0.000
Pd41     2.75115        4.76513       30.00000          1              Pd  0.000
Pd42     2.87481        4.82959        7.09517          1              Pd  0.000
Pd43     4.14977        5.59790        4.58223          1              Pd  0.000
Pd44     2.75109        6.35354        2.24610          1              Pd  0.000
Pd45     5.50230        4.76513       30.00000          1              Pd  0.000
Pd46     5.57332        4.81918        6.93370          1              Pd  0.000
Pd47     6.86344        5.59361        4.52133          1              Pd  0.000
Pd48     5.50224        6.35354        2.24610          1              Pd  0.000
Pd49     6.87787        7.14770       30.00000          1              Pd  0.000
Pd50    -4.08675        7.12687        6.74186          1              Pd  0.000
Pd51    -2.70634        7.96963        4.51751          1              Pd  0.000
Pd52    -4.12678        8.73611        2.24610          1              Pd  0.000
Pd53    -1.37558        7.14770       30.00000          1              Pd  0.000
Pd54    -1.27420        7.15361        6.84671          1              Pd  0.000
Pd55     0.04027        7.96879        4.52354          1              Pd  0.000
Pd56    -1.37563        8.73611        2.24610          1              Pd  0.000
Pd57     1.37557        7.14770       30.00000          1              Pd  0.000
Pd58     1.44652        7.16556        6.84343          1              Pd  0.000
Pd59     2.79308        7.98957        4.54608          1              Pd  0.000
Pd60     1.37552        8.73611        2.24610          1              Pd  0.000
Pd61     4.12672        7.14770       30.00000          1              Pd  0.000
Pd62     4.19258        7.20324        7.03182          1              Pd  0.000
Pd63     5.50361        7.97417        4.52860          1              Pd  0.000
Pd64     4.12667        8.73611        2.24610          1              Pd  0.000
end
end
