# Supplementary material for: Intentional Formation of Persistent Surface Redox Mediators by Adsorption of Polyconjugated Carbonyl Complexes to Pd Nanoparticles
Source: J Am Chem Soc. 2025 Apr 4;147(20):16885–900. doi: 10.1021/jacs.4c15874 (PMC12100725; doi:10.1021/jacs.4c15874)
Supplement: Supplementary file 2 [file ja4c15874_si_002.zip › Structures/Heterogeneous/Surface_Reactions/Quinones/BQ/FirstProtonElectronTransfer/WaterMediatedHydrogenationofMediator/R.res]

TITL CONTCAR
CELL 0.0000 11.0046 11.0046 30.0000 90.0000 90.0000 120.0000
LATT -1
SFAC C H O Pd
 C    1    0.55557    0.60839    0.31658    1.00000    0.00000
 C    1    0.57299    0.48799    0.30357    1.00000    0.00000
 C    1    0.67818    0.74979    0.30900    1.00000    0.00000
 C    1    0.81394    0.76736    0.30965    1.00000    0.00000
 C    1    0.71331    0.50529    0.30281    1.00000    0.00000
 C    1    0.83281    0.64395    0.31683    1.00000    0.00000
 H    2    0.59089    0.68106    0.18917    1.00000    0.00000
 H    2    0.33281    0.41598    0.18033    1.00000    0.00000
 H    2    0.08278    0.16231    0.17643    1.00000    0.00000
 H    2    0.58582    0.16921    0.17483    1.00000    0.00000
 H    2    0.08919    0.66631    0.18231    1.00000    0.00000
 H    2    0.34193    0.44062    0.25719    1.00000    0.00000
 H    2    0.61441    0.47352    0.59929    1.00000    0.00000
 H    2    0.22202    0.35928    0.56399    1.00000    0.00000
 H    2    0.16874    0.36816    0.49022    1.00000    0.00000
 H    2    0.71892    0.68790    0.61929    1.00000    0.00000
 H    2    0.69449    0.82342    0.62376    1.00000    0.00000
 H    2    0.50036    0.54905    0.52759    1.00000    0.00000
 H    2    0.24164    0.76248    0.34650    1.00000    0.00000
 H    2    0.14707    0.81785    0.36327    1.00000    0.00000
 H    2    0.30054    0.34140    0.49835    1.00000    0.00000
 H    2    0.27276    0.48511    0.59823    1.00000    0.00000
 H    2    0.72850    0.56238    0.56022    1.00000    0.00000
 H    2    0.46103    0.64735    0.55675    1.00000    0.00000
 H    2    0.58259    0.76563    0.49479    1.00000    0.00000
 H    2    0.80322    0.48926    0.49788    1.00000    0.00000
 H    2    0.79170    0.62008    0.48311    1.00000    0.00000
 H    2    0.89810    0.97816    0.39014    1.00000    0.00000
 H    2    0.94513    0.13552    0.37890    1.00000    0.00000
 H    2    0.76454    0.30691    0.44960    1.00000    0.00000
 H    2    0.90530    0.37213    0.47850    1.00000    0.00000
 H    2    0.82688    0.16814    0.56570    1.00000    0.00000
 H    2    0.88613    0.18573    0.61485    1.00000    0.00000
 H    2    0.11493    0.54754    0.46515    1.00000    0.00000
 H    2    0.05055    0.40868    0.43391    1.00000    0.00000
 H    2    0.69678    0.92839    0.48856    1.00000    0.00000
 H    2    0.35000    0.68108    0.63043    1.00000    0.00000
 H    2    0.27454    0.68751    0.58520    1.00000    0.00000
 H    2    0.33395    0.77901    0.68869    1.00000    0.00000
 H    2    0.42080    0.70438    0.70131    1.00000    0.00000
 H    2    0.66470    0.72727    0.74086    1.00000    0.00000
 H    2    0.90232    0.06555    0.51420    1.00000    0.00000
 H    2    0.83566    0.15786    0.49468    1.00000    0.00000
 H    2    0.13027    0.84568    0.57376    1.00000    0.00000
 H    2    0.87659    0.79962    0.43036    1.00000    0.00000
 H    2    0.72779    0.79519    0.43998    1.00000    0.00000
 H    2    0.67433    0.45161    0.72736    1.00000    0.00000
 H    2    0.84035    0.54641    0.72110    1.00000    0.00000
 H    2    0.90236    0.86561    0.64941    1.00000    0.00000
 H    2    0.07161    0.00260    0.54025    1.00000    0.00000
 H    2    0.10896    0.13792    0.50995    1.00000    0.00000
 H    2    0.21885    0.32699    0.73748    1.00000    0.00000
 H    2    0.23807    0.19000    0.74186    1.00000    0.00000
 H    2    0.18504    0.51121    0.70723    1.00000    0.00000
 H    2    0.03415    0.36965    0.71285    1.00000    0.00000
 H    2    0.63403    0.21648    0.51360    1.00000    0.00000
 H    2    0.49452    0.08414    0.49827    1.00000    0.00000
 H    2    0.78811    0.19842    0.71232    1.00000    0.00000
 H    2    0.81391    0.35109    0.72690    1.00000    0.00000
 H    2    0.41968    0.37390    0.72450    1.00000    0.00000
 H    2    0.52825    0.53049    0.70855    1.00000    0.00000
 H    2    0.11241    0.98578    0.70498    1.00000    0.00000
 H    2    0.66795    0.37139    0.39871    1.00000    0.00000
 H    2    0.61437    0.21557    0.38469    1.00000    0.00000
 H    2    0.00015    0.74030    0.67627    1.00000    0.00000
 H    2    0.96750    0.59054    0.65953    1.00000    0.00000
 H    2    0.51521    0.47451    0.39881    1.00000    0.00000
 H    2    0.66779    0.58977    0.41525    1.00000    0.00000
 H    2    0.66062    0.74195    0.68794    1.00000    0.00000
 H    2    0.26533    0.78994    0.47015    1.00000    0.00000
 H    2    0.11257    0.76607    0.46439    1.00000    0.00000
 H    2    0.64272    0.93479    0.71999    1.00000    0.00000
 H    2    0.88059    0.38414    0.60474    1.00000    0.00000
 H    2    0.48623    0.30118    0.50673    1.00000    0.00000
 H    2    0.52000    0.41336    0.46878    1.00000    0.00000
 H    2    0.83229    0.49917    0.60284    1.00000    0.00000
 H    2    0.01435    0.09401    0.64804    1.00000    0.00000
 H    2    0.09826    0.25381    0.63138    1.00000    0.00000
 H    2    0.48928    0.11231    0.32478    1.00000    0.00000
 H    2    0.37733    0.99458    0.35685    1.00000    0.00000
 H    2    0.50849    0.89546    0.46223    1.00000    0.00000
 H    2    0.43312    0.95028    0.42918    1.00000    0.00000
 H    2    0.38939    0.00199    0.65657    1.00000    0.00000
 H    2    0.47150    0.99508    0.69844    1.00000    0.00000
 H    2    0.38070    0.36524    0.61259    1.00000    0.00000
 H    2    0.47826    0.38215    0.65503    1.00000    0.00000
 H    2    0.53069    0.87723    0.60327    1.00000    0.00000
 H    2    0.46328    0.11217    0.57677    1.00000    0.00000
 H    2    0.42754    0.19333    0.61304    1.00000    0.00000
 H    2    0.16492    0.28613    0.32109    1.00000    0.00000
 H    2    0.28102    0.43601    0.33950    1.00000    0.00000
 H    2    0.04842    0.60906    0.57719    1.00000    0.00000
 H    2    0.15369    0.11679    0.38498    1.00000    0.00000
 H    2    0.13416    0.69179    0.53227    1.00000    0.00000
 H    2    0.30042    0.12211    0.37926    1.00000    0.00000
 H    2    0.04099    0.34785    0.36491    1.00000    0.00000
 H    2    0.63953    0.98654    0.67242    1.00000    0.00000
 H    2    0.88622    0.32689    0.37723    1.00000    0.00000
 H    2    0.11802    0.95219    0.42767    1.00000    0.00000
 H    2    0.04411    0.93281    0.47368    1.00000    0.00000
 H    2    0.05375    0.92665    0.62668    1.00000    0.00000
 H    2    0.24016    0.00320    0.58733    1.00000    0.00000
 H    2    0.25768    0.00338    0.71747    1.00000    0.00000
 H    2    0.67899    0.02866    0.60477    1.00000    0.00000
 H    2    0.48789    0.38486    0.31406    1.00000    0.00000
 H    2    0.72157    0.41531    0.31463    1.00000    0.00000
 H    2    0.66389    0.83873    0.31706    1.00000    0.00000
 H    2    0.90308    0.87006    0.31804    1.00000    0.00000
 O    3    0.83223    0.16040    0.26792    1.00000    0.00000
 O    3    0.58101    0.15711    0.26900    1.00000    0.00000
 O    3    0.34227    0.16836    0.26897    1.00000    0.00000
 O    3    0.08656    0.17325    0.27014    1.00000    0.00000
 O    3    0.08379    0.90257    0.26755    1.00000    0.00000
 O    3    0.14057    0.53612    0.28511    1.00000    0.00000
 O    3    0.21545    0.67835    0.29131    1.00000    0.00000
 O    3    0.71261    0.55198    0.59296    1.00000    0.00000
 O    3    0.24289    0.38395    0.59623    1.00000    0.00000
 O    3    0.52359    0.64637    0.53326    1.00000    0.00000
 O    3    0.73083    0.76744    0.63907    1.00000    0.00000
 O    3    0.24224    0.83305    0.36667    1.00000    0.00000
 O    3    0.20328    0.31477    0.50792    1.00000    0.00000
 O    3    0.62619    0.84317    0.47169    1.00000    0.00000
 O    3    0.81555    0.58009    0.50830    1.00000    0.00000
 O    3    0.79985    0.32152    0.48089    1.00000    0.00000
 O    3    0.81335    0.19418    0.59611    1.00000    0.00000
 O    3    0.07706    0.44348    0.46514    1.00000    0.00000
 O    3    0.96103    0.05704    0.37119    1.00000    0.00000
 O    3    0.35571    0.67869    0.59691    1.00000    0.00000
 O    3    0.33497    0.68894    0.68616    1.00000    0.00000
 O    3    0.60663    0.72947    0.71672    1.00000    0.00000
 O    3    0.81720    0.07730    0.51346    1.00000    0.00000
 O    3    0.13842    0.93964    0.57915    1.00000    0.00000
 O    3    0.04627    0.87654    0.44743    1.00000    0.00000
 O    3    0.77606    0.75829    0.42036    1.00000    0.00000
 O    3    0.76575    0.47105    0.73985    1.00000    0.00000
 O    3    0.03843    0.03579    0.51410    1.00000    0.00000
 O    3    0.28142    0.29267    0.74913    1.00000    0.00000
 O    3    0.13838    0.41135    0.71556    1.00000    0.00000
 O    3    0.53188    0.16507    0.51913    1.00000    0.00000
 O    3    0.85949    0.29890    0.71435    1.00000    0.00000
 O    3    0.51074    0.43382    0.70604    1.00000    0.00000
 O    3    0.69997    0.30232    0.39455    1.00000    0.00000
 O    3    0.98395    0.64865    0.68647    1.00000    0.00000
 O    3    0.59860    0.48486    0.41376    1.00000    0.00000
 O    3    0.16486    0.71915    0.47523    1.00000    0.00000
 O    3    0.91558    0.48654    0.60681    1.00000    0.00000
 O    3    0.47189    0.38028    0.49783    1.00000    0.00000
 O    3    0.64406    0.01384    0.70438    1.00000    0.00000
 O    3    0.00678    0.17872    0.64255    1.00000    0.00000
 O    3    0.45575    0.09481    0.35581    1.00000    0.00000
 O    3    0.44028    0.93180    0.46060    1.00000    0.00000
 O    3    0.37505    0.95943    0.68669    1.00000    0.00000
 O    3    0.46211    0.35441    0.62219    1.00000    0.00000
 O    3    0.62336    0.93087    0.61732    1.00000    0.00000
 O    3    0.40675    0.09592    0.60413    1.00000    0.00000
 O    3    0.19175    0.35012    0.34666    1.00000    0.00000
 O    3    0.13515    0.69444    0.56553    1.00000    0.00000
 O    3    0.22672    0.10630    0.40076    1.00000    0.00000
 O    3    0.96258    0.31118    0.38693    1.00000    0.00000
 O    3    0.00557    0.92343    0.65550    1.00000    0.00000
 O    3    0.18438    0.02273    0.72866    1.00000    0.00000
 O    3    0.44867    0.59399    0.33600    1.00000    0.00000
 O    3    0.93794    0.65512    0.33577    1.00000    0.00000
Pd    4    0.00000    0.00000    0.00000    1.00000    0.00000
Pd    4    0.99876    0.99739    0.23081    1.00000    0.00000
Pd    4    0.16971    0.08164    0.15087    1.00000    0.00000
Pd    4    0.08333    0.16667    0.07487    1.00000    0.00000
Pd    4    0.25000    0.00000    0.00000    1.00000    0.00000
Pd    4    0.25790    0.99533    0.23006    1.00000    0.00000
Pd    4    0.41454    0.08240    0.15045    1.00000    0.00000
Pd    4    0.33333    0.16667    0.07487    1.00000    0.00000
Pd    4    0.50000    0.00000    0.00000    1.00000    0.00000
Pd    4    0.50207    0.99243    0.22722    1.00000    0.00000
Pd    4    0.67102    0.08455    0.14988    1.00000    0.00000
Pd    4    0.58333    0.16667    0.07487    1.00000    0.00000
Pd    4    0.75000    0.00000    0.00000    1.00000    0.00000
Pd    4    0.74735    0.99618    0.22663    1.00000    0.00000
Pd    4    0.91544    0.08244    0.15079    1.00000    0.00000
Pd    4    0.83333    0.16667    0.07487    1.00000    0.00000
Pd    4    0.00000    0.25000    0.00000    1.00000    0.00000
Pd    4    0.00436    0.25994    0.23016    1.00000    0.00000
Pd    4    0.16526    0.33406    0.15110    1.00000    0.00000
Pd    4    0.08333    0.41667    0.07487    1.00000    0.00000
Pd    4    0.25000    0.25000    0.00000    1.00000    0.00000
Pd    4    0.26013    0.26218    0.23206    1.00000    0.00000
Pd    4    0.42069    0.33338    0.15212    1.00000    0.00000
Pd    4    0.33333    0.41667    0.07487    1.00000    0.00000
Pd    4    0.50000    0.25000    0.00000    1.00000    0.00000
Pd    4    0.50788    0.25576    0.22832    1.00000    0.00000
Pd    4    0.67115    0.34005    0.15262    1.00000    0.00000
Pd    4    0.58333    0.41667    0.07487    1.00000    0.00000
Pd    4    0.75000    0.25000    0.00000    1.00000    0.00000
Pd    4    0.76023    0.26412    0.23262    1.00000    0.00000
Pd    4    0.91676    0.33363    0.15207    1.00000    0.00000
Pd    4    0.83333    0.41667    0.07487    1.00000    0.00000
Pd    4    0.00000    0.50000    0.00000    1.00000    0.00000
Pd    4    0.00548    0.50813    0.22886    1.00000    0.00000
Pd    4    0.16854    0.58277    0.14880    1.00000    0.00000
Pd    4    0.08333    0.66667    0.07487    1.00000    0.00000
Pd    4    0.25000    0.50000    0.00000    1.00000    0.00000
Pd    4    0.25318    0.50793    0.22796    1.00000    0.00000
Pd    4    0.41889    0.58518    0.15149    1.00000    0.00000
Pd    4    0.33333    0.66667    0.07487    1.00000    0.00000
Pd    4    0.50000    0.50000    0.00000    1.00000    0.00000
Pd    4    0.51444    0.50603    0.23469    1.00000    0.00000
Pd    4    0.67011    0.58744    0.15321    1.00000    0.00000
Pd    4    0.58333    0.66667    0.07487    1.00000    0.00000
Pd    4    0.75000    0.50000    0.00000    1.00000    0.00000
Pd    4    0.75625    0.50698    0.23306    1.00000    0.00000
Pd    4    0.91494    0.58378    0.15203    1.00000    0.00000
Pd    4    0.83333    0.66667    0.07487    1.00000    0.00000
Pd    4    0.00000    0.75000    0.00000    1.00000    0.00000
Pd    4    0.99858    0.74763    0.22395    1.00000    0.00000
Pd    4    0.17108    0.83722    0.14995    1.00000    0.00000
Pd    4    0.08333    0.91667    0.07487    1.00000    0.00000
Pd    4    0.25000    0.75000    0.00000    1.00000    0.00000
Pd    4    0.25716    0.75276    0.22715    1.00000    0.00000
Pd    4    0.41947    0.83552    0.15123    1.00000    0.00000
Pd    4    0.33333    0.91667    0.07487    1.00000    0.00000
Pd    4    0.50000    0.75000    0.00000    1.00000    0.00000
Pd    4    0.50272    0.75056    0.22843    1.00000    0.00000
Pd    4    0.67024    0.83683    0.15192    1.00000    0.00000
Pd    4    0.58333    0.91667    0.07487    1.00000    0.00000
Pd    4    0.75000    0.75000    0.00000    1.00000    0.00000
Pd    4    0.75525    0.75751    0.23806    1.00000    0.00000
Pd    4    0.91650    0.83608    0.15082    1.00000    0.00000
Pd    4    0.83333    0.91667    0.07487    1.00000    0.00000
END
