# Supplementary material for: Intentional Formation of Persistent Surface Redox Mediators by Adsorption of Polyconjugated Carbonyl Complexes to Pd Nanoparticles
Source: J Am Chem Soc. 2025 Apr 4;147(20):16885–900. doi: 10.1021/jacs.4c15874 (PMC12100725; doi:10.1021/jacs.4c15874)
Supplement: Supplementary file 2 [file ja4c15874_si_002.zip › Structures/Heterogeneous/Surface_Reactions/Quinones/BQ/FirstProtonElectronTransfer/WaterMediatedHydrogenationofMediator/TS.res]

TITL CONTCAR
CELL 0.0000 11.0046 11.0046 30.0000 90.0000 90.0000 120.0000
LATT -1
SFAC C H O Pd
 C    1    0.55846    0.60900    0.31731    1.00000    0.00000
 C    1    0.57189    0.48771    0.30309    1.00000    0.00000
 C    1    0.67885    0.74943    0.30791    1.00000    0.00000
 C    1    0.81459    0.76645    0.30790    1.00000    0.00000
 C    1    0.71254    0.50427    0.30187    1.00000    0.00000
 C    1    0.83186    0.64257    0.31620    1.00000    0.00000
 H    2    0.58938    0.67871    0.18879    1.00000    0.00000
 H    2    0.32390    0.43724    0.19215    1.00000    0.00000
 H    2    0.08268    0.16288    0.17591    1.00000    0.00000
 H    2    0.58511    0.16828    0.17530    1.00000    0.00000
 H    2    0.08822    0.66552    0.18148    1.00000    0.00000
 H    2    0.26169    0.39616    0.27344    1.00000    0.00000
 H    2    0.61292    0.47259    0.59972    1.00000    0.00000
 H    2    0.22130    0.36078    0.56410    1.00000    0.00000
 H    2    0.16780    0.36714    0.48824    1.00000    0.00000
 H    2    0.71784    0.68753    0.61962    1.00000    0.00000
 H    2    0.69375    0.82314    0.62416    1.00000    0.00000
 H    2    0.49802    0.54902    0.52765    1.00000    0.00000
 H    2    0.24242    0.76852    0.34483    1.00000    0.00000
 H    2    0.14717    0.81654    0.36545    1.00000    0.00000
 H    2    0.29970    0.34247    0.49752    1.00000    0.00000
 H    2    0.27296    0.48579    0.59857    1.00000    0.00000
 H    2    0.72643    0.56124    0.56035    1.00000    0.00000
 H    2    0.46039    0.64827    0.55700    1.00000    0.00000
 H    2    0.58189    0.76541    0.49502    1.00000    0.00000
 H    2    0.80368    0.48978    0.49754    1.00000    0.00000
 H    2    0.78759    0.61771    0.48289    1.00000    0.00000
 H    2    0.89476    0.98342    0.38712    1.00000    0.00000
 H    2    0.94845    0.14041    0.37179    1.00000    0.00000
 H    2    0.76249    0.30244    0.44917    1.00000    0.00000
 H    2    0.90685    0.37071    0.47581    1.00000    0.00000
 H    2    0.82569    0.16823    0.56583    1.00000    0.00000
 H    2    0.88466    0.18475    0.61485    1.00000    0.00000
 H    2    0.11326    0.54640    0.46159    1.00000    0.00000
 H    2    0.05601    0.41348    0.42824    1.00000    0.00000
 H    2    0.69601    0.92821    0.48871    1.00000    0.00000
 H    2    0.35064    0.68193    0.63095    1.00000    0.00000
 H    2    0.27451    0.68720    0.58556    1.00000    0.00000
 H    2    0.33531    0.78124    0.68862    1.00000    0.00000
 H    2    0.42085    0.70509    0.70140    1.00000    0.00000
 H    2    0.66263    0.72556    0.74160    1.00000    0.00000
 H    2    0.90287    0.06574    0.51461    1.00000    0.00000
 H    2    0.83628    0.15861    0.49505    1.00000    0.00000
 H    2    0.13007    0.84476    0.57421    1.00000    0.00000
 H    2    0.87988    0.80689    0.43033    1.00000    0.00000
 H    2    0.72915    0.79810    0.44027    1.00000    0.00000
 H    2    0.67358    0.45132    0.72756    1.00000    0.00000
 H    2    0.83959    0.54640    0.72145    1.00000    0.00000
 H    2    0.90140    0.86446    0.64994    1.00000    0.00000
 H    2    0.07358    0.00239    0.54111    1.00000    0.00000
 H    2    0.11018    0.13898    0.51112    1.00000    0.00000
 H    2    0.21882    0.32736    0.73695    1.00000    0.00000
 H    2    0.23824    0.19097    0.74215    1.00000    0.00000
 H    2    0.18404    0.51075    0.70654    1.00000    0.00000
 H    2    0.03405    0.36931    0.71201    1.00000    0.00000
 H    2    0.63107    0.21419    0.51294    1.00000    0.00000
 H    2    0.49169    0.08266    0.49707    1.00000    0.00000
 H    2    0.78831    0.19897    0.71270    1.00000    0.00000
 H    2    0.81374    0.35133    0.72687    1.00000    0.00000
 H    2    0.41734    0.37280    0.72455    1.00000    0.00000
 H    2    0.52703    0.52943    0.70859    1.00000    0.00000
 H    2    0.11187    0.98508    0.70610    1.00000    0.00000
 H    2    0.67638    0.37233    0.39747    1.00000    0.00000
 H    2    0.61431    0.21459    0.38333    1.00000    0.00000
 H    2    0.00008    0.74027    0.67666    1.00000    0.00000
 H    2    0.96736    0.59065    0.65994    1.00000    0.00000
 H    2    0.52821    0.47834    0.39735    1.00000    0.00000
 H    2    0.67731    0.59342    0.41495    1.00000    0.00000
 H    2    0.65985    0.74139    0.68871    1.00000    0.00000
 H    2    0.26281    0.78596    0.47068    1.00000    0.00000
 H    2    0.11234    0.76561    0.46407    1.00000    0.00000
 H    2    0.64208    0.93434    0.72045    1.00000    0.00000
 H    2    0.87971    0.38380    0.60506    1.00000    0.00000
 H    2    0.48489    0.30150    0.50528    1.00000    0.00000
 H    2    0.52191    0.41558    0.46785    1.00000    0.00000
 H    2    0.83154    0.49874    0.60310    1.00000    0.00000
 H    2    0.01254    0.09152    0.64798    1.00000    0.00000
 H    2    0.09663    0.25231    0.63212    1.00000    0.00000
 H    2    0.48705    0.11397    0.32385    1.00000    0.00000
 H    2    0.37899    0.99795    0.35701    1.00000    0.00000
 H    2    0.50594    0.89219    0.46243    1.00000    0.00000
 H    2    0.42484    0.93912    0.42891    1.00000    0.00000
 H    2    0.38999    0.00299    0.65688    1.00000    0.00000
 H    2    0.47228    0.99596    0.69863    1.00000    0.00000
 H    2    0.38053    0.36517    0.61300    1.00000    0.00000
 H    2    0.47782    0.38211    0.65567    1.00000    0.00000
 H    2    0.53032    0.87739    0.60369    1.00000    0.00000
 H    2    0.46209    0.11292    0.57639    1.00000    0.00000
 H    2    0.42745    0.19445    0.61304    1.00000    0.00000
 H    2    0.21706    0.28760    0.33919    1.00000    0.00000
 H    2    0.31030    0.45523    0.33871    1.00000    0.00000
 H    2    0.04728    0.60811    0.57796    1.00000    0.00000
 H    2    0.13477    0.09856    0.37774    1.00000    0.00000
 H    2    0.13067    0.68864    0.53261    1.00000    0.00000
 H    2    0.29089    0.11942    0.37206    1.00000    0.00000
 H    2    0.02297    0.36363    0.35166    1.00000    0.00000
 H    2    0.63980    0.98610    0.67280    1.00000    0.00000
 H    2    0.87626    0.32005    0.37541    1.00000    0.00000
 H    2    0.12442    0.96553    0.42766    1.00000    0.00000
 H    2    0.05054    0.94184    0.47390    1.00000    0.00000
 H    2    0.05275    0.92553    0.62738    1.00000    0.00000
 H    2    0.23986    0.00271    0.58775    1.00000    0.00000
 H    2    0.25720    0.00332    0.71828    1.00000    0.00000
 H    2    0.67825    0.02852    0.60510    1.00000    0.00000
 H    2    0.48799    0.38479    0.31414    1.00000    0.00000
 H    2    0.72025    0.41417    0.31389    1.00000    0.00000
 H    2    0.66507    0.83859    0.31609    1.00000    0.00000
 H    2    0.90436    0.86934    0.31565    1.00000    0.00000
 O    3    0.82804    0.15708    0.26834    1.00000    0.00000
 O    3    0.57722    0.15410    0.26920    1.00000    0.00000
 O    3    0.34023    0.16523    0.26991    1.00000    0.00000
 O    3    0.07354    0.15669    0.26826    1.00000    0.00000
 O    3    0.08088    0.89936    0.26647    1.00000    0.00000
 O    3    0.12566    0.53946    0.28672    1.00000    0.00000
 O    3    0.20677    0.68277    0.29133    1.00000    0.00000
 O    3    0.71105    0.55100    0.59304    1.00000    0.00000
 O    3    0.24332    0.38473    0.59620    1.00000    0.00000
 O    3    0.52194    0.64651    0.53325    1.00000    0.00000
 O    3    0.73005    0.76697    0.63940    1.00000    0.00000
 O    3    0.24346    0.83391    0.36744    1.00000    0.00000
 O    3    0.20251    0.31627    0.50700    1.00000    0.00000
 O    3    0.62563    0.84291    0.47185    1.00000    0.00000
 O    3    0.81534    0.58030    0.50784    1.00000    0.00000
 O    3    0.80201    0.31949    0.47991    1.00000    0.00000
 O    3    0.81209    0.19425    0.59621    1.00000    0.00000
 O    3    0.07775    0.44282    0.45988    1.00000    0.00000
 O    3    0.95941    0.05721    0.36687    1.00000    0.00000
 O    3    0.35587    0.67910    0.59728    1.00000    0.00000
 O    3    0.33673    0.69142    0.68556    1.00000    0.00000
 O    3    0.60561    0.72909    0.71734    1.00000    0.00000
 O    3    0.81788    0.07743    0.51355    1.00000    0.00000
 O    3    0.13816    0.93879    0.57948    1.00000    0.00000
 O    3    0.05486    0.88868    0.44691    1.00000    0.00000
 O    3    0.77976    0.76433    0.42038    1.00000    0.00000
 O    3    0.76492    0.47146    0.74023    1.00000    0.00000
 O    3    0.04059    0.03661    0.51505    1.00000    0.00000
 O    3    0.28102    0.29358    0.74934    1.00000    0.00000
 O    3    0.13834    0.40985    0.71311    1.00000    0.00000
 O    3    0.52868    0.16469    0.51747    1.00000    0.00000
 O    3    0.85934    0.29936    0.71429    1.00000    0.00000
 O    3    0.50881    0.43259    0.70589    1.00000    0.00000
 O    3    0.70225    0.29838    0.39373    1.00000    0.00000
 O    3    0.98503    0.64902    0.68684    1.00000    0.00000
 O    3    0.60969    0.48831    0.41346    1.00000    0.00000
 O    3    0.16153    0.71610    0.47500    1.00000    0.00000
 O    3    0.91495    0.48630    0.60696    1.00000    0.00000
 O    3    0.47076    0.38070    0.49632    1.00000    0.00000
 O    3    0.64356    0.01327    0.70471    1.00000    0.00000
 O    3    0.00410    0.17524    0.64153    1.00000    0.00000
 O    3    0.45432    0.09903    0.35507    1.00000    0.00000
 O    3    0.43647    0.92700    0.46056    1.00000    0.00000
 O    3    0.37575    0.95988    0.68684    1.00000    0.00000
 O    3    0.46173    0.35418    0.62266    1.00000    0.00000
 O    3    0.62351    0.93041    0.61743    1.00000    0.00000
 O    3    0.40620    0.09696    0.60380    1.00000    0.00000
 O    3    0.21846    0.37266    0.32872    1.00000    0.00000
 O    3    0.13362    0.69319    0.56578    1.00000    0.00000
 O    3    0.22628    0.12849    0.39264    1.00000    0.00000
 O    3    0.96397    0.31589    0.37758    1.00000    0.00000
 O    3    0.00455    0.92227    0.65612    1.00000    0.00000
 O    3    0.18402    0.02240    0.72967    1.00000    0.00000
 O    3    0.45847    0.59837    0.34053    1.00000    0.00000
 O    3    0.93464    0.65331    0.33656    1.00000    0.00000
Pd    4    0.00000    0.00000    0.00000    1.00000    0.00000
Pd    4    0.99453    0.99080    0.22761    1.00000    0.00000
Pd    4    0.17019    0.08249    0.15068    1.00000    0.00000
Pd    4    0.08333    0.16667    0.07487    1.00000    0.00000
Pd    4    0.25000    -0.00000    0.00000    1.00000    0.00000
Pd    4    0.25560    0.99389    0.22943    1.00000    0.00000
Pd    4    0.41432    0.08258    0.15038    1.00000    0.00000
Pd    4    0.33333    0.16667    0.07487    1.00000    0.00000
Pd    4    0.50000    -0.00000    0.00000    1.00000    0.00000
Pd    4    0.49956    0.99010    0.22716    1.00000    0.00000
Pd    4    0.67004    0.08405    0.14980    1.00000    0.00000
Pd    4    0.58333    0.16667    0.07487    1.00000    0.00000
Pd    4    0.75000    -0.00000    0.00000    1.00000    0.00000
Pd    4    0.74462    0.99410    0.22624    1.00000    0.00000
Pd    4    0.91517    0.08225    0.15044    1.00000    0.00000
Pd    4    0.83333    0.16667    0.07487    1.00000    0.00000
Pd    4    0.00000    0.25000    0.00000    1.00000    0.00000
Pd    4    0.00049    0.25630    0.23069    1.00000    0.00000
Pd    4    0.16703    0.33479    0.15228    1.00000    0.00000
Pd    4    0.08333    0.41667    0.07487    1.00000    0.00000
Pd    4    0.25000    0.25000    0.00000    1.00000    0.00000
Pd    4    0.25724    0.26211    0.23546    1.00000    0.00000
Pd    4    0.41834    0.33360    0.15258    1.00000    0.00000
Pd    4    0.33333    0.41667    0.07487    1.00000    0.00000
Pd    4    0.50000    0.25000    0.00000    1.00000    0.00000
Pd    4    0.50397    0.25359    0.22842    1.00000    0.00000
Pd    4    0.66927    0.33883    0.15262    1.00000    0.00000
Pd    4    0.58333    0.41667    0.07487    1.00000    0.00000
Pd    4    0.75000    0.25000    0.00000    1.00000    0.00000
Pd    4    0.75716    0.26197    0.23285    1.00000    0.00000
Pd    4    0.91631    0.33291    0.15206    1.00000    0.00000
Pd    4    0.83333    0.41667    0.07487    1.00000    0.00000
Pd    4    0.00000    0.50000    0.00000    1.00000    0.00000
Pd    4    0.00204    0.50444    0.22845    1.00000    0.00000
Pd    4    0.16887    0.58185    0.14930    1.00000    0.00000
Pd    4    0.08333    0.66667    0.07487    1.00000    0.00000
Pd    4    0.25000    0.50000    0.00000    1.00000    0.00000
Pd    4    0.25026    0.50253    0.23257    1.00000    0.00000
Pd    4    0.41774    0.58315    0.15181    1.00000    0.00000
Pd    4    0.33333    0.66667    0.07487    1.00000    0.00000
Pd    4    0.50000    0.50000    0.00000    1.00000    0.00000
Pd    4    0.50864    0.50219    0.23495    1.00000    0.00000
Pd    4    0.66856    0.58590    0.15298    1.00000    0.00000
Pd    4    0.58333    0.66667    0.07487    1.00000    0.00000
Pd    4    0.75000    0.50000    0.00000    1.00000    0.00000
Pd    4    0.75229    0.50411    0.23239    1.00000    0.00000
Pd    4    0.91405    0.58218    0.15138    1.00000    0.00000
Pd    4    0.83333    0.66667    0.07487    1.00000    0.00000
Pd    4    0.00000    0.75000    0.00000    1.00000    0.00000
Pd    4    0.99549    0.74343    0.22313    1.00000    0.00000
Pd    4    0.17061    0.83681    0.14981    1.00000    0.00000
Pd    4    0.08333    0.91667    0.07487    1.00000    0.00000
Pd    4    0.25000    0.75000    0.00000    1.00000    0.00000
Pd    4    0.25452    0.75001    0.22705    1.00000    0.00000
Pd    4    0.41857    0.83448    0.15133    1.00000    0.00000
Pd    4    0.33333    0.91667    0.07487    1.00000    0.00000
Pd    4    0.50000    0.75000    0.00000    1.00000    0.00000
Pd    4    0.49891    0.74728    0.22871    1.00000    0.00000
Pd    4    0.66912    0.83577    0.15187    1.00000    0.00000
Pd    4    0.58333    0.91667    0.07487    1.00000    0.00000
Pd    4    0.75000    0.75000    0.00000    1.00000    0.00000
Pd    4    0.75077    0.75342    0.23718    1.00000    0.00000
Pd    4    0.91572    0.83436    0.14993    1.00000    0.00000
Pd    4    0.83333    0.91667    0.07487    1.00000    0.00000
END
