# Supplementary material for: Intentional Formation of Persistent Surface Redox Mediators by Adsorption of Polyconjugated Carbonyl Complexes to Pd Nanoparticles
Source: J Am Chem Soc. 2025 Apr 4;147(20):16885–900. doi: 10.1021/jacs.4c15874 (PMC12100725; doi:10.1021/jacs.4c15874)
Supplement: Supplementary file 2 [file ja4c15874_si_002.zip › Structures/Heterogeneous/Surface_Reactions/Quinones/BQ/SecondProtonElectronTransfer/FormationofH2O2/NEB.arc]

!BIOSYM archive 3
PBC=ON

!DATE Mon Jan 01 12:00:00 2000
PBC   11.00460  11.00460  30.00000  90.00000  90.00000 120.00001 (P1)
C1       2.94087        5.39165        9.26469          1              C   0.000
C2       3.94384        4.37441        9.12575          1              C   0.000
C3       3.36302        6.79118        9.18670          1              C   0.000
C4       4.74317        7.12194        9.21034          1              C   0.000
C5       5.34584        4.69573        9.03453          1              C   0.000
C6       5.78431        6.07079        9.35242          1              C   0.000
H1       2.77093        6.45639        5.63104          1              H   0.000
H2       1.34797        4.02126        5.60740          1              H   0.000
H3       0.01687        1.56032        5.28640          1              H   0.000
H4       5.50794        1.62516        5.23191          1              H   0.000
H5      -2.57473        6.37073        5.67909          1              H   0.000
H6       0.75417        3.39150       10.39652          1              H   0.000
H7       4.11595        4.50306       18.02042          1              H   0.000
H8       0.46261        3.38791       17.00773          1              H   0.000
H9      -0.24263        3.40257       14.84818          1              H   0.000
H10      4.10163        6.53431       18.62679          1              H   0.000
H11      3.09911        7.84024       18.72824          1              H   0.000
H12      2.44136        5.23238       15.81270          1              H   0.000
H13     -1.26311        7.47722       10.63304          1              H   0.000
H14     -2.49228        8.24139       11.22546          1              H   0.000
H15      1.37562        3.23041       14.99503          1              H   0.000
H16      0.32961        4.60951       18.00955          1              H   0.000
H17      4.84542        5.41760       16.85954          1              H   0.000
H18      1.49089        6.14616       16.74636          1              H   0.000
H19      2.13139        7.32404       14.96159          1              H   0.000
H20      5.93316        4.85838       14.97577          1              H   0.000
H21      5.02484        6.09063       14.60717          1              H   0.000
H22      3.63240        8.73641       11.49235          1              H   0.000
H23      8.77114        0.71229       11.24024          1              H   0.000
H24      6.48134        3.14212       13.55616          1              H   0.000
H25      7.63359        3.54035       14.56457          1              H   0.000
H26      8.18030        1.64842       16.84379          1              H   0.000
H27      8.73201        1.73599       18.33054          1              H   0.000
H28     -1.86225        5.02597       14.06867          1              H   0.000
H29     -1.79919        3.65411       13.20937          1              H   0.000
H30      2.49680        8.88204       14.70177          1              H   0.000
H31      0.09746        6.48654       18.93225          1              H   0.000
H32     -0.77272        6.50676       17.57438          1              H   0.000
H33     -0.61620        7.42624       20.66783          1              H   0.000
H34      0.74683        6.70956       21.05336          1              H   0.000
H35      3.27601        6.93449       22.25698          1              H   0.000
H36      9.68600        0.51930       15.45470          1              H   0.000
H37      8.75022        1.45042       14.57532          1              H   0.000
H38     -3.18360        7.97372       17.28569          1              H   0.000
H39      5.07493        7.71181       12.93862          1              H   0.000
H40      3.46462        7.62814       13.30517          1              H   0.000
H41      4.93508        4.28103       21.84589          1              H   0.000
H42      6.24196        5.18146       21.65181          1              H   0.000
H43      5.15070        8.22552       19.52278          1              H   0.000
H44     -4.63075        9.43282       16.29404          1              H   0.000
H45      0.50689        1.22199       15.42532          1              H   0.000
H46      0.61013        3.10772       22.11188          1              H   0.000
H47      1.57017        1.80815       22.28651          1              H   0.000
H48     -0.77388        4.84487       21.18813          1              H   0.000
H49     -1.64809        3.49844       21.38110          1              H   0.000
H50      5.60672        2.08061       15.30781          1              H   0.000
H51      4.81096        0.77572       14.90007          1              H   0.000
H52      7.59030        1.86822       21.40378          1              H   0.000
H53      7.03573        3.31699       21.86324          1              H   0.000
H54      2.55083        3.54594       21.77224          1              H   0.000
H55      2.89081        5.03655       21.28633          1              H   0.000
H56     -4.19145        9.37731       21.19393          1              H   0.000
H57      5.32607        3.75405       11.93018          1              H   0.000
H58      5.61202        2.27365       11.50699          1              H   0.000
H59      6.91462        7.03400       20.30870          1              H   0.000
H60      7.37300        5.60530       19.80232          1              H   0.000
H61      3.03901        4.64742       11.80855          1              H   0.000
H62      4.00113        5.72753       12.45784          1              H   0.000
H63      3.16338        7.06557       20.66437          1              H   0.000
H64     -1.56586        7.39401       14.19805          1              H   0.000
H65     -3.10694        7.16129       13.95326          1              H   0.000
H66      1.92009        8.89538       21.56391          1              H   0.000
H67      7.52560        3.61843       18.11196          1              H   0.000
H68      3.59699        2.88725       15.10024          1              H   0.000
H69      3.33820        3.97865       13.97290          1              H   0.000
H70      6.35769        4.72341       18.09887          1              H   0.000
H71     -0.39367        0.84544       19.42242          1              H   0.000
H72     -0.35780        2.38816       18.98586          1              H   0.000
H73      4.89909        1.27926        9.67522          1              H   0.000
H74      4.53022        0.21529       10.78268          1              H   0.000
H75      0.51457        8.46340       13.98652          1              H   0.000
H76     -0.66857        8.70064       12.94968          1              H   0.000
H77      4.27109        0.01046       19.69189          1              H   0.000
H78     -0.28117        9.48171       20.93890          1              H   0.000
H79      2.16655        3.45719       18.44221          1              H   0.000
H80      3.16441        3.61493       19.70019          1              H   0.000
H81      1.00096        8.36853       18.08172          1              H   0.000
H82      4.41849        1.07569       17.25468          1              H   0.000
H83      3.62876        1.82733       18.39731          1              H   0.000
H84      0.10616        2.16530        9.67292          1              H   0.000
H85      0.89165        5.37344        9.55092          1              H   0.000
H86     -2.85302        5.73010       17.38002          1              H   0.000
H87      1.28351        1.43578       11.40176          1              H   0.000
H88     -2.41112        6.48703       16.00646          1              H   0.000
H89      2.82112        1.13055       11.37026          1              H   0.000
H90     -1.43535        2.77116       11.21758          1              H   0.000
H91      1.61794        9.41209       20.13857          1              H   0.000
H92      7.97093        2.94887       11.51272          1              H   0.000
H93     -4.08347        9.04690       12.78050          1              H   0.000
H94     -4.67364        8.86429       14.22461          1              H   0.000
H95     -4.50590        8.78356       18.85568          1              H   0.000
H96     -2.84905        9.49626       17.67282          1              H   0.000
H97      2.81633        0.02724       21.54424          1              H   0.000
H98      7.31697        0.27244       18.07535          1              H   0.000
H99      3.65866        3.35663        9.39821          1              H   0.000
H100     6.03942        3.91050        9.34768          1              H   0.000
H101     2.64899        7.57062        9.47142          1              H   0.000
H102     5.01114        8.13130        9.52758          1              H   0.000
H103    -2.19854        6.00764        9.29966          1              H   0.000
O1       8.27213        1.56524        8.03686          1              O   0.000
O2       5.52729        1.50367        8.03961          1              O   0.000
O3       2.80815        1.64319        8.03208          1              O   0.000
O4       0.01428        1.68558        8.08555          1              O   0.000
O5      -4.05433        8.61657        8.02139          1              O   0.000
O6      -0.43048        5.20721        8.96421          1              O   0.000
O7      -1.28774        6.39593        9.14372          1              O   0.000
O8       4.76194        5.25652       17.84071          1              O   0.000
O9       0.55649        3.64485       17.96766          1              O   0.000
O10      2.18602        6.15477       16.04049          1              O   0.000
O11      3.79397        7.30684       19.20562          1              O   0.000
O12     -1.51557        8.18891       11.26640          1              O   0.000
O13      0.48461        2.92299       15.33363          1              O   0.000
O14      2.14324        8.05725       14.25571          1              O   0.000
O15      5.59231        5.73158       15.31207          1              O   0.000
O16      6.66770        3.29988       14.52539          1              O   0.000
O17      7.88495        1.83626       17.76774          1              O   0.000
O18     -1.70465        4.03931       14.12580          1              O   0.000
O19      3.34760        9.37084       10.79530          1              O   0.000
O20      0.17016        6.45106       17.92496          1              O   0.000
O21     -0.10897        6.56897       20.58912          1              O   0.000
O22      2.63267        6.94681       21.52557          1              O   0.000
O23      8.72326        0.78241       15.28560          1              O   0.000
O24     -3.61184        8.87001       17.44958          1              O   0.000
O25     -4.42846        8.34102       13.39370          1              O   0.000
O26      4.18520        7.31510       12.67016          1              O   0.000
O27      5.83775        4.46263       22.21355          1              O   0.000
O28      0.31718        0.24184       15.51504          1              O   0.000
O29      1.47478        2.78649       22.49790          1              O   0.000
O30     -0.72026        3.88004       21.37157          1              O   0.000
O31      4.77732        1.56746       15.49781          1              O   0.000
O32      7.83877        2.81414       21.52952          1              O   0.000
O33      3.23139        4.11586       21.21881          1              O   0.000
O34      6.06354        3.09351       11.86053          1              O   0.000
O35      7.25605        6.16397       20.60857          1              O   0.000
O36      3.84111        4.72541       12.35961          1              O   0.000
O37     -2.28273        6.70294       14.27212          1              O   0.000
O38      7.34377        4.59020       18.21501          1              O   0.000
O39      3.00843        3.65285       14.84760          1              O   0.000
O40      7.01168        0.12698       21.09993          1              O   0.000
O41     10.05109        1.63279       19.20741          1              O   0.000
O42      4.61678        1.19518       10.62109          1              O   0.000
O43     -0.45231        8.73871       13.90736          1              O   0.000
O44     -1.15262        9.14453       20.59799          1              O   0.000
O45      3.12724        3.35134       18.71305          1              O   0.000
O46      1.73983        8.87988       18.47638          1              O   0.000
O47      3.93987        0.90661       18.10580          1              O   0.000
O48      0.21762        2.58997       10.57191          1              O   0.000
O49     -2.35612        6.52865       17.00011          1              O   0.000
O50      1.97975        0.84639       11.79183          1              O   0.000
O51      8.82912        2.61439       11.86184          1              O   0.000
O52     -5.03400        8.77129       19.71028          1              O   0.000
O53      1.90776        0.20385       21.89460          1              O   0.000
O54      1.82144        5.06314        9.96134          1              O   0.000
O55      6.93516        6.31741        9.78057          1              O   0.000
Pd1      5.50230        9.53026       30.00000          1              Pd  0.000
Pd2      5.48585        9.51128        6.93311          1              Pd  0.000
Pd3      1.41867        0.78539        4.52853          1              Pd  0.000
Pd4     -0.00006        1.58841        2.24610          1              Pd  0.000
Pd5     -2.75115        9.53026       30.00000          1              Pd  0.000
Pd6     -2.62367        9.47736        6.93121          1              Pd  0.000
Pd7      4.10359        0.78272        4.51164          1              Pd  0.000
Pd8      2.75109        1.58841        2.24610          1              Pd  0.000
Pd9     -0.00000        9.53026       30.00000          1              Pd  0.000
Pd10     0.06413        9.44200        6.82590          1              Pd  0.000
Pd11     6.91839        0.79994        4.50280          1              Pd  0.000
Pd12     5.50224        1.58841        2.24610          1              Pd  0.000
Pd13     2.75115        9.53026       30.00000          1              Pd  0.000
Pd14     2.75008        9.50150        6.83224          1              Pd  0.000
Pd15     9.62270        0.79938        4.53729          1              Pd  0.000
Pd16     8.25339        1.58841        2.24610          1              Pd  0.000
Pd17     9.62902        2.38257       30.00000          1              Pd  0.000
Pd18    -1.38509        2.53130        6.92542          1              Pd  0.000
Pd19    -0.00910        3.21487        4.56375          1              Pd  0.000
Pd20    -1.37563        3.97097        2.24610          1              Pd  0.000
Pd21     1.37557        2.38257       30.00000          1              Pd  0.000
Pd22     1.41491        2.53343        6.91432          1              Pd  0.000
Pd23     2.78368        3.20074        4.56513          1              Pd  0.000
Pd24     1.37552        3.97097        2.24610          1              Pd  0.000
Pd25     4.12672        2.38257       30.00000          1              Pd  0.000
Pd26     4.17064        2.43548        6.80747          1              Pd  0.000
Pd27     5.51644        3.24096        4.54595          1              Pd  0.000
Pd28     4.12667        3.97097        2.24610          1              Pd  0.000
Pd29     6.87787        2.38257       30.00000          1              Pd  0.000
Pd30     6.91067        2.50340        6.93000          1              Pd  0.000
Pd31     8.25646        3.17322        4.52446          1              Pd  0.000
Pd32     6.87782        3.97097        2.24610          1              Pd  0.000
Pd33     8.25345        4.76513       30.00000          1              Pd  0.000
Pd34    -2.75694        4.80564        6.72841          1              Pd  0.000
Pd35    -1.34745        5.57061        4.45822          1              Pd  0.000
Pd36    -2.75121        6.35354        2.24610          1              Pd  0.000
Pd37    -0.00000        4.76513       30.00000          1              Pd  0.000
Pd38    -0.00212        4.87243        6.90611          1              Pd  0.000
Pd39     1.39033        5.57818        4.54974          1              Pd  0.000
Pd40    -0.00006        6.35354        2.24610          1              Pd  0.000
Pd41     2.75115        4.76513       30.00000          1              Pd  0.000
Pd42     2.83588        4.83067        7.11627          1              Pd  0.000
Pd43     4.13575        5.59792        4.58164          1              Pd  0.000
Pd44     2.75109        6.35354        2.24610          1              Pd  0.000
Pd45     5.50230        4.76513       30.00000          1              Pd  0.000
Pd46     5.54262        4.81223        6.89850          1              Pd  0.000
Pd47     6.84902        5.59575        4.49944          1              Pd  0.000
Pd48     5.50224        6.35354        2.24610          1              Pd  0.000
Pd49     6.87787        7.14770       30.00000          1              Pd  0.000
Pd50     6.88913        7.12698        6.71109          1              Pd  0.000
Pd51    -2.73048        7.98035        4.48706          1              Pd  0.000
Pd52    -4.12678        8.73611        2.24610          1              Pd  0.000
Pd53    -1.37558        7.14770       30.00000          1              Pd  0.000
Pd54    -1.32161        7.15546        6.81632          1              Pd  0.000
Pd55     0.02245        7.96367        4.53378          1              Pd  0.000
Pd56    -1.37563        8.73611        2.24610          1              Pd  0.000
Pd57     1.37557        7.14770       30.00000          1              Pd  0.000
Pd58     1.41084        7.16190        6.83548          1              Pd  0.000
Pd59     2.77865        7.98719        4.55902          1              Pd  0.000
Pd60     1.37552        8.73611        2.24610          1              Pd  0.000
Pd61     4.12672        7.14770       30.00000          1              Pd  0.000
Pd62     4.16333        7.19841        7.07112          1              Pd  0.000
Pd63     5.48365        7.98037        4.52436          1              Pd  0.000
Pd64     4.12667        8.73611        2.24610          1              Pd  0.000
end
end

!DATE Mon Jan 01 12:00:00 2000
PBC   11.00460  11.00460  30.00000  90.00000  90.00000 120.00001 (P1)
C1       2.93142        5.39429        9.26743          1              C   0.000
C2       3.93036        4.37318        9.12450          1              C   0.000
C3       3.35788        6.79271        9.18581          1              C   0.000
C4       4.73948        7.11897        9.21170          1              C   0.000
C5       5.33421        4.68988        9.03646          1              C   0.000
C6       5.77753        6.06411        9.35274          1              C   0.000
H1       2.77037        6.45450        5.63120          1              H   0.000
H2       1.33650        4.02663        5.61625          1              H   0.000
H3       0.01648        1.55949        5.28697          1              H   0.000
H4       5.50752        1.62436        5.23138          1              H   0.000
H5      -2.57552        6.37010        5.67971          1              H   0.000
H6       0.75657        3.39223       10.39890          1              H   0.000
H7       4.11551        4.50275       18.02124          1              H   0.000
H8       0.46242        3.38687       17.00865          1              H   0.000
H9      -0.24360        3.40130       14.85043          1              H   0.000
H10      4.10138        6.53385       18.62714          1              H   0.000
H11      3.09900        7.83994       18.72780          1              H   0.000
H12      2.44125        5.23146       15.81459          1              H   0.000
H13     -1.26316        7.48384       10.63206          1              H   0.000
H14     -2.48190        8.26278       11.22960          1              H   0.000
H15      1.37514        3.23031       14.99546          1              H   0.000
H16      0.32898        4.60849       18.01037          1              H   0.000
H17      4.84423        5.41831       16.86076          1              H   0.000
H18      1.49090        6.14514       16.74892          1              H   0.000
H19      2.13291        7.32394       14.96740          1              H   0.000
H20      5.93072        4.86129       14.97730          1              H   0.000
H21      5.02049        6.09195       14.60828          1              H   0.000
H22      3.63198        8.73664       11.49294          1              H   0.000
H23      8.77184        0.71252       11.23930          1              H   0.000
H24      6.47912        3.14635       13.55820          1              H   0.000
H25      7.62985        3.54001       14.56962          1              H   0.000
H26      8.18056        1.64921       16.84242          1              H   0.000
H27      8.73198        1.73565       18.32922          1              H   0.000
H28     -1.86360        5.02387       14.07189          1              H   0.000
H29     -1.79961        3.65197       13.21320          1              H   0.000
H30      2.49769        8.88245       14.70602          1              H   0.000
H31      0.09762        6.48627       18.93249          1              H   0.000
H32     -0.77290        6.50622       17.57478          1              H   0.000
H33     -0.61621        7.42614       20.66806          1              H   0.000
H34      0.74698        6.70960       21.05346          1              H   0.000
H35      3.27591        6.93509       22.25666          1              H   0.000
H36      9.68773        0.51956       15.45513          1              H   0.000
H37      8.75444        1.44992       14.57300          1              H   0.000
H38     -3.18328        7.97285       17.28761          1              H   0.000
H39      5.07321        7.71243       12.94031          1              H   0.000
H40      3.46286        7.62950       13.30772          1              H   0.000
H41      4.93502        4.28034       21.84600          1              H   0.000
H42      6.24191        5.18065       21.65170          1              H   0.000
H43      5.15003        8.22467       19.52355          1              H   0.000
H44     -4.62980        9.43152       16.29548          1              H   0.000
H45      0.50822        1.22128       15.42753          1              H   0.000
H46      0.61030        3.10759       22.11115          1              H   0.000
H47      1.57022        1.80803       22.28660          1              H   0.000
H48     -0.77318        4.84420       21.18734          1              H   0.000
H49     -1.64759        3.49812       21.38182          1              H   0.000
H50      5.60375        2.07926       15.30611          1              H   0.000
H51      4.80911        0.77329       14.89834          1              H   0.000
H52      7.59131        1.86849       21.40512          1              H   0.000
H53      7.03602        3.31652       21.86538          1              H   0.000
H54      2.55100        3.54587       21.77258          1              H   0.000
H55      2.89109        5.03639       21.28672          1              H   0.000
H56     -4.19158        9.37678       21.19448          1              H   0.000
H57      5.32855        3.76030       11.93125          1              H   0.000
H58      5.61505        2.28072       11.50641          1              H   0.000
H59      6.91384        7.03339       20.30902          1              H   0.000
H60      7.37261        5.60477       19.80236          1              H   0.000
H61      3.03738        4.65019       11.81057          1              H   0.000
H62      3.99916        5.73080       12.45903          1              H   0.000
H63      3.16293        7.06553       20.66404          1              H   0.000
H64     -1.56635        7.39165       14.19969          1              H   0.000
H65     -3.10760        7.15895       13.95454          1              H   0.000
H66      1.92021        8.89535       21.56281          1              H   0.000
H67      7.52524        3.61762       18.11163          1              H   0.000
H68      3.59567        2.88621       15.09741          1              H   0.000
H69      3.33728        3.97960       13.97151          1              H   0.000
H70      6.35745        4.72278       18.09925          1              H   0.000
H71     -0.39483        0.84456       19.42283          1              H   0.000
H72     -0.35866        2.38734       18.98670          1              H   0.000
H73      4.90442        1.28348        9.67429          1              H   0.000
H74      4.54271        0.22148       10.78546          1              H   0.000
H75      0.51406        8.46134       13.98960          1              H   0.000
H76     -0.66752        8.69327       12.94983          1              H   0.000
H77      4.27146        0.01007       19.69181          1              H   0.000
H78     -0.28078        9.48153       20.93873          1              H   0.000
H79      2.16615        3.45651       18.44277          1              H   0.000
H80      3.16437        3.61445       19.70046          1              H   0.000
H81      1.00085        8.36846       18.08129          1              H   0.000
H82      4.41721        1.07536       17.25285          1              H   0.000
H83      3.62919        1.82712       18.39666          1              H   0.000
H84      0.10841        2.16696        9.67278          1              H   0.000
H85      0.87667        5.38020        9.54846          1              H   0.000
H86     -2.85299        5.72954       17.38105          1              H   0.000
H87      1.28755        1.42400       11.39373          1              H   0.000
H88     -2.41104        6.48666       16.00756          1              H   0.000
H89      2.82630        1.12590       11.36391          1              H   0.000
H90     -1.43274        2.77080       11.21992          1              H   0.000
H91      1.61804        9.41257       20.13762          1              H   0.000
H92      7.97376        2.95136       11.51427          1              H   0.000
H93     -4.08331        9.04252       12.78033          1              H   0.000
H94     -4.67293        8.86382       14.22560          1              H   0.000
H95     -4.50613        8.78265       18.85759          1              H   0.000
H96     -2.84872        9.49570       17.67400          1              H   0.000
H97      2.81641        0.02710       21.54418          1              H   0.000
H98      7.31674        0.27230       18.07410          1              H   0.000
H99      3.64260        3.35686        9.40095          1              H   0.000
H100     6.02727        3.90235        9.34650          1              H   0.000
H101     2.64765        7.57272        9.47681          1              H   0.000
H102     5.01308        8.12832        9.52605          1              H   0.000
H103    -2.20378        6.01343        9.30279          1              H   0.000
O1       8.27018        1.56444        8.03702          1              O   0.000
O2       5.52618        1.50316        8.03838          1              O   0.000
O3       2.80695        1.64089        8.03197          1              O   0.000
O4       0.01321        1.68352        8.08645          1              O   0.000
O5      -4.05561        8.61380        8.02209          1              O   0.000
O6      -0.43499        5.21275        8.96605          1              O   0.000
O7      -1.29265        6.40095        9.14514          1              O   0.000
O8       4.76185        5.25590       17.84163          1              O   0.000
O9       0.55614        3.64388       17.96868          1              O   0.000
O10      2.18825        6.15385       16.04503          1              O   0.000
O11      3.79357        7.30647       19.20556          1              O   0.000
O12     -1.50563        8.19785       11.26673          1              O   0.000
O13      0.48478        2.92236       15.33515          1              O   0.000
O14      2.14293        8.05725       14.26179          1              O   0.000
O15      5.58952        5.73484       15.31279          1              O   0.000
O16      6.66347        3.30287       14.52816          1              O   0.000
O17      7.88491        1.83622       17.76650          1              O   0.000
O18     -1.70567        4.03731       14.12974          1              O   0.000
O19      3.34721        9.37057       10.79528          1              O   0.000
O20      0.17001        6.45057       17.92495          1              O   0.000
O21     -0.10879        6.56865       20.58935          1              O   0.000
O22      2.63257        6.94699       21.52539          1              O   0.000
O23      8.72553        0.78374       15.28473          1              O   0.000
O24     -3.61171        8.86918       17.45119          1              O   0.000
O25     -4.42937        8.33897       13.39517          1              O   0.000
O26      4.18273        7.31743       12.67148          1              O   0.000
O27      5.83775        4.46152       22.21326          1              O   0.000
O28      0.31869        0.24090       15.51626          1              O   0.000
O29      1.47489        2.78650       22.49793          1              O   0.000
O30     -0.71949        3.87930       21.36925          1              O   0.000
O31      4.77438        1.56562       15.49527          1              O   0.000
O32      7.84046        2.81323       21.53486          1              O   0.000
O33      3.23166        4.11567       21.21911          1              O   0.000
O34      6.06607        3.09999       11.86245          1              O   0.000
O35      7.25572        6.16359       20.60849          1              O   0.000
O36      3.84004        4.72853       12.36052          1              O   0.000
O37     -2.28343        6.70073       14.27374          1              O   0.000
O38      7.34343        4.58929       18.21553          1              O   0.000
O39      3.00724        3.65241       14.84557          1              O   0.000
O40      7.01184        0.12717       21.09901          1              O   0.000
O41     10.05023        1.63164       19.20681          1              O   0.000
O42      4.62293        1.20165       10.62061          1              O   0.000
O43     -0.45310        8.73468       13.90798          1              O   0.000
O44     -1.15262        9.14463       20.59798          1              O   0.000
O45      3.12702        3.35092       18.71350          1              O   0.000
O46      1.73984        8.87989       18.47542          1              O   0.000
O47      3.94017        0.90638       18.10502          1              O   0.000
O48      0.22232        2.58888       10.57292          1              O   0.000
O49     -2.35590        6.52824       17.00135          1              O   0.000
O50      1.98479        0.83321       11.77978          1              O   0.000
O51      8.83105        2.61368       11.86303          1              O   0.000
O52     -5.03458        8.77017       19.71177          1              O   0.000
O53      1.90788        0.20366       21.89475          1              O   0.000
O54      1.81005        5.06910        9.96037          1              O   0.000
O55      6.93168        6.30805        9.77533          1              O   0.000
Pd1      5.50230        9.53026       30.00000          1              Pd  0.000
Pd2      5.48434        9.50858        6.93470          1              Pd  0.000
Pd3      1.41794        0.78444        4.52870          1              Pd  0.000
Pd4     -0.00006        1.58841        2.24610          1              Pd  0.000
Pd5     -2.75115        9.53026       30.00000          1              Pd  0.000
Pd6     -2.62508        9.47531        6.93202          1              Pd  0.000
Pd7      4.10269        0.78199        4.51144          1              Pd  0.000
Pd8      2.75109        1.58841        2.24610          1              Pd  0.000
Pd9     -0.00000        9.53026       30.00000          1              Pd  0.000
Pd10     0.06291        9.44088        6.82546          1              Pd  0.000
Pd11     6.91803        0.79904        4.50253          1              Pd  0.000
Pd12     5.50224        1.58841        2.24610          1              Pd  0.000
Pd13     2.75115        9.53026       30.00000          1              Pd  0.000
Pd14     2.74873        9.50040        6.83234          1              Pd  0.000
Pd15     9.62237        0.79855        4.53751          1              Pd  0.000
Pd16     8.25339        1.58841        2.24610          1              Pd  0.000
Pd17     9.62902        2.38257       30.00000          1              Pd  0.000
Pd18    -1.38613        2.52924        6.92613          1              Pd  0.000
Pd19    -0.00959        3.21432        4.56563          1              Pd  0.000
Pd20    -1.37563        3.97097        2.24610          1              Pd  0.000
Pd21     1.37557        2.38257       30.00000          1              Pd  0.000
Pd22     1.41397        2.53028        6.91358          1              Pd  0.000
Pd23     2.78214        3.20042        4.56567          1              Pd  0.000
Pd24     1.37552        3.97097        2.24610          1              Pd  0.000
Pd25     4.12672        2.38257       30.00000          1              Pd  0.000
Pd26     4.16872        2.43407        6.80673          1              Pd  0.000
Pd27     5.51538        3.24009        4.54561          1              Pd  0.000
Pd28     4.12667        3.97097        2.24610          1              Pd  0.000
Pd29     6.87787        2.38257       30.00000          1              Pd  0.000
Pd30     6.90960        2.50229        6.92888          1              Pd  0.000
Pd31     8.25602        3.17258        4.52466          1              Pd  0.000
Pd32     6.87782        3.97097        2.24610          1              Pd  0.000
Pd33     8.25345        4.76513       30.00000          1              Pd  0.000
Pd34    -2.75890        4.80447        6.72954          1              Pd  0.000
Pd35    -1.34798        5.56972        4.45907          1              Pd  0.000
Pd36    -2.75121        6.35354        2.24610          1              Pd  0.000
Pd37    -0.00000        4.76513       30.00000          1              Pd  0.000
Pd38    -0.00445        4.87139        6.90873          1              Pd  0.000
Pd39     1.38984        5.57705        4.55184          1              Pd  0.000
Pd40    -0.00006        6.35354        2.24610          1              Pd  0.000
Pd41     2.75115        4.76513       30.00000          1              Pd  0.000
Pd42     2.83309        4.82873        7.11845          1              Pd  0.000
Pd43     4.13471        5.59706        4.58222          1              Pd  0.000
Pd44     2.75109        6.35354        2.24610          1              Pd  0.000
Pd45     5.50230        4.76513       30.00000          1              Pd  0.000
Pd46     5.53948        4.81040        6.89906          1              Pd  0.000
Pd47     6.84839        5.59462        4.49938          1              Pd  0.000
Pd48     5.50224        6.35354        2.24610          1              Pd  0.000
Pd49     6.87787        7.14770       30.00000          1              Pd  0.000
Pd50     6.88677        7.12495        6.71095          1              Pd  0.000
Pd51    -2.73127        7.97935        4.48675          1              Pd  0.000
Pd52    -4.12678        8.73611        2.24610          1              Pd  0.000
Pd53    -1.37558        7.14770       30.00000          1              Pd  0.000
Pd54    -1.32388        7.15531        6.81531          1              Pd  0.000
Pd55     0.02217        7.96271        4.53386          1              Pd  0.000
Pd56    -1.37563        8.73611        2.24610          1              Pd  0.000
Pd57     1.37557        7.14770       30.00000          1              Pd  0.000
Pd58     1.40879        7.16080        6.83689          1              Pd  0.000
Pd59     2.77783        7.98614        4.55977          1              Pd  0.000
Pd60     1.37552        8.73611        2.24610          1              Pd  0.000
Pd61     4.12672        7.14770       30.00000          1              Pd  0.000
Pd62     4.16044        7.19655        7.07225          1              Pd  0.000
Pd63     5.48286        7.97927        4.52413          1              Pd  0.000
Pd64     4.12667        8.73611        2.24610          1              Pd  0.000
end
end

!DATE Mon Jan 01 12:00:00 2000
PBC   11.00460  11.00460  30.00000  90.00000  90.00000 120.00001 (P1)
C1       2.91740        5.39854        9.27166          1              C   0.000
C2       3.91200        4.37271        9.12386          1              C   0.000
C3       3.35089        6.79496        9.18766          1              C   0.000
C4       4.73423        7.11498        9.21254          1              C   0.000
C5       5.31792        4.68322        9.03647          1              C   0.000
C6       5.76824        6.05553        9.35145          1              C   0.000
H1       2.76942        6.45246        5.63154          1              H   0.000
H2       1.31724        4.03685        5.62933          1              H   0.000
H3       0.01610        1.55843        5.28794          1              H   0.000
H4       5.50708        1.62338        5.23082          1              H   0.000
H5      -2.57589        6.36896        5.68056          1              H   0.000
H6       0.76171        3.39464       10.40100          1              H   0.000
H7       4.11505        4.50229       18.02211          1              H   0.000
H8       0.46221        3.38582       17.00976          1              H   0.000
H9      -0.24461        3.39966       14.85307          1              H   0.000
H10      4.10095        6.53322       18.62755          1              H   0.000
H11      3.09870        7.83959       18.72732          1              H   0.000
H12      2.44119        5.22999       15.81627          1              H   0.000
H13     -1.26448        7.49166       10.63390          1              H   0.000
H14     -2.47076        8.28964       11.23552          1              H   0.000
H15      1.37454        3.23011       14.99592          1              H   0.000
H16      0.32829        4.60752       18.01130          1              H   0.000
H17      4.84297        5.41903       16.86205          1              H   0.000
H18      1.49146        6.14374       16.75127          1              H   0.000
H19      2.13452        7.32382       14.97297          1              H   0.000
H20      5.92797        4.86418       14.97892          1              H   0.000
H21      5.01572        6.09329       14.60993          1              H   0.000
H22      3.63136        8.73766       11.49391          1              H   0.000
H23      8.77319        0.71380       11.23848          1              H   0.000
H24      6.47670        3.15090       13.55994          1              H   0.000
H25      7.62563        3.53950       14.57470          1              H   0.000
H26      8.18068        1.65002       16.84100          1              H   0.000
H27      8.73174        1.73521       18.32794          1              H   0.000
H28     -1.86505        5.02113       14.07578          1              H   0.000
H29     -1.79990        3.64982       13.21691          1              H   0.000
H30      2.49828        8.88274       14.71011          1              H   0.000
H31      0.09773        6.48590       18.93272          1              H   0.000
H32     -0.77313        6.50561       17.57525          1              H   0.000
H33     -0.61630        7.42586       20.66827          1              H   0.000
H34      0.74704        6.70960       21.05363          1              H   0.000
H35      3.27547        6.93581       22.25640          1              H   0.000
H36      9.68933        0.51964       15.45591          1              H   0.000
H37      8.75868        1.44949       14.57099          1              H   0.000
H38     -3.18299        7.97183       17.28965          1              H   0.000
H39      5.07110        7.71294       12.94227          1              H   0.000
H40      3.46082        7.63092       13.31040          1              H   0.000
H41      4.93488        4.27955       21.84607          1              H   0.000
H42      6.24188        5.17978       21.65155          1              H   0.000
H43      5.14919        8.22370       19.52447          1              H   0.000
H44     -4.62869        9.43005       16.29750          1              H   0.000
H45      0.50950        1.22046       15.43018          1              H   0.000
H46      0.61058        3.10747       22.11038          1              H   0.000
H47      1.57026        1.80805       22.28677          1              H   0.000
H48     -0.77244        4.84342       21.18651          1              H   0.000
H49     -1.64693        3.49774       21.38266          1              H   0.000
H50      5.60046        2.07807       15.30407          1              H   0.000
H51      4.80713        0.77078       14.89681          1              H   0.000
H52      7.59226        1.86834       21.40664          1              H   0.000
H53      7.03661        3.31592       21.86780          1              H   0.000
H54      2.55106        3.54571       21.77303          1              H   0.000
H55      2.89130        5.03623       21.28714          1              H   0.000
H56     -4.19181        9.37624       21.19520          1              H   0.000
H57      5.33146        3.76774       11.93203          1              H   0.000
H58      5.61903        2.28896       11.50588          1              H   0.000
H59      6.91289        7.03278       20.30934          1              H   0.000
H60      7.37212        5.60430       19.80249          1              H   0.000
H61      3.03554        4.65311       11.81198          1              H   0.000
H62      3.99686        5.73432       12.46018          1              H   0.000
H63      3.16216        7.06552       20.66376          1              H   0.000
H64     -1.56704        7.38896       14.20192          1              H   0.000
H65     -3.10849        7.15613       13.95652          1              H   0.000
H66      1.92016        8.89539       21.56167          1              H   0.000
H67      7.52483        3.61689       18.11125          1              H   0.000
H68      3.59418        2.88524       15.09439          1              H   0.000
H69      3.33630        3.98067       13.96995          1              H   0.000
H70      6.35706        4.72212       18.09964          1              H   0.000
H71     -0.39593        0.84355       19.42330          1              H   0.000
H72     -0.35957        2.38648       18.98764          1              H   0.000
H73      4.90996        1.28913        9.67368          1              H   0.000
H74      4.55746        0.22875       10.78884          1              H   0.000
H75      0.51382        8.45835       13.99367          1              H   0.000
H76     -0.66615        8.68556       12.95089          1              H   0.000
H77      4.27161        0.00967       19.69171          1              H   0.000
H78     -0.28063        9.48137       20.93855          1              H   0.000
H79      2.16575        3.45570       18.44356          1              H   0.000
H80      3.16426        3.61380       19.70091          1              H   0.000
H81      1.00061        8.36837       18.08080          1              H   0.000
H82      4.41586        1.07499       17.25100          1              H   0.000
H83      3.62948        1.82671       18.39612          1              H   0.000
H84      0.11297        2.16992        9.67333          1              H   0.000
H85      0.84865        5.38500        9.54342          1              H   0.000
H86     -2.85309        5.72892       17.38239          1              H   0.000
H87      1.29268        1.41272       11.38479          1              H   0.000
H88     -2.41126        6.48614       16.00892          1              H   0.000
H89      2.83260        1.12206       11.35797          1              H   0.000
H90     -1.42868        2.77223       11.22163          1              H   0.000
H91      1.61799        9.41314       20.13671          1              H   0.000
H92      7.97801        2.95531       11.51463          1              H   0.000
H93     -4.08279        9.03794       12.78079          1              H   0.000
H94     -4.67243        8.86337       14.22713          1              H   0.000
H95     -4.50647        8.78167       18.85960          1              H   0.000
H96     -2.84850        9.49496       17.67529          1              H   0.000
H97      2.81635        0.02699       21.54413          1              H   0.000
H98      7.31643        0.27216       18.07282          1              H   0.000
H99      3.62099        3.35755        9.40161          1              H   0.000
H100     6.00807        3.89276        9.34572          1              H   0.000
H101     2.64485        7.57798        9.48083          1              H   0.000
H102     5.01338        8.12320        9.52599          1              H   0.000
H103    -2.20797        6.01825        9.30916          1              H   0.000
O1       8.26865        1.56340        8.03725          1              O   0.000
O2       5.52507        1.50250        8.03742          1              O   0.000
O3       2.80626        1.63801        8.03208          1              O   0.000
O4       0.01228        1.68186        8.08768          1              O   0.000
O5      -4.05708        8.61089        8.02304          1              O   0.000
O6      -0.43968        5.21670        8.97197          1              O   0.000
O7      -1.29705        6.40604        9.15089          1              O   0.000
O8       4.76178        5.25516       17.84278          1              O   0.000
O9       0.55563        3.64298       17.96976          1              O   0.000
O10      2.19074        6.15243       16.04916          1              O   0.000
O11      3.79288        7.30608       19.20556          1              O   0.000
O12     -1.49536        8.20820       11.27017          1              O   0.000
O13      0.48492        2.92130       15.33679          1              O   0.000
O14      2.14319        8.05702       14.26711          1              O   0.000
O15      5.58672        5.73798       15.31378          1              O   0.000
O16      6.65868        3.30544       14.53077          1              O   0.000
O17      7.88477        1.83628       17.76514          1              O   0.000
O18     -1.70767        4.03444       14.13388          1              O   0.000
O19      3.34724        9.37119       10.79558          1              O   0.000
O20      0.16990        6.44979       17.92518          1              O   0.000
O21     -0.10872        6.56848       20.58953          1              O   0.000
O22      2.63195        6.94726       21.52529          1              O   0.000
O23      8.72763        0.78485       15.28411          1              O   0.000
O24     -3.61152        8.86819       17.45308          1              O   0.000
O25     -4.42992        8.33703       13.39730          1              O   0.000
O26      4.18008        7.31979       12.67281          1              O   0.000
O27      5.83786        4.46047       22.21304          1              O   0.000
O28      0.32000        0.24004       15.51826          1              O   0.000
O29      1.47486        2.78647       22.49792          1              O   0.000
O30     -0.71867        3.87814       21.36691          1              O   0.000
O31      4.77138        1.56372       15.49295          1              O   0.000
O32      7.84214        2.81256       21.54021          1              O   0.000
O33      3.23186        4.11550       21.21956          1              O   0.000
O34      6.06927        3.10772       11.86448          1              O   0.000
O35      7.25540        6.16315       20.60862          1              O   0.000
O36      3.83863        4.73181       12.36115          1              O   0.000
O37     -2.28434        6.69814       14.27606          1              O   0.000
O38      7.34306        4.58852       18.21591          1              O   0.000
O39      3.00609        3.65198       14.84343          1              O   0.000
O40      7.01183        0.12741       21.09817          1              O   0.000
O41     10.04931        1.63037       19.20617          1              O   0.000
O42      4.63043        1.20895       10.62095          1              O   0.000
O43     -0.45356        8.72971       13.90958          1              O   0.000
O44     -1.15265        9.14462       20.59801          1              O   0.000
O45      3.12671        3.34999       18.71405          1              O   0.000
O46      1.73975        8.87990       18.47450          1              O   0.000
O47      3.94042        0.90606       18.10410          1              O   0.000
O48      0.22930        2.58943       10.57417          1              O   0.000
O49     -2.35608        6.52776       17.00274          1              O   0.000
O50      1.99027        0.81847       11.76481          1              O   0.000
O51      8.83409        2.61474       11.86342          1              O   0.000
O52     -5.03525        8.76868       19.71354          1              O   0.000
O53      1.90796        0.20354       21.89497          1              O   0.000
O54      1.79408        5.07940        9.95916          1              O   0.000
O55      6.92511        6.29481        9.76914          1              O   0.000
Pd1      5.50230        9.53026       30.00000          1              Pd  0.000
Pd2      5.48320        9.50648        6.93603          1              Pd  0.000
Pd3      1.41733        0.78343        4.52887          1              Pd  0.000
Pd4     -0.00006        1.58841        2.24610          1              Pd  0.000
Pd5     -2.75115        9.53026       30.00000          1              Pd  0.000
Pd6     -2.62623        9.47299        6.93275          1              Pd  0.000
Pd7      4.10192        0.78130        4.51133          1              Pd  0.000
Pd8      2.75109        1.58841        2.24610          1              Pd  0.000
Pd9     -0.00000        9.53026       30.00000          1              Pd  0.000
Pd10     0.06185        9.43973        6.82524          1              Pd  0.000
Pd11     6.91770        0.79831        4.50244          1              Pd  0.000
Pd12     5.50224        1.58841        2.24610          1              Pd  0.000
Pd13     2.75115        9.53026       30.00000          1              Pd  0.000
Pd14     2.74768        9.49941        6.83243          1              Pd  0.000
Pd15     9.62204        0.79773        4.53787          1              Pd  0.000
Pd16     8.25339        1.58841        2.24610          1              Pd  0.000
Pd17     9.62902        2.38257       30.00000          1              Pd  0.000
Pd18    -1.38693        2.52784        6.92738          1              Pd  0.000
Pd19    -0.00969        3.21316        4.56602          1              Pd  0.000
Pd20    -1.37563        3.97097        2.24610          1              Pd  0.000
Pd21     1.37557        2.38257       30.00000          1              Pd  0.000
Pd22     1.41349        2.52697        6.91313          1              Pd  0.000
Pd23     2.78057        3.19996        4.56587          1              Pd  0.000
Pd24     1.37552        3.97097        2.24610          1              Pd  0.000
Pd25     4.12672        2.38257       30.00000          1              Pd  0.000
Pd26     4.16716        2.43260        6.80609          1              Pd  0.000
Pd27     5.51444        3.23935        4.54564          1              Pd  0.000
Pd28     4.12667        3.97097        2.24610          1              Pd  0.000
Pd29     6.87787        2.38257       30.00000          1              Pd  0.000
Pd30     6.90870        2.50152        6.92844          1              Pd  0.000
Pd31     8.25559        3.17195        4.52506          1              Pd  0.000
Pd32     6.87782        3.97097        2.24610          1              Pd  0.000
Pd33     8.25345        4.76513       30.00000          1              Pd  0.000
Pd34    -2.76032        4.80343        6.73065          1              Pd  0.000
Pd35    -1.34832        5.56880        4.45971          1              Pd  0.000
Pd36    -2.75121        6.35354        2.24610          1              Pd  0.000
Pd37    -0.00000        4.76513       30.00000          1              Pd  0.000
Pd38    -0.00525        4.86940        6.91049          1              Pd  0.000
Pd39     1.38987        5.57609        4.55215          1              Pd  0.000
Pd40    -0.00006        6.35354        2.24610          1              Pd  0.000
Pd41     2.75115        4.76513       30.00000          1              Pd  0.000
Pd42     2.83122        4.82643        7.11907          1              Pd  0.000
Pd43     4.13398        5.59621        4.58264          1              Pd  0.000
Pd44     2.75109        6.35354        2.24610          1              Pd  0.000
Pd45     5.50230        4.76513       30.00000          1              Pd  0.000
Pd46     5.53659        4.80889        6.90014          1              Pd  0.000
Pd47     6.84781        5.59354        4.49964          1              Pd  0.000
Pd48     5.50224        6.35354        2.24610          1              Pd  0.000
Pd49     6.87787        7.14770       30.00000          1              Pd  0.000
Pd50     6.88482        7.12304        6.71093          1              Pd  0.000
Pd51    -2.73187        7.97835        4.48663          1              Pd  0.000
Pd52    -4.12678        8.73611        2.24610          1              Pd  0.000
Pd53    -1.37558        7.14770       30.00000          1              Pd  0.000
Pd54    -1.32537        7.15441        6.81469          1              Pd  0.000
Pd55     0.02194        7.96195        4.53379          1              Pd  0.000
Pd56    -1.37563        8.73611        2.24610          1              Pd  0.000
Pd57     1.37557        7.14770       30.00000          1              Pd  0.000
Pd58     1.40710        7.15973        6.83771          1              Pd  0.000
Pd59     2.77734        7.98518        4.56049          1              Pd  0.000
Pd60     1.37552        8.73611        2.24610          1              Pd  0.000
Pd61     4.12672        7.14770       30.00000          1              Pd  0.000
Pd62     4.15796        7.19492        7.07381          1              Pd  0.000
Pd63     5.48229        7.97832        4.52416          1              Pd  0.000
Pd64     4.12667        8.73611        2.24610          1              Pd  0.000
end
end

!DATE Mon Jan 01 12:00:00 2000
PBC   11.00460  11.00460  30.00000  90.00000  90.00000 120.00001 (P1)
C1       2.90368        5.40283        9.27761          1              C   0.000
C2       3.89554        4.37289        9.12236          1              C   0.000
C3       3.34448        6.79727        9.18956          1              C   0.000
C4       4.72928        7.11195        9.21356          1              C   0.000
C5       5.30360        4.67833        9.03606          1              C   0.000
C6       5.75979        6.04874        9.35041          1              C   0.000
H1       2.76852        6.45079        5.63203          1              H   0.000
H2       1.29841        4.04734        5.64141          1              H   0.000
H3       0.01592        1.55763        5.28888          1              H   0.000
H4       5.50681        1.62262        5.23045          1              H   0.000
H5      -2.57560        6.36795        5.68152          1              H   0.000
H6       0.76729        3.39764       10.40225          1              H   0.000
H7       4.11474        4.50196       18.02273          1              H   0.000
H8       0.46206        3.38510       17.01055          1              H   0.000
H9      -0.24543        3.39847       14.85489          1              H   0.000
H10      4.10059        6.53265       18.62785          1              H   0.000
H11      3.09843        7.83926       18.72699          1              H   0.000
H12      2.44115        5.22888       15.81730          1              H   0.000
H13     -1.26624        7.49740       10.63751          1              H   0.000
H14     -2.46319        8.31107       11.24060          1              H   0.000
H15      1.37406        3.22994       14.99620          1              H   0.000
H16      0.32780        4.60693       18.01194          1              H   0.000
H17      4.84210        5.41950       16.86295          1              H   0.000
H18      1.49194        6.14261       16.75289          1              H   0.000
H19      2.13575        7.32359       14.97689          1              H   0.000
H20      5.92595        4.86611       14.98009          1              H   0.000
H21      5.01224        6.09417       14.61125          1              H   0.000
H22      3.63081        8.73880       11.49480          1              H   0.000
H23      8.77469        0.71535       11.23808          1              H   0.000
H24      6.47520        3.15423       13.56100          1              H   0.000
H25      7.62299        3.53906       14.57809          1              H   0.000
H26      8.18070        1.65054       16.84012          1              H   0.000
H27      8.73154        1.73486       18.32714          1              H   0.000
H28     -1.86605        5.01911       14.07869          1              H   0.000
H29     -1.79988        3.64842       13.21940          1              H   0.000
H30      2.49871        8.88289       14.71300          1              H   0.000
H31      0.09781        6.48559       18.93289          1              H   0.000
H32     -0.77331        6.50515       17.57559          1              H   0.000
H33     -0.61635        7.42542       20.66842          1              H   0.000
H34      0.74712        6.70954       21.05382          1              H   0.000
H35      3.27500        6.93635       22.25627          1              H   0.000
H36      9.69063        0.51958       15.45660          1              H   0.000
H37      8.76169        1.44923       14.56986          1              H   0.000
H38     -3.18264        7.97094       17.29114          1              H   0.000
H39      5.06965        7.71323       12.94376          1              H   0.000
H40      3.45941        7.63178       13.31220          1              H   0.000
H41      4.93451        4.27899       21.84606          1              H   0.000
H42      6.24194        5.17940       21.65129          1              H   0.000
H43      5.14857        8.22298       19.52511          1              H   0.000
H44     -4.62791        9.42898       16.29905          1              H   0.000
H45      0.51039        1.21989       15.43223          1              H   0.000
H46      0.61065        3.10741       22.10978          1              H   0.000
H47      1.57027        1.80784       22.28700          1              H   0.000
H48     -0.77191        4.84290       21.18592          1              H   0.000
H49     -1.64653        3.49740       21.38328          1              H   0.000
H50      5.59821        2.07730       15.30249          1              H   0.000
H51      4.80583        0.76892       14.89587          1              H   0.000
H52      7.59299        1.86831       21.40779          1              H   0.000
H53      7.03705        3.31556       21.86970          1              H   0.000
H54      2.55113        3.54551       21.77360          1              H   0.000
H55      2.89153        5.03590       21.28753          1              H   0.000
H56     -4.19207        9.37584       21.19573          1              H   0.000
H57      5.33344        3.77359       11.93235          1              H   0.000
H58      5.62236        2.29545       11.50541          1              H   0.000
H59      6.91218        7.03230       20.30961          1              H   0.000
H60      7.37177        5.60392       19.80261          1              H   0.000
H61      3.03427        4.65514       11.81230          1              H   0.000
H62      3.99511        5.73656       12.46091          1              H   0.000
H63      3.16150        7.06545       20.66359          1              H   0.000
H64     -1.56760        7.38694       14.20377          1              H   0.000
H65     -3.10922        7.15402       13.95816          1              H   0.000
H66      1.92002        8.89543       21.56089          1              H   0.000
H67      7.52454        3.61640       18.11101          1              H   0.000
H68      3.59315        2.88458       15.09222          1              H   0.000
H69      3.33551        3.98137       13.96872          1              H   0.000
H70      6.35676        4.72165       18.09990          1              H   0.000
H71     -0.39664        0.84282       19.42362          1              H   0.000
H72     -0.36016        2.38589       18.98828          1              H   0.000
H73      4.91397        1.29347        9.67336          1              H   0.000
H74      4.56868        0.23409       10.79156          1              H   0.000
H75      0.51372        8.45595       13.99700          1              H   0.000
H76     -0.66523        8.68012       12.95229          1              H   0.000
H77      4.27161        0.00935       19.69165          1              H   0.000
H78     -0.28063        9.48121       20.93843          1              H   0.000
H79      2.16541        3.45512       18.44419          1              H   0.000
H80      3.16419        3.61324       19.70131          1              H   0.000
H81      1.00041        8.36826       18.08044          1              H   0.000
H82      4.41491        1.07473       17.24981          1              H   0.000
H83      3.62963        1.82641       18.39582          1              H   0.000
H84      0.11773        2.17289        9.67413          1              H   0.000
H85      0.80966        5.38774        9.53509          1              H   0.000
H86     -2.85315        5.72849       17.38340          1              H   0.000
H87      1.29699        1.40522       11.37822          1              H   0.000
H88     -2.41147        6.48569       16.00986          1              H   0.000
H89      2.83775        1.11999       11.35410          1              H   0.000
H90     -1.42488        2.77427       11.22248          1              H   0.000
H91      1.61786        9.41353       20.13605          1              H   0.000
H92      7.98187        2.95884       11.51417          1              H   0.000
H93     -4.08226        9.03482       12.78139          1              H   0.000
H94     -4.67213        8.86309       14.22839          1              H   0.000
H95     -4.50669        8.78092       18.86090          1              H   0.000
H96     -2.84825        9.49433       17.67629          1              H   0.000
H97      2.81634        0.02690       21.54411          1              H   0.000
H98      7.31618        0.27203       18.07194          1              H   0.000
H99      3.60285        3.35823        9.40057          1              H   0.000
H100     5.99097        3.88525        9.34516          1              H   0.000
H101     2.64216        7.58342        9.48325          1              H   0.000
H102     5.01303        8.11906        9.52661          1              H   0.000
H103    -2.20767        6.02038        9.31714          1              H   0.000
O1       8.26771        1.56242        8.03744          1              O   0.000
O2       5.52445        1.50192        8.03670          1              O   0.000
O3       2.80627        1.63571        8.03221          1              O   0.000
O4       0.01194        1.68086        8.08840          1              O   0.000
O5      -4.05797        8.60867        8.02384          1              O   0.000
O6      -0.43995        5.21888        8.98087          1              O   0.000
O7      -1.29731        6.40963        9.15995          1              O   0.000
O8       4.76169        5.25469       17.84360          1              O   0.000
O9       0.55533        3.64244       17.97052          1              O   0.000
O10      2.19245        6.15133       16.05194          1              O   0.000
O11      3.79226        7.30564       19.20560          1              O   0.000
O12     -1.48874        8.21640       11.27407          1              O   0.000
O13      0.48495        2.92060       15.33788          1              O   0.000
O14      2.14359        8.05672       14.27094          1              O   0.000
O15      5.58456        5.74002       15.31460          1              O   0.000
O16      6.65577        3.30688       14.53247          1              O   0.000
O17      7.88464        1.83627       17.76434          1              O   0.000
O18     -1.70887        4.03239       14.13679          1              O   0.000
O19      3.34754        9.37224       10.79604          1              O   0.000
O20      0.16982        6.44936       17.92536          1              O   0.000
O21     -0.10861        6.56814       20.58971          1              O   0.000
O22      2.63138        6.94732       21.52520          1              O   0.000
O23      8.72937        0.78556       15.28374          1              O   0.000
O24     -3.61122        8.86731       17.45463          1              O   0.000
O25     -4.43036        8.33581       13.39891          1              O   0.000
O26      4.17838        7.32115       12.67386          1              O   0.000
O27      5.83798        4.45986       22.21317          1              O   0.000
O28      0.32098        0.23942       15.51977          1              O   0.000
O29      1.47487        2.78646       22.49796          1              O   0.000
O30     -0.71810        3.87739       21.36560          1              O   0.000
O31      4.76933        1.56246       15.49121          1              O   0.000
O32      7.84301        2.81197       21.54350          1              O   0.000
O33      3.23224        4.11517       21.22036          1              O   0.000
O34      6.07180        3.11435       11.86510          1              O   0.000
O35      7.25512        6.16277       20.60877          1              O   0.000
O36      3.83747        4.73388       12.36132          1              O   0.000
O37     -2.28513        6.69620       14.27799          1              O   0.000
O38      7.34279        4.58798       18.21620          1              O   0.000
O39      3.00523        3.65165       14.84183          1              O   0.000
O40      7.01168        0.12759       21.09758          1              O   0.000
O41     10.04871        1.62950       19.20579          1              O   0.000
O42      4.63663        1.21424       10.62141          1              O   0.000
O43     -0.45378        8.72609       13.91142          1              O   0.000
O44     -1.15274        9.14453       20.59804          1              O   0.000
O45      3.12644        3.34946       18.71448          1              O   0.000
O46      1.73966        8.87990       18.47387          1              O   0.000
O47      3.94059        0.90586       18.10356          1              O   0.000
O48      0.23601        2.59114       10.57515          1              O   0.000
O49     -2.35615        6.52735       17.00374          1              O   0.000
O50      1.99472        0.80787       11.75327          1              O   0.000
O51      8.83707        2.61631       11.86316          1              O   0.000
O52     -5.03581        8.76773       19.71463          1              O   0.000
O53      1.90796        0.20355       21.89517          1              O   0.000
O54      1.77816        5.09125        9.95650          1              O   0.000
O55      6.91926        6.28441        9.76480          1              O   0.000
Pd1      5.50230        9.53026       30.00000          1              Pd  0.000
Pd2      5.48270        9.50516        6.93675          1              Pd  0.000
Pd3      1.41699        0.78258        4.52896          1              Pd  0.000
Pd4     -0.00006        1.58841        2.24610          1              Pd  0.000
Pd5     -2.75115        9.53026       30.00000          1              Pd  0.000
Pd6     -2.62684        9.47101        6.93334          1              Pd  0.000
Pd7      4.10145        0.78075        4.51129          1              Pd  0.000
Pd8      2.75109        1.58841        2.24610          1              Pd  0.000
Pd9     -0.00000        9.53026       30.00000          1              Pd  0.000
Pd10     0.06122        9.43865        6.82531          1              Pd  0.000
Pd11     6.91753        0.79786        4.50253          1              Pd  0.000
Pd12     5.50224        1.58841        2.24610          1              Pd  0.000
Pd13     2.75115        9.53026       30.00000          1              Pd  0.000
Pd14     2.74709        9.49857        6.83250          1              Pd  0.000
Pd15     9.62183        0.79710        4.53830          1              Pd  0.000
Pd16     8.25339        1.58841        2.24610          1              Pd  0.000
Pd17     9.62902        2.38257       30.00000          1              Pd  0.000
Pd18    -1.38733        2.52720        6.92882          1              Pd  0.000
Pd19    -0.00945        3.21174        4.56531          1              Pd  0.000
Pd20    -1.37563        3.97097        2.24610          1              Pd  0.000
Pd21     1.37557        2.38257       30.00000          1              Pd  0.000
Pd22     1.41381        2.52426        6.91297          1              Pd  0.000
Pd23     2.77946        3.19944        4.56572          1              Pd  0.000
Pd24     1.37552        3.97097        2.24610          1              Pd  0.000
Pd25     4.12672        2.38257       30.00000          1              Pd  0.000
Pd26     4.16625        2.43142        6.80558          1              Pd  0.000
Pd27     5.51386        3.23882        4.54582          1              Pd  0.000
Pd28     4.12667        3.97097        2.24610          1              Pd  0.000
Pd29     6.87787        2.38257       30.00000          1              Pd  0.000
Pd30     6.90828        2.50117        6.92849          1              Pd  0.000
Pd31     8.25534        3.17147        4.52552          1              Pd  0.000
Pd32     6.87782        3.97097        2.24610          1              Pd  0.000
Pd33     8.25345        4.76513       30.00000          1              Pd  0.000
Pd34    -2.76088        4.80274        6.73170          1              Pd  0.000
Pd35    -1.34831        5.56797        4.46015          1              Pd  0.000
Pd36    -2.75121        6.35354        2.24610          1              Pd  0.000
Pd37    -0.00000        4.76513       30.00000          1              Pd  0.000
Pd38    -0.00396        4.86679        6.90987          1              Pd  0.000
Pd39     1.39042        5.57550        4.55108          1              Pd  0.000
Pd40    -0.00006        6.35354        2.24610          1              Pd  0.000
Pd41     2.75115        4.76513       30.00000          1              Pd  0.000
Pd42     2.83104        4.82428        7.11861          1              Pd  0.000
Pd43     4.13359        5.59557        4.58285          1              Pd  0.000
Pd44     2.75109        6.35354        2.24610          1              Pd  0.000
Pd45     5.50230        4.76513       30.00000          1              Pd  0.000
Pd46     5.53463        4.80792        6.90118          1              Pd  0.000
Pd47     6.84747        5.59275        4.50002          1              Pd  0.000
Pd48     5.50224        6.35354        2.24610          1              Pd  0.000
Pd49     6.87787        7.14770       30.00000          1              Pd  0.000
Pd50     6.88373        7.12157        6.71111          1              Pd  0.000
Pd51    -2.73219        7.97753        4.48658          1              Pd  0.000
Pd52    -4.12678        8.73611        2.24610          1              Pd  0.000
Pd53    -1.37558        7.14770       30.00000          1              Pd  0.000
Pd54    -1.32586        7.15331        6.81398          1              Pd  0.000
Pd55     0.02196        7.96153        4.53348          1              Pd  0.000
Pd56    -1.37563        8.73611        2.24610          1              Pd  0.000
Pd57     1.37557        7.14770       30.00000          1              Pd  0.000
Pd58     1.40612        7.15874        6.83776          1              Pd  0.000
Pd59     2.77722        7.98448        4.56102          1              Pd  0.000
Pd60     1.37552        8.73611        2.24610          1              Pd  0.000
Pd61     4.12672        7.14770       30.00000          1              Pd  0.000
Pd62     4.15632        7.19373        7.07558          1              Pd  0.000
Pd63     5.48204        7.97765        4.52442          1              Pd  0.000
Pd64     4.12667        8.73611        2.24610          1              Pd  0.000
end
end

!DATE Mon Jan 01 12:00:00 2000
PBC   11.00460  11.00460  30.00000  90.00000  90.00000 120.00001 (P1)
C1       2.89265        5.40606        9.28772          1              C   0.000
C2       3.88385        4.37325        9.11937          1              C   0.000
C3       3.33986        6.79933        9.19083          1              C   0.000
C4       4.72572        7.11027        9.21466          1              C   0.000
C5       5.29362        4.67540        9.03556          1              C   0.000
C6       5.75433        6.04448        9.34996          1              C   0.000
H1       2.76784        6.44951        5.63274          1              H   0.000
H2       1.28301        4.05621        5.65098          1              H   0.000
H3       0.01596        1.55719        5.28969          1              H   0.000
H4       5.50673        1.62212        5.23026          1              H   0.000
H5      -2.57477        6.36723        5.68254          1              H   0.000
H6       0.77283        3.40069       10.40265          1              H   0.000
H7       4.11461        4.50181       18.02308          1              H   0.000
H8       0.46202        3.38471       17.01097          1              H   0.000
H9      -0.24582        3.39769       14.85593          1              H   0.000
H10      4.10041        6.53232       18.62802          1              H   0.000
H11      3.09832        7.83907       18.72683          1              H   0.000
H12      2.44111        5.22837       15.81773          1              H   0.000
H13     -1.26781        7.50049       10.64192          1              H   0.000
H14     -2.45915        8.32500       11.24436          1              H   0.000
H15      1.37384        3.22981       14.99635          1              H   0.000
H16      0.32756        4.60662       18.01226          1              H   0.000
H17      4.84167        5.41975       16.86345          1              H   0.000
H18      1.49223        6.14194       16.75375          1              H   0.000
H19      2.13651        7.32344       14.97907          1              H   0.000
H20      5.92479        4.86719       14.98079          1              H   0.000
H21      5.01025        6.09460       14.61211          1              H   0.000
H22      3.63038        8.73969       11.49536          1              H   0.000
H23      8.77607        0.71660       11.23790          1              H   0.000
H24      6.47449        3.15618       13.56159          1              H   0.000
H25      7.62168        3.53876       14.57986          1              H   0.000
H26      8.18068        1.65081       16.83967          1              H   0.000
H27      8.73141        1.73466       18.32672          1              H   0.000
H28     -1.86650        5.01793       14.08040          1              H   0.000
H29     -1.79960        3.64778       13.22061          1              H   0.000
H30      2.49895        8.88295       14.71464          1              H   0.000
H31      0.09786        6.48539       18.93298          1              H   0.000
H32     -0.77341        6.50491       17.57579          1              H   0.000
H33     -0.61639        7.42511       20.66851          1              H   0.000
H34      0.74720        6.70946       21.05394          1              H   0.000
H35      3.27468        6.93664       22.25618          1              H   0.000
H36      9.69134        0.51953       15.45705          1              H   0.000
H37      8.76342        1.44923       14.56937          1              H   0.000
H38     -3.18235        7.97035       17.29202          1              H   0.000
H39      5.06881        7.71339       12.94468          1              H   0.000
H40      3.45861        7.63219       13.31308          1              H   0.000
H41      4.93481        4.27867       21.84629          1              H   0.000
H42      6.24193        5.17891       21.65137          1              H   0.000
H43      5.14822        8.22261       19.52546          1              H   0.000
H44     -4.62738        9.42830       16.30004          1              H   0.000
H45      0.51091        1.21949       15.43349          1              H   0.000
H46      0.61079        3.10728       22.10955          1              H   0.000
H47      1.57021        1.80784       22.28710          1              H   0.000
H48     -0.77160        4.84261       21.18560          1              H   0.000
H49     -1.64631        3.49725       21.38355          1              H   0.000
H50      5.59694        2.07689       15.30158          1              H   0.000
H51      4.80515        0.76780       14.89542          1              H   0.000
H52      7.59314        1.86820       21.40835          1              H   0.000
H53      7.03723        3.31529       21.87076          1              H   0.000
H54      2.55121        3.54535       21.77399          1              H   0.000
H55      2.89167        5.03570       21.28782          1              H   0.000
H56     -4.19216        9.37563       21.19603          1              H   0.000
H57      5.33475        3.77708       11.93236          1              H   0.000
H58      5.62462        2.29938       11.50497          1              H   0.000
H59      6.91181        7.03204       20.30973          1              H   0.000
H60      7.37157        5.60372       19.80268          1              H   0.000
H61      3.03378        4.65625       11.81152          1              H   0.000
H62      3.99402        5.73743       12.46130          1              H   0.000
H63      3.16109        7.06540       20.66347          1              H   0.000
H64     -1.56781        7.38589       14.20501          1              H   0.000
H65     -3.10950        7.15275       13.95928          1              H   0.000
H66      1.91979        8.89562       21.56040          1              H   0.000
H67      7.52436        3.61611       18.11086          1              H   0.000
H68      3.59258        2.88431       15.09099          1              H   0.000
H69      3.33489        3.98173       13.96788          1              H   0.000
H70      6.35657        4.72138       18.10005          1              H   0.000
H71     -0.39703        0.84243       19.42375          1              H   0.000
H72     -0.36050        2.38554       18.98858          1              H   0.000
H73      4.91624        1.29611        9.67341          1              H   0.000
H74      4.57547        0.23731       10.79344          1              H   0.000
H75      0.51356        8.45459       13.99921          1              H   0.000
H76     -0.66491        8.67715       12.95357          1              H   0.000
H77      4.27155        0.00913       19.69165          1              H   0.000
H78     -0.28071        9.48110       20.93836          1              H   0.000
H79      2.16520        3.45485       18.44456          1              H   0.000
H80      3.16414        3.61290       19.70151          1              H   0.000
H81      1.00035        8.36819       18.08022          1              H   0.000
H82      4.41439        1.07462       17.24921          1              H   0.000
H83      3.62969        1.82625       18.39569          1              H   0.000
H84      0.12196        2.17551        9.67495          1              H   0.000
H85      0.75019        5.39020        9.52190          1              H   0.000
H86     -2.85319        5.72824       17.38402          1              H   0.000
H87      1.30007        1.40144       11.37436          1              H   0.000
H88     -2.41157        6.48542       16.01043          1              H   0.000
H89      2.84123        1.11939       11.35210          1              H   0.000
H90     -1.42184        2.77631       11.22260          1              H   0.000
H91      1.61769        9.41381       20.13562          1              H   0.000
H92      7.98477        2.96130       11.51333          1              H   0.000
H93     -4.08187        9.03313       12.78197          1              H   0.000
H94     -4.67198        8.86296       14.22927          1              H   0.000
H95     -4.50679        8.78048       18.86163          1              H   0.000
H96     -2.84804        9.49391       17.67690          1              H   0.000
H97      2.81627        0.02684       21.54406          1              H   0.000
H98      7.31604        0.27199       18.07143          1              H   0.000
H99      3.59111        3.35862        9.39802          1              H   0.000
H100     5.97921        3.88058        9.34467          1              H   0.000
H101     2.64034        7.58796        9.48431          1              H   0.000
H102     5.01292        8.11660        9.52737          1              H   0.000
H103    -2.20243        6.01958        9.32619          1              H   0.000
O1       8.26725        1.56144        8.03746          1              O   0.000
O2       5.52429        1.50138        8.03614          1              O   0.000
O3       2.80679        1.63371        8.03224          1              O   0.000
O4       0.01191        1.68035        8.08886          1              O   0.000
O5      -4.05825        8.60710        8.02437          1              O   0.000
O6      -0.43301        5.21936        8.99429          1              O   0.000
O7      -1.29268        6.41186        9.17288          1              O   0.000
O8       4.76176        5.25439       17.84408          1              O   0.000
O9       0.55515        3.64215       17.97094          1              O   0.000
O10      2.19360        6.15084       16.05364          1              O   0.000
O11      3.79199        7.30542       19.20563          1              O   0.000
O12     -1.48548        8.22179       11.27774          1              O   0.000
O13      0.48506        2.92017       15.33862          1              O   0.000
O14      2.14384        8.05655       14.27313          1              O   0.000
O15      5.58335        5.74112       15.31521          1              O   0.000
O16      6.65430        3.30756       14.53349          1              O   0.000
O17      7.88454        1.83626       17.76393          1              O   0.000
O18     -1.70954        4.03119       14.13837          1              O   0.000
O19      3.34801        9.37321       10.79631          1              O   0.000
O20      0.16978        6.44915       17.92546          1              O   0.000
O21     -0.10852        6.56792       20.58984          1              O   0.000
O22      2.63099        6.94730       21.52519          1              O   0.000
O23      8.73031        0.78601       15.28371          1              O   0.000
O24     -3.61097        8.86672       17.45557          1              O   0.000
O25     -4.43052        8.33515       13.40001          1              O   0.000
O26      4.17750        7.32189       12.67444          1              O   0.000
O27      5.83798        4.45958       22.21282          1              O   0.000
O28      0.32169        0.23897       15.52074          1              O   0.000
O29      1.47467        2.78628       22.49802          1              O   0.000
O30     -0.71792        3.87715       21.36507          1              O   0.000
O31      4.76819        1.56179       15.49018          1              O   0.000
O32      7.84352        2.81173       21.54543          1              O   0.000
O33      3.23241        4.11498       21.22082          1              O   0.000
O34      6.07366        3.11838       11.86516          1              O   0.000
O35      7.25508        6.16262       20.60882          1              O   0.000
O36      3.83666        4.73474       12.36125          1              O   0.000
O37     -2.28541        6.69515       14.27931          1              O   0.000
O38      7.34261        4.58768       18.21643          1              O   0.000
O39      3.00481        3.65160       14.84096          1              O   0.000
O40      7.01139        0.12779       21.09716          1              O   0.000
O41     10.04835        1.62902       19.20556          1              O   0.000
O42      4.64044        1.21750       10.62193          1              O   0.000
O43     -0.45393        8.72436       13.91293          1              O   0.000
O44     -1.15292        9.14445       20.59811          1              O   0.000
O45      3.12629        3.34923       18.71475          1              O   0.000
O46      1.73957        8.87994       18.47353          1              O   0.000
O47      3.94070        0.90578       18.10334          1              O   0.000
O48      0.24165        2.59364       10.57569          1              O   0.000
O49     -2.35619        6.52710       17.00435          1              O   0.000
O50      1.99760        0.80131       11.74542          1              O   0.000
O51      8.83956        2.61787       11.86244          1              O   0.000
O52     -5.03621        8.76737       19.71518          1              O   0.000
O53      1.90801        0.20343       21.89520          1              O   0.000
O54      1.76692        5.10296        9.95368          1              O   0.000
O55      6.91480        6.27775        9.76142          1              O   0.000
Pd1      5.50230        9.53026       30.00000          1              Pd  0.000
Pd2      5.48284        9.50453        6.93676          1              Pd  0.000
Pd3      1.41685        0.78188        4.52894          1              Pd  0.000
Pd4     -0.00006        1.58841        2.24610          1              Pd  0.000
Pd5     -2.75115        9.53026       30.00000          1              Pd  0.000
Pd6     -2.62702        9.46950        6.93364          1              Pd  0.000
Pd7      4.10130        0.78033        4.51134          1              Pd  0.000
Pd8      2.75109        1.58841        2.24610          1              Pd  0.000
Pd9     -0.00000        9.53026       30.00000          1              Pd  0.000
Pd10     0.06100        9.43760        6.82568          1              Pd  0.000
Pd11     6.91753        0.79765        4.50277          1              Pd  0.000
Pd12     5.50224        1.58841        2.24610          1              Pd  0.000
Pd13     2.75115        9.53026       30.00000          1              Pd  0.000
Pd14     2.74693        9.49781        6.83258          1              Pd  0.000
Pd15     9.62173        0.79664        4.53875          1              Pd  0.000
Pd16     8.25339        1.58841        2.24610          1              Pd  0.000
Pd17     9.62902        2.38257       30.00000          1              Pd  0.000
Pd18    -1.38734        2.52716        6.93044          1              Pd  0.000
Pd19    -0.00905        3.21018        4.56363          1              Pd  0.000
Pd20    -1.37563        3.97097        2.24610          1              Pd  0.000
Pd21     1.37557        2.38257       30.00000          1              Pd  0.000
Pd22     1.41480        2.52223        6.91335          1              Pd  0.000
Pd23     2.77886        3.19886        4.56522          1              Pd  0.000
Pd24     1.37552        3.97097        2.24610          1              Pd  0.000
Pd25     4.12672        2.38257       30.00000          1              Pd  0.000
Pd26     4.16594        2.43054        6.80521          1              Pd  0.000
Pd27     5.51365        3.23849        4.54597          1              Pd  0.000
Pd28     4.12667        3.97097        2.24610          1              Pd  0.000
Pd29     6.87787        2.38257       30.00000          1              Pd  0.000
Pd30     6.90830        2.50113        6.92880          1              Pd  0.000
Pd31     8.25528        3.17113        4.52596          1              Pd  0.000
Pd32     6.87782        3.97097        2.24610          1              Pd  0.000
Pd33     8.25345        4.76513       30.00000          1              Pd  0.000
Pd34    -2.76067        4.80236        6.73261          1              Pd  0.000
Pd35    -1.34800        5.56723        4.46040          1              Pd  0.000
Pd36    -2.75121        6.35354        2.24610          1              Pd  0.000
Pd37    -0.00000        4.76513       30.00000          1              Pd  0.000
Pd38    -0.00032        4.86336        6.90561          1              Pd  0.000
Pd39     1.39146        5.57537        4.54898          1              Pd  0.000
Pd40    -0.00006        6.35354        2.24610          1              Pd  0.000
Pd41     2.75115        4.76513       30.00000          1              Pd  0.000
Pd42     2.83279        4.82204        7.11725          1              Pd  0.000
Pd43     4.13351        5.59516        4.58281          1              Pd  0.000
Pd44     2.75109        6.35354        2.24610          1              Pd  0.000
Pd45     5.50230        4.76513       30.00000          1              Pd  0.000
Pd46     5.53366        4.80756        6.90198          1              Pd  0.000
Pd47     6.84734        5.59226        4.50038          1              Pd  0.000
Pd48     5.50224        6.35354        2.24610          1              Pd  0.000
Pd49     6.87787        7.14770       30.00000          1              Pd  0.000
Pd50     6.88351        7.12050        6.71140          1              Pd  0.000
Pd51    -2.73232        7.97695        4.48649          1              Pd  0.000
Pd52    -4.12678        8.73611        2.24610          1              Pd  0.000
Pd53    -1.37558        7.14770       30.00000          1              Pd  0.000
Pd54    -1.32549        7.15219        6.81265          1              Pd  0.000
Pd55     0.02226        7.96145        4.53285          1              Pd  0.000
Pd56    -1.37563        8.73611        2.24610          1              Pd  0.000
Pd57     1.37557        7.14770       30.00000          1              Pd  0.000
Pd58     1.40576        7.15776        6.83714          1              Pd  0.000
Pd59     2.77741        7.98404        4.56135          1              Pd  0.000
Pd60     1.37552        8.73611        2.24610          1              Pd  0.000
Pd61     4.12672        7.14770       30.00000          1              Pd  0.000
Pd62     4.15546        7.19281        7.07777          1              Pd  0.000
Pd63     5.48203        7.97723        4.52485          1              Pd  0.000
Pd64     4.12667        8.73611        2.24610          1              Pd  0.000
end
end

!DATE Mon Jan 01 12:00:00 2000
PBC   11.00460  11.00460  30.00000  90.00000  90.00000 120.00001 (P1)
C1       2.89034        5.40674        9.30093          1              C   0.000
C2       3.88186        4.37259        9.11430          1              C   0.000
C3       3.33948        6.80068        9.19086          1              C   0.000
C4       4.72538        7.11019        9.21568          1              C   0.000
C5       5.29176        4.67431        9.03472          1              C   0.000
C6       5.75383        6.04316        9.35017          1              C   0.000
H1       2.76759        6.44878        5.63353          1              H   0.000
H2       1.27556        4.06064        5.65577          1              H   0.000
H3       0.01612        1.55714        5.29015          1              H   0.000
H4       5.50676        1.62193        5.23020          1              H   0.000
H5      -2.57401        6.36689        5.68320          1              H   0.000
H6       0.77701        3.40241       10.40254          1              H   0.000
H7       4.11458        4.50180       18.02316          1              H   0.000
H8       0.46206        3.38459       17.01105          1              H   0.000
H9      -0.24583        3.39739       14.85623          1              H   0.000
H10      4.10038        6.53224       18.62808          1              H   0.000
H11      3.09831        7.83901       18.72680          1              H   0.000
H12      2.44110        5.22823       15.81770          1              H   0.000
H13     -1.26870        7.50153       10.64538          1              H   0.000
H14     -2.45827        8.33031       11.24644          1              H   0.000
H15      1.37385        3.22971       14.99643          1              H   0.000
H16      0.32752        4.60654       18.01232          1              H   0.000
H17      4.84157        5.41983       16.86357          1              H   0.000
H18      1.49233        6.14172       16.75391          1              H   0.000
H19      2.13672        7.32340       14.97957          1              H   0.000
H20      5.92448        4.86746       14.98099          1              H   0.000
H21      5.00970        6.09465       14.61239          1              H   0.000
H22      3.63015        8.74002       11.49553          1              H   0.000
H23      8.77684        0.71719       11.23794          1              H   0.000
H24      6.47438        3.15675       13.56164          1              H   0.000
H25      7.62140        3.53866       14.58025          1              H   0.000
H26      8.18065        1.65086       16.83954          1              H   0.000
H27      8.73133        1.73461       18.32658          1              H   0.000
H28     -1.86655        5.01759       14.08087          1              H   0.000
H29     -1.79933        3.64768       13.22082          1              H   0.000
H30      2.49900        8.88294       14.71506          1              H   0.000
H31      0.09788        6.48533       18.93299          1              H   0.000
H32     -0.77344        6.50486       17.57585          1              H   0.000
H33     -0.61638        7.42502       20.66854          1              H   0.000
H34      0.74723        6.70944       21.05398          1              H   0.000
H35      3.27457        6.93672       22.25616          1              H   0.000
H36      9.69152        0.51951       15.45723          1              H   0.000
H37      8.76392        1.44929       14.56936          1              H   0.000
H38     -3.18226        7.97018       17.29229          1              H   0.000
H39      5.06856        7.71356       12.94507          1              H   0.000
H40      3.45833        7.63231       13.31328          1              H   0.000
H41      4.93498        4.27862       21.84633          1              H   0.000
H42      6.24186        5.17864       21.65140          1              H   0.000
H43      5.14817        8.22253       19.52556          1              H   0.000
H44     -4.62718        9.42807       16.30037          1              H   0.000
H45      0.51109        1.21933       15.43390          1              H   0.000
H46      0.61066        3.10727       22.10944          1              H   0.000
H47      1.57021        1.80770       22.28705          1              H   0.000
H48     -0.77154        4.84258       21.18547          1              H   0.000
H49     -1.64611        3.49734       21.38373          1              H   0.000
H50      5.59662        2.07683       15.30132          1              H   0.000
H51      4.80501        0.76752       14.89539          1              H   0.000
H52      7.59320        1.86836       21.40852          1              H   0.000
H53      7.03755        3.31498       21.87069          1              H   0.000
H54      2.55127        3.54534       21.77410          1              H   0.000
H55      2.89171        5.03571       21.28794          1              H   0.000
H56     -4.19226        9.37550       21.19595          1              H   0.000
H57      5.33523        3.77811       11.93243          1              H   0.000
H58      5.62560        2.30068       11.50473          1              H   0.000
H59      6.91174        7.03198       20.30977          1              H   0.000
H60      7.37151        5.60366       19.80270          1              H   0.000
H61      3.03407        4.65658       11.81019          1              H   0.000
H62      3.99366        5.73717       12.46152          1              H   0.000
H63      3.16095        7.06537       20.66344          1              H   0.000
H64     -1.56786        7.38562       14.20543          1              H   0.000
H65     -3.10959        7.15243       13.95967          1              H   0.000
H66      1.91973        8.89566       21.56026          1              H   0.000
H67      7.52430        3.61603       18.11080          1              H   0.000
H68      3.59244        2.88432       15.09064          1              H   0.000
H69      3.33455        3.98182       13.96749          1              H   0.000
H70      6.35651        4.72131       18.10008          1              H   0.000
H71     -0.39709        0.84232       19.42376          1              H   0.000
H72     -0.36057        2.38545       18.98861          1              H   0.000
H73      4.91691        1.29698        9.67333          1              H   0.000
H74      4.57761        0.23848       10.79413          1              H   0.000
H75      0.51351        8.45423       13.99994          1              H   0.000
H76     -0.66492        8.67644       12.95413          1              H   0.000
H77      4.27152        0.00907       19.69165          1              H   0.000
H78     -0.28074        9.48105       20.93834          1              H   0.000
H79      2.16513        3.45481       18.44467          1              H   0.000
H80      3.16412        3.61281       19.70157          1              H   0.000
H81      1.00037        8.36814       18.08013          1              H   0.000
H82      4.41427        1.07462       17.24908          1              H   0.000
H83      3.62970        1.82621       18.39568          1              H   0.000
H84      0.12428        2.17695        9.67537          1              H   0.000
H85      0.67560        5.39630        9.50668          1              H   0.000
H86     -2.85321        5.72818       17.38423          1              H   0.000
H87      1.30113        1.40080       11.37333          1              H   0.000
H88     -2.41160        6.48534       16.01064          1              H   0.000
H89      2.84236        1.11961       11.35180          1              H   0.000
H90     -1.42047        2.77742       11.22234          1              H   0.000
H91      1.61763        9.41386       20.13549          1              H   0.000
H92      7.98589        2.96216       11.51276          1              H   0.000
H93     -4.08173        9.03282       12.78229          1              H   0.000
H94     -4.67193        8.86292       14.22961          1              H   0.000
H95     -4.50677        8.78036       18.86181          1              H   0.000
H96     -2.84796        9.49378       17.67708          1              H   0.000
H97      2.81641        0.02678       21.54397          1              H   0.000
H98      7.31600        0.27196       18.07128          1              H   0.000
H99      3.58904        3.35839        9.39491          1              H   0.000
H100     5.97678        3.87908        9.34423          1              H   0.000
H101     2.64040        7.58971        9.48432          1              H   0.000
H102     5.01414        8.11626        9.52789          1              H   0.000
H103    -2.19775        6.01857        9.33289          1              H   0.000
O1       8.26710        1.56059        8.03730          1              O   0.000
O2       5.52434        1.50087        8.03567          1              O   0.000
O3       2.80746        1.63210        8.03220          1              O   0.000
O4       0.01193        1.68018        8.08911          1              O   0.000
O5      -4.05826        8.60641        8.02430          1              O   0.000
O6      -0.42541        5.21683        9.01001          1              O   0.000
O7      -1.28775        6.41344        9.18462          1              O   0.000
O8       4.76177        5.25434       17.84421          1              O   0.000
O9       0.55510        3.64208       17.97106          1              O   0.000
O10      2.19391        6.15069       16.05406          1              O   0.000
O11      3.79193        7.30537       19.20567          1              O   0.000
O12     -1.48482        8.22452       11.27988          1              O   0.000
O13      0.48513        2.92001       15.33893          1              O   0.000
O14      2.14387        8.05654       14.27367          1              O   0.000
O15      5.58306        5.74140       15.31539          1              O   0.000
O16      6.65400        3.30770       14.53366          1              O   0.000
O17      7.88449        1.83627       17.76383          1              O   0.000
O18     -1.70965        4.03085       14.13870          1              O   0.000
O19      3.34848        9.37379       10.79640          1              O   0.000
O20      0.16976        6.44911       17.92550          1              O   0.000
O21     -0.10850        6.56785       20.58992          1              O   0.000
O22      2.63088        6.94727       21.52517          1              O   0.000
O23      8.73058        0.78625       15.28383          1              O   0.000
O24     -3.61089        8.86656       17.45589          1              O   0.000
O25     -4.43044        8.33506       13.40040          1              O   0.000
O26      4.17731        7.32234       12.67463          1              O   0.000
O27      5.83790        4.45977       22.21283          1              O   0.000
O28      0.32189        0.23880       15.52108          1              O   0.000
O29      1.47481        2.78637       22.49821          1              O   0.000
O30     -0.71799        3.87695       21.36500          1              O   0.000
O31      4.76794        1.56163       15.49001          1              O   0.000
O32      7.84337        2.81153       21.54625          1              O   0.000
O33      3.23248        4.11484       21.22100          1              O   0.000
O34      6.07449        3.11974       11.86501          1              O   0.000
O35      7.25508        6.16255       20.60884          1              O   0.000
O36      3.83636        4.73463       12.36130          1              O   0.000
O37     -2.28547        6.69484       14.27964          1              O   0.000
O38      7.34255        4.58758       18.21654          1              O   0.000
O39      3.00467        3.65163       14.84071          1              O   0.000
O40      7.01136        0.12784       21.09706          1              O   0.000
O41     10.04827        1.62891       19.20551          1              O   0.000
O42      4.64179        1.21859       10.62203          1              O   0.000
O43     -0.45397        8.72398       13.91357          1              O   0.000
O44     -1.15297        9.14444       20.59813          1              O   0.000
O45      3.12622        3.34919       18.71485          1              O   0.000
O46      1.73955        8.87994       18.47348          1              O   0.000
O47      3.94075        0.90578       18.10333          1              O   0.000
O48      0.24410        2.59593       10.57553          1              O   0.000
O49     -2.35627        6.52708       17.00459          1              O   0.000
O50      1.99847        0.79954       11.74295          1              O   0.000
O51      8.84067        2.61860       11.86176          1              O   0.000
O52     -5.03626        8.76728       19.71534          1              O   0.000
O53      1.90798        0.20352       21.89544          1              O   0.000
O54      1.77072        5.11010        9.95510          1              O   0.000
O55      6.91366        6.27534        9.76071          1              O   0.000
Pd1      5.50230        9.53026       30.00000          1              Pd  0.000
Pd2      5.48326        9.50456        6.93608          1              Pd  0.000
Pd3      1.41681        0.78144        4.52878          1              Pd  0.000
Pd4     -0.00006        1.58841        2.24610          1              Pd  0.000
Pd5     -2.75115        9.53026       30.00000          1              Pd  0.000
Pd6     -2.62703        9.46881        6.93348          1              Pd  0.000
Pd7      4.10140        0.78009        4.51147          1              Pd  0.000
Pd8      2.75109        1.58841        2.24610          1              Pd  0.000
Pd9     -0.00000        9.53026       30.00000          1              Pd  0.000
Pd10     0.06112        9.43676        6.82618          1              Pd  0.000
Pd11     6.91761        0.79764        4.50305          1              Pd  0.000
Pd12     5.50224        1.58841        2.24610          1              Pd  0.000
Pd13     2.75115        9.53026       30.00000          1              Pd  0.000
Pd14     2.74704        9.49715        6.83261          1              Pd  0.000
Pd15     9.62168        0.79639        4.53912          1              Pd  0.000
Pd16     8.25339        1.58841        2.24610          1              Pd  0.000
Pd17     9.62902        2.38257       30.00000          1              Pd  0.000
Pd18    -1.38724        2.52745        6.93176          1              Pd  0.000
Pd19    -0.00880        3.20876        4.56142          1              Pd  0.000
Pd20    -1.37563        3.97097        2.24610          1              Pd  0.000
Pd21     1.37557        2.38257       30.00000          1              Pd  0.000
Pd22     1.41594        2.52124        6.91432          1              Pd  0.000
Pd23     2.77868        3.19834        4.56452          1              Pd  0.000
Pd24     1.37552        3.97097        2.24610          1              Pd  0.000
Pd25     4.12672        2.38257       30.00000          1              Pd  0.000
Pd26     4.16593        2.43006        6.80505          1              Pd  0.000
Pd27     5.51371        3.23828        4.54596          1              Pd  0.000
Pd28     4.12667        3.97097        2.24610          1              Pd  0.000
Pd29     6.87787        2.38257       30.00000          1              Pd  0.000
Pd30     6.90858        2.50120        6.92905          1              Pd  0.000
Pd31     8.25533        3.17091        4.52616          1              Pd  0.000
Pd32     6.87782        3.97097        2.24610          1              Pd  0.000
Pd33     8.25345        4.76513       30.00000          1              Pd  0.000
Pd34    -2.76009        4.80225        6.73294          1              Pd  0.000
Pd35    -1.34759        5.56671        4.46037          1              Pd  0.000
Pd36    -2.75121        6.35354        2.24610          1              Pd  0.000
Pd37    -0.00000        4.76513       30.00000          1              Pd  0.000
Pd38     0.00436        4.85955        6.89769          1              Pd  0.000
Pd39     1.39261        5.57572        4.54672          1              Pd  0.000
Pd40    -0.00006        6.35354        2.24610          1              Pd  0.000
Pd41     2.75115        4.76513       30.00000          1              Pd  0.000
Pd42     2.83553        4.81990        7.11525          1              Pd  0.000
Pd43     4.13362        5.59498        4.58250          1              Pd  0.000
Pd44     2.75109        6.35354        2.24610          1              Pd  0.000
Pd45     5.50230        4.76513       30.00000          1              Pd  0.000
Pd46     5.53363        4.80773        6.90206          1              Pd  0.000
Pd47     6.84731        5.59211        4.50051          1              Pd  0.000
Pd48     5.50224        6.35354        2.24610          1              Pd  0.000
Pd49     6.87787        7.14770       30.00000          1              Pd  0.000
Pd50     6.88391        7.11990        6.71152          1              Pd  0.000
Pd51    -2.73237        7.97673        4.48627          1              Pd  0.000
Pd52    -4.12678        8.73611        2.24610          1              Pd  0.000
Pd53    -1.37558        7.14770       30.00000          1              Pd  0.000
Pd54    -1.32465        7.15142        6.81055          1              Pd  0.000
Pd55     0.02272        7.96166        4.53207          1              Pd  0.000
Pd56    -1.37563        8.73611        2.24610          1              Pd  0.000
Pd57     1.37557        7.14770       30.00000          1              Pd  0.000
Pd58     1.40573        7.15680        6.83632          1              Pd  0.000
Pd59     2.77769        7.98383        4.56151          1              Pd  0.000
Pd60     1.37552        8.73611        2.24610          1              Pd  0.000
Pd61     4.12672        7.14770       30.00000          1              Pd  0.000
Pd62     4.15517        7.19203        7.07988          1              Pd  0.000
Pd63     5.48207        7.97710        4.52524          1              Pd  0.000
Pd64     4.12667        8.73611        2.24610          1              Pd  0.000
end
end

!DATE Mon Jan 01 12:00:00 2000
PBC   11.00460  11.00460  30.00000  90.00000  90.00000 120.00001 (P1)
C1       2.89114        5.40698        9.31426          1              C   0.000
C2       3.88187        4.37166        9.10869          1              C   0.000
C3       3.34015        6.80200        9.19083          1              C   0.000
C4       4.72592        7.11037        9.21686          1              C   0.000
C5       5.29152        4.67339        9.03370          1              C   0.000
C6       5.75296        6.04188        9.35010          1              C   0.000
H1       2.76742        6.44807        5.63439          1              H   0.000
H2       1.26867        4.06484        5.66025          1              H   0.000
H3       0.01629        1.55714        5.29060          1              H   0.000
H4       5.50682        1.62175        5.23016          1              H   0.000
H5      -2.57331        6.36652        5.68379          1              H   0.000
H6       0.78148        3.40403       10.40243          1              H   0.000
H7       4.11456        4.50181       18.02322          1              H   0.000
H8       0.46211        3.38451       17.01113          1              H   0.000
H9      -0.24582        3.39712       14.85645          1              H   0.000
H10      4.10036        6.53218       18.62812          1              H   0.000
H11      3.09831        7.83898       18.72677          1              H   0.000
H12      2.44110        5.22812       15.81762          1              H   0.000
H13     -1.26982        7.50241       10.64896          1              H   0.000
H14     -2.45782        8.33513       11.24850          1              H   0.000
H15      1.37389        3.22960       14.99651          1              H   0.000
H16      0.32751        4.60651       18.01235          1              H   0.000
H17      4.84151        5.41989       16.86366          1              H   0.000
H18      1.49242        6.14155       16.75401          1              H   0.000
H19      2.13688        7.32338       14.97992          1              H   0.000
H20      5.92426        4.86763       14.98113          1              H   0.000
H21      5.00926        6.09467       14.61262          1              H   0.000
H22      3.62996        8.74034       11.49570          1              H   0.000
H23      8.77760        0.71776       11.23799          1              H   0.000
H24      6.47433        3.15720       13.56164          1              H   0.000
H25      7.62123        3.53857       14.58052          1              H   0.000
H26      8.18059        1.65091       16.83945          1              H   0.000
H27      8.73119        1.73461       18.32648          1              H   0.000
H28     -1.86656        5.01733       14.08122          1              H   0.000
H29     -1.79904        3.64764       13.22091          1              H   0.000
H30      2.49903        8.88294       14.71537          1              H   0.000
H31      0.09790        6.48530       18.93299          1              H   0.000
H32     -0.77345        6.50483       17.57591          1              H   0.000
H33     -0.61638        7.42496       20.66856          1              H   0.000
H34      0.74726        6.70943       21.05401          1              H   0.000
H35      3.27449        6.93680       22.25615          1              H   0.000
H36      9.69165        0.51948       15.45739          1              H   0.000
H37      8.76431        1.44938       14.56941          1              H   0.000
H38     -3.18217        7.97004       17.29251          1              H   0.000
H39      5.06831        7.71369       12.94541          1              H   0.000
H40      3.45813        7.63238       13.31336          1              H   0.000
H41      4.93491        4.27856       21.84633          1              H   0.000
H42      6.24196        5.17871       21.65131          1              H   0.000
H43      5.14812        8.22247       19.52563          1              H   0.000
H44     -4.62699        9.42786       16.30068          1              H   0.000
H45      0.51124        1.21916       15.43425          1              H   0.000
H46      0.61088        3.10718       22.10948          1              H   0.000
H47      1.57021        1.80786       22.28711          1              H   0.000
H48     -0.77146        4.84251       21.18542          1              H   0.000
H49     -1.64614        3.49728       21.38380          1              H   0.000
H50      5.59638        2.07681       15.30112          1              H   0.000
H51      4.80491        0.76732       14.89540          1              H   0.000
H52      7.59321        1.86817       21.40859          1              H   0.000
H53      7.03741        3.31507       21.87107          1              H   0.000
H54      2.55133        3.54532       21.77422          1              H   0.000
H55      2.89178        5.03563       21.28802          1              H   0.000
H56     -4.19214        9.37556       21.19615          1              H   0.000
H57      5.33559        3.77897       11.93252          1              H   0.000
H58      5.62647        2.30175       11.50449          1              H   0.000
H59      6.91169        7.03191       20.30981          1              H   0.000
H60      7.37148        5.60360       19.80272          1              H   0.000
H61      3.03456        4.65678       11.80884          1              H   0.000
H62      3.99339        5.73677       12.46178          1              H   0.000
H63      3.16086        7.06536       20.66341          1              H   0.000
H64     -1.56792        7.38542       14.20581          1              H   0.000
H65     -3.10968        7.15219       13.96002          1              H   0.000
H66      1.91969        8.89570       21.56016          1              H   0.000
H67      7.52424        3.61598       18.11077          1              H   0.000
H68      3.59232        2.88438       15.09038          1              H   0.000
H69      3.33421        3.98189       13.96712          1              H   0.000
H70      6.35646        4.72127       18.10012          1              H   0.000
H71     -0.39716        0.84227       19.42375          1              H   0.000
H72     -0.36063        2.38539       18.98861          1              H   0.000
H73      4.91742        1.29773        9.67328          1              H   0.000
H74      4.57942        0.23950       10.79472          1              H   0.000
H75      0.51349        8.45396       14.00059          1              H   0.000
H76     -0.66496        8.67596       12.95468          1              H   0.000
H77      4.27150        0.00904       19.69164          1              H   0.000
H78     -0.28074        9.48103       20.93832          1              H   0.000
H79      2.16507        3.45480       18.44477          1              H   0.000
H80      3.16411        3.61276       19.70163          1              H   0.000
H81      1.00040        8.36809       18.08006          1              H   0.000
H82      4.41420        1.07465       17.24900          1              H   0.000
H83      3.62970        1.82620       18.39569          1              H   0.000
H84      0.12662        2.17843        9.67579          1              H   0.000
H85      0.60115        5.40538        9.49403          1              H   0.000
H86     -2.85324        5.72813       17.38441          1              H   0.000
H87      1.30212        1.40043       11.37260          1              H   0.000
H88     -2.41162        6.48525       16.01081          1              H   0.000
H89      2.84335        1.11998       11.35168          1              H   0.000
H90     -1.41924        2.77862       11.22194          1              H   0.000
H91      1.61759        9.41391       20.13538          1              H   0.000
H92      7.98687        2.96296       11.51212          1              H   0.000
H93     -4.08163        9.03267       12.78262          1              H   0.000
H94     -4.67189        8.86292       14.22997          1              H   0.000
H95     -4.50674        8.78028       18.86193          1              H   0.000
H96     -2.84788        9.49369       17.67723          1              H   0.000
H97      2.81624        0.02681       21.54404          1              H   0.000
H98      7.31596        0.27193       18.07117          1              H   0.000
H99      3.58827        3.35811        9.39153          1              H   0.000
H100     5.97572        3.87780        9.34372          1              H   0.000
H101     2.64091        7.59103        9.48432          1              H   0.000
H102     5.01584        8.11620        9.52843          1              H   0.000
H103    -2.19674        6.01927        9.33953          1              H   0.000
O1       8.26704        1.55975        8.03701          1              O   0.000
O2       5.52440        1.50047        8.03521          1              O   0.000
O3       2.80807        1.63067        8.03209          1              O   0.000
O4       0.01203        1.68004        8.08944          1              O   0.000
O5      -4.05820        8.60579        8.02421          1              O   0.000
O6      -0.42743        5.21190        9.02432          1              O   0.000
O7      -1.28602        6.41480        9.19512          1              O   0.000
O8       4.76177        5.25432       17.84431          1              O   0.000
O9       0.55506        3.64204       17.97115          1              O   0.000
O10      2.19420        6.15055       16.05437          1              O   0.000
O11      3.79190        7.30533       19.20570          1              O   0.000
O12     -1.48459        8.22691       11.28201          1              O   0.000
O13      0.48521        2.91984       15.33915          1              O   0.000
O14      2.14385        8.05654       14.27407          1              O   0.000
O15      5.58287        5.74161       15.31551          1              O   0.000
O16      6.65380        3.30780       14.53376          1              O   0.000
O17      7.88435        1.83633       17.76373          1              O   0.000
O18     -1.70969        4.03056       14.13890          1              O   0.000
O19      3.34903        9.37435       10.79649          1              O   0.000
O20      0.16976        6.44910       17.92552          1              O   0.000
O21     -0.10848        6.56779       20.58998          1              O   0.000
O22      2.63079        6.94724       21.52517          1              O   0.000
O23      8.73079        0.78640       15.28393          1              O   0.000
O24     -3.61081        8.86642       17.45614          1              O   0.000
O25     -4.43030        8.33504       13.40078          1              O   0.000
O26      4.17718        7.32261       12.67474          1              O   0.000
O27      5.83800        4.45961       22.21292          1              O   0.000
O28      0.32214        0.23859       15.52136          1              O   0.000
O29      1.47455        2.78615       22.49809          1              O   0.000
O30     -0.71787        3.87703       21.36493          1              O   0.000
O31      4.76775        1.56155       15.48989          1              O   0.000
O32      7.84378        2.81145       21.54672          1              O   0.000
O33      3.23254        4.11492       21.22116          1              O   0.000
O34      6.07516        3.12092       11.86485          1              O   0.000
O35      7.25507        6.16251       20.60887          1              O   0.000
O36      3.83613        4.73439       12.36154          1              O   0.000
O37     -2.28552        6.69458       14.27987          1              O   0.000
O38      7.34250        4.58752       18.21664          1              O   0.000
O39      3.00453        3.65166       14.84051          1              O   0.000
O40      7.01131        0.12789       21.09696          1              O   0.000
O41     10.04823        1.62883       19.20550          1              O   0.000
O42      4.64289        1.21952       10.62213          1              O   0.000
O43     -0.45400        8.72368       13.91414          1              O   0.000
O44     -1.15299        9.14441       20.59814          1              O   0.000
O45      3.12617        3.34917       18.71493          1              O   0.000
O46      1.73954        8.87995       18.47342          1              O   0.000
O47      3.94079        0.90579       18.10333          1              O   0.000
O48      0.24649        2.59846       10.57535          1              O   0.000
O49     -2.35631        6.52704       17.00477          1              O   0.000
O50      1.99925        0.79812       11.74096          1              O   0.000
O51      8.84172        2.61941       11.86102          1              O   0.000
O52     -5.03631        8.76722       19.71544          1              O   0.000
O53      1.90806        0.20334       21.89516          1              O   0.000
O54      1.78085        5.11487        9.96091          1              O   0.000
O55      6.91428        6.27371        9.76076          1              O   0.000
Pd1      5.50230        9.53026       30.00000          1              Pd  0.000
Pd2      5.48369        9.50462        6.93532          1              Pd  0.000
Pd3      1.41677        0.78099        4.52862          1              Pd  0.000
Pd4     -0.00006        1.58841        2.24610          1              Pd  0.000
Pd5     -2.75115        9.53026       30.00000          1              Pd  0.000
Pd6     -2.62702        9.46816        6.93326          1              Pd  0.000
Pd7      4.10152        0.77983        4.51162          1              Pd  0.000
Pd8      2.75109        1.58841        2.24610          1              Pd  0.000
Pd9     -0.00000        9.53026       30.00000          1              Pd  0.000
Pd10     0.06131        9.43590        6.82671          1              Pd  0.000
Pd11     6.91770        0.79762        4.50333          1              Pd  0.000
Pd12     5.50224        1.58841        2.24610          1              Pd  0.000
Pd13     2.75115        9.53026       30.00000          1              Pd  0.000
Pd14     2.74722        9.49645        6.83261          1              Pd  0.000
Pd15     9.62165        0.79610        4.53947          1              Pd  0.000
Pd16     8.25339        1.58841        2.24610          1              Pd  0.000
Pd17     9.62902        2.38257       30.00000          1              Pd  0.000
Pd18    -1.38715        2.52781        6.93289          1              Pd  0.000
Pd19    -0.00857        3.20727        4.55900          1              Pd  0.000
Pd20    -1.37563        3.97097        2.24610          1              Pd  0.000
Pd21     1.37557        2.38257       30.00000          1              Pd  0.000
Pd22     1.41705        2.52038        6.91534          1              Pd  0.000
Pd23     2.77853        3.19779        4.56375          1              Pd  0.000
Pd24     1.37552        3.97097        2.24610          1              Pd  0.000
Pd25     4.12672        2.38257       30.00000          1              Pd  0.000
Pd26     4.16594        2.42958        6.80483          1              Pd  0.000
Pd27     5.51379        3.23807        4.54590          1              Pd  0.000
Pd28     4.12667        3.97097        2.24610          1              Pd  0.000
Pd29     6.87787        2.38257       30.00000          1              Pd  0.000
Pd30     6.90887        2.50128        6.92927          1              Pd  0.000
Pd31     8.25538        3.17068        4.52628          1              Pd  0.000
Pd32     6.87782        3.97097        2.24610          1              Pd  0.000
Pd33     8.25345        4.76513       30.00000          1              Pd  0.000
Pd34    -2.75952        4.80212        6.73302          1              Pd  0.000
Pd35    -1.34723        5.56620        4.46023          1              Pd  0.000
Pd36    -2.75121        6.35354        2.24610          1              Pd  0.000
Pd37    -0.00000        4.76513       30.00000          1              Pd  0.000
Pd38     0.00862        4.85570        6.88944          1              Pd  0.000
Pd39     1.39377        5.57608        4.54448          1              Pd  0.000
Pd40    -0.00006        6.35354        2.24610          1              Pd  0.000
Pd41     2.75115        4.76513       30.00000          1              Pd  0.000
Pd42     2.83825        4.81767        7.11290          1              Pd  0.000
Pd43     4.13379        5.59480        4.58213          1              Pd  0.000
Pd44     2.75109        6.35354        2.24610          1              Pd  0.000
Pd45     5.50230        4.76513       30.00000          1              Pd  0.000
Pd46     5.53382        4.80792        6.90195          1              Pd  0.000
Pd47     6.84729        5.59203        4.50062          1              Pd  0.000
Pd48     5.50224        6.35354        2.24610          1              Pd  0.000
Pd49     6.87787        7.14770       30.00000          1              Pd  0.000
Pd50     6.88435        7.11940        6.71155          1              Pd  0.000
Pd51    -2.73244        7.97656        4.48601          1              Pd  0.000
Pd52    -4.12678        8.73611        2.24610          1              Pd  0.000
Pd53    -1.37558        7.14770       30.00000          1              Pd  0.000
Pd54    -1.32373        7.15073        6.80818          1              Pd  0.000
Pd55     0.02320        7.96187        4.53129          1              Pd  0.000
Pd56    -1.37563        8.73611        2.24610          1              Pd  0.000
Pd57     1.37557        7.14770       30.00000          1              Pd  0.000
Pd58     1.40568        7.15566        6.83558          1              Pd  0.000
Pd59     2.77800        7.98362        4.56167          1              Pd  0.000
Pd60     1.37552        8.73611        2.24610          1              Pd  0.000
Pd61     4.12672        7.14770       30.00000          1              Pd  0.000
Pd62     4.15487        7.19123        7.08208          1              Pd  0.000
Pd63     5.48210        7.97697        4.52562          1              Pd  0.000
Pd64     4.12667        8.73611        2.24610          1              Pd  0.000
end
end

!DATE Mon Jan 01 12:00:00 2000
PBC   11.00460  11.00460  30.00000  90.00000  90.00000 120.00001 (P1)
C1       2.89230        5.40794        9.32811          1              C   0.000
C2       3.88077        4.37099        9.10309          1              C   0.000
C3       3.34136        6.80343        9.19209          1              C   0.000
C4       4.72707        7.11033        9.21860          1              C   0.000
C5       5.29086        4.67219        9.03215          1              C   0.000
C6       5.75334        6.04023        9.35056          1              C   0.000
H1       2.76723        6.44702        5.63560          1              H   0.000
H2       1.25870        4.07102        5.66652          1              H   0.000
H3       0.01651        1.55707        5.29125          1              H   0.000
H4       5.50687        1.62143        5.23009          1              H   0.000
H5      -2.57257        6.36587        5.68443          1              H   0.000
H6       0.78796        3.40638       10.40234          1              H   0.000
H7       4.11450        4.50179       18.02336          1              H   0.000
H8       0.46217        3.38435       17.01127          1              H   0.000
H9      -0.24582        3.39665       14.85684          1              H   0.000
H10      4.10032        6.53207       18.62820          1              H   0.000
H11      3.09831        7.83892       18.72671          1              H   0.000
H12      2.44111        5.22790       15.81757          1              H   0.000
H13     -1.27176        7.50396       10.65406          1              H   0.000
H14     -2.45677        8.34302       11.25150          1              H   0.000
H15      1.37391        3.22939       14.99663          1              H   0.000
H16      0.32748        4.60643       18.01241          1              H   0.000
H17      4.84137        5.42001       16.86385          1              H   0.000
H18      1.49261        6.14126       16.75423          1              H   0.000
H19      2.13714        7.32335       14.98060          1              H   0.000
H20      5.92388        4.86796       14.98139          1              H   0.000
H21      5.00851        6.09475       14.61301          1              H   0.000
H22      3.62971        8.74087       11.49593          1              H   0.000
H23      8.77868        0.71863       11.23797          1              H   0.000
H24      6.47425        3.15800       13.56170          1              H   0.000
H25      7.62090        3.53841       14.58105          1              H   0.000
H26      8.18053        1.65101       16.83928          1              H   0.000
H27      8.73104        1.73457       18.32630          1              H   0.000
H28     -1.86663        5.01686       14.08183          1              H   0.000
H29     -1.79865        3.64753       13.22110          1              H   0.000
H30      2.49907        8.88295       14.71593          1              H   0.000
H31      0.09795        6.48522       18.93302          1              H   0.000
H32     -0.77346        6.50475       17.57599          1              H   0.000
H33     -0.61638        7.42485       20.66859          1              H   0.000
H34      0.74730        6.70939       21.05405          1              H   0.000
H35      3.27436        6.93693       22.25612          1              H   0.000
H36      9.69193        0.51942       15.45763          1              H   0.000
H37      8.76503        1.44949       14.56942          1              H   0.000
H38     -3.18206        7.96981       17.29287          1              H   0.000
H39      5.06792        7.71390       12.94591          1              H   0.000
H40      3.45779        7.63254       13.31358          1              H   0.000
H41      4.93503        4.27848       21.84641          1              H   0.000
H42      6.24200        5.17856       21.65133          1              H   0.000
H43      5.14804        8.22237       19.52575          1              H   0.000
H44     -4.62667        9.42745       16.30115          1              H   0.000
H45      0.51151        1.21883       15.43479          1              H   0.000
H46      0.61091        3.10715       22.10938          1              H   0.000
H47      1.57021        1.80779       22.28719          1              H   0.000
H48     -0.77132        4.84239       21.18531          1              H   0.000
H49     -1.64606        3.49724       21.38399          1              H   0.000
H50      5.59591        2.07673       15.30075          1              H   0.000
H51      4.80471        0.76696       14.89535          1              H   0.000
H52      7.59341        1.86837       21.40884          1              H   0.000
H53      7.03764        3.31495       21.87148          1              H   0.000
H54      2.55144        3.54528       21.77438          1              H   0.000
H55      2.89187        5.03558       21.28815          1              H   0.000
H56     -4.19217        9.37550       21.19622          1              H   0.000
H57      5.33638        3.78046       11.93264          1              H   0.000
H58      5.62800        2.30369       11.50414          1              H   0.000
H59      6.91161        7.03179       20.30987          1              H   0.000
H60      7.37144        5.60350       19.80276          1              H   0.000
H61      3.03525        4.65707       11.80735          1              H   0.000
H62      3.99304        5.73644       12.46226          1              H   0.000
H63      3.16072        7.06532       20.66335          1              H   0.000
H64     -1.56807        7.38502       14.20641          1              H   0.000
H65     -3.10985        7.15174       13.96053          1              H   0.000
H66      1.91962        8.89580       21.55995          1              H   0.000
H67      7.52416        3.61588       18.11070          1              H   0.000
H68      3.59209        2.88439       15.08988          1              H   0.000
H69      3.33371        3.98198       13.96660          1              H   0.000
H70      6.35638        4.72119       18.10018          1              H   0.000
H71     -0.39728        0.84212       19.42375          1              H   0.000
H72     -0.36076        2.38526       18.98865          1              H   0.000
H73      4.91841        1.29904        9.67313          1              H   0.000
H74      4.58251        0.24131       10.79566          1              H   0.000
H75      0.51341        8.45351       14.00168          1              H   0.000
H76     -0.66501        8.67516       12.95553          1              H   0.000
H77      4.27149        0.00897       19.69162          1              H   0.000
H78     -0.28075        9.48099       20.93827          1              H   0.000
H79      2.16497        3.45476       18.44494          1              H   0.000
H80      3.16408        3.61268       19.70176          1              H   0.000
H81      1.00042        8.36803       18.07990          1              H   0.000
H82      4.41404        1.07467       17.24882          1              H   0.000
H83      3.62971        1.82618       18.39567          1              H   0.000
H84      0.13013        2.18085        9.67650          1              H   0.000
H85      0.53179        5.41462        9.48915          1              H   0.000
H86     -2.85327        5.72803       17.38471          1              H   0.000
H87      1.30375        1.39947       11.37115          1              H   0.000
H88     -2.41168        6.48508       16.01107          1              H   0.000
H89      2.84503        1.12042       11.35119          1              H   0.000
H90     -1.41753        2.78059       11.22138          1              H   0.000
H91      1.61754        9.41400       20.13516          1              H   0.000
H92      7.98840        2.96431       11.51110          1              H   0.000
H93     -4.08148        9.03224       12.78312          1              H   0.000
H94     -4.67183        8.86292       14.23053          1              H   0.000
H95     -4.50673        8.78013       18.86217          1              H   0.000
H96     -2.84782        9.49352       17.67748          1              H   0.000
H97      2.81626        0.02678       21.54401          1              H   0.000
H98      7.31590        0.27191       18.07093          1              H   0.000
H99      3.58696        3.35765        9.38689          1              H   0.000
H100     5.97410        3.87592        9.34268          1              H   0.000
H101     2.64211        7.59282        9.48469          1              H   0.000
H102     5.01873        8.11594        9.52916          1              H   0.000
H103    -2.20417        6.02420        9.34877          1              H   0.000
O1       8.26701        1.55841        8.03655          1              O   0.000
O2       5.52451        1.49996        8.03474          1              O   0.000
O3       2.80891        1.62898        8.03212          1              O   0.000
O4       0.01220        1.67982        8.09001          1              O   0.000
O5      -4.05812        8.60482        8.02421          1              O   0.000
O6      -0.44616        5.20441        9.03889          1              O   0.000
O7      -1.29186        6.41643        9.20575          1              O   0.000
O8       4.76176        5.25427       17.84452          1              O   0.000
O9       0.55502        3.64196       17.97129          1              O   0.000
O10      2.19473        6.15032       16.05494          1              O   0.000
O11      3.79183        7.30527       19.20573          1              O   0.000
O12     -1.48392        8.23085       11.28511          1              O   0.000
O13      0.48530        2.91943       15.33942          1              O   0.000
O14      2.14374        8.05656       14.27480          1              O   0.000
O15      5.58253        5.74195       15.31571          1              O   0.000
O16      6.65344        3.30799       14.53399          1              O   0.000
O17      7.88422        1.83638       17.76355          1              O   0.000
O18     -1.70973        4.03009       14.13926          1              O   0.000
O19      3.34967        9.37514       10.79660          1              O   0.000
O20      0.16978        6.44903       17.92555          1              O   0.000
O21     -0.10845        6.56771       20.59002          1              O   0.000
O22      2.63067        6.94720       21.52514          1              O   0.000
O23      8.73119        0.78659       15.28400          1              O   0.000
O24     -3.61077        8.86617       17.45659          1              O   0.000
O25     -4.43027        8.33489       13.40136          1              O   0.000
O26      4.17690        7.32296       12.67497          1              O   0.000
O27      5.83797        4.45958       22.21280          1              O   0.000
O28      0.32252        0.23822       15.52176          1              O   0.000
O29      1.47455        2.78611       22.49811          1              O   0.000
O30     -0.71775        3.87702       21.36479          1              O   0.000
O31      4.76724        1.56151       15.48944          1              O   0.000
O32      7.84392        2.81104       21.54769          1              O   0.000
O33      3.23265        4.11489       21.22132          1              O   0.000
O34      6.07652        3.12294       11.86475          1              O   0.000
O35      7.25506        6.16243       20.60891          1              O   0.000
O36      3.83583        4.73419       12.36187          1              O   0.000
O37     -2.28568        6.69410       14.28026          1              O   0.000
O38      7.34242        4.58741       18.21675          1              O   0.000
O39      3.00420        3.65160       14.84007          1              O   0.000
O40      7.01119        0.12797       21.09674          1              O   0.000
O41     10.04810        1.62864       19.20535          1              O   0.000
O42      4.64484        1.22121       10.62229          1              O   0.000
O43     -0.45413        8.72305       13.91507          1              O   0.000
O44     -1.15302        9.14438       20.59812          1              O   0.000
O45      3.12608        3.34915       18.71509          1              O   0.000
O46      1.73959        8.87992       18.47316          1              O   0.000
O47      3.94082        0.90580       18.10325          1              O   0.000
O48      0.25054        2.60206       10.57540          1              O   0.000
O49     -2.35634        6.52694       17.00502          1              O   0.000
O50      2.00061        0.79566       11.73753          1              O   0.000
O51      8.84320        2.62051       11.85988          1              O   0.000
O52     -5.03640        8.76710       19.71562          1              O   0.000
O53      1.90809        0.20334       21.89517          1              O   0.000
O54      1.78761        5.12094        9.96764          1              O   0.000
O55      6.91415        6.27096        9.76068          1              O   0.000
Pd1      5.50230        9.53026       30.00000          1              Pd  0.000
Pd2      5.48415        9.50455        6.93457          1              Pd  0.000
Pd3      1.41673        0.78035        4.52847          1              Pd  0.000
Pd4     -0.00006        1.58841        2.24610          1              Pd  0.000
Pd5     -2.75115        9.53026       30.00000          1              Pd  0.000
Pd6     -2.62698        9.46714        6.93300          1              Pd  0.000
Pd7      4.10167        0.77939        4.51179          1              Pd  0.000
Pd8      2.75109        1.58841        2.24610          1              Pd  0.000
Pd9     -0.00000        9.53026       30.00000          1              Pd  0.000
Pd10     0.06164        9.43467        6.82739          1              Pd  0.000
Pd11     6.91779        0.79748        4.50367          1              Pd  0.000
Pd12     5.50224        1.58841        2.24610          1              Pd  0.000
Pd13     2.75115        9.53026       30.00000          1              Pd  0.000
Pd14     2.74743        9.49540        6.83256          1              Pd  0.000
Pd15     9.62162        0.79565        4.53991          1              Pd  0.000
Pd16     8.25339        1.58841        2.24610          1              Pd  0.000
Pd17     9.62902        2.38257       30.00000          1              Pd  0.000
Pd18    -1.38705        2.52810        6.93416          1              Pd  0.000
Pd19    -0.00814        3.20528        4.55594          1              Pd  0.000
Pd20    -1.37563        3.97097        2.24610          1              Pd  0.000
Pd21     1.37557        2.38257       30.00000          1              Pd  0.000
Pd22     1.41823        2.51917        6.91642          1              Pd  0.000
Pd23     2.77830        3.19703        4.56284          1              Pd  0.000
Pd24     1.37552        3.97097        2.24610          1              Pd  0.000
Pd25     4.12672        2.38257       30.00000          1              Pd  0.000
Pd26     4.16603        2.42874        6.80431          1              Pd  0.000
Pd27     5.51386        3.23775        4.54581          1              Pd  0.000
Pd28     4.12667        3.97097        2.24610          1              Pd  0.000
Pd29     6.87787        2.38257       30.00000          1              Pd  0.000
Pd30     6.90920        2.50115        6.92950          1              Pd  0.000
Pd31     8.25545        3.17029        4.52634          1              Pd  0.000
Pd32     6.87782        3.97097        2.24610          1              Pd  0.000
Pd33     8.25345        4.76513       30.00000          1              Pd  0.000
Pd34    -2.75888        4.80181        6.73283          1              Pd  0.000
Pd35    -1.34685        5.56553        4.45988          1              Pd  0.000
Pd36    -2.75121        6.35354        2.24610          1              Pd  0.000
Pd37    -0.00000        4.76513       30.00000          1              Pd  0.000
Pd38     0.01230        4.85143        6.88171          1              Pd  0.000
Pd39     1.39514        5.57629        4.54181          1              Pd  0.000
Pd40    -0.00006        6.35354        2.24610          1              Pd  0.000
Pd41     2.75115        4.76513       30.00000          1              Pd  0.000
Pd42     2.84126        4.81491        7.11012          1              Pd  0.000
Pd43     4.13398        5.59454        4.58176          1              Pd  0.000
Pd44     2.75109        6.35354        2.24610          1              Pd  0.000
Pd45     5.50230        4.76513       30.00000          1              Pd  0.000
Pd46     5.53429        4.80797        6.90164          1              Pd  0.000
Pd47     6.84730        5.59187        4.50068          1              Pd  0.000
Pd48     5.50224        6.35354        2.24610          1              Pd  0.000
Pd49     6.87787        7.14770       30.00000          1              Pd  0.000
Pd50     6.88479        7.11873        6.71152          1              Pd  0.000
Pd51    -2.73255        7.97629        4.48562          1              Pd  0.000
Pd52    -4.12678        8.73611        2.24610          1              Pd  0.000
Pd53    -1.37558        7.14770       30.00000          1              Pd  0.000
Pd54    -1.32253        7.14975        6.80542          1              Pd  0.000
Pd55     0.02378        7.96199        4.53038          1              Pd  0.000
Pd56    -1.37563        8.73611        2.24610          1              Pd  0.000
Pd57     1.37557        7.14770       30.00000          1              Pd  0.000
Pd58     1.40551        7.15380        6.83485          1              Pd  0.000
Pd59     2.77836        7.98325        4.56197          1              Pd  0.000
Pd60     1.37552        8.73611        2.24610          1              Pd  0.000
Pd61     4.12672        7.14770       30.00000          1              Pd  0.000
Pd62     4.15448        7.19018        7.08497          1              Pd  0.000
Pd63     5.48207        7.97672        4.52601          1              Pd  0.000
Pd64     4.12667        8.73611        2.24610          1              Pd  0.000
end
end

!DATE Mon Jan 01 12:00:00 2000
PBC   11.00460  11.00460  30.00000  90.00000  90.00000 120.00001 (P1)
C1       2.89179        5.40978        9.33947          1              C   0.000
C2       3.87741        4.37095        9.09853          1              C   0.000
C3       3.34219        6.80503        9.19450          1              C   0.000
C4       4.72813        7.10986        9.22077          1              C   0.000
C5       5.28859        4.67070        9.03037          1              C   0.000
C6       5.75276        6.03777        9.35103          1              C   0.000
H1       2.76701        6.44569        5.63702          1              H   0.000
H2       1.24546        4.07928        5.67437          1              H   0.000
H3       0.01675        1.55690        5.29206          1              H   0.000
H4       5.50693        1.62094        5.22999          1              H   0.000
H5      -2.57190        6.36492        5.68496          1              H   0.000
H6       0.79625        3.40958       10.40217          1              H   0.000
H7       4.11439        4.50176       18.02361          1              H   0.000
H8       0.46221        3.38409       17.01149          1              H   0.000
H9      -0.24593        3.39594       14.85735          1              H   0.000
H10      4.10025        6.53191       18.62832          1              H   0.000
H11      3.09829        7.83883       18.72658          1              H   0.000
H12      2.44109        5.22761       15.81758          1              H   0.000
H13     -1.27529        7.50642       10.65981          1              H   0.000
H14     -2.45477        8.35483       11.25578          1              H   0.000
H15      1.37384        3.22903       14.99675          1              H   0.000
H16      0.32742        4.60630       18.01250          1              H   0.000
H17      4.84114        5.42018       16.86422          1              H   0.000
H18      1.49290        6.14088       16.75460          1              H   0.000
H19      2.13751        7.32333       14.98162          1              H   0.000
H20      5.92332        4.86844       14.98175          1              H   0.000
H21      5.00738        6.09488       14.61359          1              H   0.000
H22      3.62943        8.74176       11.49633          1              H   0.000
H23      8.78021        0.71995       11.23776          1              H   0.000
H24      6.47416        3.15919       13.56176          1              H   0.000
H25      7.62040        3.53816       14.58188          1              H   0.000
H26      8.18044        1.65115       16.83898          1              H   0.000
H27      8.73077        1.73448       18.32601          1              H   0.000
H28     -1.86678        5.01613       14.08268          1              H   0.000
H29     -1.79810        3.64733       13.22130          1              H   0.000
H30      2.49913        8.88300       14.71673          1              H   0.000
H31      0.09804        6.48511       18.93305          1              H   0.000
H32     -0.77347        6.50460       17.57611          1              H   0.000
H33     -0.61637        7.42473       20.66861          1              H   0.000
H34      0.74734        6.70934       21.05409          1              H   0.000
H35      3.27419        6.93711       22.25608          1              H   0.000
H36      9.69243        0.51928       15.45799          1              H   0.000
H37      8.76618        1.44961       14.56943          1              H   0.000
H38     -3.18191        7.96941       17.29345          1              H   0.000
H39      5.06734        7.71412       12.94660          1              H   0.000
H40      3.45724        7.63280       13.31401          1              H   0.000
H41      4.93502        4.27829       21.84644          1              H   0.000
H42      6.24210        5.17847       21.65130          1              H   0.000
H43      5.14788        8.22220       19.52594          1              H   0.000
H44     -4.62616        9.42675       16.30191          1              H   0.000
H45      0.51190        1.21815       15.43557          1              H   0.000
H46      0.61090        3.10714       22.10920          1              H   0.000
H47      1.57023        1.80764       22.28723          1              H   0.000
H48     -0.77117        4.84234       21.18515          1              H   0.000
H49     -1.64595        3.49719       21.38425          1              H   0.000
H50      5.59525        2.07664       15.30014          1              H   0.000
H51      4.80436        0.76642       14.89525          1              H   0.000
H52      7.59348        1.86805       21.40913          1              H   0.000
H53      7.03771        3.31485       21.87232          1              H   0.000
H54      2.55153        3.54521       21.77455          1              H   0.000
H55      2.89197        5.03552       21.28830          1              H   0.000
H56     -4.19227        9.37535       21.19628          1              H   0.000
H57      5.33779        3.78273       11.93271          1              H   0.000
H58      5.63031        2.30651       11.50362          1              H   0.000
H59      6.91146        7.03164       20.30995          1              H   0.000
H60      7.37135        5.60335       19.80278          1              H   0.000
H61      3.03599        4.65743       11.80613          1              H   0.000
H62      3.99261        5.73635       12.46292          1              H   0.000
H63      3.16052        7.06528       20.66328          1              H   0.000
H64     -1.56834        7.38438       14.20727          1              H   0.000
H65     -3.11017        7.15101       13.96122          1              H   0.000
H66      1.91950        8.89595       21.55961          1              H   0.000
H67      7.52400        3.61572       18.11060          1              H   0.000
H68      3.59169        2.88431       15.08911          1              H   0.000
H69      3.33307        3.98210       13.96590          1              H   0.000
H70      6.35622        4.72105       18.10032          1              H   0.000
H71     -0.39754        0.84185       19.42375          1              H   0.000
H72     -0.36105        2.38499       18.98881          1              H   0.000
H73      4.91996        1.30102        9.67314          1              H   0.000
H74      4.58721        0.24395       10.79710          1              H   0.000
H75      0.51315        8.45279       14.00339          1              H   0.000
H76     -0.66510        8.67385       12.95687          1              H   0.000
H77      4.27147        0.00887       19.69158          1              H   0.000
H78     -0.28074        9.48094       20.93818          1              H   0.000
H79      2.16488        3.45467       18.44515          1              H   0.000
H80      3.16407        3.61256       19.70192          1              H   0.000
H81      1.00041        8.36793       18.07963          1              H   0.000
H82      4.41377        1.07470       17.24852          1              H   0.000
H83      3.62972        1.82614       18.39562          1              H   0.000
H84      0.13503        2.18428        9.67735          1              H   0.000
H85      0.47391        5.42220        9.49186          1              H   0.000
H86     -2.85332        5.72787       17.38514          1              H   0.000
H87      1.30628        1.39772       11.36883          1              H   0.000
H88     -2.41180        6.48479       16.01142          1              H   0.000
H89      2.84767        1.12091       11.35032          1              H   0.000
H90     -1.41503        2.78371       11.22036          1              H   0.000
H91      1.61751        9.41413       20.13482          1              H   0.000
H92      7.99086        2.96643       11.50956          1              H   0.000
H93     -4.08130        9.03143       12.78379          1              H   0.000
H94     -4.67181        8.86288       14.23134          1              H   0.000
H95     -4.50676        8.77989       18.86255          1              H   0.000
H96     -2.84776        9.49323       17.67789          1              H   0.000
H97      2.81636        0.02670       21.54394          1              H   0.000
H98      7.31579        0.27185       18.07051          1              H   0.000
H99      3.58373        3.35733        9.38178          1              H   0.000
H100     5.97061        3.87333        9.34113          1              H   0.000
H101     2.64358        7.59542        9.48587          1              H   0.000
H102     5.02224        8.11511        9.53019          1              H   0.000
H103    -2.22196        6.03342        9.35965          1              H   0.000
O1       8.26693        1.55698        8.03628          1              O   0.000
O2       5.52458        1.49926        8.03428          1              O   0.000
O3       2.80968        1.62730        8.03214          1              O   0.000
O4       0.01242        1.67945        8.09066          1              O   0.000
O5      -4.05795        8.60361        8.02424          1              O   0.000
O6      -0.47591        5.19744        9.05516          1              O   0.000
O7      -1.30686        6.41879        9.21461          1              O   0.000
O8       4.76168        5.25424       17.84487          1              O   0.000
O9       0.55498        3.64184       17.97147          1              O   0.000
O10      2.19545        6.15004       16.05574          1              O   0.000
O11      3.79171        7.30519       19.20575          1              O   0.000
O12     -1.48257        8.23599       11.28930          1              O   0.000
O13      0.48536        2.91874       15.33970          1              O   0.000
O14      2.14361        8.05660       14.27585          1              O   0.000
O15      5.58197        5.74244       15.31601          1              O   0.000
O16      6.65288        3.30827       14.53432          1              O   0.000
O17      7.88398        1.83645       17.76323          1              O   0.000
O18     -1.70980        4.02934       14.13973          1              O   0.000
O19      3.35041        9.37620       10.79677          1              O   0.000
O20      0.16981        6.44894       17.92557          1              O   0.000
O21     -0.10838        6.56763       20.59004          1              O   0.000
O22      2.63050        6.94720       21.52509          1              O   0.000
O23      8.73191        0.78678       15.28404          1              O   0.000
O24     -3.61070        8.86571       17.45735          1              O   0.000
O25     -4.43043        8.33467       13.40216          1              O   0.000
O26      4.17639        7.32339       12.67542          1              O   0.000
O27      5.83819        4.45930       22.21281          1              O   0.000
O28      0.32305        0.23746       15.52244          1              O   0.000
O29      1.47465        2.78614       22.49820          1              O   0.000
O30     -0.71758        3.87687       21.36458          1              O   0.000
O31      4.76661        1.56136       15.48887          1              O   0.000
O32      7.84455        2.81104       21.54913          1              O   0.000
O33      3.23276        4.11479       21.22147          1              O   0.000
O34      6.07853        3.12587       11.86454          1              O   0.000
O35      7.25509        6.16230       20.60895          1              O   0.000
O36      3.83566        4.73419       12.36218          1              O   0.000
O37     -2.28598        6.69336       14.28078          1              O   0.000
O38      7.34226        4.58724       18.21690          1              O   0.000
O39      3.00355        3.65134       14.83928          1              O   0.000
O40      7.01112        0.12812       21.09636          1              O   0.000
O41     10.04780        1.62830       19.20514          1              O   0.000
O42      4.64789        1.22377       10.62282          1              O   0.000
O43     -0.45451        8.72181       13.91661          1              O   0.000
O44     -1.15305        9.14433       20.59809          1              O   0.000
O45      3.12601        3.34906       18.71524          1              O   0.000
O46      1.73967        8.87983       18.47268          1              O   0.000
O47      3.94084        0.90579       18.10311          1              O   0.000
O48      0.25665        2.60637       10.57556          1              O   0.000
O49     -2.35638        6.52675       17.00538          1              O   0.000
O50      2.00288        0.79170       11.73215          1              O   0.000
O51      8.84555        2.62198       11.85803          1              O   0.000
O52     -5.03658        8.76694       19.71591          1              O   0.000
O53      1.90810        0.20336       21.89532          1              O   0.000
O54      1.78999        5.12734        9.97422          1              O   0.000
O55      6.91354        6.26711        9.76111          1              O   0.000
Pd1      5.50230        9.53026       30.00000          1              Pd  0.000
Pd2      5.48455        9.50417        6.93415          1              Pd  0.000
Pd3      1.41672        0.77956        4.52839          1              Pd  0.000
Pd4     -0.00006        1.58841        2.24610          1              Pd  0.000
Pd5     -2.75115        9.53026       30.00000          1              Pd  0.000
Pd6     -2.62685        9.46584        6.93276          1              Pd  0.000
Pd7      4.10183        0.77876        4.51191          1              Pd  0.000
Pd8      2.75109        1.58841        2.24610          1              Pd  0.000
Pd9     -0.00000        9.53026       30.00000          1              Pd  0.000
Pd10     0.06208        9.43314        6.82808          1              Pd  0.000
Pd11     6.91789        0.79712        4.50403          1              Pd  0.000
Pd12     5.50224        1.58841        2.24610          1              Pd  0.000
Pd13     2.75115        9.53026       30.00000          1              Pd  0.000
Pd14     2.74764        9.49411        6.83253          1              Pd  0.000
Pd15     9.62164        0.79504        4.54039          1              Pd  0.000
Pd16     8.25339        1.58841        2.24610          1              Pd  0.000
Pd17     9.62902        2.38257       30.00000          1              Pd  0.000
Pd18    -1.38693        2.52802        6.93543          1              Pd  0.000
Pd19    -0.00760        3.20325        4.55323          1              Pd  0.000
Pd20    -1.37563        3.97097        2.24610          1              Pd  0.000
Pd21     1.37557        2.38257       30.00000          1              Pd  0.000
Pd22     1.41920        2.51758        6.91703          1              Pd  0.000
Pd23     2.77805        3.19611        4.56192          1              Pd  0.000
Pd24     1.37552        3.97097        2.24610          1              Pd  0.000
Pd25     4.12672        2.38257       30.00000          1              Pd  0.000
Pd26     4.16617        2.42758        6.80352          1              Pd  0.000
Pd27     5.51394        3.23730        4.54571          1              Pd  0.000
Pd28     4.12667        3.97097        2.24610          1              Pd  0.000
Pd29     6.87787        2.38257       30.00000          1              Pd  0.000
Pd30     6.90952        2.50078        6.92976          1              Pd  0.000
Pd31     8.25555        3.16974        4.52633          1              Pd  0.000
Pd32     6.87782        3.97097        2.24610          1              Pd  0.000
Pd33     8.25345        4.76513       30.00000          1              Pd  0.000
Pd34    -2.75841        4.80120        6.73235          1              Pd  0.000
Pd35    -1.34644        5.56472        4.45964          1              Pd  0.000
Pd36    -2.75121        6.35354        2.24610          1              Pd  0.000
Pd37    -0.00000        4.76513       30.00000          1              Pd  0.000
Pd38     0.01426        4.84751        6.87803          1              Pd  0.000
Pd39     1.39631        5.57617        4.53968          1              Pd  0.000
Pd40    -0.00006        6.35354        2.24610          1              Pd  0.000
Pd41     2.75115        4.76513       30.00000          1              Pd  0.000
Pd42     2.84370        4.81211        7.10739          1              Pd  0.000
Pd43     4.13416        5.59414        4.58150          1              Pd  0.000
Pd44     2.75109        6.35354        2.24610          1              Pd  0.000
Pd45     5.50230        4.76513       30.00000          1              Pd  0.000
Pd46     5.53475        4.80772        6.90128          1              Pd  0.000
Pd47     6.84736        5.59159        4.50065          1              Pd  0.000
Pd48     5.50224        6.35354        2.24610          1              Pd  0.000
Pd49     6.87787        7.14770       30.00000          1              Pd  0.000
Pd50     6.88502        7.11791        6.71132          1              Pd  0.000
Pd51    -2.73262        7.97585        4.48522          1              Pd  0.000
Pd52    -4.12678        8.73611        2.24610          1              Pd  0.000
Pd53    -1.37558        7.14770       30.00000          1              Pd  0.000
Pd54    -1.32147        7.14848        6.80341          1              Pd  0.000
Pd55     0.02431        7.96181        4.52975          1              Pd  0.000
Pd56    -1.37563        8.73611        2.24610          1              Pd  0.000
Pd57     1.37557        7.14770       30.00000          1              Pd  0.000
Pd58     1.40519        7.15147        6.83461          1              Pd  0.000
Pd59     2.77869        7.98265        4.56248          1              Pd  0.000
Pd60     1.37552        8.73611        2.24610          1              Pd  0.000
Pd61     4.12672        7.14770       30.00000          1              Pd  0.000
Pd62     4.15398        7.18899        7.08817          1              Pd  0.000
Pd63     5.48202        7.97632        4.52631          1              Pd  0.000
Pd64     4.12667        8.73611        2.24610          1              Pd  0.000
end
end

!DATE Mon Jan 01 12:00:00 2000
PBC   11.00460  11.00460  30.00000  90.00000  90.00000 120.00001 (P1)
C1       2.88881        5.41206        9.34730          1              C   0.000
C2       3.87161        4.37133        9.09514          1              C   0.000
C3       3.34174        6.80674        9.19741          1              C   0.000
C4       4.72823        7.10879        9.22307          1              C   0.000
C5       5.28418        4.66880        9.02872          1              C   0.000
C6       5.74987        6.03433        9.35139          1              C   0.000
H1       2.76677        6.44428        5.63845          1              H   0.000
H2       1.23000        4.08897        5.68294          1              H   0.000
H3       0.01702        1.55660        5.29294          1              H   0.000
H4       5.50700        1.62034        5.22992          1              H   0.000
H5      -2.57132        6.36379        5.68526          1              H   0.000
H6       0.80569        3.41387       10.40166          1              H   0.000
H7       4.11424        4.50170       18.02394          1              H   0.000
H8       0.46224        3.38378       17.01181          1              H   0.000
H9      -0.24616        3.39506       14.85790          1              H   0.000
H10      4.10016        6.53171       18.62848          1              H   0.000
H11      3.09825        7.83871       18.72642          1              H   0.000
H12      2.44105        5.22731       15.81762          1              H   0.000
H13     -1.28109        7.50988       10.66501          1              H   0.000
H14     -2.45219        8.37016       11.26132          1              H   0.000
H15      1.37368        3.22857       14.99683          1              H   0.000
H16      0.32736        4.60616       18.01265          1              H   0.000
H17      4.84081        5.42038       16.86465          1              H   0.000
H18      1.49328        6.14050       16.75504          1              H   0.000
H19      2.13801        7.32331       14.98292          1              H   0.000
H20      5.92258        4.86915       14.98223          1              H   0.000
H21      5.00592        6.09511       14.61431          1              H   0.000
H22      3.62919        8.74311       11.49701          1              H   0.000
H23      8.78222        0.72178       11.23724          1              H   0.000
H24      6.47410        3.16065       13.56178          1              H   0.000
H25      7.61981        3.53783       14.58287          1              H   0.000
H26      8.18036        1.65130       16.83860          1              H   0.000
H27      8.73050        1.73429       18.32564          1              H   0.000
H28     -1.86688        5.01502       14.08374          1              H   0.000
H29     -1.79733        3.64708       13.22139          1              H   0.000
H30      2.49923        8.88308       14.71765          1              H   0.000
H31      0.09818        6.48500       18.93308          1              H   0.000
H32     -0.77348        6.50441       17.57626          1              H   0.000
H33     -0.61636        7.42461       20.66862          1              H   0.000
H34      0.74739        6.70929       21.05414          1              H   0.000
H35      3.27402        6.93734       22.25605          1              H   0.000
H36      9.69301        0.51909       15.45846          1              H   0.000
H37      8.76769        1.44985       14.56947          1              H   0.000
H38     -3.18171        7.96889       17.29422          1              H   0.000
H39      5.06660        7.71432       12.94749          1              H   0.000
H40      3.45648        7.63313       13.31472          1              H   0.000
H41      4.93501        4.27805       21.84644          1              H   0.000
H42      6.24219        5.17828       21.65126          1              H   0.000
H43      5.14764        8.22199       19.52621          1              H   0.000
H44     -4.62558        9.42590       16.30286          1              H   0.000
H45      0.51238        1.21744       15.43662          1              H   0.000
H46      0.61105        3.10713       22.10909          1              H   0.000
H47      1.57028        1.80768       22.28729          1              H   0.000
H48     -0.77107        4.84238       21.18489          1              H   0.000
H49     -1.64586        3.49722       21.38484          1              H   0.000
H50      5.59448        2.07659       15.29935          1              H   0.000
H51      4.80392        0.76581       14.89519          1              H   0.000
H52      7.59345        1.86773       21.40963          1              H   0.000
H53      7.03749        3.31471       21.87318          1              H   0.000
H54      2.55157        3.54514       21.77471          1              H   0.000
H55      2.89209        5.03543       21.28846          1              H   0.000
H56     -4.19228        9.37522       21.19654          1              H   0.000
H57      5.33976        3.78550       11.93264          1              H   0.000
H58      5.63310        2.30976       11.50295          1              H   0.000
H59      6.91132        7.03138       20.31007          1              H   0.000
H60      7.37125        5.60313       19.80278          1              H   0.000
H61      3.03657        4.65779       11.80550          1              H   0.000
H62      3.99214        5.73661       12.46362          1              H   0.000
H63      3.16032        7.06526       20.66322          1              H   0.000
H64     -1.56866        7.38356       14.20841          1              H   0.000
H65     -3.11050        7.14990       13.96216          1              H   0.000
H66      1.91942        8.89606       21.55922          1              H   0.000
H67      7.52375        3.61546       18.11050          1              H   0.000
H68      3.59115        2.88414       15.08821          1              H   0.000
H69      3.33240        3.98219       13.96514          1              H   0.000
H70      6.35595        4.72084       18.10051          1              H   0.000
H71     -0.39779        0.84136       19.42378          1              H   0.000
H72     -0.36144        2.38462       18.98914          1              H   0.000
H73      4.92198        1.30351        9.67320          1              H   0.000
H74      4.59324        0.24721       10.79895          1              H   0.000
H75      0.51284        8.45186       14.00559          1              H   0.000
H76     -0.66514        8.67202       12.95849          1              H   0.000
H77      4.27144        0.00875       19.69153          1              H   0.000
H78     -0.28072        9.48089       20.93807          1              H   0.000
H79      2.16477        3.45455       18.44541          1              H   0.000
H80      3.16405        3.61242       19.70208          1              H   0.000
H81      1.00036        8.36778       18.07931          1              H   0.000
H82      4.41346        1.07476       17.24819          1              H   0.000
H83      3.62969        1.82610       18.39558          1              H   0.000
H84      0.14120        2.18863        9.67846          1              H   0.000
H85      0.42744        5.42820        9.49911          1              H   0.000
H86     -2.85338        5.72763       17.38575          1              H   0.000
H87      1.30972        1.39555       11.36590          1              H   0.000
H88     -2.41194        6.48437       16.01190          1              H   0.000
H89      2.85124        1.12154       11.34931          1              H   0.000
H90     -1.41181        2.78818       11.21863          1              H   0.000
H91      1.61748        9.41427       20.13442          1              H   0.000
H92      7.99406        2.96953       11.50722          1              H   0.000
H93     -4.08112        9.03031       12.78470          1              H   0.000
H94     -4.67190        8.86284       14.23242          1              H   0.000
H95     -4.50682        8.77960       18.86311          1              H   0.000
H96     -2.84768        9.49285       17.67842          1              H   0.000
H97      2.81634        0.02662       21.54395          1              H   0.000
H98      7.31565        0.27175       18.07000          1              H   0.000
H99      3.57774        3.35735        9.37720          1              H   0.000
H100     5.96461        3.86997        9.33945          1              H   0.000
H101     2.64459        7.59869        9.48789          1              H   0.000
H102     5.02533        8.11344        9.53157          1              H   0.000
H103    -2.24689        6.04433        9.37028          1              H   0.000
O1       8.26683        1.55533        8.03629          1              O   0.000
O2       5.52457        1.49840        8.03382          1              O   0.000
O3       2.81024        1.62571        8.03219          1              O   0.000
O4       0.01277        1.67890        8.09136          1              O   0.000
O5      -4.05760        8.60182        8.02449          1              O   0.000
O6      -0.50831        5.19346        9.07189          1              O   0.000
O7      -1.32868        6.42212        9.22144          1              O   0.000
O8       4.76163        5.25413       17.84527          1              O   0.000
O9       0.55494        3.64169       17.97179          1              O   0.000
O10      2.19659        6.14977       16.05689          1              O   0.000
O11      3.79156        7.30510       19.20577          1              O   0.000
O12     -1.48097        8.24208       11.29395          1              O   0.000
O13      0.48536        2.91799       15.34005          1              O   0.000
O14      2.14360        8.05657       14.27712          1              O   0.000
O15      5.58107        5.74313       15.31649          1              O   0.000
O16      6.65218        3.30868       14.53469          1              O   0.000
O17      7.88377        1.83644       17.76281          1              O   0.000
O18     -1.70985        4.02820       14.14026          1              O   0.000
O19      3.35123        9.37752       10.79701          1              O   0.000
O20      0.16985        6.44882       17.92559          1              O   0.000
O21     -0.10831        6.56756       20.59002          1              O   0.000
O22      2.63033        6.94723       21.52507          1              O   0.000
O23      8.73272        0.78704       15.28404          1              O   0.000
O24     -3.61061        8.86517       17.45825          1              O   0.000
O25     -4.43079        8.33434       13.40324          1              O   0.000
O26      4.17569        7.32389       12.67605          1              O   0.000
O27      5.83820        4.45908       22.21295          1              O   0.000
O28      0.32369        0.23670       15.52329          1              O   0.000
O29      1.47464        2.78607       22.49822          1              O   0.000
O30     -0.71725        3.87670       21.36428          1              O   0.000
O31      4.76591        1.56122       15.48823          1              O   0.000
O32      7.84527        2.81052       21.55150          1              O   0.000
O33      3.23280        4.11469       21.22156          1              O   0.000
O34      6.08094        3.12915       11.86448          1              O   0.000
O35      7.25522        6.16210       20.60897          1              O   0.000
O36      3.83565        4.73444       12.36246          1              O   0.000
O37     -2.28623        6.69233       14.28156          1              O   0.000
O38      7.34198        4.58695       18.21721          1              O   0.000
O39      3.00260        3.65080       14.83822          1              O   0.000
O40      7.01105        0.12826       21.09596          1              O   0.000
O41     10.04751        1.62767       19.20488          1              O   0.000
O42      4.65182        1.22696       10.62354          1              O   0.000
O43     -0.45484        8.72049       13.91842          1              O   0.000
O44     -1.15306        9.14428       20.59808          1              O   0.000
O45      3.12593        3.34887       18.71539          1              O   0.000
O46      1.73970        8.87973       18.47219          1              O   0.000
O47      3.94084        0.90578       18.10294          1              O   0.000
O48      0.26447        2.61152       10.57595          1              O   0.000
O49     -2.35645        6.52647       17.00586          1              O   0.000
O50      2.00601        0.78708       11.72586          1              O   0.000
O51      8.84853        2.62415       11.85525          1              O   0.000
O52     -5.03691        8.76679       19.71635          1              O   0.000
O53      1.90820        0.20318       21.89541          1              O   0.000
O54      1.78795        5.13315        9.97844          1              O   0.000
O55      6.91183        6.26210        9.76260          1              O   0.000
Pd1      5.50230        9.53026       30.00000          1              Pd  0.000
Pd2      5.48481        9.50341        6.93431          1              Pd  0.000
Pd3      1.41667        0.77872        4.52836          1              Pd  0.000
Pd4     -0.00006        1.58841        2.24610          1              Pd  0.000
Pd5     -2.75115        9.53026       30.00000          1              Pd  0.000
Pd6     -2.62675        9.46437        6.93271          1              Pd  0.000
Pd7      4.10197        0.77797        4.51197          1              Pd  0.000
Pd8      2.75109        1.58841        2.24610          1              Pd  0.000
Pd9     -0.00000        9.53026       30.00000          1              Pd  0.000
Pd10     0.06243        9.43151        6.82870          1              Pd  0.000
Pd11     6.91799        0.79655        4.50437          1              Pd  0.000
Pd12     5.50224        1.58841        2.24610          1              Pd  0.000
Pd13     2.75115        9.53026       30.00000          1              Pd  0.000
Pd14     2.74779        9.49272        6.83256          1              Pd  0.000
Pd15     9.62169        0.79435        4.54086          1              Pd  0.000
Pd16     8.25339        1.58841        2.24610          1              Pd  0.000
Pd17     9.62902        2.38257       30.00000          1              Pd  0.000
Pd18    -1.38689        2.52742        6.93657          1              Pd  0.000
Pd19    -0.00707        3.20154        4.55152          1              Pd  0.000
Pd20    -1.37563        3.97097        2.24610          1              Pd  0.000
Pd21     1.37557        2.38257       30.00000          1              Pd  0.000
Pd22     1.41978        2.51567        6.91701          1              Pd  0.000
Pd23     2.77776        3.19513        4.56107          1              Pd  0.000
Pd24     1.37552        3.97097        2.24610          1              Pd  0.000
Pd25     4.12672        2.38257       30.00000          1              Pd  0.000
Pd26     4.16621        2.42624        6.80262          1              Pd  0.000
Pd27     5.51399        3.23674        4.54563          1              Pd  0.000
Pd28     4.12667        3.97097        2.24610          1              Pd  0.000
Pd29     6.87787        2.38257       30.00000          1              Pd  0.000
Pd30     6.90977        2.50013        6.93008          1              Pd  0.000
Pd31     8.25569        3.16908        4.52631          1              Pd  0.000
Pd32     6.87782        3.97097        2.24610          1              Pd  0.000
Pd33     8.25345        4.76513       30.00000          1              Pd  0.000
Pd34    -2.75832        4.80029        6.73176          1              Pd  0.000
Pd35    -1.34601        5.56387        4.45973          1              Pd  0.000
Pd36    -2.75121        6.35354        2.24610          1              Pd  0.000
Pd37    -0.00000        4.76513       30.00000          1              Pd  0.000
Pd38     0.01448        4.84431        6.87905          1              Pd  0.000
Pd39     1.39706        5.57573        4.53855          1              Pd  0.000
Pd40    -0.00006        6.35354        2.24610          1              Pd  0.000
Pd41     2.75115        4.76513       30.00000          1              Pd  0.000
Pd42     2.84502        4.80955        7.10487          1              Pd  0.000
Pd43     4.13421        5.59363        4.58133          1              Pd  0.000
Pd44     2.75109        6.35354        2.24610          1              Pd  0.000
Pd45     5.50230        4.76513       30.00000          1              Pd  0.000
Pd46     5.53476        4.80711        6.90099          1              Pd  0.000
Pd47     6.84740        5.59117        4.50057          1              Pd  0.000
Pd48     5.50224        6.35354        2.24610          1              Pd  0.000
Pd49     6.87787        7.14770       30.00000          1              Pd  0.000
Pd50     6.88486        7.11690        6.71095          1              Pd  0.000
Pd51    -2.73267        7.97525        4.48492          1              Pd  0.000
Pd52    -4.12678        8.73611        2.24610          1              Pd  0.000
Pd53    -1.37558        7.14770       30.00000          1              Pd  0.000
Pd54    -1.32094        7.14710        6.80239          1              Pd  0.000
Pd55     0.02466        7.96132        4.52959          1              Pd  0.000
Pd56    -1.37563        8.73611        2.24610          1              Pd  0.000
Pd57     1.37557        7.14770       30.00000          1              Pd  0.000
Pd58     1.40462        7.14908        6.83493          1              Pd  0.000
Pd59     2.77889        7.98188        4.56315          1              Pd  0.000
Pd60     1.37552        8.73611        2.24610          1              Pd  0.000
Pd61     4.12672        7.14770       30.00000          1              Pd  0.000
Pd62     4.15327        7.18777        7.09105          1              Pd  0.000
Pd63     5.48190        7.97583        4.52650          1              Pd  0.000
Pd64     4.12667        8.73611        2.24610          1              Pd  0.000
end
end

!DATE Mon Jan 01 12:00:00 2000
PBC   11.00460  11.00460  30.00000  90.00000  90.00000 120.00001 (P1)
C1       2.88409        5.41443        9.35292          1              C   0.000
C2       3.86419        4.37177        9.09238          1              C   0.000
C3       3.34006        6.80840        9.20019          1              C   0.000
C4       4.72723        7.10733        9.22523          1              C   0.000
C5       5.27803        4.66649        9.02729          1              C   0.000
C6       5.74623        6.03046        9.35214          1              C   0.000
H1       2.76650        6.44289        5.63974          1              H   0.000
H2       1.21384        4.09910        5.69142          1              H   0.000
H3       0.01729        1.55623        5.29379          1              H   0.000
H4       5.50708        1.61970        5.22985          1              H   0.000
H5      -2.57081        6.36260        5.68541          1              H   0.000
H6       0.81546        3.41887       10.40074          1              H   0.000
H7       4.11404        4.50161       18.02431          1              H   0.000
H8       0.46225        3.38345       17.01230          1              H   0.000
H9      -0.24647        3.39406       14.85848          1              H   0.000
H10      4.10002        6.53150       18.62864          1              H   0.000
H11      3.09816        7.83860       18.72624          1              H   0.000
H12      2.44097        5.22704       15.81768          1              H   0.000
H13     -1.28826        7.51378       10.66932          1              H   0.000
H14     -2.44903        8.38721       11.26750          1              H   0.000
H15      1.37346        3.22808       14.99690          1              H   0.000
H16      0.32728        4.60602       18.01286          1              H   0.000
H17      4.84041        5.42057       16.86511          1              H   0.000
H18      1.49365        6.14013       16.75552          1              H   0.000
H19      2.13856        7.32331       14.98433          1              H   0.000
H20      5.92173        4.86985       14.98271          1              H   0.000
H21      5.00426        6.09535       14.61514          1              H   0.000
H22      3.62896        8.74474       11.49792          1              H   0.000
H23      8.78447        0.72391       11.23653          1              H   0.000
H24      6.47403        3.16224       13.56179          1              H   0.000
H25      7.61914        3.53746       14.58394          1              H   0.000
H26      8.18030        1.65142       16.83817          1              H   0.000
H27      8.73026        1.73406       18.32527          1              H   0.000
H28     -1.86702        5.01377       14.08489          1              H   0.000
H29     -1.79648        3.64679       13.22138          1              H   0.000
H30      2.49933        8.88318       14.71859          1              H   0.000
H31      0.09832        6.48488       18.93314          1              H   0.000
H32     -0.77352        6.50418       17.57646          1              H   0.000
H33     -0.61637        7.42445       20.66861          1              H   0.000
H34      0.74740        6.70923       21.05417          1              H   0.000
H35      3.27380        6.93765       22.25602          1              H   0.000
H36      9.69361        0.51884       15.45900          1              H   0.000
H37      8.76936        1.45011       14.56955          1              H   0.000
H38     -3.18148        7.96832       17.29509          1              H   0.000
H39      5.06569        7.71443       12.94846          1              H   0.000
H40      3.45556        7.63345       13.31555          1              H   0.000
H41      4.93483        4.27784       21.84638          1              H   0.000
H42      6.24226        5.17808       21.65119          1              H   0.000
H43      5.14735        8.22178       19.52647          1              H   0.000
H44     -4.62492        9.42499       16.30398          1              H   0.000
H45      0.51290        1.21670       15.43784          1              H   0.000
H46      0.61137        3.10701       22.10894          1              H   0.000
H47      1.57035        1.80788       22.28731          1              H   0.000
H48     -0.77093        4.84221       21.18476          1              H   0.000
H49     -1.64563        3.49721       21.38539          1              H   0.000
H50      5.59364        2.07660       15.29845          1              H   0.000
H51      4.80342        0.76521       14.89518          1              H   0.000
H52      7.59385        1.86775       21.41032          1              H   0.000
H53      7.03785        3.31452       21.87458          1              H   0.000
H54      2.55160        3.54503       21.77481          1              H   0.000
H55      2.89220        5.03539       21.28859          1              H   0.000
H56     -4.19231        9.37509       21.19681          1              H   0.000
H57      5.34203        3.78851       11.93245          1              H   0.000
H58      5.63609        2.31319       11.50222          1              H   0.000
H59      6.91113        7.03110       20.31024          1              H   0.000
H60      7.37111        5.60286       19.80289          1              H   0.000
H61      3.03696        4.65813       11.80533          1              H   0.000
H62      3.99163        5.73711       12.46431          1              H   0.000
H63      3.16010        7.06525       20.66312          1              H   0.000
H64     -1.56900        7.38265       14.20972          1              H   0.000
H65     -3.11082        7.14854       13.96325          1              H   0.000
H66      1.91932        8.89617       21.55878          1              H   0.000
H67      7.52345        3.61515       18.11042          1              H   0.000
H68      3.59059        2.88391       15.08726          1              H   0.000
H69      3.33179        3.98229       13.96438          1              H   0.000
H70      6.35563        4.72058       18.10074          1              H   0.000
H71     -0.39808        0.84087       19.42382          1              H   0.000
H72     -0.36186        2.38423       18.98953          1              H   0.000
H73      4.92421        1.30620        9.67327          1              H   0.000
H74      4.60004        0.25062       10.80097          1              H   0.000
H75      0.51247        8.45080       14.00811          1              H   0.000
H76     -0.66513        8.66982       12.96031          1              H   0.000
H77      4.27140        0.00863       19.69151          1              H   0.000
H78     -0.28071        9.48082       20.93795          1              H   0.000
H79      2.16461        3.45441       18.44569          1              H   0.000
H80      3.16403        3.61227       19.70226          1              H   0.000
H81      1.00026        8.36761       18.07895          1              H   0.000
H82      4.41311        1.07485       17.24787          1              H   0.000
H83      3.62963        1.82606       18.39555          1              H   0.000
H84      0.14793        2.19340        9.67960          1              H   0.000
H85      0.38742        5.43371        9.50809          1              H   0.000
H86     -2.85349        5.72730       17.38647          1              H   0.000
H87      1.31366        1.39310       11.36273          1              H   0.000
H88     -2.41211        6.48388       16.01250          1              H   0.000
H89      2.85528        1.12219       11.34831          1              H   0.000
H90     -1.40813        2.79341       11.21633          1              H   0.000
H91      1.61743        9.41441       20.13400          1              H   0.000
H92      7.99766        2.97322       11.50440          1              H   0.000
H93     -4.08098        9.02895       12.78580          1              H   0.000
H94     -4.67209        8.86279       14.23367          1              H   0.000
H95     -4.50691        8.77928       18.86371          1              H   0.000
H96     -2.84754        9.49245       17.67902          1              H   0.000
H97      2.81627        0.02653       21.54394          1              H   0.000
H98      7.31546        0.27161       18.06945          1              H   0.000
H99      3.56976        3.35760        9.37323          1              H   0.000
H100     5.95686        3.86612        9.33788          1              H   0.000
H101     2.64497        7.60224        9.49028          1              H   0.000
H102     5.02770        8.11121        9.53312          1              H   0.000
H103    -2.27388        6.05532        9.37990          1              H   0.000
O1       8.26669        1.55370        8.03659          1              O   0.000
O2       5.52446        1.49739        8.03335          1              O   0.000
O3       2.81063        1.62437        8.03194          1              O   0.000
O4       0.01319        1.67819        8.09202          1              O   0.000
O5      -4.05731        8.59986        8.02484          1              O   0.000
O6      -0.53997        5.19202        9.08806          1              O   0.000
O7      -1.35262        6.42602        9.22643          1              O   0.000
O8       4.76150        5.25401       17.84571          1              O   0.000
O9       0.55486        3.64155       17.97221          1              O   0.000
O10      2.19760        6.14953       16.05801          1              O   0.000
O11      3.79132        7.30499       19.20577          1              O   0.000
O12     -1.47903        8.24800       11.29878          1              O   0.000
O13      0.48533        2.91729       15.34048          1              O   0.000
O14      2.14362        8.05652       14.27844          1              O   0.000
O15      5.58002        5.74372       15.31701          1              O   0.000
O16      6.65140        3.30912       14.53507          1              O   0.000
O17      7.88358        1.83640       17.76240          1              O   0.000
O18     -1.71005        4.02690       14.14078          1              O   0.000
O19      3.35202        9.37898       10.79742          1              O   0.000
O20      0.16987        6.44861       17.92565          1              O   0.000
O21     -0.10830        6.56740       20.59006          1              O   0.000
O22      2.63014        6.94722       21.52502          1              O   0.000
O23      8.73358        0.78724       15.28401          1              O   0.000
O24     -3.61042        8.86460       17.45913          1              O   0.000
O25     -4.43125        8.33387       13.40458          1              O   0.000
O26      4.17479        7.32433       12.67677          1              O   0.000
O27      5.83829        4.45868       22.21293          1              O   0.000
O28      0.32435        0.23596       15.52440          1              O   0.000
O29      1.47466        2.78604       22.49816          1              O   0.000
O30     -0.71724        3.87647       21.36385          1              O   0.000
O31      4.76518        1.56111       15.48760          1              O   0.000
O32      7.84589        2.81030       21.55438          1              O   0.000
O33      3.23289        4.11461       21.22178          1              O   0.000
O34      6.08349        3.13255       11.86449          1              O   0.000
O35      7.25519        6.16186       20.60907          1              O   0.000
O36      3.83568        4.73488       12.36274          1              O   0.000
O37     -2.28645        6.69118       14.28255          1              O   0.000
O38      7.34163        4.58657       18.21765          1              O   0.000
O39      3.00181        3.65037       14.83720          1              O   0.000
O40      7.01095        0.12835       21.09553          1              O   0.000
O41     10.04714        1.62711       19.20473          1              O   0.000
O42      4.65592        1.23028       10.62423          1              O   0.000
O43     -0.45525        8.71899       13.92045          1              O   0.000
O44     -1.15309        9.14420       20.59803          1              O   0.000
O45      3.12582        3.34873       18.71557          1              O   0.000
O46      1.73963        8.87961       18.47166          1              O   0.000
O47      3.94081        0.90579       18.10279          1              O   0.000
O48      0.27330        2.61705       10.57628          1              O   0.000
O49     -2.35653        6.52611       17.00648          1              O   0.000
O50      2.00972        0.78257       11.71977          1              O   0.000
O51      8.85204        2.62703       11.85181          1              O   0.000
O52     -5.03725        8.76660       19.71677          1              O   0.000
O53      1.90824        0.20300       21.89555          1              O   0.000
O54      1.78321        5.13820        9.98065          1              O   0.000
O55      6.90787        6.25593        9.76467          1              O   0.000
Pd1      5.50230        9.53026       30.00000          1              Pd  0.000
Pd2      5.48507        9.50238        6.93488          1              Pd  0.000
Pd3      1.41666        0.77791        4.52832          1              Pd  0.000
Pd4     -0.00006        1.58841        2.24610          1              Pd  0.000
Pd5     -2.75115        9.53026       30.00000          1              Pd  0.000
Pd6     -2.62664        9.46298        6.93271          1              Pd  0.000
Pd7      4.10216        0.77716        4.51198          1              Pd  0.000
Pd8      2.75109        1.58841        2.24610          1              Pd  0.000
Pd9     -0.00000        9.53026       30.00000          1              Pd  0.000
Pd10     0.06271        9.42994        6.82922          1              Pd  0.000
Pd11     6.91810        0.79590        4.50465          1              Pd  0.000
Pd12     5.50224        1.58841        2.24610          1              Pd  0.000
Pd13     2.75115        9.53026       30.00000          1              Pd  0.000
Pd14     2.74794        9.49142        6.83264          1              Pd  0.000
Pd15     9.62182        0.79366        4.54125          1              Pd  0.000
Pd16     8.25339        1.58841        2.24610          1              Pd  0.000
Pd17     9.62902        2.38257       30.00000          1              Pd  0.000
Pd18    -1.38690        2.52642        6.93765          1              Pd  0.000
Pd19    -0.00661        3.20027        4.55082          1              Pd  0.000
Pd20    -1.37563        3.97097        2.24610          1              Pd  0.000
Pd21     1.37557        2.38257       30.00000          1              Pd  0.000
Pd22     1.42010        2.51367        6.91638          1              Pd  0.000
Pd23     2.77757        3.19417        4.56025          1              Pd  0.000
Pd24     1.37552        3.97097        2.24610          1              Pd  0.000
Pd25     4.12672        2.38257       30.00000          1              Pd  0.000
Pd26     4.16628        2.42496        6.80167          1              Pd  0.000
Pd27     5.51411        3.23614        4.54559          1              Pd  0.000
Pd28     4.12667        3.97097        2.24610          1              Pd  0.000
Pd29     6.87787        2.38257       30.00000          1              Pd  0.000
Pd30     6.91000        2.49935        6.93065          1              Pd  0.000
Pd31     8.25582        3.16841        4.52628          1              Pd  0.000
Pd32     6.87782        3.97097        2.24610          1              Pd  0.000
Pd33     8.25345        4.76513       30.00000          1              Pd  0.000
Pd34    -2.75855        4.79920        6.73132          1              Pd  0.000
Pd35    -1.34556        5.56306        4.46022          1              Pd  0.000
Pd36    -2.75121        6.35354        2.24610          1              Pd  0.000
Pd37    -0.00000        4.76513       30.00000          1              Pd  0.000
Pd38     0.01367        4.84169        6.88351          1              Pd  0.000
Pd39     1.39749        5.57513        4.53844          1              Pd  0.000
Pd40    -0.00006        6.35354        2.24610          1              Pd  0.000
Pd41     2.75115        4.76513       30.00000          1              Pd  0.000
Pd42     2.84558        4.80724        7.10233          1              Pd  0.000
Pd43     4.13422        5.59308        4.58115          1              Pd  0.000
Pd44     2.75109        6.35354        2.24610          1              Pd  0.000
Pd45     5.50230        4.76513       30.00000          1              Pd  0.000
Pd46     5.53445        4.80635        6.90087          1              Pd  0.000
Pd47     6.84741        5.59068        4.50045          1              Pd  0.000
Pd48     5.50224        6.35354        2.24610          1              Pd  0.000
Pd49     6.87787        7.14770       30.00000          1              Pd  0.000
Pd50     6.88443        7.11579        6.71055          1              Pd  0.000
Pd51    -2.73264        7.97460        4.48473          1              Pd  0.000
Pd52    -4.12678        8.73611        2.24610          1              Pd  0.000
Pd53    -1.37558        7.14770       30.00000          1              Pd  0.000
Pd54    -1.32092        7.14579        6.80239          1              Pd  0.000
Pd55     0.02489        7.96062        4.52987          1              Pd  0.000
Pd56    -1.37563        8.73611        2.24610          1              Pd  0.000
Pd57     1.37557        7.14770       30.00000          1              Pd  0.000
Pd58     1.40392        7.14688        6.83594          1              Pd  0.000
Pd59     2.77897        7.98102        4.56392          1              Pd  0.000
Pd60     1.37552        8.73611        2.24610          1              Pd  0.000
Pd61     4.12672        7.14770       30.00000          1              Pd  0.000
Pd62     4.15250        7.18655        7.09364          1              Pd  0.000
Pd63     5.48177        7.97529        4.52657          1              Pd  0.000
Pd64     4.12667        8.73611        2.24610          1              Pd  0.000
end
end

!DATE Mon Jan 01 12:00:00 2000
PBC   11.00460  11.00460  30.00000  90.00000  90.00000 120.00001 (P1)
C1       2.87812        5.41693        9.35718          1              C   0.000
C2       3.85560        4.37229        9.08998          1              C   0.000
C3       3.33750        6.81006        9.20280          1              C   0.000
C4       4.72545        7.10560        9.22725          1              C   0.000
C5       5.27070        4.66390        9.02614          1              C   0.000
C6       5.74130        6.02616        9.35291          1              C   0.000
H1       2.76619        6.44153        5.64091          1              H   0.000
H2       1.19756        4.10930        5.69950          1              H   0.000
H3       0.01755        1.55581        5.29464          1              H   0.000
H4       5.50716        1.61904        5.22980          1              H   0.000
H5      -2.57036        6.36136        5.68548          1              H   0.000
H6       0.82490        3.42416       10.39956          1              H   0.000
H7       4.11381        4.50151       18.02473          1              H   0.000
H8       0.46222        3.38308       17.01281          1              H   0.000
H9      -0.24683        3.39295       14.85913          1              H   0.000
H10      4.09986        6.53128       18.62882          1              H   0.000
H11      3.09805        7.83849       18.72606          1              H   0.000
H12      2.44089        5.22680       15.81778          1              H   0.000
H13     -1.29632        7.51802       10.67292          1              H   0.000
H14     -2.44542        8.40540       11.27409          1              H   0.000
H15      1.37319        3.22755       14.99701          1              H   0.000
H16      0.32718        4.60584       18.01311          1              H   0.000
H17      4.83995        5.42077       16.86563          1              H   0.000
H18      1.49398        6.13978       16.75609          1              H   0.000
H19      2.13916        7.32331       14.98589          1              H   0.000
H20      5.92075        4.87064       14.98323          1              H   0.000
H21      5.00239        6.09563       14.61604          1              H   0.000
H22      3.62871        8.74655       11.49902          1              H   0.000
H23      8.78686        0.72619       11.23565          1              H   0.000
H24      6.47389        3.16399       13.56183          1              H   0.000
H25      7.61828        3.53703       14.58515          1              H   0.000
H26      8.18025        1.65154       16.83770          1              H   0.000
H27      8.73002        1.73380       18.32487          1              H   0.000
H28     -1.86716        5.01228       14.08618          1              H   0.000
H29     -1.79559        3.64640       13.22137          1              H   0.000
H30      2.49944        8.88330       14.71958          1              H   0.000
H31      0.09847        6.48477       18.93324          1              H   0.000
H32     -0.77356        6.50393       17.57669          1              H   0.000
H33     -0.61638        7.42430       20.66859          1              H   0.000
H34      0.74739        6.70919       21.05421          1              H   0.000
H35      3.27360        6.93798       22.25600          1              H   0.000
H36      9.69427        0.51855       15.45962          1              H   0.000
H37      8.77121        1.45040       14.56963          1              H   0.000
H38     -3.18120        7.96768       17.29609          1              H   0.000
H39      5.06467        7.71453       12.94952          1              H   0.000
H40      3.45449        7.63382       13.31654          1              H   0.000
H41      4.93508        4.27770       21.84643          1              H   0.000
H42      6.24214        5.17751       21.65131          1              H   0.000
H43      5.14703        8.22158       19.52677          1              H   0.000
H44     -4.62422        9.42397       16.30526          1              H   0.000
H45      0.51343        1.21579       15.43921          1              H   0.000
H46      0.61225        3.10665       22.10907          1              H   0.000
H47      1.57040        1.80904       22.28713          1              H   0.000
H48     -0.77084        4.84192       21.18461          1              H   0.000
H49     -1.64533        3.49729       21.38618          1              H   0.000
H50      5.59272        2.07667       15.29747          1              H   0.000
H51      4.80287        0.76457       14.89524          1              H   0.000
H52      7.59404        1.86778       21.41113          1              H   0.000
H53      7.03807        3.31411       21.87562          1              H   0.000
H54      2.55138        3.54484       21.77480          1              H   0.000
H55      2.89236        5.03526       21.28874          1              H   0.000
H56     -4.19198        9.37516       21.19749          1              H   0.000
H57      5.34459        3.79182       11.93220          1              H   0.000
H58      5.63939        2.31695       11.50154          1              H   0.000
H59      6.91094        7.03083       20.31039          1              H   0.000
H60      7.37095        5.60264       19.80300          1              H   0.000
H61      3.03718        4.65850       11.80552          1              H   0.000
H62      3.99106        5.73783       12.46498          1              H   0.000
H63      3.15987        7.06526       20.66305          1              H   0.000
H64     -1.56936        7.38162       14.21124          1              H   0.000
H65     -3.11116        7.14698       13.96449          1              H   0.000
H66      1.91920        8.89628       21.55831          1              H   0.000
H67      7.52311        3.61479       18.11030          1              H   0.000
H68      3.58999        2.88369       15.08632          1              H   0.000
H69      3.33123        3.98246       13.96372          1              H   0.000
H70      6.35528        4.72028       18.10098          1              H   0.000
H71     -0.39853        0.84042       19.42384          1              H   0.000
H72     -0.36242        2.38384       18.99006          1              H   0.000
H73      4.92661        1.30906        9.67343          1              H   0.000
H74      4.60749        0.25417       10.80313          1              H   0.000
H75      0.51212        8.44957       14.01100          1              H   0.000
H76     -0.66501        8.66729       12.96252          1              H   0.000
H77      4.27134        0.00851       19.69149          1              H   0.000
H78     -0.28071        9.48073       20.93783          1              H   0.000
H79      2.16443        3.45426       18.44601          1              H   0.000
H80      3.16398        3.61214       19.70249          1              H   0.000
H81      1.00016        8.36742       18.07861          1              H   0.000
H82      4.41274        1.07496       17.24756          1              H   0.000
H83      3.62955        1.82604       18.39555          1              H   0.000
H84      0.15482        2.19827        9.68047          1              H   0.000
H85      0.35131        5.43885        9.51789          1              H   0.000
H86     -2.85361        5.72691       17.38733          1              H   0.000
H87      1.31800        1.39031       11.35930          1              H   0.000
H88     -2.41230        6.48333       16.01322          1              H   0.000
H89      2.85980        1.12297       11.34718          1              H   0.000
H90     -1.40423        2.79899       11.21377          1              H   0.000
H91      1.61735        9.41455       20.13353          1              H   0.000
H92      8.00147        2.97729       11.50139          1              H   0.000
H93     -4.08081        9.02751       12.78693          1              H   0.000
H94     -4.67233        8.86274       14.23496          1              H   0.000
H95     -4.50702        8.77896       18.86438          1              H   0.000
H96     -2.84733        9.49202       17.67971          1              H   0.000
H97      2.81565        0.02656       21.54410          1              H   0.000
H98      7.31527        0.27147       18.06886          1              H   0.000
H99      3.56011        3.35807        9.36977          1              H   0.000
H100     5.94764        3.86180        9.33653          1              H   0.000
H101     2.64475        7.60596        9.49284          1              H   0.000
H102     5.02938        8.10857        9.53480          1              H   0.000
H103    -2.30092        6.06642        9.38846          1              H   0.000
O1       8.26658        1.55199        8.03720          1              O   0.000
O2       5.52419        1.49611        8.03282          1              O   0.000
O3       2.81074        1.62333        8.03150          1              O   0.000
O4       0.01354        1.67742        8.09265          1              O   0.000
O5      -4.05711        8.59770        8.02513          1              O   0.000
O6      -0.57077        5.19163        9.10429          1              O   0.000
O7      -1.37661        6.43057        9.23090          1              O   0.000
O8       4.76131        5.25390       17.84620          1              O   0.000
O9       0.55475        3.64136       17.97264          1              O   0.000
O10      2.19859        6.14930       16.05922          1              O   0.000
O11      3.79110        7.30492       19.20578          1              O   0.000
O12     -1.47703        8.25375       11.30369          1              O   0.000
O13      0.48530        2.91648       15.34096          1              O   0.000
O14      2.14365        8.05646       14.27988          1              O   0.000
O15      5.57876        5.74436       15.31759          1              O   0.000
O16      6.65038        3.30969       14.53551          1              O   0.000
O17      7.88338        1.83631       17.76192          1              O   0.000
O18     -1.71033        4.02534       14.14138          1              O   0.000
O19      3.35269        9.38042       10.79787          1              O   0.000
O20      0.16990        6.44840       17.92574          1              O   0.000
O21     -0.10826        6.56733       20.59004          1              O   0.000
O22      2.62996        6.94725       21.52497          1              O   0.000
O23      8.73452        0.78742       15.28395          1              O   0.000
O24     -3.61019        8.86397       17.46021          1              O   0.000
O25     -4.43187        8.33345       13.40586          1              O   0.000
O26      4.17374        7.32485       12.67765          1              O   0.000
O27      5.83806        4.45871       22.21275          1              O   0.000
O28      0.32505        0.23498       15.52561          1              O   0.000
O29      1.47419        2.78563       22.49794          1              O   0.000
O30     -0.71727        3.87636       21.36328          1              O   0.000
O31      4.76440        1.56106       15.48694          1              O   0.000
O32      7.84645        2.80971       21.55732          1              O   0.000
O33      3.23284        4.11463       21.22196          1              O   0.000
O34      6.08641        3.13632       11.86442          1              O   0.000
O35      7.25523        6.16170       20.60913          1              O   0.000
O36      3.83581        4.73546       12.36296          1              O   0.000
O37     -2.28673        6.68998       14.28395          1              O   0.000
O38      7.34126        4.58615       18.21803          1              O   0.000
O39      3.00110        3.65011       14.83635          1              O   0.000
O40      7.01083        0.12845       21.09506          1              O   0.000
O41     10.04665        1.62654       19.20463          1              O   0.000
O42      4.66026        1.23371       10.62505          1              O   0.000
O43     -0.45568        8.71715       13.92294          1              O   0.000
O44     -1.15315        9.14415       20.59802          1              O   0.000
O45      3.12569        3.34857       18.71577          1              O   0.000
O46      1.73956        8.87952       18.47117          1              O   0.000
O47      3.94078        0.90582       18.10266          1              O   0.000
O48      0.28213        2.62268       10.57633          1              O   0.000
O49     -2.35664        6.52567       17.00723          1              O   0.000
O50      2.01401        0.77808       11.71358          1              O   0.000
O51      8.85572        2.63012       11.84793          1              O   0.000
O52     -5.03768        8.76650       19.71721          1              O   0.000
O53      1.90849        0.20234       21.89504          1              O   0.000
O54      1.77691        5.14300        9.98188          1              O   0.000
O55      6.90319        6.24936        9.76713          1              O   0.000
Pd1      5.50230        9.53026       30.00000          1              Pd  0.000
Pd2      5.48522        9.50116        6.93560          1              Pd  0.000
Pd3      1.41664        0.77710        4.52827          1              Pd  0.000
Pd4     -0.00006        1.58841        2.24610          1              Pd  0.000
Pd5     -2.75115        9.53026       30.00000          1              Pd  0.000
Pd6     -2.62664        9.46163        6.93276          1              Pd  0.000
Pd7      4.10232        0.77630        4.51194          1              Pd  0.000
Pd8      2.75109        1.58841        2.24610          1              Pd  0.000
Pd9     -0.00000        9.53026       30.00000          1              Pd  0.000
Pd10     0.06286        9.42835        6.82962          1              Pd  0.000
Pd11     6.91821        0.79520        4.50490          1              Pd  0.000
Pd12     5.50224        1.58841        2.24610          1              Pd  0.000
Pd13     2.75115        9.53026       30.00000          1              Pd  0.000
Pd14     2.74801        9.49019        6.83276          1              Pd  0.000
Pd15     9.62196        0.79297        4.54160          1              Pd  0.000
Pd16     8.25339        1.58841        2.24610          1              Pd  0.000
Pd17     9.62902        2.38257       30.00000          1              Pd  0.000
Pd18    -1.38702        2.52521        6.93867          1              Pd  0.000
Pd19    -0.00624        3.19924        4.55069          1              Pd  0.000
Pd20    -1.37563        3.97097        2.24610          1              Pd  0.000
Pd21     1.37557        2.38257       30.00000          1              Pd  0.000
Pd22     1.42011        2.51163        6.91542          1              Pd  0.000
Pd23     2.77740        3.19320        4.55942          1              Pd  0.000
Pd24     1.37552        3.97097        2.24610          1              Pd  0.000
Pd25     4.12672        2.38257       30.00000          1              Pd  0.000
Pd26     4.16626        2.42369        6.80071          1              Pd  0.000
Pd27     5.51424        3.23553        4.54558          1              Pd  0.000
Pd28     4.12667        3.97097        2.24610          1              Pd  0.000
Pd29     6.87787        2.38257       30.00000          1              Pd  0.000
Pd30     6.91016        2.49846        6.93133          1              Pd  0.000
Pd31     8.25596        3.16773        4.52628          1              Pd  0.000
Pd32     6.87782        3.97097        2.24610          1              Pd  0.000
Pd33     8.25345        4.76513       30.00000          1              Pd  0.000
Pd34    -2.75902        4.79801        6.73098          1              Pd  0.000
Pd35    -1.34510        5.56226        4.46093          1              Pd  0.000
Pd36    -2.75121        6.35354        2.24610          1              Pd  0.000
Pd37    -0.00000        4.76513       30.00000          1              Pd  0.000
Pd38     0.01220        4.83944        6.88975          1              Pd  0.000
Pd39     1.39771        5.57445        4.53881          1              Pd  0.000
Pd40    -0.00006        6.35354        2.24610          1              Pd  0.000
Pd41     2.75115        4.76513       30.00000          1              Pd  0.000
Pd42     2.84553        4.80505        7.09962          1              Pd  0.000
Pd43     4.13418        5.59250        4.58094          1              Pd  0.000
Pd44     2.75109        6.35354        2.24610          1              Pd  0.000
Pd45     5.50230        4.76513       30.00000          1              Pd  0.000
Pd46     5.53381        4.80547        6.90091          1              Pd  0.000
Pd47     6.84740        5.59013        4.50034          1              Pd  0.000
Pd48     5.50224        6.35354        2.24610          1              Pd  0.000
Pd49     6.87787        7.14770       30.00000          1              Pd  0.000
Pd50     6.88378        7.11457        6.71010          1              Pd  0.000
Pd51    -2.73261        7.97390        4.48461          1              Pd  0.000
Pd52    -4.12678        8.73611        2.24610          1              Pd  0.000
Pd53    -1.37558        7.14770       30.00000          1              Pd  0.000
Pd54    -1.32126        7.14451        6.80285          1              Pd  0.000
Pd55     0.02501        7.95981        4.53035          1              Pd  0.000
Pd56    -1.37563        8.73611        2.24610          1              Pd  0.000
Pd57     1.37557        7.14770       30.00000          1              Pd  0.000
Pd58     1.40305        7.14483        6.83716          1              Pd  0.000
Pd59     2.77898        7.98013        4.56474          1              Pd  0.000
Pd60     1.37552        8.73611        2.24610          1              Pd  0.000
Pd61     4.12672        7.14770       30.00000          1              Pd  0.000
Pd62     4.15154        7.18534        7.09597          1              Pd  0.000
Pd63     5.48162        7.97473        4.52657          1              Pd  0.000
Pd64     4.12667        8.73611        2.24610          1              Pd  0.000
end
end

!DATE Mon Jan 01 12:00:00 2000
PBC   11.00460  11.00460  30.00000  90.00000  90.00000 120.00001 (P1)
C1       2.87132        5.41957        9.36076          1              C   0.000
C2       3.84584        4.37283        9.08765          1              C   0.000
C3       3.33422        6.81184        9.20526          1              C   0.000
C4       4.72292        7.10360        9.22933          1              C   0.000
C5       5.26232        4.66101        9.02498          1              C   0.000
C6       5.73570        6.02157        9.35381          1              C   0.000
H1       2.76584        6.44022        5.64195          1              H   0.000
H2       1.18132        4.11948        5.70710          1              H   0.000
H3       0.01782        1.55538        5.29543          1              H   0.000
H4       5.50723        1.61839        5.22974          1              H   0.000
H5      -2.56993        6.36011        5.68550          1              H   0.000
H6       0.83366        3.42938       10.39825          1              H   0.000
H7       4.11355        4.50141       18.02518          1              H   0.000
H8       0.46217        3.38269       17.01333          1              H   0.000
H9      -0.24720        3.39168       14.85987          1              H   0.000
H10      4.09969        6.53107       18.62901          1              H   0.000
H11      3.09794        7.83838       18.72588          1              H   0.000
H12      2.44078        5.22658       15.81790          1              H   0.000
H13     -1.30484        7.52251       10.67605          1              H   0.000
H14     -2.44099        8.42436       11.28106          1              H   0.000
H15      1.37287        3.22698       14.99718          1              H   0.000
H16      0.32707        4.60568       18.01338          1              H   0.000
H17      4.83944        5.42099       16.86617          1              H   0.000
H18      1.49426        6.13945       16.75671          1              H   0.000
H19      2.13978        7.32334       14.98757          1              H   0.000
H20      5.91964        4.87157       14.98377          1              H   0.000
H21      5.00032        6.09598       14.61698          1              H   0.000
H22      3.62845        8.74853       11.50024          1              H   0.000
H23      8.78933        0.72862       11.23467          1              H   0.000
H24      6.47368        3.16591       13.56189          1              H   0.000
H25      7.61727        3.53659       14.58649          1              H   0.000
H26      8.18023        1.65165       16.83714          1              H   0.000
H27      8.72974        1.73352       18.32438          1              H   0.000
H28     -1.86730        5.01053       14.08763          1              H   0.000
H29     -1.79468        3.64586       13.22147          1              H   0.000
H30      2.49957        8.88348       14.72063          1              H   0.000
H31      0.09864        6.48469       18.93334          1              H   0.000
H32     -0.77361        6.50367       17.57696          1              H   0.000
H33     -0.61644        7.42424       20.66858          1              H   0.000
H34      0.74740        6.70918       21.05428          1              H   0.000
H35      3.27339        6.93836       22.25597          1              H   0.000
H36      9.69495        0.51825       15.46030          1              H   0.000
H37      8.77319        1.45070       14.56971          1              H   0.000
H38     -3.18083        7.96699       17.29722          1              H   0.000
H39      5.06351        7.71460       12.95063          1              H   0.000
H40      3.45329        7.63422       13.31764          1              H   0.000
H41      4.93501        4.27747       21.84647          1              H   0.000
H42      6.24222        5.17735       21.65131          1              H   0.000
H43      5.14668        8.22139       19.52708          1              H   0.000
H44     -4.62349        9.42291       16.30668          1              H   0.000
H45      0.51396        1.21490       15.44072          1              H   0.000
H46      0.61127        3.10712       22.10833          1              H   0.000
H47      1.57047        1.80748       22.28741          1              H   0.000
H48     -0.77065        4.84182       21.18435          1              H   0.000
H49     -1.64541        3.49710       21.38683          1              H   0.000
H50      5.59171        2.07680       15.29642          1              H   0.000
H51      4.80226        0.76393       14.89534          1              H   0.000
H52      7.59435        1.86814       21.41199          1              H   0.000
H53      7.03829        3.31381       21.87706          1              H   0.000
H54      2.55164        3.54494       21.77509          1              H   0.000
H55      2.89236        5.03537       21.28890          1              H   0.000
H56     -4.19272        9.37470       21.19719          1              H   0.000
H57      5.34731        3.79543       11.93192          1              H   0.000
H58      5.64294        2.32103       11.50091          1              H   0.000
H59      6.91070        7.03063       20.31057          1              H   0.000
H60      7.37078        5.60244       19.80311          1              H   0.000
H61      3.03728        4.65889       11.80599          1              H   0.000
H62      3.99042        5.73872       12.46565          1              H   0.000
H63      3.15963        7.06531       20.66298          1              H   0.000
H64     -1.56984        7.38036       14.21289          1              H   0.000
H65     -3.11160        7.14523       13.96581          1              H   0.000
H66      1.91907        8.89641       21.55778          1              H   0.000
H67      7.52275        3.61442       18.11014          1              H   0.000
H68      3.58931        2.88356       15.08541          1              H   0.000
H69      3.33068        3.98272       13.96312          1              H   0.000
H70      6.35491        4.71999       18.10123          1              H   0.000
H71     -0.39902        0.83992       19.42396          1              H   0.000
H72     -0.36305        2.38347       18.99062          1              H   0.000
H73      4.92915        1.31216        9.67352          1              H   0.000
H74      4.61555        0.25809       10.80538          1              H   0.000
H75      0.51183        8.44817       14.01420          1              H   0.000
H76     -0.66478        8.66444       12.96498          1              H   0.000
H77      4.27125        0.00841       19.69148          1              H   0.000
H78     -0.28072        9.48067       20.93771          1              H   0.000
H79      2.16425        3.45409       18.44636          1              H   0.000
H80      3.16393        3.61199       19.70269          1              H   0.000
H81      1.00005        8.36725       18.07828          1              H   0.000
H82      4.41235        1.07513       17.24728          1              H   0.000
H83      3.62944        1.82604       18.39559          1              H   0.000
H84      0.16162        2.20297        9.68096          1              H   0.000
H85      0.31757        5.44408        9.52845          1              H   0.000
H86     -2.85377        5.72644       17.38830          1              H   0.000
H87      1.32267        1.38704       11.35570          1              H   0.000
H88     -2.41254        6.48270       16.01407          1              H   0.000
H89      2.86471        1.12386       11.34595          1              H   0.000
H90     -1.40042        2.80451       11.21140          1              H   0.000
H91      1.61725        9.41469       20.13298          1              H   0.000
H92      8.00531        2.98155       11.49845          1              H   0.000
H93     -4.08062        9.02596       12.78809          1              H   0.000
H94     -4.67264        8.86272       14.23632          1              H   0.000
H95     -4.50707        8.77863       18.86508          1              H   0.000
H96     -2.84702        9.49157       17.68050          1              H   0.000
H97      2.81656        0.02627       21.54387          1              H   0.000
H98      7.31506        0.27133       18.06825          1              H   0.000
H99      3.54907        3.35873        9.36662          1              H   0.000
H100     5.93719        3.85710        9.33531          1              H   0.000
H101     2.64405        7.60987        9.49549          1              H   0.000
H102     5.03052        8.10558        9.53657          1              H   0.000
H103    -2.32781        6.07742        9.39627          1              H   0.000
O1       8.26637        1.55037        8.03791          1              O   0.000
O2       5.52379        1.49479        8.03252          1              O   0.000
O3       2.81063        1.62244        8.03091          1              O   0.000
O4       0.01389        1.67657        8.09316          1              O   0.000
O5      -4.05690        8.59558        8.02548          1              O   0.000
O6      -0.60024        5.19210        9.12019          1              O   0.000
O7      -1.40047        6.43529        9.23515          1              O   0.000
O8       4.76114        5.25376       17.84673          1              O   0.000
O9       0.55461        3.64118       17.97309          1              O   0.000
O10      2.19942        6.14905       16.06036          1              O   0.000
O11      3.79086        7.30485       19.20578          1              O   0.000
O12     -1.47437        8.25931       11.30873          1              O   0.000
O13      0.48527        2.91542       15.34147          1              O   0.000
O14      2.14364        8.05643       14.28147          1              O   0.000
O15      5.57726        5.74512       15.31826          1              O   0.000
O16      6.64912        3.31059       14.53601          1              O   0.000
O17      7.88320        1.83619       17.76131          1              O   0.000
O18     -1.71045        4.02351       14.14211          1              O   0.000
O19      3.35333        9.38192       10.79837          1              O   0.000
O20      0.16993        6.44823       17.92582          1              O   0.000
O21     -0.10823        6.56728       20.59003          1              O   0.000
O22      2.62976        6.94733       21.52494          1              O   0.000
O23      8.73551        0.78767       15.28393          1              O   0.000
O24     -3.60983        8.86327       17.46153          1              O   0.000
O25     -4.43261        8.33308       13.40724          1              O   0.000
O26      4.17251        7.32540       12.67856          1              O   0.000
O27      5.83801        4.45847       22.21266          1              O   0.000
O28      0.32573        0.23404       15.52702          1              O   0.000
O29      1.47513        2.78634       22.49842          1              O   0.000
O30     -0.71695        3.87625       21.36304          1              O   0.000
O31      4.76349        1.56109       15.48618          1              O   0.000
O32      7.84655        2.80881       21.56049          1              O   0.000
O33      3.23299        4.11448       21.22198          1              O   0.000
O34      6.08954        3.14044       11.86453          1              O   0.000
O35      7.25524        6.16155       20.60922          1              O   0.000
O36      3.83600        4.73621       12.36312          1              O   0.000
O37     -2.28713        6.68853       14.28535          1              O   0.000
O38      7.34089        4.58573       18.21834          1              O   0.000
O39      3.00032        3.64998       14.83553          1              O   0.000
O40      7.01064        0.12855       21.09449          1              O   0.000
O41     10.04599        1.62598       19.20462          1              O   0.000
O42      4.66507        1.23759       10.62593          1              O   0.000
O43     -0.45604        8.71513       13.92569          1              O   0.000
O44     -1.15322        9.14409       20.59802          1              O   0.000
O45      3.12554        3.34841       18.71599          1              O   0.000
O46      1.73947        8.87943       18.47067          1              O   0.000
O47      3.94077        0.90589       18.10254          1              O   0.000
O48      0.29060        2.62794       10.57612          1              O   0.000
O49     -2.35675        6.52515       17.00810          1              O   0.000
O50      2.01883        0.77307       11.70687          1              O   0.000
O51      8.85925        2.63296       11.84425          1              O   0.000
O52     -5.03810        8.76638       19.71771          1              O   0.000
O53      1.90820        0.20307       21.89633          1              O   0.000
O54      1.76966        5.14782        9.98275          1              O   0.000
O55      6.89740        6.24222        9.76977          1              O   0.000
Pd1      5.50230        9.53026       30.00000          1              Pd  0.000
Pd2      5.48523        9.49984        6.93640          1              Pd  0.000
Pd3      1.41656        0.77629        4.52824          1              Pd  0.000
Pd4     -0.00006        1.58841        2.24610          1              Pd  0.000
Pd5     -2.75115        9.53026       30.00000          1              Pd  0.000
Pd6     -2.62672        9.46027        6.93288          1              Pd  0.000
Pd7      4.10246        0.77541        4.51190          1              Pd  0.000
Pd8      2.75109        1.58841        2.24610          1              Pd  0.000
Pd9     -0.00000        9.53026       30.00000          1              Pd  0.000
Pd10     0.06290        9.42678        6.82995          1              Pd  0.000
Pd11     6.91830        0.79447        4.50513          1              Pd  0.000
Pd12     5.50224        1.58841        2.24610          1              Pd  0.000
Pd13     2.75115        9.53026       30.00000          1              Pd  0.000
Pd14     2.74798        9.48901        6.83291          1              Pd  0.000
Pd15     9.62208        0.79229        4.54193          1              Pd  0.000
Pd16     8.25339        1.58841        2.24610          1              Pd  0.000
Pd17     9.62902        2.38257       30.00000          1              Pd  0.000
Pd18    -1.38723        2.52389        6.93960          1              Pd  0.000
Pd19    -0.00594        3.19835        4.55087          1              Pd  0.000
Pd20    -1.37563        3.97097        2.24610          1              Pd  0.000
Pd21     1.37557        2.38257       30.00000          1              Pd  0.000
Pd22     1.41989        2.50961        6.91428          1              Pd  0.000
Pd23     2.77721        3.19221        4.55859          1              Pd  0.000
Pd24     1.37552        3.97097        2.24610          1              Pd  0.000
Pd25     4.12672        2.38257       30.00000          1              Pd  0.000
Pd26     4.16619        2.42242        6.79974          1              Pd  0.000
Pd27     5.51435        3.23491        4.54559          1              Pd  0.000
Pd28     4.12667        3.97097        2.24610          1              Pd  0.000
Pd29     6.87787        2.38257       30.00000          1              Pd  0.000
Pd30     6.91020        2.49753        6.93205          1              Pd  0.000
Pd31     8.25607        3.16707        4.52632          1              Pd  0.000
Pd32     6.87782        3.97097        2.24610          1              Pd  0.000
Pd33     8.25345        4.76513       30.00000          1              Pd  0.000
Pd34    -2.75967        4.79678        6.73082          1              Pd  0.000
Pd35    -1.34468        5.56146        4.46178          1              Pd  0.000
Pd36    -2.75121        6.35354        2.24610          1              Pd  0.000
Pd37    -0.00000        4.76513       30.00000          1              Pd  0.000
Pd38     0.01027        4.83745        6.89692          1              Pd  0.000
Pd39     1.39779        5.57373        4.53938          1              Pd  0.000
Pd40    -0.00006        6.35354        2.24610          1              Pd  0.000
Pd41     2.75115        4.76513       30.00000          1              Pd  0.000
Pd42     2.84506        4.80288        7.09666          1              Pd  0.000
Pd43     4.13410        5.59193        4.58071          1              Pd  0.000
Pd44     2.75109        6.35354        2.24610          1              Pd  0.000
Pd45     5.50230        4.76513       30.00000          1              Pd  0.000
Pd46     5.53290        4.80452        6.90103          1              Pd  0.000
Pd47     6.84737        5.58952        4.50026          1              Pd  0.000
Pd48     5.50224        6.35354        2.24610          1              Pd  0.000
Pd49     6.87787        7.14770       30.00000          1              Pd  0.000
Pd50     6.88296        7.11331        6.70971          1              Pd  0.000
Pd51    -2.73262        7.97315        4.48454          1              Pd  0.000
Pd52    -4.12678        8.73611        2.24610          1              Pd  0.000
Pd53    -1.37558        7.14770       30.00000          1              Pd  0.000
Pd54    -1.32186        7.14327        6.80351          1              Pd  0.000
Pd55     0.02507        7.95894        4.53088          1              Pd  0.000
Pd56    -1.37563        8.73611        2.24610          1              Pd  0.000
Pd57     1.37557        7.14770       30.00000          1              Pd  0.000
Pd58     1.40205        7.14286        6.83841          1              Pd  0.000
Pd59     2.77894        7.97923        4.56556          1              Pd  0.000
Pd60     1.37552        8.73611        2.24610          1              Pd  0.000
Pd61     4.12672        7.14770       30.00000          1              Pd  0.000
Pd62     4.15041        7.18413        7.09810          1              Pd  0.000
Pd63     5.48143        7.97417        4.52655          1              Pd  0.000
Pd64     4.12667        8.73611        2.24610          1              Pd  0.000
end
end

!DATE Mon Jan 01 12:00:00 2000
PBC   11.00460  11.00460  30.00000  90.00000  90.00000 120.00001 (P1)
C1       2.86396        5.42230        9.36392          1              C   0.000
C2       3.83541        4.37340        9.08512          1              C   0.000
C3       3.33049        6.81371        9.20760          1              C   0.000
C4       4.72002        7.10149        9.23125          1              C   0.000
C5       5.25321        4.65789        9.02383          1              C   0.000
C6       5.72940        6.01663        9.35468          1              C   0.000
H1       2.76543        6.43886        5.64289          1              H   0.000
H2       1.16532        4.12949        5.71418          1              H   0.000
H3       0.01805        1.55492        5.29622          1              H   0.000
H4       5.50726        1.61771        5.22965          1              H   0.000
H5      -2.56960        6.35880        5.68555          1              H   0.000
H6       0.84154        3.43417       10.39703          1              H   0.000
H7       4.11332        4.50130       18.02570          1              H   0.000
H8       0.46210        3.38227       17.01396          1              H   0.000
H9      -0.24764        3.39038       14.86079          1              H   0.000
H10      4.09950        6.53082       18.62924          1              H   0.000
H11      3.09781        7.83826       18.72567          1              H   0.000
H12      2.44070        5.22633       15.81820          1              H   0.000
H13     -1.31317        7.52750       10.67926          1              H   0.000
H14     -2.43591        8.44427       11.28775          1              H   0.000
H15      1.37254        3.22647       14.99741          1              H   0.000
H16      0.32692        4.60548       18.01375          1              H   0.000
H17      4.83889        5.42126       16.86682          1              H   0.000
H18      1.49457        6.13908       16.75752          1              H   0.000
H19      2.14048        7.32341       14.98951          1              H   0.000
H20      5.91838        4.87258       14.98439          1              H   0.000
H21      4.99800        6.09637       14.61797          1              H   0.000
H22      3.62816        8.75061       11.50147          1              H   0.000
H23      8.79174        0.73112       11.23371          1              H   0.000
H24      6.47338        3.16813       13.56210          1              H   0.000
H25      7.61612        3.53612       14.58815          1              H   0.000
H26      8.18025        1.65184       16.83654          1              H   0.000
H27      8.72948        1.73328       18.32388          1              H   0.000
H28     -1.86752        5.00870       14.08927          1              H   0.000
H29     -1.79385        3.64512       13.22187          1              H   0.000
H30      2.49974        8.88374       14.72193          1              H   0.000
H31      0.09879        6.48457       18.93348          1              H   0.000
H32     -0.77368        6.50335       17.57726          1              H   0.000
H33     -0.61647        7.42414       20.66858          1              H   0.000
H34      0.74740        6.70918       21.05436          1              H   0.000
H35      3.27313        6.93878       22.25596          1              H   0.000
H36      9.69580        0.51799       15.46101          1              H   0.000
H37      8.77539        1.45098       14.56966          1              H   0.000
H38     -3.18042        7.96623       17.29846          1              H   0.000
H39      5.06226        7.71474       12.95186          1              H   0.000
H40      3.45201        7.63473       13.31892          1              H   0.000
H41      4.93466        4.27719       21.84637          1              H   0.000
H42      6.24237        5.17731       21.65115          1              H   0.000
H43      5.14621        8.22113       19.52744          1              H   0.000
H44     -4.62276        9.42186       16.30807          1              H   0.000
H45      0.51456        1.21410       15.44233          1              H   0.000
H46      0.61141        3.10714       22.10807          1              H   0.000
H47      1.57054        1.80734       22.28762          1              H   0.000
H48     -0.77053        4.84183       21.18408          1              H   0.000
H49     -1.64534        3.49704       21.38760          1              H   0.000
H50      5.59054        2.07688       15.29527          1              H   0.000
H51      4.80157        0.76313       14.89540          1              H   0.000
H52      7.59436        1.86742       21.41282          1              H   0.000
H53      7.03809        3.31365       21.87883          1              H   0.000
H54      2.55167        3.54488       21.77534          1              H   0.000
H55      2.89245        5.03530       21.28908          1              H   0.000
H56     -4.19277        9.37461       21.19773          1              H   0.000
H57      5.35012        3.79956       11.93170          1              H   0.000
H58      5.64671        2.32563       11.50034          1              H   0.000
H59      6.91041        7.03039       20.31078          1              H   0.000
H60      7.37059        5.60223       19.80323          1              H   0.000
H61      3.03722        4.65950       11.80659          1              H   0.000
H62      3.98963        5.73991       12.46640          1              H   0.000
H63      3.15929        7.06537       20.66295          1              H   0.000
H64     -1.57045        7.37870       14.21464          1              H   0.000
H65     -3.11217        7.14325       13.96713          1              H   0.000
H66      1.91894        8.89655       21.55719          1              H   0.000
H67      7.52241        3.61405       18.10997          1              H   0.000
H68      3.58858        2.88340       15.08435          1              H   0.000
H69      3.33013        3.98310       13.96250          1              H   0.000
H70      6.35455        4.71967       18.10149          1              H   0.000
H71     -0.39960        0.83943       19.42408          1              H   0.000
H72     -0.36368        2.38311       18.99127          1              H   0.000
H73      4.93207        1.31547        9.67359          1              H   0.000
H74      4.62445        0.26224       10.80781          1              H   0.000
H75      0.51149        8.44655       14.01767          1              H   0.000
H76     -0.66453        8.66126       12.96761          1              H   0.000
H77      4.27118        0.00829       19.69145          1              H   0.000
H78     -0.28068        9.48063       20.93759          1              H   0.000
H79      2.16403        3.45388       18.44676          1              H   0.000
H80      3.16388        3.61179       19.70294          1              H   0.000
H81      0.99991        8.36711       18.07792          1              H   0.000
H82      4.41190        1.07527       17.24687          1              H   0.000
H83      3.62937        1.82602       18.39557          1              H   0.000
H84      0.16801        2.20739        9.68092          1              H   0.000
H85      0.28542        5.44892        9.53944          1              H   0.000
H86     -2.85397        5.72590       17.38936          1              H   0.000
H87      1.32736        1.38297       11.35132          1              H   0.000
H88     -2.41284        6.48201       16.01501          1              H   0.000
H89      2.86979        1.12469       11.34423          1              H   0.000
H90     -1.39674        2.80959       11.20965          1              H   0.000
H91      1.61718        9.41489       20.13242          1              H   0.000
H92      8.00923        2.98585       11.49596          1              H   0.000
H93     -4.08034        9.02409       12.78915          1              H   0.000
H94     -4.67287        8.86268       14.23759          1              H   0.000
H95     -4.50719        8.77826       18.86594          1              H   0.000
H96     -2.84667        9.49108       17.68137          1              H   0.000
H97      2.81649        0.02618       21.54398          1              H   0.000
H98      7.31483        0.27122       18.06757          1              H   0.000
H99      3.53700        3.35959        9.36359          1              H   0.000
H100     5.92580        3.85206        9.33416          1              H   0.000
H101     2.64307        7.61400        9.49818          1              H   0.000
H102     5.03141        8.10240        9.53832          1              H   0.000
H103    -2.35400        6.08848        9.40376          1              H   0.000
O1       8.26606        1.54890        8.03850          1              O   0.000
O2       5.52331        1.49350        8.03221          1              O   0.000
O3       2.81038        1.62166        8.03045          1              O   0.000
O4       0.01416        1.67542        8.09353          1              O   0.000
O5      -4.05680        8.59337        8.02596          1              O   0.000
O6      -0.62901        5.19325        9.13602          1              O   0.000
O7      -1.42392        6.44051        9.23968          1              O   0.000
O8       4.76098        5.25361       17.84738          1              O   0.000
O9       0.55446        3.64097       17.97366          1              O   0.000
O10      2.20032        6.14878       16.06177          1              O   0.000
O11      3.79059        7.30475       19.20582          1              O   0.000
O12     -1.47139        8.26522       11.31403          1              O   0.000
O13      0.48527        2.91454       15.34222          1              O   0.000
O14      2.14369        8.05650       14.28333          1              O   0.000
O15      5.57565        5.74600       15.31891          1              O   0.000
O16      6.64776        3.31156       14.53671          1              O   0.000
O17      7.88303        1.83619       17.76072          1              O   0.000
O18     -1.71057        4.02166       14.14306          1              O   0.000
O19      3.35407        9.38355       10.79887          1              O   0.000
O20      0.16995        6.44792       17.92596          1              O   0.000
O21     -0.10820        6.56724       20.59005          1              O   0.000
O22      2.62943        6.94748       21.52497          1              O   0.000
O23      8.73673        0.78806       15.28391          1              O   0.000
O24     -3.60941        8.86251       17.46295          1              O   0.000
O25     -4.43339        8.33251       13.40856          1              O   0.000
O26      4.17119        7.32608       12.67962          1              O   0.000
O27      5.83822        4.45805       22.21295          1              O   0.000
O28      0.32649        0.23318       15.52840          1              O   0.000
O29      1.47514        2.78630       22.49834          1              O   0.000
O30     -0.71676        3.87591       21.36256          1              O   0.000
O31      4.76231        1.56113       15.48515          1              O   0.000
O32      7.84755        2.80879       21.56343          1              O   0.000
O33      3.23309        4.11451       21.22219          1              O   0.000
O34      6.09275        3.14512       11.86475          1              O   0.000
O35      7.25522        6.16140       20.60936          1              O   0.000
O36      3.83603        4.73724       12.36343          1              O   0.000
O37     -2.28776        6.68669       14.28677          1              O   0.000
O38      7.34053        4.58532       18.21866          1              O   0.000
O39      2.99955        3.64989       14.83467          1              O   0.000
O40      7.01051        0.12868       21.09392          1              O   0.000
O41     10.04539        1.62542       19.20455          1              O   0.000
O42      4.67023        1.24159       10.62677          1              O   0.000
O43     -0.45656        8.71246       13.92868          1              O   0.000
O44     -1.15330        9.14404       20.59802          1              O   0.000
O45      3.12538        3.34820       18.71624          1              O   0.000
O46      1.73940        8.87937       18.47011          1              O   0.000
O47      3.94079        0.90593       18.10238          1              O   0.000
O48      0.29831        2.63249       10.57558          1              O   0.000
O49     -2.35693        6.52461       17.00907          1              O   0.000
O50      2.02394        0.76761       11.69938          1              O   0.000
O51      8.86259        2.63537       11.84125          1              O   0.000
O52     -5.03862        8.76619       19.71838          1              O   0.000
O53      1.90834        0.20282       21.89643          1              O   0.000
O54      1.76188        5.15251        9.98336          1              O   0.000
O55      6.89128        6.23455        9.77236          1              O   0.000
Pd1      5.50230        9.53026       30.00000          1              Pd  0.000
Pd2      5.48517        9.49838        6.93722          1              Pd  0.000
Pd3      1.41645        0.77548        4.52822          1              Pd  0.000
Pd4     -0.00006        1.58841        2.24610          1              Pd  0.000
Pd5     -2.75115        9.53026       30.00000          1              Pd  0.000
Pd6     -2.62688        9.45892        6.93313          1              Pd  0.000
Pd7      4.10256        0.77447        4.51184          1              Pd  0.000
Pd8      2.75109        1.58841        2.24610          1              Pd  0.000
Pd9     -0.00000        9.53026       30.00000          1              Pd  0.000
Pd10     0.06283        9.42520        6.83026          1              Pd  0.000
Pd11     6.91836        0.79372        4.50534          1              Pd  0.000
Pd12     5.50224        1.58841        2.24610          1              Pd  0.000
Pd13     2.75115        9.53026       30.00000          1              Pd  0.000
Pd14     2.74787        9.48786        6.83304          1              Pd  0.000
Pd15     9.62220        0.79160        4.54223          1              Pd  0.000
Pd16     8.25339        1.58841        2.24610          1              Pd  0.000
Pd17     9.62902        2.38257       30.00000          1              Pd  0.000
Pd18    -1.38748        2.52250        6.94042          1              Pd  0.000
Pd19    -0.00569        3.19756        4.55126          1              Pd  0.000
Pd20    -1.37563        3.97097        2.24610          1              Pd  0.000
Pd21     1.37557        2.38257       30.00000          1              Pd  0.000
Pd22     1.41948        2.50755        6.91304          1              Pd  0.000
Pd23     2.77702        3.19120        4.55775          1              Pd  0.000
Pd24     1.37552        3.97097        2.24610          1              Pd  0.000
Pd25     4.12672        2.38257       30.00000          1              Pd  0.000
Pd26     4.16601        2.42110        6.79877          1              Pd  0.000
Pd27     5.51442        3.23428        4.54559          1              Pd  0.000
Pd28     4.12667        3.97097        2.24610          1              Pd  0.000
Pd29     6.87787        2.38257       30.00000          1              Pd  0.000
Pd30     6.91008        2.49660        6.93266          1              Pd  0.000
Pd31     8.25616        3.16642        4.52636          1              Pd  0.000
Pd32     6.87782        3.97097        2.24610          1              Pd  0.000
Pd33     8.25345        4.76513       30.00000          1              Pd  0.000
Pd34    -2.76042        4.79554        6.73080          1              Pd  0.000
Pd35    -1.34430        5.56064        4.46272          1              Pd  0.000
Pd36    -2.75121        6.35354        2.24610          1              Pd  0.000
Pd37    -0.00000        4.76513       30.00000          1              Pd  0.000
Pd38     0.00808        4.83559        6.90478          1              Pd  0.000
Pd39     1.39777        5.57298        4.54005          1              Pd  0.000
Pd40    -0.00006        6.35354        2.24610          1              Pd  0.000
Pd41     2.75115        4.76513       30.00000          1              Pd  0.000
Pd42     2.84424        4.80071        7.09338          1              Pd  0.000
Pd43     4.13399        5.59134        4.58044          1              Pd  0.000
Pd44     2.75109        6.35354        2.24610          1              Pd  0.000
Pd45     5.50230        4.76513       30.00000          1              Pd  0.000
Pd46     5.53178        4.80351        6.90122          1              Pd  0.000
Pd47     6.84730        5.58887        4.50021          1              Pd  0.000
Pd48     5.50224        6.35354        2.24610          1              Pd  0.000
Pd49     6.87787        7.14770       30.00000          1              Pd  0.000
Pd50     6.88199        7.11197        6.70934          1              Pd  0.000
Pd51    -2.73267        7.97238        4.48450          1              Pd  0.000
Pd52    -4.12678        8.73611        2.24610          1              Pd  0.000
Pd53    -1.37558        7.14770       30.00000          1              Pd  0.000
Pd54    -1.32263        7.14202        6.80430          1              Pd  0.000
Pd55     0.02507        7.95802        4.53144          1              Pd  0.000
Pd56    -1.37563        8.73611        2.24610          1              Pd  0.000
Pd57     1.37557        7.14770       30.00000          1              Pd  0.000
Pd58     1.40094        7.14093        6.83966          1              Pd  0.000
Pd59     2.77885        7.97832        4.56636          1              Pd  0.000
Pd60     1.37552        8.73611        2.24610          1              Pd  0.000
Pd61     4.12672        7.14770       30.00000          1              Pd  0.000
Pd62     4.14911        7.18289        7.10010          1              Pd  0.000
Pd63     5.48122        7.97358        4.52653          1              Pd  0.000
Pd64     4.12667        8.73611        2.24610          1              Pd  0.000
end
end

!DATE Mon Jan 01 12:00:00 2000
PBC   11.00460  11.00460  30.00000  90.00000  90.00000 120.00001 (P1)
C1       2.85626        5.42545        9.36667          1              C   0.000
C2       3.82450        4.37422        9.08270          1              C   0.000
C3       3.32647        6.81592        9.20982          1              C   0.000
C4       4.71686        7.09946        9.23308          1              C   0.000
C5       5.24365        4.65488        9.02280          1              C   0.000
C6       5.72288        6.01179        9.35583          1              C   0.000
H1       2.76501        6.43755        5.64379          1              H   0.000
H2       1.14965        4.13938        5.72071          1              H   0.000
H3       0.01832        1.55444        5.29702          1              H   0.000
H4       5.50732        1.61704        5.22959          1              H   0.000
H5      -2.56919        6.35744        5.68557          1              H   0.000
H6       0.84875        3.43882       10.39567          1              H   0.000
H7       4.11304        4.50118       18.02621          1              H   0.000
H8       0.46199        3.38185       17.01470          1              H   0.000
H9      -0.24808        3.38902       14.86174          1              H   0.000
H10      4.09931        6.53059       18.62948          1              H   0.000
H11      3.09770        7.83815       18.72548          1              H   0.000
H12      2.44053        5.22606       15.81838          1              H   0.000
H13     -1.32201        7.53258       10.68219          1              H   0.000
H14     -2.43064        8.46413       11.29497          1              H   0.000
H15      1.37219        3.22589       14.99772          1              H   0.000
H16      0.32674        4.60533       18.01412          1              H   0.000
H17      4.83831        5.42146       16.86744          1              H   0.000
H18      1.49476        6.13869       16.75823          1              H   0.000
H19      2.14117        7.32349       14.99140          1              H   0.000
H20      5.91710        4.87353       14.98492          1              H   0.000
H21      4.99565        6.09672       14.61899          1              H   0.000
H22      3.62783        8.75284       11.50280          1              H   0.000
H23      8.79423        0.73380       11.23280          1              H   0.000
H24      6.47315        3.17025       13.56224          1              H   0.000
H25      7.61508        3.53561       14.58973          1              H   0.000
H26      8.18026        1.65203       16.83593          1              H   0.000
H27      8.72922        1.73309       18.32336          1              H   0.000
H28     -1.86770        5.00673       14.09099          1              H   0.000
H29     -1.79296        3.64434       13.22236          1              H   0.000
H30      2.49987        8.88401       14.72312          1              H   0.000
H31      0.09895        6.48449       18.93359          1              H   0.000
H32     -0.77378        6.50305       17.57758          1              H   0.000
H33     -0.61653        7.42406       20.66856          1              H   0.000
H34      0.74736        6.70919       21.05444          1              H   0.000
H35      3.27281        6.93924       22.25595          1              H   0.000
H36      9.69645        0.51768       15.46174          1              H   0.000
H37      8.77751        1.45127       14.56964          1              H   0.000
H38     -3.18005        7.96549       17.29965          1              H   0.000
H39      5.06088        7.71477       12.95315          1              H   0.000
H40      3.45052        7.63519       13.32033          1              H   0.000
H41      4.93461        4.27695       21.84649          1              H   0.000
H42      6.24249        5.17713       21.65120          1              H   0.000
H43      5.14586        8.22094       19.52776          1              H   0.000
H44     -4.62217        9.42080       16.30938          1              H   0.000
H45      0.51505        1.21333       15.44395          1              H   0.000
H46      0.61154        3.10711       22.10781          1              H   0.000
H47      1.57067        1.80731       22.28757          1              H   0.000
H48     -0.77044        4.84187       21.18386          1              H   0.000
H49     -1.64543        3.49688       21.38814          1              H   0.000
H50      5.58935        2.07699       15.29408          1              H   0.000
H51      4.80084        0.76236       14.89550          1              H   0.000
H52      7.59468        1.86727       21.41354          1              H   0.000
H53      7.03810        3.31357       21.88058          1              H   0.000
H54      2.55158        3.54482       21.77552          1              H   0.000
H55      2.89251        5.03530       21.28927          1              H   0.000
H56     -4.19291        9.37443       21.19804          1              H   0.000
H57      5.35301        3.80356       11.93142          1              H   0.000
H58      5.65042        2.33002       11.49973          1              H   0.000
H59      6.91013        7.03014       20.31100          1              H   0.000
H60      7.37039        5.60199       19.80341          1              H   0.000
H61      3.03710        4.65999       11.80732          1              H   0.000
H62      3.98879        5.74105       12.46715          1              H   0.000
H63      3.15891        7.06547       20.66293          1              H   0.000
H64     -1.57127        7.37684       14.21648          1              H   0.000
H65     -3.11294        7.14112       13.96861          1              H   0.000
H66      1.91882        8.89667       21.55659          1              H   0.000
H67      7.52204        3.61365       18.10981          1              H   0.000
H68      3.58786        2.88330       15.08342          1              H   0.000
H69      3.32958        3.98347       13.96196          1              H   0.000
H70      6.35414        4.71932       18.10175          1              H   0.000
H71     -0.40009        0.83900       19.42415          1              H   0.000
H72     -0.36427        2.38286       18.99189          1              H   0.000
H73      4.93482        1.31877        9.67354          1              H   0.000
H74      4.63340        0.26630       10.81004          1              H   0.000
H75      0.51116        8.44486       14.02134          1              H   0.000
H76     -0.66417        8.65789       12.97040          1              H   0.000
H77      4.27109        0.00817       19.69146          1              H   0.000
H78     -0.28068        9.48055       20.93747          1              H   0.000
H79      2.16375        3.45366       18.44719          1              H   0.000
H80      3.16380        3.61160       19.70318          1              H   0.000
H81      0.99978        8.36696       18.07754          1              H   0.000
H82      4.41147        1.07544       17.24659          1              H   0.000
H83      3.62924        1.82600       18.39564          1              H   0.000
H84      0.17431        2.21151        9.68060          1              H   0.000
H85      0.25397        5.45412        9.55116          1              H   0.000
H86     -2.85423        5.72521       17.39055          1              H   0.000
H87      1.33189        1.37899       11.34722          1              H   0.000
H88     -2.41318        6.48120       16.01610          1              H   0.000
H89      2.87467        1.12548       11.34294          1              H   0.000
H90     -1.39327        2.81454       11.20801          1              H   0.000
H91      1.61710        9.41510       20.13183          1              H   0.000
H92      8.01302        2.99011       11.49359          1              H   0.000
H93     -4.08013        9.02213       12.79035          1              H   0.000
H94     -4.67327        8.86257       14.23893          1              H   0.000
H95     -4.50727        8.77791       18.86666          1              H   0.000
H96     -2.84636        9.49058       17.68215          1              H   0.000
H97      2.81654        0.02603       21.54399          1              H   0.000
H98      7.31460        0.27111       18.06687          1              H   0.000
H99      3.52418        3.36077        9.36074          1              H   0.000
H100     5.91372        3.84690        9.33311          1              H   0.000
H101     2.64188        7.61840        9.50095          1              H   0.000
H102     5.03209        8.09917        9.54017          1              H   0.000
H103    -2.37988        6.10015        9.41068          1              H   0.000
O1       8.26573        1.54754        8.03902          1              O   0.000
O2       5.52296        1.49227        8.03199          1              O   0.000
O3       2.81018        1.62101        8.02998          1              O   0.000
O4       0.01457        1.67414        8.09388          1              O   0.000
O5      -4.05661        8.59108        8.02648          1              O   0.000
O6      -0.65785        5.19471        9.15312          1              O   0.000
O7      -1.44687        6.44607        9.24361          1              O   0.000
O8       4.76077        5.25346       17.84798          1              O   0.000
O9       0.55419        3.64080       17.97437          1              O   0.000
O10      2.20100        6.14846       16.06299          1              O   0.000
O11      3.79034        7.30469       19.20584          1              O   0.000
O12     -1.46843        8.27105       11.31908          1              O   0.000
O13      0.48524        2.91361       15.34303          1              O   0.000
O14      2.14375        8.05651       14.28508          1              O   0.000
O15      5.57393        5.74672       15.31959          1              O   0.000
O16      6.64655        3.31236       14.53729          1              O   0.000
O17      7.88289        1.83636       17.76005          1              O   0.000
O18     -1.71049        4.01966       14.14420          1              O   0.000
O19      3.35496        9.38536       10.79938          1              O   0.000
O20      0.16997        6.44779       17.92603          1              O   0.000
O21     -0.10819        6.56719       20.59006          1              O   0.000
O22      2.62906        6.94781       21.52500          1              O   0.000
O23      8.73770        0.78836       15.28384          1              O   0.000
O24     -3.60906        8.86183       17.46399          1              O   0.000
O25     -4.43432        8.33186       13.40999          1              O   0.000
O26      4.16965        7.32667       12.68083          1              O   0.000
O27      5.83833        4.45763       22.21279          1              O   0.000
O28      0.32704        0.23238       15.52971          1              O   0.000
O29      1.47534        2.78646       22.49845          1              O   0.000
O30     -0.71638        3.87552       21.36185          1              O   0.000
O31      4.76118        1.56120       15.48413          1              O   0.000
O32      7.84816        2.80850       21.56547          1              O   0.000
O33      3.23321        4.11448       21.22245          1              O   0.000
O34      6.09589        3.14953       11.86495          1              O   0.000
O35      7.25514        6.16121       20.60951          1              O   0.000
O36      3.83605        4.73819       12.36375          1              O   0.000
O37     -2.28857        6.68464       14.28823          1              O   0.000
O38      7.34010        4.58486       18.21907          1              O   0.000
O39      2.99876        3.64981       14.83387          1              O   0.000
O40      7.01042        0.12885       21.09332          1              O   0.000
O41     10.04482        1.62494       19.20445          1              O   0.000
O42      4.67551        1.24550       10.62751          1              O   0.000
O43     -0.45703        8.70994       13.93180          1              O   0.000
O44     -1.15334        9.14397       20.59801          1              O   0.000
O45      3.12514        3.34792       18.71649          1              O   0.000
O46      1.73933        8.87932       18.46950          1              O   0.000
O47      3.94079        0.90599       18.10228          1              O   0.000
O48      0.30549        2.63685       10.57479          1              O   0.000
O49     -2.35714        6.52388       17.01019          1              O   0.000
O50      2.02885        0.76271       11.69288          1              O   0.000
O51      8.86576        2.63762       11.83834          1              O   0.000
O52     -5.03903        8.76599       19.71887          1              O   0.000
O53      1.90839        0.20269       21.89678          1              O   0.000
O54      1.75374        5.15767        9.98357          1              O   0.000
O55      6.88440        6.22683        9.77549          1              O   0.000
Pd1      5.50230        9.53026       30.00000          1              Pd  0.000
Pd2      5.48522        9.49684        6.93809          1              Pd  0.000
Pd3      1.41637        0.77469        4.52820          1              Pd  0.000
Pd4     -0.00006        1.58841        2.24610          1              Pd  0.000
Pd5     -2.75115        9.53026       30.00000          1              Pd  0.000
Pd6     -2.62698        9.45762        6.93341          1              Pd  0.000
Pd7      4.10271        0.77354        4.51180          1              Pd  0.000
Pd8      2.75109        1.58841        2.24610          1              Pd  0.000
Pd9     -0.00000        9.53026       30.00000          1              Pd  0.000
Pd10     0.06281        9.42368        6.83059          1              Pd  0.000
Pd11     6.91846        0.79297        4.50555          1              Pd  0.000
Pd12     5.50224        1.58841        2.24610          1              Pd  0.000
Pd13     2.75115        9.53026       30.00000          1              Pd  0.000
Pd14     2.74784        9.48676        6.83318          1              Pd  0.000
Pd15     9.62237        0.79094        4.54251          1              Pd  0.000
Pd16     8.25339        1.58841        2.24610          1              Pd  0.000
Pd17     9.62902        2.38257       30.00000          1              Pd  0.000
Pd18    -1.38767        2.52106        6.94122          1              Pd  0.000
Pd19    -0.00544        3.19689        4.55189          1              Pd  0.000
Pd20    -1.37563        3.97097        2.24610          1              Pd  0.000
Pd21     1.37557        2.38257       30.00000          1              Pd  0.000
Pd22     1.41906        2.50555        6.91170          1              Pd  0.000
Pd23     2.77690        3.19020        4.55693          1              Pd  0.000
Pd24     1.37552        3.97097        2.24610          1              Pd  0.000
Pd25     4.12672        2.38257       30.00000          1              Pd  0.000
Pd26     4.16594        2.41982        6.79785          1              Pd  0.000
Pd27     5.51455        3.23365        4.54563          1              Pd  0.000
Pd28     4.12667        3.97097        2.24610          1              Pd  0.000
Pd29     6.87787        2.38257       30.00000          1              Pd  0.000
Pd30     6.90998        2.49572        6.93328          1              Pd  0.000
Pd31     8.25629        3.16580        4.52644          1              Pd  0.000
Pd32     6.87782        3.97097        2.24610          1              Pd  0.000
Pd33     8.25345        4.76513       30.00000          1              Pd  0.000
Pd34    -2.76112        4.79432        6.73092          1              Pd  0.000
Pd35    -1.34387        5.55984        4.46380          1              Pd  0.000
Pd36    -2.75121        6.35354        2.24610          1              Pd  0.000
Pd37    -0.00000        4.76513       30.00000          1              Pd  0.000
Pd38     0.00576        4.83385        6.91342          1              Pd  0.000
Pd39     1.39771        5.57225        4.54092          1              Pd  0.000
Pd40    -0.00006        6.35354        2.24610          1              Pd  0.000
Pd41     2.75115        4.76513       30.00000          1              Pd  0.000
Pd42     2.84333        4.79857        7.08993          1              Pd  0.000
Pd43     4.13392        5.59077        4.58014          1              Pd  0.000
Pd44     2.75109        6.35354        2.24610          1              Pd  0.000
Pd45     5.50230        4.76513       30.00000          1              Pd  0.000
Pd46     5.53064        4.80253        6.90155          1              Pd  0.000
Pd47     6.84728        5.58821        4.50021          1              Pd  0.000
Pd48     5.50224        6.35354        2.24610          1              Pd  0.000
Pd49     6.87787        7.14770       30.00000          1              Pd  0.000
Pd50     6.88104        7.11063        6.70901          1              Pd  0.000
Pd51    -2.73267        7.97160        4.48453          1              Pd  0.000
Pd52    -4.12678        8.73611        2.24610          1              Pd  0.000
Pd53    -1.37558        7.14770       30.00000          1              Pd  0.000
Pd54    -1.32345        7.14077        6.80537          1              Pd  0.000
Pd55     0.02506        7.95709        4.53214          1              Pd  0.000
Pd56    -1.37563        8.73611        2.24610          1              Pd  0.000
Pd57     1.37557        7.14770       30.00000          1              Pd  0.000
Pd58     1.39984        7.13907        6.84107          1              Pd  0.000
Pd59     2.77876        7.97743        4.56716          1              Pd  0.000
Pd60     1.37552        8.73611        2.24610          1              Pd  0.000
Pd61     4.12672        7.14770       30.00000          1              Pd  0.000
Pd62     4.14782        7.18168        7.10200          1              Pd  0.000
Pd63     5.48105        7.97300        4.52648          1              Pd  0.000
Pd64     4.12667        8.73611        2.24610          1              Pd  0.000
end
end

!DATE Mon Jan 01 12:00:00 2000
PBC   11.00460  11.00460  30.00000  90.00000  90.00000 120.00001 (P1)
C1       2.84809        5.42896        9.36932          1              C   0.000
C2       3.81315        4.37530        9.08059          1              C   0.000
C3       3.32232        6.81833        9.21204          1              C   0.000
C4       4.71360        7.09751        9.23498          1              C   0.000
C5       5.23379        4.65188        9.02183          1              C   0.000
C6       5.71598        6.00692        9.35720          1              C   0.000
H1       2.76462        6.43633        5.64471          1              H   0.000
H2       1.13447        4.14908        5.72659          1              H   0.000
H3       0.01868        1.55396        5.29788          1              H   0.000
H4       5.50745        1.61641        5.22959          1              H   0.000
H5      -2.56861        6.35603        5.68555          1              H   0.000
H6       0.85544        3.44332       10.39434          1              H   0.000
H7       4.11273        4.50105       18.02667          1              H   0.000
H8       0.46189        3.38146       17.01531          1              H   0.000
H9      -0.24842        3.38761       14.86272          1              H   0.000
H10      4.09914        6.53040       18.62968          1              H   0.000
H11      3.09763        7.83808       18.72530          1              H   0.000
H12      2.44026        5.22572       15.81838          1              H   0.000
H13     -1.33126        7.53765       10.68517          1              H   0.000
H14     -2.42541        8.48349       11.30291          1              H   0.000
H15      1.37190        3.22525       14.99809          1              H   0.000
H16      0.32659        4.60523       18.01442          1              H   0.000
H17      4.83770        5.42159       16.86795          1              H   0.000
H18      1.49479        6.13824       16.75882          1              H   0.000
H19      2.14185        7.32355       14.99324          1              H   0.000
H20      5.91586        4.87439       14.98531          1              H   0.000
H21      4.99332        6.09704       14.61998          1              H   0.000
H22      3.62743        8.75520       11.50426          1              H   0.000
H23      8.79681        0.73665       11.23209          1              H   0.000
H24      6.47299        3.17214       13.56229          1              H   0.000
H25      7.61415        3.53509       14.59112          1              H   0.000
H26      8.18031        1.65218       16.83519          1              H   0.000
H27      8.72901        1.73291       18.32276          1              H   0.000
H28     -1.86794        5.00499       14.09264          1              H   0.000
H29     -1.79201        3.64370       13.22271          1              H   0.000
H30      2.49995        8.88428       14.72417          1              H   0.000
H31      0.09913        6.48448       18.93364          1              H   0.000
H32     -0.77388        6.50280       17.57786          1              H   0.000
H33     -0.61660        7.42402       20.66852          1              H   0.000
H34      0.74732        6.70923       21.05450          1              H   0.000
H35      3.27258        6.93970       22.25595          1              H   0.000
H36      9.69695        0.51731       15.46246          1              H   0.000
H37      8.77955        1.45158       14.56962          1              H   0.000
H38     -3.17969        7.96478       17.30072          1              H   0.000
H39      5.05933        7.71455       12.95440          1              H   0.000
H40      3.44892        7.63541       13.32164          1              H   0.000
H41      4.93461        4.27672       21.84660          1              H   0.000
H42      6.24261        5.17691       21.65128          1              H   0.000
H43      5.14564        8.22083       19.52803          1              H   0.000
H44     -4.62170        9.41970       16.31067          1              H   0.000
H45      0.51540        1.21250       15.44557          1              H   0.000
H46      0.61207        3.10688       22.10774          1              H   0.000
H47      1.57081        1.80778       22.28745          1              H   0.000
H48     -0.77027        4.84142       21.18375          1              H   0.000
H49     -1.64519        3.49674       21.38847          1              H   0.000
H50      5.58818        2.07715       15.29288          1              H   0.000
H51      4.80006        0.76168       14.89557          1              H   0.000
H52      7.59512        1.86726       21.41407          1              H   0.000
H53      7.03823        3.31354       21.88196          1              H   0.000
H54      2.55141        3.54472       21.77567          1              H   0.000
H55      2.89261        5.03529       21.28944          1              H   0.000
H56     -4.19284        9.37443       21.19847          1              H   0.000
H57      5.35598        3.80716       11.93111          1              H   0.000
H58      5.65394        2.33395       11.49905          1              H   0.000
H59      6.90991        7.02993       20.31121          1              H   0.000
H60      7.37019        5.60176       19.80362          1              H   0.000
H61      3.03696        4.66024       11.80811          1              H   0.000
H62      3.98797        5.74198       12.46789          1              H   0.000
H63      3.15865        7.06560       20.66288          1              H   0.000
H64     -1.57222        7.37502       14.21842          1              H   0.000
H65     -3.11390        7.13893       13.97038          1              H   0.000
H66      1.91873        8.89670       21.55602          1              H   0.000
H67      7.52167        3.61323       18.10962          1              H   0.000
H68      3.58721        2.88332       15.08266          1              H   0.000
H69      3.32904        3.98383       13.96147          1              H   0.000
H70      6.35371        4.71895       18.10196          1              H   0.000
H71     -0.40045        0.83868       19.42413          1              H   0.000
H72     -0.36481        2.38267       18.99246          1              H   0.000
H73      4.93707        1.32202        9.67344          1              H   0.000
H74      4.64203        0.26995       10.81196          1              H   0.000
H75      0.51088        8.44313       14.02517          1              H   0.000
H76     -0.66363        8.65432       12.97324          1              H   0.000
H77      4.27094        0.00808       19.69154          1              H   0.000
H78     -0.28072        9.48045       20.93740          1              H   0.000
H79      2.16344        3.45347       18.44763          1              H   0.000
H80      3.16370        3.61145       19.70345          1              H   0.000
H81      0.99965        8.36678       18.07710          1              H   0.000
H82      4.41112        1.07564       17.24653          1              H   0.000
H83      3.62905        1.82601       18.39583          1              H   0.000
H84      0.18068        2.21529        9.68030          1              H   0.000
H85      0.22243        5.45959        9.56340          1              H   0.000
H86     -2.85449        5.72454       17.39179          1              H   0.000
H87      1.33642        1.37508       11.34386          1              H   0.000
H88     -2.41352        6.48035       16.01720          1              H   0.000
H89      2.87945        1.12615       11.34224          1              H   0.000
H90     -1.38999        2.81937       11.20633          1              H   0.000
H91      1.61700        9.41531       20.13129          1              H   0.000
H92      8.01669        2.99419       11.49135          1              H   0.000
H93     -4.07998        9.02003       12.79180          1              H   0.000
H94     -4.67386        8.86235       14.24040          1              H   0.000
H95     -4.50726        8.77758       18.86727          1              H   0.000
H96     -2.84607        9.49010       17.68281          1              H   0.000
H97      2.81630        0.02593       21.54411          1              H   0.000
H98      7.31437        0.27102       18.06611          1              H   0.000
H99      3.51086        3.36224        9.35820          1              H   0.000
H100     5.90118        3.84164        9.33208          1              H   0.000
H101     2.64073        7.62308        9.50395          1              H   0.000
H102     5.03282        8.09594        9.54210          1              H   0.000
H103    -2.40591        6.11262        9.41717          1              H   0.000
O1       8.26556        1.54627        8.03977          1              O   0.000
O2       5.52282        1.49100        8.03171          1              O   0.000
O3       2.81009        1.62050        8.02949          1              O   0.000
O4       0.01507        1.67305        8.09418          1              O   0.000
O5      -4.05623        8.58861        8.02711          1              O   0.000
O6      -0.68712        5.19693        9.17025          1              O   0.000
O7      -1.47026        6.45278        9.24689          1              O   0.000
O8       4.76053        5.25329       17.84848          1              O   0.000
O9       0.55400        3.64069       17.97488          1              O   0.000
O10      2.20154        6.14804       16.06404          1              O   0.000
O11      3.79015        7.30468       19.20586          1              O   0.000
O12     -1.46563        8.27665       11.32425          1              O   0.000
O13      0.48528        2.91251       15.34386          1              O   0.000
O14      2.14385        8.05647       14.28673          1              O   0.000
O15      5.57215        5.74726       15.32022          1              O   0.000
O16      6.64548        3.31305       14.53776          1              O   0.000
O17      7.88282        1.83634       17.75929          1              O   0.000
O18     -1.71041        4.01792       14.14505          1              O   0.000
O19      3.35576        9.38732       10.80010          1              O   0.000
O20      0.16999        6.44779       17.92606          1              O   0.000
O21     -0.10818        6.56719       20.59004          1              O   0.000
O22      2.62883        6.94804       21.52500          1              O   0.000
O23      8.73855        0.78866       15.28375          1              O   0.000
O24     -3.60870        8.86120       17.46484          1              O   0.000
O25     -4.43533        8.33100       13.41162          1              O   0.000
O26      4.16808        7.32690       12.68194          1              O   0.000
O27      5.83847        4.45714       22.21252          1              O   0.000
O28      0.32744        0.23148       15.53104          1              O   0.000
O29      1.47523        2.78625       22.49838          1              O   0.000
O30     -0.71643        3.87543       21.36094          1              O   0.000
O31      4.76011        1.56127       15.48320          1              O   0.000
O32      7.84853        2.80827       21.56700          1              O   0.000
O33      3.23328        4.11455       21.22276          1              O   0.000
O34      6.09896        3.15329       11.86514          1              O   0.000
O35      7.25508        6.16104       20.60968          1              O   0.000
O36      3.83614        4.73888       12.36397          1              O   0.000
O37     -2.28950        6.68263       14.29000          1              O   0.000
O38      7.33965        4.58438       18.21943          1              O   0.000
O39      2.99804        3.64983       14.83321          1              O   0.000
O40      7.01030        0.12892       21.09283          1              O   0.000
O41     10.04443        1.62450       19.20429          1              O   0.000
O42      4.67982        1.24900       10.62810          1              O   0.000
O43     -0.45742        8.70732       13.93501          1              O   0.000
O44     -1.15340        9.14388       20.59806          1              O   0.000
O45      3.12489        3.34772       18.71680          1              O   0.000
O46      1.73930        8.87925       18.46873          1              O   0.000
O47      3.94075        0.90607       18.10234          1              O   0.000
O48      0.31239        2.64092       10.57408          1              O   0.000
O49     -2.35738        6.52318       17.01130          1              O   0.000
O50      2.03377        0.75818       11.68765          1              O   0.000
O51      8.86885        2.63981       11.83557          1              O   0.000
O52     -5.03928        8.76582       19.71927          1              O   0.000
O53      1.90848        0.20237       21.89673          1              O   0.000
O54      1.74494        5.16341        9.98346          1              O   0.000
O55      6.87696        6.21909        9.77998          1              O   0.000
Pd1      5.50230        9.53026       30.00000          1              Pd  0.000
Pd2      5.48541        9.49530        6.93901          1              Pd  0.000
Pd3      1.41637        0.77394        4.52820          1              Pd  0.000
Pd4     -0.00006        1.58841        2.24610          1              Pd  0.000
Pd5     -2.75115        9.53026       30.00000          1              Pd  0.000
Pd6     -2.62703        9.45640        6.93371          1              Pd  0.000
Pd7      4.10293        0.77262        4.51177          1              Pd  0.000
Pd8      2.75109        1.58841        2.24610          1              Pd  0.000
Pd9     -0.00000        9.53026       30.00000          1              Pd  0.000
Pd10     0.06290        9.42220        6.83092          1              Pd  0.000
Pd11     6.91863        0.79224        4.50578          1              Pd  0.000
Pd12     5.50224        1.58841        2.24610          1              Pd  0.000
Pd13     2.75115        9.53026       30.00000          1              Pd  0.000
Pd14     2.74792        9.48574        6.83340          1              Pd  0.000
Pd15     9.62261        0.79032        4.54281          1              Pd  0.000
Pd16     8.25339        1.58841        2.24610          1              Pd  0.000
Pd17     9.62902        2.38257       30.00000          1              Pd  0.000
Pd18    -1.38778        2.51966        6.94204          1              Pd  0.000
Pd19    -0.00516        3.19629        4.55262          1              Pd  0.000
Pd20    -1.37563        3.97097        2.24610          1              Pd  0.000
Pd21     1.37557        2.38257       30.00000          1              Pd  0.000
Pd22     1.41872        2.50371        6.91033          1              Pd  0.000
Pd23     2.77688        3.18923        4.55613          1              Pd  0.000
Pd24     1.37552        3.97097        2.24610          1              Pd  0.000
Pd25     4.12672        2.38257       30.00000          1              Pd  0.000
Pd26     4.16598        2.41858        6.79702          1              Pd  0.000
Pd27     5.51478        3.23306        4.54569          1              Pd  0.000
Pd28     4.12667        3.97097        2.24610          1              Pd  0.000
Pd29     6.87787        2.38257       30.00000          1              Pd  0.000
Pd30     6.91002        2.49490        6.93394          1              Pd  0.000
Pd31     8.25651        3.16521        4.52655          1              Pd  0.000
Pd32     6.87782        3.97097        2.24610          1              Pd  0.000
Pd33     8.25345        4.76513       30.00000          1              Pd  0.000
Pd34    -2.76170        4.79314        6.73110          1              Pd  0.000
Pd35    -1.34335        5.55906        4.46490          1              Pd  0.000
Pd36    -2.75121        6.35354        2.24610          1              Pd  0.000
Pd37    -0.00000        4.76513       30.00000          1              Pd  0.000
Pd38     0.00351        4.83228        6.92234          1              Pd  0.000
Pd39     1.39770        5.57157        4.54178          1              Pd  0.000
Pd40    -0.00006        6.35354        2.24610          1              Pd  0.000
Pd41     2.75115        4.76513       30.00000          1              Pd  0.000
Pd42     2.84244        4.79650        7.08639          1              Pd  0.000
Pd43     4.13393        5.59023        4.57988          1              Pd  0.000
Pd44     2.75109        6.35354        2.24610          1              Pd  0.000
Pd45     5.50230        4.76513       30.00000          1              Pd  0.000
Pd46     5.52955        4.80157        6.90200          1              Pd  0.000
Pd47     6.84733        5.58753        4.50023          1              Pd  0.000
Pd48     5.50224        6.35354        2.24610          1              Pd  0.000
Pd49     6.87787        7.14770       30.00000          1              Pd  0.000
Pd50     6.88012        7.10924        6.70862          1              Pd  0.000
Pd51    -2.73258        7.97082        4.48458          1              Pd  0.000
Pd52    -4.12678        8.73611        2.24610          1              Pd  0.000
Pd53    -1.37558        7.14770       30.00000          1              Pd  0.000
Pd54    -1.32422        7.13955        6.80653          1              Pd  0.000
Pd55     0.02510        7.95615        4.53289          1              Pd  0.000
Pd56    -1.37563        8.73611        2.24610          1              Pd  0.000
Pd57     1.37557        7.14770       30.00000          1              Pd  0.000
Pd58     1.39886        7.13727        6.84250          1              Pd  0.000
Pd59     2.77874        7.97657        4.56798          1              Pd  0.000
Pd60     1.37552        8.73611        2.24610          1              Pd  0.000
Pd61     4.12672        7.14770       30.00000          1              Pd  0.000
Pd62     4.14661        7.18052        7.10393          1              Pd  0.000
Pd63     5.48095        7.97244        4.52642          1              Pd  0.000
Pd64     4.12667        8.73611        2.24610          1              Pd  0.000
end
end

!DATE Mon Jan 01 12:00:00 2000
PBC   11.00460  11.00460  30.00000  90.00000  90.00000 120.00001 (P1)
C1       2.84012        5.43254        9.37192          1              C   0.000
C2       3.80193        4.37650        9.07876          1              C   0.000
C3       3.31830        6.82082        9.21436          1              C   0.000
C4       4.71050        7.09563        9.23684          1              C   0.000
C5       5.22397        4.64891        9.02097          1              C   0.000
C6       5.70893        6.00204        9.35849          1              C   0.000
H1       2.76421        6.43517        5.64564          1              H   0.000
H2       1.11989        4.15848        5.73183          1              H   0.000
H3       0.01906        1.55349        5.29880          1              H   0.000
H4       5.50760        1.61581        5.22962          1              H   0.000
H5      -2.56796        6.35457        5.68549          1              H   0.000
H6       0.86196        3.44769       10.39308          1              H   0.000
H7       4.11238        4.50090       18.02709          1              H   0.000
H8       0.46176        3.38108       17.01583          1              H   0.000
H9      -0.24874        3.38626       14.86362          1              H   0.000
H10      4.09895        6.53024       18.62986          1              H   0.000
H11      3.09754        7.83804       18.72511          1              H   0.000
H12      2.43990        5.22536       15.81820          1              H   0.000
H13     -1.34045        7.54252       10.68851          1              H   0.000
H14     -2.42025        8.50203       11.31121          1              H   0.000
H15      1.37164        3.22461       14.99844          1              H   0.000
H16      0.32645        4.60508       18.01468          1              H   0.000
H17      4.83705        5.42165       16.86836          1              H   0.000
H18      1.49473        6.13778       16.75925          1              H   0.000
H19      2.14252        7.32354       14.99506          1              H   0.000
H20      5.91469        4.87523       14.98557          1              H   0.000
H21      4.99104        6.09735       14.62096          1              H   0.000
H22      3.62693        8.75762       11.50570          1              H   0.000
H23      8.79934        0.73966       11.23162          1              H   0.000
H24      6.47283        3.17385       13.56229          1              H   0.000
H25      7.61327        3.53459       14.59235          1              H   0.000
H26      8.18031        1.65231       16.83451          1              H   0.000
H27      8.72885        1.73271       18.32212          1              H   0.000
H28     -1.86825        5.00347       14.09420          1              H   0.000
H29     -1.79106        3.64321       13.22299          1              H   0.000
H30      2.49995        8.88454       14.72510          1              H   0.000
H31      0.09929        6.48447       18.93369          1              H   0.000
H32     -0.77397        6.50259       17.57812          1              H   0.000
H33     -0.61667        7.42396       20.66844          1              H   0.000
H34      0.74724        6.70925       21.05453          1              H   0.000
H35      3.27236        6.94008       22.25591          1              H   0.000
H36      9.69730        0.51685       15.46314          1              H   0.000
H37      8.78148        1.45184       14.56960          1              H   0.000
H38     -3.17937        7.96408       17.30166          1              H   0.000
H39      5.05764        7.71419       12.95559          1              H   0.000
H40      3.44718        7.63550       13.32293          1              H   0.000
H41      4.93487        4.27653       21.84670          1              H   0.000
H42      6.24246        5.17631       21.65144          1              H   0.000
H43      5.14542        8.22075       19.52823          1              H   0.000
H44     -4.62133        9.41858       16.31193          1              H   0.000
H45      0.51566        1.21164       15.44718          1              H   0.000
H46      0.61216        3.10695       22.10752          1              H   0.000
H47      1.57083        1.80791       22.28775          1              H   0.000
H48     -0.77022        4.84102       21.18336          1              H   0.000
H49     -1.64488        3.49674       21.38889          1              H   0.000
H50      5.58701        2.07733       15.29168          1              H   0.000
H51      4.79922        0.76113       14.89563          1              H   0.000
H52      7.59499        1.86746       21.41444          1              H   0.000
H53      7.03856        3.31270       21.88189          1              H   0.000
H54      2.55156        3.54480       21.77587          1              H   0.000
H55      2.89266        5.03529       21.28955          1              H   0.000
H56     -4.19287        9.37447       21.19885          1              H   0.000
H57      5.35895        3.81042       11.93084          1              H   0.000
H58      5.65733        2.33754       11.49835          1              H   0.000
H59      6.90973        7.02971       20.31140          1              H   0.000
H60      7.36997        5.60156       19.80375          1              H   0.000
H61      3.03682        4.66032       11.80887          1              H   0.000
H62      3.98717        5.74272       12.46862          1              H   0.000
H63      3.15843        7.06572       20.66284          1              H   0.000
H64     -1.57317        7.37347       14.22027          1              H   0.000
H65     -3.11498        7.13682       13.97231          1              H   0.000
H66      1.91859        8.89668       21.55543          1              H   0.000
H67      7.52128        3.61272       18.10933          1              H   0.000
H68      3.58658        2.88344       15.08201          1              H   0.000
H69      3.32845        3.98416       13.96098          1              H   0.000
H70      6.35331        4.71854       18.10210          1              H   0.000
H71     -0.40072        0.83841       19.42409          1              H   0.000
H72     -0.36532        2.38254       18.99301          1              H   0.000
H73      4.93899        1.32527        9.67322          1              H   0.000
H74      4.65032        0.27350       10.81360          1              H   0.000
H75      0.51047        8.44142       14.02897          1              H   0.000
H76     -0.66304        8.65066       12.97585          1              H   0.000
H77      4.27073        0.00799       19.69164          1              H   0.000
H78     -0.28079        9.48032       20.93735          1              H   0.000
H79      2.16312        3.45326       18.44806          1              H   0.000
H80      3.16355        3.61134       19.70375          1              H   0.000
H81      0.99955        8.36659       18.07668          1              H   0.000
H82      4.41079        1.07583       17.24662          1              H   0.000
H83      3.62877        1.82604       18.39610          1              H   0.000
H84      0.18715        2.21882        9.68014          1              H   0.000
H85      0.19125        5.46500        9.57579          1              H   0.000
H86     -2.85470        5.72396       17.39300          1              H   0.000
H87      1.34081        1.37136       11.34099          1              H   0.000
H88     -2.41383        6.47957       16.01827          1              H   0.000
H89      2.88402        1.12669       11.34193          1              H   0.000
H90     -1.38691        2.82403       11.20462          1              H   0.000
H91      1.61684        9.41549       20.13083          1              H   0.000
H92      8.02021        2.99801       11.48922          1              H   0.000
H93     -4.07986        9.01790       12.79339          1              H   0.000
H94     -4.67459        8.86210       14.24196          1              H   0.000
H95     -4.50720        8.77724       18.86776          1              H   0.000
H96     -2.84583        9.48964       17.68341          1              H   0.000
H97      2.81612        0.02584       21.54432          1              H   0.000
H98      7.31413        0.27089       18.06537          1              H   0.000
H99      3.49758        3.36383        9.35596          1              H   0.000
H100     5.88871        3.83638        9.33097          1              H   0.000
H101     2.63975        7.62783        9.50716          1              H   0.000
H102     5.03375        8.09276        9.54398          1              H   0.000
H103    -2.43140        6.12537        9.42341          1              H   0.000
O1       8.26546        1.54476        8.04061          1              O   0.000
O2       5.52273        1.48985        8.03147          1              O   0.000
O3       2.81016        1.62000        8.02889          1              O   0.000
O4       0.01569        1.67183        8.09445          1              O   0.000
O5      -4.05582        8.58618        8.02761          1              O   0.000
O6      -0.71615        5.19943        9.18716          1              O   0.000
O7      -1.49297        6.45980        9.25031          1              O   0.000
O8       4.76028        5.25306       17.84890          1              O   0.000
O9       0.55375        3.64050       17.97536          1              O   0.000
O10      2.20189        6.14758       16.06490          1              O   0.000
O11      3.79002        7.30471       19.20583          1              O   0.000
O12     -1.46300        8.28205       11.32954          1              O   0.000
O13      0.48531        2.91153       15.34463          1              O   0.000
O14      2.14393        8.05633       14.28836          1              O   0.000
O15      5.57063        5.74786       15.32074          1              O   0.000
O16      6.64445        3.31366       14.53815          1              O   0.000
O17      7.88272        1.83637       17.75861          1              O   0.000
O18     -1.71045        4.01641       14.14581          1              O   0.000
O19      3.35637        9.38952       10.80100          1              O   0.000
O20      0.17002        6.44778       17.92609          1              O   0.000
O21     -0.10817        6.56720       20.58992          1              O   0.000
O22      2.62862        6.94828       21.52496          1              O   0.000
O23      8.73932        0.78883       15.28360          1              O   0.000
O24     -3.60838        8.86059       17.46563          1              O   0.000
O25     -4.43644        8.33013       13.41338          1              O   0.000
O26      4.16635        7.32681       12.68324          1              O   0.000
O27      5.83820        4.45729       22.21287          1              O   0.000
O28      0.32771        0.23061       15.53239          1              O   0.000
O29      1.47493        2.78608       22.49802          1              O   0.000
O30     -0.71646        3.87521       21.36040          1              O   0.000
O31      4.75902        1.56141       15.48239          1              O   0.000
O32      7.84834        2.80744       21.56875          1              O   0.000
O33      3.23324        4.11454       21.22274          1              O   0.000
O34      6.10204        3.15673       11.86523          1              O   0.000
O35      7.25519        6.16092       20.60976          1              O   0.000
O36      3.83628        4.73939       12.36414          1              O   0.000
O37     -2.29033        6.68086       14.29155          1              O   0.000
O38      7.33924        4.58382       18.21963          1              O   0.000
O39      2.99731        3.64991       14.83258          1              O   0.000
O40      7.01021        0.12901       21.09238          1              O   0.000
O41     10.04407        1.62408       19.20402          1              O   0.000
O42      4.68430        1.25244       10.62865          1              O   0.000
O43     -0.45798        8.70466       13.93802          1              O   0.000
O44     -1.15352        9.14373       20.59812          1              O   0.000
O45      3.12463        3.34754       18.71708          1              O   0.000
O46      1.73924        8.87918       18.46810          1              O   0.000
O47      3.94063        0.90614       18.10251          1              O   0.000
O48      0.31968        2.64449       10.57362          1              O   0.000
O49     -2.35759        6.52261       17.01238          1              O   0.000
O50      2.03853        0.75411       11.68339          1              O   0.000
O51      8.87183        2.64167       11.83279          1              O   0.000
O52     -5.03949        8.76576       19.71962          1              O   0.000
O53      1.90855        0.20239       21.89664          1              O   0.000
O54      1.73617        5.16931        9.98311          1              O   0.000
O55      6.87001        6.21140        9.78424          1              O   0.000
Pd1      5.50230        9.53026       30.00000          1              Pd  0.000
Pd2      5.48579        9.49388        6.93984          1              Pd  0.000
Pd3      1.41644        0.77327        4.52818          1              Pd  0.000
Pd4     -0.00006        1.58841        2.24610          1              Pd  0.000
Pd5     -2.75115        9.53026       30.00000          1              Pd  0.000
Pd6     -2.62694        9.45524        6.93389          1              Pd  0.000
Pd7      4.10322        0.77175        4.51175          1              Pd  0.000
Pd8      2.75109        1.58841        2.24610          1              Pd  0.000
Pd9     -0.00000        9.53026       30.00000          1              Pd  0.000
Pd10     0.06314        9.42081        6.83128          1              Pd  0.000
Pd11     6.91888        0.79155        4.50601          1              Pd  0.000
Pd12     5.50224        1.58841        2.24610          1              Pd  0.000
Pd13     2.75115        9.53026       30.00000          1              Pd  0.000
Pd14     2.74816        9.48475        6.83363          1              Pd  0.000
Pd15     9.62294        0.78977        4.54308          1              Pd  0.000
Pd16     8.25339        1.58841        2.24610          1              Pd  0.000
Pd17     9.62902        2.38257       30.00000          1              Pd  0.000
Pd18    -1.38775        2.51832        6.94299          1              Pd  0.000
Pd19    -0.00482        3.19575        4.55336          1              Pd  0.000
Pd20    -1.37563        3.97097        2.24610          1              Pd  0.000
Pd21     1.37557        2.38257       30.00000          1              Pd  0.000
Pd22     1.41855        2.50207        6.90904          1              Pd  0.000
Pd23     2.77696        3.18836        4.55540          1              Pd  0.000
Pd24     1.37552        3.97097        2.24610          1              Pd  0.000
Pd25     4.12672        2.38257       30.00000          1              Pd  0.000
Pd26     4.16625        2.41745        6.79623          1              Pd  0.000
Pd27     5.51511        3.23251        4.54575          1              Pd  0.000
Pd28     4.12667        3.97097        2.24610          1              Pd  0.000
Pd29     6.87787        2.38257       30.00000          1              Pd  0.000
Pd30     6.91029        2.49413        6.93467          1              Pd  0.000
Pd31     8.25681        3.16466        4.52666          1              Pd  0.000
Pd32     6.87782        3.97097        2.24610          1              Pd  0.000
Pd33     8.25345        4.76513       30.00000          1              Pd  0.000
Pd34    -2.76204        4.79202        6.73134          1              Pd  0.000
Pd35    -1.34277        5.55834        4.46595          1              Pd  0.000
Pd36    -2.75121        6.35354        2.24610          1              Pd  0.000
Pd37    -0.00000        4.76513       30.00000          1              Pd  0.000
Pd38     0.00151        4.83074        6.93117          1              Pd  0.000
Pd39     1.39778        5.57100        4.54256          1              Pd  0.000
Pd40    -0.00006        6.35354        2.24610          1              Pd  0.000
Pd41     2.75115        4.76513       30.00000          1              Pd  0.000
Pd42     2.84176        4.79456        7.08306          1              Pd  0.000
Pd43     4.13402        5.58976        4.57966          1              Pd  0.000
Pd44     2.75109        6.35354        2.24610          1              Pd  0.000
Pd45     5.50230        4.76513       30.00000          1              Pd  0.000
Pd46     5.52867        4.80068        6.90252          1              Pd  0.000
Pd47     6.84746        5.58686        4.50028          1              Pd  0.000
Pd48     5.50224        6.35354        2.24610          1              Pd  0.000
Pd49     6.87787        7.14770       30.00000          1              Pd  0.000
Pd50     6.87938        7.10794        6.70819          1              Pd  0.000
Pd51    -2.73242        7.97009        4.48462          1              Pd  0.000
Pd52    -4.12678        8.73611        2.24610          1              Pd  0.000
Pd53    -1.37558        7.14770       30.00000          1              Pd  0.000
Pd54    -1.32481        7.13836        6.80775          1              Pd  0.000
Pd55     0.02519        7.95527        4.53368          1              Pd  0.000
Pd56    -1.37563        8.73611        2.24610          1              Pd  0.000
Pd57     1.37557        7.14770       30.00000          1              Pd  0.000
Pd58     1.39808        7.13552        6.84400          1              Pd  0.000
Pd59     2.77882        7.97581        4.56878          1              Pd  0.000
Pd60     1.37552        8.73611        2.24610          1              Pd  0.000
Pd61     4.12672        7.14770       30.00000          1              Pd  0.000
Pd62     4.14562        7.17945        7.10599          1              Pd  0.000
Pd63     5.48092        7.97193        4.52635          1              Pd  0.000
Pd64     4.12667        8.73611        2.24610          1              Pd  0.000
end
end

!DATE Mon Jan 01 12:00:00 2000
PBC   11.00460  11.00460  30.00000  90.00000  90.00000 120.00001 (P1)
C1       2.83790        5.43486        9.37560          1              C   0.000
C2       3.79737        4.37599        9.08056          1              C   0.000
C3       3.32010        6.82244        9.22040          1              C   0.000
C4       4.71294        7.09410        9.23785          1              C   0.000
C5       5.21990        4.64582        9.01952          1              C   0.000
C6       5.70751        5.99719        9.35805          1              C   0.000
H1       2.76430        6.43616        5.64762          1              H   0.000
H2       1.11323        4.16451        5.72986          1              H   0.000
H3       0.02060        1.55318        5.30118          1              H   0.000
H4       5.50898        1.61619        5.23084          1              H   0.000
H5      -2.56483        6.35276        5.68444          1              H   0.000
H6       0.87060        3.45409       10.39022          1              H   0.000
H7       4.11142        4.50058       18.02603          1              H   0.000
H8       0.46123        3.38131       17.01451          1              H   0.000
H9      -0.24839        3.38560       14.86218          1              H   0.000
H10      4.09874        6.53092       18.62923          1              H   0.000
H11      3.09756        7.83878       18.72547          1              H   0.000
H12      2.43800        5.22600       15.81256          1              H   0.000
H13     -1.34775        7.53486       10.69480          1              H   0.000
H14     -2.41664        8.49715       11.33016          1              H   0.000
H15      1.37163        3.22334       14.99859          1              H   0.000
H16      0.32674        4.60571       18.01336          1              H   0.000
H17      4.83592        5.42024       16.86647          1              H   0.000
H18      1.49297        6.13845       16.75493          1              H   0.000
H19      2.14260        7.32345       14.99349          1              H   0.000
H20      5.91570        4.87591       14.98272          1              H   0.000
H21      4.99085        6.09777       14.62039          1              H   0.000
H22      3.62574        8.75783       11.50632          1              H   0.000
H23      8.80191        0.74099       11.23225          1              H   0.000
H24      6.47243        3.17075       13.56052          1              H   0.000
H25      7.61375        3.53451       14.58841          1              H   0.000
H26      8.17967        1.65168       16.83442          1              H   0.000
H27      8.72909        1.73261       18.32189          1              H   0.000
H28     -1.86849        5.00454       14.09378          1              H   0.000
H29     -1.78921        3.64597       13.21978          1              H   0.000
H30      2.49777        8.88508       14.72157          1              H   0.000
H31      0.09927        6.48514       18.93282          1              H   0.000
H32     -0.77390        6.50334       17.57748          1              H   0.000
H33     -0.61710        7.42457       20.66777          1              H   0.000
H34      0.74663        6.70945       21.05419          1              H   0.000
H35      3.27313        6.94004       22.25575          1              H   0.000
H36      9.69321        0.51522       15.46275          1              H   0.000
H37      8.78045        1.45275       14.56936          1              H   0.000
H38     -3.17901        7.96339       17.30002          1              H   0.000
H39      5.05606        7.71189       12.95419          1              H   0.000
H40      3.44556        7.63254       13.32029          1              H   0.000
H41      4.93472        4.27689       21.84699          1              H   0.000
H42      6.24219        5.17681       21.65202          1              H   0.000
H43      5.14637        8.22209       19.52705          1              H   0.000
H44     -4.62412        9.41760       16.31257          1              H   0.000
H45      0.51322        1.21065       15.44807          1              H   0.000
H46      0.61191        3.10692       22.10804          1              H   0.000
H47      1.57102        1.80770       22.28698          1              H   0.000
H48     -0.77033        4.84073       21.18371          1              H   0.000
H49     -1.64451        3.49579       21.38615          1              H   0.000
H50      5.58666        2.07901       15.29124          1              H   0.000
H51      4.79802        0.76404       14.89501          1              H   0.000
H52      7.59489        1.86756       21.41049          1              H   0.000
H53      7.03874        3.31286       21.87780          1              H   0.000
H54      2.55142        3.54514       21.77569          1              H   0.000
H55      2.89252        5.03573       21.28902          1              H   0.000
H56     -4.19293        9.37555       21.19712          1              H   0.000
H57      5.36033        3.80461       11.93184          1              H   0.000
H58      5.65741        2.33267       11.49759          1              H   0.000
H59      6.91077        7.02991       20.31151          1              H   0.000
H60      7.36995        5.60157       19.80403          1              H   0.000
H61      3.03790        4.65632       11.80841          1              H   0.000
H62      3.98846        5.73836       12.46834          1              H   0.000
H63      3.15994        7.06576       20.66260          1              H   0.000
H64     -1.57535        7.37639       14.22090          1              H   0.000
H65     -3.11802        7.13636       13.97861          1              H   0.000
H66      1.91837        8.89607       21.55574          1              H   0.000
H67      7.52076        3.61174       18.10875          1              H   0.000
H68      3.58707        2.88675       15.08495          1              H   0.000
H69      3.32708        3.98347       13.96072          1              H   0.000
H70      6.35325        4.71777       18.10101          1              H   0.000
H71     -0.39880        0.83977       19.42244          1              H   0.000
H72     -0.36501        2.38372       18.99194          1              H   0.000
H73      4.92924        1.32774        9.67106          1              H   0.000
H74      4.64547        0.27249       10.80783          1              H   0.000
H75      0.51104        8.44162       14.03058          1              H   0.000
H76     -0.65893        8.64640       12.97405          1              H   0.000
H77      4.26920        0.00838       19.69295          1              H   0.000
H78     -0.28163        9.47959       20.93817          1              H   0.000
H79      2.16225        3.45350       18.44842          1              H   0.000
H80      3.16285        3.61239       19.70423          1              H   0.000
H81      0.99983        8.36601       18.07674          1              H   0.000
H82      4.41189        1.07630       17.25151          1              H   0.000
H83      3.62710        1.82693       18.39895          1              H   0.000
H84      0.19816        2.22059        9.68289          1              H   0.000
H85      0.16189        5.47686        9.59032          1              H   0.000
H86     -2.85458        5.72374       17.39474          1              H   0.000
H87      1.34333        1.37691       11.35540          1              H   0.000
H88     -2.41300        6.48034       16.02041          1              H   0.000
H89      2.88497        1.12394       11.35209          1              H   0.000
H90     -1.38771        2.82905       11.19816          1              H   0.000
H91      1.61568        9.41500       20.13143          1              H   0.000
H92      8.02010        2.99638       11.48720          1              H   0.000
H93     -4.07989        9.01740       12.79794          1              H   0.000
H94     -4.67802        8.86029       14.24421          1              H   0.000
H95     -4.50601        8.77712       18.86620          1              H   0.000
H96     -2.84594        9.48901       17.68272          1              H   0.000
H97      2.81591        0.02547       21.54449          1              H   0.000
H98      7.31409        0.27060       18.06583          1              H   0.000
H99      3.49323        3.36354        9.35941          1              H   0.000
H100     5.88411        3.83182        9.32663          1              H   0.000
H101     2.64527        7.63175        9.51599          1              H   0.000
H102     5.04163        8.08979        9.54426          1              H   0.000
H103    -2.45518        6.13599        9.42801          1              H   0.000
O1       8.26911        1.54365        8.04205          1              O   0.000
O2       5.52559        1.48956        8.03207          1              O   0.000
O3       2.81338        1.61958        8.02770          1              O   0.000
O4       0.02056        1.67186        8.09491          1              O   0.000
O5      -4.05291        8.58553        8.02803          1              O   0.000
O6      -0.74149        5.20415        9.20556          1              O   0.000
O7      -1.51563        6.46595        9.24502          1              O   0.000
O8       4.75945        5.25270       17.84732          1              O   0.000
O9       0.55359        3.64112       17.97380          1              O   0.000
O10      2.19795        6.14798       16.05865          1              O   0.000
O11      3.79088        7.30572       19.20543          1              O   0.000
O12     -1.45870        8.28101       11.33056          1              O   0.000
O13      0.48472        2.90970       15.34302          1              O   0.000
O14      2.14316        8.05583       14.28597          1              O   0.000
O15      5.57137        5.74784       15.31925          1              O   0.000
O16      6.64497        3.31301       14.53598          1              O   0.000
O17      7.88267        1.83583       17.75861          1              O   0.000
O18     -1.71064        4.01736       14.14316          1              O   0.000
O19      3.35499        9.39030       10.80232          1              O   0.000
O20      0.17034        6.44960       17.92532          1              O   0.000
O21     -0.10840        6.56821       20.58871          1              O   0.000
O22      2.62972        6.94776       21.52448          1              O   0.000
O23      8.73585        0.78900       15.28252          1              O   0.000
O24     -3.60785        8.86017       17.46326          1              O   0.000
O25     -4.43845        8.32855       13.41595          1              O   0.000
O26      4.16580        7.32200       12.68233          1              O   0.000
O27      5.83837        4.45722       22.21317          1              O   0.000
O28      0.32447        0.22992       15.53349          1              O   0.000
O29      1.47504        2.78593       22.49811          1              O   0.000
O30     -0.71597        3.87497       21.36147          1              O   0.000
O31      4.75854        1.56338       15.48278          1              O   0.000
O32      7.84785        2.80838       21.56109          1              O   0.000
O33      3.23320        4.11496       21.22268          1              O   0.000
O34      6.10327        3.15083       11.86555          1              O   0.000
O35      7.25519        6.16057       20.61024          1              O   0.000
O36      3.83749        4.73503       12.36355          1              O   0.000
O37     -2.29075        6.68175       14.29288          1              O   0.000
O38      7.33895        4.58274       18.21982          1              O   0.000
O39      2.99718        3.65216       14.83400          1              O   0.000
O40      7.00957        0.12836       21.09306          1              O   0.000
O41     10.04476        1.62504       19.20347          1              O   0.000
O42      4.67662        1.25235       10.62678          1              O   0.000
O43     -0.45705        8.70565       13.93659          1              O   0.000
O44     -1.15383        9.14228       20.59864          1              O   0.000
O45      3.12367        3.34812       18.71745          1              O   0.000
O46      1.73932        8.87879       18.46838          1              O   0.000
O47      3.93916        0.90688       18.10562          1              O   0.000
O48      0.32874        2.65099       10.57365          1              O   0.000
O49     -2.35779        6.52281       17.01447          1              O   0.000
O50      2.03905        0.75956       11.70099          1              O   0.000
O51      8.87380        2.64162       11.82764          1              O   0.000
O52     -5.03804        8.76630       19.71829          1              O   0.000
O53      1.90795        0.20336       21.89576          1              O   0.000
O54      1.73162        5.17481        9.98143          1              O   0.000
O55      6.86765        6.20245        9.78749          1              O   0.000
Pd1      5.50230        9.53026       30.00000          1              Pd  0.000
Pd2      5.48927        9.49460        6.93981          1              Pd  0.000
Pd3      1.41778        0.77410        4.52838          1              Pd  0.000
Pd4     -0.00006        1.58841        2.24610          1              Pd  0.000
Pd5     -2.75115        9.53026       30.00000          1              Pd  0.000
Pd6     -2.62463        9.45515        6.93210          1              Pd  0.000
Pd7      4.10485        0.77206        4.51218          1              Pd  0.000
Pd8      2.75109        1.58841        2.24610          1              Pd  0.000
Pd9     -0.00000        9.53026       30.00000          1              Pd  0.000
Pd10     0.06618        9.42043        6.83191          1              Pd  0.000
Pd11     6.92018        0.79158        4.50671          1              Pd  0.000
Pd12     5.50224        1.58841        2.24610          1              Pd  0.000
Pd13     2.75115        9.53026       30.00000          1              Pd  0.000
Pd14     2.75144        9.48449        6.83459          1              Pd  0.000
Pd15     9.62456        0.79048        4.54352          1              Pd  0.000
Pd16     8.25339        1.58841        2.24610          1              Pd  0.000
Pd17     9.62902        2.38257       30.00000          1              Pd  0.000
Pd18    -1.38445        2.51912        6.94574          1              Pd  0.000
Pd19    -0.00346        3.19581        4.55333          1              Pd  0.000
Pd20    -1.37563        3.97097        2.24610          1              Pd  0.000
Pd21     1.37557        2.38257       30.00000          1              Pd  0.000
Pd22     1.42180        2.50361        6.90944          1              Pd  0.000
Pd23     2.77868        3.18905        4.55580          1              Pd  0.000
Pd24     1.37552        3.97097        2.24610          1              Pd  0.000
Pd25     4.12672        2.38257       30.00000          1              Pd  0.000
Pd26     4.17011        2.41767        6.79650          1              Pd  0.000
Pd27     5.51709        3.23262        4.54575          1              Pd  0.000
Pd28     4.12667        3.97097        2.24610          1              Pd  0.000
Pd29     6.87787        2.38257       30.00000          1              Pd  0.000
Pd30     6.91410        2.49417        6.93632          1              Pd  0.000
Pd31     8.25840        3.16484        4.52687          1              Pd  0.000
Pd32     6.87782        3.97097        2.24610          1              Pd  0.000
Pd33     8.25345        4.76513       30.00000          1              Pd  0.000
Pd34    -2.75881        4.79193        6.73122          1              Pd  0.000
Pd35    -1.34094        5.55866        4.46634          1              Pd  0.000
Pd36    -2.75121        6.35354        2.24610          1              Pd  0.000
Pd37    -0.00000        4.76513       30.00000          1              Pd  0.000
Pd38     0.00434        4.83029        6.93493          1              Pd  0.000
Pd39     1.39966        5.57226        4.54256          1              Pd  0.000
Pd40    -0.00006        6.35354        2.24610          1              Pd  0.000
Pd41     2.75115        4.76513       30.00000          1              Pd  0.000
Pd42     2.84629        4.79404        7.08387          1              Pd  0.000
Pd43     4.13562        5.59010        4.58038          1              Pd  0.000
Pd44     2.75109        6.35354        2.24610          1              Pd  0.000
Pd45     5.50230        4.76513       30.00000          1              Pd  0.000
Pd46     5.53180        4.80113        6.90257          1              Pd  0.000
Pd47     6.84902        5.58682        4.50057          1              Pd  0.000
Pd48     5.50224        6.35354        2.24610          1              Pd  0.000
Pd49     6.87787        7.14770       30.00000          1              Pd  0.000
Pd50     6.88168        7.10846        6.70773          1              Pd  0.000
Pd51    -2.73101        7.97005        4.48465          1              Pd  0.000
Pd52    -4.12678        8.73611        2.24610          1              Pd  0.000
Pd53    -1.37558        7.14770       30.00000          1              Pd  0.000
Pd54    -1.32221        7.13766        6.80974          1              Pd  0.000
Pd55     0.02626        7.95512        4.53533          1              Pd  0.000
Pd56    -1.37563        8.73611        2.24610          1              Pd  0.000
Pd57     1.37557        7.14770       30.00000          1              Pd  0.000
Pd58     1.40120        7.13456        6.84726          1              Pd  0.000
Pd59     2.78034        7.97620        4.56977          1              Pd  0.000
Pd60     1.37552        8.73611        2.24610          1              Pd  0.000
Pd61     4.12672        7.14770       30.00000          1              Pd  0.000
Pd62     4.14842        7.17991        7.10864          1              Pd  0.000
Pd63     5.48230        7.97231        4.52646          1              Pd  0.000
Pd64     4.12667        8.73611        2.24610          1              Pd  0.000
end
end
