# Supplementary material for: Intentional Formation of Persistent Surface Redox Mediators by Adsorption of Polyconjugated Carbonyl Complexes to Pd Nanoparticles
Source: J Am Chem Soc. 2025 Apr 4;147(20):16885–900. doi: 10.1021/jacs.4c15874 (PMC12100725; doi:10.1021/jacs.4c15874)
Supplement: Supplementary file 2 [file ja4c15874_si_002.zip › Structures/Heterogeneous/Surface_Reactions/Quinones/BQ/SecondProtonElectronTransfer/FormationofH2O2/P.res]

TITL CONTCAR
CELL 0.0000 11.0046 11.0046 30.0000 90.0000 90.0000 120.0000
LATT -1
SFAC C H O Pd
 C    1    0.54302    0.57027    0.31252    1.00000    0.00000
 C    1    0.57466    0.45917    0.30269    1.00000    0.00000
 C    1    0.65964    0.71587    0.30735    1.00000    0.00000
 C    1    0.80046    0.74438    0.30793    1.00000    0.00000
 C    1    0.71808    0.48748    0.30065    1.00000    0.00000
 C    1    0.83329    0.62928    0.31194    1.00000    0.00000
 H    2    0.58886    0.67534    0.18825    1.00000    0.00000
 H    2    0.31965    0.43698    0.19100    1.00000    0.00000
 H    2    0.08336    0.16297    0.17671    1.00000    0.00000
 H    2    0.58540    0.16959    0.17436    1.00000    0.00000
 H    2    0.10023    0.66659    0.18948    1.00000    0.00000
 H    2    0.26033    0.36243    0.34634    1.00000    0.00000
 H    2    0.60973    0.47224    0.60087    1.00000    0.00000
 H    2    0.21931    0.35480    0.56715    1.00000    0.00000
 H    2    0.15505    0.35525    0.49541    1.00000    0.00000
 H    2    0.71510    0.68528    0.62097    1.00000    0.00000
 H    2    0.69274    0.82251    0.62418    1.00000    0.00000
 H    2    0.49572    0.54836    0.52709    1.00000    0.00000
 H    2    0.27284    0.79063    0.35649    1.00000    0.00000
 H    2    0.22620    0.89160    0.37767    1.00000    0.00000
 H    2    0.29375    0.33822    0.49995    1.00000    0.00000
 H    2    0.27133    0.48327    0.60045    1.00000    0.00000
 H    2    0.72382    0.56874    0.56222    1.00000    0.00000
 H    2    0.45772    0.64410    0.55850    1.00000    0.00000
 H    2    0.57892    0.76844    0.49978    1.00000    0.00000
 H    2    0.79338    0.51162    0.49942    1.00000    0.00000
 H    2    0.77344    0.63983    0.48735    1.00000    0.00000
 H    2    0.78895    0.91895    0.38354    1.00000    0.00000
 H    2    0.83872    0.07775    0.37441    1.00000    0.00000
 H    2    0.75451    0.33270    0.45202    1.00000    0.00000
 H    2    0.87731    0.37087    0.48628    1.00000    0.00000
 H    2    0.82995    0.17331    0.56115    1.00000    0.00000
 H    2    0.88412    0.18180    0.61073    1.00000    0.00000
 H    2    0.09277    0.52512    0.46979    1.00000    0.00000
 H    2    0.02870    0.38257    0.44066    1.00000    0.00000
 H    2    0.69313    0.93230    0.49072    1.00000    0.00000
 H    2    0.34926    0.68048    0.63109    1.00000    0.00000
 H    2    0.27087    0.68239    0.58592    1.00000    0.00000
 H    2    0.33345    0.77905    0.68893    1.00000    0.00000
 H    2    0.41985    0.70402    0.70181    1.00000    0.00000
 H    2    0.66154    0.72821    0.74186    1.00000    0.00000
 H    2    0.90786    0.05406    0.51542    1.00000    0.00000
 H    2    0.87411    0.15244    0.48565    1.00000    0.00000
 H    2    0.12891    0.83559    0.57667    1.00000    0.00000
 H    2    0.86405    0.80920    0.43181    1.00000    0.00000
 H    2    0.71354    0.80087    0.44401    1.00000    0.00000
 H    2    0.67281    0.44877    0.72823    1.00000    0.00000
 H    2    0.83883    0.54320    0.72173    1.00000    0.00000
 H    2    0.89902    0.86273    0.65090    1.00000    0.00000
 H    2    0.07389    0.98818    0.54375    1.00000    0.00000
 H    2    0.11015    0.12703    0.51494    1.00000    0.00000
 H    2    0.21861    0.32601    0.73693    1.00000    0.00000
 H    2    0.23760    0.18968    0.74290    1.00000    0.00000
 H    2    0.18397    0.50793    0.70612    1.00000    0.00000
 H    2    0.03397    0.36681    0.71287    1.00000    0.00000
 H    2    0.61674    0.21815    0.50971    1.00000    0.00000
 H    2    0.47609    0.08017    0.49650    1.00000    0.00000
 H    2    0.78814    0.19596    0.71368    1.00000    0.00000
 H    2    0.81343    0.34761    0.72926    1.00000    0.00000
 H    2    0.41784    0.37199    0.72586    1.00000    0.00000
 H    2    0.52704    0.52839    0.70963    1.00000    0.00000
 H    2    0.11087    0.98377    0.70657    1.00000    0.00000
 H    2    0.68671    0.39921    0.39773    1.00000    0.00000
 H    2    0.63648    0.24476    0.38325    1.00000    0.00000
 H    2    0.99681    0.73764    0.67705    1.00000    0.00000
 H    2    0.96360    0.58777    0.66013    1.00000    0.00000
 H    2    0.52035    0.48858    0.39361    1.00000    0.00000
 H    2    0.66350    0.60212    0.41561    1.00000    0.00000
 H    2    0.65785    0.74140    0.68875    1.00000    0.00000
 H    2    0.24384    0.77400    0.47403    1.00000    0.00000
 H    2    0.09107    0.74881    0.46595    1.00000    0.00000
 H    2    0.64105    0.93345    0.71852    1.00000    0.00000
 H    2    0.87291    0.37898    0.60363    1.00000    0.00000
 H    2    0.47741    0.30290    0.50283    1.00000    0.00000
 H    2    0.51133    0.41798    0.46536    1.00000    0.00000
 H    2    0.82484    0.49503    0.60337    1.00000    0.00000
 H    2    0.00782    0.08812    0.64741    1.00000    0.00000
 H    2    0.09189    0.25012    0.63306    1.00000    0.00000
 H    2    0.51758    0.13932    0.32237    1.00000    0.00000
 H    2    0.43643    0.02859    0.36026    1.00000    0.00000
 H    2    0.48932    0.88577    0.46769    1.00000    0.00000
 H    2    0.39375    0.90726    0.43247    1.00000    0.00000
 H    2    0.38839    0.00088    0.65643    1.00000    0.00000
 H    2    0.47175    0.99468    0.69794    1.00000    0.00000
 H    2    0.37767    0.36237    0.61495    1.00000    0.00000
 H    2    0.47693    0.37904    0.65681    1.00000    0.00000
 H    2    0.52977    0.87784    0.60256    1.00000    0.00000
 H    2    0.45738    0.11294    0.57505    1.00000    0.00000
 H    2    0.42545    0.19170    0.61330    1.00000    0.00000
 H    2    0.13451    0.23300    0.32276    1.00000    0.00000
 H    2    0.30205    0.57468    0.31968    1.00000    0.00000
 H    2    0.04089    0.60059    0.57982    1.00000    0.00000
 H    2    0.19431    0.14448    0.37851    1.00000    0.00000
 H    2    0.12072    0.67997    0.53401    1.00000    0.00000
 H    2    0.32113    0.11793    0.37840    1.00000    0.00000
 H    2    0.02232    0.29685    0.37327    1.00000    0.00000
 H    2    0.64077    0.98791    0.67105    1.00000    0.00000
 H    2    0.88600    0.31441    0.38291    1.00000    0.00000
 H    2    0.10235    0.94619    0.42660    1.00000    0.00000
 H    2    0.03975    0.92970    0.47481    1.00000    0.00000
 H    2    0.05102    0.92097    0.62887    1.00000    0.00000
 H    2    0.23922    0.99567    0.58942    1.00000    0.00000
 H    2    0.25722    0.00267    0.71815    1.00000    0.00000
 H    2    0.67884    0.02839    0.60219    1.00000    0.00000
 H    2    0.49390    0.35293    0.31198    1.00000    0.00000
 H    2    0.73573    0.40207    0.31089    1.00000    0.00000
 H    2    0.64077    0.80079    0.31720    1.00000    0.00000
 H    2    0.88256    0.84885    0.31814    1.00000    0.00000
 H    2    0.09882    0.64384    0.31427    1.00000    0.00000
 O    3    0.83241    0.16197    0.26807    1.00000    0.00000
 O    3    0.58027    0.15630    0.26774    1.00000    0.00000
 O    3    0.34063    0.16994    0.26759    1.00000    0.00000
 O    3    0.08958    0.17543    0.26983    1.00000    0.00000
 O    3    0.08214    0.90087    0.26760    1.00000    0.00000
 O    3    0.20565    0.54607    0.30685    1.00000    0.00000
 O    3    0.20151    0.67846    0.30817    1.00000    0.00000
 O    3    0.70808    0.55116    0.59491    1.00000    0.00000
 O    3    0.24133    0.38206    0.59913    1.00000    0.00000
 O    3    0.52228    0.64510    0.53529    1.00000    0.00000
 O    3    0.72777    0.76658    0.64018    1.00000    0.00000
 O    3    0.30191    0.86892    0.37769    1.00000    0.00000
 O    3    0.19670    0.30531    0.51143    1.00000    0.00000
 O    3    0.61740    0.84529    0.47620    1.00000    0.00000
 O    3    0.80783    0.60311    0.51064    1.00000    0.00000
 O    3    0.77765    0.34763    0.48453    1.00000    0.00000
 O    3    0.81262    0.19263    0.59195    1.00000    0.00000
 O    3    0.05532    0.42154    0.47144    1.00000    0.00000
 O    3    0.79753    0.98531    0.36008    1.00000    0.00000
 O    3    0.35385    0.67675    0.59751    1.00000    0.00000
 O    3    0.33475    0.68919    0.68629    1.00000    0.00000
 O    3    0.60348    0.72902    0.71748    1.00000    0.00000
 O    3    0.83523    0.08279    0.50942    1.00000    0.00000
 O    3    0.13699    0.92969    0.58211    1.00000    0.00000
 O    3    0.03363    0.87391    0.44720    1.00000    0.00000
 O    3    0.76270    0.76829    0.42274    1.00000    0.00000
 O    3    0.76439    0.46769    0.74044    1.00000    0.00000
 O    3    0.04155    0.02413    0.51778    1.00000    0.00000
 O    3    0.28020    0.29232    0.74994    1.00000    0.00000
 O    3    0.13824    0.40660    0.71205    1.00000    0.00000
 O    3    0.51444    0.16404    0.51609    1.00000    0.00000
 O    3    0.86048    0.29468    0.71870    1.00000    0.00000
 O    3    0.50969    0.43178    0.70742    1.00000    0.00000
 O    3    0.71992    0.33061    0.39552    1.00000    0.00000
 O    3    0.98250    0.64642    0.68701    1.00000    0.00000
 O    3    0.59714    0.49684    0.41212    1.00000    0.00000
 O    3    0.14239    0.70111    0.47643    1.00000    0.00000
 O    3    0.90733    0.48086    0.60733    1.00000    0.00000
 O    3    0.46397    0.38322    0.49447    1.00000    0.00000
 O    3    0.64370    0.01347    0.70310    1.00000    0.00000
 O    3    0.99804    0.17051    0.64012    1.00000    0.00000
 O    3    0.49067    0.13141    0.35423    1.00000    0.00000
 O    3    0.41520    0.91347    0.46455    1.00000    0.00000
 O    3    0.37480    0.95929    0.68662    1.00000    0.00000
 O    3    0.45951    0.35132    0.62392    1.00000    0.00000
 O    3    0.62388    0.93164    0.61561    1.00000    0.00000
 O    3    0.40554    0.09516    0.60352    1.00000    0.00000
 O    3    0.16896    0.27817    0.35246    1.00000    0.00000
 O    3    0.12796    0.68443    0.56715    1.00000    0.00000
 O    3    0.22514    0.07970    0.39003    1.00000    0.00000
 O    3    0.94496    0.27718    0.39425    1.00000    0.00000
 O    3    0.00211    0.91984    0.65728    1.00000    0.00000
 O    3    0.18405    0.02134    0.72986    1.00000    0.00000
 O    3    0.42885    0.54299    0.33271    1.00000    0.00000
 O    3    0.94948    0.65082    0.32625    1.00000    0.00000
Pd    4    0.00000    0.00000    0.00000    1.00000    0.00000
Pd    4    0.99695    0.99626    0.23133    1.00000    0.00000
Pd    4    0.16945    0.08123    0.15095    1.00000    0.00000
Pd    4    0.08333    0.16667    0.07487    1.00000    0.00000
Pd    4    0.25000    0.00000    0.00000    1.00000    0.00000
Pd    4    0.25756    0.99212    0.23107    1.00000    0.00000
Pd    4    0.41352    0.08101    0.15041    1.00000    0.00000
Pd    4    0.33333    0.16667    0.07487    1.00000    0.00000
Pd    4    0.50000    0.00000    0.00000    1.00000    0.00000
Pd    4    0.50025    0.98847    0.22773    1.00000    0.00000
Pd    4    0.67037    0.08306    0.15022    1.00000    0.00000
Pd    4    0.58333    0.16667    0.07487    1.00000    0.00000
Pd    4    0.75000    0.00000    0.00000    1.00000    0.00000
Pd    4    0.74762    0.99520    0.22782    1.00000    0.00000
Pd    4    0.91607    0.08294    0.15145    1.00000    0.00000
Pd    4    0.83333    0.16667    0.07487    1.00000    0.00000
Pd    4    0.00000    0.25000    0.00000    1.00000    0.00000
Pd    4    0.00636    0.26433    0.23152    1.00000    0.00000
Pd    4    0.16735    0.33533    0.15178    1.00000    0.00000
Pd    4    0.08333    0.41667    0.07487    1.00000    0.00000
Pd    4    0.25000    0.25000    0.00000    1.00000    0.00000
Pd    4    0.26055    0.26270    0.23031    1.00000    0.00000
Pd    4    0.41981    0.33462    0.15186    1.00000    0.00000
Pd    4    0.33333    0.41667    0.07487    1.00000    0.00000
Pd    4    0.50000    0.25000    0.00000    1.00000    0.00000
Pd    4    0.50578    0.25368    0.22655    1.00000    0.00000
Pd    4    0.67094    0.33920    0.15152    1.00000    0.00000
Pd    4    0.58333    0.41667    0.07487    1.00000    0.00000
Pd    4    0.75000    0.25000    0.00000    1.00000    0.00000
Pd    4    0.75915    0.26171    0.23121    1.00000    0.00000
Pd    4    0.91649    0.33208    0.15090    1.00000    0.00000
Pd    4    0.83333    0.41667    0.07487    1.00000    0.00000
Pd    4    0.00000    0.50000    0.00000    1.00000    0.00000
Pd    4    0.00071    0.50281    0.22437    1.00000    0.00000
Pd    4    0.16978    0.58326    0.14888    1.00000    0.00000
Pd    4    0.08333    0.66667    0.07487    1.00000    0.00000
Pd    4    0.25000    0.50000    0.00000    1.00000    0.00000
Pd    4    0.25381    0.50684    0.23116    1.00000    0.00000
Pd    4    0.41953    0.58469    0.15142    1.00000    0.00000
Pd    4    0.33333    0.66667    0.07487    1.00000    0.00000
Pd    4    0.50000    0.50000    0.00000    1.00000    0.00000
Pd    4    0.51016    0.50303    0.23613    1.00000    0.00000
Pd    4    0.66909    0.58656    0.15268    1.00000    0.00000
Pd    4    0.58333    0.66667    0.07487    1.00000    0.00000
Pd    4    0.75000    0.50000    0.00000    1.00000    0.00000
Pd    4    0.75457    0.50378    0.23009    1.00000    0.00000
Pd    4    0.91549    0.58622    0.15002    1.00000    0.00000
Pd    4    0.83333    0.66667    0.07487    1.00000    0.00000
Pd    4    0.00000    0.75000    0.00000    1.00000    0.00000
Pd    4    0.99829    0.74588    0.22359    1.00000    0.00000
Pd    4    0.16998    0.83629    0.14949    1.00000    0.00000
Pd    4    0.08333    0.91667    0.07487    1.00000    0.00000
Pd    4    0.25000    0.75000    0.00000    1.00000    0.00000
Pd    4    0.25432    0.74895    0.22699    1.00000    0.00000
Pd    4    0.41975    0.83472    0.15118    1.00000    0.00000
Pd    4    0.33333    0.91667    0.07487    1.00000    0.00000
Pd    4    0.50000    0.75000    0.00000    1.00000    0.00000
Pd    4    0.50164    0.74862    0.22824    1.00000    0.00000
Pd    4    0.67112    0.83693    0.15233    1.00000    0.00000
Pd    4    0.58333    0.91667    0.07487    1.00000    0.00000
Pd    4    0.75000    0.75000    0.00000    1.00000    0.00000
Pd    4    0.75366    0.75338    0.23695    1.00000    0.00000
Pd    4    0.91645    0.83653    0.15088    1.00000    0.00000
Pd    4    0.83333    0.91667    0.07487    1.00000    0.00000
END
