# Supplementary material for: Intentional Formation of Persistent Surface Redox Mediators by Adsorption of Polyconjugated Carbonyl Complexes to Pd Nanoparticles
Source: J Am Chem Soc. 2025 Apr 4;147(20):16885–900. doi: 10.1021/jacs.4c15874 (PMC12100725; doi:10.1021/jacs.4c15874)
Supplement: Supplementary file 2 [file ja4c15874_si_002.zip › Structures/Heterogeneous/Surface_Reactions/Quinones/BQ/SecondProtonElectronTransfer/FormationofH2O2/R.res]

TITL CONTCAR
CELL 0.0000 11.0046 11.0046 30.0000 90.0000 90.0000 120.0000
LATT -1
SFAC C H O Pd
 C    1    0.55111    0.56236    0.30832    1.00000    0.00000
 C    1    0.58786    0.45495    0.30379    1.00000    0.00000
 C    1    0.66355    0.70902    0.30594    1.00000    0.00000
 C    1    0.80601    0.74266    0.30674    1.00000    0.00000
 C    1    0.73148    0.48760    0.30105    1.00000    0.00000
 C    1    0.84481    0.63166    0.31101    1.00000    0.00000
 H    2    0.58995    0.67634    0.18779    1.00000    0.00000
 H    2    0.33249    0.42178    0.18721    1.00000    0.00000
 H    2    0.08289    0.16315    0.17625    1.00000    0.00000
 H    2    0.58526    0.16975    0.17416    1.00000    0.00000
 H    2    0.09835    0.66724    0.18919    1.00000    0.00000
 H    2    0.24330    0.35081    0.34791    1.00000    0.00000
 H    2    0.60966    0.47187    0.60108    1.00000    0.00000
 H    2    0.21895    0.35372    0.56759    1.00000    0.00000
 H    2    0.15447    0.35541    0.49622    1.00000    0.00000
 H    2    0.71441    0.68445    0.62113    1.00000    0.00000
 H    2    0.69224    0.82190    0.62409    1.00000    0.00000
 H    2    0.49583    0.54784    0.52798    1.00000    0.00000
 H    2    0.28933    0.79110    0.35334    1.00000    0.00000
 H    2    0.22819    0.88228    0.37290    1.00000    0.00000
 H    2    0.29365    0.33878    0.50005    1.00000    0.00000
 H    2    0.27038    0.48191    0.60093    1.00000    0.00000
 H    2    0.72377    0.56953    0.56256    1.00000    0.00000
 H    2    0.45792    0.64349    0.55941    1.00000    0.00000
 H    2    0.57928    0.76806    0.50074    1.00000    0.00000
 H    2    0.79242    0.51304    0.50014    1.00000    0.00000
 H    2    0.77182    0.64068    0.48771    1.00000    0.00000
 H    2    0.78626    0.91396    0.38275    1.00000    0.00000
 H    2    0.83097    0.07140    0.37424    1.00000    0.00000
 H    2    0.75395    0.33496    0.45323    1.00000    0.00000
 H    2    0.87519    0.37075    0.48789    1.00000    0.00000
 H    2    0.83110    0.17405    0.56078    1.00000    0.00000
 H    2    0.88387    0.18130    0.61047    1.00000    0.00000
 H    2    0.09116    0.52459    0.47050    1.00000    0.00000
 H    2    0.02497    0.37974    0.44251    1.00000    0.00000
 H    2    0.69356    0.93207    0.49155    1.00000    0.00000
 H    2    0.34863    0.67963    0.63133    1.00000    0.00000
 H    2    0.27038    0.68133    0.58603    1.00000    0.00000
 H    2    0.33341    0.77860    0.68906    1.00000    0.00000
 H    2    0.41982    0.70356    0.70192    1.00000    0.00000
 H    2    0.66141    0.72815    0.74184    1.00000    0.00000
 H    2    0.90976    0.05397    0.51523    1.00000    0.00000
 H    2    0.87498    0.14976    0.48455    1.00000    0.00000
 H    2    0.12866    0.83522    0.57692    1.00000    0.00000
 H    2    0.86444    0.80997    0.43204    1.00000    0.00000
 H    2    0.71441    0.80255    0.44468    1.00000    0.00000
 H    2    0.67210    0.44762    0.72816    1.00000    0.00000
 H    2    0.83817    0.54203    0.72166    1.00000    0.00000
 H    2    0.89798    0.86170    0.65113    1.00000    0.00000
 H    2    0.07498    0.98753    0.54362    1.00000    0.00000
 H    2    0.11153    0.12675    0.51495    1.00000    0.00000
 H    2    0.21865    0.32565    0.73678    1.00000    0.00000
 H    2    0.23751    0.18941    0.74302    1.00000    0.00000
 H    2    0.18405    0.50752    0.70597    1.00000    0.00000
 H    2    0.03419    0.36657    0.71307    1.00000    0.00000
 H    2    0.61391    0.21612    0.50933    1.00000    0.00000
 H    2    0.47414    0.07769    0.49550    1.00000    0.00000
 H    2    0.78853    0.19532    0.71421    1.00000    0.00000
 H    2    0.81339    0.34678    0.72978    1.00000    0.00000
 H    2    0.41747    0.37142    0.72593    1.00000    0.00000
 H    2    0.52688    0.52781    0.70971    1.00000    0.00000
 H    2    0.11036    0.98279    0.70692    1.00000    0.00000
 H    2    0.68716    0.40243    0.39834    1.00000    0.00000
 H    2    0.63699    0.24774    0.38388    1.00000    0.00000
 H    2    0.99588    0.73703    0.67713    1.00000    0.00000
 H    2    0.96343    0.58749    0.66012    1.00000    0.00000
 H    2    0.52087    0.49160    0.39318    1.00000    0.00000
 H    2    0.66344    0.60506    0.41564    1.00000    0.00000
 H    2    0.65717    0.74101    0.68873    1.00000    0.00000
 H    2    0.24307    0.77249    0.47353    1.00000    0.00000
 H    2    0.09062    0.74827    0.46548    1.00000    0.00000
 H    2    0.64112    0.93311    0.71838    1.00000    0.00000
 H    2    0.87308    0.37889    0.60345    1.00000    0.00000
 H    2    0.47561    0.30123    0.50188    1.00000    0.00000
 H    2    0.51106    0.41870    0.46506    1.00000    0.00000
 H    2    0.82482    0.49483    0.60336    1.00000    0.00000
 H    2    0.00623    0.08663    0.64762    1.00000    0.00000
 H    2    0.09079    0.24878    0.63344    1.00000    0.00000
 H    2    0.52267    0.13953    0.32249    1.00000    0.00000
 H    2    0.44219    0.02941    0.36050    1.00000    0.00000
 H    2    0.48889    0.88386    0.46742    1.00000    0.00000
 H    2    0.39461    0.90457    0.43142    1.00000    0.00000
 H    2    0.38868    0.00034    0.65628    1.00000    0.00000
 H    2    0.47214    0.99468    0.69782    1.00000    0.00000
 H    2    0.37739    0.36137    0.61513    1.00000    0.00000
 H    2    0.47685    0.37806    0.65688    1.00000    0.00000
 H    2    0.52972    0.87843    0.60252    1.00000    0.00000
 H    2    0.45576    0.11192    0.57412    1.00000    0.00000
 H    2    0.42595    0.19119    0.61281    1.00000    0.00000
 H    2    0.12069    0.22512    0.32265    1.00000    0.00000
 H    2    0.36325    0.56360    0.31498    1.00000    0.00000
 H    2    0.04068    0.60028    0.57965    1.00000    0.00000
 H    2    0.18568    0.13219    0.37507    1.00000    0.00000
 H    2    0.12029    0.67970    0.53385    1.00000    0.00000
 H    2    0.31661    0.11177    0.37515    1.00000    0.00000
 H    2    0.01299    0.28497    0.37613    1.00000    0.00000
 H    2    0.64149    0.98818    0.67094    1.00000    0.00000
 H    2    0.88055    0.30904    0.38566    1.00000    0.00000
 H    2    0.10182    0.94209    0.42543    1.00000    0.00000
 H    2    0.04192    0.92986    0.47418    1.00000    0.00000
 H    2    0.05019    0.92024    0.62922    1.00000    0.00000
 H    2    0.23909    0.99525    0.58962    1.00000    0.00000
 H    2    0.25718    0.00242    0.71819    1.00000    0.00000
 H    2    0.67906    0.02847    0.60191    1.00000    0.00000
 H    2    0.50752    0.34853    0.31279    1.00000    0.00000
 H    2    0.75311    0.40479    0.31105    1.00000    0.00000
 H    2    0.63986    0.79048    0.31609    1.00000    0.00000
 H    2    0.88425    0.84821    0.31730    1.00000    0.00000
 H    2    0.12203    0.63440    0.30995    1.00000    0.00000
 O    3    0.83298    0.16336    0.26778    1.00000    0.00000
 O    3    0.58103    0.15708    0.26769    1.00000    0.00000
 O    3    0.34079    0.17146    0.26777    1.00000    0.00000
 O    3    0.08910    0.17644    0.26965    1.00000    0.00000
 O    3    0.08303    0.90351    0.26732    1.00000    0.00000
 O    3    0.23854    0.54839    0.29792    1.00000    0.00000
 O    3    0.22486    0.67451    0.30412    1.00000    0.00000
 O    3    0.70804    0.55089    0.59523    1.00000    0.00000
 O    3    0.24076    0.38081    0.59958    1.00000    0.00000
 O    3    0.52309    0.64457    0.53638    1.00000    0.00000
 O    3    0.72691    0.76593    0.64024    1.00000    0.00000
 O    3    0.30765    0.86542    0.37506    1.00000    0.00000
 O    3    0.19683    0.30539    0.51181    1.00000    0.00000
 O    3    0.61759    0.84485    0.47714    1.00000    0.00000
 O    3    0.80701    0.60492    0.51105    1.00000    0.00000
 O    3    0.77615    0.34925    0.48578    1.00000    0.00000
 O    3    0.81291    0.19263    0.59156    1.00000    0.00000
 O    3    0.05377    0.42110    0.47291    1.00000    0.00000
 O    3    0.79427    0.98034    0.35931    1.00000    0.00000
 O    3    0.35302    0.67537    0.59775    1.00000    0.00000
 O    3    0.33468    0.68877    0.68643    1.00000    0.00000
 O    3    0.60312    0.72888    0.71753    1.00000    0.00000
 O    3    0.83725    0.08278    0.50909    1.00000    0.00000
 O    3    0.13667    0.92921    0.58251    1.00000    0.00000
 O    3    0.03392    0.87241    0.44682    1.00000    0.00000
 O    3    0.76315    0.77044    0.42306    1.00000    0.00000
 O    3    0.76371    0.46654    0.74035    1.00000    0.00000
 O    3    0.04336    0.02370    0.51750    1.00000    0.00000
 O    3    0.28007    0.29207    0.74998    1.00000    0.00000
 O    3    0.13830    0.40594    0.71144    1.00000    0.00000
 O    3    0.51128    0.16141    0.51513    1.00000    0.00000
 O    3    0.86088    0.29370    0.71978    1.00000    0.00000
 O    3    0.50944    0.43118    0.70750    1.00000    0.00000
 O    3    0.71985    0.33335    0.39656    1.00000    0.00000
 O    3    0.98219    0.64597    0.68702    1.00000    0.00000
 O    3    0.59687    0.49978    0.41207    1.00000    0.00000
 O    3    0.14154    0.70026    0.47613    1.00000    0.00000
 O    3    0.90739    0.48072    0.60722    1.00000    0.00000
 O    3    0.46312    0.38244    0.49400    1.00000    0.00000
 O    3    0.64403    0.01335    0.70301    1.00000    0.00000
 O    3    0.99666    0.16898    0.64007    1.00000    0.00000
 O    3    0.49485    0.13213    0.35428    1.00000    0.00000
 O    3    0.41479    0.91133    0.46359    1.00000    0.00000
 O    3    0.37516    0.95934    0.68653    1.00000    0.00000
 O    3    0.45946    0.35052    0.62398    1.00000    0.00000
 O    3    0.62406    0.93183    0.61541    1.00000    0.00000
 O    3    0.40575    0.09466    0.60295    1.00000    0.00000
 O    3    0.15281    0.26565    0.35313    1.00000    0.00000
 O    3    0.12778    0.68409    0.56698    1.00000    0.00000
 O    3    0.21845    0.06759    0.38520    1.00000    0.00000
 O    3    0.93703    0.26934    0.39730    1.00000    0.00000
 O    3    0.00102    0.91874    0.65760    1.00000    0.00000
 O    3    0.18392    0.02063    0.73008    1.00000    0.00000
 O    3    0.43099    0.52823    0.33028    1.00000    0.00000
 O    3    0.96330    0.65706    0.32420    1.00000    0.00000
Pd    4    0.00000    0.00000    0.00000    1.00000    0.00000
Pd    4    0.99671    0.99732    0.23122    1.00000    0.00000
Pd    4    0.16966    0.08197    0.15099    1.00000    0.00000
Pd    4    0.08333    0.16667    0.07487    1.00000    0.00000
Pd    4    0.25000    0.00000    0.00000    1.00000    0.00000
Pd    4    0.25821    0.99370    0.23107    1.00000    0.00000
Pd    4    0.41344    0.08160    0.15034    1.00000    0.00000
Pd    4    0.33333    0.16667    0.07487    1.00000    0.00000
Pd    4    0.50000    0.00000    0.00000    1.00000    0.00000
Pd    4    0.50054    0.98970    0.22736    1.00000    0.00000
Pd    4    0.67037    0.08331    0.15003    1.00000    0.00000
Pd    4    0.58333    0.16667    0.07487    1.00000    0.00000
Pd    4    0.75000    0.00000    0.00000    1.00000    0.00000
Pd    4    0.74756    0.99572    0.22782    1.00000    0.00000
Pd    4    0.91593    0.08337    0.15128    1.00000    0.00000
Pd    4    0.83333    0.16667    0.07487    1.00000    0.00000
Pd    4    0.00000    0.25000    0.00000    1.00000    0.00000
Pd    4    0.00633    0.26478    0.23083    1.00000    0.00000
Pd    4    0.16739    0.33672    0.15206    1.00000    0.00000
Pd    4    0.08333    0.41667    0.07487    1.00000    0.00000
Pd    4    0.25000    0.25000    0.00000    1.00000    0.00000
Pd    4    0.26084    0.26496    0.23058    1.00000    0.00000
Pd    4    0.42026    0.33526    0.15211    1.00000    0.00000
Pd    4    0.33333    0.41667    0.07487    1.00000    0.00000
Pd    4    0.50000    0.25000    0.00000    1.00000    0.00000
Pd    4    0.50587    0.25450    0.22680    1.00000    0.00000
Pd    4    0.67075    0.33940    0.15139    1.00000    0.00000
Pd    4    0.58333    0.41667    0.07487    1.00000    0.00000
Pd    4    0.75000    0.25000    0.00000    1.00000    0.00000
Pd    4    0.75877    0.26141    0.23053    1.00000    0.00000
Pd    4    0.91647    0.33260    0.15079    1.00000    0.00000
Pd    4    0.83333    0.41667    0.07487    1.00000    0.00000
Pd    4    0.00000    0.50000    0.00000    1.00000    0.00000
Pd    4    0.00115    0.50363    0.22441    1.00000    0.00000
Pd    4    0.16929    0.58407    0.14851    1.00000    0.00000
Pd    4    0.08333    0.66667    0.07487    1.00000    0.00000
Pd    4    0.25000    0.50000    0.00000    1.00000    0.00000
Pd    4    0.25480    0.51028    0.22939    1.00000    0.00000
Pd    4    0.41871    0.58475    0.15135    1.00000    0.00000
Pd    4    0.33333    0.66667    0.07487    1.00000    0.00000
Pd    4    0.50000    0.50000    0.00000    1.00000    0.00000
Pd    4    0.51093    0.50576    0.23648    1.00000    0.00000
Pd    4    0.66926    0.58684    0.15254    1.00000    0.00000
Pd    4    0.58333    0.66667    0.07487    1.00000    0.00000
Pd    4    0.75000    0.50000    0.00000    1.00000    0.00000
Pd    4    0.75559    0.50363    0.22965    1.00000    0.00000
Pd    4    0.91565    0.58665    0.14993    1.00000    0.00000
Pd    4    0.83333    0.66667    0.07487    1.00000    0.00000
Pd    4    0.00000    0.75000    0.00000    1.00000    0.00000
Pd    4    0.99947    0.74726    0.22363    1.00000    0.00000
Pd    4    0.17010    0.83700    0.14949    1.00000    0.00000
Pd    4    0.08333    0.91667    0.07487    1.00000    0.00000
Pd    4    0.25000    0.75000    0.00000    1.00000    0.00000
Pd    4    0.25482    0.75027    0.22677    1.00000    0.00000
Pd    4    0.41957    0.83521    0.15090    1.00000    0.00000
Pd    4    0.33333    0.91667    0.07487    1.00000    0.00000
Pd    4    0.50000    0.75000    0.00000    1.00000    0.00000
Pd    4    0.50337    0.75047    0.22750    1.00000    0.00000
Pd    4    0.67128    0.83746    0.15191    1.00000    0.00000
Pd    4    0.58333    0.91667    0.07487    1.00000    0.00000
Pd    4    0.75000    0.75000    0.00000    1.00000    0.00000
Pd    4    0.75541    0.75409    0.23569    1.00000    0.00000
Pd    4    0.91665    0.83693    0.15081    1.00000    0.00000
Pd    4    0.83333    0.91667    0.07487    1.00000    0.00000
END
