# Supplementary material for: Intentional Formation of Persistent Surface Redox Mediators by Adsorption of Polyconjugated Carbonyl Complexes to Pd Nanoparticles
Source: J Am Chem Soc. 2025 Apr 4;147(20):16885–900. doi: 10.1021/jacs.4c15874 (PMC12100725; doi:10.1021/jacs.4c15874)
Supplement: Supplementary file 2 [file ja4c15874_si_002.zip › Structures/Heterogeneous/Surface_Reactions/Quinones/BQ/SecondProtonElectronTransfer/FormationofWater/NEB.arc]

!BIOSYM archive 3
PBC=ON

!DATE Mon Jan 01 12:00:00 2000
PBC   11.00460  11.00460  30.00000  90.00000  90.00000 120.00001 (P1)
C1       2.93730        5.34789        9.27195          1              C   0.000
C2       3.95335        4.34937        9.14399          1              C   0.000
C3       3.30670        6.75801        9.19569          1              C   0.000
C4       4.67702        7.12588        9.21349          1              C   0.000
C5       5.34619        4.70612        9.06274          1              C   0.000
C6       5.73383        6.09463        9.41787          1              C   0.000
H1       2.68261        6.46388        5.67477          1              H   0.000
H2       1.23859        4.06650        5.69975          1              H   0.000
H3       0.02555        1.54999        5.28569          1              H   0.000
H4       5.50977        1.61394        5.23021          1              H   0.000
H5      -2.57561        6.34934        5.65653          1              H   0.000
H6       0.74949        3.37089       10.32932          1              H   0.000
H7       4.11652        4.49990       18.02208          1              H   0.000
H8       0.46239        3.38998       17.00464          1              H   0.000
H9      -0.24530        3.41405       14.85009          1              H   0.000
H10      4.10219        6.53120       18.63059          1              H   0.000
H11      3.09992        7.83714       18.73154          1              H   0.000
H12      2.44787        5.22476       15.83320          1              H   0.000
H13     -1.38340        7.74554       10.23477          1              H   0.000
H14     -2.64684        8.10389       11.09141          1              H   0.000
H15      1.37269        3.23212       14.99450          1              H   0.000
H16      0.33029        4.60884       18.00957          1              H   0.000
H17      4.84514        5.41496       16.86233          1              H   0.000
H18      1.49333        6.14319       16.75594          1              H   0.000
H19      2.12895        7.31228       14.96100          1              H   0.000
H20      5.92883        4.85240       14.96950          1              H   0.000
H21      5.04089        6.10125       14.61095          1              H   0.000
H22      3.63679        8.70972       11.50183          1              H   0.000
H23      8.75885        0.68406       11.27780          1              H   0.000
H24      6.47875        3.11214       13.55349          1              H   0.000
H25      7.62292        3.54116       14.56241          1              H   0.000
H26      8.17623        1.64269       16.84190          1              H   0.000
H27      8.73349        1.73202       18.32675          1              H   0.000
H28     -1.87485        5.04775       14.07063          1              H   0.000
H29     -1.81962        3.66860       13.22415          1              H   0.000
H30      2.49682        8.86740       14.69724          1              H   0.000
H31      0.09386        6.48282       18.93578          1              H   0.000
H32     -0.77372        6.50617       17.57522          1              H   0.000
H33     -0.61597        7.42311       20.67115          1              H   0.000
H34      0.74748        6.70648       21.05520          1              H   0.000
H35      3.27576        6.92715       22.25878          1              H   0.000
H36      9.68145        0.51546       15.44657          1              H   0.000
H37      8.74071        1.44004       14.56728          1              H   0.000
H38     -3.19125        7.97701       17.27792          1              H   0.000
H39      5.08801        7.70211       12.93235          1              H   0.000
H40      3.47826        7.60666       13.31058          1              H   0.000
H41      4.93270        4.28051       21.84572          1              H   0.000
H42      6.23926        5.18102       21.65302          1              H   0.000
H43      5.15125        8.22370       19.52281          1              H   0.000
H44     -4.63486        9.43477       16.28160          1              H   0.000
H45      0.50326        1.22324       15.41351          1              H   0.000
H46      0.60872        3.10590       22.11530          1              H   0.000
H47      1.56928        1.80703       22.28857          1              H   0.000
H48     -0.77646        4.84187       21.19164          1              H   0.000
H49     -1.65187        3.49592       21.37994          1              H   0.000
H50      5.60937        2.05719       15.29205          1              H   0.000
H51      4.81121        0.76415       14.85798          1              H   0.000
H52      7.58665        1.86723       21.40201          1              H   0.000
H53      7.03137        3.31635       21.85879          1              H   0.000
H54      2.54934        3.54388       21.76909          1              H   0.000
H55      2.88802        5.03348       21.28052          1              H   0.000
H56     -4.19204        9.37561       21.19465          1              H   0.000
H57      5.34066        3.70429       11.93034          1              H   0.000
H58      5.57282        2.21450       11.49774          1              H   0.000
H59      6.91539        7.03344       20.30770          1              H   0.000
H60      7.37435        5.60532       19.80111          1              H   0.000
H61      3.08221        4.59773       11.86966          1              H   0.000
H62      4.04121        5.70709       12.48104          1              H   0.000
H63      3.16426        7.06314       20.66657          1              H   0.000
H64     -1.55385        7.40498       14.14092          1              H   0.000
H65     -3.09864        7.18061       13.92461          1              H   0.000
H66      1.91951        8.89297       21.56737          1              H   0.000
H67      7.52745        3.61890       18.11243          1              H   0.000
H68      3.59406        2.86300       15.11846          1              H   0.000
H69      3.36916        3.96954       14.00688          1              H   0.000
H70      6.35989        4.72269       18.09795          1              H   0.000
H71     -0.39327        0.84382       19.41996          1              H   0.000
H72     -0.35695        2.38553       18.98083          1              H   0.000
H73      4.84458        1.23498        9.68080          1              H   0.000
H74      4.34001        0.20986       10.77863          1              H   0.000
H75      0.52744        8.45015       13.89990          1              H   0.000
H76     -0.63864        8.69707       12.84023          1              H   0.000
H77      4.27141        0.00686       19.69076          1              H   0.000
H78     -0.28073        9.48050       20.93795          1              H   0.000
H79      2.16868        3.45190       18.43711          1              H   0.000
H80      3.16516        3.60732       19.69577          1              H   0.000
H81      1.00287        8.36400       18.08498          1              H   0.000
H82      4.41908        1.06027       17.24147          1              H   0.000
H83      3.63449        1.82296       18.38383          1              H   0.000
H84      0.03600        2.16394        9.63182          1              H   0.000
H85      0.99964        5.49502        9.77528          1              H   0.000
H86     -2.85324        5.73334       17.36372          1              H   0.000
H87      1.19602        1.50710       11.43839          1              H   0.000
H88     -2.40508        6.50147       15.99651          1              H   0.000
H89      2.72596        1.17352       11.38407          1              H   0.000
H90     -1.49850        2.76034       11.22656          1              H   0.000
H91      1.61940        9.40963       20.14173          1              H   0.000
H92      7.90632        2.89060       11.56209          1              H   0.000
H93     -4.10675        9.08280       12.75861          1              H   0.000
H94     -4.67462        8.87064       14.20352          1              H   0.000
H95     -4.50828        8.78373       18.85215          1              H   0.000
H96     -2.85384        9.49793       17.66364          1              H   0.000
H97      2.81500        0.02584       21.54588          1              H   0.000
H98      7.31888        0.26788       18.07646          1              H   0.000
H99      3.68341        3.32790        9.41959          1              H   0.000
H100     6.05280        3.93645        9.38708          1              H   0.000
H101     2.56860        7.51690        9.47664          1              H   0.000
H102     4.91868        8.14575        9.52074          1              H   0.000
H103    -1.50649        5.44635        9.69223          1              H   0.000
O1       8.27404        1.53136        8.03841          1              O   0.000
O2       5.52473        1.48278        8.03839          1              O   0.000
O3       2.81200        1.60977        8.03416          1              O   0.000
O4       0.01169        1.66220        8.08523          1              O   0.000
O5      -4.08052        8.61092        8.02452          1              O   0.000
O6      -0.63275        5.63719        9.27556          1              O   0.000
O7      -0.77071        7.04846        8.86186          1              O   0.000
O8       4.76206        5.25414       17.84315          1              O   0.000
O9       0.55825        3.64445       17.96501          1              O   0.000
O10      2.19151        6.14887       16.05295          1              O   0.000
O11      3.79513        7.30405       19.20907          1              O   0.000
O12     -1.67146        8.17413       11.09265          1              O   0.000
O13      0.48018        2.92809       15.33080          1              O   0.000
O14      2.14814        8.04066       14.25062          1              O   0.000
O15      5.60141        5.72722       15.31361          1              O   0.000
O16      6.65970        3.29018       14.51891          1              O   0.000
O17      7.88426        1.83103       17.76660          1              O   0.000
O18     -1.71596        4.06101       14.13558          1              O   0.000
O19      3.33605        9.35127       10.81792          1              O   0.000
O20      0.16770        6.44750       17.92830          1              O   0.000
O21     -0.10865        6.56612       20.59146          1              O   0.000
O22      2.63256        6.94547       21.52746          1              O   0.000
O23      8.71707        0.77451       15.27993          1              O   0.000
O24     -3.61843        8.87356       17.44076          1              O   0.000
O25     -4.43167        8.35913       13.36507          1              O   0.000
O26      4.19905        7.29096       12.67723          1              O   0.000
O27      5.83492        4.46194       22.21396          1              O   0.000
O28      0.31412        0.24318       15.50169          1              O   0.000
O29      1.47463        2.78553       22.49903          1              O   0.000
O30     -0.72384        3.87715       21.37566          1              O   0.000
O31      4.78300        1.53704       15.47727          1              O   0.000
O32      7.83343        2.81415       21.52172          1              O   0.000
O33      3.22921        4.11299       21.21386          1              O   0.000
O34      6.05482        3.01976       11.84778          1              O   0.000
O35      7.25634        6.16324       20.60765          1              O   0.000
O36      3.89757        4.69995       12.39467          1              O   0.000
O37     -2.27670        6.72518       14.25207          1              O   0.000
O38      7.34652        4.59110       18.21047          1              O   0.000
O39      3.01824        3.63954       14.87138          1              O   0.000
O40      7.01015        0.12377       21.10273          1              O   0.000
O41     10.05160        1.63094       19.20391          1              O   0.000
O42      4.53439        1.18110       10.61896          1              O   0.000
O43     -0.43640        8.72798       13.79879          1              O   0.000
O44     -1.15267        9.14363       20.59756          1              O   0.000
O45      3.12917        3.34426       18.70832          1              O   0.000
O46      1.74258        8.87528       18.47797          1              O   0.000
O47      3.94095        0.90018       18.09409          1              O   0.000
O48      0.12223        2.63991       10.51145          1              O   0.000
O49     -2.35589        6.53409       16.99021          1              O   0.000
O50      1.90509        0.98591       11.88989          1              O   0.000
O51      8.79124        2.60644       11.89673          1              O   0.000
O52     -5.03324        8.76997       19.70831          1              O   0.000
O53      1.90638        0.20152       21.89612          1              O   0.000
O54      1.82326        4.96443        9.97413          1              O   0.000
O55      6.84033        6.35839        9.91920          1              O   0.000
Pd1      5.50230        9.53026       30.00000          1              Pd  0.000
Pd2      5.48169        9.49910        6.91003          1              Pd  0.000
Pd3      1.42371        0.77224        4.52416          1              Pd  0.000
Pd4     -0.00006        1.58841        2.24610          1              Pd  0.000
Pd5     -2.75115        9.53026       30.00000          1              Pd  0.000
Pd6     -2.64639        9.46303        6.91069          1              Pd  0.000
Pd7      4.10226        0.78141        4.50485          1              Pd  0.000
Pd8      2.75109        1.58841        2.24610          1              Pd  0.000
Pd9     -0.00000        9.53026       30.00000          1              Pd  0.000
Pd10     0.06131        9.44264        6.78473          1              Pd  0.000
Pd11     6.92366        0.79956        4.49472          1              Pd  0.000
Pd12     5.50224        1.58841        2.24610          1              Pd  0.000
Pd13     2.75115        9.53026       30.00000          1              Pd  0.000
Pd14     2.75306        9.48675        6.81621          1              Pd  0.000
Pd15     9.62545        0.78961        4.53673          1              Pd  0.000
Pd16     8.25339        1.58841        2.24610          1              Pd  0.000
Pd17     9.62902        2.38257       30.00000          1              Pd  0.000
Pd18    -1.39062        2.52674        6.94466          1              Pd  0.000
Pd19    -0.00492        3.18858        4.53507          1              Pd  0.000
Pd20    -1.37563        3.97097        2.24610          1              Pd  0.000
Pd21     1.37557        2.38257       30.00000          1              Pd  0.000
Pd22     1.42621        2.52486        6.93414          1              Pd  0.000
Pd23     2.78169        3.19545        4.57235          1              Pd  0.000
Pd24     1.37552        3.97097        2.24610          1              Pd  0.000
Pd25     4.12672        2.38257       30.00000          1              Pd  0.000
Pd26     4.17091        2.42436        6.81706          1              Pd  0.000
Pd27     5.51724        3.23634        4.55514          1              Pd  0.000
Pd28     4.12667        3.97097        2.24610          1              Pd  0.000
Pd29     6.87787        2.38257       30.00000          1              Pd  0.000
Pd30     6.91386        2.49092        6.94292          1              Pd  0.000
Pd31     8.25719        3.17436        4.53800          1              Pd  0.000
Pd32     6.87782        3.97097        2.24610          1              Pd  0.000
Pd33     8.25345        4.76513       30.00000          1              Pd  0.000
Pd34    -2.74925        4.80208        6.77331          1              Pd  0.000
Pd35    -1.34811        5.56518        4.47019          1              Pd  0.000
Pd36    -2.75121        6.35354        2.24610          1              Pd  0.000
Pd37    -0.00000        4.76513       30.00000          1              Pd  0.000
Pd38     0.00500        4.81544        6.83260          1              Pd  0.000
Pd39     1.40021        5.57342        4.52532          1              Pd  0.000
Pd40    -0.00006        6.35354        2.24610          1              Pd  0.000
Pd41     2.75115        4.76513       30.00000          1              Pd  0.000
Pd42     2.83954        4.81639        7.12835          1              Pd  0.000
Pd43     4.13708        5.58916        4.59762          1              Pd  0.000
Pd44     2.75109        6.35354        2.24610          1              Pd  0.000
Pd45     5.50230        4.76513       30.00000          1              Pd  0.000
Pd46     5.54882        4.79714        6.92898          1              Pd  0.000
Pd47     6.85230        5.58705        4.51751          1              Pd  0.000
Pd48     5.50224        6.35354        2.24610          1              Pd  0.000
Pd49     6.87787        7.14770       30.00000          1              Pd  0.000
Pd50     6.88907        7.10710        6.73940          1              Pd  0.000
Pd51    -2.71720        7.96443        4.51725          1              Pd  0.000
Pd52    -4.12678        8.73611        2.24610          1              Pd  0.000
Pd53    -1.37558        7.14770       30.00000          1              Pd  0.000
Pd54    -1.30667        7.13197        6.85285          1              Pd  0.000
Pd55     0.02917        7.95920        4.52600          1              Pd  0.000
Pd56    -1.37563        8.73611        2.24610          1              Pd  0.000
Pd57     1.37557        7.14770       30.00000          1              Pd  0.000
Pd58     1.40537        7.13774        6.84731          1              Pd  0.000
Pd59     2.78317        7.97650        4.55792          1              Pd  0.000
Pd60     1.37552        8.73611        2.24610          1              Pd  0.000
Pd61     4.12672        7.14770       30.00000          1              Pd  0.000
Pd62     4.16100        7.18238        7.06997          1              Pd  0.000
Pd63     5.49050        7.96568        4.52640          1              Pd  0.000
Pd64     4.12667        8.73611        2.24610          1              Pd  0.000
end
end

!DATE Mon Jan 01 12:00:00 2000
PBC   11.00460  11.00460  30.00000  90.00000  90.00000 120.00001 (P1)
C1       2.92106        5.35302        9.26668          1              C   0.000
C2       3.92937        4.34740        9.13932          1              C   0.000
C3       3.29943        6.76037        9.19117          1              C   0.000
C4       4.67230        7.11899        9.21174          1              C   0.000
C5       5.32514        4.69533        9.05503          1              C   0.000
C6       5.72375        6.08062        9.41130          1              C   0.000
H1       2.68267        6.46248        5.66542          1              H   0.000
H2       1.24665        4.05831        5.69864          1              H   0.000
H3       0.02111        1.54947        5.28550          1              H   0.000
H4       5.50620        1.61351        5.22533          1              H   0.000
H5      -2.58376        6.35677        5.64355          1              H   0.000
H6       0.71593        3.39164       10.32747          1              H   0.000
H7       4.11614        4.49851       18.02530          1              H   0.000
H8       0.46252        3.38058       17.01399          1              H   0.000
H9      -0.25236        3.40824       14.86801          1              H   0.000
H10      4.09926        6.52830       18.63336          1              H   0.000
H11      3.09787        7.83571       18.72922          1              H   0.000
H12      2.44551        5.22434       15.83815          1              H   0.000
H13     -1.35401        7.76974       10.24768          1              H   0.000
H14     -2.60048        8.16885       11.11312          1              H   0.000
H15      1.36821        3.23187       14.99612          1              H   0.000
H16      0.32845        4.60109       18.01654          1              H   0.000
H17      4.84030        5.42283       16.86906          1              H   0.000
H18      1.49304        6.14300       16.76320          1              H   0.000
H19      2.12554        7.30907       14.96881          1              H   0.000
H20      5.91245        4.87235       14.98556          1              H   0.000
H21      5.01506        6.11265       14.61959          1              H   0.000
H22      3.62655        8.71121       11.49584          1              H   0.000
H23      8.74541        0.68342       11.26782          1              H   0.000
H24      6.46353        3.13168       13.58099          1              H   0.000
H25      7.60192        3.53551       14.60358          1              H   0.000
H26      8.18220        1.64565       16.82662          1              H   0.000
H27      8.73310        1.72888       18.31470          1              H   0.000
H28     -1.88821        5.03447       14.09761          1              H   0.000
H29     -1.82558        3.65049       13.26324          1              H   0.000
H30      2.48698        8.86523       14.69852          1              H   0.000
H31      0.09500        6.48127       18.93658          1              H   0.000
H32     -0.77227        6.50180       17.57544          1              H   0.000
H33     -0.61616        7.42239       20.67081          1              H   0.000
H34      0.74750        6.70609       21.05530          1              H   0.000
H35      3.26690        6.93022       22.25967          1              H   0.000
H36      9.68708        0.50649       15.44168          1              H   0.000
H37      8.76105        1.42383       14.54148          1              H   0.000
H38     -3.18815        7.97055       17.28602          1              H   0.000
H39      5.07556        7.71462       12.93299          1              H   0.000
H40      3.46471        7.61887       13.31326          1              H   0.000
H41      4.93238        4.27565       21.84408          1              H   0.000
H42      6.23933        5.17582       21.64991          1              H   0.000
H43      5.14759        8.21840       19.52836          1              H   0.000
H44     -4.63159        9.42617       16.28937          1              H   0.000
H45      0.50663        1.21693       15.42364          1              H   0.000
H46      0.61166        3.10525       22.11086          1              H   0.000
H47      1.57096        1.80621       22.28904          1              H   0.000
H48     -0.77053        4.84018       21.18634          1              H   0.000
H49     -1.64555        3.49560       21.38573          1              H   0.000
H50      5.58974        2.04416       15.28574          1              H   0.000
H51      4.79657        0.74726       14.84494          1              H   0.000
H52      7.59442        1.86721       21.41133          1              H   0.000
H53      7.03711        3.31366       21.87278          1              H   0.000
H54      2.54908        3.54123       21.77127          1              H   0.000
H55      2.88820        5.03089       21.28186          1              H   0.000
H56     -4.19175        9.37260       21.19902          1              H   0.000
H57      5.35444        3.74445       11.94420          1              H   0.000
H58      5.58220        2.25525       11.51015          1              H   0.000
H59      6.91155        7.03035       20.30968          1              H   0.000
H60      7.37419        5.60391       19.80094          1              H   0.000
H61      3.08013        4.61326       11.86222          1              H   0.000
H62      4.02901        5.73064       12.47749          1              H   0.000
H63      3.15650        7.06327       20.66703          1              H   0.000
H64     -1.56848        7.38954       14.14040          1              H   0.000
H65     -3.11484        7.16541       13.92981          1              H   0.000
H66      1.91887        8.89411       21.56060          1              H   0.000
H67      7.52799        3.61709       18.10185          1              H   0.000
H68      3.58445        2.86086       15.10340          1              H   0.000
H69      3.36133        3.97837       14.00047          1              H   0.000
H70      6.35973        4.72093       18.09703          1              H   0.000
H71     -0.40014        0.83590       19.42293          1              H   0.000
H72     -0.36300        2.37922       18.99067          1              H   0.000
H73      4.87079        1.27450        9.68025          1              H   0.000
H74      4.38634        0.25516       10.78939          1              H   0.000
H75      0.51262        8.43227       13.89844          1              H   0.000
H76     -0.65050        8.66307       12.83048          1              H   0.000
H77      4.27206        0.00470       19.68964          1              H   0.000
H78     -0.27913        9.48044       20.93590          1              H   0.000
H79      2.16870        3.44765       18.44171          1              H   0.000
H80      3.16696        3.60475       19.69823          1              H   0.000
H81      0.99995        8.36758       18.08224          1              H   0.000
H82      4.40982        1.05496       17.23417          1              H   0.000
H83      3.63593        1.82181       18.38245          1              H   0.000
H84      0.02668        2.16700        9.63809          1              H   0.000
H85      0.99543        5.52973        9.79208          1              H   0.000
H86     -2.85226        5.73018       17.36707          1              H   0.000
H87      1.19019        1.49405       11.41667          1              H   0.000
H88     -2.40894        6.49776       15.99878          1              H   0.000
H89      2.72325        1.17202       11.36367          1              H   0.000
H90     -1.49635        2.74632       11.26053          1              H   0.000
H91      1.62017        9.41448       20.13583          1              H   0.000
H92      7.91230        2.89065       11.60072          1              H   0.000
H93     -4.11345        9.06978       12.75578          1              H   0.000
H94     -4.67419        8.86897       14.20732          1              H   0.000
H95     -4.50982        8.77731       18.86104          1              H   0.000
H96     -2.85460        9.49225       17.67245          1              H   0.000
H97      2.81639        0.02498       21.54598          1              H   0.000
H98      7.31791        0.26931       18.06707          1              H   0.000
H99      3.65641        3.32835        9.42202          1              H   0.000
H100     6.02967        3.92161        9.37517          1              H   0.000
H101     2.56617        7.52328        9.47343          1              H   0.000
H102     4.92079        8.13700        9.51990          1              H   0.000
H103    -1.59900        5.45386        9.67729          1              H   0.000
O1       8.26345        1.53231        8.03631          1              O   0.000
O2       5.51690        1.48227        8.03337          1              O   0.000
O3       2.80320        1.60688        8.03055          1              O   0.000
O4       0.00260        1.66229        8.08627          1              O   0.000
O5      -4.08916        8.60868        8.02585          1              O   0.000
O6      -0.70066        5.63145        9.30828          1              O   0.000
O7      -0.80562        7.03739        8.87520          1              O   0.000
O8       4.76185        5.25317       17.84883          1              O   0.000
O9       0.55760        3.63706       17.97394          1              O   0.000
O10      2.19319        6.14847       16.06138          1              O   0.000
O11      3.78956        7.30155       19.21015          1              O   0.000
O12     -1.62382        8.21571       11.10380          1              O   0.000
O13      0.48027        2.92185       15.33820          1              O   0.000
O14      2.13836        8.03597       14.25653          1              O   0.000
O15      5.58387        5.75007       15.32152          1              O   0.000
O16      6.63551        3.30136       14.54977          1              O   0.000
O17      7.88687        1.83086       17.75086          1              O   0.000
O18     -1.72934        4.04837       14.17306          1              O   0.000
O19      3.33565        9.35242       10.80657          1              O   0.000
O20      0.16881        6.44329       17.92897          1              O   0.000
O21     -0.10857        6.56529       20.59122          1              O   0.000
O22      2.62446        6.94588       21.52766          1              O   0.000
O23      8.72583        0.77024       15.26476          1              O   0.000
O24     -3.61801        8.86566       17.45168          1              O   0.000
O25     -4.43805        8.35328       13.36931          1              O   0.000
O26      4.18417        7.31070       12.67378          1              O   0.000
O27      5.83484        4.45743       22.21195          1              O   0.000
O28      0.31948        0.23615       15.50870          1              O   0.000
O29      1.47584        2.78477       22.49914          1              O   0.000
O30     -0.71683        3.87436       21.36419          1              O   0.000
O31      4.76365        1.52073       15.46336          1              O   0.000
O32      7.84462        2.81062       21.55021          1              O   0.000
O33      3.22964        4.11057       21.21572          1              O   0.000
O34      6.06528        3.05571       11.87174          1              O   0.000
O35      7.25519        6.16070       20.60787          1              O   0.000
O36      3.88991        4.72206       12.39426          1              O   0.000
O37     -2.29179        6.70989       14.25427          1              O   0.000
O38      7.34647        4.58838       18.20730          1              O   0.000
O39      3.01182        3.64165       14.86288          1              O   0.000
O40      7.01216        0.12727       21.09737          1              O   0.000
O41     10.04519        1.62175       19.20210          1              O   0.000
O42      4.56189        1.22777       10.61978          1              O   0.000
O43     -0.45165        8.70352       13.79107          1              O   0.000
O44     -1.15191        9.14347       20.59714          1              O   0.000
O45      3.13019        3.34199       18.71088          1              O   0.000
O46      1.74056        8.87895       18.47301          1              O   0.000
O47      3.94084        0.89851       18.09257          1              O   0.000
O48      0.11313        2.64244       10.51739          1              O   0.000
O49     -2.35452        6.53064       16.99245          1              O   0.000
O50      1.89570        0.94507       11.84052          1              O   0.000
O51      8.79259        2.58365       11.92855          1              O   0.000
O52     -5.03668        8.76351       19.71607          1              O   0.000
O53      1.90841        0.20008       21.89818          1              O   0.000
O54      1.80342        4.97534        9.96862          1              O   0.000
O55      6.83248        6.33641        9.91059          1              O   0.000
Pd1      5.50230        9.53026       30.00000          1              Pd  0.000
Pd2      5.47231        9.49745        6.91302          1              Pd  0.000
Pd3      1.41877        0.77098        4.52438          1              Pd  0.000
Pd4     -0.00006        1.58841        2.24610          1              Pd  0.000
Pd5     -2.75115        9.53026       30.00000          1              Pd  0.000
Pd6     -2.65520        9.45980        6.90989          1              Pd  0.000
Pd7      4.09752        0.78010        4.50344          1              Pd  0.000
Pd8      2.75109        1.58841        2.24610          1              Pd  0.000
Pd9     -0.00000        9.53026       30.00000          1              Pd  0.000
Pd10     0.05262        9.44036        6.78229          1              Pd  0.000
Pd11     6.92000        0.79855        4.49366          1              Pd  0.000
Pd12     5.50224        1.58841        2.24610          1              Pd  0.000
Pd13     2.75115        9.53026       30.00000          1              Pd  0.000
Pd14     2.74433        9.48605        6.81625          1              Pd  0.000
Pd15     9.62113        0.78870        4.53776          1              Pd  0.000
Pd16     8.25339        1.58841        2.24610          1              Pd  0.000
Pd17     9.62902        2.38257       30.00000          1              Pd  0.000
Pd18    -1.39915        2.52701        6.94516          1              Pd  0.000
Pd19    -0.00978        3.18768        4.53367          1              Pd  0.000
Pd20    -1.37563        3.97097        2.24610          1              Pd  0.000
Pd21     1.37557        2.38257       30.00000          1              Pd  0.000
Pd22     1.41595        2.52296        6.93262          1              Pd  0.000
Pd23     2.77623        3.19421        4.57031          1              Pd  0.000
Pd24     1.37552        3.97097        2.24610          1              Pd  0.000
Pd25     4.12672        2.38257       30.00000          1              Pd  0.000
Pd26     4.16134        2.42238        6.81355          1              Pd  0.000
Pd27     5.51240        3.23568        4.55307          1              Pd  0.000
Pd28     4.12667        3.97097        2.24610          1              Pd  0.000
Pd29     6.87787        2.38257       30.00000          1              Pd  0.000
Pd30     6.90526        2.49087        6.93790          1              Pd  0.000
Pd31     8.25317        3.17406        4.53722          1              Pd  0.000
Pd32     6.87782        3.97097        2.24610          1              Pd  0.000
Pd33     8.25345        4.76513       30.00000          1              Pd  0.000
Pd34    -2.75711        4.80258        6.77137          1              Pd  0.000
Pd35    -1.35226        5.56505        4.47000          1              Pd  0.000
Pd36    -2.75121        6.35354        2.24610          1              Pd  0.000
Pd37    -0.00000        4.76513       30.00000          1              Pd  0.000
Pd38    -0.00435        4.81412        6.82752          1              Pd  0.000
Pd39     1.39567        5.57234        4.52524          1              Pd  0.000
Pd40    -0.00006        6.35354        2.24610          1              Pd  0.000
Pd41     2.75115        4.76513       30.00000          1              Pd  0.000
Pd42     2.82823        4.81402        7.12266          1              Pd  0.000
Pd43     4.13286        5.58894        4.59475          1              Pd  0.000
Pd44     2.75109        6.35354        2.24610          1              Pd  0.000
Pd45     5.50230        4.76513       30.00000          1              Pd  0.000
Pd46     5.53846        4.79556        6.92346          1              Pd  0.000
Pd47     6.84799        5.58652        4.51692          1              Pd  0.000
Pd48     5.50224        6.35354        2.24610          1              Pd  0.000
Pd49     6.87787        7.14770       30.00000          1              Pd  0.000
Pd50     6.88133        7.10568        6.74002          1              Pd  0.000
Pd51    -2.72147        7.96383        4.51775          1              Pd  0.000
Pd52    -4.12678        8.73611        2.24610          1              Pd  0.000
Pd53    -1.37558        7.14770       30.00000          1              Pd  0.000
Pd54    -1.31300        7.12862        6.86054          1              Pd  0.000
Pd55     0.02431        7.95777        4.52586          1              Pd  0.000
Pd56    -1.37563        8.73611        2.24610          1              Pd  0.000
Pd57     1.37557        7.14770       30.00000          1              Pd  0.000
Pd58     1.39645        7.13629        6.84487          1              Pd  0.000
Pd59     2.77897        7.97611        4.55799          1              Pd  0.000
Pd60     1.37552        8.73611        2.24610          1              Pd  0.000
Pd61     4.12672        7.14770       30.00000          1              Pd  0.000
Pd62     4.15134        7.18060        7.06926          1              Pd  0.000
Pd63     5.48620        7.96523        4.52640          1              Pd  0.000
Pd64     4.12667        8.73611        2.24610          1              Pd  0.000
end
end

!DATE Mon Jan 01 12:00:00 2000
PBC   11.00460  11.00460  30.00000  90.00000  90.00000 120.00001 (P1)
C1       2.92270        5.34792        9.27066          1              C   0.000
C2       3.93215        4.34473        9.13625          1              C   0.000
C3       3.29786        6.75655        9.19435          1              C   0.000
C4       4.67013        7.11742        9.21138          1              C   0.000
C5       5.32703        4.69494        9.05182          1              C   0.000
C6       5.72254        6.08054        9.40856          1              C   0.000
H1       2.61791        6.49320        5.69688          1              H   0.000
H2       1.21651        4.07444        5.70212          1              H   0.000
H3       0.01601        1.54816        5.28770          1              H   0.000
H4       5.50235        1.61224        5.22536          1              H   0.000
H5      -2.60146        6.35444        5.63214          1              H   0.000
H6       0.72963        3.38140       10.33915          1              H   0.000
H7       4.11597        4.49851       18.02634          1              H   0.000
H8       0.46275        3.37976       17.01618          1              H   0.000
H9      -0.25363        3.40818       14.87210          1              H   0.000
H10      4.09817        6.52763       18.63401          1              H   0.000
H11      3.09670        7.83519       18.72823          1              H   0.000
H12      2.44636        5.22522       15.83845          1              H   0.000
H13     -1.28713        7.78271       10.17746          1              H   0.000
H14     -2.57326        8.11961       11.01260          1              H   0.000
H15      1.36731        3.23386       14.99714          1              H   0.000
H16      0.32810        4.60018       18.01859          1              H   0.000
H17      4.83906        5.42444       16.87067          1              H   0.000
H18      1.49430        6.14189       16.76604          1              H   0.000
H19      2.12641        7.31196       14.97716          1              H   0.000
H20      5.91031        4.87543       14.98917          1              H   0.000
H21      5.01310        6.11557       14.62218          1              H   0.000
H22      3.62577        8.71248       11.49601          1              H   0.000
H23      8.74449        0.68437       11.26668          1              H   0.000
H24      6.46147        3.13816       13.58475          1              H   0.000
H25      7.59934        3.53628       14.61005          1              H   0.000
H26      8.18448        1.64570       16.82091          1              H   0.000
H27      8.73272        1.72794       18.31003          1              H   0.000
H28     -1.88923        5.03388       14.10063          1              H   0.000
H29     -1.82669        3.64884       13.26857          1              H   0.000
H30      2.48832        8.86895       14.70501          1              H   0.000
H31      0.09419        6.48141       18.93677          1              H   0.000
H32     -0.77247        6.50141       17.57519          1              H   0.000
H33     -0.61727        7.42291       20.67051          1              H   0.000
H34      0.74638        6.70664       21.05540          1              H   0.000
H35      3.26422        6.93139       22.25963          1              H   0.000
H36      9.69352        0.50727       15.43816          1              H   0.000
H37      8.76889        1.42222       14.53364          1              H   0.000
H38     -3.18897        7.97027       17.28716          1              H   0.000
H39      5.07369        7.71395       12.93504          1              H   0.000
H40      3.46267        7.62203       13.31635          1              H   0.000
H41      4.93233        4.27522       21.84382          1              H   0.000
H42      6.23962        5.17493       21.64870          1              H   0.000
H43      5.14546        8.21767       19.52930          1              H   0.000
H44     -4.62951        9.42551       16.28825          1              H   0.000
H45      0.51030        1.21727       15.42350          1              H   0.000
H46      0.61187        3.10529       22.10917          1              H   0.000
H47      1.57055        1.80599       22.28856          1              H   0.000
H48     -0.77102        4.84015       21.18559          1              H   0.000
H49     -1.64562        3.49595       21.38966          1              H   0.000
H50      5.58766        2.04601       15.28461          1              H   0.000
H51      4.79564        0.74875       14.84262          1              H   0.000
H52      7.59434        1.86693       21.41586          1              H   0.000
H53      7.03706        3.31265       21.88022          1              H   0.000
H54      2.54928        3.54068       21.77129          1              H   0.000
H55      2.88837        5.03034       21.28192          1              H   0.000
H56     -4.19273        9.37185       21.19958          1              H   0.000
H57      5.35002        3.74775       11.94587          1              H   0.000
H58      5.58319        2.25735       11.51919          1              H   0.000
H59      6.91024        7.02912       20.30908          1              H   0.000
H60      7.37402        5.60325       19.79961          1              H   0.000
H61      3.07430        4.62074       11.85730          1              H   0.000
H62      4.02360        5.73429       12.47743          1              H   0.000
H63      3.15387        7.06327       20.66686          1              H   0.000
H64     -1.56917        7.38856       14.13364          1              H   0.000
H65     -3.11653        7.16378       13.92806          1              H   0.000
H66      1.91715        8.89536       21.55796          1              H   0.000
H67      7.52774        3.61672       18.09828          1              H   0.000
H68      3.58263        2.86370       15.09885          1              H   0.000
H69      3.35711        3.98139       13.99579          1              H   0.000
H70      6.35944        4.72057       18.09634          1              H   0.000
H71     -0.40301        0.83529       19.42293          1              H   0.000
H72     -0.36530        2.37877       18.99188          1              H   0.000
H73      4.87315        1.28137        9.68477          1              H   0.000
H74      4.39431        0.24573       10.77764          1              H   0.000
H75      0.51691        8.43173       13.90416          1              H   0.000
H76     -0.63088        8.67100       12.82422          1              H   0.000
H77      4.27114        0.00457       19.68815          1              H   0.000
H78     -0.27985        9.48098       20.93409          1              H   0.000
H79      2.16860        3.44697       18.44266          1              H   0.000
H80      3.16752        3.60397       19.69852          1              H   0.000
H81      0.99928        8.36746       18.08061          1              H   0.000
H82      4.40865        1.05519       17.23182          1              H   0.000
H83      3.63620        1.82181       18.38133          1              H   0.000
H84      0.02746        2.16767        9.64320          1              H   0.000
H85      0.99497        5.50789        9.79608          1              H   0.000
H86     -2.85248        5.73013       17.36549          1              H   0.000
H87      1.19833        1.47369       11.41074          1              H   0.000
H88     -2.40855        6.49861       15.99782          1              H   0.000
H89      2.73239        1.15426       11.35531          1              H   0.000
H90     -1.49294        2.74559       11.26825          1              H   0.000
H91      1.61955        9.41593       20.13295          1              H   0.000
H92      7.91582        2.89375       11.60311          1              H   0.000
H93     -4.10567        9.04894       12.74939          1              H   0.000
H94     -4.67084        8.86607       14.20360          1              H   0.000
H95     -4.51170        8.77674       18.86258          1              H   0.000
H96     -2.85549        9.49182       17.67347          1              H   0.000
H97      2.81579        0.02490       21.54492          1              H   0.000
H98      7.31778        0.26888       18.06287          1              H   0.000
H99      3.65941        3.32544        9.41806          1              H   0.000
H100     6.03265        3.92175        9.37052          1              H   0.000
H101     2.56427        7.51779        9.48053          1              H   0.000
H102     4.91769        8.13566        9.51951          1              H   0.000
H103    -1.52821        5.50753        9.64644          1              H   0.000
O1       8.25447        1.53046        8.03799          1              O   0.000
O2       5.50824        1.48675        8.03429          1              O   0.000
O3       2.79389        1.61156        8.03088          1              O   0.000
O4      -0.00447        1.66427        8.08880          1              O   0.000
O5      -4.09423        8.60796        8.02731          1              O   0.000
O6      -0.63183        5.64843        9.25834          1              O   0.000
O7      -0.68752        7.06202        8.81893          1              O   0.000
O8       4.76181        5.25313       17.85037          1              O   0.000
O9       0.55746        3.63625       17.97621          1              O   0.000
O10      2.19659        6.14894       16.06630          1              O   0.000
O11      3.78775        7.30118       19.21016          1              O   0.000
O12     -1.59802        8.18917       11.03885          1              O   0.000
O13      0.48048        2.92253       15.34092          1              O   0.000
O14      2.13642        8.03962       14.26548          1              O   0.000
O15      5.58076        5.75291       15.32497          1              O   0.000
O16      6.63237        3.30531       14.55424          1              O   0.000
O17      7.88738        1.82991       17.74478          1              O   0.000
O18     -1.73012        4.04780       14.17773          1              O   0.000
O19      3.33423        9.35291       10.80621          1              O   0.000
O20      0.16843        6.44311       17.92918          1              O   0.000
O21     -0.10967        6.56580       20.59125          1              O   0.000
O22      2.62182        6.94634       21.52759          1              O   0.000
O23      8.73269        0.77280       15.26057          1              O   0.000
O24     -3.61902        8.86512       17.45343          1              O   0.000
O25     -4.43818        8.34223       13.37017          1              O   0.000
O26      4.18027        7.31398       12.67538          1              O   0.000
O27      5.83473        4.45747       22.21173          1              O   0.000
O28      0.32374        0.23632       15.50638          1              O   0.000
O29      1.47563        2.78461       22.49821          1              O   0.000
O30     -0.71686        3.87412       21.36214          1              O   0.000
O31      4.76166        1.52183       15.46112          1              O   0.000
O32      7.84663        2.80817       21.56515          1              O   0.000
O33      3.23024        4.11018       21.21616          1              O   0.000
O34      6.06309        3.06085       11.87666          1              O   0.000
O35      7.25477        6.15961       20.60674          1              O   0.000
O36      3.88322        4.72613       12.39176          1              O   0.000
O37     -2.29186        6.70942       14.25174          1              O   0.000
O38      7.34630        4.58772       18.20605          1              O   0.000
O39      3.00964        3.64428       14.85903          1              O   0.000
O40      7.01072        0.12852       21.09444          1              O   0.000
O41     10.04255        1.62097       19.20112          1              O   0.000
O42      4.56560        1.22191       10.62421          1              O   0.000
O43     -0.44744        8.70203       13.78713          1              O   0.000
O44     -1.15291        9.14399       20.59592          1              O   0.000
O45      3.13032        3.34132       18.71121          1              O   0.000
O46      1.74016        8.87923       18.47037          1              O   0.000
O47      3.94088        0.89862       18.09081          1              O   0.000
O48      0.11710        2.63892       10.52436          1              O   0.000
O49     -2.35457        6.53075       16.99154          1              O   0.000
O50      1.90333        0.91749       11.82486          1              O   0.000
O51      8.79326        2.58151       11.93291          1              O   0.000
O52     -5.03878        8.76260       19.71745          1              O   0.000
O53      1.90808        0.19951       21.89812          1              O   0.000
O54      1.81373        4.96775        9.98313          1              O   0.000
O55      6.83302        6.33790        9.90760          1              O   0.000
Pd1      5.50230        9.53026       30.00000          1              Pd  0.000
Pd2      5.46450        9.49762        6.91662          1              Pd  0.000
Pd3      1.41375        0.77135        4.52502          1              Pd  0.000
Pd4     -0.00006        1.58841        2.24610          1              Pd  0.000
Pd5     -2.75115        9.53026       30.00000          1              Pd  0.000
Pd6     -2.66255        9.46344        6.91285          1              Pd  0.000
Pd7      4.09242        0.78053        4.50239          1              Pd  0.000
Pd8      2.75109        1.58841        2.24610          1              Pd  0.000
Pd9     -0.00000        9.53026       30.00000          1              Pd  0.000
Pd10     0.04331        9.44710        6.77794          1              Pd  0.000
Pd11     6.91715        0.79960        4.49301          1              Pd  0.000
Pd12     5.50224        1.58841        2.24610          1              Pd  0.000
Pd13     2.75115        9.53026       30.00000          1              Pd  0.000
Pd14     2.73678        9.48659        6.81670          1              Pd  0.000
Pd15     9.61689        0.78779        4.53833          1              Pd  0.000
Pd16     8.25339        1.58841        2.24610          1              Pd  0.000
Pd17     9.62902        2.38257       30.00000          1              Pd  0.000
Pd18    -1.40779        2.52651        6.94833          1              Pd  0.000
Pd19    -0.01408        3.18697        4.53328          1              Pd  0.000
Pd20    -1.37563        3.97097        2.24610          1              Pd  0.000
Pd21     1.37557        2.38257       30.00000          1              Pd  0.000
Pd22     1.40683        2.52224        6.93038          1              Pd  0.000
Pd23     2.77084        3.19556        4.57006          1              Pd  0.000
Pd24     1.37552        3.97097        2.24610          1              Pd  0.000
Pd25     4.12672        2.38257       30.00000          1              Pd  0.000
Pd26     4.15244        2.42454        6.81210          1              Pd  0.000
Pd27     5.50709        3.23505        4.55285          1              Pd  0.000
Pd28     4.12667        3.97097        2.24610          1              Pd  0.000
Pd29     6.87787        2.38257       30.00000          1              Pd  0.000
Pd30     6.89806        2.49147        6.93864          1              Pd  0.000
Pd31     8.24896        3.17308        4.53771          1              Pd  0.000
Pd32     6.87782        3.97097        2.24610          1              Pd  0.000
Pd33     8.25345        4.76513       30.00000          1              Pd  0.000
Pd34    -2.76703        4.80275        6.76954          1              Pd  0.000
Pd35    -1.35640        5.56329        4.46542          1              Pd  0.000
Pd36    -2.75121        6.35354        2.24610          1              Pd  0.000
Pd37    -0.00000        4.76513       30.00000          1              Pd  0.000
Pd38    -0.01715        4.81347        6.82906          1              Pd  0.000
Pd39     1.39308        5.57419        4.52855          1              Pd  0.000
Pd40    -0.00006        6.35354        2.24610          1              Pd  0.000
Pd41     2.75115        4.76513       30.00000          1              Pd  0.000
Pd42     2.81936        4.81424        7.12421          1              Pd  0.000
Pd43     4.12782        5.58866        4.59440          1              Pd  0.000
Pd44     2.75109        6.35354        2.24610          1              Pd  0.000
Pd45     5.50230        4.76513       30.00000          1              Pd  0.000
Pd46     5.52989        4.79645        6.92030          1              Pd  0.000
Pd47     6.84206        5.58646        4.51481          1              Pd  0.000
Pd48     5.50224        6.35354        2.24610          1              Pd  0.000
Pd49     6.87787        7.14770       30.00000          1              Pd  0.000
Pd50     6.87042        7.10753        6.73869          1              Pd  0.000
Pd51    -2.72780        7.96467        4.51276          1              Pd  0.000
Pd52    -4.12678        8.73611        2.24610          1              Pd  0.000
Pd53    -1.37558        7.14770       30.00000          1              Pd  0.000
Pd54    -1.33197        7.13484        6.83091          1              Pd  0.000
Pd55     0.02493        7.95989        4.52142          1              Pd  0.000
Pd56    -1.37563        8.73611        2.24610          1              Pd  0.000
Pd57     1.37557        7.14770       30.00000          1              Pd  0.000
Pd58     1.38051        7.13772        6.87425          1              Pd  0.000
Pd59     2.77369        7.97364        4.56542          1              Pd  0.000
Pd60     1.37552        8.73611        2.24610          1              Pd  0.000
Pd61     4.12672        7.14770       30.00000          1              Pd  0.000
Pd62     4.14149        7.18010        7.07021          1              Pd  0.000
Pd63     5.47937        7.96532        4.52615          1              Pd  0.000
Pd64     4.12667        8.73611        2.24610          1              Pd  0.000
end
end

!DATE Mon Jan 01 12:00:00 2000
PBC   11.00460  11.00460  30.00000  90.00000  90.00000 120.00001 (P1)
C1       2.92413        5.34316        9.27444          1              C   0.000
C2       3.93466        4.34224        9.13346          1              C   0.000
C3       3.29633        6.75296        9.19730          1              C   0.000
C4       4.66814        7.11590        9.21096          1              C   0.000
C5       5.32867        4.69450        9.04888          1              C   0.000
C6       5.72224        6.08067        9.40628          1              C   0.000
H1       2.55635        6.52328        5.72652          1              H   0.000
H2       1.18772        4.08989        5.70519          1              H   0.000
H3       0.01113        1.54689        5.28967          1              H   0.000
H4       5.49873        1.61084        5.22559          1              H   0.000
H5      -2.61787        6.35238        5.62171          1              H   0.000
H6       0.74239        3.37179       10.35005          1              H   0.000
H7       4.11584        4.49854       18.02730          1              H   0.000
H8       0.46292        3.37903       17.01812          1              H   0.000
H9      -0.25488        3.40815       14.87577          1              H   0.000
H10      4.09721        6.52695       18.63465          1              H   0.000
H11      3.09572        7.83464       18.72740          1              H   0.000
H12      2.44707        5.22608       15.83875          1              H   0.000
H13     -1.22450        7.79655       10.11164          1              H   0.000
H14     -2.54613        8.07241       10.91682          1              H   0.000
H15      1.36642        3.23569       14.99800          1              H   0.000
H16      0.32774        4.59938       18.02043          1              H   0.000
H17      4.83798        5.42592       16.87218          1              H   0.000
H18      1.49526        6.14081       16.76880          1              H   0.000
H19      2.12738        7.31479       14.98485          1              H   0.000
H20      5.90843        4.87809       14.99241          1              H   0.000
H21      5.01138        6.11819       14.62464          1              H   0.000
H22      3.62509        8.71365       11.49613          1              H   0.000
H23      8.74370        0.68526       11.26562          1              H   0.000
H24      6.45962        3.14422       13.58816          1              H   0.000
H25      7.59706        3.53701       14.61598          1              H   0.000
H26      8.18654        1.64582       16.81589          1              H   0.000
H27      8.73259        1.72704       18.30589          1              H   0.000
H28     -1.89021        5.03340       14.10339          1              H   0.000
H29     -1.82773        3.64732       13.27352          1              H   0.000
H30      2.48986        8.87269       14.71123          1              H   0.000
H31      0.09340        6.48154       18.93698          1              H   0.000
H32     -0.77271        6.50105       17.57496          1              H   0.000
H33     -0.61829        7.42335       20.67022          1              H   0.000
H34      0.74535        6.70711       21.05547          1              H   0.000
H35      3.26178        6.93244       22.25957          1              H   0.000
H36      9.69921        0.50792       15.43488          1              H   0.000
H37      8.77606        1.42059       14.52643          1              H   0.000
H38     -3.18972        7.97003       17.28819          1              H   0.000
H39      5.07203        7.71325       12.93684          1              H   0.000
H40      3.46096        7.62491       13.31916          1              H   0.000
H41      4.93232        4.27480       21.84355          1              H   0.000
H42      6.23992        5.17408       21.64758          1              H   0.000
H43      5.14348        8.21698       19.53019          1              H   0.000
H44     -4.62745        9.42469       16.28716          1              H   0.000
H45      0.51369        1.21713       15.42322          1              H   0.000
H46      0.61216        3.10534       22.10764          1              H   0.000
H47      1.57024        1.80584       22.28813          1              H   0.000
H48     -0.77149        4.84015       21.18486          1              H   0.000
H49     -1.64570        3.49628       21.39318          1              H   0.000
H50      5.58577        2.04773       15.28355          1              H   0.000
H51      4.79483        0.75011       14.84051          1              H   0.000
H52      7.59439        1.86667       21.41993          1              H   0.000
H53      7.03723        3.31166       21.88688          1              H   0.000
H54      2.54947        3.54018       21.77128          1              H   0.000
H55      2.88852        5.02987       21.28194          1              H   0.000
H56     -4.19362        9.37117       21.20009          1              H   0.000
H57      5.34563        3.75082       11.94737          1              H   0.000
H58      5.58404        2.25923       11.52784          1              H   0.000
H59      6.90902        7.02803       20.30853          1              H   0.000
H60      7.37390        5.60271       19.79851          1              H   0.000
H61      3.06847        4.62777       11.85245          1              H   0.000
H62      4.01846        5.73748       12.47727          1              H   0.000
H63      3.15153        7.06320       20.66663          1              H   0.000
H64     -1.56978        7.38756       14.12728          1              H   0.000
H65     -3.11811        7.16228       13.92642          1              H   0.000
H66      1.91565        8.89641       21.55548          1              H   0.000
H67      7.52753        3.61633       18.09498          1              H   0.000
H68      3.58089        2.86648       15.09462          1              H   0.000
H69      3.35302        3.98420       13.99143          1              H   0.000
H70      6.35917        4.72020       18.09567          1              H   0.000
H71     -0.40570        0.83475       19.42291          1              H   0.000
H72     -0.36744        2.37839       18.99299          1              H   0.000
H73      4.87518        1.28767        9.68946          1              H   0.000
H74      4.40202        0.23648       10.76639          1              H   0.000
H75      0.52111        8.43109       13.90959          1              H   0.000
H76     -0.61196        8.67864       12.81851          1              H   0.000
H77      4.27033        0.00450       19.68673          1              H   0.000
H78     -0.28046        9.48154       20.93239          1              H   0.000
H79      2.16852        3.44635       18.44351          1              H   0.000
H80      3.16804        3.60328       19.69875          1              H   0.000
H81      0.99868        8.36732       18.07904          1              H   0.000
H82      4.40754        1.05533       17.22977          1              H   0.000
H83      3.63643        1.82186       18.38033          1              H   0.000
H84      0.02824        2.16831        9.64775          1              H   0.000
H85      0.99473        5.48788        9.79890          1              H   0.000
H86     -2.85268        5.73007       17.36398          1              H   0.000
H87      1.20581        1.45494       11.40514          1              H   0.000
H88     -2.40818        6.49939       15.99691          1              H   0.000
H89      2.74072        1.13774       11.34767          1              H   0.000
H90     -1.48976        2.74487       11.27561          1              H   0.000
H91      1.61909        9.41725       20.13026          1              H   0.000
H92      7.91923        2.89667       11.60539          1              H   0.000
H93     -4.09847        9.03017       12.74331          1              H   0.000
H94     -4.66745        8.86361       14.20005          1              H   0.000
H95     -4.51346        8.77622       18.86401          1              H   0.000
H96     -2.85625        9.49146       17.67442          1              H   0.000
H97      2.81527        0.02484       21.54390          1              H   0.000
H98      7.31772        0.26848       18.05898          1              H   0.000
H99      3.66219        3.32270        9.41432          1              H   0.000
H100     6.03547        3.92190        9.36610          1              H   0.000
H101     2.56265        7.51265        9.48728          1              H   0.000
H102     4.91484        8.13437        9.51907          1              H   0.000
H103    -1.46005        5.55964        9.61685          1              H   0.000
O1       8.24592        1.52902        8.03956          1              O   0.000
O2       5.49990        1.49129        8.03520          1              O   0.000
O3       2.78494        1.61626        8.03106          1              O   0.000
O4      -0.01122        1.66561        8.09110          1              O   0.000
O5      -4.09898        8.60710        8.02876          1              O   0.000
O6      -0.56644        5.66459        9.21220          1              O   0.000
O7      -0.57486        7.08483        8.76408          1              O   0.000
O8       4.76179        5.25316       17.85181          1              O   0.000
O9       0.55719        3.63553       17.97821          1              O   0.000
O10      2.19922        6.14932       16.07072          1              O   0.000
O11      3.78614        7.30070       19.21031          1              O   0.000
O12     -1.57355        8.16259       10.97618          1              O   0.000
O13      0.48057        2.92290       15.34297          1              O   0.000
O14      2.13544        8.04329       14.27382          1              O   0.000
O15      5.57833        5.75545       15.32797          1              O   0.000
O16      6.62962        3.30887       14.55825          1              O   0.000
O17      7.88799        1.82901       17.73954          1              O   0.000
O18     -1.73116        4.04735       14.18209          1              O   0.000
O19      3.33288        9.35335       10.80586          1              O   0.000
O20      0.16800        6.44296       17.92940          1              O   0.000
O21     -0.11064        6.56628       20.59116          1              O   0.000
O22      2.61954        6.94645       21.52741          1              O   0.000
O23      8.73870        0.77512       15.25684          1              O   0.000
O24     -3.61986        8.86470       17.45496          1              O   0.000
O25     -4.43775        8.33262       13.37073          1              O   0.000
O26      4.17684        7.31682       12.67680          1              O   0.000
O27      5.83466        4.45749       22.21152          1              O   0.000
O28      0.32808        0.23582       15.50382          1              O   0.000
O29      1.47551        2.78453       22.49748          1              O   0.000
O30     -0.71694        3.87390       21.36005          1              O   0.000
O31      4.75999        1.52270       15.45921          1              O   0.000
O32      7.84840        2.80606       21.57766          1              O   0.000
O33      3.23068        4.10984       21.21637          1              O   0.000
O34      6.06082        3.06574       11.88107          1              O   0.000
O35      7.25449        6.15876       20.60580          1              O   0.000
O36      3.87661        4.72979       12.38907          1              O   0.000
O37     -2.29197        6.70899       14.24935          1              O   0.000
O38      7.34613        4.58707       18.20478          1              O   0.000
O39      3.00762        3.64694       14.85565          1              O   0.000
O40      7.00978        0.12970       21.09173          1              O   0.000
O41     10.04008        1.62033       19.20029          1              O   0.000
O42      4.56918        1.21554       10.62876          1              O   0.000
O43     -0.44329        8.70002       13.78342          1              O   0.000
O44     -1.15378        9.14458       20.59475          1              O   0.000
O45      3.13045        3.34080       18.71142          1              O   0.000
O46      1.73989        8.87941       18.46776          1              O   0.000
O47      3.94085        0.89872       18.08933          1              O   0.000
O48      0.12071        2.63572       10.53056          1              O   0.000
O49     -2.35462        6.53084       16.99066          1              O   0.000
O50      1.91045        0.89329       11.81132          1              O   0.000
O51      8.79390        2.57958       11.93725          1              O   0.000
O52     -5.04075        8.76184       19.71867          1              O   0.000
O53      1.90781        0.19909       21.89799          1              O   0.000
O54      1.82320        4.96111        9.99659          1              O   0.000
O55      6.83267        6.33898        9.90424          1              O   0.000
Pd1      5.50230        9.53026       30.00000          1              Pd  0.000
Pd2      5.45712        9.49757        6.92006          1              Pd  0.000
Pd3      1.40891        0.77177        4.52567          1              Pd  0.000
Pd4     -0.00006        1.58841        2.24610          1              Pd  0.000
Pd5     -2.75115        9.53026       30.00000          1              Pd  0.000
Pd6     -2.66947        9.46684        6.91606          1              Pd  0.000
Pd7      4.08755        0.78073        4.50140          1              Pd  0.000
Pd8      2.75109        1.58841        2.24610          1              Pd  0.000
Pd9     -0.00000        9.53026       30.00000          1              Pd  0.000
Pd10     0.03428        9.45364        6.77401          1              Pd  0.000
Pd11     6.91440        0.80042        4.49248          1              Pd  0.000
Pd12     5.50224        1.58841        2.24610          1              Pd  0.000
Pd13     2.75115        9.53026       30.00000          1              Pd  0.000
Pd14     2.72962        9.48710        6.81727          1              Pd  0.000
Pd15     9.61281        0.78683        4.53887          1              Pd  0.000
Pd16     8.25339        1.58841        2.24610          1              Pd  0.000
Pd17     9.62902        2.38257       30.00000          1              Pd  0.000
Pd18    -1.41601        2.52580        6.95108          1              Pd  0.000
Pd19    -0.01814        3.18631        4.53292          1              Pd  0.000
Pd20    -1.37563        3.97097        2.24610          1              Pd  0.000
Pd21     1.37557        2.38257       30.00000          1              Pd  0.000
Pd22     1.39806        2.52134        6.92811          1              Pd  0.000
Pd23     2.76567        3.19685        4.56977          1              Pd  0.000
Pd24     1.37552        3.97097        2.24610          1              Pd  0.000
Pd25     4.12672        2.38257       30.00000          1              Pd  0.000
Pd26     4.14395        2.42655        6.81048          1              Pd  0.000
Pd27     5.50212        3.23424        4.55259          1              Pd  0.000
Pd28     4.12667        3.97097        2.24610          1              Pd  0.000
Pd29     6.87787        2.38257       30.00000          1              Pd  0.000
Pd30     6.89119        2.49212        6.93932          1              Pd  0.000
Pd31     8.24491        3.17205        4.53810          1              Pd  0.000
Pd32     6.87782        3.97097        2.24610          1              Pd  0.000
Pd33     8.25345        4.76513       30.00000          1              Pd  0.000
Pd34     8.22829        4.80277        6.76787          1              Pd  0.000
Pd35    -1.36026        5.56140        4.46103          1              Pd  0.000
Pd36    -2.75121        6.35354        2.24610          1              Pd  0.000
Pd37    -0.00000        4.76513       30.00000          1              Pd  0.000
Pd38    -0.02944        4.81246        6.83056          1              Pd  0.000
Pd39     1.39067        5.57605        4.53167          1              Pd  0.000
Pd40    -0.00006        6.35354        2.24610          1              Pd  0.000
Pd41     2.75115        4.76513       30.00000          1              Pd  0.000
Pd42     2.81097        4.81435        7.12572          1              Pd  0.000
Pd43     4.12335        5.58810        4.59372          1              Pd  0.000
Pd44     2.75109        6.35354        2.24610          1              Pd  0.000
Pd45     5.50230        4.76513       30.00000          1              Pd  0.000
Pd46     5.52171        4.79730        6.91733          1              Pd  0.000
Pd47     6.83657        5.58627        4.51276          1              Pd  0.000
Pd48     5.50224        6.35354        2.24610          1              Pd  0.000
Pd49     6.87787        7.14770       30.00000          1              Pd  0.000
Pd50     6.85989        7.10917        6.73751          1              Pd  0.000
Pd51    -2.73455        7.96559        4.50715          1              Pd  0.000
Pd52    -4.12678        8.73611        2.24610          1              Pd  0.000
Pd53    -1.37558        7.14770       30.00000          1              Pd  0.000
Pd54    -1.35120        7.14059        6.80343          1              Pd  0.000
Pd55     0.02525        7.96158        4.51785          1              Pd  0.000
Pd56    -1.37563        8.73611        2.24610          1              Pd  0.000
Pd57     1.37557        7.14770       30.00000          1              Pd  0.000
Pd58     1.36368        7.13896        6.90559          1              Pd  0.000
Pd59     2.76852        7.97107        4.57294          1              Pd  0.000
Pd60     1.37552        8.73611        2.24610          1              Pd  0.000
Pd61     4.12672        7.14770       30.00000          1              Pd  0.000
Pd62     4.13192        7.17948        7.07126          1              Pd  0.000
Pd63     5.47281        7.96533        4.52603          1              Pd  0.000
Pd64     4.12667        8.73611        2.24610          1              Pd  0.000
end
end

!DATE Mon Jan 01 12:00:00 2000
PBC   11.00460  11.00460  30.00000  90.00000  90.00000 120.00001 (P1)
C1       2.92540        5.34076        9.27961          1              C   0.000
C2       3.93638        4.34161        9.13188          1              C   0.000
C3       3.29542        6.75157        9.20003          1              C   0.000
C4       4.66679        7.11581        9.21045          1              C   0.000
C5       5.32988        4.69510        9.04655          1              C   0.000
C6       5.72194        6.08184        9.40549          1              C   0.000
H1       2.50719        6.55222        5.75392          1              H   0.000
H2       1.15051        4.11107        5.71152          1              H   0.000
H3       0.00692        1.54528        5.28946          1              H   0.000
H4       5.49635        1.60758        5.22998          1              H   0.000
H5      -2.63526        6.34751        5.60833          1              H   0.000
H6       0.74856        3.36627       10.35705          1              H   0.000
H7       4.11562        4.49851       18.02755          1              H   0.000
H8       0.46273        3.37881       17.01858          1              H   0.000
H9      -0.25575        3.40802       14.87678          1              H   0.000
H10      4.09686        6.52659       18.63481          1              H   0.000
H11      3.09532        7.83432       18.72715          1              H   0.000
H12      2.44719        5.22666       15.83824          1              H   0.000
H13     -1.17931        7.81354       10.04429          1              H   0.000
H14     -2.52050        8.02559       10.84126          1              H   0.000
H15      1.36563        3.23626       14.99848          1              H   0.000
H16      0.32733        4.59900       18.02103          1              H   0.000
H17      4.83748        5.42629       16.87254          1              H   0.000
H18      1.49535        6.14035       16.76950          1              H   0.000
H19      2.12745        7.31544       14.98747          1              H   0.000
H20      5.90764        4.87853       14.99337          1              H   0.000
H21      5.01105        6.11882       14.62491          1              H   0.000
H22      3.62506        8.71441       11.49615          1              H   0.000
H23      8.74428        0.68617       11.26556          1              H   0.000
H24      6.45877        3.14698       13.58897          1              H   0.000
H25      7.59642        3.53705       14.61756          1              H   0.000
H26      8.18700        1.64590       16.81463          1              H   0.000
H27      8.73249        1.72670       18.30487          1              H   0.000
H28     -1.89054        5.03280       14.10359          1              H   0.000
H29     -1.82812        3.64617       13.27480          1              H   0.000
H30      2.49020        8.87379       14.71333          1              H   0.000
H31      0.09278        6.48148       18.93711          1              H   0.000
H32     -0.77301        6.50083       17.57488          1              H   0.000
H33     -0.61895        7.42336       20.67034          1              H   0.000
H34      0.74471        6.70710       21.05555          1              H   0.000
H35      3.26107        6.93279       22.25946          1              H   0.000
H36      9.70070        0.50815       15.43364          1              H   0.000
H37      8.77771        1.41993       14.52418          1              H   0.000
H38     -3.19021        7.96996       17.28837          1              H   0.000
H39      5.07201        7.71227       12.93706          1              H   0.000
H40      3.46105        7.62565       13.31968          1              H   0.000
H41      4.93229        4.27461       21.84350          1              H   0.000
H42      6.23997        5.17369       21.64727          1              H   0.000
H43      5.14258        8.21651       19.53033          1              H   0.000
H44     -4.62733        9.42470       16.28604          1              H   0.000
H45      0.51456        1.21759       15.42273          1              H   0.000
H46      0.61216        3.10531       22.10733          1              H   0.000
H47      1.57006        1.80575       22.28795          1              H   0.000
H48     -0.77178        4.84006       21.18481          1              H   0.000
H49     -1.64577        3.49623       21.39415          1              H   0.000
H50      5.58529        2.04875       15.28314          1              H   0.000
H51      4.79466        0.75116       14.84004          1              H   0.000
H52      7.59438        1.86642       21.42090          1              H   0.000
H53      7.03741        3.31119       21.88847          1              H   0.000
H54      2.54946        3.54001       21.77128          1              H   0.000
H55      2.88851        5.02975       21.28204          1              H   0.000
H56     -4.19405        9.37088       21.20010          1              H   0.000
H57      5.34085        3.75122       11.94784          1              H   0.000
H58      5.58396        2.25877       11.53487          1              H   0.000
H59      6.90838        7.02760       20.30835          1              H   0.000
H60      7.37370        5.60247       19.79822          1              H   0.000
H61      3.06237        4.63142       11.84921          1              H   0.000
H62      4.01458        5.73675       12.47715          1              H   0.000
H63      3.15082        7.06301       20.66647          1              H   0.000
H64     -1.56986        7.38683       14.12350          1              H   0.000
H65     -3.11877        7.16199       13.92551          1              H   0.000
H66      1.91515        8.89646       21.55472          1              H   0.000
H67      7.52730        3.61615       18.09402          1              H   0.000
H68      3.57986        2.86825       15.09319          1              H   0.000
H69      3.34953        3.98501       13.98909          1              H   0.000
H70      6.35890        4.72003       18.09539          1              H   0.000
H71     -0.40689        0.83464       19.42288          1              H   0.000
H72     -0.36828        2.37821       18.99300          1              H   0.000
H73      4.87341        1.29175        9.69610          1              H   0.000
H74      4.40782        0.22546       10.75779          1              H   0.000
H75      0.52511        8.42989       13.91365          1              H   0.000
H76     -0.59515        8.68587       12.81438          1              H   0.000
H77      4.26996        0.00443       19.68619          1              H   0.000
H78     -0.28080        9.48167       20.93180          1              H   0.000
H79      2.16829        3.44609       18.44377          1              H   0.000
H80      3.16798        3.60309       19.69886          1              H   0.000
H81      0.99839        8.36714       18.07869          1              H   0.000
H82      4.40717        1.05552       17.22928          1              H   0.000
H83      3.63626        1.82197       18.38003          1              H   0.000
H84      0.02913        2.16828        9.64915          1              H   0.000
H85      0.99304        5.47018        9.79357          1              H   0.000
H86     -2.85301        5.72994       17.36316          1              H   0.000
H87      1.21051        1.44716       11.40442          1              H   0.000
H88     -2.40817        6.49938       15.99626          1              H   0.000
H89      2.74580        1.13055       11.34668          1              H   0.000
H90     -1.48772        2.74416       11.27877          1              H   0.000
H91      1.61884        9.41760       20.12956          1              H   0.000
H92      7.92177        2.89879       11.60503          1              H   0.000
H93     -4.09433        9.02193       12.73978          1              H   0.000
H94     -4.66524        8.86248       14.19740          1              H   0.000
H95     -4.51428        8.77587       18.86435          1              H   0.000
H96     -2.85670        9.49129       17.67468          1              H   0.000
H97      2.81494        0.02478       21.54337          1              H   0.000
H98      7.31762        0.26824       18.05789          1              H   0.000
H99      3.66364        3.32216        9.41241          1              H   0.000
H100     6.03714        3.92283        9.36314          1              H   0.000
H101     2.56225        7.51058        9.49271          1              H   0.000
H102     4.91312        8.13453        9.51801          1              H   0.000
H103    -1.37874        5.60895        9.57885          1              H   0.000
O1       8.24000        1.52681        8.04179          1              O   0.000
O2       5.49285        1.49749        8.04028          1              O   0.000
O3       2.77819        1.62122        8.03259          1              O   0.000
O4      -0.01527        1.66584        8.09083          1              O   0.000
O5      -4.10170        8.60562        8.02925          1              O   0.000
O6      -0.48998        5.68474        9.15791          1              O   0.000
O7      -0.46310        7.11749        8.69257          1              O   0.000
O8       4.76163        5.25310       17.85214          1              O   0.000
O9       0.55697        3.63524       17.97870          1              O   0.000
O10      2.19954        6.14967       16.07167          1              O   0.000
O11      3.78558        7.30041       19.21029          1              O   0.000
O12     -1.55024        8.13222       10.91586          1              O   0.000
O13      0.48000        2.92300       15.34373          1              O   0.000
O14      2.13425        8.04449       14.27669          1              O   0.000
O15      5.57713        5.75579       15.32877          1              O   0.000
O16      6.62883        3.30971       14.55937          1              O   0.000
O17      7.88803        1.82870       17.73820          1              O   0.000
O18     -1.73168        4.04679       14.18308          1              O   0.000
O19      3.33214        9.35397       10.80607          1              O   0.000
O20      0.16761        6.44288       17.92951          1              O   0.000
O21     -0.11133        6.56628       20.59130          1              O   0.000
O22      2.61887        6.94637       21.52727          1              O   0.000
O23      8.74012        0.77555       15.25555          1              O   0.000
O24     -3.62032        8.86457       17.45525          1              O   0.000
O25     -4.43625        8.32820       13.37024          1              O   0.000
O26      4.17612        7.31725       12.67715          1              O   0.000
O27      5.83459        4.45740       22.21149          1              O   0.000
O28      0.32936        0.23612       15.50207          1              O   0.000
O29      1.47546        2.78444       22.49727          1              O   0.000
O30     -0.71704        3.87381       21.35980          1              O   0.000
O31      4.75955        1.52348       15.45868          1              O   0.000
O32      7.84886        2.80542       21.58020          1              O   0.000
O33      3.23071        4.10974       21.21637          1              O   0.000
O34      6.05831        3.06829       11.88253          1              O   0.000
O35      7.25437        6.15850       20.60551          1              O   0.000
O36      3.86965        4.72985       12.38809          1              O   0.000
O37     -2.29184        6.70871       14.24741          1              O   0.000
O38      7.34590        4.58685       18.20410          1              O   0.000
O39      3.00639        3.64854       14.85469          1              O   0.000
O40      7.00943        0.12987       21.09104          1              O   0.000
O41     10.03898        1.62025       19.19997          1              O   0.000
O42      4.56858        1.20662       10.63508          1              O   0.000
O43     -0.43939        8.69836       13.78068          1              O   0.000
O44     -1.15414        9.14469       20.59428          1              O   0.000
O45      3.13028        3.34064       18.71149          1              O   0.000
O46      1.73974        8.87933       18.46704          1              O   0.000
O47      3.94059        0.89885       18.08882          1              O   0.000
O48      0.12187        2.63338       10.53310          1              O   0.000
O49     -2.35489        6.53076       16.98995          1              O   0.000
O50      1.91541        0.88632       11.81057          1              O   0.000
O51      8.79433        2.57844       11.93859          1              O   0.000
O52     -5.04168        8.76138       19.71889          1              O   0.000
O53      1.90759        0.19893       21.89775          1              O   0.000
O54      1.83129        4.95827       10.00945          1              O   0.000
O55      6.83072        6.34069        9.90442          1              O   0.000
Pd1      5.50230        9.53026       30.00000          1              Pd  0.000
Pd2      5.45154        9.49627        6.92195          1              Pd  0.000
Pd3      1.40519        0.77239        4.52543          1              Pd  0.000
Pd4     -0.00006        1.58841        2.24610          1              Pd  0.000
Pd5     -2.75115        9.53026       30.00000          1              Pd  0.000
Pd6     -2.67479        9.47038        6.91952          1              Pd  0.000
Pd7      4.08442        0.77896        4.50241          1              Pd  0.000
Pd8      2.75109        1.58841        2.24610          1              Pd  0.000
Pd9     -0.00000        9.53026       30.00000          1              Pd  0.000
Pd10     0.02635        9.45815        6.77853          1              Pd  0.000
Pd11     6.91147        0.79939        4.49406          1              Pd  0.000
Pd12     5.50224        1.58841        2.24610          1              Pd  0.000
Pd13     2.75115        9.53026       30.00000          1              Pd  0.000
Pd14     2.72394        9.48664        6.81867          1              Pd  0.000
Pd15     9.60918        0.78518        4.53846          1              Pd  0.000
Pd16     8.25339        1.58841        2.24610          1              Pd  0.000
Pd17     9.62902        2.38257       30.00000          1              Pd  0.000
Pd18    -1.42266        2.52239        6.95139          1              Pd  0.000
Pd19    -0.02104        3.18653        4.53522          1              Pd  0.000
Pd20    -1.37563        3.97097        2.24610          1              Pd  0.000
Pd21     1.37557        2.38257       30.00000          1              Pd  0.000
Pd22     1.39247        2.51798        6.92363          1              Pd  0.000
Pd23     2.76205        3.19724        4.56921          1              Pd  0.000
Pd24     1.37552        3.97097        2.24610          1              Pd  0.000
Pd25     4.12672        2.38257       30.00000          1              Pd  0.000
Pd26     4.13766        2.42752        6.80900          1              Pd  0.000
Pd27     5.49823        3.23154        4.55250          1              Pd  0.000
Pd28     4.12667        3.97097        2.24610          1              Pd  0.000
Pd29     6.87787        2.38257       30.00000          1              Pd  0.000
Pd30     6.88587        2.49102        6.94118          1              Pd  0.000
Pd31     8.24129        3.16983        4.53831          1              Pd  0.000
Pd32     6.87782        3.97097        2.24610          1              Pd  0.000
Pd33     8.25345        4.76513       30.00000          1              Pd  0.000
Pd34     8.22035        4.80067        6.76661          1              Pd  0.000
Pd35    -1.36234        5.55815        4.45784          1              Pd  0.000
Pd36    -2.75121        6.35354        2.24610          1              Pd  0.000
Pd37    -0.00000        4.76513       30.00000          1              Pd  0.000
Pd38    -0.03976        4.81001        6.84227          1              Pd  0.000
Pd39     1.38884        5.57739        4.53717          1              Pd  0.000
Pd40    -0.00006        6.35354        2.24610          1              Pd  0.000
Pd41     2.75115        4.76513       30.00000          1              Pd  0.000
Pd42     2.80572        4.81301        7.12838          1              Pd  0.000
Pd43     4.11986        5.58614        4.59275          1              Pd  0.000
Pd44     2.75109        6.35354        2.24610          1              Pd  0.000
Pd45     5.50230        4.76513       30.00000          1              Pd  0.000
Pd46     5.51541        4.79691        6.91507          1              Pd  0.000
Pd47     6.83204        5.58466        4.51052          1              Pd  0.000
Pd48     5.50224        6.35354        2.24610          1              Pd  0.000
Pd49     6.87787        7.14770       30.00000          1              Pd  0.000
Pd50     6.85015        7.10934        6.73635          1              Pd  0.000
Pd51    -2.74315        7.96632        4.49913          1              Pd  0.000
Pd52    -4.12678        8.73611        2.24610          1              Pd  0.000
Pd53    -1.37558        7.14770       30.00000          1              Pd  0.000
Pd54    -1.37369        7.14485        6.77190          1              Pd  0.000
Pd55     0.02558        7.96224        4.51661          1              Pd  0.000
Pd56    -1.37563        8.73611        2.24610          1              Pd  0.000
Pd57     1.37557        7.14770       30.00000          1              Pd  0.000
Pd58     1.34745        7.13867        6.94065          1              Pd  0.000
Pd59     2.76357        7.96742        4.58187          1              Pd  0.000
Pd60     1.37552        8.73611        2.24610          1              Pd  0.000
Pd61     4.12672        7.14770       30.00000          1              Pd  0.000
Pd62     4.12402        7.17786        7.07227          1              Pd  0.000
Pd63     5.46678        7.96467        4.52612          1              Pd  0.000
Pd64     4.12667        8.73611        2.24610          1              Pd  0.000
end
end

!DATE Mon Jan 01 12:00:00 2000
PBC   11.00460  11.00460  30.00000  90.00000  90.00000 120.00001 (P1)
C1       2.92226        5.34218        9.28825          1              C   0.000
C2       3.93359        4.34304        9.13163          1              C   0.000
C3       3.29417        6.75324        9.20067          1              C   0.000
C4       4.66564        7.11672        9.20958          1              C   0.000
C5       5.32773        4.69585        9.04545          1              C   0.000
C6       5.71945        6.08255        9.40550          1              C   0.000
H1       2.48789        6.56567        5.77090          1              H   0.000
H2       1.11072        4.13302        5.72523          1              H   0.000
H3       0.00464        1.54435        5.28694          1              H   0.000
H4       5.49587        1.60336        5.23652          1              H   0.000
H5      -2.65256        6.33988        5.59040          1              H   0.000
H6       0.74083        3.36906       10.36077          1              H   0.000
H7       4.11568        4.49871       18.02714          1              H   0.000
H8       0.46276        3.37874       17.01814          1              H   0.000
H9      -0.25619        3.40788       14.87664          1              H   0.000
H10      4.09687        6.52650       18.63468          1              H   0.000
H11      3.09531        7.83426       18.72707          1              H   0.000
H12      2.44721        5.22665       15.83747          1              H   0.000
H13     -1.16411        7.82572       10.00127          1              H   0.000
H14     -2.50481        7.99937       10.80828          1              H   0.000
H15      1.36525        3.23634       14.99839          1              H   0.000
H16      0.32724        4.59869       18.02089          1              H   0.000
H17      4.83764        5.42654       16.87233          1              H   0.000
H18      1.49547        6.13994       16.76924          1              H   0.000
H19      2.12729        7.31558       14.98775          1              H   0.000
H20      5.90759        4.87849       14.99341          1              H   0.000
H21      5.01123        6.11893       14.62487          1              H   0.000
H22      3.62477        8.71493       11.49574          1              H   0.000
H23      8.74552        0.68724       11.26521          1              H   0.000
H24      6.45845        3.14778       13.58877          1              H   0.000
H25      7.59645        3.53702       14.61714          1              H   0.000
H26      8.18696        1.64585       16.81423          1              H   0.000
H27      8.73242        1.72668       18.30450          1              H   0.000
H28     -1.89020        5.03204       14.10285          1              H   0.000
H29     -1.82780        3.64548       13.27434          1              H   0.000
H30      2.48998        8.87409       14.71377          1              H   0.000
H31      0.09241        6.48137       18.93691          1              H   0.000
H32     -0.77322        6.50077       17.57467          1              H   0.000
H33     -0.61927        7.42321       20.67045          1              H   0.000
H34      0.74447        6.70712       21.05557          1              H   0.000
H35      3.26109        6.93304       22.25916          1              H   0.000
H36      9.70063        0.50832       15.43349          1              H   0.000
H37      8.77760        1.41973       14.52367          1              H   0.000
H38     -3.19023        7.96984       17.28841          1              H   0.000
H39      5.07202        7.71225       12.93693          1              H   0.000
H40      3.46115        7.62574       13.31908          1              H   0.000
H41      4.93232        4.27467       21.84341          1              H   0.000
H42      6.24013        5.17368       21.64697          1              H   0.000
H43      5.14253        8.21646       19.53027          1              H   0.000
H44     -4.62773        9.42492       16.28613          1              H   0.000
H45      0.51435        1.21790       15.42299          1              H   0.000
H46      0.61203        3.10516       22.10713          1              H   0.000
H47      1.56982        1.80548       22.28788          1              H   0.000
H48     -0.77171        4.84011       21.18461          1              H   0.000
H49     -1.64587        3.49620       21.39398          1              H   0.000
H50      5.58529        2.04906       15.28288          1              H   0.000
H51      4.79466        0.75158       14.83987          1              H   0.000
H52      7.59436        1.86634       21.42069          1              H   0.000
H53      7.03748        3.31110       21.88866          1              H   0.000
H54      2.55010        3.54042       21.77136          1              H   0.000
H55      2.88859        5.03008       21.28216          1              H   0.000
H56     -4.19416        9.37088       21.19963          1              H   0.000
H57      5.33834        3.75114       11.94806          1              H   0.000
H58      5.58381        2.25816       11.53868          1              H   0.000
H59      6.90820        7.02742       20.30820          1              H   0.000
H60      7.37356        5.60229       19.79803          1              H   0.000
H61      3.05959        4.63251       11.84827          1              H   0.000
H62      4.01326        5.73566       12.47700          1              H   0.000
H63      3.15070        7.06294       20.66607          1              H   0.000
H64     -1.57002        7.38669       14.12265          1              H   0.000
H65     -3.11910        7.16223       13.92551          1              H   0.000
H66      1.91509        8.89658       21.55443          1              H   0.000
H67      7.52721        3.61617       18.09377          1              H   0.000
H68      3.57964        2.86878       15.09279          1              H   0.000
H69      3.34819        3.98501       13.98820          1              H   0.000
H70      6.35887        4.72007       18.09521          1              H   0.000
H71     -0.40683        0.83477       19.42274          1              H   0.000
H72     -0.36809        2.37811       18.99205          1              H   0.000
H73      4.87210        1.29453        9.70273          1              H   0.000
H74      4.41248        0.21867       10.75470          1              H   0.000
H75      0.52652        8.42945       13.91519          1              H   0.000
H76     -0.58751        8.68858       12.81271          1              H   0.000
H77      4.26987        0.00435       19.68597          1              H   0.000
H78     -0.28094        9.48170       20.93163          1              H   0.000
H79      2.16807        3.44605       18.44351          1              H   0.000
H80      3.16792        3.60295       19.69841          1              H   0.000
H81      0.99854        8.36701       18.07852          1              H   0.000
H82      4.40725        1.05535       17.22914          1              H   0.000
H83      3.63634        1.82180       18.37984          1              H   0.000
H84      0.02899        2.16759        9.65233          1              H   0.000
H85      0.96972        5.45100        9.77591          1              H   0.000
H86     -2.85299        5.73000       17.36278          1              H   0.000
H87      1.21258        1.44647       11.40441          1              H   0.000
H88     -2.40806        6.49958       15.99595          1              H   0.000
H89      2.74790        1.12916       11.34805          1              H   0.000
H90     -1.48612        2.74474       11.27986          1              H   0.000
H91      1.61864        9.41768       20.12925          1              H   0.000
H92      7.92386        2.90056       11.60425          1              H   0.000
H93     -4.09372        9.02096       12.73864          1              H   0.000
H94     -4.66480        8.86252       14.19659          1              H   0.000
H95     -4.51417        8.77571       18.86429          1              H   0.000
H96     -2.85665        9.49110       17.67481          1              H   0.000
H97      2.81491        0.02485       21.54289          1              H   0.000
H98      7.31771        0.26815       18.05768          1              H   0.000
H99      3.66129        3.32356        9.41242          1              H   0.000
H100     6.03513        3.92345        9.36174          1              H   0.000
H101     2.56221        7.51259        9.49430          1              H   0.000
H102     4.91255        8.13539        9.51701          1              H   0.000
H103    -1.31328        5.61700        9.54949          1              H   0.000
O1       8.23697        1.52538        8.04311          1              O   0.000
O2       5.49007        1.51246        8.05131          1              O   0.000
O3       2.77569        1.62380        8.03321          1              O   0.000
O4      -0.01721        1.66570        8.08856          1              O   0.000
O5      -4.10421        8.60582        8.02829          1              O   0.000
O6      -0.43131        5.62577        9.10979          1              O   0.000
O7      -0.37353        7.22496        8.55180          1              O   0.000
O8       4.76168        5.25328       17.85202          1              O   0.000
O9       0.55681        3.63490       17.97849          1              O   0.000
O10      2.20002        6.14956       16.07186          1              O   0.000
O11      3.78550        7.30031       19.21028          1              O   0.000
O12     -1.53433        8.10885       10.88010          1              O   0.000
O13      0.47968        2.92336       15.34411          1              O   0.000
O14      2.13343        8.04494       14.27734          1              O   0.000
O15      5.57683        5.75561       15.32900          1              O   0.000
O16      6.62874        3.30975       14.55933          1              O   0.000
O17      7.88804        1.82857       17.73791          1              O   0.000
O18     -1.73210        4.04605       14.18286          1              O   0.000
O19      3.33255        9.35483       10.80573          1              O   0.000
O20      0.16740        6.44287       17.92946          1              O   0.000
O21     -0.11177        6.56604       20.59177          1              O   0.000
O22      2.61883        6.94623       21.52702          1              O   0.000
O23      8.74004        0.77583       15.25551          1              O   0.000
O24     -3.62031        8.86439       17.45570          1              O   0.000
O25     -4.43578        8.32778       13.36999          1              O   0.000
O26      4.17621        7.31711       12.67701          1              O   0.000
O27      5.83476        4.45734       22.21126          1              O   0.000
O28      0.32901        0.23649       15.50238          1              O   0.000
O29      1.47524        2.78420       22.49721          1              O   0.000
O30     -0.71715        3.87390       21.36025          1              O   0.000
O31      4.75977        1.52348       15.45890          1              O   0.000
O32      7.84895        2.80526       21.58053          1              O   0.000
O33      3.23112        4.11014       21.21673          1              O   0.000
O34      6.05690        3.06927       11.88298          1              O   0.000
O35      7.25421        6.15831       20.60540          1              O   0.000
O36      3.86720        4.72921       12.38744          1              O   0.000
O37     -2.29202        6.70903       14.24748          1              O   0.000
O38      7.34583        4.58681       18.20437          1              O   0.000
O39      3.00606        3.64893       14.85448          1              O   0.000
O40      7.00945        0.13005       21.09079          1              O   0.000
O41     10.03905        1.62058       19.20050          1              O   0.000
O42      4.56654        1.20084       10.64102          1              O   0.000
O43     -0.43787        8.69861       13.77949          1              O   0.000
O44     -1.15431        9.14476       20.59418          1              O   0.000
O45      3.13009        3.34055       18.71128          1              O   0.000
O46      1.73963        8.87938       18.46717          1              O   0.000
O47      3.94085        0.89873       18.08884          1              O   0.000
O48      0.12461        2.62737       10.53783          1              O   0.000
O49     -2.35486        6.53080       16.98973          1              O   0.000
O50      1.91677        0.88390       11.81025          1              O   0.000
O51      8.79483        2.57714       11.93841          1              O   0.000
O52     -5.04166        8.76121       19.71890          1              O   0.000
O53      1.90752        0.19898       21.89731          1              O   0.000
O54      1.83272        4.96494       10.01713          1              O   0.000
O55      6.82767        6.34110        9.90729          1              O   0.000
Pd1      5.50230        9.53026       30.00000          1              Pd  0.000
Pd2      5.44750        9.49552        6.92212          1              Pd  0.000
Pd3      1.40392        0.77368        4.52347          1              Pd  0.000
Pd4     -0.00006        1.58841        2.24610          1              Pd  0.000
Pd5     -2.75115        9.53026       30.00000          1              Pd  0.000
Pd6     -2.68090        9.47483        6.91743          1              Pd  0.000
Pd7      4.08531        0.77551        4.50719          1              Pd  0.000
Pd8      2.75109        1.58841        2.24610          1              Pd  0.000
Pd9     -0.00000        9.53026       30.00000          1              Pd  0.000
Pd10     0.02054        9.45245        6.80986          1              Pd  0.000
Pd11     6.90739        0.79577        4.50003          1              Pd  0.000
Pd12     5.50224        1.58841        2.24610          1              Pd  0.000
Pd13     2.75115        9.53026       30.00000          1              Pd  0.000
Pd14     2.72113        9.48621        6.81985          1              Pd  0.000
Pd15     9.60691        0.78437        4.53647          1              Pd  0.000
Pd16     8.25339        1.58841        2.24610          1              Pd  0.000
Pd17     9.62902        2.38257       30.00000          1              Pd  0.000
Pd18    -1.42654        2.51667        6.94800          1              Pd  0.000
Pd19    -0.02207        3.19054        4.54448          1              Pd  0.000
Pd20    -1.37563        3.97097        2.24610          1              Pd  0.000
Pd21     1.37557        2.38257       30.00000          1              Pd  0.000
Pd22     1.39082        2.51283        6.91870          1              Pd  0.000
Pd23     2.76110        3.19663        4.56934          1              Pd  0.000
Pd24     1.37552        3.97097        2.24610          1              Pd  0.000
Pd25     4.12672        2.38257       30.00000          1              Pd  0.000
Pd26     4.13593        2.42695        6.80850          1              Pd  0.000
Pd27     5.49634        3.22868        4.55188          1              Pd  0.000
Pd28     4.12667        3.97097        2.24610          1              Pd  0.000
Pd29     6.87787        2.38257       30.00000          1              Pd  0.000
Pd30     6.88270        2.48701        6.93963          1              Pd  0.000
Pd31     8.23887        3.16805        4.53849          1              Pd  0.000
Pd32     6.87782        3.97097        2.24610          1              Pd  0.000
Pd33     8.25345        4.76513       30.00000          1              Pd  0.000
Pd34     8.21470        4.79768        6.76659          1              Pd  0.000
Pd35    -1.36150        5.55667        4.46257          1              Pd  0.000
Pd36    -2.75121        6.35354        2.24610          1              Pd  0.000
Pd37    -0.00000        4.76513       30.00000          1              Pd  0.000
Pd38    -0.04545        4.80792        6.88717          1              Pd  0.000
Pd39     1.38617        5.57712        4.54782          1              Pd  0.000
Pd40    -0.00006        6.35354        2.24610          1              Pd  0.000
Pd41     2.75115        4.76513       30.00000          1              Pd  0.000
Pd42     2.80753        4.80993        7.13097          1              Pd  0.000
Pd43     4.11754        5.58415        4.59155          1              Pd  0.000
Pd44     2.75109        6.35354        2.24610          1              Pd  0.000
Pd45     5.50230        4.76513       30.00000          1              Pd  0.000
Pd46     5.51247        4.79527        6.91378          1              Pd  0.000
Pd47     6.82938        5.58246        4.50845          1              Pd  0.000
Pd48     5.50224        6.35354        2.24610          1              Pd  0.000
Pd49     6.87787        7.14770       30.00000          1              Pd  0.000
Pd50     6.84305        7.10854        6.73717          1              Pd  0.000
Pd51    -2.74862        7.96586        4.49731          1              Pd  0.000
Pd52    -4.12678        8.73611        2.24610          1              Pd  0.000
Pd53    -1.37558        7.14770       30.00000          1              Pd  0.000
Pd54    -1.39258        7.14420        6.75685          1              Pd  0.000
Pd55     0.02523        7.96167        4.51766          1              Pd  0.000
Pd56    -1.37563        8.73611        2.24610          1              Pd  0.000
Pd57     1.37557        7.14770       30.00000          1              Pd  0.000
Pd58     1.33889        7.13509        6.97211          1              Pd  0.000
Pd59     2.75983        7.96376        4.59034          1              Pd  0.000
Pd60     1.37552        8.73611        2.24610          1              Pd  0.000
Pd61     4.12672        7.14770       30.00000          1              Pd  0.000
Pd62     4.12068        7.17616        7.07210          1              Pd  0.000
Pd63     5.46363        7.96438        4.52679          1              Pd  0.000
Pd64     4.12667        8.73611        2.24610          1              Pd  0.000
end
end

!DATE Mon Jan 01 12:00:00 2000
PBC   11.00460  11.00460  30.00000  90.00000  90.00000 120.00001 (P1)
C1       2.91969        5.34284        9.29417          1              C   0.000
C2       3.93292        4.34318        9.12999          1              C   0.000
C3       3.29372        6.75443        9.19917          1              C   0.000
C4       4.66518        7.11709        9.20922          1              C   0.000
C5       5.32712        4.69561        9.04554          1              C   0.000
C6       5.71970        6.08291        9.40596          1              C   0.000
H1       2.48966        6.56366        5.77180          1              H   0.000
H2       1.10591        4.13626        5.72814          1              H   0.000
H3       0.00438        1.54439        5.28606          1              H   0.000
H4       5.49583        1.60146        5.23877          1              H   0.000
H5      -2.65521        6.33862        5.58793          1              H   0.000
H6       0.73386        3.37223       10.36042          1              H   0.000
H7       4.11580        4.49889       18.02691          1              H   0.000
H8       0.46285        3.37868       17.01785          1              H   0.000
H9      -0.25630        3.40786       14.87639          1              H   0.000
H10      4.09694        6.52646       18.63457          1              H   0.000
H11      3.09534        7.83426       18.72705          1              H   0.000
H12      2.44716        5.22658       15.83721          1              H   0.000
H13     -1.16299        7.82372        9.99994          1              H   0.000
H14     -2.50297        7.99808       10.80766          1              H   0.000
H15      1.36514        3.23629       14.99825          1              H   0.000
H16      0.32729        4.59860       18.02073          1              H   0.000
H17      4.83780        5.42663       16.87214          1              H   0.000
H18      1.49546        6.13976       16.76903          1              H   0.000
H19      2.12732        7.31571       14.98753          1              H   0.000
H20      5.90770        4.87843       14.99330          1              H   0.000
H21      5.01138        6.11894       14.62489          1              H   0.000
H22      3.62454        8.71503       11.49567          1              H   0.000
H23      8.74595        0.68760       11.26503          1              H   0.000
H24      6.45848        3.14775       13.58866          1              H   0.000
H25      7.59662        3.53709       14.61675          1              H   0.000
H26      8.18689        1.64580       16.81407          1              H   0.000
H27      8.73225        1.72673       18.30430          1              H   0.000
H28     -1.88990        5.03182       14.10246          1              H   0.000
H29     -1.82744        3.64549       13.27395          1              H   0.000
H30      2.48999        8.87409       14.71378          1              H   0.000
H31      0.09228        6.48133       18.93667          1              H   0.000
H32     -0.77335        6.50078       17.57450          1              H   0.000
H33     -0.61926        7.42317       20.67040          1              H   0.000
H34      0.74451        6.70721       21.05556          1              H   0.000
H35      3.26118        6.93310       22.25908          1              H   0.000
H36      9.70054        0.50840       15.43345          1              H   0.000
H37      8.77745        1.41974       14.52368          1              H   0.000
H38     -3.19018        7.96978       17.28833          1              H   0.000
H39      5.07211        7.71239       12.93696          1              H   0.000
H40      3.46111        7.62571       13.31881          1              H   0.000
H41      4.93226        4.27467       21.84336          1              H   0.000
H42      6.24023        5.17380       21.64680          1              H   0.000
H43      5.14256        8.21651       19.53025          1              H   0.000
H44     -4.62788        9.42511       16.28602          1              H   0.000
H45      0.51432        1.21809       15.42293          1              H   0.000
H46      0.61190        3.10509       22.10697          1              H   0.000
H47      1.56968        1.80520       22.28794          1              H   0.000
H48     -0.77156        4.84020       21.18441          1              H   0.000
H49     -1.64596        3.49614       21.39371          1              H   0.000
H50      5.58526        2.04909       15.28276          1              H   0.000
H51      4.79467        0.75151       14.83978          1              H   0.000
H52      7.59434        1.86624       21.42048          1              H   0.000
H53      7.03744        3.31115       21.88874          1              H   0.000
H54      2.55051        3.54073       21.77139          1              H   0.000
H55      2.88856        5.03022       21.28217          1              H   0.000
H56     -4.19422        9.37090       21.19939          1              H   0.000
H57      5.33803        3.75098       11.94826          1              H   0.000
H58      5.58370        2.25803       11.53875          1              H   0.000
H59      6.90821        7.02738       20.30815          1              H   0.000
H60      7.37354        5.60222       19.79789          1              H   0.000
H61      3.05909        4.63246       11.84819          1              H   0.000
H62      4.01307        5.73540       12.47702          1              H   0.000
H63      3.15074        7.06297       20.66579          1              H   0.000
H64     -1.56995        7.38654       14.12246          1              H   0.000
H65     -3.11897        7.16220       13.92542          1              H   0.000
H66      1.91511        8.89663       21.55435          1              H   0.000
H67      7.52718        3.61620       18.09365          1              H   0.000
H68      3.57965        2.86879       15.09269          1              H   0.000
H69      3.34804        3.98497       13.98808          1              H   0.000
H70      6.35887        4.72009       18.09507          1              H   0.000
H71     -0.40664        0.83478       19.42264          1              H   0.000
H72     -0.36788        2.37812       18.99152          1              H   0.000
H73      4.87229        1.29443        9.70340          1              H   0.000
H74      4.41239        0.21780       10.75407          1              H   0.000
H75      0.52629        8.42942       13.91495          1              H   0.000
H76     -0.58755        8.68822       12.81264          1              H   0.000
H77      4.26983        0.00435       19.68584          1              H   0.000
H78     -0.28098        9.48170       20.93156          1              H   0.000
H79      2.16794        3.44610       18.44333          1              H   0.000
H80      3.16788        3.60283       19.69803          1              H   0.000
H81      0.99870        8.36698       18.07842          1              H   0.000
H82      4.40726        1.05527       17.22899          1              H   0.000
H83      3.63642        1.82168       18.37973          1              H   0.000
H84      0.02846        2.16818        9.65479          1              H   0.000
H85      0.94269        5.44157        9.76685          1              H   0.000
H86     -2.85288        5.73015       17.36254          1              H   0.000
H87      1.21267        1.44732       11.40420          1              H   0.000
H88     -2.40790        6.49980       15.99565          1              H   0.000
H89      2.74782        1.12894       11.34863          1              H   0.000
H90     -1.48537        2.74593       11.27975          1              H   0.000
H91      1.61858        9.41767       20.12906          1              H   0.000
H92      7.92490        2.90102       11.60411          1              H   0.000
H93     -4.09361        9.02128       12.73850          1              H   0.000
H94     -4.66478        8.86243       14.19634          1              H   0.000
H95     -4.51395        8.77573       18.86414          1              H   0.000
H96     -2.85664        9.49102       17.67476          1              H   0.000
H97      2.81502        0.02487       21.54274          1              H   0.000
H98      7.31779        0.26812       18.05763          1              H   0.000
H99      3.66088        3.32387        9.41214          1              H   0.000
H100     6.03494        3.92345        9.36185          1              H   0.000
H101     2.56181        7.51309        9.49396          1              H   0.000
H102     4.91248        8.13562        9.51720          1              H   0.000
H103    -1.30065        5.60129        9.54613          1              H   0.000
O1       8.23692        1.52554        8.04264          1              O   0.000
O2       5.49001        1.51955        8.05291          1              O   0.000
O3       2.77640        1.62369        8.03245          1              O   0.000
O4      -0.01716        1.66437        8.08604          1              O   0.000
O5      -4.10508        8.60637        8.02798          1              O   0.000
O6      -0.41845        5.53563        9.11804          1              O   0.000
O7      -0.34411        7.34994        8.46683          1              O   0.000
O8       4.76172        5.25346       17.85208          1              O   0.000
O9       0.55673        3.63474       17.97854          1              O   0.000
O10      2.20036        6.14947       16.07221          1              O   0.000
O11      3.78548        7.30027       19.21042          1              O   0.000
O12     -1.53241        8.10889       10.87702          1              O   0.000
O13      0.47962        2.92372       15.34457          1              O   0.000
O14      2.13357        8.04500       14.27737          1              O   0.000
O15      5.57663        5.75540       15.32925          1              O   0.000
O16      6.62874        3.30976       14.55932          1              O   0.000
O17      7.88803        1.82850       17.73795          1              O   0.000
O18     -1.73244        4.04579       14.18291          1              O   0.000
O19      3.33288        9.35497       10.80547          1              O   0.000
O20      0.16730        6.44290       17.92952          1              O   0.000
O21     -0.11194        6.56585       20.59228          1              O   0.000
O22      2.61889        6.94612       21.52698          1              O   0.000
O23      8.73998        0.77614       15.25587          1              O   0.000
O24     -3.62032        8.86422       17.45635          1              O   0.000
O25     -4.43579        8.32786       13.36990          1              O   0.000
O26      4.17637        7.31708       12.67697          1              O   0.000
O27      5.83486        4.45727       22.21112          1              O   0.000
O28      0.32878        0.23675       15.50271          1              O   0.000
O29      1.47497        2.78398       22.49732          1              O   0.000
O30     -0.71722        3.87394       21.36068          1              O   0.000
O31      4.75995        1.52320       15.45926          1              O   0.000
O32      7.84894        2.80526       21.58058          1              O   0.000
O33      3.23133        4.11030       21.21730          1              O   0.000
O34      6.05669        3.06932       11.88281          1              O   0.000
O35      7.25404        6.15817       20.60547          1              O   0.000
O36      3.86713        4.72908       12.38712          1              O   0.000
O37     -2.29216        6.70927       14.24840          1              O   0.000
O38      7.34577        4.58677       18.20502          1              O   0.000
O39      3.00616        3.64903       14.85462          1              O   0.000
O40      7.00962        0.13020       21.09075          1              O   0.000
O41     10.03927        1.62080       19.20119          1              O   0.000
O42      4.56634        1.20061       10.64114          1              O   0.000
O43     -0.43794        8.69889       13.77951          1              O   0.000
O44     -1.15444        9.14488       20.59425          1              O   0.000
O45      3.12996        3.34052       18.71132          1              O   0.000
O46      1.73950        8.87948       18.46754          1              O   0.000
O47      3.94112        0.89870       18.08902          1              O   0.000
O48      0.12863        2.62195       10.54097          1              O   0.000
O49     -2.35481        6.53087       16.98975          1              O   0.000
O50      1.91663        0.88343       11.81041          1              O   0.000
O51      8.79523        2.57598       11.93800          1              O   0.000
O52     -5.04151        8.76118       19.71900          1              O   0.000
O53      1.90751        0.19910       21.89721          1              O   0.000
O54      1.83505        4.97085       10.01653          1              O   0.000
O55      6.82562        6.34099        9.90730          1              O   0.000
Pd1      5.50230        9.53026       30.00000          1              Pd  0.000
Pd2      5.44674        9.49520        6.92228          1              Pd  0.000
Pd3      1.40437        0.77431        4.52296          1              Pd  0.000
Pd4     -0.00006        1.58841        2.24610          1              Pd  0.000
Pd5     -2.75115        9.53026       30.00000          1              Pd  0.000
Pd6     -2.68312        9.47445        6.91605          1              Pd  0.000
Pd7      4.08677        0.77418        4.50889          1              Pd  0.000
Pd8      2.75109        1.58841        2.24610          1              Pd  0.000
Pd9     -0.00000        9.53026       30.00000          1              Pd  0.000
Pd10     0.01832        9.44189        6.83153          1              Pd  0.000
Pd11     6.90518        0.79399        4.50282          1              Pd  0.000
Pd12     5.50224        1.58841        2.24610          1              Pd  0.000
Pd13     2.75115        9.53026       30.00000          1              Pd  0.000
Pd14     2.72224        9.48633        6.82016          1              Pd  0.000
Pd15     9.60663        0.78441        4.53589          1              Pd  0.000
Pd16     8.25339        1.58841        2.24610          1              Pd  0.000
Pd17     9.62902        2.38257       30.00000          1              Pd  0.000
Pd18    -1.42655        2.51597        6.94766          1              Pd  0.000
Pd19    -0.02175        3.19305        4.54887          1              Pd  0.000
Pd20    -1.37563        3.97097        2.24610          1              Pd  0.000
Pd21     1.37557        2.38257       30.00000          1              Pd  0.000
Pd22     1.39011        2.51244        6.91811          1              Pd  0.000
Pd23     2.76138        3.19638        4.56990          1              Pd  0.000
Pd24     1.37552        3.97097        2.24610          1              Pd  0.000
Pd25     4.12672        2.38257       30.00000          1              Pd  0.000
Pd26     4.13582        2.42675        6.80851          1              Pd  0.000
Pd27     5.49613        3.22836        4.55171          1              Pd  0.000
Pd28     4.12667        3.97097        2.24610          1              Pd  0.000
Pd29     6.87787        2.38257       30.00000          1              Pd  0.000
Pd30     6.88288        2.48540        6.93790          1              Pd  0.000
Pd31     8.23842        3.16759        4.53896          1              Pd  0.000
Pd32     6.87782        3.97097        2.24610          1              Pd  0.000
Pd33     8.25345        4.76513       30.00000          1              Pd  0.000
Pd34     8.21465        4.79747        6.76798          1              Pd  0.000
Pd35    -1.36121        5.55691        4.46635          1              Pd  0.000
Pd36    -2.75121        6.35354        2.24610          1              Pd  0.000
Pd37    -0.00000        4.76513       30.00000          1              Pd  0.000
Pd38    -0.04937        4.81261        6.91532          1              Pd  0.000
Pd39     1.38500        5.57621        4.55120          1              Pd  0.000
Pd40    -0.00006        6.35354        2.24610          1              Pd  0.000
Pd41     2.75115        4.76513       30.00000          1              Pd  0.000
Pd42     2.80867        4.80934        7.13156          1              Pd  0.000
Pd43     4.11735        5.58389        4.59072          1              Pd  0.000
Pd44     2.75109        6.35354        2.24610          1              Pd  0.000
Pd45     5.50230        4.76513       30.00000          1              Pd  0.000
Pd46     5.51204        4.79500        6.91381          1              Pd  0.000
Pd47     6.82953        5.58141        4.50837          1              Pd  0.000
Pd48     5.50224        6.35354        2.24610          1              Pd  0.000
Pd49     6.87787        7.14770       30.00000          1              Pd  0.000
Pd50     6.84214        7.10826        6.73796          1              Pd  0.000
Pd51    -2.74960        7.96507        4.49907          1              Pd  0.000
Pd52    -4.12678        8.73611        2.24610          1              Pd  0.000
Pd53    -1.37558        7.14770       30.00000          1              Pd  0.000
Pd54    -1.39418        7.13953        6.76355          1              Pd  0.000
Pd55     0.02459        7.96101        4.51575          1              Pd  0.000
Pd56    -1.37563        8.73611        2.24610          1              Pd  0.000
Pd57     1.37557        7.14770       30.00000          1              Pd  0.000
Pd58     1.33575        7.13428        6.98196          1              Pd  0.000
Pd59     2.75894        7.96270        4.59294          1              Pd  0.000
Pd60     1.37552        8.73611        2.24610          1              Pd  0.000
Pd61     4.12672        7.14770       30.00000          1              Pd  0.000
Pd62     4.12019        7.17533        7.07191          1              Pd  0.000
Pd63     5.46335        7.96408        4.52760          1              Pd  0.000
Pd64     4.12667        8.73611        2.24610          1              Pd  0.000
end
end

!DATE Mon Jan 01 12:00:00 2000
PBC   11.00460  11.00460  30.00000  90.00000  90.00000 120.00001 (P1)
C1       2.91651        5.34391        9.30109          1              C   0.000
C2       3.93165        4.34355        9.12827          1              C   0.000
C3       3.29299        6.75579        9.19753          1              C   0.000
C4       4.66468        7.11761        9.20867          1              C   0.000
C5       5.32621        4.69552        9.04568          1              C   0.000
C6       5.71900        6.08306        9.40606          1              C   0.000
H1       2.49313        6.56000        5.77200          1              H   0.000
H2       1.09979        4.14066        5.73204          1              H   0.000
H3       0.00400        1.54438        5.28491          1              H   0.000
H4       5.49573        1.59895        5.24236          1              H   0.000
H5      -2.65851        6.33689        5.58534          1              H   0.000
H6       0.72509        3.37594       10.36022          1              H   0.000
H7       4.11592        4.49907       18.02667          1              H   0.000
H8       0.46294        3.37862       17.01759          1              H   0.000
H9      -0.25646        3.40783       14.87618          1              H   0.000
H10      4.09699        6.52641       18.63449          1              H   0.000
H11      3.09538        7.83426       18.72705          1              H   0.000
H12      2.44711        5.22648       15.83692          1              H   0.000
H13     -1.16102        7.82091        9.99829          1              H   0.000
H14     -2.50057        7.99610       10.80576          1              H   0.000
H15      1.36496        3.23624       14.99816          1              H   0.000
H16      0.32732        4.59848       18.02060          1              H   0.000
H17      4.83796        5.42676       16.87199          1              H   0.000
H18      1.49545        6.13954       16.76884          1              H   0.000
H19      2.12737        7.31581       14.98737          1              H   0.000
H20      5.90778        4.87841       14.99326          1              H   0.000
H21      5.01150        6.11898       14.62497          1              H   0.000
H22      3.62425        8.71513       11.49552          1              H   0.000
H23      8.74653        0.68802       11.26475          1              H   0.000
H24      6.45846        3.14779       13.58860          1              H   0.000
H25      7.59673        3.53714       14.61640          1              H   0.000
H26      8.18684        1.64576       16.81386          1              H   0.000
H27      8.73212        1.72677       18.30407          1              H   0.000
H28     -1.88961        5.03153       14.10210          1              H   0.000
H29     -1.82705        3.64538       13.27358          1              H   0.000
H30      2.49000        8.87412       14.71383          1              H   0.000
H31      0.09212        6.48129       18.93646          1              H   0.000
H32     -0.77349        6.50080       17.57435          1              H   0.000
H33     -0.61928        7.42312       20.67039          1              H   0.000
H34      0.74453        6.70729       21.05558          1              H   0.000
H35      3.26124        6.93319       22.25898          1              H   0.000
H36      9.70049        0.50848       15.43339          1              H   0.000
H37      8.77735        1.41970       14.52359          1              H   0.000
H38     -3.19016        7.96977       17.28831          1              H   0.000
H39      5.07218        7.71257       12.93698          1              H   0.000
H40      3.46109        7.62570       13.31850          1              H   0.000
H41      4.93222        4.27468       21.84332          1              H   0.000
H42      6.24034        5.17390       21.64661          1              H   0.000
H43      5.14260        8.21656       19.53025          1              H   0.000
H44     -4.62800        9.42529       16.28595          1              H   0.000
H45      0.51431        1.21825       15.42287          1              H   0.000
H46      0.61177        3.10498       22.10681          1              H   0.000
H47      1.56952        1.80493       22.28800          1              H   0.000
H48     -0.77140        4.84027       21.18420          1              H   0.000
H49     -1.64603        3.49608       21.39345          1              H   0.000
H50      5.58521        2.04914       15.28262          1              H   0.000
H51      4.79466        0.75149       14.83971          1              H   0.000
H52      7.59434        1.86616       21.42030          1              H   0.000
H53      7.03744        3.31116       21.88886          1              H   0.000
H54      2.55094        3.54103       21.77150          1              H   0.000
H55      2.88855        5.03036       21.28222          1              H   0.000
H56     -4.19427        9.37092       21.19913          1              H   0.000
H57      5.33756        3.75089       11.94852          1              H   0.000
H58      5.58363        2.25803       11.53901          1              H   0.000
H59      6.90820        7.02732       20.30810          1              H   0.000
H60      7.37351        5.60214       19.79777          1              H   0.000
H61      3.05850        4.63245       11.84791          1              H   0.000
H62      4.01279        5.73505       12.47700          1              H   0.000
H63      3.15075        7.06300       20.66553          1              H   0.000
H64     -1.56991        7.38639       14.12234          1              H   0.000
H65     -3.11892        7.16221       13.92538          1              H   0.000
H66      1.91514        8.89670       21.55424          1              H   0.000
H67      7.52714        3.61622       18.09351          1              H   0.000
H68      3.57963        2.86885       15.09254          1              H   0.000
H69      3.34779        3.98496       13.98789          1              H   0.000
H70      6.35887        4.72011       18.09494          1              H   0.000
H71     -0.40644        0.83481       19.42256          1              H   0.000
H72     -0.36766        2.37811       18.99095          1              H   0.000
H73      4.87257        1.29483        9.70414          1              H   0.000
H74      4.41263        0.21718       10.75324          1              H   0.000
H75      0.52617        8.42934       13.91478          1              H   0.000
H76     -0.58730        8.68800       12.81260          1              H   0.000
H77      4.26980        0.00434       19.68571          1              H   0.000
H78     -0.28103        9.48172       20.93148          1              H   0.000
H79      2.16778        3.44615       18.44317          1              H   0.000
H80      3.16783        3.60269       19.69767          1              H   0.000
H81      0.99887        8.36694       18.07832          1              H   0.000
H82      4.40725        1.05516       17.22886          1              H   0.000
H83      3.63651        1.82154       18.37961          1              H   0.000
H84      0.02773        2.16851        9.65784          1              H   0.000
H85      0.90751        5.42816        9.75184          1              H   0.000
H86     -2.85277        5.73030       17.36229          1              H   0.000
H87      1.21301        1.44815       11.40389          1              H   0.000
H88     -2.40774        6.50006       15.99540          1              H   0.000
H89      2.74778        1.12868       11.34935          1              H   0.000
H90     -1.48432        2.74700       11.27975          1              H   0.000
H91      1.61852        9.41770       20.12888          1              H   0.000
H92      7.92611        2.90160       11.60395          1              H   0.000
H93     -4.09352        9.02163       12.73828          1              H   0.000
H94     -4.66471        8.86234       14.19604          1              H   0.000
H95     -4.51374        8.77574       18.86405          1              H   0.000
H96     -2.85659        9.49095       17.67479          1              H   0.000
H97      2.81510        0.02491       21.54257          1              H   0.000
H98      7.31789        0.26809       18.05755          1              H   0.000
H99      3.66033        3.32425        9.41158          1              H   0.000
H100     6.03457        3.92357        9.36188          1              H   0.000
H101     2.56141        7.51390        9.49371          1              H   0.000
H102     4.91246        8.13590        9.51732          1              H   0.000
H103    -1.27958        5.58622        9.53681          1              H   0.000
O1       8.23656        1.52585        8.04236          1              O   0.000
O2       5.48958        1.52789        8.05452          1              O   0.000
O3       2.77684        1.62349        8.03132          1              O   0.000
O4      -0.01714        1.66268        8.08324          1              O   0.000
O5      -4.10604        8.60670        8.02775          1              O   0.000
O6      -0.40073        5.45809        9.11783          1              O   0.000
O7      -0.30663        7.47659        8.38788          1              O   0.000
O8       4.76176        5.25365       17.85209          1              O   0.000
O9       0.55656        3.63456       17.97856          1              O   0.000
O10      2.20076        6.14935       16.07260          1              O   0.000
O11      3.78545        7.30022       19.21054          1              O   0.000
O12     -1.52982        8.10801       10.87252          1              O   0.000
O13      0.47944        2.92424       15.34518          1              O   0.000
O14      2.13359        8.04510       14.27743          1              O   0.000
O15      5.57642        5.75521       15.32952          1              O   0.000
O16      6.62872        3.30980       14.55933          1              O   0.000
O17      7.88803        1.82842       17.73789          1              O   0.000
O18     -1.73280        4.04548       14.18291          1              O   0.000
O19      3.33312        9.35517       10.80519          1              O   0.000
O20      0.16718        6.44294       17.92953          1              O   0.000
O21     -0.11212        6.56566       20.59279          1              O   0.000
O22      2.61894        6.94602       21.52690          1              O   0.000
O23      8.73995        0.77647       15.25616          1              O   0.000
O24     -3.62036        8.86413       17.45707          1              O   0.000
O25     -4.43568        8.32790       13.36974          1              O   0.000
O26      4.17653        7.31712       12.67692          1              O   0.000
O27      5.83498        4.45722       22.21095          1              O   0.000
O28      0.32860        0.23696       15.50300          1              O   0.000
O29      1.47469        2.78375       22.49743          1              O   0.000
O30     -0.71729        3.87401       21.36112          1              O   0.000
O31      4.76013        1.52293       15.45958          1              O   0.000
O32      7.84896        2.80522       21.58075          1              O   0.000
O33      3.23161        4.11050       21.21786          1              O   0.000
O34      6.05643        3.06948       11.88274          1              O   0.000
O35      7.25386        6.15803       20.60549          1              O   0.000
O36      3.86685        4.72889       12.38680          1              O   0.000
O37     -2.29230        6.70953       14.24927          1              O   0.000
O38      7.34571        4.58672       18.20560          1              O   0.000
O39      3.00624        3.64917       14.85473          1              O   0.000
O40      7.00978        0.13036       21.09067          1              O   0.000
O41     10.03948        1.62107       19.20194          1              O   0.000
O42      4.56619        1.20019       10.64137          1              O   0.000
O43     -0.43800        8.69906       13.77947          1              O   0.000
O44     -1.15455        9.14500       20.59429          1              O   0.000
O45      3.12980        3.34048       18.71129          1              O   0.000
O46      1.73937        8.87960       18.46788          1              O   0.000
O47      3.94144        0.89861       18.08922          1              O   0.000
O48      0.13385        2.61528       10.54530          1              O   0.000
O49     -2.35474        6.53097       16.98971          1              O   0.000
O50      1.91655        0.88248       11.81043          1              O   0.000
O51      8.79579        2.57493       11.93756          1              O   0.000
O52     -5.04137        8.76111       19.71908          1              O   0.000
O53      1.90750        0.19922       21.89701          1              O   0.000
O54      1.83580        4.97860       10.01724          1              O   0.000
O55      6.82434        6.34113        9.90762          1              O   0.000
Pd1      5.50230        9.53026       30.00000          1              Pd  0.000
Pd2      5.44567        9.49464        6.92253          1              Pd  0.000
Pd3      1.40482        0.77515        4.52213          1              Pd  0.000
Pd4     -0.00006        1.58841        2.24610          1              Pd  0.000
Pd5     -2.75115        9.53026       30.00000          1              Pd  0.000
Pd6     -2.68553        9.47356        6.91454          1              Pd  0.000
Pd7      4.08872        0.77217        4.51154          1              Pd  0.000
Pd8      2.75109        1.58841        2.24610          1              Pd  0.000
Pd9     -0.00000        9.53026       30.00000          1              Pd  0.000
Pd10     0.01477        9.42812        6.86176          1              Pd  0.000
Pd11     6.90228        0.79150        4.50671          1              Pd  0.000
Pd12     5.50224        1.58841        2.24610          1              Pd  0.000
Pd13     2.75115        9.53026       30.00000          1              Pd  0.000
Pd14     2.72358        9.48634        6.82076          1              Pd  0.000
Pd15     9.60605        0.78441        4.53510          1              Pd  0.000
Pd16     8.25339        1.58841        2.24610          1              Pd  0.000
Pd17     9.62902        2.38257       30.00000          1              Pd  0.000
Pd18    -1.42657        2.51517        6.94702          1              Pd  0.000
Pd19    -0.02141        3.19619        4.55464          1              Pd  0.000
Pd20    -1.37563        3.97097        2.24610          1              Pd  0.000
Pd21     1.37557        2.38257       30.00000          1              Pd  0.000
Pd22     1.38915        2.51229        6.91742          1              Pd  0.000
Pd23     2.76163        3.19599        4.57044          1              Pd  0.000
Pd24     1.37552        3.97097        2.24610          1              Pd  0.000
Pd25     4.12672        2.38257       30.00000          1              Pd  0.000
Pd26     4.13543        2.42662        6.80800          1              Pd  0.000
Pd27     5.49574        3.22769        4.55135          1              Pd  0.000
Pd28     4.12667        3.97097        2.24610          1              Pd  0.000
Pd29     6.87787        2.38257       30.00000          1              Pd  0.000
Pd30     6.88304        2.48357        6.93541          1              Pd  0.000
Pd31     8.23797        3.16672        4.53954          1              Pd  0.000
Pd32     6.87782        3.97097        2.24610          1              Pd  0.000
Pd33     8.25345        4.76513       30.00000          1              Pd  0.000
Pd34     8.21457        4.79661        6.76997          1              Pd  0.000
Pd35    -1.36071        5.55623        4.46965          1              Pd  0.000
Pd36    -2.75121        6.35354        2.24610          1              Pd  0.000
Pd37    -0.00000        4.76513       30.00000          1              Pd  0.000
Pd38    -0.05447        4.81773        6.94863          1              Pd  0.000
Pd39     1.38368        5.57470        4.55534          1              Pd  0.000
Pd40    -0.00006        6.35354        2.24610          1              Pd  0.000
Pd41     2.75115        4.76513       30.00000          1              Pd  0.000
Pd42     2.80955        4.80831        7.13270          1              Pd  0.000
Pd43     4.11722        5.58348        4.58961          1              Pd  0.000
Pd44     2.75109        6.35354        2.24610          1              Pd  0.000
Pd45     5.50230        4.76513       30.00000          1              Pd  0.000
Pd46     5.51156        4.79450        6.91356          1              Pd  0.000
Pd47     6.82968        5.57997        4.50835          1              Pd  0.000
Pd48     5.50224        6.35354        2.24610          1              Pd  0.000
Pd49     6.87787        7.14770       30.00000          1              Pd  0.000
Pd50     6.84088        7.10756        6.73889          1              Pd  0.000
Pd51    -2.75206        7.96449        4.49923          1              Pd  0.000
Pd52    -4.12678        8.73611        2.24610          1              Pd  0.000
Pd53    -1.37558        7.14770       30.00000          1              Pd  0.000
Pd54    -1.39828        7.13273        6.76438          1              Pd  0.000
Pd55     0.02355        7.96023        4.51366          1              Pd  0.000
Pd56    -1.37563        8.73611        2.24610          1              Pd  0.000
Pd57     1.37557        7.14770       30.00000          1              Pd  0.000
Pd58     1.33375        7.13339        6.98880          1              Pd  0.000
Pd59     2.75807        7.96134        4.59589          1              Pd  0.000
Pd60     1.37552        8.73611        2.24610          1              Pd  0.000
Pd61     4.12672        7.14770       30.00000          1              Pd  0.000
Pd62     4.11922        7.17415        7.07195          1              Pd  0.000
Pd63     5.46287        7.96348        4.52867          1              Pd  0.000
Pd64     4.12667        8.73611        2.24610          1              Pd  0.000
end
end

!DATE Mon Jan 01 12:00:00 2000
PBC   11.00460  11.00460  30.00000  90.00000  90.00000 120.00001 (P1)
C1       2.91248        5.34547        9.31008          1              C   0.000
C2       3.92940        4.34427        9.12618          1              C   0.000
C3       3.29188        6.75746        9.19602          1              C   0.000
C4       4.66391        7.11834        9.20819          1              C   0.000
C5       5.32462        4.69567        9.04575          1              C   0.000
C6       5.71722        6.08304        9.40584          1              C   0.000
H1       2.49911        6.55401        5.77119          1              H   0.000
H2       1.09233        4.14601        5.73684          1              H   0.000
H3       0.00356        1.54421        5.28351          1              H   0.000
H4       5.49571        1.59606        5.24763          1              H   0.000
H5      -2.66213        6.33483        5.58311          1              H   0.000
H6       0.71526        3.37985       10.36047          1              H   0.000
H7       4.11604        4.49927       18.02641          1              H   0.000
H8       0.46306        3.37860       17.01732          1              H   0.000
H9      -0.25655        3.40783       14.87595          1              H   0.000
H10      4.09707        6.52641       18.63442          1              H   0.000
H11      3.09545        7.83426       18.72706          1              H   0.000
H12      2.44709        5.22640       15.83658          1              H   0.000
H13     -1.15896        7.81820        9.99603          1              H   0.000
H14     -2.49805        7.99353       10.80336          1              H   0.000
H15      1.36486        3.23626       14.99804          1              H   0.000
H16      0.32734        4.59835       18.02046          1              H   0.000
H17      4.83815        5.42689       16.87183          1              H   0.000
H18      1.49547        6.13929       16.76864          1              H   0.000
H19      2.12743        7.31589       14.98720          1              H   0.000
H20      5.90787        4.87834       14.99319          1              H   0.000
H21      5.01167        6.11899       14.62500          1              H   0.000
H22      3.62393        8.71527       11.49529          1              H   0.000
H23      8.74735        0.68855       11.26448          1              H   0.000
H24      6.45843        3.14779       13.58845          1              H   0.000
H25      7.59686        3.53718       14.61595          1              H   0.000
H26      8.18678        1.64571       16.81373          1              H   0.000
H27      8.73203        1.72683       18.30393          1              H   0.000
H28     -1.88931        5.03122       14.10172          1              H   0.000
H29     -1.82660        3.64518       13.27317          1              H   0.000
H30      2.48999        8.87416       14.71389          1              H   0.000
H31      0.09194        6.48123       18.93629          1              H   0.000
H32     -0.77361        6.50082       17.57420          1              H   0.000
H33     -0.61931        7.42305       20.67043          1              H   0.000
H34      0.74456        6.70737       21.05560          1              H   0.000
H35      3.26136        6.93328       22.25883          1              H   0.000
H36      9.70040        0.50860       15.43340          1              H   0.000
H37      8.77716        1.41968       14.52362          1              H   0.000
H38     -3.19016        7.96979       17.28834          1              H   0.000
H39      5.07223        7.71276       12.93700          1              H   0.000
H40      3.46113        7.62568       13.31811          1              H   0.000
H41      4.93223        4.27471       21.84329          1              H   0.000
H42      6.24043        5.17397       21.64642          1              H   0.000
H43      5.14271        8.21664       19.53025          1              H   0.000
H44     -4.62820        9.42553       16.28594          1              H   0.000
H45      0.51424        1.21844       15.42284          1              H   0.000
H46      0.61164        3.10484       22.10667          1              H   0.000
H47      1.56933        1.80467       22.28807          1              H   0.000
H48     -0.77124        4.84033       21.18401          1              H   0.000
H49     -1.64610        3.49605       21.39317          1              H   0.000
H50      5.58521        2.04919       15.28251          1              H   0.000
H51      4.79467        0.75152       14.83970          1              H   0.000
H52      7.59433        1.86612       21.42007          1              H   0.000
H53      7.03744        3.31118       21.88892          1              H   0.000
H54      2.55138        3.54132       21.77167          1              H   0.000
H55      2.88857        5.03053       21.28231          1              H   0.000
H56     -4.19428        9.37096       21.19886          1              H   0.000
H57      5.33693        3.75073       11.94875          1              H   0.000
H58      5.58363        2.25801       11.53937          1              H   0.000
H59      6.90819        7.02726       20.30804          1              H   0.000
H60      7.37346        5.60205       19.79766          1              H   0.000
H61      3.05793        4.63241       11.84731          1              H   0.000
H62      4.01245        5.73447       12.47692          1              H   0.000
H63      3.15079        7.06300       20.66527          1              H   0.000
H64     -1.56986        7.38630       14.12239          1              H   0.000
H65     -3.11891        7.16232       13.92544          1              H   0.000
H66      1.91519        8.89679       21.55414          1              H   0.000
H67      7.52710        3.61626       18.09343          1              H   0.000
H68      3.57962        2.86894       15.09243          1              H   0.000
H69      3.34751        3.98493       13.98765          1              H   0.000
H70      6.35888        4.72015       18.09484          1              H   0.000
H71     -0.40621        0.83492       19.42248          1              H   0.000
H72     -0.36740        2.37808       18.99031          1              H   0.000
H73      4.87277        1.29584        9.70503          1              H   0.000
H74      4.41316        0.21659       10.75229          1              H   0.000
H75      0.52619        8.42927       13.91472          1              H   0.000
H76     -0.58682        8.68802       12.81263          1              H   0.000
H77      4.26977        0.00432       19.68562          1              H   0.000
H78     -0.28107        9.48174       20.93141          1              H   0.000
H79      2.16762        3.44619       18.44300          1              H   0.000
H80      3.16778        3.60256       19.69736          1              H   0.000
H81      0.99907        8.36689       18.07823          1              H   0.000
H82      4.40730        1.05506       17.22875          1              H   0.000
H83      3.63662        1.82141       18.37950          1              H   0.000
H84      0.02701        2.16802        9.66114          1              H   0.000
H85      0.85879        5.41100        9.72889          1              H   0.000
H86     -2.85267        5.73043       17.36206          1              H   0.000
H87      1.21375        1.44902       11.40374          1              H   0.000
H88     -2.40758        6.50031       15.99522          1              H   0.000
H89      2.74793        1.12852       11.35047          1              H   0.000
H90     -1.48289        2.74760       11.27969          1              H   0.000
H91      1.61845        9.41772       20.12873          1              H   0.000
H92      7.92745        2.90219       11.60356          1              H   0.000
H93     -4.09346        9.02214       12.73812          1              H   0.000
H94     -4.66463        8.86224       14.19578          1              H   0.000
H95     -4.51349        8.77574       18.86399          1              H   0.000
H96     -2.85653        9.49089       17.67486          1              H   0.000
H97      2.81516        0.02497       21.54237          1              H   0.000
H98      7.31799        0.26805       18.05754          1              H   0.000
H99      3.65921        3.32485        9.41056          1              H   0.000
H100     6.03351        3.92383        9.36183          1              H   0.000
H101     2.56089        7.51541        9.49326          1              H   0.000
H102     4.91247        8.13633        9.51731          1              H   0.000
H103    -1.24935        5.57228        9.52503          1              H   0.000
O1       8.23616        1.52652        8.04225          1              O   0.000
O2       5.48892        1.53804        8.05776          1              O   0.000
O3       2.77685        1.62310        8.02955          1              O   0.000
O4      -0.01723        1.66074        8.08069          1              O   0.000
O5      -4.10697        8.60647        8.02747          1              O   0.000
O6      -0.37593        5.39344        9.11488          1              O   0.000
O7      -0.26924        7.60521        8.31891          1              O   0.000
O8       4.76184        5.25384       17.85203          1              O   0.000
O9       0.55643        3.63439       17.97850          1              O   0.000
O10      2.20118        6.14926       16.07290          1              O   0.000
O11      3.78546        7.30018       19.21060          1              O   0.000
O12     -1.52705        8.10577       10.86783          1              O   0.000
O13      0.47935        2.92492       15.34571          1              O   0.000
O14      2.13347        8.04526       14.27745          1              O   0.000
O15      5.57628        5.75499       15.32971          1              O   0.000
O16      6.62879        3.30978       14.55922          1              O   0.000
O17      7.88802        1.82836       17.73784          1              O   0.000
O18     -1.73308        4.04516       14.18271          1              O   0.000
O19      3.33332        9.35554       10.80494          1              O   0.000
O20      0.16706        6.44298       17.92949          1              O   0.000
O21     -0.11228        6.56549       20.59323          1              O   0.000
O22      2.61903        6.94590       21.52676          1              O   0.000
O23      8.73986        0.77676       15.25650          1              O   0.000
O24     -3.62040        8.86406       17.45765          1              O   0.000
O25     -4.43541        8.32800       13.36957          1              O   0.000
O26      4.17674        7.31716       12.67685          1              O   0.000
O27      5.83511        4.45718       22.21078          1              O   0.000
O28      0.32837        0.23722       15.50319          1              O   0.000
O29      1.47444        2.78351       22.49751          1              O   0.000
O30     -0.71737        3.87413       21.36164          1              O   0.000
O31      4.76036        1.52271       15.45988          1              O   0.000
O32      7.84894        2.80518       21.58081          1              O   0.000
O33      3.23189        4.11072       21.21831          1              O   0.000
O34      6.05617        3.06963       11.88267          1              O   0.000
O35      7.25361        6.15786       20.60546          1              O   0.000
O36      3.86641        4.72852       12.38652          1              O   0.000
O37     -2.29242        6.70975       14.24988          1              O   0.000
O38      7.34566        4.58669       18.20609          1              O   0.000
O39      3.00631        3.64930       14.85479          1              O   0.000
O40      7.00990        0.13050       21.09059          1              O   0.000
O41     10.03966        1.62141       19.20269          1              O   0.000
O42      4.56602        1.19945       10.64184          1              O   0.000
O43     -0.43802        8.69913       13.77945          1              O   0.000
O44     -1.15465        9.14510       20.59429          1              O   0.000
O45      3.12965        3.34044       18.71119          1              O   0.000
O46      1.73926        8.87970       18.46820          1              O   0.000
O47      3.94175        0.89854       18.08933          1              O   0.000
O48      0.13919        2.60833       10.54992          1              O   0.000
O49     -2.35467        6.53108       16.98963          1              O   0.000
O50      1.91652        0.88125       11.81047          1              O   0.000
O51      8.79662        2.57413       11.93689          1              O   0.000
O52     -5.04119        8.76107       19.71912          1              O   0.000
O53      1.90750        0.19931       21.89678          1              O   0.000
O54      1.83519        4.98884       10.01947          1              O   0.000
O55      6.82341        6.34128        9.90823          1              O   0.000
Pd1      5.50230        9.53026       30.00000          1              Pd  0.000
Pd2      5.44428        9.49367        6.92264          1              Pd  0.000
Pd3      1.40521        0.77612        4.52116          1              Pd  0.000
Pd4     -0.00006        1.58841        2.24610          1              Pd  0.000
Pd5     -2.75115        9.53026       30.00000          1              Pd  0.000
Pd6     -2.68808        9.47223        6.91273          1              Pd  0.000
Pd7      4.09104        0.76954        4.51538          1              Pd  0.000
Pd8      2.75109        1.58841        2.24610          1              Pd  0.000
Pd9     -0.00000        9.53026       30.00000          1              Pd  0.000
Pd10     0.01113        9.41412        6.89842          1              Pd  0.000
Pd11     6.89887        0.78835        4.51189          1              Pd  0.000
Pd12     5.50224        1.58841        2.24610          1              Pd  0.000
Pd13     2.75115        9.53026       30.00000          1              Pd  0.000
Pd14     2.72552        9.48623        6.82116          1              Pd  0.000
Pd15     9.60538        0.78443        4.53391          1              Pd  0.000
Pd16     8.25339        1.58841        2.24610          1              Pd  0.000
Pd17     9.62902        2.38257       30.00000          1              Pd  0.000
Pd18    -1.42647        2.51388        6.94580          1              Pd  0.000
Pd19    -0.02119        3.19949        4.56133          1              Pd  0.000
Pd20    -1.37563        3.97097        2.24610          1              Pd  0.000
Pd21     1.37557        2.38257       30.00000          1              Pd  0.000
Pd22     1.38831        2.51225        6.91669          1              Pd  0.000
Pd23     2.76200        3.19538        4.57063          1              Pd  0.000
Pd24     1.37552        3.97097        2.24610          1              Pd  0.000
Pd25     4.12672        2.38257       30.00000          1              Pd  0.000
Pd26     4.13484        2.42631        6.80692          1              Pd  0.000
Pd27     5.49531        3.22654        4.55087          1              Pd  0.000
Pd28     4.12667        3.97097        2.24610          1              Pd  0.000
Pd29     6.87787        2.38257       30.00000          1              Pd  0.000
Pd30     6.88282        2.48103        6.93211          1              Pd  0.000
Pd31     8.23745        3.16552        4.54017          1              Pd  0.000
Pd32     6.87782        3.97097        2.24610          1              Pd  0.000
Pd33     8.25345        4.76513       30.00000          1              Pd  0.000
Pd34     8.21412        4.79476        6.77167          1              Pd  0.000
Pd35    -1.36036        5.55502        4.47252          1              Pd  0.000
Pd36    -2.75121        6.35354        2.24610          1              Pd  0.000
Pd37    -0.00000        4.76513       30.00000          1              Pd  0.000
Pd38    -0.05855        4.82107        6.98061          1              Pd  0.000
Pd39     1.38232        5.57279        4.55998          1              Pd  0.000
Pd40    -0.00006        6.35354        2.24610          1              Pd  0.000
Pd41     2.75115        4.76513       30.00000          1              Pd  0.000
Pd42     2.81056        4.80647        7.13403          1              Pd  0.000
Pd43     4.11716        5.58293        4.58825          1              Pd  0.000
Pd44     2.75109        6.35354        2.24610          1              Pd  0.000
Pd45     5.50230        4.76513       30.00000          1              Pd  0.000
Pd46     5.51115        4.79379        6.91309          1              Pd  0.000
Pd47     6.82964        5.57844        4.50837          1              Pd  0.000
Pd48     5.50224        6.35354        2.24610          1              Pd  0.000
Pd49     6.87787        7.14770       30.00000          1              Pd  0.000
Pd50     6.83951        7.10644        6.74007          1              Pd  0.000
Pd51    -2.75589        7.96459        4.49732          1              Pd  0.000
Pd52    -4.12678        8.73611        2.24610          1              Pd  0.000
Pd53    -1.37558        7.14770       30.00000          1              Pd  0.000
Pd54    -1.40210        7.12281        6.76144          1              Pd  0.000
Pd55     0.02193        7.95957        4.51189          1              Pd  0.000
Pd56    -1.37563        8.73611        2.24610          1              Pd  0.000
Pd57     1.37557        7.14770       30.00000          1              Pd  0.000
Pd58     1.33597        7.13042        6.98856          1              Pd  0.000
Pd59     2.75786        7.96022        4.59791          1              Pd  0.000
Pd60     1.37552        8.73611        2.24610          1              Pd  0.000
Pd61     4.12672        7.14770       30.00000          1              Pd  0.000
Pd62     4.11831        7.17253        7.07229          1              Pd  0.000
Pd63     5.46237        7.96265        4.52992          1              Pd  0.000
Pd64     4.12667        8.73611        2.24610          1              Pd  0.000
end
end

!DATE Mon Jan 01 12:00:00 2000
PBC   11.00460  11.00460  30.00000  90.00000  90.00000 120.00001 (P1)
C1       2.90889        5.34637        9.32674          1              C   0.000
C2       3.92783        4.34440        9.12114          1              C   0.000
C3       3.29066        6.75927        9.19453          1              C   0.000
C4       4.66282        7.11925        9.20829          1              C   0.000
C5       5.32305        4.69578        9.04546          1              C   0.000
C6       5.71630        6.08325        9.40602          1              C   0.000
H1       2.50712        6.54566        5.76984          1              H   0.000
H2       1.08391        4.15177        5.74179          1              H   0.000
H3       0.00300        1.54382        5.28197          1              H   0.000
H4       5.49574        1.59326        5.25449          1              H   0.000
H5      -2.66503        6.33306        5.58252          1              H   0.000
H6       0.70678        3.38331       10.36193          1              H   0.000
H7       4.11615        4.49947       18.02613          1              H   0.000
H8       0.46319        3.37859       17.01707          1              H   0.000
H9      -0.25659        3.40779       14.87581          1              H   0.000
H10      4.09714        6.52641       18.63435          1              H   0.000
H11      3.09551        7.83426       18.72707          1              H   0.000
H12      2.44710        5.22634       15.83617          1              H   0.000
H13     -1.15671        7.81838        9.99161          1              H   0.000
H14     -2.49536        7.99014       10.79962          1              H   0.000
H15      1.36484        3.23633       14.99795          1              H   0.000
H16      0.32734        4.59820       18.02033          1              H   0.000
H17      4.83835        5.42706       16.87168          1              H   0.000
H18      1.49552        6.13901       16.76843          1              H   0.000
H19      2.12745        7.31597       14.98706          1              H   0.000
H20      5.90789        4.87827       14.99315          1              H   0.000
H21      5.01180        6.11898       14.62501          1              H   0.000
H22      3.62346        8.71543       11.49482          1              H   0.000
H23      8.74835        0.68918       11.26433          1              H   0.000
H24      6.45830        3.14787       13.58828          1              H   0.000
H25      7.59693        3.53716       14.61553          1              H   0.000
H26      8.18672        1.64564       16.81358          1              H   0.000
H27      8.73198        1.72689       18.30381          1              H   0.000
H28     -1.88908        5.03089       14.10140          1              H   0.000
H29     -1.82618        3.64485       13.27282          1              H   0.000
H30      2.48994        8.87423       14.71400          1              H   0.000
H31      0.09174        6.48116       18.93616          1              H   0.000
H32     -0.77373        6.50085       17.57407          1              H   0.000
H33     -0.61939        7.42296       20.67052          1              H   0.000
H34      0.74456        6.70744       21.05564          1              H   0.000
H35      3.26147        6.93339       22.25863          1              H   0.000
H36      9.70033        0.50875       15.43343          1              H   0.000
H37      8.77695        1.41964       14.52364          1              H   0.000
H38     -3.19018        7.96980       17.28842          1              H   0.000
H39      5.07224        7.71304       12.93705          1              H   0.000
H40      3.46122        7.62570       13.31762          1              H   0.000
H41      4.93226        4.27476       21.84325          1              H   0.000
H42      6.24053        5.17399       21.64622          1              H   0.000
H43      5.14286        8.21672       19.53027          1              H   0.000
H44     -4.62845        9.42579       16.28593          1              H   0.000
H45      0.51417        1.21869       15.42284          1              H   0.000
H46      0.61150        3.10467       22.10656          1              H   0.000
H47      1.56913        1.80442       22.28812          1              H   0.000
H48     -0.77108        4.84037       21.18385          1              H   0.000
H49     -1.64613        3.49605       21.39294          1              H   0.000
H50      5.58522        2.04923       15.28241          1              H   0.000
H51      4.79470        0.75156       14.83973          1              H   0.000
H52      7.59433        1.86611       21.41985          1              H   0.000
H53      7.03748        3.31116       21.88897          1              H   0.000
H54      2.55180        3.54158       21.77189          1              H   0.000
H55      2.88862        5.03071       21.28243          1              H   0.000
H56     -4.19428        9.37101       21.19858          1              H   0.000
H57      5.33601        3.75065       11.94905          1              H   0.000
H58      5.58370        2.25809       11.53998          1              H   0.000
H59      6.90817        7.02718       20.30797          1              H   0.000
H60      7.37337        5.60192       19.79753          1              H   0.000
H61      3.05760        4.63246       11.84561          1              H   0.000
H62      4.01199        5.73349       12.47679          1              H   0.000
H63      3.15082        7.06298       20.66502          1              H   0.000
H64     -1.56984        7.38628       14.12258          1              H   0.000
H65     -3.11898        7.16255       13.92560          1              H   0.000
H66      1.91525        8.89689       21.55402          1              H   0.000
H67      7.52705        3.61629       18.09337          1              H   0.000
H68      3.57958        2.86912       15.09229          1              H   0.000
H69      3.34707        3.98495       13.98721          1              H   0.000
H70      6.35889        4.72020       18.09477          1              H   0.000
H71     -0.40602        0.83509       19.42241          1              H   0.000
H72     -0.36717        2.37804       18.98964          1              H   0.000
H73      4.87282        1.29785        9.70629          1              H   0.000
H74      4.41435        0.21598       10.75128          1              H   0.000
H75      0.52640        8.42915       13.91486          1              H   0.000
H76     -0.58594        8.68837       12.81269          1              H   0.000
H77      4.26976        0.00430       19.68552          1              H   0.000
H78     -0.28112        9.48178       20.93133          1              H   0.000
H79      2.16746        3.44622       18.44284          1              H   0.000
H80      3.16772        3.60244       19.69709          1              H   0.000
H81      0.99927        8.36682       18.07815          1              H   0.000
H82      4.40737        1.05496       17.22863          1              H   0.000
H83      3.63672        1.82131       18.37937          1              H   0.000
H84      0.02672        2.16649        9.66469          1              H   0.000
H85      0.76665        5.39390        9.69353          1              H   0.000
H86     -2.85261        5.73053       17.36185          1              H   0.000
H87      1.21496        1.44969       11.40377          1              H   0.000
H88     -2.40744        6.50054       15.99509          1              H   0.000
H89      2.74846        1.12847       11.35191          1              H   0.000
H90     -1.48110        2.74726       11.27980          1              H   0.000
H91      1.61836        9.41775       20.12859          1              H   0.000
H92      7.92877        2.90276       11.60298          1              H   0.000
H93     -4.09339        9.02266       12.73796          1              H   0.000
H94     -4.66449        8.86212       14.19554          1              H   0.000
H95     -4.51325        8.77572       18.86398          1              H   0.000
H96     -2.85646        9.49082       17.67498          1              H   0.000
H97      2.81521        0.02504       21.54216          1              H   0.000
H98      7.31809        0.26802       18.05754          1              H   0.000
H99      3.65833        3.32538        9.40810          1              H   0.000
H100     6.03238        3.92416        9.36162          1              H   0.000
H101     2.56029        7.51746        9.49223          1              H   0.000
H102     4.91281        8.13699        9.51717          1              H   0.000
H103    -1.20479        5.56237        9.52337          1              H   0.000
O1       8.23581        1.52784        8.04209          1              O   0.000
O2       5.48738        1.54994        8.06403          1              O   0.000
O3       2.77641        1.62193        8.02738          1              O   0.000
O4      -0.01746        1.65872        8.07878          1              O   0.000
O5      -4.10780        8.60541        8.02695          1              O   0.000
O6      -0.33976        5.34136        9.11909          1              O   0.000
O7      -0.23738        7.71915        8.26663          1              O   0.000
O8       4.76194        5.25401       17.85193          1              O   0.000
O9       0.55630        3.63421       17.97839          1              O   0.000
O10      2.20160        6.14919       16.07311          1              O   0.000
O11      3.78550        7.30015       19.21061          1              O   0.000
O12     -1.52400        8.10087       10.86327          1              O   0.000
O13      0.47931        2.92542       15.34610          1              O   0.000
O14      2.13307        8.04553       14.27755          1              O   0.000
O15      5.57620        5.75482       15.32984          1              O   0.000
O16      6.62885        3.30973       14.55906          1              O   0.000
O17      7.88802        1.82830       17.73774          1              O   0.000
O18     -1.73328        4.04483       14.18243          1              O   0.000
O19      3.33356        9.35625       10.80463          1              O   0.000
O20      0.16691        6.44295       17.92943          1              O   0.000
O21     -0.11242        6.56534       20.59358          1              O   0.000
O22      2.61911        6.94578       21.52659          1              O   0.000
O23      8.73977        0.77702       15.25677          1              O   0.000
O24     -3.62040        8.86400       17.45805          1              O   0.000
O25     -4.43493        8.32808       13.36941          1              O   0.000
O26      4.17699        7.31742       12.67668          1              O   0.000
O27      5.83524        4.45716       22.21061          1              O   0.000
O28      0.32810        0.23753       15.50331          1              O   0.000
O29      1.47422        2.78328       22.49757          1              O   0.000
O30     -0.71742        3.87429       21.36230          1              O   0.000
O31      4.76058        1.52252       15.46014          1              O   0.000
O32      7.84898        2.80513       21.58086          1              O   0.000
O33      3.23215        4.11094       21.21865          1              O   0.000
O34      6.05587        3.06998       11.88264          1              O   0.000
O35      7.25335        6.15767       20.60537          1              O   0.000
O36      3.86569        4.72790       12.38643          1              O   0.000
O37     -2.29250        6.70988       14.25010          1              O   0.000
O38      7.34563        4.58668       18.20641          1              O   0.000
O39      3.00631        3.64946       14.85474          1              O   0.000
O40      7.00999        0.13061       21.09048          1              O   0.000
O41     10.03980        1.62174       19.20329          1              O   0.000
O42      4.56564        1.19843       10.64275          1              O   0.000
O43     -0.43797        8.69902       13.77947          1              O   0.000
O44     -1.15472        9.14518       20.59426          1              O   0.000
O45      3.12950        3.34040       18.71104          1              O   0.000
O46      1.73917        8.87979       18.46845          1              O   0.000
O47      3.94200        0.89847       18.08933          1              O   0.000
O48      0.14375        2.60251       10.55439          1              O   0.000
O49     -2.35460        6.53118       16.98952          1              O   0.000
O50      1.91668        0.87958       11.81014          1              O   0.000
O51      8.79760        2.57398       11.93638          1              O   0.000
O52     -5.04098        8.76104       19.71915          1              O   0.000
O53      1.90751        0.19935       21.89654          1              O   0.000
O54      1.84093        5.00044       10.02605          1              O   0.000
O55      6.82145        6.34101        9.90819          1              O   0.000
Pd1      5.50230        9.53026       30.00000          1              Pd  0.000
Pd2      5.44281        9.49231        6.92217          1              Pd  0.000
Pd3      1.40529        0.77703        4.52016          1              Pd  0.000
Pd4     -0.00006        1.58841        2.24610          1              Pd  0.000
Pd5     -2.75115        9.53026       30.00000          1              Pd  0.000
Pd6     -2.69086        9.47067        6.91023          1              Pd  0.000
Pd7      4.09285        0.76675        4.51955          1              Pd  0.000
Pd8      2.75109        1.58841        2.24610          1              Pd  0.000
Pd9     -0.00000        9.53026       30.00000          1              Pd  0.000
Pd10     0.00989        9.40914        6.92857          1              Pd  0.000
Pd11     6.89567        0.78502        4.51728          1              Pd  0.000
Pd12     5.50224        1.58841        2.24610          1              Pd  0.000
Pd13     2.75115        9.53026       30.00000          1              Pd  0.000
Pd14     2.72836        9.48598        6.82106          1              Pd  0.000
Pd15     9.60467        0.78441        4.53236          1              Pd  0.000
Pd16     8.25339        1.58841        2.24610          1              Pd  0.000
Pd17     9.62902        2.38257       30.00000          1              Pd  0.000
Pd18    -1.42640        2.51220        6.94424          1              Pd  0.000
Pd19    -0.02154        3.20177        4.56671          1              Pd  0.000
Pd20    -1.37563        3.97097        2.24610          1              Pd  0.000
Pd21     1.37557        2.38257       30.00000          1              Pd  0.000
Pd22     1.38786        2.51160        6.91631          1              Pd  0.000
Pd23     2.76233        3.19443        4.57002          1              Pd  0.000
Pd24     1.37552        3.97097        2.24610          1              Pd  0.000
Pd25     4.12672        2.38257       30.00000          1              Pd  0.000
Pd26     4.13376        2.42601        6.80545          1              Pd  0.000
Pd27     5.49486        3.22484        4.55018          1              Pd  0.000
Pd28     4.12667        3.97097        2.24610          1              Pd  0.000
Pd29     6.87787        2.38257       30.00000          1              Pd  0.000
Pd30     6.88216        2.47821        6.92864          1              Pd  0.000
Pd31     8.23659        3.16408        4.54062          1              Pd  0.000
Pd32     6.87782        3.97097        2.24610          1              Pd  0.000
Pd33     8.25345        4.76513       30.00000          1              Pd  0.000
Pd34     8.21370        4.79237        6.77218          1              Pd  0.000
Pd35    -1.36033        5.55360        4.47489          1              Pd  0.000
Pd36    -2.75121        6.35354        2.24610          1              Pd  0.000
Pd37    -0.00000        4.76513       30.00000          1              Pd  0.000
Pd38    -0.05710        4.82048        6.99725          1              Pd  0.000
Pd39     1.38128        5.57112        4.56350          1              Pd  0.000
Pd40    -0.00006        6.35354        2.24610          1              Pd  0.000
Pd41     2.75115        4.76513       30.00000          1              Pd  0.000
Pd42     2.81241        4.80335        7.13433          1              Pd  0.000
Pd43     4.11694        5.58222        4.58661          1              Pd  0.000
Pd44     2.75109        6.35354        2.24610          1              Pd  0.000
Pd45     5.50230        4.76513       30.00000          1              Pd  0.000
Pd46     5.51078        4.79310        6.91235          1              Pd  0.000
Pd47     6.82920        5.57713        4.50838          1              Pd  0.000
Pd48     5.50224        6.35354        2.24610          1              Pd  0.000
Pd49     6.87787        7.14770       30.00000          1              Pd  0.000
Pd50     6.83874        7.10486        6.74117          1              Pd  0.000
Pd51    -2.76021        7.96519        4.49413          1              Pd  0.000
Pd52    -4.12678        8.73611        2.24610          1              Pd  0.000
Pd53    -1.37558        7.14770       30.00000          1              Pd  0.000
Pd54    -1.40284        7.11340        6.75881          1              Pd  0.000
Pd55     0.01992        7.95919        4.51083          1              Pd  0.000
Pd56    -1.37563        8.73611        2.24610          1              Pd  0.000
Pd57     1.37557        7.14770       30.00000          1              Pd  0.000
Pd58     1.34136        7.12689        6.98139          1              Pd  0.000
Pd59     2.75839        7.95958        4.59817          1              Pd  0.000
Pd60     1.37552        8.73611        2.24610          1              Pd  0.000
Pd61     4.12672        7.14770       30.00000          1              Pd  0.000
Pd62     4.11810        7.17018        7.07350          1              Pd  0.000
Pd63     5.46181        7.96187        4.53114          1              Pd  0.000
Pd64     4.12667        8.73611        2.24610          1              Pd  0.000
end
end

!DATE Mon Jan 01 12:00:00 2000
PBC   11.00460  11.00460  30.00000  90.00000  90.00000 120.00001 (P1)
C1       2.91253        5.34607        9.35326          1              C   0.000
C2       3.92983        4.34304        9.10975          1              C   0.000
C3       3.29099        6.76132        9.19351          1              C   0.000
C4       4.66272        7.12076        9.20938          1              C   0.000
C5       5.32412        4.69572        9.04359          1              C   0.000
C6       5.71555        6.08334        9.40607          1              C   0.000
H1       2.51680        6.53509        5.76824          1              H   0.000
H2       1.07565        4.15733        5.74543          1              H   0.000
H3       0.00228        1.54332        5.28051          1              H   0.000
H4       5.49574        1.59064        5.26259          1              H   0.000
H5      -2.66657        6.33190        5.58422          1              H   0.000
H6       0.70188        3.38545       10.36545          1              H   0.000
H7       4.11625        4.49969       18.02588          1              H   0.000
H8       0.46332        3.37857       17.01686          1              H   0.000
H9      -0.25655        3.40773       14.87583          1              H   0.000
H10      4.09721        6.52642       18.63431          1              H   0.000
H11      3.09556        7.83426       18.72711          1              H   0.000
H12      2.44716        5.22633       15.83566          1              H   0.000
H13     -1.15433        7.82435        9.98278          1              H   0.000
H14     -2.49211        7.98565       10.79383          1              H   0.000
H15      1.36493        3.23648       14.99792          1              H   0.000
H16      0.32731        4.59799       18.02028          1              H   0.000
H17      4.83854        5.42729       16.87158          1              H   0.000
H18      1.49563        6.13872       16.76825          1              H   0.000
H19      2.12739        7.31605       14.98697          1              H   0.000
H20      5.90780        4.87825       14.99321          1              H   0.000
H21      5.01182        6.11894       14.62507          1              H   0.000
H22      3.62285        8.71551       11.49416          1              H   0.000
H23      8.74945        0.68984       11.26446          1              H   0.000
H24      6.45802        3.14816       13.58810          1              H   0.000
H25      7.59687        3.53708       14.61525          1              H   0.000
H26      8.18672        1.64559       16.81342          1              H   0.000
H27      8.73199        1.72696       18.30369          1              H   0.000
H28     -1.88898        5.03055       14.10124          1              H   0.000
H29     -1.82587        3.64439       13.27267          1              H   0.000
H30      2.48979        8.87433       14.71420          1              H   0.000
H31      0.09151        6.48109       18.93609          1              H   0.000
H32     -0.77383        6.50087       17.57398          1              H   0.000
H33     -0.61950        7.42285       20.67067          1              H   0.000
H34      0.74452        6.70749       21.05572          1              H   0.000
H35      3.26154        6.93355       22.25843          1              H   0.000
H36      9.70034        0.50892       15.43344          1              H   0.000
H37      8.77682        1.41957       14.52355          1              H   0.000
H38     -3.19023        7.96981       17.28858          1              H   0.000
H39      5.07214        7.71345       12.93716          1              H   0.000
H40      3.46134        7.62582       13.31703          1              H   0.000
H41      4.93232        4.27482       21.84324          1              H   0.000
H42      6.24063        5.17398       21.64603          1              H   0.000
H43      5.14301        8.21679       19.53033          1              H   0.000
H44     -4.62873        9.42607       16.28593          1              H   0.000
H45      0.51414        1.21901       15.42290          1              H   0.000
H46      0.61139        3.10452       22.10651          1              H   0.000
H47      1.56895        1.80421       22.28818          1              H   0.000
H48     -0.77090        4.84038       21.18376          1              H   0.000
H49     -1.64611        3.49607       21.39284          1              H   0.000
H50      5.58523        2.04930       15.28235          1              H   0.000
H51      4.79476        0.75161       14.83982          1              H   0.000
H52      7.59436        1.86611       21.41969          1              H   0.000
H53      7.03757        3.31112       21.88908          1              H   0.000
H54      2.55219        3.54180       21.77215          1              H   0.000
H55      2.88869        5.03090       21.28260          1              H   0.000
H56     -4.19425        9.37106       21.19832          1              H   0.000
H57      5.33472        3.75075       11.94961          1              H   0.000
H58      5.58393        2.25843       11.54099          1              H   0.000
H59      6.90811        7.02709       20.30791          1              H   0.000
H60      7.37327        5.60179       19.79743          1              H   0.000
H61      3.05812        4.63260       11.84206          1              H   0.000
H62      4.01138        5.73178       12.47685          1              H   0.000
H63      3.15084        7.06294       20.66479          1              H   0.000
H64     -1.56984        7.38632       14.12287          1              H   0.000
H65     -3.11914        7.16292       13.92586          1              H   0.000
H66      1.91531        8.89703       21.55388          1              H   0.000
H67      7.52703        3.61635       18.09332          1              H   0.000
H68      3.57947        2.86954       15.09203          1              H   0.000
H69      3.34635        3.98511       13.98634          1              H   0.000
H70      6.35892        4.72029       18.09475          1              H   0.000
H71     -0.40594        0.83534       19.42240          1              H   0.000
H72     -0.36699        2.37804       18.98898          1              H   0.000
H73      4.87266        1.30087        9.70797          1              H   0.000
H74      4.41672        0.21538       10.75039          1              H   0.000
H75      0.52685        8.42896       13.91535          1              H   0.000
H76     -0.58443        8.68923       12.81279          1              H   0.000
H77      4.26975        0.00429       19.68542          1              H   0.000
H78     -0.28116        9.48185       20.93125          1              H   0.000
H79      2.16731        3.44622       18.44273          1              H   0.000
H80      3.16766        3.60234       19.69688          1              H   0.000
H81      0.99947        8.36676       18.07811          1              H   0.000
H82      4.40744        1.05487       17.22850          1              H   0.000
H83      3.63683        1.82123       18.37923          1              H   0.000
H84      0.02737        2.16428        9.66845          1              H   0.000
H85      0.63274        5.38913        9.65695          1              H   0.000
H86     -2.85258        5.73060       17.36168          1              H   0.000
H87      1.21665        1.44999       11.40412          1              H   0.000
H88     -2.40737        6.50069       15.99502          1              H   0.000
H89      2.74955        1.12854       11.35371          1              H   0.000
H90     -1.47907        2.74582       11.28021          1              H   0.000
H91      1.61827        9.41782       20.12846          1              H   0.000
H92      7.93003        2.90330       11.60216          1              H   0.000
H93     -4.09319        9.02306       12.73782          1              H   0.000
H94     -4.66420        8.86205       14.19536          1              H   0.000
H95     -4.51303        8.77568       18.86403          1              H   0.000
H96     -2.85638        9.49076       17.67516          1              H   0.000
H97      2.81525        0.02514       21.54193          1              H   0.000
H98      7.31820        0.26800       18.05755          1              H   0.000
H99      3.65948        3.32552        9.40234          1              H   0.000
H100     6.03298        3.92444        9.36110          1              H   0.000
H101     2.56007        7.51942        9.49057          1              H   0.000
H102     4.91440        8.13836        9.51693          1              H   0.000
H103    -1.16103        5.56234        9.53961          1              H   0.000
O1       8.23547        1.52896        8.04141          1              O   0.000
O2       5.48575        1.56349        8.07190          1              O   0.000
O3       2.77605        1.61935        8.02514          1              O   0.000
O4      -0.01820        1.65715        8.07810          1              O   0.000
O5      -4.10816        8.60390        8.02635          1              O   0.000
O6      -0.32145        5.29116        9.12302          1              O   0.000
O7      -0.21331        7.79670        8.23510          1              O   0.000
O8       4.76208        5.25417       17.85185          1              O   0.000
O9       0.55613        3.63397       17.97829          1              O   0.000
O10      2.20200        6.14916       16.07327          1              O   0.000
O11      3.78554        7.30014       19.21061          1              O   0.000
O12     -1.52004        8.09184       10.85843          1              O   0.000
O13      0.47936        2.92576       15.34638          1              O   0.000
O14      2.13238        8.04590       14.27775          1              O   0.000
O15      5.57620        5.75480       15.32994          1              O   0.000
O16      6.62880        3.30973       14.55891          1              O   0.000
O17      7.88805        1.82827       17.73760          1              O   0.000
O18     -1.73333        4.04454       14.18221          1              O   0.000
O19      3.33385        9.35720       10.80431          1              O   0.000
O20      0.16677        6.44289       17.92938          1              O   0.000
O21     -0.11253        6.56525       20.59382          1              O   0.000
O22      2.61917        6.94564       21.52639          1              O   0.000
O23      8.73973        0.77724       15.25692          1              O   0.000
O24     -3.62041        8.86399       17.45834          1              O   0.000
O25     -4.43411        8.32815       13.36940          1              O   0.000
O26      4.17722        7.31793       12.67639          1              O   0.000
O27      5.83537        4.45715       22.21047          1              O   0.000
O28      0.32787        0.23789       15.50334          1              O   0.000
O29      1.47406        2.78308       22.49761          1              O   0.000
O30     -0.71740        3.87441       21.36296          1              O   0.000
O31      4.76079        1.52238       15.46036          1              O   0.000
O32      7.84908        2.80505       21.58104          1              O   0.000
O33      3.23236        4.11116       21.21894          1              O   0.000
O34      6.05558        3.07076       11.88270          1              O   0.000
O35      7.25316        6.15753       20.60527          1              O   0.000
O36      3.86456        4.72675       12.38690          1              O   0.000
O37     -2.29254        6.70989       14.24989          1              O   0.000
O38      7.34564        4.58672       18.20659          1              O   0.000
O39      3.00621        3.64975       14.85441          1              O   0.000
O40      7.01004        0.13074       21.09036          1              O   0.000
O41     10.03987        1.62210       19.20377          1              O   0.000
O42      4.56507        1.19736       10.64412          1              O   0.000
O43     -0.43775        8.69872       13.77957          1              O   0.000
O44     -1.15476        9.14525       20.59420          1              O   0.000
O45      3.12936        3.34039       18.71089          1              O   0.000
O46      1.73913        8.87988       18.46867          1              O   0.000
O47      3.94218        0.89841       18.08928          1              O   0.000
O48      0.14723        2.59848       10.55853          1              O   0.000
O49     -2.35456        6.53126       16.98941          1              O   0.000
O50      1.91712        0.87729       11.80940          1              O   0.000
O51      8.79856        2.57444       11.93617          1              O   0.000
O52     -5.04076        8.76100       19.71920          1              O   0.000
O53      1.90753        0.19938       21.89632          1              O   0.000
O54      1.86599        5.00912       10.04731          1              O   0.000
O55      6.82080        6.34079        9.90872          1              O   0.000
Pd1      5.50230        9.53026       30.00000          1              Pd  0.000
Pd2      5.44185        9.49093        6.92102          1              Pd  0.000
Pd3      1.40490        0.77762        4.51909          1              Pd  0.000
Pd4     -0.00006        1.58841        2.24610          1              Pd  0.000
Pd5     -2.75115        9.53026       30.00000          1              Pd  0.000
Pd6     -2.69359        9.46892        6.90684          1              Pd  0.000
Pd7      4.09359        0.76453        4.52263          1              Pd  0.000
Pd8      2.75109        1.58841        2.24610          1              Pd  0.000
Pd9     -0.00000        9.53026       30.00000          1              Pd  0.000
Pd10     0.01196        9.41815        6.94058          1              Pd  0.000
Pd11     6.89336        0.78233        4.52113          1              Pd  0.000
Pd12     5.50224        1.58841        2.24610          1              Pd  0.000
Pd13     2.75115        9.53026       30.00000          1              Pd  0.000
Pd14     2.73202        9.48562        6.82040          1              Pd  0.000
Pd15     9.60390        0.78411        4.53068          1              Pd  0.000
Pd16     8.25339        1.58841        2.24610          1              Pd  0.000
Pd17     9.62902        2.38257       30.00000          1              Pd  0.000
Pd18    -1.42638        2.51063        6.94267          1              Pd  0.000
Pd19    -0.02254        3.20188        4.56817          1              Pd  0.000
Pd20    -1.37563        3.97097        2.24610          1              Pd  0.000
Pd21     1.37557        2.38257       30.00000          1              Pd  0.000
Pd22     1.38781        2.50980        6.91667          1              Pd  0.000
Pd23     2.76230        3.19299        4.56850          1              Pd  0.000
Pd24     1.37552        3.97097        2.24610          1              Pd  0.000
Pd25     4.12672        2.38257       30.00000          1              Pd  0.000
Pd26     4.13210        2.42637        6.80385          1              Pd  0.000
Pd27     5.49438        3.22268        4.54918          1              Pd  0.000
Pd28     4.12667        3.97097        2.24610          1              Pd  0.000
Pd29     6.87787        2.38257       30.00000          1              Pd  0.000
Pd30     6.88178        2.47686        6.92580          1              Pd  0.000
Pd31     8.23546        3.16244        4.54069          1              Pd  0.000
Pd32     6.87782        3.97097        2.24610          1              Pd  0.000
Pd33     8.25345        4.76513       30.00000          1              Pd  0.000
Pd34     8.21439        4.79054        6.77104          1              Pd  0.000
Pd35    -1.36062        5.55254        4.47636          1              Pd  0.000
Pd36    -2.75121        6.35354        2.24610          1              Pd  0.000
Pd37    -0.00000        4.76513       30.00000          1              Pd  0.000
Pd38    -0.04964        4.81677        6.99074          1              Pd  0.000
Pd39     1.38104        5.57043        4.56405          1              Pd  0.000
Pd40    -0.00006        6.35354        2.24610          1              Pd  0.000
Pd41     2.75115        4.76513       30.00000          1              Pd  0.000
Pd42     2.81533        4.79912        7.13195          1              Pd  0.000
Pd43     4.11655        5.58126        4.58482          1              Pd  0.000
Pd44     2.75109        6.35354        2.24610          1              Pd  0.000
Pd45     5.50230        4.76513       30.00000          1              Pd  0.000
Pd46     5.51093        4.79261        6.91089          1              Pd  0.000
Pd47     6.82846        5.57611        4.50842          1              Pd  0.000
Pd48     5.50224        6.35354        2.24610          1              Pd  0.000
Pd49     6.87787        7.14770       30.00000          1              Pd  0.000
Pd50     6.83932        7.10299        6.74183          1              Pd  0.000
Pd51    -2.76392        7.96558        4.49119          1              Pd  0.000
Pd52    -4.12678        8.73611        2.24610          1              Pd  0.000
Pd53    -1.37558        7.14770       30.00000          1              Pd  0.000
Pd54    -1.40017        7.10880        6.75831          1              Pd  0.000
Pd55     0.01792        7.95921        4.51034          1              Pd  0.000
Pd56    -1.37563        8.73611        2.24610          1              Pd  0.000
Pd57     1.37557        7.14770       30.00000          1              Pd  0.000
Pd58     1.34675        7.12635        6.97048          1              Pd  0.000
Pd59     2.75932        7.95911        4.59711          1              Pd  0.000
Pd60     1.37552        8.73611        2.24610          1              Pd  0.000
Pd61     4.12672        7.14770       30.00000          1              Pd  0.000
Pd62     4.11845        7.16703        7.07614          1              Pd  0.000
Pd63     5.46124        7.96127        4.53230          1              Pd  0.000
Pd64     4.12667        8.73611        2.24610          1              Pd  0.000
end
end

!DATE Mon Jan 01 12:00:00 2000
PBC   11.00460  11.00460  30.00000  90.00000  90.00000 120.00001 (P1)
C1       2.91944        5.35076        9.38443          1              C   0.000
C2       3.92867        4.34451        9.09742          1              C   0.000
C3       3.29413        6.76578        9.19718          1              C   0.000
C4       4.66546        7.12425        9.21216          1              C   0.000
C5       5.32500        4.69725        9.03808          1              C   0.000
C6       5.71569        6.08389        9.40642          1              C   0.000
H1       2.53387        6.51643        5.76517          1              H   0.000
H2       1.06572        4.16415        5.74551          1              H   0.000
H3       0.00108        1.54264        5.27854          1              H   0.000
H4       5.49587        1.58603        5.27584          1              H   0.000
H5      -2.66497        6.33197        5.59102          1              H   0.000
H6       0.69479        3.38631       10.37539          1              H   0.000
H7       4.11642        4.50004       18.02536          1              H   0.000
H8       0.46360        3.37851       17.01636          1              H   0.000
H9      -0.25626        3.40762       14.87585          1              H   0.000
H10      4.09740        6.52644       18.63414          1              H   0.000
H11      3.09569        7.83425       18.72709          1              H   0.000
H12      2.44746        5.22650       15.83454          1              H   0.000
H13     -1.15075        7.84174        9.95952          1              H   0.000
H14     -2.48554        7.97574       10.78091          1              H   0.000
H15      1.36535        3.23672       14.99795          1              H   0.000
H16      0.32721        4.59762       18.02015          1              H   0.000
H17      4.83893        5.42766       16.87133          1              H   0.000
H18      1.49605        6.13825       16.76782          1              H   0.000
H19      2.12727        7.31629       14.98685          1              H   0.000
H20      5.90773        4.87809       14.99322          1              H   0.000
H21      5.01199        6.11888       14.62501          1              H   0.000
H22      3.62192        8.71594       11.49311          1              H   0.000
H23      8.75149        0.69137       11.26552          1              H   0.000
H24      6.45772        3.14887       13.58759          1              H   0.000
H25      7.59690        3.53688       14.61466          1              H   0.000
H26      8.18677        1.64547       16.81326          1              H   0.000
H27      8.73208        1.72712       18.30359          1              H   0.000
H28     -1.88880        5.02996       14.10082          1              H   0.000
H29     -1.82534        3.64372       13.27227          1              H   0.000
H30      2.48951        8.87467       14.71460          1              H   0.000
H31      0.09121        6.48093       18.93591          1              H   0.000
H32     -0.77392        6.50086       17.57375          1              H   0.000
H33     -0.61969        7.42262       20.67089          1              H   0.000
H34      0.74447        6.70750       21.05580          1              H   0.000
H35      3.26181        6.93386       22.25797          1              H   0.000
H36      9.70033        0.50927       15.43351          1              H   0.000
H37      8.77643        1.41958       14.52356          1              H   0.000
H38     -3.19021        7.96981       17.28871          1              H   0.000
H39      5.07205        7.71399       12.93713          1              H   0.000
H40      3.46155        7.62603       13.31590          1              H   0.000
H41      4.93246        4.27479       21.84317          1              H   0.000
H42      6.24090        5.17378       21.64564          1              H   0.000
H43      5.14323        8.21689       19.53032          1              H   0.000
H44     -4.62921        9.42657       16.28611          1              H   0.000
H45      0.51405        1.21954       15.42312          1              H   0.000
H46      0.61126        3.10429       22.10645          1              H   0.000
H47      1.56874        1.80390       22.28818          1              H   0.000
H48     -0.77062        4.84043       21.18366          1              H   0.000
H49     -1.64606        3.49609       21.39268          1              H   0.000
H50      5.58537        2.04945       15.28222          1              H   0.000
H51      4.79502        0.75160       14.84016          1              H   0.000
H52      7.59451        1.86607       21.41933          1              H   0.000
H53      7.03778        3.31102       21.88904          1              H   0.000
H54      2.55291        3.54221       21.77258          1              H   0.000
H55      2.88891        5.03127       21.28301          1              H   0.000
H56     -4.19420        9.37119       21.19772          1              H   0.000
H57      5.33219        3.75090       11.95084          1              H   0.000
H58      5.58469        2.25900       11.54340          1              H   0.000
H59      6.90801        7.02686       20.30767          1              H   0.000
H60      7.37308        5.60147       19.79702          1              H   0.000
H61      3.05977        4.63254       11.83599          1              H   0.000
H62      4.01050        5.72841       12.47777          1              H   0.000
H63      3.15096        7.06279       20.66428          1              H   0.000
H64     -1.56980        7.38634       14.12312          1              H   0.000
H65     -3.11928        7.16360       13.92620          1              H   0.000
H66      1.91546        8.89726       21.55364          1              H   0.000
H67      7.52706        3.61646       18.09329          1              H   0.000
H68      3.57933        2.87040       15.09148          1              H   0.000
H69      3.34447        3.98509       13.98467          1              H   0.000
H70      6.35905        4.72045       18.09467          1              H   0.000
H71     -0.40580        0.83592       19.42238          1              H   0.000
H72     -0.36657        2.37818       18.98772          1              H   0.000
H73      4.87197        1.30562        9.71162          1              H   0.000
H74      4.42225        0.21296       10.74967          1              H   0.000
H75      0.52787        8.42860       13.91685          1              H   0.000
H76     -0.58096        8.69152       12.81324          1              H   0.000
H77      4.26980        0.00423       19.68523          1              H   0.000
H78     -0.28120        9.48192       20.93111          1              H   0.000
H79      2.16702        3.44618       18.44251          1              H   0.000
H80      3.16757        3.60221       19.69646          1              H   0.000
H81      0.99985        8.36662       18.07809          1              H   0.000
H82      4.40770        1.05474       17.22830          1              H   0.000
H83      3.63705        1.82108       18.37898          1              H   0.000
H84      0.03004        2.16054        9.67511          1              H   0.000
H85      0.52126        5.38779        9.63484          1              H   0.000
H86     -2.85244        5.73074       17.36131          1              H   0.000
H87      1.22032        1.44940       11.40554          1              H   0.000
H88     -2.40725        6.50085       15.99469          1              H   0.000
H89      2.75294        1.12774       11.35787          1              H   0.000
H90     -1.47556        2.74287       11.28100          1              H   0.000
H91      1.61810        9.41788       20.12823          1              H   0.000
H92      7.93285        2.90473       11.59966          1              H   0.000
H93     -4.09217        9.02317       12.73782          1              H   0.000
H94     -4.66364        8.86194       14.19521          1              H   0.000
H95     -4.51269        8.77563       18.86405          1              H   0.000
H96     -2.85617        9.49063       17.67540          1              H   0.000
H97      2.81535        0.02536       21.54141          1              H   0.000
H98      7.31843        0.26792       18.05763          1              H   0.000
H99      3.66084        3.32624        9.39029          1              H   0.000
H100     6.03282        3.92547        9.35772          1              H   0.000
H101     2.56166        7.52451        9.48875          1              H   0.000
H102     4.91990        8.14199        9.51654          1              H   0.000
H103    -1.14988        5.58217        9.55555          1              H   0.000
O1       8.23594        1.52969        8.03901          1              O   0.000
O2       5.48469        1.58309        8.08127          1              O   0.000
O3       2.77622        1.61486        8.02169          1              O   0.000
O4      -0.01912        1.65553        8.07801          1              O   0.000
O5      -4.10685        8.60168        8.02549          1              O   0.000
O6      -0.36020        5.20647        9.13109          1              O   0.000
O7      -0.18620        7.85207        8.21669          1              O   0.000
O8       4.76235        5.25440       17.85162          1              O   0.000
O9       0.55591        3.63358       17.97803          1              O   0.000
O10      2.20298        6.14923       16.07349          1              O   0.000
O11      3.78570        7.30011       19.21052          1              O   0.000
O12     -1.51239        8.07401       10.84631          1              O   0.000
O13      0.47974        2.92614       15.34675          1              O   0.000
O14      2.13144        8.04655       14.27806          1              O   0.000
O15      5.57626        5.75468       15.32996          1              O   0.000
O16      6.62882        3.30960       14.55854          1              O   0.000
O17      7.88818        1.82821       17.73748          1              O   0.000
O18     -1.73321        4.04402       14.18186          1              O   0.000
O19      3.33435        9.35925       10.80417          1              O   0.000
O20      0.16664        6.44273       17.92928          1              O   0.000
O21     -0.11266        6.56506       20.59411          1              O   0.000
O22      2.61938        6.94532       21.52597          1              O   0.000
O23      8.73961        0.77752       15.25716          1              O   0.000
O24     -3.62031        8.86397       17.45869          1              O   0.000
O25     -4.43312        8.32811       13.36956          1              O   0.000
O26      4.17753        7.31829       12.67575          1              O   0.000
O27      5.83582        4.45667       22.20993          1              O   0.000
O28      0.32742        0.23847       15.50364          1              O   0.000
O29      1.47388        2.78279       22.49766          1              O   0.000
O30     -0.71737        3.87463       21.36392          1              O   0.000
O31      4.76112        1.52234       15.46064          1              O   0.000
O32      7.84939        2.80492       21.58114          1              O   0.000
O33      3.23290        4.11160       21.21961          1              O   0.000
O34      6.05492        3.07260       11.88285          1              O   0.000
O35      7.25283        6.15715       20.60488          1              O   0.000
O36      3.86221        4.72416       12.38822          1              O   0.000
O37     -2.29258        6.70993       14.24947          1              O   0.000
O38      7.34577        4.58682       18.20679          1              O   0.000
O39      3.00586        3.65031       14.85386          1              O   0.000
O40      7.01009        0.13092       21.09016          1              O   0.000
O41     10.04007        1.62295       19.20458          1              O   0.000
O42      4.56467        1.19493       10.64733          1              O   0.000
O43     -0.43705        8.69814       13.78022          1              O   0.000
O44     -1.15480        9.14531       20.59408          1              O   0.000
O45      3.12911        3.34040       18.71063          1              O   0.000
O46      1.73915        8.87995       18.46906          1              O   0.000
O47      3.94255        0.89832       18.08919          1              O   0.000
O48      0.15256        2.59038       10.56668          1              O   0.000
O49     -2.35448        6.53142       16.98908          1              O   0.000
O50      1.91917        0.87290       11.80899          1              O   0.000
O51      8.80003        2.57513       11.93591          1              O   0.000
O52     -5.04053        8.76103       19.71921          1              O   0.000
O53      1.90757        0.19965       21.89569          1              O   0.000
O54      1.88609        5.02680       10.08108          1              O   0.000
O55      6.82168        6.33959        9.91048          1              O   0.000
Pd1      5.50230        9.53026       30.00000          1              Pd  0.000
Pd2      5.44216        9.48904        6.91982          1              Pd  0.000
Pd3      1.40398        0.77728        4.51777          1              Pd  0.000
Pd4     -0.00006        1.58841        2.24610          1              Pd  0.000
Pd5     -2.75115        9.53026       30.00000          1              Pd  0.000
Pd6     -2.69517        9.46619        6.90154          1              Pd  0.000
Pd7      4.09329        0.76329        4.52381          1              Pd  0.000
Pd8      2.75109        1.58841        2.24610          1              Pd  0.000
Pd9     -0.00000        9.53026       30.00000          1              Pd  0.000
Pd10     0.01793        9.44102        6.93594          1              Pd  0.000
Pd11     6.89210        0.78063        4.52253          1              Pd  0.000
Pd12     5.50224        1.58841        2.24610          1              Pd  0.000
Pd13     2.75115        9.53026       30.00000          1              Pd  0.000
Pd14     2.73802        9.48554        6.81847          1              Pd  0.000
Pd15     9.60317        0.78300        4.52831          1              Pd  0.000
Pd16     8.25339        1.58841        2.24610          1              Pd  0.000
Pd17     9.62902        2.38257       30.00000          1              Pd  0.000
Pd18    -1.42512        2.50943        6.94009          1              Pd  0.000
Pd19    -0.02379        3.19968        4.56452          1              Pd  0.000
Pd20    -1.37563        3.97097        2.24610          1              Pd  0.000
Pd21     1.37557        2.38257       30.00000          1              Pd  0.000
Pd22     1.38765        2.50685        6.91700          1              Pd  0.000
Pd23     2.76151        3.19062        4.56618          1              Pd  0.000
Pd24     1.37552        3.97097        2.24610          1              Pd  0.000
Pd25     4.12672        2.38257       30.00000          1              Pd  0.000
Pd26     4.12996        2.42837        6.80164          1              Pd  0.000
Pd27     5.49375        3.21914        4.54783          1              Pd  0.000
Pd28     4.12667        3.97097        2.24610          1              Pd  0.000
Pd29     6.87787        2.38257       30.00000          1              Pd  0.000
Pd30     6.88289        2.47890        6.92365          1              Pd  0.000
Pd31     8.23434        3.16052        4.54028          1              Pd  0.000
Pd32     6.87782        3.97097        2.24610          1              Pd  0.000
Pd33     8.25345        4.76513       30.00000          1              Pd  0.000
Pd34     8.21813        4.79040        6.76819          1              Pd  0.000
Pd35    -1.36120        5.55264        4.47683          1              Pd  0.000
Pd36    -2.75121        6.35354        2.24610          1              Pd  0.000
Pd37    -0.00000        4.76513       30.00000          1              Pd  0.000
Pd38    -0.04087        4.81452        6.97396          1              Pd  0.000
Pd39     1.38145        5.57056        4.56099          1              Pd  0.000
Pd40    -0.00006        6.35354        2.24610          1              Pd  0.000
Pd41     2.75115        4.76513       30.00000          1              Pd  0.000
Pd42     2.81916        4.79538        7.13011          1              Pd  0.000
Pd43     4.11622        5.57943        4.58327          1              Pd  0.000
Pd44     2.75109        6.35354        2.24610          1              Pd  0.000
Pd45     5.50230        4.76513       30.00000          1              Pd  0.000
Pd46     5.51282        4.79237        6.90782          1              Pd  0.000
Pd47     6.82798        5.57459        4.50817          1              Pd  0.000
Pd48     5.50224        6.35354        2.24610          1              Pd  0.000
Pd49     6.87787        7.14770       30.00000          1              Pd  0.000
Pd50     6.84222        7.10038        6.74211          1              Pd  0.000
Pd51    -2.76656        7.96509        4.48911          1              Pd  0.000
Pd52    -4.12678        8.73611        2.24610          1              Pd  0.000
Pd53    -1.37558        7.14770       30.00000          1              Pd  0.000
Pd54    -1.39215        7.10981        6.76243          1              Pd  0.000
Pd55     0.01585        7.96025        4.50979          1              Pd  0.000
Pd56    -1.37563        8.73611        2.24610          1              Pd  0.000
Pd57     1.37557        7.14770       30.00000          1              Pd  0.000
Pd58     1.35232        7.13061        6.95414          1              Pd  0.000
Pd59     2.76080        7.95811        4.59504          1              Pd  0.000
Pd60     1.37552        8.73611        2.24610          1              Pd  0.000
Pd61     4.12672        7.14770       30.00000          1              Pd  0.000
Pd62     4.12004        7.16315        7.08081          1              Pd  0.000
Pd63     5.46106        7.96008        4.53389          1              Pd  0.000
Pd64     4.12667        8.73611        2.24610          1              Pd  0.000
end
end

!DATE Mon Jan 01 12:00:00 2000
PBC   11.00460  11.00460  30.00000  90.00000  90.00000 120.00001 (P1)
C1       2.91965        5.36211        9.40533          1              C   0.000
C2       3.92110        4.35159        9.09129          1              C   0.000
C3       3.29838        6.77517        9.20424          1              C   0.000
C4       4.67018        7.12967        9.21726          1              C   0.000
C5       5.32076        4.70067        9.03262          1              C   0.000
C6       5.71705        6.08488        9.40746          1              C   0.000
H1       2.55500        6.49471        5.76090          1              H   0.000
H2       1.05280        4.17298        5.74394          1              H   0.000
H3       0.00002        1.54232        5.27677          1              H   0.000
H4       5.49649        1.57944        5.29019          1              H   0.000
H5      -2.65797        6.33478        5.60253          1              H   0.000
H6       0.68449        3.38444       10.39300          1              H   0.000
H7       4.11671        4.50054       18.02472          1              H   0.000
H8       0.46408        3.37839       17.01575          1              H   0.000
H9      -0.25576        3.40753       14.87597          1              H   0.000
H10      4.09778        6.52646       18.63387          1              H   0.000
H11      3.09597        7.83425       18.72694          1              H   0.000
H12      2.44818        5.22683       15.83293          1              H   0.000
H13     -1.14163        7.86662        9.91953          1              H   0.000
H14     -2.47322        7.95905       10.75446          1              H   0.000
H15      1.36611        3.23704       14.99819          1              H   0.000
H16      0.32710        4.59715       18.01997          1              H   0.000
H17      4.83952        5.42822       16.87106          1              H   0.000
H18      1.49694        6.13763       16.76716          1              H   0.000
H19      2.12751        7.31674       14.98701          1              H   0.000
H20      5.90789        4.87792       14.99336          1              H   0.000
H21      5.01260        6.11912       14.62500          1              H   0.000
H22      3.62116        8.71741       11.49252          1              H   0.000
H23      8.75431        0.69443       11.26825          1              H   0.000
H24      6.45764        3.15052       13.58685          1              H   0.000
H25      7.59717        3.53674       14.61406          1              H   0.000
H26      8.18699        1.64536       16.81302          1              H   0.000
H27      8.73227        1.72734       18.30343          1              H   0.000
H28     -1.88827        5.02915       14.10017          1              H   0.000
H29     -1.82437        3.64300       13.27175          1              H   0.000
H30      2.48951        8.87531       14.71529          1              H   0.000
H31      0.09093        6.48058       18.93551          1              H   0.000
H32     -0.77397        6.50073       17.57332          1              H   0.000
H33     -0.61989        7.42205       20.67120          1              H   0.000
H34      0.74446        6.70733       21.05586          1              H   0.000
H35      3.26237        6.93450       22.25721          1              H   0.000
H36      9.70043        0.50991       15.43350          1              H   0.000
H37      8.77598        1.41984       14.52339          1              H   0.000
H38     -3.18996        7.96975       17.28875          1              H   0.000
H39      5.07217        7.71382       12.93682          1              H   0.000
H40      3.46187        7.62597       13.31463          1              H   0.000
H41      4.93292        4.27461       21.84305          1              H   0.000
H42      6.24149        5.17341       21.64496          1              H   0.000
H43      5.14351        8.21706       19.53021          1              H   0.000
H44     -4.62976        9.42719       16.28638          1              H   0.000
H45      0.51407        1.22026       15.42351          1              H   0.000
H46      0.61121        3.10398       22.10637          1              H   0.000
H47      1.56856        1.80347       22.28816          1              H   0.000
H48     -0.77024        4.84049       21.18350          1              H   0.000
H49     -1.64596        3.49605       21.39252          1              H   0.000
H50      5.58563        2.04983       15.28203          1              H   0.000
H51      4.79557        0.75159       14.84079          1              H   0.000
H52      7.59499        1.86594       21.41887          1              H   0.000
H53      7.03834        3.31078       21.88909          1              H   0.000
H54      2.55390        3.54270       21.77312          1              H   0.000
H55      2.88945        5.03170       21.28366          1              H   0.000
H56     -4.19402        9.37138       21.19681          1              H   0.000
H57      5.32819        3.75125       11.95239          1              H   0.000
H58      5.58630        2.25985       11.54756          1              H   0.000
H59      6.90785        7.02649       20.30719          1              H   0.000
H60      7.37285        5.60104       19.79634          1              H   0.000
H61      3.06000        4.63228       11.83007          1              H   0.000
H62      4.00893        5.72435       12.47927          1              H   0.000
H63      3.15123        7.06256       20.66342          1              H   0.000
H64     -1.56963        7.38619       14.12266          1              H   0.000
H65     -3.11933        7.16429       13.92639          1              H   0.000
H66      1.91575        8.89768       21.55316          1              H   0.000
H67      7.52715        3.61652       18.09310          1              H   0.000
H68      3.57921        2.87151       15.09067          1              H   0.000
H69      3.34128        3.98451       13.98234          1              H   0.000
H70      6.35923        4.72059       18.09447          1              H   0.000
H71     -0.40554        0.83669       19.42236          1              H   0.000
H72     -0.36604        2.37843       18.98596          1              H   0.000
H73      4.87122        1.31010        9.71691          1              H   0.000
H74      4.43120        0.20719       10.74833          1              H   0.000
H75      0.52955        8.42818       13.91960          1              H   0.000
H76     -0.57454        8.69577       12.81361          1              H   0.000
H77      4.27000        0.00409       19.68495          1              H   0.000
H78     -0.28117        9.48197       20.93092          1              H   0.000
H79      2.16681        3.44610       18.44226          1              H   0.000
H80      3.16757        3.60209       19.69593          1              H   0.000
H81      1.00033        8.36641       18.07789          1              H   0.000
H82      4.40823        1.05464       17.22812          1              H   0.000
H83      3.63753        1.82090       18.37872          1              H   0.000
H84      0.03557        2.15461        9.68414          1              H   0.000
H85      0.43767        5.37848        9.62152          1              H   0.000
H86     -2.85214        5.73090       17.36062          1              H   0.000
H87      1.22745        1.44612       11.40805          1              H   0.000
H88     -2.40690        6.50113       15.99403          1              H   0.000
H89      2.76037        1.12362       11.36420          1              H   0.000
H90     -1.47018        2.73873       11.28287          1              H   0.000
H91      1.61797        9.41799       20.12773          1              H   0.000
H92      7.93804        2.90797       11.59536          1              H   0.000
H93     -4.08941        9.02161       12.73781          1              H   0.000
H94     -4.66295        8.86161       14.19481          1              H   0.000
H95     -4.51219        8.77559       18.86402          1              H   0.000
H96     -2.85571        9.49039       17.67563          1              H   0.000
H97      2.81560        0.02570       21.54055          1              H   0.000
H98      7.31881        0.26780       18.05756          1              H   0.000
H99      3.65563        3.33098        9.37828          1              H   0.000
H100     6.02686        3.92644        9.35128          1              H   0.000
H101     2.56633        7.53651        9.48926          1              H   0.000
H102     4.92993        8.14724        9.51763          1              H   0.000
H103    -1.17599        5.61345        9.54557          1              H   0.000
O1       8.23815        1.53038        8.03537          1              O   0.000
O2       5.48494        1.59998        8.08610          1              O   0.000
O3       2.77735        1.61166        8.01858          1              O   0.000
O4      -0.01866        1.65458        8.07847          1              O   0.000
O5      -4.10232        8.59981        8.02482          1              O   0.000
O6      -0.42877        5.12343        9.16022          1              O   0.000
O7      -0.16051        7.87700        8.20866          1              O   0.000
O8       4.76266        5.25485       17.85143          1              O   0.000
O9       0.55582        3.63312       17.97771          1              O   0.000
O10      2.20453        6.14941       16.07358          1              O   0.000
O11      3.78598        7.30011       19.21036          1              O   0.000
O12     -1.49928        8.05142       10.81960          1              O   0.000
O13      0.48044        2.92660       15.34720          1              O   0.000
O14      2.13085        8.04747       14.27870          1              O   0.000
O15      5.57627        5.75444       15.33020          1              O   0.000
O16      6.62900        3.30962       14.55814          1              O   0.000
O17      7.88843        1.82813       17.73730          1              O   0.000
O18     -1.73285        4.04329       14.18153          1              O   0.000
O19      3.33530        9.36302       10.80517          1              O   0.000
O20      0.16655        6.44226       17.92901          1              O   0.000
O21     -0.11286        6.56450       20.59462          1              O   0.000
O22      2.61982        6.94481       21.52531          1              O   0.000
O23      8.73960        0.77812       15.25729          1              O   0.000
O24     -3.61996        8.86387       17.45914          1              O   0.000
O25     -4.43243        8.32731       13.36983          1              O   0.000
O26      4.17796        7.31726       12.67549          1              O   0.000
O27      5.83660        4.45614       22.20931          1              O   0.000
O28      0.32686        0.23930       15.50432          1              O   0.000
O29      1.47365        2.78232       22.49789          1              O   0.000
O30     -0.71730        3.87480       21.36471          1              O   0.000
O31      4.76153        1.52258       15.46094          1              O   0.000
O32      7.85018        2.80457       21.58174          1              O   0.000
O33      3.23351        4.11199       21.22027          1              O   0.000
O34      6.05382        3.07597       11.88308          1              O   0.000
O35      7.25244        6.15665       20.60429          1              O   0.000
O36      3.85859        4.72088       12.38870          1              O   0.000
O37     -2.29257        6.71011       14.24927          1              O   0.000
O38      7.34591        4.58685       18.20690          1              O   0.000
O39      3.00524        3.65097       14.85321          1              O   0.000
O40      7.01036        0.13133       21.08968          1              O   0.000
O41     10.04038        1.62393       19.20524          1              O   0.000
O42      4.56579        1.19002       10.65206          1              O   0.000
O43     -0.43550        8.69787       13.78103          1              O   0.000
O44     -1.15476        9.14533       20.59392          1              O   0.000
O45      3.12896        3.34042       18.71033          1              O   0.000
O46      1.73928        8.87995       18.46927          1              O   0.000
O47      3.94328        0.89823       18.08916          1              O   0.000
O48      0.16049        2.57563       10.57909          1              O   0.000
O49     -2.35414        6.53151       16.98853          1              O   0.000
O50      1.92472        0.86617       11.81017          1              O   0.000
O51      8.80213        2.57544       11.93563          1              O   0.000
O52     -5.04021        8.76112       19.71917          1              O   0.000
O53      1.90776        0.19988       21.89486          1              O   0.000
O54      1.88751        5.04961       10.09987          1              O   0.000
O55      6.82348        6.33509        9.91011          1              O   0.000
Pd1      5.50230        9.53026       30.00000          1              Pd  0.000
Pd2      5.44474        9.48745        6.92014          1              Pd  0.000
Pd3      1.40321        0.77618        4.51696          1              Pd  0.000
Pd4     -0.00006        1.58841        2.24610          1              Pd  0.000
Pd5     -2.75115        9.53026       30.00000          1              Pd  0.000
Pd6     -2.69372        9.46470        6.89671          1              Pd  0.000
Pd7      4.09292        0.76388        4.52293          1              Pd  0.000
Pd8      2.75109        1.58841        2.24610          1              Pd  0.000
Pd9     -0.00000        9.53026       30.00000          1              Pd  0.000
Pd10     0.02438        9.46040        6.92669          1              Pd  0.000
Pd11     6.89251        0.78083        4.52131          1              Pd  0.000
Pd12     5.50224        1.58841        2.24610          1              Pd  0.000
Pd13     2.75115        9.53026       30.00000          1              Pd  0.000
Pd14     2.74403        9.48623        6.81551          1              Pd  0.000
Pd15     9.60331        0.78159        4.52616          1              Pd  0.000
Pd16     8.25339        1.58841        2.24610          1              Pd  0.000
Pd17     9.62902        2.38257       30.00000          1              Pd  0.000
Pd18    -1.42195        2.50907        6.93708          1              Pd  0.000
Pd19    -0.02430        3.19781        4.56025          1              Pd  0.000
Pd20    -1.37563        3.97097        2.24610          1              Pd  0.000
Pd21     1.37557        2.38257       30.00000          1              Pd  0.000
Pd22     1.38762        2.50519        6.91664          1              Pd  0.000
Pd23     2.76029        3.18872        4.56440          1              Pd  0.000
Pd24     1.37552        3.97097        2.24610          1              Pd  0.000
Pd25     4.12672        2.38257       30.00000          1              Pd  0.000
Pd26     4.12873        2.43173        6.79945          1              Pd  0.000
Pd27     5.49364        3.21562        4.54703          1              Pd  0.000
Pd28     4.12667        3.97097        2.24610          1              Pd  0.000
Pd29     6.87787        2.38257       30.00000          1              Pd  0.000
Pd30     6.88569        2.48414        6.92314          1              Pd  0.000
Pd31     8.23438        3.15962        4.53972          1              Pd  0.000
Pd32     6.87782        3.97097        2.24610          1              Pd  0.000
Pd33     8.25345        4.76513       30.00000          1              Pd  0.000
Pd34     8.22336        4.79212        6.76548          1              Pd  0.000
Pd35    -1.36075        5.55373        4.47736          1              Pd  0.000
Pd36    -2.75121        6.35354        2.24610          1              Pd  0.000
Pd37    -0.00000        4.76513       30.00000          1              Pd  0.000
Pd38    -0.03615        4.81482        6.97167          1              Pd  0.000
Pd39     1.38159        5.57099        4.55828          1              Pd  0.000
Pd40    -0.00006        6.35354        2.24610          1              Pd  0.000
Pd41     2.75115        4.76513       30.00000          1              Pd  0.000
Pd42     2.82208        4.79471        7.13003          1              Pd  0.000
Pd43     4.11630        5.57749        4.58280          1              Pd  0.000
Pd44     2.75109        6.35354        2.24610          1              Pd  0.000
Pd45     5.50230        4.76513       30.00000          1              Pd  0.000
Pd46     5.51514        4.79338        6.90471          1              Pd  0.000
Pd47     6.82858        5.57311        4.50777          1              Pd  0.000
Pd48     5.50224        6.35354        2.24610          1              Pd  0.000
Pd49     6.87787        7.14770       30.00000          1              Pd  0.000
Pd50     6.84641        7.09861        6.74211          1              Pd  0.000
Pd51    -2.76666        7.96411        4.48871          1              Pd  0.000
Pd52    -4.12678        8.73611        2.24610          1              Pd  0.000
Pd53    -1.37558        7.14770       30.00000          1              Pd  0.000
Pd54    -1.38307        7.11365        6.76890          1              Pd  0.000
Pd55     0.01486        7.96214        4.50889          1              Pd  0.000
Pd56    -1.37563        8.73611        2.24610          1              Pd  0.000
Pd57     1.37557        7.14770       30.00000          1              Pd  0.000
Pd58     1.35775        7.13561        6.93826          1              Pd  0.000
Pd59     2.76251        7.95684        4.59335          1              Pd  0.000
Pd60     1.37552        8.73611        2.24610          1              Pd  0.000
Pd61     4.12672        7.14770       30.00000          1              Pd  0.000
Pd62     4.12279        7.16137        7.08640          1              Pd  0.000
Pd63     5.46179        7.95841        4.53553          1              Pd  0.000
Pd64     4.12667        8.73611        2.24610          1              Pd  0.000
end
end

!DATE Mon Jan 01 12:00:00 2000
PBC   11.00460  11.00460  30.00000  90.00000  90.00000 120.00001 (P1)
C1       2.91168        5.37822        9.41610          1              C   0.000
C2       3.90651        4.36213        9.08919          1              C   0.000
C3       3.30138        6.78891        9.21190          1              C   0.000
C4       4.67499        7.13531        9.22411          1              C   0.000
C5       5.30973        4.70373        9.02923          1              C   0.000
C6       5.71537        6.08400        9.40814          1              C   0.000
H1       2.57550        6.47561        5.75577          1              H   0.000
H2       1.03199        4.18702        5.74594          1              H   0.000
H3      -0.00030        1.54253        5.27592          1              H   0.000
H4       5.49768        1.57269        5.30164          1              H   0.000
H5      -2.64763        6.33987        5.61469          1              H   0.000
H6       0.67800        3.38012       10.41263          1              H   0.000
H7       4.11704        4.50101       18.02431          1              H   0.000
H8       0.46452        3.37807       17.01532          1              H   0.000
H9      -0.25570        3.40756       14.87652          1              H   0.000
H10      4.09828        6.52646       18.63351          1              H   0.000
H11      3.09631        7.83427       18.72646          1              H   0.000
H12      2.44909        5.22707       15.83143          1              H   0.000
H13     -1.12185        7.88897        9.87073          1              H   0.000
H14     -2.45497        7.93867       10.71054          1              H   0.000
H15      1.36641        3.23729       14.99877          1              H   0.000
H16      0.32699        4.59650       18.01994          1              H   0.000
H17      4.84012        5.42893       16.87102          1              H   0.000
H18      1.49779        6.13669       16.76679          1              H   0.000
H19      2.12852        7.31695       14.98803          1              H   0.000
H20      5.90826        4.87799       14.99390          1              H   0.000
H21      5.01376        6.11991       14.62518          1              H   0.000
H22      3.62103        8.72006       11.49296          1              H   0.000
H23      8.75730        0.69852       11.27198          1              H   0.000
H24      6.45770        3.15336       13.58632          1              H   0.000
H25      7.59749        3.53686       14.61411          1              H   0.000
H26      8.18762        1.64537       16.81226          1              H   0.000
H27      8.73264        1.72764       18.30293          1              H   0.000
H28     -1.88753        5.02863       14.09964          1              H   0.000
H29     -1.82302        3.64248       13.27161          1              H   0.000
H30      2.49027        8.87576       14.71612          1              H   0.000
H31      0.09069        6.48004       18.93497          1              H   0.000
H32     -0.77405        6.50031       17.57270          1              H   0.000
H33     -0.61997        7.42127       20.67133          1              H   0.000
H34      0.74460        6.70700       21.05569          1              H   0.000
H35      3.26305        6.93552       22.25601          1              H   0.000
H36      9.70106        0.51087       15.43266          1              H   0.000
H37      8.77620        1.42038       14.52214          1              H   0.000
H38     -3.18951        7.96955       17.28863          1              H   0.000
H39      5.07260        7.71209       12.93637          1              H   0.000
H40      3.46238        7.62519       13.31376          1              H   0.000
H41      4.93381        4.27397       21.84271          1              H   0.000
H42      6.24251        5.17261       21.64394          1              H   0.000
H43      5.14375        8.21725       19.52997          1              H   0.000
H44     -4.63005        9.42769       16.28599          1              H   0.000
H45      0.51440        1.22095       15.42355          1              H   0.000
H46      0.61138        3.10380       22.10611          1              H   0.000
H47      1.56856        1.80318       22.28796          1              H   0.000
H48     -0.76982        4.84053       21.18324          1              H   0.000
H49     -1.64559        3.49583       21.39271          1              H   0.000
H50      5.58587        2.05062       15.28175          1              H   0.000
H51      4.79647        0.75174       14.84143          1              H   0.000
H52      7.59627        1.86543       21.41866          1              H   0.000
H53      7.03971        3.31012       21.88952          1              H   0.000
H54      2.55502        3.54312       21.77370          1              H   0.000
H55      2.89036        5.03207       21.28440          1              H   0.000
H56     -4.19375        9.37166       21.19559          1              H   0.000
H57      5.32309        3.75148       11.95338          1              H   0.000
H58      5.58896        2.26024       11.55338          1              H   0.000
H59      6.90761        7.02601       20.30654          1              H   0.000
H60      7.37277        5.60063       19.79554          1              H   0.000
H61      3.05704        4.63242       11.82604          1              H   0.000
H62      4.00620        5.72091       12.48007          1              H   0.000
H63      3.15171        7.06241       20.66203          1              H   0.000
H64     -1.56910        7.38585       14.12095          1              H   0.000
H65     -3.11917        7.16452       13.92626          1              H   0.000
H66      1.91619        8.89808       21.55222          1              H   0.000
H67      7.52734        3.61649       18.09250          1              H   0.000
H68      3.57883        2.87249       15.08940          1              H   0.000
H69      3.33733        3.98345       13.97953          1              H   0.000
H70      6.35951        4.72062       18.09416          1              H   0.000
H71     -0.40581        0.83796       19.42226          1              H   0.000
H72     -0.36573        2.37903       18.98420          1              H   0.000
H73      4.87124        1.31336        9.72377          1              H   0.000
H74      4.44328        0.19663       10.74466          1              H   0.000
H75      0.53238        8.42766       13.92315          1              H   0.000
H76     -0.56504        8.70231       12.81373          1              H   0.000
H77      4.27036        0.00381       19.68451          1              H   0.000
H78     -0.28099        9.48199       20.93055          1              H   0.000
H79      2.16683        3.44591       18.44217          1              H   0.000
H80      3.16784        3.60192       19.69550          1              H   0.000
H81      1.00079        8.36633       18.07728          1              H   0.000
H82      4.40888        1.05463       17.22770          1              H   0.000
H83      3.63828        1.82058       18.37842          1              H   0.000
H84      0.04449        2.14755        9.69289          1              H   0.000
H85      0.36360        5.36808        9.62036          1              H   0.000
H86     -2.85179        5.73100       17.35958          1              H   0.000
H87      1.23905        1.43876       11.41114          1              H   0.000
H88     -2.40623        6.50159       15.99317          1              H   0.000
H89      2.77224        1.11390       11.37132          1              H   0.000
H90     -1.46296        2.73379       11.28567          1              H   0.000
H91      1.61801        9.41829       20.12686          1              H   0.000
H92      7.94547        2.91261       11.58986          1              H   0.000
H93     -4.08468        9.01661       12.73761          1              H   0.000
H94     -4.66206        8.86063       14.19397          1              H   0.000
H95     -4.51170        8.77555       18.86394          1              H   0.000
H96     -2.85507        9.49001       17.67575          1              H   0.000
H97      2.81600        0.02614       21.53931          1              H   0.000
H98      7.31930        0.26772       18.05689          1              H   0.000
H99      3.63974        3.34022        9.37058          1              H   0.000
H100     6.01235        3.92491        9.34484          1              H   0.000
H101     2.57308        7.55537        9.49213          1              H   0.000
H102     4.94266        8.15181        9.52118          1              H   0.000
H103    -1.22176        5.63976        9.52610          1              H   0.000
O1       8.23974        1.53080        8.03304          1              O   0.000
O2       5.48539        1.61134        8.08876          1              O   0.000
O3       2.77848        1.61168        8.01652          1              O   0.000
O4      -0.01726        1.65491        8.07952          1              O   0.000
O5      -4.09679        8.59911        8.02473          1              O   0.000
O6      -0.50012        5.07742        9.18999          1              O   0.000
O7      -0.13826        7.88608        8.20336          1              O   0.000
O8       4.76304        5.25525       17.85142          1              O   0.000
O9       0.55579        3.63249       17.97753          1              O   0.000
O10      2.20596        6.14935       16.07390          1              O   0.000
O11      3.78631        7.30020       19.20995          1              O   0.000
O12     -1.48112        8.02904       10.77967          1              O   0.000
O13      0.48065        2.92693       15.34790          1              O   0.000
O14      2.13122        8.04788       14.27988          1              O   0.000
O15      5.57615        5.75430       15.33092          1              O   0.000
O16      6.62921        3.31024       14.55811          1              O   0.000
O17      7.88891        1.82800       17.73658          1              O   0.000
O18     -1.73243        4.04278       14.18149          1              O   0.000
O19      3.33683        9.36780       10.80715          1              O   0.000
O20      0.16643        6.44156       17.92858          1              O   0.000
O21     -0.11281        6.56383       20.59470          1              O   0.000
O22      2.62047        6.94436       21.52413          1              O   0.000
O23      8.74018        0.77920       15.25651          1              O   0.000
O24     -3.61939        8.86366       17.45938          1              O   0.000
O25     -4.43190        8.32458       13.37039          1              O   0.000
O26      4.17831        7.31507       12.67545          1              O   0.000
O27      5.83805        4.45481       22.20803          1              O   0.000
O28      0.32691        0.24001       15.50398          1              O   0.000
O29      1.47362        2.78201       22.49799          1              O   0.000
O30     -0.71699        3.87493       21.36515          1              O   0.000
O31      4.76189        1.52316       15.46100          1              O   0.000
O32      7.85201        2.80351       21.58386          1              O   0.000
O33      3.23446        4.11232       21.22105          1              O   0.000
O34      6.05232        3.08001       11.88426          1              O   0.000
O35      7.25231        6.15619       20.60358          1              O   0.000
O36      3.85365        4.71795       12.38784          1              O   0.000
O37     -2.29207        6.71026       14.24891          1              O   0.000
O38      7.34616        4.58678       18.20674          1              O   0.000
O39      3.00396        3.65125       14.85201          1              O   0.000
O40      7.01069        0.13171       21.08887          1              O   0.000
O41     10.04022        1.62560       19.20632          1              O   0.000
O42      4.57047        1.18106       10.65869          1              O   0.000
O43     -0.43250        8.69797       13.78176          1              O   0.000
O44     -1.15457        9.14529       20.59363          1              O   0.000
O45      3.12907        3.34040       18.71007          1              O   0.000
O46      1.73955        8.87996       18.46885          1              O   0.000
O47      3.94445        0.89807       18.08905          1              O   0.000
O48      0.17078        2.55952       10.59157          1              O   0.000
O49     -2.35376        6.53160       16.98781          1              O   0.000
O50      1.93435        0.85597       11.81287          1              O   0.000
O51      8.80520        2.57510       11.93514          1              O   0.000
O52     -5.03996        8.76124       19.71901          1              O   0.000
O53      1.90810        0.20044       21.89352          1              O   0.000
O54      1.87367        5.07425       10.10107          1              O   0.000
O55      6.82639        6.32663        9.90754          1              O   0.000
Pd1      5.50230        9.53026       30.00000          1              Pd  0.000
Pd2      5.44820        9.48690        6.92169          1              Pd  0.000
Pd3      1.40304        0.77536        4.51669          1              Pd  0.000
Pd4     -0.00006        1.58841        2.24610          1              Pd  0.000
Pd5     -2.75115        9.53026       30.00000          1              Pd  0.000
Pd6     -2.69044        9.46505        6.89403          1              Pd  0.000
Pd7      4.09319        0.76529        4.52176          1              Pd  0.000
Pd8      2.75109        1.58841        2.24610          1              Pd  0.000
Pd9     -0.00000        9.53026       30.00000          1              Pd  0.000
Pd10     0.02974        9.47193        6.92057          1              Pd  0.000
Pd11     6.89376        0.78194        4.51970          1              Pd  0.000
Pd12     5.50224        1.58841        2.24610          1              Pd  0.000
Pd13     2.75115        9.53026       30.00000          1              Pd  0.000
Pd14     2.74850        9.48740        6.81256          1              Pd  0.000
Pd15     9.60427        0.78070        4.52465          1              Pd  0.000
Pd16     8.25339        1.58841        2.24610          1              Pd  0.000
Pd17     9.62902        2.38257       30.00000          1              Pd  0.000
Pd18    -1.41933        2.50860        6.93549          1              Pd  0.000
Pd19    -0.02418        3.19726        4.55867          1              Pd  0.000
Pd20    -1.37563        3.97097        2.24610          1              Pd  0.000
Pd21     1.37557        2.38257       30.00000          1              Pd  0.000
Pd22     1.38778        2.50464        6.91519          1              Pd  0.000
Pd23     2.75948        3.18778        4.56315          1              Pd  0.000
Pd24     1.37552        3.97097        2.24610          1              Pd  0.000
Pd25     4.12672        2.38257       30.00000          1              Pd  0.000
Pd26     4.12868        2.43499        6.79792          1              Pd  0.000
Pd27     5.49419        3.21323        4.54701          1              Pd  0.000
Pd28     4.12667        3.97097        2.24610          1              Pd  0.000
Pd29     6.87787        2.38257       30.00000          1              Pd  0.000
Pd30     6.88801        2.48934        6.92416          1              Pd  0.000
Pd31     8.23520        3.15963        4.53944          1              Pd  0.000
Pd32     6.87782        3.97097        2.24610          1              Pd  0.000
Pd33     8.25345        4.76513       30.00000          1              Pd  0.000
Pd34     8.22694        4.79394        6.76345          1              Pd  0.000
Pd35    -1.35948        5.55463        4.47828          1              Pd  0.000
Pd36    -2.75121        6.35354        2.24610          1              Pd  0.000
Pd37    -0.00000        4.76513       30.00000          1              Pd  0.000
Pd38    -0.03511        4.81449        6.98367          1              Pd  0.000
Pd39     1.38144        5.57127        4.55742          1              Pd  0.000
Pd40    -0.00006        6.35354        2.24610          1              Pd  0.000
Pd41     2.75115        4.76513       30.00000          1              Pd  0.000
Pd42     2.82397        4.79566        7.12837          1              Pd  0.000
Pd43     4.11675        5.57628        4.58286          1              Pd  0.000
Pd44     2.75109        6.35354        2.24610          1              Pd  0.000
Pd45     5.50230        4.76513       30.00000          1              Pd  0.000
Pd46     5.51623        4.79542        6.90282          1              Pd  0.000
Pd47     6.82977        5.57234        4.50756          1              Pd  0.000
Pd48     5.50224        6.35354        2.24610          1              Pd  0.000
Pd49     6.87787        7.14770       30.00000          1              Pd  0.000
Pd50     6.85004        7.09823        6.74195          1              Pd  0.000
Pd51    -2.76558        7.96360        4.48873          1              Pd  0.000
Pd52    -4.12678        8.73611        2.24610          1              Pd  0.000
Pd53    -1.37558        7.14770       30.00000          1              Pd  0.000
Pd54    -1.37596        7.11701        6.77318          1              Pd  0.000
Pd55     0.01489        7.96401        4.50771          1              Pd  0.000
Pd56    -1.37563        8.73611        2.24610          1              Pd  0.000
Pd57     1.37557        7.14770       30.00000          1              Pd  0.000
Pd58     1.36258        7.13798        6.92503          1              Pd  0.000
Pd59     2.76434        7.95599        4.59232          1              Pd  0.000
Pd60     1.37552        8.73611        2.24610          1              Pd  0.000
Pd61     4.12672        7.14770       30.00000          1              Pd  0.000
Pd62     4.12528        7.16213        7.09282          1              Pd  0.000
Pd63     5.46302        7.95722        4.53687          1              Pd  0.000
Pd64     4.12667        8.73611        2.24610          1              Pd  0.000
end
end

!DATE Mon Jan 01 12:00:00 2000
PBC   11.00460  11.00460  30.00000  90.00000  90.00000 120.00001 (P1)
C1       2.89778        5.39540        9.42006          1              C   0.000
C2       3.88540        4.37225        9.08662          1              C   0.000
C3       3.30103        6.80362        9.21756          1              C   0.000
C4       4.67729        7.13884        9.23036          1              C   0.000
C5       5.29224        4.70372        9.02687          1              C   0.000
C6       5.71057        6.07983        9.40726          1              C   0.000
H1       2.58992        6.46314        5.75102          1              H   0.000
H2       1.00236        4.20711        5.75082          1              H   0.000
H3      -0.00019        1.54319        5.27654          1              H   0.000
H4       5.49879        1.56815        5.30837          1              H   0.000
H5      -2.63870        6.34555        5.62343          1              H   0.000
H6       0.68016        3.37706       10.42654          1              H   0.000
H7       4.11746        4.50146       18.02482          1              H   0.000
H8       0.46475        3.37762       17.01605          1              H   0.000
H9      -0.25689        3.40768       14.87874          1              H   0.000
H10      4.09865        6.52640       18.63364          1              H   0.000
H11      3.09653        7.83430       18.72582          1              H   0.000
H12      2.45001        5.22717       15.83106          1              H   0.000
H13     -1.08968        7.90262        9.81886          1              H   0.000
H14     -2.43169        7.92334       10.65094          1              H   0.000
H15      1.36532        3.23761       15.00016          1              H   0.000
H16      0.32701        4.59594       18.02077          1              H   0.000
H17      4.84045        5.42998       16.87191          1              H   0.000
H18      1.49876        6.13581       16.76744          1              H   0.000
H19      2.13042        7.31672       14.99035          1              H   0.000
H20      5.90852        4.87900       14.99575          1              H   0.000
H21      5.01460        6.12133       14.62619          1              H   0.000
H22      3.62140        8.72368       11.49450          1              H   0.000
H23      8.75971        0.70303       11.27536          1              H   0.000
H24      6.45764        3.15798       13.58760          1              H   0.000
H25      7.59756        3.53775       14.61639          1              H   0.000
H26      8.18909        1.64575       16.81018          1              H   0.000
H27      8.73345        1.72775       18.30131          1              H   0.000
H28     -1.88686        5.02838       14.10036          1              H   0.000
H29     -1.82142        3.64213       13.27287          1              H   0.000
H30      2.49188        8.87569       14.71698          1              H   0.000
H31      0.09053        6.47971       18.93467          1              H   0.000
H32     -0.77392        6.49994       17.57219          1              H   0.000
H33     -0.62007        7.42092       20.67141          1              H   0.000
H34      0.74462        6.70679       21.05555          1              H   0.000
H35      3.26300        6.93686       22.25496          1              H   0.000
H36      9.70263        0.51147       15.43085          1              H   0.000
H37      8.77811        1.42015       14.51910          1              H   0.000
H38     -3.18897        7.96921       17.28864          1              H   0.000
H39      5.07336        7.70895       12.93675          1              H   0.000
H40      3.46297        7.62414       13.31374          1              H   0.000
H41      4.93441        4.27275       21.84224          1              H   0.000
H42      6.24334        5.17111       21.64314          1              H   0.000
H43      5.14367        8.21734       19.53000          1              H   0.000
H44     -4.62948        9.42757       16.28575          1              H   0.000
H45      0.51533        1.22110       15.42390          1              H   0.000
H46      0.61186        3.10382       22.10577          1              H   0.000
H47      1.56876        1.80303       22.28778          1              H   0.000
H48     -0.76943        4.84051       21.18308          1              H   0.000
H49     -1.64487        3.49557       21.39401          1              H   0.000
H50      5.58574        2.05184       15.28151          1              H   0.000
H51      4.79755        0.75205       14.84160          1              H   0.000
H52      7.59815        1.86453       21.41964          1              H   0.000
H53      7.04124        3.30878       21.89140          1              H   0.000
H54      2.55589        3.54333       21.77436          1              H   0.000
H55      2.89124        5.03236       21.28522          1              H   0.000
H56     -4.19354        9.37174       21.19481          1              H   0.000
H57      5.31880        3.75170       11.95367          1              H   0.000
H58      5.59317        2.26022       11.56045          1              H   0.000
H59      6.90720        7.02541       20.30619          1              H   0.000
H60      7.37299        5.60033       19.79496          1              H   0.000
H61      3.05099        4.63461       11.82409          1              H   0.000
H62      4.00270        5.72009       12.47938          1              H   0.000
H63      3.15171        7.06251       20.66077          1              H   0.000
H64     -1.56812        7.38478       14.11769          1              H   0.000
H65     -3.11884        7.16357       13.92617          1              H   0.000
H66      1.91653        8.89817       21.55074          1              H   0.000
H67      7.52784        3.61653       18.09117          1              H   0.000
H68      3.57791        2.87306       15.08739          1              H   0.000
H69      3.33349        3.98286       13.97687          1              H   0.000
H70      6.35998        4.72062       18.09401          1              H   0.000
H71     -0.40636        0.83850       19.42222          1              H   0.000
H72     -0.36592        2.37932       18.98367          1              H   0.000
H73      4.87359        1.31623        9.73052          1              H   0.000
H74      4.45875        0.18305       10.73687          1              H   0.000
H75      0.53558        8.42651       13.92622          1              H   0.000
H76     -0.55386        8.70994       12.81262          1              H   0.000
H77      4.27082        0.00359       19.68397          1              H   0.000
H78     -0.28055        9.48217       20.92998          1              H   0.000
H79      2.16718        3.44566       18.44272          1              H   0.000
H80      3.16844        3.60172       19.69571          1              H   0.000
H81      1.00106        8.36661       18.07623          1              H   0.000
H82      4.40925        1.05478       17.22688          1              H   0.000
H83      3.63911        1.82032       18.37812          1              H   0.000
H84      0.05492        2.14347        9.69953          1              H   0.000
H85      0.29742        5.36717        9.62894          1              H   0.000
H86     -2.85126        5.73147       17.35814          1              H   0.000
H87      1.25415        1.42675       11.41301          1              H   0.000
H88     -2.40500        6.50232       15.99194          1              H   0.000
H89      2.78726        1.09774       11.37667          1              H   0.000
H90     -1.45393        2.73054       11.28950          1              H   0.000
H91      1.61833        9.41898       20.12566          1              H   0.000
H92      7.95487        2.91777       11.58520          1              H   0.000
H93     -4.07845        9.00619       12.73802          1              H   0.000
H94     -4.66026        8.85805       14.19402          1              H   0.000
H95     -4.51150        8.77532       18.86414          1              H   0.000
H96     -2.85451        9.48956       17.67604          1              H   0.000
H97      2.81632        0.02648       21.53833          1              H   0.000
H98      7.31989        0.26779       18.05516          1              H   0.000
H99      3.61379        3.35098        9.36598          1              H   0.000
H100     5.98935        3.91918        9.34064          1              H   0.000
H101     2.57895        7.57664        9.49570          1              H   0.000
H102     4.95451        8.15322        9.52612          1              H   0.000
H103    -1.27446        5.65311        9.51392          1              H   0.000
O1       8.23999        1.53107        8.03237          1              O   0.000
O2       5.48483        1.61622        8.08995          1              O   0.000
O3       2.77838        1.61422        8.01557          1              O   0.000
O4      -0.01660        1.65632        8.08087          1              O   0.000
O5      -4.09263        8.59886        8.02531          1              O   0.000
O6      -0.56209        5.05907        9.21065          1              O   0.000
O7      -0.12247        7.89134        8.19864          1              O   0.000
O8       4.76353        5.25565       17.85230          1              O   0.000
O9       0.55605        3.63201       17.97835          1              O   0.000
O10      2.20818        6.14920       16.07584          1              O   0.000
O11      3.78634        7.30037       19.20973          1              O   0.000
O12     -1.45845        8.01109       10.73016          1              O   0.000
O13      0.47978        2.92728       15.35004          1              O   0.000
O14      2.13252        8.04735       14.28176          1              O   0.000
O15      5.57558        5.75511       15.33273          1              O   0.000
O16      6.62894        3.31278       14.55991          1              O   0.000
O17      7.89009        1.82819       17.73440          1              O   0.000
O18     -1.73212        4.04240       14.18284          1              O   0.000
O19      3.33798        9.37256       10.80964          1              O   0.000
O20      0.16647        6.44105       17.92834          1              O   0.000
O21     -0.11287        6.56355       20.59471          1              O   0.000
O22      2.62050        6.94456       21.52299          1              O   0.000
O23      8.74183        0.77991       15.25431          1              O   0.000
O24     -3.61884        8.86323       17.45993          1              O   0.000
O25     -4.43046        8.31829       13.37300          1              O   0.000
O26      4.17844        7.31343       12.67533          1              O   0.000
O27      5.83900        4.45300       22.20699          1              O   0.000
O28      0.32832        0.24002       15.50330          1              O   0.000
O29      1.47387        2.78183       22.49802          1              O   0.000
O30     -0.71638        3.87496       21.36523          1              O   0.000
O31      4.76189        1.52399       15.46042          1              O   0.000
O32      7.85428        2.80193       21.58816          1              O   0.000
O33      3.23529        4.11257       21.22192          1              O   0.000
O34      6.05160        3.08399       11.88685          1              O   0.000
O35      7.25228        6.15570       20.60312          1              O   0.000
O36      3.84800        4.71746       12.38525          1              O   0.000
O37     -2.29088        6.70962       14.24809          1              O   0.000
O38      7.34666        4.58672       18.20624          1              O   0.000
O39      3.00217        3.65126       14.85035          1              O   0.000
O40      7.01109        0.13206       21.08776          1              O   0.000
O41     10.03974        1.62622       19.20649          1              O   0.000
O42      4.57936        1.16969       10.66526          1              O   0.000
O43     -0.42903        8.69709       13.78132          1              O   0.000
O44     -1.15423        9.14552       20.59328          1              O   0.000
O45      3.12952        3.34030       18.71038          1              O   0.000
O46      1.73997        8.88025       18.46751          1              O   0.000
O47      3.94541        0.89797       18.08851          1              O   0.000
O48      0.18210        2.54991       10.60049          1              O   0.000
O49     -2.35318        6.53214       16.98670          1              O   0.000
O50      1.94636        0.83923       11.81262          1              O   0.000
O51      8.81019        2.57514       11.93535          1              O   0.000
O52     -5.03998        8.76120       19.71910          1              O   0.000
O53      1.90841        0.20072       21.89260          1              O   0.000
O54      1.85296        5.09797       10.09417          1              O   0.000
O55      6.82700        6.31363        9.89931          1              O   0.000
Pd1      5.50230        9.53026       30.00000          1              Pd  0.000
Pd2      5.45039        9.48718        6.92414          1              Pd  0.000
Pd3      1.40293        0.77528        4.51681          1              Pd  0.000
Pd4     -0.00006        1.58841        2.24610          1              Pd  0.000
Pd5     -2.75115        9.53026       30.00000          1              Pd  0.000
Pd6     -2.68785        9.46650        6.89392          1              Pd  0.000
Pd7      4.09347        0.76675        4.52092          1              Pd  0.000
Pd8      2.75109        1.58841        2.24610          1              Pd  0.000
Pd9     -0.00000        9.53026       30.00000          1              Pd  0.000
Pd10     0.03268        9.47820        6.91541          1              Pd  0.000
Pd11     6.89485        0.78323        4.51839          1              Pd  0.000
Pd12     5.50224        1.58841        2.24610          1              Pd  0.000
Pd13     2.75115        9.53026       30.00000          1              Pd  0.000
Pd14     2.75055        9.48869        6.81034          1              Pd  0.000
Pd15     9.60524        0.78067        4.52395          1              Pd  0.000
Pd16     8.25339        1.58841        2.24610          1              Pd  0.000
Pd17     9.62902        2.38257       30.00000          1              Pd  0.000
Pd18    -1.41879        2.50830        6.93515          1              Pd  0.000
Pd19    -0.02415        3.19751        4.55909          1              Pd  0.000
Pd20    -1.37563        3.97097        2.24610          1              Pd  0.000
Pd21     1.37557        2.38257       30.00000          1              Pd  0.000
Pd22     1.38684        2.50445        6.91286          1              Pd  0.000
Pd23     2.75882        3.18747        4.56201          1              Pd  0.000
Pd24     1.37552        3.97097        2.24610          1              Pd  0.000
Pd25     4.12672        2.38257       30.00000          1              Pd  0.000
Pd26     4.12852        2.43741        6.79702          1              Pd  0.000
Pd27     5.49467        3.21232        4.54748          1              Pd  0.000
Pd28     4.12667        3.97097        2.24610          1              Pd  0.000
Pd29     6.87787        2.38257       30.00000          1              Pd  0.000
Pd30     6.88851        2.49305        6.92635          1              Pd  0.000
Pd31     8.23569        3.16012        4.53952          1              Pd  0.000
Pd32     6.87782        3.97097        2.24610          1              Pd  0.000
Pd33     8.25345        4.76513       30.00000          1              Pd  0.000
Pd34     8.22703        4.79529        6.76202          1              Pd  0.000
Pd35    -1.35860        5.55507        4.47927          1              Pd  0.000
Pd36    -2.75121        6.35354        2.24610          1              Pd  0.000
Pd37    -0.00000        4.76513       30.00000          1              Pd  0.000
Pd38    -0.03751        4.81406        7.00167          1              Pd  0.000
Pd39     1.38120        5.57168        4.55709          1              Pd  0.000
Pd40    -0.00006        6.35354        2.24610          1              Pd  0.000
Pd41     2.75115        4.76513       30.00000          1              Pd  0.000
Pd42     2.82384        4.79647        7.12288          1              Pd  0.000
Pd43     4.11712        5.57610        4.58258          1              Pd  0.000
Pd44     2.75109        6.35354        2.24610          1              Pd  0.000
Pd45     5.50230        4.76513       30.00000          1              Pd  0.000
Pd46     5.51512        4.79756        6.90213          1              Pd  0.000
Pd47     6.83046        5.57247        4.50753          1              Pd  0.000
Pd48     5.50224        6.35354        2.24610          1              Pd  0.000
Pd49     6.87787        7.14770       30.00000          1              Pd  0.000
Pd50     6.85141        7.09893        6.74160          1              Pd  0.000
Pd51    -2.76498        7.96391        4.48853          1              Pd  0.000
Pd52    -4.12678        8.73611        2.24610          1              Pd  0.000
Pd53    -1.37558        7.14770       30.00000          1              Pd  0.000
Pd54    -1.37236        7.11933        6.77461          1              Pd  0.000
Pd55     0.01499        7.96538        4.50661          1              Pd  0.000
Pd56    -1.37563        8.73611        2.24610          1              Pd  0.000
Pd57     1.37557        7.14770       30.00000          1              Pd  0.000
Pd58     1.36492        7.13809        6.91615          1              Pd  0.000
Pd59     2.76562        7.95598        4.59175          1              Pd  0.000
Pd60     1.37552        8.73611        2.24610          1              Pd  0.000
Pd61     4.12672        7.14770       30.00000          1              Pd  0.000
Pd62     4.12572        7.16423        7.09868          1              Pd  0.000
Pd63     5.46378        7.95708        4.53774          1              Pd  0.000
Pd64     4.12667        8.73611        2.24610          1              Pd  0.000
end
end

!DATE Mon Jan 01 12:00:00 2000
PBC   11.00460  11.00460  30.00000  90.00000  90.00000 120.00001 (P1)
C1       2.88097        5.41220        9.42098          1              C   0.000
C2       3.86065        4.38149        9.08290          1              C   0.000
C3       3.29828        6.81753        9.22131          1              C   0.000
C4       4.67733        7.14058        9.23574          1              C   0.000
C5       5.27118        4.70170        9.02457          1              C   0.000
C6       5.70361        6.07362        9.40534          1              C   0.000
H1       2.59996        6.45490        5.74624          1              H   0.000
H2       0.96693        4.23116        5.75646          1              H   0.000
H3      -0.00005        1.54405        5.27804          1              H   0.000
H4       5.49956        1.56530        5.31202          1              H   0.000
H5      -2.63261        6.35059        5.62870          1              H   0.000
H6       0.68769        3.37659       10.43472          1              H   0.000
H7       4.11813        4.50196       18.02623          1              H   0.000
H8       0.46490        3.37703       17.01791          1              H   0.000
H9      -0.25917        3.40778       14.88238          1              H   0.000
H10      4.09890        6.52632       18.63416          1              H   0.000
H11      3.09659        7.83436       18.72501          1              H   0.000
H12      2.45084        5.22730       15.83142          1              H   0.000
H13     -1.05117        7.90950        9.77254          1              H   0.000
H14     -2.40635        7.91553       10.58731          1              H   0.000
H15      1.36307        3.23795       15.00207          1              H   0.000
H16      0.32730        4.59545       18.02244          1              H   0.000
H17      4.84060        5.43146       16.87390          1              H   0.000
H18      1.49983        6.13516       16.76870          1              H   0.000
H19      2.13271        7.31612       14.99323          1              H   0.000
H20      5.90851        4.88114       14.99902          1              H   0.000
H21      5.01464        6.12322       14.62801          1              H   0.000
H22      3.62178        8.72822       11.49653          1              H   0.000
H23      8.76177        0.70822       11.27862          1              H   0.000
H24      6.45746        3.16404       13.59108          1              H   0.000
H25      7.59765        3.53927       14.62075          1              H   0.000
H26      8.19110        1.64616       16.80677          1              H   0.000
H27      8.73431        1.72767       18.29848          1              H   0.000
H28     -1.88623        5.02821       14.10225          1              H   0.000
H29     -1.81961        3.64170       13.27548          1              H   0.000
H30      2.49380        8.87518       14.71774          1              H   0.000
H31      0.09048        6.47952       18.93450          1              H   0.000
H32     -0.77369        6.49942       17.57178          1              H   0.000
H33     -0.62017        7.42071       20.67137          1              H   0.000
H34      0.74457        6.70661       21.05536          1              H   0.000
H35      3.26223        6.93823       22.25408          1              H   0.000
H36      9.70478        0.51139       15.42844          1              H   0.000
H37      8.78125        1.41899       14.51466          1              H   0.000
H38     -3.18853        7.96876       17.28871          1              H   0.000
H39      5.07416        7.70537       12.93770          1              H   0.000
H40      3.46345        7.62334       13.31428          1              H   0.000
H41      4.93512        4.27124       21.84201          1              H   0.000
H42      6.24415        5.16935       21.64251          1              H   0.000
H43      5.14331        8.21729       19.53017          1              H   0.000
H44     -4.62840        9.42685       16.28550          1              H   0.000
H45      0.51653        1.22069       15.42451          1              H   0.000
H46      0.61256        3.10385       22.10526          1              H   0.000
H47      1.56907        1.80275       22.28754          1              H   0.000
H48     -0.76886        4.84035       21.18294          1              H   0.000
H49     -1.64376        3.49524       21.39606          1              H   0.000
H50      5.58526        2.05295       15.28133          1              H   0.000
H51      4.79880        0.75213       14.84101          1              H   0.000
H52      7.60070        1.86367       21.42143          1              H   0.000
H53      7.04323        3.30717       21.89435          1              H   0.000
H54      2.55660        3.54317       21.77504          1              H   0.000
H55      2.89211        5.03226       21.28598          1              H   0.000
H56     -4.19338        9.37155       21.19440          1              H   0.000
H57      5.31531        3.75246       11.95368          1              H   0.000
H58      5.59825        2.26050       11.56818          1              H   0.000
H59      6.90667        7.02467       20.30599          1              H   0.000
H60      7.37345        5.60004       19.79450          1              H   0.000
H61      3.04376        4.63836       11.82344          1              H   0.000
H62      3.99896        5.72150       12.47786          1              H   0.000
H63      3.15109        7.06270       20.65970          1              H   0.000
H64     -1.56661        7.38300       14.11328          1              H   0.000
H65     -3.11810        7.16138       13.92619          1              H   0.000
H66      1.91678        8.89802       21.54877          1              H   0.000
H67      7.52849        3.61638       18.08905          1              H   0.000
H68      3.57653        2.87313       15.08441          1              H   0.000
H69      3.33002        3.98278       13.97402          1              H   0.000
H70      6.36053        4.72041       18.09399          1              H   0.000
H71     -0.40727        0.83851       19.42210          1              H   0.000
H72     -0.36647        2.37937       18.98413          1              H   0.000
H73      4.87736        1.31971        9.73734          1              H   0.000
H74      4.47639        0.16966       10.72739          1              H   0.000
H75      0.53923        8.42453       13.92785          1              H   0.000
H76     -0.54201        8.71708       12.80969          1              H   0.000
H77      4.27116        0.00325       19.68344          1              H   0.000
H78     -0.28006        9.48231       20.92924          1              H   0.000
H79      2.16765        3.44539       18.44362          1              H   0.000
H80      3.16927        3.60130       19.69620          1              H   0.000
H81      1.00111        8.36708       18.07478          1              H   0.000
H82      4.40912        1.05478       17.22590          1              H   0.000
H83      3.63975        1.82013       18.37779          1              H   0.000
H84      0.06584        2.14214        9.70473          1              H   0.000
H85      0.23502        5.37492        9.64353          1              H   0.000
H86     -2.85083        5.73158       17.35661          1              H   0.000
H87      1.27070        1.41227       11.41383          1              H   0.000
H88     -2.40335        6.50285       15.99076          1              H   0.000
H89      2.80310        1.07783       11.38060          1              H   0.000
H90     -1.44357        2.72922       11.29380          1              H   0.000
H91      1.61888        9.41995       20.12405          1              H   0.000
H92      7.96561        2.92308       11.58155          1              H   0.000
H93     -4.07158        8.99280       12.73854          1              H   0.000
H94     -4.65760        8.85401       14.19441          1              H   0.000
H95     -4.51157        8.77487       18.86448          1              H   0.000
H96     -2.85416        9.48904       17.67638          1              H   0.000
H97      2.81660        0.02657       21.53757          1              H   0.000
H98      7.32047        0.26789       18.05251          1              H   0.000
H99      3.58264        3.36173        9.36188          1              H   0.000
H100     5.96161        3.91101        9.33781          1              H   0.000
H101     2.58323        7.59731        9.49884          1              H   0.000
H102     4.96442        8.15228        9.53132          1              H   0.000
H103    -1.33026        5.66019        9.51153          1              H   0.000
O1       8.23922        1.53126        8.03242          1              O   0.000
O2       5.48340        1.61832        8.08998          1              O   0.000
O3       2.77717        1.61760        8.01504          1              O   0.000
O4      -0.01683        1.65802        8.08220          1              O   0.000
O5      -4.09002        8.59865        8.02630          1              O   0.000
O6      -0.61871        5.05357        9.22978          1              O   0.000
O7      -0.11066        7.89440        8.19268          1              O   0.000
O8       4.76435        5.25618       17.85428          1              O   0.000
O9       0.55679        3.63165       17.98016          1              O   0.000
O10      2.21073        6.14916       16.07854          1              O   0.000
O11      3.78606        7.30070       19.20961          1              O   0.000
O12     -1.43409        7.99733       10.68239          1              O   0.000
O13      0.47809        2.92765       15.35330          1              O   0.000
O14      2.13419        8.04619       14.28389          1              O   0.000
O15      5.57416        5.75698       15.33563          1              O   0.000
O16      6.62858        3.31640       14.56399          1              O   0.000
O17      7.89142        1.82839       17.73079          1              O   0.000
O18     -1.73205        4.04205       14.18549          1              O   0.000
O19      3.33807        9.37768       10.81251          1              O   0.000
O20      0.16661        6.44054       17.92821          1              O   0.000
O21     -0.11296        6.56338       20.59458          1              O   0.000
O22      2.61983        6.94478       21.52201          1              O   0.000
O23      8.74418        0.78020       15.25110          1              O   0.000
O24     -3.61851        8.86267       17.46047          1              O   0.000
O25     -4.42820        8.30984       13.37644          1              O   0.000
O26      4.17828        7.31256       12.67517          1              O   0.000
O27      5.83990        4.45129       22.20650          1              O   0.000
O28      0.33014        0.23946       15.50254          1              O   0.000
O29      1.47433        2.78152       22.49787          1              O   0.000
O30     -0.71536        3.87480       21.36500          1              O   0.000
O31      4.76160        1.52438       15.45926          1              O   0.000
O32      7.85737        2.80011       21.59446          1              O   0.000
O33      3.23614        4.11246       21.22277          1              O   0.000
O34      6.05151        3.08836       11.89026          1              O   0.000
O35      7.25235        6.15514       20.60276          1              O   0.000
O36      3.84235        4.71900       12.38210          1              O   0.000
O37     -2.28892        6.70819       14.24719          1              O   0.000
O38      7.34729        4.58640       18.20539          1              O   0.000
O39      2.99998        3.65081       14.84779          1              O   0.000
O40      7.01179        0.13247       21.08627          1              O   0.000
O41     10.03893        1.62621       19.20615          1              O   0.000
O42      4.58978        1.15872       10.67166          1              O   0.000
O43     -0.42483        8.69572       13.77889          1              O   0.000
O44     -1.15388        9.14562       20.59291          1              O   0.000
O45      3.13016        3.34010       18.71088          1              O   0.000
O46      1.74020        8.88076       18.46558          1              O   0.000
O47      3.94581        0.89785       18.08777          1              O   0.000
O48      0.19573        2.54534       10.60664          1              O   0.000
O49     -2.35260        6.53230       16.98564          1              O   0.000
O50      1.95879        0.81811       11.80979          1              O   0.000
O51      8.81694        2.57599       11.93610          1              O   0.000
O52     -5.04022        8.76095       19.71932          1              O   0.000
O53      1.90871        0.20063       21.89204          1              O   0.000
O54      1.82935        5.12215       10.08463          1              O   0.000
O55      6.82523        6.29835        9.88775          1              O   0.000
Pd1      5.50230        9.53026       30.00000          1              Pd  0.000
Pd2      5.45137        9.48761        6.92714          1              Pd  0.000
Pd3      1.40256        0.77559        4.51710          1              Pd  0.000
Pd4     -0.00006        1.58841        2.24610          1              Pd  0.000
Pd5     -2.75115        9.53026       30.00000          1              Pd  0.000
Pd6     -2.68641        9.46813        6.89493          1              Pd  0.000
Pd7      4.09341        0.76803        4.52014          1              Pd  0.000
Pd8      2.75109        1.58841        2.24610          1              Pd  0.000
Pd9     -0.00000        9.53026       30.00000          1              Pd  0.000
Pd10     0.03402        9.48226        6.90996          1              Pd  0.000
Pd11     6.89564        0.78445        4.51715          1              Pd  0.000
Pd12     5.50224        1.58841        2.24610          1              Pd  0.000
Pd13     2.75115        9.53026       30.00000          1              Pd  0.000
Pd14     2.75107        9.48980        6.80872          1              Pd  0.000
Pd15     9.60599        0.78105        4.52368          1              Pd  0.000
Pd16     8.25339        1.58841        2.24610          1              Pd  0.000
Pd17     9.62902        2.38257       30.00000          1              Pd  0.000
Pd18    -1.41957        2.50802        6.93523          1              Pd  0.000
Pd19    -0.02434        3.19803        4.56034          1              Pd  0.000
Pd20    -1.37563        3.97097        2.24610          1              Pd  0.000
Pd21     1.37557        2.38257       30.00000          1              Pd  0.000
Pd22     1.38477        2.50454        6.91028          1              Pd  0.000
Pd23     2.75797        3.18735        4.56085          1              Pd  0.000
Pd24     1.37552        3.97097        2.24610          1              Pd  0.000
Pd25     4.12672        2.38257       30.00000          1              Pd  0.000
Pd26     4.12771        2.43918        6.79620          1              Pd  0.000
Pd27     5.49483        3.21212        4.54801          1              Pd  0.000
Pd28     4.12667        3.97097        2.24610          1              Pd  0.000
Pd29     6.87787        2.38257       30.00000          1              Pd  0.000
Pd30     6.88783        2.49584        6.92863          1              Pd  0.000
Pd31     8.23576        3.16070        4.53970          1              Pd  0.000
Pd32     6.87782        3.97097        2.24610          1              Pd  0.000
Pd33     8.25345        4.76513       30.00000          1              Pd  0.000
Pd34     8.22509        4.79630        6.76084          1              Pd  0.000
Pd35    -1.35817        5.55510        4.48016          1              Pd  0.000
Pd36    -2.75121        6.35354        2.24610          1              Pd  0.000
Pd37    -0.00000        4.76513       30.00000          1              Pd  0.000
Pd38    -0.04217        4.81396        7.02296          1              Pd  0.000
Pd39     1.38089        5.57203        4.55619          1              Pd  0.000
Pd40    -0.00006        6.35354        2.24610          1              Pd  0.000
Pd41     2.75115        4.76513       30.00000          1              Pd  0.000
Pd42     2.82215        4.79679        7.11460          1              Pd  0.000
Pd43     4.11729        5.57641        4.58185          1              Pd  0.000
Pd44     2.75109        6.35354        2.24610          1              Pd  0.000
Pd45     5.50230        4.76513       30.00000          1              Pd  0.000
Pd46     5.51256        4.79937        6.90186          1              Pd  0.000
Pd47     6.83055        5.57294        4.50749          1              Pd  0.000
Pd48     5.50224        6.35354        2.24610          1              Pd  0.000
Pd49     6.87787        7.14770       30.00000          1              Pd  0.000
Pd50     6.85108        7.09997        6.74114          1              Pd  0.000
Pd51    -2.76503        7.96456        4.48807          1              Pd  0.000
Pd52    -4.12678        8.73611        2.24610          1              Pd  0.000
Pd53    -1.37558        7.14770       30.00000          1              Pd  0.000
Pd54    -1.37138        7.12073        6.77415          1              Pd  0.000
Pd55     0.01472        7.96640        4.50541          1              Pd  0.000
Pd56    -1.37563        8.73611        2.24610          1              Pd  0.000
Pd57     1.37557        7.14770       30.00000          1              Pd  0.000
Pd58     1.36535        7.13704        6.90836          1              Pd  0.000
Pd59     2.76648        7.95648        4.59109          1              Pd  0.000
Pd60     1.37552        8.73611        2.24610          1              Pd  0.000
Pd61     4.12672        7.14770       30.00000          1              Pd  0.000
Pd62     4.12447        7.16642        7.10381          1              Pd  0.000
Pd63     5.46402        7.95750        4.53830          1              Pd  0.000
Pd64     4.12667        8.73611        2.24610          1              Pd  0.000
end
end

!DATE Mon Jan 01 12:00:00 2000
PBC   11.00460  11.00460  30.00000  90.00000  90.00000 120.00001 (P1)
C1       2.86329        5.42915        9.42184          1              C   0.000
C2       3.83496        4.39093        9.07889          1              C   0.000
C3       3.29481        6.83142        9.22532          1              C   0.000
C4       4.67671        7.14191        9.24096          1              C   0.000
C5       5.24943        4.69936        9.02247          1              C   0.000
C6       5.69497        6.06679        9.40315          1              C   0.000
H1       2.60942        6.44722        5.74130          1              H   0.000
H2       0.92972        4.25639        5.76208          1              H   0.000
H3       0.00007        1.54496        5.27974          1              H   0.000
H4       5.50024        1.56269        5.31522          1              H   0.000
H5      -2.62704        6.35557        5.63338          1              H   0.000
H6       0.69603        3.37635       10.44216          1              H   0.000
H7       4.11874        4.50239       18.02780          1              H   0.000
H8       0.46505        3.37636       17.02018          1              H   0.000
H9      -0.26155        3.40778       14.88641          1              H   0.000
H10      4.09911        6.52626       18.63475          1              H   0.000
H11      3.09657        7.83448       18.72409          1              H   0.000
H12      2.45163        5.22737       15.83191          1              H   0.000
H13     -1.01103        7.91502        9.72619          1              H   0.000
H14     -2.38024        7.90903       10.52144          1              H   0.000
H15      1.36075        3.23828       15.00400          1              H   0.000
H16      0.32761        4.59497       18.02435          1              H   0.000
H17      4.84069        5.43301       16.87605          1              H   0.000
H18      1.50085        6.13451       16.77015          1              H   0.000
H19      2.13514        7.31541       14.99632          1              H   0.000
H20      5.90843        4.88338       15.00246          1              H   0.000
H21      5.01448        6.12519       14.62998          1              H   0.000
H22      3.62214        8.73316       11.49866          1              H   0.000
H23      8.76375        0.71388       11.28210          1              H   0.000
H24      6.45717        3.17057       13.59470          1              H   0.000
H25      7.59743        3.54091       14.62558          1              H   0.000
H26      8.19327        1.64661       16.80297          1              H   0.000
H27      8.73516        1.72758       18.29530          1              H   0.000
H28     -1.88562        5.02814       14.10439          1              H   0.000
H29     -1.81777        3.64127       13.27851          1              H   0.000
H30      2.49586        8.87458       14.71854          1              H   0.000
H31      0.09045        6.47934       18.93439          1              H   0.000
H32     -0.77342        6.49884       17.57140          1              H   0.000
H33     -0.62026        7.42052       20.67130          1              H   0.000
H34      0.74452        6.70643       21.05516          1              H   0.000
H35      3.26119        6.93961       22.25316          1              H   0.000
H36      9.70707        0.51119       15.42581          1              H   0.000
H37      8.78475        1.41760       14.50979          1              H   0.000
H38     -3.18806        7.96823       17.28884          1              H   0.000
H39      5.07495        7.70176       12.93875          1              H   0.000
H40      3.46386        7.62266       13.31502          1              H   0.000
H41      4.93587        4.26969       21.84180          1              H   0.000
H42      6.24499        5.16759       21.64183          1              H   0.000
H43      5.14287        8.21719       19.53036          1              H   0.000
H44     -4.62710        9.42593       16.28529          1              H   0.000
H45      0.51790        1.22007       15.42511          1              H   0.000
H46      0.61332        3.10390       22.10473          1              H   0.000
H47      1.56941        1.80250       22.28732          1              H   0.000
H48     -0.76824        4.84016       21.18280          1              H   0.000
H49     -1.64258        3.49493       21.39828          1              H   0.000
H50      5.58467        2.05409       15.28111          1              H   0.000
H51      4.80007        0.75219       14.84024          1              H   0.000
H52      7.60341        1.86288       21.42345          1              H   0.000
H53      7.04524        3.30555       21.89761          1              H   0.000
H54      2.55731        3.54295       21.77574          1              H   0.000
H55      2.89300        5.03210       21.28674          1              H   0.000
H56     -4.19323        9.37130       21.19406          1              H   0.000
H57      5.31181        3.75347       11.95373          1              H   0.000
H58      5.60367        2.26100       11.57628          1              H   0.000
H59      6.90610        7.02387       20.30581          1              H   0.000
H60      7.37397        5.59974       19.79405          1              H   0.000
H61      3.03654        4.64240       11.82321          1              H   0.000
H62      3.99521        5.72342       12.47628          1              H   0.000
H63      3.15033        7.06294       20.65861          1              H   0.000
H64     -1.56488        7.38118       14.10849          1              H   0.000
H65     -3.11723        7.15889       13.92623          1              H   0.000
H66      1.91704        8.89779       21.54666          1              H   0.000
H67      7.52918        3.61615       18.08671          1              H   0.000
H68      3.57499        2.87311       15.08114          1              H   0.000
H69      3.32654        3.98283       13.97107          1              H   0.000
H70      6.36113        4.72014       18.09400          1              H   0.000
H71     -0.40833        0.83840       19.42197          1              H   0.000
H72     -0.36717        2.37933       18.98482          1              H   0.000
H73      4.88156        1.32302        9.74451          1              H   0.000
H74      4.49495        0.15544       10.71723          1              H   0.000
H75      0.54302        8.42233       13.92926          1              H   0.000
H76     -0.52979        8.72427       12.80660          1              H   0.000
H77      4.27150        0.00287       19.68291          1              H   0.000
H78     -0.27953        9.48245       20.92846          1              H   0.000
H79      2.16814        3.44509       18.44463          1              H   0.000
H80      3.17016        3.60083       19.69675          1              H   0.000
H81      1.00116        8.36762       18.07329          1              H   0.000
H82      4.40889        1.05475       17.22486          1              H   0.000
H83      3.64038        1.81996       18.37746          1              H   0.000
H84      0.07692        2.14119        9.70990          1              H   0.000
H85      0.17273        5.38450        9.65982          1              H   0.000
H86     -2.85042        5.73158       17.35509          1              H   0.000
H87      1.28774        1.39716       11.41443          1              H   0.000
H88     -2.40156        6.50335       15.98971          1              H   0.000
H89      2.81933        1.05682       11.38428          1              H   0.000
H90     -1.43293        2.72815       11.29849          1              H   0.000
H91      1.61950        9.42104       20.12237          1              H   0.000
H92      7.97676        2.92855       11.57814          1              H   0.000
H93     -4.06465        8.97867       12.73900          1              H   0.000
H94     -4.65478        8.84962       14.19476          1              H   0.000
H95     -4.51170        8.77435       18.86486          1              H   0.000
H96     -2.85380        9.48847       17.67678          1              H   0.000
H97      2.81686        0.02661       21.53685          1              H   0.000
H98      7.32109        0.26795       18.04966          1              H   0.000
H99      3.55020        3.37278        9.35770          1              H   0.000
H100     5.93269        3.90228        9.33527          1              H   0.000
H101     2.58714        7.61817        9.50213          1              H   0.000
H102     4.97398        8.15073        9.53653          1              H   0.000
H103    -1.38688        5.66648        9.51046          1              H   0.000
O1       8.23825        1.53148        8.03255          1              O   0.000
O2       5.48184        1.61993        8.08995          1              O   0.000
O3       2.77556        1.62116        8.01419          1              O   0.000
O4      -0.01724        1.65998        8.08367          1              O   0.000
O5      -4.08761        8.59817        8.02745          1              O   0.000
O6      -0.67431        5.05152        9.24769          1              O   0.000
O7      -0.09901        7.89697        8.18559          1              O   0.000
O8       4.76498        5.25669       17.85639          1              O   0.000
O9       0.55747        3.63127       17.98238          1              O   0.000
O10      2.21288        6.14901       16.08110          1              O   0.000
O11      3.78577        7.30120       19.20939          1              O   0.000
O12     -1.40936        7.98321       10.63345          1              O   0.000
O13      0.47646        2.92762       15.35645          1              O   0.000
O14      2.13626        8.04482       14.28608          1              O   0.000
O15      5.57256        5.75888       15.33864          1              O   0.000
O16      6.62777        3.32064       14.56816          1              O   0.000
O17      7.89283        1.82868       17.72675          1              O   0.000
O18     -1.73199        4.04181       14.18852          1              O   0.000
O19      3.33798        9.38334       10.81561          1              O   0.000
O20      0.16679        6.43997       17.92811          1              O   0.000
O21     -0.11306        6.56323       20.59441          1              O   0.000
O22      2.61895        6.94504       21.52093          1              O   0.000
O23      8.74671        0.78050       15.24767          1              O   0.000
O24     -3.61811        8.86202       17.46110          1              O   0.000
O25     -4.42636        8.30093       13.37972          1              O   0.000
O26      4.17797        7.31204       12.67496          1              O   0.000
O27      5.84078        4.44973       22.20607          1              O   0.000
O28      0.33245        0.23859       15.50163          1              O   0.000
O29      1.47480        2.78126       22.49779          1              O   0.000
O30     -0.71427        3.87461       21.36469          1              O   0.000
O31      4.76120        1.52478       15.45787          1              O   0.000
O32      7.86042        2.79847       21.60073          1              O   0.000
O33      3.23701        4.11229       21.22363          1              O   0.000
O34      6.05149        3.09309       11.89383          1              O   0.000
O35      7.25245        6.15456       20.60242          1              O   0.000
O36      3.83693        4.72094       12.37911          1              O   0.000
O37     -2.28660        6.70670       14.24606          1              O   0.000
O38      7.34798        4.58599       18.20445          1              O   0.000
O39      2.99752        3.65016       14.84490          1              O   0.000
O40      7.01266        0.13294       21.08473          1              O   0.000
O41     10.03793        1.62600       19.20561          1              O   0.000
O42      4.60153        1.14650       10.67822          1              O   0.000
O43     -0.42045        8.69408       13.77632          1              O   0.000
O44     -1.15350        9.14570       20.59255          1              O   0.000
O45      3.13082        3.33985       18.71143          1              O   0.000
O46      1.74043        8.88133       18.46369          1              O   0.000
O47      3.94620        0.89775       18.08702          1              O   0.000
O48      0.20965        2.54139       10.61265          1              O   0.000
O49     -2.35200        6.53240       16.98472          1              O   0.000
O50      1.97158        0.79653       11.80689          1              O   0.000
O51      8.82400        2.57710       11.93728          1              O   0.000
O52     -5.04050        8.76061       19.71959          1              O   0.000
O53      1.90903        0.20049       21.89154          1              O   0.000
O54      1.80487        5.14596       10.07474          1              O   0.000
O55      6.82300        6.28338        9.87738          1              O   0.000
Pd1      5.50230        9.53026       30.00000          1              Pd  0.000
Pd2      5.45209        9.48812        6.93027          1              Pd  0.000
Pd3      1.40210        0.77597        4.51744          1              Pd  0.000
Pd4     -0.00006        1.58841        2.24610          1              Pd  0.000
Pd5     -2.75115        9.53026       30.00000          1              Pd  0.000
Pd6     -2.68519        9.46968        6.89602          1              Pd  0.000
Pd7      4.09325        0.76931        4.51933          1              Pd  0.000
Pd8      2.75109        1.58841        2.24610          1              Pd  0.000
Pd9     -0.00000        9.53026       30.00000          1              Pd  0.000
Pd10     0.03510        9.48614        6.90413          1              Pd  0.000
Pd11     6.89638        0.78571        4.51587          1              Pd  0.000
Pd12     5.50224        1.58841        2.24610          1              Pd  0.000
Pd13     2.75115        9.53026       30.00000          1              Pd  0.000
Pd14     2.75131        9.49088        6.80717          1              Pd  0.000
Pd15     9.60670        0.78152        4.52349          1              Pd  0.000
Pd16     8.25339        1.58841        2.24610          1              Pd  0.000
Pd17     9.62902        2.38257       30.00000          1              Pd  0.000
Pd18    -1.42062        2.50785        6.93531          1              Pd  0.000
Pd19    -0.02455        3.19864        4.56174          1              Pd  0.000
Pd20    -1.37563        3.97097        2.24610          1              Pd  0.000
Pd21     1.37557        2.38257       30.00000          1              Pd  0.000
Pd22     1.38234        2.50483        6.90763          1              Pd  0.000
Pd23     2.75704        3.18728        4.55971          1              Pd  0.000
Pd24     1.37552        3.97097        2.24610          1              Pd  0.000
Pd25     4.12672        2.38257       30.00000          1              Pd  0.000
Pd26     4.12679        2.44085        6.79539          1              Pd  0.000
Pd27     5.49492        3.21205        4.54856          1              Pd  0.000
Pd28     4.12667        3.97097        2.24610          1              Pd  0.000
Pd29     6.87787        2.38257       30.00000          1              Pd  0.000
Pd30     6.88687        2.49851        6.93098          1              Pd  0.000
Pd31     8.23575        3.16131        4.53989          1              Pd  0.000
Pd32     6.87782        3.97097        2.24610          1              Pd  0.000
Pd33     8.25345        4.76513       30.00000          1              Pd  0.000
Pd34     8.22282        4.79726        6.75970          1              Pd  0.000
Pd35    -1.35781        5.55504        4.48098          1              Pd  0.000
Pd36    -2.75121        6.35354        2.24610          1              Pd  0.000
Pd37    -0.00000        4.76513       30.00000          1              Pd  0.000
Pd38    -0.04742        4.81391        7.04567          1              Pd  0.000
Pd39     1.38063        5.57233        4.55502          1              Pd  0.000
Pd40    -0.00006        6.35354        2.24610          1              Pd  0.000
Pd41     2.75115        4.76513       30.00000          1              Pd  0.000
Pd42     2.82005        4.79698        7.10567          1              Pd  0.000
Pd43     4.11745        5.57680        4.58102          1              Pd  0.000
Pd44     2.75109        6.35354        2.24610          1              Pd  0.000
Pd45     5.50230        4.76513       30.00000          1              Pd  0.000
Pd46     5.50968        4.80112        6.90181          1              Pd  0.000
Pd47     6.83051        5.57345        4.50747          1              Pd  0.000
Pd48     5.50224        6.35354        2.24610          1              Pd  0.000
Pd49     6.87787        7.14770       30.00000          1              Pd  0.000
Pd50     6.85040        7.10107        6.74059          1              Pd  0.000
Pd51    -2.76524        7.96528        4.48753          1              Pd  0.000
Pd52    -4.12678        8.73611        2.24610          1              Pd  0.000
Pd53    -1.37558        7.14770       30.00000          1              Pd  0.000
Pd54    -1.37090        7.12188        6.77318          1              Pd  0.000
Pd55     0.01436        7.96738        4.50415          1              Pd  0.000
Pd56    -1.37563        8.73611        2.24610          1              Pd  0.000
Pd57     1.37557        7.14770       30.00000          1              Pd  0.000
Pd58     1.36553        7.13560        6.90045          1              Pd  0.000
Pd59     2.76727        7.95710        4.59035          1              Pd  0.000
Pd60     1.37552        8.73611        2.24610          1              Pd  0.000
Pd61     4.12672        7.14770       30.00000          1              Pd  0.000
Pd62     4.12284        7.16859        7.10877          1              Pd  0.000
Pd63     5.46415        7.95803        4.53881          1              Pd  0.000
Pd64     4.12667        8.73611        2.24610          1              Pd  0.000
end
end

!DATE Mon Jan 01 12:00:00 2000
PBC   11.00460  11.00460  30.00000  90.00000  90.00000 120.00001 (P1)
C1       2.84285        5.44187        9.42072          1              C   0.000
C2       3.81278        4.39972        9.07898          1              C   0.000
C3       3.28647        6.84237        9.23034          1              C   0.000
C4       4.66982        7.14603        9.25065          1              C   0.000
C5       5.22934        4.70216        9.02484          1              C   0.000
C6       5.68461        6.06705        9.40320          1              C   0.000
H1       2.63150        6.43251        5.72891          1              H   0.000
H2       0.87593        4.29264        5.75380          1              H   0.000
H3      -0.00072        1.54586        5.28254          1              H   0.000
H4       5.50016        1.56178        5.31766          1              H   0.000
H5      -2.62213        6.36552        5.63490          1              H   0.000
H6       0.69588        3.37046       10.43921          1              H   0.000
H7       4.11840        4.50169       18.02641          1              H   0.000
H8       0.46550        3.37742       17.01822          1              H   0.000
H9      -0.26309        3.40869       14.88569          1              H   0.000
H10      4.09966        6.52735       18.63341          1              H   0.000
H11      3.09702        7.83498       18.72386          1              H   0.000
H12      2.45082        5.22696       15.83103          1              H   0.000
H13     -1.01657        7.91256        9.71879          1              H   0.000
H14     -2.38637        7.90657       10.51300          1              H   0.000
H15      1.35971        3.23739       15.00185          1              H   0.000
H16      0.32849        4.59621       18.02291          1              H   0.000
H17      4.83909        5.43131       16.87441          1              H   0.000
H18      1.49971        6.13418       16.76923          1              H   0.000
H19      2.13625        7.31469       14.99869          1              H   0.000
H20      5.90640        4.87932       14.99988          1              H   0.000
H21      5.01480        6.12221       14.62449          1              H   0.000
H22      3.62253        8.74073       11.50310          1              H   0.000
H23      8.76174        0.72215       11.29092          1              H   0.000
H24      6.46043        3.17303       13.59053          1              H   0.000
H25      7.59548        3.53769       14.62982          1              H   0.000
H26      8.19007        1.64627       16.80904          1              H   0.000
H27      8.73523        1.72746       18.29970          1              H   0.000
H28     -1.88940        5.02616       14.10712          1              H   0.000
H29     -1.81822        3.63874       13.28184          1              H   0.000
H30      2.49488        8.87476       14.72221          1              H   0.000
H31      0.09091        6.48019       18.93558          1              H   0.000
H32     -0.77318        6.49888       17.57224          1              H   0.000
H33     -0.61998        7.42335       20.67050          1              H   0.000
H34      0.74454        6.70764       21.05464          1              H   0.000
H35      3.26696        6.93918       22.25230          1              H   0.000
H36      9.70328        0.51195       15.43382          1              H   0.000
H37      8.78049        1.41772       14.51756          1              H   0.000
H38     -3.18756        7.96767       17.29039          1              H   0.000
H39      5.07142        7.70135       12.94170          1              H   0.000
H40      3.46014        7.62326       13.31589          1              H   0.000
H41      4.93757        4.27221       21.84322          1              H   0.000
H42      6.24592        5.17103       21.64184          1              H   0.000
H43      5.14347        8.21737       19.53101          1              H   0.000
H44     -4.63024        9.42718       16.29075          1              H   0.000
H45      0.51422        1.22081       15.42909          1              H   0.000
H46      0.61148        3.10400       22.10516          1              H   0.000
H47      1.56853        1.80306       22.28757          1              H   0.000
H48     -0.76808        4.84032       21.18237          1              H   0.000
H49     -1.64239        3.49528       21.39280          1              H   0.000
H50      5.58184        2.05118       15.27812          1              H   0.000
H51      4.79688        0.74867       14.84066          1              H   0.000
H52      7.59949        1.86374       21.41687          1              H   0.000
H53      7.04327        3.30790       21.88970          1              H   0.000
H54      2.55751        3.54371       21.77552          1              H   0.000
H55      2.89440        5.03221       21.28719          1              H   0.000
H56     -4.19310        9.37180       21.19564          1              H   0.000
H57      5.31937        3.76348       11.95082          1              H   0.000
H58      5.61418        2.27081       11.57782          1              H   0.000
H59      6.90800        7.02205       20.30748          1              H   0.000
H60      7.37370        5.59804       19.79403          1              H   0.000
H61      3.03471        4.63823       11.82327          1              H   0.000
H62      3.98985        5.72525       12.47284          1              H   0.000
H63      3.15276        7.06245       20.65859          1              H   0.000
H64     -1.57099        7.37837       14.11016          1              H   0.000
H65     -3.12484        7.15718       13.93479          1              H   0.000
H66      1.91764        8.89761       21.54939          1              H   0.000
H67      7.52834        3.61529       18.09102          1              H   0.000
H68      3.57477        2.87095       15.08129          1              H   0.000
H69      3.32688        3.98115       13.97191          1              H   0.000
H70      6.36155        4.72014       18.09340          1              H   0.000
H71     -0.40576        0.83864       19.42172          1              H   0.000
H72     -0.36443        2.37895       18.98207          1              H   0.000
H73      4.88572        1.33094        9.74988          1              H   0.000
H74      4.49878        0.15734       10.71418          1              H   0.000
H75      0.54280        8.41867       13.93591          1              H   0.000
H76     -0.52440        8.72422       12.80937          1              H   0.000
H77      4.27203        0.00237       19.68329          1              H   0.000
H78     -0.27916        9.48098       20.92933          1              H   0.000
H79      2.16815        3.44541       18.44316          1              H   0.000
H80      3.17062        3.60075       19.69491          1              H   0.000
H81      1.00126        8.36797       18.07482          1              H   0.000
H82      4.40851        1.05485       17.22544          1              H   0.000
H83      3.63969        1.82012       18.37770          1              H   0.000
H84      0.07869        2.12854        9.71776          1              H   0.000
H85      0.08780        5.40558        9.67323          1              H   0.000
H86     -2.85073        5.73012       17.35676          1              H   0.000
H87      1.30467        1.38873       11.42451          1              H   0.000
H88     -2.40288        6.50163       15.99014          1              H   0.000
H89      2.83695        1.05152       11.40326          1              H   0.000
H90     -1.42454        2.72065       11.30721          1              H   0.000
H91      1.61862        9.41829       20.12460          1              H   0.000
H92      7.98606        2.93241       11.57955          1              H   0.000
H93     -4.06139        8.97389       12.75073          1              H   0.000
H94     -4.66131        8.84696       14.20278          1              H   0.000
H95     -4.51050        8.77407       18.86734          1              H   0.000
H96     -2.85292        9.48834       17.67791          1              H   0.000
H97      2.81692        0.02649       21.53785          1              H   0.000
H98      7.32090        0.26873       18.05364          1              H   0.000
H99      3.52541        3.38170        9.35650          1              H   0.000
H100     5.90877        3.90183        9.33753          1              H   0.000
H101     2.58274        7.63332        9.50507          1              H   0.000
H102     4.97265        8.15295        9.54745          1              H   0.000
H103    -1.47231        5.64697        9.47095          1              H   0.000
O1       8.23417        1.53077        8.03385          1              O   0.000
O2       5.47815        1.61999        8.09088          1              O   0.000
O3       2.77205        1.62839        8.01614          1              O   0.000
O4      -0.02303        1.66260        8.08123          1              O   0.000
O5      -4.08850        8.59709        8.02839          1              O   0.000
O6      -0.73810        5.03929        9.25384          1              O   0.000
O7      -0.08599        7.88749        8.18064          1              O   0.000
O8       4.76545        5.25524       17.85496          1              O   0.000
O9       0.55948        3.63277       17.98000          1              O   0.000
O10      2.21255        6.14846       16.08096          1              O   0.000
O11      3.78764        7.30254       19.20826          1              O   0.000
O12     -1.41638        7.99122       10.62394          1              O   0.000
O13      0.47520        2.92584       15.35264          1              O   0.000
O14      2.13551        8.04505       14.28931          1              O   0.000
O15      5.56926        5.75443       15.33522          1              O   0.000
O16      6.62712        3.31438       14.56589          1              O   0.000
O17      7.89163        1.82966       17.73328          1              O   0.000
O18     -1.73344        4.04028       14.19144          1              O   0.000
O19      3.33753        9.39281       10.82252          1              O   0.000
O20      0.16704        6.44091       17.92896          1              O   0.000
O21     -0.11198        6.56663       20.59157          1              O   0.000
O22      2.62278        6.94514       21.52177          1              O   0.000
O23      8.74281        0.78123       15.25599          1              O   0.000
O24     -3.61722        8.86176       17.46245          1              O   0.000
O25     -4.43329        8.29814       13.38742          1              O   0.000
O26      4.17454        7.31265       12.67602          1              O   0.000
O27      5.84148        4.45514       22.20843          1              O   0.000
O28      0.32841        0.23950       15.50755          1              O   0.000
O29      1.47266        2.78145       22.49876          1              O   0.000
O30     -0.71399        3.87468       21.36302          1              O   0.000
O31      4.75786        1.52296       15.45615          1              O   0.000
O32      7.85587        2.80085       21.58593          1              O   0.000
O33      3.23801        4.11221       21.22428          1              O   0.000
O34      6.06029        3.10442       11.89334          1              O   0.000
O35      7.25570        6.15275       20.60309          1              O   0.000
O36      3.83615        4.72177       12.37629          1              O   0.000
O37     -2.29308        6.70531       14.25212          1              O   0.000
O38      7.34808        4.58557       18.20707          1              O   0.000
O39      2.99725        3.64809       14.84506          1              O   0.000
O40      7.00968        0.13030       21.08665          1              O   0.000
O41     10.04074        1.62555       19.20267          1              O   0.000
O42      4.61320        1.14815       10.68451          1              O   0.000
O43     -0.42022        8.69062       13.77945          1              O   0.000
O44     -1.15167        9.14230       20.59154          1              O   0.000
O45      3.13076        3.33893       18.70994          1              O   0.000
O46      1.74294        8.87984       18.46306          1              O   0.000
O47      3.94510        0.89772       18.08709          1              O   0.000
O48      0.21775        2.53224       10.61792          1              O   0.000
O49     -2.35312        6.53077       16.98521          1              O   0.000
O50      1.98658        0.78747       11.81816          1              O   0.000
O51      8.82840        2.57326       11.94223          1              O   0.000
O52     -5.03918        8.75917       19.72216          1              O   0.000
O53      1.90947        0.20121       21.89278          1              O   0.000
O54      1.77460        5.16391       10.05650          1              O   0.000
O55      6.81919        6.27827        9.86495          1              O   0.000
Pd1      5.50230        9.53026       30.00000          1              Pd  0.000
Pd2      5.45027        9.48827        6.93143          1              Pd  0.000
Pd3      1.40129        0.77713        4.51830          1              Pd  0.000
Pd4     -0.00006        1.58841        2.24610          1              Pd  0.000
Pd5     -2.75115        9.53026       30.00000          1              Pd  0.000
Pd6     -2.68620        9.47183        6.90113          1              Pd  0.000
Pd7      4.09253        0.77041        4.52032          1              Pd  0.000
Pd8      2.75109        1.58841        2.24610          1              Pd  0.000
Pd9     -0.00000        9.53026       30.00000          1              Pd  0.000
Pd10     0.03344        9.48496        6.90568          1              Pd  0.000
Pd11     6.89530        0.78653        4.51588          1              Pd  0.000
Pd12     5.50224        1.58841        2.24610          1              Pd  0.000
Pd13     2.75115        9.53026       30.00000          1              Pd  0.000
Pd14     2.74832        9.49132        6.80617          1              Pd  0.000
Pd15     9.60644        0.78213        4.52351          1              Pd  0.000
Pd16     8.25339        1.58841        2.24610          1              Pd  0.000
Pd17     9.62902        2.38257       30.00000          1              Pd  0.000
Pd18    -1.42647        2.50782        6.93333          1              Pd  0.000
Pd19    -0.02592        3.19783        4.56003          1              Pd  0.000
Pd20    -1.37563        3.97097        2.24610          1              Pd  0.000
Pd21     1.37557        2.38257       30.00000          1              Pd  0.000
Pd22     1.37778        2.50507        6.90449          1              Pd  0.000
Pd23     2.75523        3.18767        4.55928          1              Pd  0.000
Pd24     1.37552        3.97097        2.24610          1              Pd  0.000
Pd25     4.12672        2.38257       30.00000          1              Pd  0.000
Pd26     4.12484        2.44078        6.79461          1              Pd  0.000
Pd27     5.49421        3.21259        4.54955          1              Pd  0.000
Pd28     4.12667        3.97097        2.24610          1              Pd  0.000
Pd29     6.87787        2.38257       30.00000          1              Pd  0.000
Pd30     6.88307        2.49994        6.93395          1              Pd  0.000
Pd31     8.23439        3.16148        4.53789          1              Pd  0.000
Pd32     6.87782        3.97097        2.24610          1              Pd  0.000
Pd33     8.25345        4.76513       30.00000          1              Pd  0.000
Pd34     8.21774        4.79774        6.75293          1              Pd  0.000
Pd35    -1.35768        5.55502        4.48062          1              Pd  0.000
Pd36    -2.75121        6.35354        2.24610          1              Pd  0.000
Pd37    -0.00000        4.76513       30.00000          1              Pd  0.000
Pd38    -0.05340        4.81158        7.06578          1              Pd  0.000
Pd39     1.38150        5.57411        4.54905          1              Pd  0.000
Pd40    -0.00006        6.35354        2.24610          1              Pd  0.000
Pd41     2.75115        4.76513       30.00000          1              Pd  0.000
Pd42     2.81712        4.79566        7.09854          1              Pd  0.000
Pd43     4.11814        5.57699        4.58161          1              Pd  0.000
Pd44     2.75109        6.35354        2.24610          1              Pd  0.000
Pd45     5.50230        4.76513       30.00000          1              Pd  0.000
Pd46     5.50522        4.80261        6.90516          1              Pd  0.000
Pd47     6.82953        5.57438        4.50719          1              Pd  0.000
Pd48     5.50224        6.35354        2.24610          1              Pd  0.000
Pd49     6.87787        7.14770       30.00000          1              Pd  0.000
Pd50     6.84734        7.10192        6.73974          1              Pd  0.000
Pd51    -2.76599        7.96625        4.48780          1              Pd  0.000
Pd52    -4.12678        8.73611        2.24610          1              Pd  0.000
Pd53    -1.37558        7.14770       30.00000          1              Pd  0.000
Pd54    -1.37227        7.12219        6.77360          1              Pd  0.000
Pd55     0.01252        7.96816        4.50299          1              Pd  0.000
Pd56    -1.37563        8.73611        2.24610          1              Pd  0.000
Pd57     1.37557        7.14770       30.00000          1              Pd  0.000
Pd58     1.36439        7.13119        6.88761          1              Pd  0.000
Pd59     2.76790        7.95820        4.58985          1              Pd  0.000
Pd60     1.37552        8.73611        2.24610          1              Pd  0.000
Pd61     4.12672        7.14770       30.00000          1              Pd  0.000
Pd62     4.11830        7.17064        7.11700          1              Pd  0.000
Pd63     5.46428        7.95908        4.53821          1              Pd  0.000
Pd64     4.12667        8.73611        2.24610          1              Pd  0.000
end
end
