# Supplementary material for: Intentional Formation of Persistent Surface Redox Mediators by Adsorption of Polyconjugated Carbonyl Complexes to Pd Nanoparticles
Source: J Am Chem Soc. 2025 Apr 4;147(20):16885–900. doi: 10.1021/jacs.4c15874 (PMC12100725; doi:10.1021/jacs.4c15874)
Supplement: Supplementary file 2 [file ja4c15874_si_002.zip › Structures/Heterogeneous/Surface_Reactions/Quinones/BQ/SecondProtonElectronTransfer/FormationofWater/P.res]

TITL CONTCAR
CELL 0.0000 11.0046 11.0046 30.0000 90.0000 90.0000 120.0000
LATT -1
SFAC C H O Pd
 C    1    0.54384    0.57101    0.31402    1.00000    0.00000
 C    1    0.57730    0.46166    0.30263    1.00000    0.00000
 C    1    0.65763    0.71796    0.30768    1.00000    0.00000
 C    1    0.79926    0.74982    0.30835    1.00000    0.00000
 C    1    0.72189    0.49339    0.30083    1.00000    0.00000
 C    1    0.83487    0.63661    0.31344    1.00000    0.00000
 H    2    0.57661    0.67496    0.19096    1.00000    0.00000
 H    2    0.30481    0.45042    0.19179    1.00000    0.00000
 H    2    0.08104    0.16221    0.17608    1.00000    0.00000
 H    2    0.58174    0.16388    0.17726    1.00000    0.00000
 H    2    0.09569    0.66793    0.18783    1.00000    0.00000
 H    2    0.24006    0.35366    0.34797    1.00000    0.00000
 H    2    0.61042    0.47236    0.60088    1.00000    0.00000
 H    2    0.21950    0.35439    0.56727    1.00000    0.00000
 H    2    0.15493    0.35767    0.49619    1.00000    0.00000
 H    2    0.71499    0.68491    0.62111    1.00000    0.00000
 H    2    0.69249    0.82212    0.62413    1.00000    0.00000
 H    2    0.49694    0.54846    0.52770    1.00000    0.00000
 H    2    0.32275    0.83026    0.32396    1.00000    0.00000
 H    2    0.19796    0.82963    0.35043    1.00000    0.00000
 H    2    0.29341    0.33970    0.50006    1.00000    0.00000
 H    2    0.27099    0.48227    0.60076    1.00000    0.00000
 H    2    0.72468    0.56990    0.56248    1.00000    0.00000
 H    2    0.45811    0.64365    0.55897    1.00000    0.00000
 H    2    0.57788    0.76752    0.49996    1.00000    0.00000
 H    2    0.79271    0.51198    0.50000    1.00000    0.00000
 H    2    0.77690    0.64240    0.48748    1.00000    0.00000
 H    2    0.78776    0.91716    0.38344    1.00000    0.00000
 H    2    0.83408    0.07577    0.37636    1.00000    0.00000
 H    2    0.75354    0.33294    0.45302    1.00000    0.00000
 H    2    0.87581    0.37121    0.48766    1.00000    0.00000
 H    2    0.83061    0.17274    0.56030    1.00000    0.00000
 H    2    0.88441    0.18126    0.60999    1.00000    0.00000
 H    2    0.09200    0.52739    0.47024    1.00000    0.00000
 H    2    0.02568    0.38181    0.44273    1.00000    0.00000
 H    2    0.69232    0.93122    0.49074    1.00000    0.00000
 H    2    0.34824    0.67996    0.63119    1.00000    0.00000
 H    2    0.27070    0.68192    0.58574    1.00000    0.00000
 H    2    0.33312    0.77892    0.68902    1.00000    0.00000
 H    2    0.41957    0.70383    0.70182    1.00000    0.00000
 H    2    0.66093    0.72812    0.74174    1.00000    0.00000
 H    2    0.90861    0.05372    0.51446    1.00000    0.00000
 H    2    0.87227    0.14876    0.48392    1.00000    0.00000
 H    2    0.12836    0.83604    0.57635    1.00000    0.00000
 H    2    0.86489    0.80809    0.43139    1.00000    0.00000
 H    2    0.71438    0.79990    0.44386    1.00000    0.00000
 H    2    0.67282    0.44828    0.72811    1.00000    0.00000
 H    2    0.83887    0.54259    0.72139    1.00000    0.00000
 H    2    0.89851    0.86224    0.65103    1.00000    0.00000
 H    2    0.07384    0.98918    0.54302    1.00000    0.00000
 H    2    0.11078    0.12810    0.51430    1.00000    0.00000
 H    2    0.21842    0.32570    0.73684    1.00000    0.00000
 H    2    0.23713    0.18919    0.74292    1.00000    0.00000
 H    2    0.18415    0.50789    0.70608    1.00000    0.00000
 H    2    0.03413    0.36676    0.71309    1.00000    0.00000
 H    2    0.61484    0.21523    0.50927    1.00000    0.00000
 H    2    0.47518    0.07856    0.49469    1.00000    0.00000
 H    2    0.78835    0.19556    0.71390    1.00000    0.00000
 H    2    0.81358    0.34709    0.72966    1.00000    0.00000
 H    2    0.41832    0.37184    0.72585    1.00000    0.00000
 H    2    0.52703    0.52802    0.70957    1.00000    0.00000
 H    2    0.11065    0.98337    0.70652    1.00000    0.00000
 H    2    0.68083    0.39490    0.39836    1.00000    0.00000
 H    2    0.62930    0.23827    0.38593    1.00000    0.00000
 H    2    0.99615    0.73682    0.67692    1.00000    0.00000
 H    2    0.96376    0.58740    0.65980    1.00000    0.00000
 H    2    0.51911    0.48668    0.39411    1.00000    0.00000
 H    2    0.66293    0.60074    0.41576    1.00000    0.00000
 H    2    0.65702    0.74105    0.68862    1.00000    0.00000
 H    2    0.24434    0.77420    0.47034    1.00000    0.00000
 H    2    0.09154    0.75100    0.46449    1.00000    0.00000
 H    2    0.64107    0.93362    0.71831    1.00000    0.00000
 H    2    0.87378    0.37935    0.60303    1.00000    0.00000
 H    2    0.47547    0.30125    0.50271    1.00000    0.00000
 H    2    0.51119    0.41774    0.46573    1.00000    0.00000
 H    2    0.82572    0.49528    0.60311    1.00000    0.00000
 H    2    0.00713    0.08800    0.64739    1.00000    0.00000
 H    2    0.09169    0.24962    0.63274    1.00000    0.00000
 H    2    0.51380    0.13965    0.32500    1.00000    0.00000
 H    2    0.41706    0.01651    0.35714    1.00000    0.00000
 H    2    0.49101    0.88336    0.46453    1.00000    0.00000
 H    2    0.41006    0.91542    0.42698    1.00000    0.00000
 H    2    0.38833    0.00025    0.65611    1.00000    0.00000
 H    2    0.47205    0.99483    0.69764    1.00000    0.00000
 H    2    0.37778    0.36152    0.61477    1.00000    0.00000
 H    2    0.47703    0.37782    0.65650    1.00000    0.00000
 H    2    0.53001    0.87804    0.60249    1.00000    0.00000
 H    2    0.45595    0.11068    0.57418    1.00000    0.00000
 H    2    0.42623    0.19098    0.61259    1.00000    0.00000
 H    2    0.11882    0.22335    0.32393    1.00000    0.00000
 H    2    0.29158    0.56720    0.32244    1.00000    0.00000
 H    2    0.04158    0.60125    0.57856    1.00000    0.00000
 H    2    0.19142    0.14572    0.38082    1.00000    0.00000
 H    2    0.12275    0.68221    0.53300    1.00000    0.00000
 H    2    0.31296    0.11033    0.38011    1.00000    0.00000
 H    2    0.01329    0.28548    0.37691    1.00000    0.00000
 H    2    0.64121    0.98825    0.67082    1.00000    0.00000
 H    2    0.87955    0.30769    0.38598    1.00000    0.00000
 H    2    0.10175    0.94162    0.42502    1.00000    0.00000
 H    2    0.04057    0.92830    0.47343    1.00000    0.00000
 H    2    0.05045    0.92065    0.62891    1.00000    0.00000
 H    2    0.23855    0.99560    0.58926    1.00000    0.00000
 H    2    0.25737    0.00278    0.71793    1.00000    0.00000
 H    2    0.67936    0.02820    0.60179    1.00000    0.00000
 H    2    0.49778    0.35484    0.31188    1.00000    0.00000
 H    2    0.74164    0.40941    0.31125    1.00000    0.00000
 H    2    0.63517    0.80096    0.31684    1.00000    0.00000
 H    2    0.87961    0.85548    0.31825    1.00000    0.00000
 H    2    0.16247    0.59253    0.31570    1.00000    0.00000
 O    3    0.82856    0.16062    0.26780    1.00000    0.00000
 O    3    0.58280    0.16998    0.26970    1.00000    0.00000
 O    3    0.33733    0.17087    0.26720    1.00000    0.00000
 O    3    0.08513    0.17445    0.26937    1.00000    0.00000
 O    3    0.07952    0.90208    0.26761    1.00000    0.00000
 O    3    0.19731    0.52877    0.30846    1.00000    0.00000
 O    3    0.40600    0.82763    0.27269    1.00000    0.00000
 O    3    0.70876    0.55143    0.59517    1.00000    0.00000
 O    3    0.24143    0.38118    0.59933    1.00000    0.00000
 O    3    0.52363    0.64515    0.53603    1.00000    0.00000
 O    3    0.72731    0.76625    0.64028    1.00000    0.00000
 O    3    0.29055    0.83851    0.35413    1.00000    0.00000
 O    3    0.19669    0.30701    0.51175    1.00000    0.00000
 O    3    0.61614    0.84416    0.47631    1.00000    0.00000
 O    3    0.80799    0.60381    0.51117    1.00000    0.00000
 O    3    0.77610    0.34777    0.48553    1.00000    0.00000
 O    3    0.81311    0.19198    0.59111    1.00000    0.00000
 O    3    0.05445    0.42394    0.47305    1.00000    0.00000
 O    3    0.79607    0.98558    0.36075    1.00000    0.00000
 O    3    0.35310    0.67584    0.59763    1.00000    0.00000
 O    3    0.33434    0.68903    0.68639    1.00000    0.00000
 O    3    0.60271    0.72875    0.71739    1.00000    0.00000
 O    3    0.83546    0.08197    0.50853    1.00000    0.00000
 O    3    0.13623    0.92985    0.58208    1.00000    0.00000
 O    3    0.03250    0.87072    0.44625    1.00000    0.00000
 O    3    0.76300    0.76731    0.42253    1.00000    0.00000
 O    3    0.76456    0.46747    0.74028    1.00000    0.00000
 O    3    0.04241    0.02513    0.51692    1.00000    0.00000
 O    3    0.27975    0.29185    0.74996    1.00000    0.00000
 O    3    0.13840    0.40657    0.71210    1.00000    0.00000
 O    3    0.51225    0.15980    0.51520    1.00000    0.00000
 O    3    0.86082    0.29389    0.71953    1.00000    0.00000
 O    3    0.50999    0.43149    0.70748    1.00000    0.00000
 O    3    0.71358    0.32574    0.39644    1.00000    0.00000
 O    3    0.98213    0.64560    0.68677    1.00000    0.00000
 O    3    0.59632    0.49545    0.41254    1.00000    0.00000
 O    3    0.14342    0.70358    0.47507    1.00000    0.00000
 O    3    0.90831    0.48116    0.60690    1.00000    0.00000
 O    3    0.46376    0.38279    0.49484    1.00000    0.00000
 O    3    0.64381    0.01367    0.70289    1.00000    0.00000
 O    3    0.99770    0.17057    0.64009    1.00000    0.00000
 O    3    0.47944    0.12047    0.35615    1.00000    0.00000
 O    3    0.41776    0.91190    0.45931    1.00000    0.00000
 O    3    0.37499    0.95929    0.68638    1.00000    0.00000
 O    3    0.45967    0.35035    0.62366    1.00000    0.00000
 O    3    0.62426    0.93175    0.61544    1.00000    0.00000
 O    3    0.40559    0.09420    0.60290    1.00000    0.00000
 O    3    0.15264    0.26571    0.35393    1.00000    0.00000
 O    3    0.12880    0.68527    0.56617    1.00000    0.00000
 O    3    0.22184    0.08263    0.39394    1.00000    0.00000
 O    3    0.93725    0.27001    0.39807    1.00000    0.00000
 O    3    0.00163    0.91909    0.65741    1.00000    0.00000
 O    3    0.18407    0.02111    0.72976    1.00000    0.00000
 O    3    0.43218    0.54184    0.33522    1.00000    0.00000
 O    3    0.94905    0.65877    0.32883    1.00000    0.00000
Pd    4    0.00000    0.00000    0.00000    1.00000    0.00000
Pd    4    0.99307    0.99559    0.23105    1.00000    0.00000
Pd    4    0.16811    0.08154    0.15061    1.00000    0.00000
Pd    4    0.08333    0.16667    0.07487    1.00000    0.00000
Pd    4    0.25000    0.00000    0.00000    1.00000    0.00000
Pd    4    0.25284    0.99387    0.23004    1.00000    0.00000
Pd    4    0.41231    0.08084    0.15068    1.00000    0.00000
Pd    4    0.33333    0.16667    0.07487    1.00000    0.00000
Pd    4    0.50000    0.00000    0.00000    1.00000    0.00000
Pd    4    0.50066    0.99525    0.23019    1.00000    0.00000
Pd    4    0.66785    0.08253    0.15053    1.00000    0.00000
Pd    4    0.58333    0.16667    0.07487    1.00000    0.00000
Pd    4    0.75000    0.00000    0.00000    1.00000    0.00000
Pd    4    0.74770    0.99591    0.22687    1.00000    0.00000
Pd    4    0.91398    0.08207    0.15078    1.00000    0.00000
Pd    4    0.83333    0.16667    0.07487    1.00000    0.00000
Pd    4    0.00000    0.25000    0.00000    1.00000    0.00000
Pd    4    0.00195    0.26314    0.23111    1.00000    0.00000
Pd    4    0.16542    0.33554    0.15200    1.00000    0.00000
Pd    4    0.08333    0.41667    0.07487    1.00000    0.00000
Pd    4    0.25000    0.25000    0.00000    1.00000    0.00000
Pd    4    0.25663    0.26285    0.23015    1.00000    0.00000
Pd    4    0.41761    0.33448    0.15198    1.00000    0.00000
Pd    4    0.33333    0.41667    0.07487    1.00000    0.00000
Pd    4    0.50000    0.25000    0.00000    1.00000    0.00000
Pd    4    0.50288    0.25611    0.22649    1.00000    0.00000
Pd    4    0.66781    0.33709    0.15165    1.00000    0.00000
Pd    4    0.58333    0.41667    0.07487    1.00000    0.00000
Pd    4    0.75000    0.25000    0.00000    1.00000    0.00000
Pd    4    0.75663    0.26232    0.23113    1.00000    0.00000
Pd    4    0.91413    0.33173    0.15126    1.00000    0.00000
Pd    4    0.83333    0.41667    0.07487    1.00000    0.00000
Pd    4    0.00000    0.50000    0.00000    1.00000    0.00000
Pd    4    0.99847    0.50342    0.22510    1.00000    0.00000
Pd    4    0.16807    0.58288    0.14935    1.00000    0.00000
Pd    4    0.08333    0.66667    0.07487    1.00000    0.00000
Pd    4    0.25000    0.50000    0.00000    1.00000    0.00000
Pd    4    0.24758    0.50487    0.23553    1.00000    0.00000
Pd    4    0.41798    0.58489    0.15164    1.00000    0.00000
Pd    4    0.33333    0.66667    0.07487    1.00000    0.00000
Pd    4    0.50000    0.50000    0.00000    1.00000    0.00000
Pd    4    0.50760    0.50320    0.23662    1.00000    0.00000
Pd    4    0.66681    0.58519    0.15272    1.00000    0.00000
Pd    4    0.58333    0.66667    0.07487    1.00000    0.00000
Pd    4    0.75000    0.50000    0.00000    1.00000    0.00000
Pd    4    0.75223    0.50393    0.23017    1.00000    0.00000
Pd    4    0.91306    0.58491    0.15024    1.00000    0.00000
Pd    4    0.83333    0.66667    0.07487    1.00000    0.00000
Pd    4    0.00000    0.75000    0.00000    1.00000    0.00000
Pd    4    0.99482    0.74520    0.22466    1.00000    0.00000
Pd    4    0.16660    0.83589    0.14959    1.00000    0.00000
Pd    4    0.08333    0.91667    0.07487    1.00000    0.00000
Pd    4    0.25000    0.75000    0.00000    1.00000    0.00000
Pd    4    0.24896    0.74732    0.22579    1.00000    0.00000
Pd    4    0.41918    0.83609    0.15010    1.00000    0.00000
Pd    4    0.33333    0.91667    0.07487    1.00000    0.00000
Pd    4    0.50000    0.75000    0.00000    1.00000    0.00000
Pd    4    0.49812    0.74827    0.22959    1.00000    0.00000
Pd    4    0.66904    0.83504    0.15299    1.00000    0.00000
Pd    4    0.58333    0.91667    0.07487    1.00000    0.00000
Pd    4    0.75000    0.75000    0.00000    1.00000    0.00000
Pd    4    0.75044    0.75241    0.23723    1.00000    0.00000
Pd    4    0.91411    0.83514    0.15127    1.00000    0.00000
Pd    4    0.83333    0.91667    0.07487    1.00000    0.00000
END
