# Supplementary material for: Intentional Formation of Persistent Surface Redox Mediators by Adsorption of Polyconjugated Carbonyl Complexes to Pd Nanoparticles
Source: J Am Chem Soc. 2025 Apr 4;147(20):16885–900. doi: 10.1021/jacs.4c15874 (PMC12100725; doi:10.1021/jacs.4c15874)
Supplement: Supplementary file 2 [file ja4c15874_si_002.zip › Structures/Heterogeneous/Surface_Reactions/Quinones/BQ/SecondProtonElectronTransfer/FormationofWater/R.res]

TITL CONTCAR
CELL 0.0000 11.0046 11.0046 30.0000 90.0000 90.0000 120.0000
LATT -1
SFAC C H O Pd
 C    1    0.54749    0.56115    0.30906    1.00000    0.00000
 C    1    0.58743    0.45637    0.30480    1.00000    0.00000
 C    1    0.65504    0.70911    0.30652    1.00000    0.00000
 C    1    0.79886    0.74771    0.30712    1.00000    0.00000
 C    1    0.73272    0.49381    0.30209    1.00000    0.00000
 C    1    0.84079    0.63950    0.31393    1.00000    0.00000
 H    2    0.58290    0.67825    0.18916    1.00000    0.00000
 H    2    0.32590    0.42669    0.18999    1.00000    0.00000
 H    2    0.08364    0.16264    0.17619    1.00000    0.00000
 H    2    0.58535    0.16935    0.17434    1.00000    0.00000
 H    2    0.09907    0.66623    0.18855    1.00000    0.00000
 H    2    0.24496    0.35370    0.34431    1.00000    0.00000
 H    2    0.61016    0.47217    0.60074    1.00000    0.00000
 H    2    0.21987    0.35571    0.56682    1.00000    0.00000
 H    2    0.15683    0.35823    0.49500    1.00000    0.00000
 H    2    0.71543    0.68531    0.62102    1.00000    0.00000
 H    2    0.69286    0.82234    0.62438    1.00000    0.00000
 H    2    0.49655    0.54823    0.52777    1.00000    0.00000
 H    2    0.28066    0.81273    0.34116    1.00000    0.00000
 H    2    0.18465    0.85033    0.36971    1.00000    0.00000
 H    2    0.29431    0.33914    0.49982    1.00000    0.00000
 H    2    0.27181    0.48360    0.60032    1.00000    0.00000
 H    2    0.72438    0.56819    0.56208    1.00000    0.00000
 H    2    0.45800    0.64460    0.55853    1.00000    0.00000
 H    2    0.57709    0.76727    0.49870    1.00000    0.00000
 H    2    0.79334    0.50916    0.49898    1.00000    0.00000
 H    2    0.77817    0.64020    0.48703    1.00000    0.00000
 H    2    0.78743    0.91390    0.38339    1.00000    0.00000
 H    2    0.83182    0.07178    0.37593    1.00000    0.00000
 H    2    0.75201    0.32655    0.45178    1.00000    0.00000
 H    2    0.87849    0.37157    0.48541    1.00000    0.00000
 H    2    0.82917    0.17237    0.56140    1.00000    0.00000
 H    2    0.88449    0.18174    0.61089    1.00000    0.00000
 H    2    0.09446    0.52966    0.46902    1.00000    0.00000
 H    2    0.02712    0.38494    0.44081    1.00000    0.00000
 H    2    0.69211    0.93045    0.48991    1.00000    0.00000
 H    2    0.34865    0.68024    0.63119    1.00000    0.00000
 H    2    0.27103    0.68269    0.58584    1.00000    0.00000
 H    2    0.33348    0.77890    0.68904    1.00000    0.00000
 H    2    0.41978    0.70370    0.70184    1.00000    0.00000
 H    2    0.66110    0.72686    0.74196    1.00000    0.00000
 H    2    0.90681    0.05409    0.51489    1.00000    0.00000
 H    2    0.86983    0.15110    0.48558    1.00000    0.00000
 H    2    0.12852    0.83702    0.57593    1.00000    0.00000
 H    2    0.86644    0.80817    0.43108    1.00000    0.00000
 H    2    0.71515    0.79816    0.44369    1.00000    0.00000
 H    2    0.67281    0.44915    0.72819    1.00000    0.00000
 H    2    0.83879    0.54364    0.72177    1.00000    0.00000
 H    2    0.89955    0.86290    0.65076    1.00000    0.00000
 H    2    0.07382    0.98998    0.54272    1.00000    0.00000
 H    2    0.10991    0.12835    0.51378    1.00000    0.00000
 H    2    0.21826    0.32590    0.73718    1.00000    0.00000
 H    2    0.23741    0.18961    0.74295    1.00000    0.00000
 H    2    0.18347    0.50805    0.70639    1.00000    0.00000
 H    2    0.03330    0.36682    0.71266    1.00000    0.00000
 H    2    0.61766    0.21586    0.50974    1.00000    0.00000
 H    2    0.47729    0.08018    0.49527    1.00000    0.00000
 H    2    0.78737    0.19593    0.71340    1.00000    0.00000
 H    2    0.81294    0.34798    0.72863    1.00000    0.00000
 H    2    0.41759    0.37186    0.72564    1.00000    0.00000
 H    2    0.52652    0.52816    0.70935    1.00000    0.00000
 H    2    0.11095    0.98377    0.70649    1.00000    0.00000
 H    2    0.67966    0.38869    0.39768    1.00000    0.00000
 H    2    0.62259    0.23237    0.38326    1.00000    0.00000
 H    2    0.99741    0.73801    0.67692    1.00000    0.00000
 H    2    0.96420    0.58816    0.66004    1.00000    0.00000
 H    2    0.52130    0.48244    0.39566    1.00000    0.00000
 H    2    0.66665    0.59884    0.41603    1.00000    0.00000
 H    2    0.65810    0.74113    0.68889    1.00000    0.00000
 H    2    0.24730    0.77700    0.47136    1.00000    0.00000
 H    2    0.09515    0.75345    0.46415    1.00000    0.00000
 H    2    0.64099    0.93313    0.71891    1.00000    0.00000
 H    2    0.87389    0.37973    0.60375    1.00000    0.00000
 H    2    0.47680    0.30041    0.50395    1.00000    0.00000
 H    2    0.51442    0.41652    0.46690    1.00000    0.00000
 H    2    0.82570    0.49555    0.60327    1.00000    0.00000
 H    2    0.00853    0.08854    0.64733    1.00000    0.00000
 H    2    0.09272    0.25031    0.63269    1.00000    0.00000
 H    2    0.50503    0.12959    0.32269    1.00000    0.00000
 H    2    0.40539    0.02202    0.35929    1.00000    0.00000
 H    2    0.49126    0.88667    0.46333    1.00000    0.00000
 H    2    0.39825    0.91257    0.42801    1.00000    0.00000
 H    2    0.38851    0.00072    0.65636    1.00000    0.00000
 H    2    0.47188    0.99478    0.69793    1.00000    0.00000
 H    2    0.37817    0.36220    0.61457    1.00000    0.00000
 H    2    0.47688    0.37851    0.65653    1.00000    0.00000
 H    2    0.52994    0.87763    0.60283    1.00000    0.00000
 H    2    0.45719    0.11125    0.57472    1.00000    0.00000
 H    2    0.42591    0.19128    0.61279    1.00000    0.00000
 H    2    0.11680    0.22706    0.32106    1.00000    0.00000
 H    2    0.37913    0.57659    0.32584    1.00000    0.00000
 H    2    0.04152    0.60159    0.57879    1.00000    0.00000
 H    2    0.18775    0.15814    0.38128    1.00000    0.00000
 H    2    0.12254    0.68219    0.53322    1.00000    0.00000
 H    2    0.30928    0.12314    0.37947    1.00000    0.00000
 H    2    0.00865    0.28964    0.37422    1.00000    0.00000
 H    2    0.64083    0.98734    0.67139    1.00000    0.00000
 H    2    0.87011    0.30331    0.38540    1.00000    0.00000
 H    2    0.10334    0.95305    0.42529    1.00000    0.00000
 H    2    0.04061    0.93079    0.47345    1.00000    0.00000
 H    2    0.05116    0.92167    0.62840    1.00000    0.00000
 H    2    0.23897    0.99661    0.58879    1.00000    0.00000
 H    2    0.25716    0.00271    0.71820    1.00000    0.00000
 H    2    0.67913    0.02811    0.60255    1.00000    0.00000
 H    2    0.50931    0.34919    0.31399    1.00000    0.00000
 H    2    0.75655    0.41305    0.31290    1.00000    0.00000
 H    2    0.62778    0.78874    0.31589    1.00000    0.00000
 H    2    0.87433    0.85472    0.31736    1.00000    0.00000
 H    2    0.14884    0.57148    0.32307    1.00000    0.00000
 O    3    0.83221    0.16068    0.26795    1.00000    0.00000
 O    3    0.57983    0.15559    0.26795    1.00000    0.00000
 O    3    0.33999    0.16891    0.26781    1.00000    0.00000
 O    3    0.08827    0.17441    0.26951    1.00000    0.00000
 O    3    0.08097    0.90353    0.26748    1.00000    0.00000
 O    3    0.23825    0.59150    0.30919    1.00000    0.00000
 O    3    0.29976    0.73959    0.29540    1.00000    0.00000
 O    3    0.70839    0.55131    0.59477    1.00000    0.00000
 O    3    0.24193    0.38241    0.59883    1.00000    0.00000
 O    3    0.52174    0.64519    0.53510    1.00000    0.00000
 O    3    0.72807    0.76641    0.64030    1.00000    0.00000
 O    3    0.27696    0.85770    0.36975    1.00000    0.00000
 O    3    0.19726    0.30724    0.51103    1.00000    0.00000
 O    3    0.61705    0.84370    0.47502    1.00000    0.00000
 O    3    0.80948    0.60095    0.51045    1.00000    0.00000
 O    3    0.77779    0.34523    0.48396    1.00000    0.00000
 O    3    0.81252    0.19213    0.59222    1.00000    0.00000
 O    3    0.05713    0.42612    0.47119    1.00000    0.00000
 O    3    0.79376    0.98122    0.36060    1.00000    0.00000
 O    3    0.35350    0.67653    0.59761    1.00000    0.00000
 O    3    0.33462    0.68898    0.68638    1.00000    0.00000
 O    3    0.60361    0.72878    0.71758    1.00000    0.00000
 O    3    0.83276    0.08127    0.50933    1.00000    0.00000
 O    3    0.13674    0.93109    0.58136    1.00000    0.00000
 O    3    0.03585    0.87711    0.44550    1.00000    0.00000
 O    3    0.76409    0.76503    0.42257    1.00000    0.00000
 O    3    0.76432    0.46819    0.74047    1.00000    0.00000
 O    3    0.04130    0.02552    0.51672    1.00000    0.00000
 O    3    0.28014    0.29228    0.74997    1.00000    0.00000
 O    3    0.13764    0.40683    0.71252    1.00000    0.00000
 O    3    0.51528    0.16128    0.51591    1.00000    0.00000
 O    3    0.85947    0.29529    0.71739    1.00000    0.00000
 O    3    0.50923    0.43157    0.70713    1.00000    0.00000
 O    3    0.70864    0.31686    0.39493    1.00000    0.00000
 O    3    0.98274    0.64670    0.68692    1.00000    0.00000
 O    3    0.60076    0.49316    0.41316    1.00000    0.00000
 O    3    0.14595    0.70567    0.47507    1.00000    0.00000
 O    3    0.90846    0.48174    0.60702    1.00000    0.00000
 O    3    0.46522    0.38189    0.49571    1.00000    0.00000
 O    3    0.64351    0.01299    0.70342    1.00000    0.00000
 O    3    0.99897    0.17113    0.64013    1.00000    0.00000
 O    3    0.47401    0.12393    0.35397    1.00000    0.00000
 O    3    0.41825    0.91582    0.45996    1.00000    0.00000
 O    3    0.37497    0.95943    0.68659    1.00000    0.00000
 O    3    0.45981    0.35091    0.62361    1.00000    0.00000
 O    3    0.62399    0.93127    0.61593    1.00000    0.00000
 O    3    0.40535    0.09445    0.60314    1.00000    0.00000
 O    3    0.14961    0.27700    0.35038    1.00000    0.00000
 O    3    0.12873    0.68562    0.56634    1.00000    0.00000
 O    3    0.22484    0.10345    0.39633    1.00000    0.00000
 O    3    0.93562    0.27349    0.39656    1.00000    0.00000
 O    3    0.00274    0.92022    0.65694    1.00000    0.00000
 O    3    0.18381    0.02115    0.72987    1.00000    0.00000
 O    3    0.42614    0.52091    0.33247    1.00000    0.00000
 O    3    0.95518    0.66718    0.33064    1.00000    0.00000
Pd    4    0.00000    0.00000    0.00000    1.00000    0.00000
Pd    4    0.99649    0.99673    0.23033    1.00000    0.00000
Pd    4    0.16989    0.08103    0.15081    1.00000    0.00000
Pd    4    0.08333    0.16667    0.07487    1.00000    0.00000
Pd    4    0.25000    0.00000    0.00000    1.00000    0.00000
Pd    4    0.25599    0.99295    0.23036    1.00000    0.00000
Pd    4    0.41377    0.08199    0.15016    1.00000    0.00000
Pd    4    0.33333    0.16667    0.07487    1.00000    0.00000
Pd    4    0.50000    0.00000    0.00000    1.00000    0.00000
Pd    4    0.50097    0.99081    0.22616    1.00000    0.00000
Pd    4    0.67111    0.08390    0.14982    1.00000    0.00000
Pd    4    0.58333    0.16667    0.07487    1.00000    0.00000
Pd    4    0.75000    0.00000    0.00000    1.00000    0.00000
Pd    4    0.74789    0.99543    0.22721    1.00000    0.00000
Pd    4    0.91610    0.08285    0.15122    1.00000    0.00000
Pd    4    0.83333    0.16667    0.07487    1.00000    0.00000
Pd    4    0.00000    0.25000    0.00000    1.00000    0.00000
Pd    4    0.00620    0.26513    0.23149    1.00000    0.00000
Pd    4    0.16684    0.33457    0.15117    1.00000    0.00000
Pd    4    0.08333    0.41667    0.07487    1.00000    0.00000
Pd    4    0.25000    0.25000    0.00000    1.00000    0.00000
Pd    4    0.26207    0.26493    0.23114    1.00000    0.00000
Pd    4    0.42042    0.33530    0.15241    1.00000    0.00000
Pd    4    0.33333    0.41667    0.07487    1.00000    0.00000
Pd    4    0.50000    0.25000    0.00000    1.00000    0.00000
Pd    4    0.50621    0.25439    0.22724    1.00000    0.00000
Pd    4    0.67115    0.33959    0.15184    1.00000    0.00000
Pd    4    0.58333    0.41667    0.07487    1.00000    0.00000
Pd    4    0.75000    0.25000    0.00000    1.00000    0.00000
Pd    4    0.75895    0.26137    0.23143    1.00000    0.00000
Pd    4    0.91688    0.33308    0.15127    1.00000    0.00000
Pd    4    0.83333    0.41667    0.07487    1.00000    0.00000
Pd    4    0.00000    0.50000    0.00000    1.00000    0.00000
Pd    4    0.00211    0.50388    0.22578    1.00000    0.00000
Pd    4    0.16947    0.58395    0.14901    1.00000    0.00000
Pd    4    0.08333    0.66667    0.07487    1.00000    0.00000
Pd    4    0.25000    0.50000    0.00000    1.00000    0.00000
Pd    4    0.25309    0.50528    0.22775    1.00000    0.00000
Pd    4    0.41965    0.58481    0.15084    1.00000    0.00000
Pd    4    0.33333    0.66667    0.07487    1.00000    0.00000
Pd    4    0.50000    0.50000    0.00000    1.00000    0.00000
Pd    4    0.51072    0.50538    0.23761    1.00000    0.00000
Pd    4    0.66917    0.58646    0.15325    1.00000    0.00000
Pd    4    0.58333    0.66667    0.07487    1.00000    0.00000
Pd    4    0.75000    0.50000    0.00000    1.00000    0.00000
Pd    4    0.75591    0.50336    0.23097    1.00000    0.00000
Pd    4    0.91580    0.58624    0.15058    1.00000    0.00000
Pd    4    0.83333    0.66667    0.07487    1.00000    0.00000
Pd    4    0.00000    0.75000    0.00000    1.00000    0.00000
Pd    4    0.99889    0.74574    0.22465    1.00000    0.00000
Pd    4    0.17093    0.83570    0.15058    1.00000    0.00000
Pd    4    0.08333    0.91667    0.07487    1.00000    0.00000
Pd    4    0.25000    0.75000    0.00000    1.00000    0.00000
Pd    4    0.25544    0.74835    0.22843    1.00000    0.00000
Pd    4    0.42023    0.83515    0.15087    1.00000    0.00000
Pd    4    0.33333    0.91667    0.07487    1.00000    0.00000
Pd    4    0.50000    0.75000    0.00000    1.00000    0.00000
Pd    4    0.50219    0.74896    0.22824    1.00000    0.00000
Pd    4    0.67139    0.83697    0.15193    1.00000    0.00000
Pd    4    0.58333    0.91667    0.07487    1.00000    0.00000
Pd    4    0.75000    0.75000    0.00000    1.00000    0.00000
Pd    4    0.75493    0.75364    0.23567    1.00000    0.00000
Pd    4    0.91684    0.83583    0.15088    1.00000    0.00000
Pd    4    0.83333    0.91667    0.07487    1.00000    0.00000
END
