# Supplementary material for: Intentional Formation of Persistent Surface Redox Mediators by Adsorption of Polyconjugated Carbonyl Complexes to Pd Nanoparticles
Source: J Am Chem Soc. 2025 Apr 4;147(20):16885–900. doi: 10.1021/jacs.4c15874 (PMC12100725; doi:10.1021/jacs.4c15874)
Supplement: Supplementary file 2 [file ja4c15874_si_002.zip › Structures/Heterogeneous/Surface_Reactions/Quinones/BQ/SecondProtonElectronTransfer/FormationofWater/TS.res]

TITL CONTCAR
CELL 0.0000 11.0046 11.0046 30.0000 90.0000 90.0000 120.0000
LATT -1
SFAC C H O Pd
 C    1    0.54602    0.56046    0.30961    1.00000    0.00000
 C    1    0.58546    0.45556    0.30439    1.00000    0.00000
 C    1    0.65383    0.70857    0.30667    1.00000    0.00000
 C    1    0.79755    0.74680    0.30700    1.00000    0.00000
 C    1    0.73074    0.49276    0.30152    1.00000    0.00000
 C    1    0.83920    0.63838    0.31353    1.00000    0.00000
 H    2    0.57033    0.68924    0.19239    1.00000    0.00000
 H    2    0.31801    0.43341    0.19079    1.00000    0.00000
 H    2    0.08138    0.16206    0.17624    1.00000    0.00000
 H    2    0.58347    0.16824    0.17454    1.00000    0.00000
 H    2    0.09189    0.66549    0.18642    1.00000    0.00000
 H    2    0.24415    0.35340    0.34538    1.00000    0.00000
 H    2    0.61010    0.47212    0.60094    1.00000    0.00000
 H    2    0.21928    0.35448    0.56729    1.00000    0.00000
 H    2    0.15541    0.35759    0.49591    1.00000    0.00000
 H    2    0.71470    0.68494    0.62122    1.00000    0.00000
 H    2    0.69225    0.82205    0.62425    1.00000    0.00000
 H    2    0.49665    0.54867    0.52795    1.00000    0.00000
 H    2    0.30572    0.82140    0.33320    1.00000    0.00000
 H    2    0.19238    0.83928    0.35994    1.00000    0.00000
 H    2    0.29377    0.33958    0.49996    1.00000    0.00000
 H    2    0.27099    0.48253    0.60072    1.00000    0.00000
 H    2    0.72433    0.56944    0.56254    1.00000    0.00000
 H    2    0.45791    0.64427    0.55903    1.00000    0.00000
 H    2    0.57712    0.76763    0.49961    1.00000    0.00000
 H    2    0.79276    0.51191    0.49981    1.00000    0.00000
 H    2    0.77631    0.64208    0.48755    1.00000    0.00000
 H    2    0.78660    0.91442    0.38319    1.00000    0.00000
 H    2    0.83069    0.07213    0.37551    1.00000    0.00000
 H    2    0.75201    0.33040    0.45292    1.00000    0.00000
 H    2    0.87575    0.37108    0.48731    1.00000    0.00000
 H    2    0.83042    0.17273    0.56043    1.00000    0.00000
 H    2    0.88412    0.18114    0.61011    1.00000    0.00000
 H    2    0.09210    0.52775    0.47014    1.00000    0.00000
 H    2    0.02501    0.38233    0.44247    1.00000    0.00000
 H    2    0.69170    0.93101    0.49044    1.00000    0.00000
 H    2    0.34842    0.68013    0.63133    1.00000    0.00000
 H    2    0.27087    0.68212    0.58585    1.00000    0.00000
 H    2    0.33320    0.77926    0.68903    1.00000    0.00000
 H    2    0.41946    0.70382    0.70186    1.00000    0.00000
 H    2    0.66003    0.72747    0.74200    1.00000    0.00000
 H    2    0.90825    0.05329    0.51442    1.00000    0.00000
 H    2    0.87220    0.14883    0.48406    1.00000    0.00000
 H    2    0.12826    0.83621    0.57628    1.00000    0.00000
 H    2    0.86556    0.80931    0.43125    1.00000    0.00000
 H    2    0.71461    0.80024    0.44398    1.00000    0.00000
 H    2    0.67262    0.44858    0.72813    1.00000    0.00000
 H    2    0.83861    0.54295    0.72153    1.00000    0.00000
 H    2    0.89833    0.86212    0.65103    1.00000    0.00000
 H    2    0.07400    0.98890    0.54282    1.00000    0.00000
 H    2    0.11079    0.12787    0.51410    1.00000    0.00000
 H    2    0.21847    0.32583    0.73688    1.00000    0.00000
 H    2    0.23733    0.18940    0.74292    1.00000    0.00000
 H    2    0.18379    0.50781    0.70614    1.00000    0.00000
 H    2    0.03401    0.36687    0.71316    1.00000    0.00000
 H    2    0.61482    0.21490    0.50943    1.00000    0.00000
 H    2    0.47505    0.07878    0.49463    1.00000    0.00000
 H    2    0.78801    0.19573    0.71406    1.00000    0.00000
 H    2    0.81330    0.34736    0.72965    1.00000    0.00000
 H    2    0.41748    0.37150    0.72572    1.00000    0.00000
 H    2    0.52638    0.52780    0.70941    1.00000    0.00000
 H    2    0.11055    0.98328    0.70669    1.00000    0.00000
 H    2    0.68197    0.39376    0.39831    1.00000    0.00000
 H    2    0.62601    0.23717    0.38467    1.00000    0.00000
 H    2    0.99634    0.73700    0.67698    1.00000    0.00000
 H    2    0.96395    0.58771    0.65992    1.00000    0.00000
 H    2    0.52110    0.48622    0.39492    1.00000    0.00000
 H    2    0.66557    0.60186    0.41590    1.00000    0.00000
 H    2    0.65682    0.74111    0.68890    1.00000    0.00000
 H    2    0.24470    0.77496    0.47074    1.00000    0.00000
 H    2    0.09221    0.75152    0.46416    1.00000    0.00000
 H    2    0.64076    0.93345    0.71847    1.00000    0.00000
 H    2    0.87371    0.37934    0.60309    1.00000    0.00000
 H    2    0.47584    0.30093    0.50307    1.00000    0.00000
 H    2    0.51328    0.41817    0.46626    1.00000    0.00000
 H    2    0.82565    0.49523    0.60318    1.00000    0.00000
 H    2    0.00670    0.08773    0.64742    1.00000    0.00000
 H    2    0.09119    0.24949    0.63309    1.00000    0.00000
 H    2    0.51088    0.13599    0.32344    1.00000    0.00000
 H    2    0.41267    0.02300    0.35847    1.00000    0.00000
 H    2    0.49004    0.88442    0.46384    1.00000    0.00000
 H    2    0.40253    0.91163    0.42697    1.00000    0.00000
 H    2    0.38824    0.00044    0.65622    1.00000    0.00000
 H    2    0.47206    0.99494    0.69773    1.00000    0.00000
 H    2    0.37776    0.36159    0.61478    1.00000    0.00000
 H    2    0.47690    0.37799    0.65653    1.00000    0.00000
 H    2    0.52975    0.87800    0.60262    1.00000    0.00000
 H    2    0.45577    0.11070    0.57431    1.00000    0.00000
 H    2    0.42598    0.19116    0.61265    1.00000    0.00000
 H    2    0.11631    0.22755    0.32177    1.00000    0.00000
 H    2    0.37443    0.57204    0.32591    1.00000    0.00000
 H    2    0.04127    0.60115    0.57875    1.00000    0.00000
 H    2    0.18585    0.15166    0.38004    1.00000    0.00000
 H    2    0.12207    0.68192    0.53310    1.00000    0.00000
 H    2    0.30858    0.11824    0.37821    1.00000    0.00000
 H    2    0.00882    0.28790    0.37609    1.00000    0.00000
 H    2    0.64123    0.98823    0.67099    1.00000    0.00000
 H    2    0.87232    0.30434    0.38690    1.00000    0.00000
 H    2    0.10126    0.94641    0.42455    1.00000    0.00000
 H    2    0.04114    0.92991    0.47315    1.00000    0.00000
 H    2    0.05012    0.92077    0.62885    1.00000    0.00000
 H    2    0.23846    0.99593    0.58917    1.00000    0.00000
 H    2    0.25706    0.00256    0.71810    1.00000    0.00000
 H    2    0.67904    0.02815    0.60189    1.00000    0.00000
 H    2    0.50728    0.34848    0.31375    1.00000    0.00000
 H    2    0.75460    0.41172    0.31202    1.00000    0.00000
 H    2    0.62699    0.78809    0.31652    1.00000    0.00000
 H    2    0.87332    0.85367    0.31725    1.00000    0.00000
 H    2    0.17580    0.59028    0.31842    1.00000    0.00000
 O    3    0.82828    0.15992    0.26812    1.00000    0.00000
 O    3    0.57814    0.15867    0.26835    1.00000    0.00000
 O    3    0.33780    0.17079    0.26789    1.00000    0.00000
 O    3    0.08547    0.17506    0.26957    1.00000    0.00000
 O    3    0.07860    0.90264    0.26761    1.00000    0.00000
 O    3    0.25612    0.59057    0.30377    1.00000    0.00000
 O    3    0.34564    0.75833    0.28506    1.00000    0.00000
 O    3    0.70852    0.55125    0.59520    1.00000    0.00000
 O    3    0.24137    0.38142    0.59929    1.00000    0.00000
 O    3    0.52257    0.64543    0.53579    1.00000    0.00000
 O    3    0.72718    0.76623    0.64038    1.00000    0.00000
 O    3    0.28632    0.85083    0.36247    1.00000    0.00000
 O    3    0.19681    0.30657    0.51142    1.00000    0.00000
 O    3    0.61574    0.84409    0.47590    1.00000    0.00000
 O    3    0.80855    0.60386    0.51102    1.00000    0.00000
 O    3    0.77592    0.34717    0.48530    1.00000    0.00000
 O    3    0.81306    0.19231    0.59120    1.00000    0.00000
 O    3    0.05476    0.42435    0.47277    1.00000    0.00000
 O    3    0.79294    0.98143    0.36024    1.00000    0.00000
 O    3    0.35323    0.67610    0.59772    1.00000    0.00000
 O    3    0.33468    0.68946    0.68624    1.00000    0.00000
 O    3    0.60240    0.72898    0.71759    1.00000    0.00000
 O    3    0.83506    0.08148    0.50852    1.00000    0.00000
 O    3    0.13617    0.93010    0.58185    1.00000    0.00000
 O    3    0.03373    0.87374    0.44561    1.00000    0.00000
 O    3    0.76341    0.76787    0.42259    1.00000    0.00000
 O    3    0.76422    0.46797    0.74042    1.00000    0.00000
 O    3    0.04245    0.02485    0.51671    1.00000    0.00000
 O    3    0.27996    0.29206    0.74992    1.00000    0.00000
 O    3    0.13817    0.40641    0.71190    1.00000    0.00000
 O    3    0.51224    0.15981    0.51526    1.00000    0.00000
 O    3    0.86048    0.29419    0.71948    1.00000    0.00000
 O    3    0.50940    0.43129    0.70730    1.00000    0.00000
 O    3    0.71147    0.32218    0.39622    1.00000    0.00000
 O    3    0.98247    0.64596    0.68688    1.00000    0.00000
 O    3    0.59948    0.49627    0.41292    1.00000    0.00000
 O    3    0.14358    0.70403    0.47499    1.00000    0.00000
 O    3    0.90829    0.48124    0.60687    1.00000    0.00000
 O    3    0.46447    0.38270    0.49511    1.00000    0.00000
 O    3    0.64350    0.01351    0.70303    1.00000    0.00000
 O    3    0.99707    0.17007    0.63997    1.00000    0.00000
 O    3    0.47811    0.12611    0.35470    1.00000    0.00000
 O    3    0.41681    0.91298    0.45921    1.00000    0.00000
 O    3    0.37497    0.95919    0.68642    1.00000    0.00000
 O    3    0.45962    0.35035    0.62366    1.00000    0.00000
 O    3    0.62417    0.93159    0.61544    1.00000    0.00000
 O    3    0.40497    0.09424    0.60292    1.00000    0.00000
 O    3    0.14917    0.27568    0.35129    1.00000    0.00000
 O    3    0.12836    0.68515    0.56624    1.00000    0.00000
 O    3    0.22019    0.09246    0.39357    1.00000    0.00000
 O    3    0.93407    0.26984    0.39800    1.00000    0.00000
 O    3    0.00148    0.91912    0.65736    1.00000    0.00000
 O    3    0.18376    0.02077    0.72996    1.00000    0.00000
 O    3    0.42747    0.52121    0.33401    1.00000    0.00000
 O    3    0.95339    0.66551    0.33022    1.00000    0.00000
Pd    4    0.00000    0.00000    0.00000    1.00000    0.00000
Pd    4    0.99306    0.99633    0.23083    1.00000    0.00000
Pd    4    0.16805    0.08128    0.15079    1.00000    0.00000
Pd    4    0.08333    0.16667    0.07487    1.00000    0.00000
Pd    4    0.25000    -0.00000    0.00000    1.00000    0.00000
Pd    4    0.25328    0.99419    0.23060    1.00000    0.00000
Pd    4    0.41189    0.08149    0.15023    1.00000    0.00000
Pd    4    0.33333    0.16667    0.07487    1.00000    0.00000
Pd    4    0.50000    -0.00000    0.00000    1.00000    0.00000
Pd    4    0.49769    0.99180    0.22692    1.00000    0.00000
Pd    4    0.66928    0.08356    0.14999    1.00000    0.00000
Pd    4    0.58333    0.16667    0.07487    1.00000    0.00000
Pd    4    0.75000    -0.00000    0.00000    1.00000    0.00000
Pd    4    0.74481    0.99522    0.22736    1.00000    0.00000
Pd    4    0.91411    0.08236    0.15122    1.00000    0.00000
Pd    4    0.83333    0.16667    0.07487    1.00000    0.00000
Pd    4    0.00000    0.25000    0.00000    1.00000    0.00000
Pd    4    0.00220    0.26425    0.23162    1.00000    0.00000
Pd    4    0.16527    0.33476    0.15140    1.00000    0.00000
Pd    4    0.08333    0.41667    0.07487    1.00000    0.00000
Pd    4    0.25000    0.25000    0.00000    1.00000    0.00000
Pd    4    0.25819    0.26380    0.23067    1.00000    0.00000
Pd    4    0.41844    0.33544    0.15229    1.00000    0.00000
Pd    4    0.33333    0.41667    0.07487    1.00000    0.00000
Pd    4    0.50000    0.25000    0.00000    1.00000    0.00000
Pd    4    0.50308    0.25449    0.22696    1.00000    0.00000
Pd    4    0.66875    0.33881    0.15169    1.00000    0.00000
Pd    4    0.58333    0.41667    0.07487    1.00000    0.00000
Pd    4    0.75000    0.25000    0.00000    1.00000    0.00000
Pd    4    0.75586    0.26092    0.23132    1.00000    0.00000
Pd    4    0.91484    0.33241    0.15126    1.00000    0.00000
Pd    4    0.83333    0.41667    0.07487    1.00000    0.00000
Pd    4    0.00000    0.50000    0.00000    1.00000    0.00000
Pd    4    0.99802    0.50352    0.22550    1.00000    0.00000
Pd    4    0.16765    0.58307    0.14873    1.00000    0.00000
Pd    4    0.08333    0.66667    0.07487    1.00000    0.00000
Pd    4    0.25000    0.50000    0.00000    1.00000    0.00000
Pd    4    0.24796    0.50453    0.22938    1.00000    0.00000
Pd    4    0.41843    0.58517    0.15156    1.00000    0.00000
Pd    4    0.33333    0.66667    0.07487    1.00000    0.00000
Pd    4    0.50000    0.50000    0.00000    1.00000    0.00000
Pd    4    0.50737    0.50476    0.23772    1.00000    0.00000
Pd    4    0.66704    0.58577    0.15304    1.00000    0.00000
Pd    4    0.58333    0.66667    0.07487    1.00000    0.00000
Pd    4    0.75000    0.50000    0.00000    1.00000    0.00000
Pd    4    0.75229    0.50310    0.23043    1.00000    0.00000
Pd    4    0.91339    0.58574    0.15028    1.00000    0.00000
Pd    4    0.83333    0.66667    0.07487    1.00000    0.00000
Pd    4    0.00000    0.75000    0.00000    1.00000    0.00000
Pd    4    0.99453    0.74579    0.22452    1.00000    0.00000
Pd    4    0.16795    0.83579    0.14989    1.00000    0.00000
Pd    4    0.08333    0.91667    0.07487    1.00000    0.00000
Pd    4    0.25000    0.75000    0.00000    1.00000    0.00000
Pd    4    0.24818    0.74969    0.22523    1.00000    0.00000
Pd    4    0.41976    0.83535    0.15058    1.00000    0.00000
Pd    4    0.33333    0.91667    0.07487    1.00000    0.00000
Pd    4    0.50000    0.75000    0.00000    1.00000    0.00000
Pd    4    0.49582    0.74862    0.23253    1.00000    0.00000
Pd    4    0.66848    0.83562    0.15301    1.00000    0.00000
Pd    4    0.58333    0.91667    0.07487    1.00000    0.00000
Pd    4    0.75000    0.75000    0.00000    1.00000    0.00000
Pd    4    0.75071    0.75288    0.23580    1.00000    0.00000
Pd    4    0.91427    0.83569    0.15089    1.00000    0.00000
Pd    4    0.83333    0.91667    0.07487    1.00000    0.00000
END
