# Supplementary material for: Intentional Formation of Persistent Surface Redox Mediators by Adsorption of Polyconjugated Carbonyl Complexes to Pd Nanoparticles
Source: J Am Chem Soc. 2025 Apr 4;147(20):16885–900. doi: 10.1021/jacs.4c15874 (PMC12100725; doi:10.1021/jacs.4c15874)
Supplement: Supplementary file 2 [file ja4c15874_si_002.zip › Structures/Heterogeneous/Surface_Reactions/Quinones/HKH/FirstProtonElectronTransfer/DirectSurfaceHydrogenationofMediator/NEB.arc]

!BIOSYM archive 3
PBC=ON

!DATE Mon Jan 01 12:00:00 2000
PBC   11.00460  11.00460  30.00000  90.00000  90.00000 120.00001 (P1)
C1       3.04114        5.24788        9.66898          1              C   0.000
C2       4.35746        4.47948        9.55138          1              C   0.000
C3       2.93080        6.63890        9.11510          1              C   0.000
C4       4.15887        7.50123        9.31883          1              C   0.000
C5       5.64770        5.29722        9.37393          1              C   0.000
C6       5.47616        6.80145        9.68669          1              C   0.000
H1       2.79008        6.43607        5.56140          1              H   0.000
H2       1.36956        3.98431        5.47367          1              H   0.000
H3      -0.00073        1.57662        5.26560          1              H   0.000
H4       5.49864        1.61632        5.24309          1              H   0.000
H5      -2.71598        6.36902        5.43800          1              H   0.000
H6       1.31861        4.22820        7.79031          1              H   0.000
H7       4.18981        4.53664       17.82859          1              H   0.000
H8       0.45650        3.43809       16.77154          1              H   0.000
H9      -0.09608        3.56144       14.52890          1              H   0.000
H10      4.17085        6.57947       18.42880          1              H   0.000
H11      3.15554        7.86894       18.58991          1              H   0.000
H12      2.55255        5.30871       15.83572          1              H   0.000
H13     -1.46282        7.16122       10.50130          1              H   0.000
H14     -2.85604        7.66933       10.92007          1              H   0.000
H15      1.46558        3.27862       14.91752          1              H   0.000
H16      0.34929        4.63126       17.81924          1              H   0.000
H17      4.98689        5.38183       16.67640          1              H   0.000
H18      1.55901        6.23101       16.69437          1              H   0.000
H19      2.19510        7.36501       14.84252          1              H   0.000
H20      6.33483        4.71241       14.92499          1              H   0.000
H21      5.57340        5.99541       14.39836          1              H   0.000
H22     10.19219        0.45168       10.55626          1              H   0.000
H23      9.64198        1.70909       11.37152          1              H   0.000
H24      6.88621        2.89175       13.68254          1              H   0.000
H25      8.14333        3.61754       14.35615          1              H   0.000
H26      8.26597        1.62862       17.00014          1              H   0.000
H27      8.81530        1.83793       18.47407          1              H   0.000
H28     -1.66826        5.36715       13.81056          1              H   0.000
H29     -1.70238        4.09915       12.80866          1              H   0.000
H30      2.57000        8.90438       14.64466          1              H   0.000
H31      0.12194        6.48382       18.86513          1              H   0.000
H32     -0.73677        6.54819       17.50372          1              H   0.000
H33     -0.57669        7.47113       20.61929          1              H   0.000
H34      0.78497        6.74685       20.98101          1              H   0.000
H35      3.41973        6.92379       22.08242          1              H   0.000
H36      9.60546        0.64666       15.45723          1              H   0.000
H37      8.35192        1.57278       14.95610          1              H   0.000
H38     -3.13798        8.10026       17.16656          1              H   0.000
H39      5.10087        7.57013       12.78298          1              H   0.000
H40      3.51829        7.52510       13.10203          1              H   0.000
H41      4.88043        4.33474       21.65540          1              H   0.000
H42      6.19464        5.24968       21.47794          1              H   0.000
H43      5.20939        8.28796       19.35724          1              H   0.000
H44      0.85138        0.06825       16.16660          1              H   0.000
H45      0.48282        1.29819       15.19413          1              H   0.000
H46      0.55691        3.15463       22.08010          1              H   0.000
H47      1.53601        1.84902       22.16709          1              H   0.000
H48     -0.80116        4.93938       21.20460          1              H   0.000
H49     -1.70152        3.59501       21.38259          1              H   0.000
H50      5.89338        2.13479       15.55805          1              H   0.000
H51      5.08126        0.89970       15.01085          1              H   0.000
H52      7.57977        1.92226       21.34243          1              H   0.000
H53      6.98125        3.38163       21.72388          1              H   0.000
H54      2.52006        3.60714       21.62787          1              H   0.000
H55      2.86227        5.09652       21.14415          1              H   0.000
H56     -4.15759        9.43701       21.01840          1              H   0.000
H57      5.30354        3.43125       12.29752          1              H   0.000
H58      5.60271        1.95027       11.85663          1              H   0.000
H59     -4.06773        7.09122       20.19553          1              H   0.000
H60      7.40803        5.66348       19.69933          1              H   0.000
H61      3.22892        4.29259       12.03896          1              H   0.000
H62      4.09121        5.51270       12.62614          1              H   0.000
H63      3.24681        7.08794       20.50476          1              H   0.000
H64     -1.45164        7.66750       14.07456          1              H   0.000
H65     -2.99416        7.35148       13.90875          1              H   0.000
H66      2.00606        8.94113       21.56533          1              H   0.000
H67      7.63272        3.70546       18.10886          1              H   0.000
H68      3.71573        2.94585       15.35778          1              H   0.000
H69      3.46464        3.97104       14.18875          1              H   0.000
H70      6.45426        4.78393       17.99007          1              H   0.000
H71     -0.27413        0.96471       19.39203          1              H   0.000
H72     -0.22746        2.46864       18.83217          1              H   0.000
H73      4.59637        1.10865       10.14504          1              H   0.000
H74     -1.30370        9.29683       10.93260          1              H   0.000
H75      0.65695        8.64835       13.92896          1              H   0.000
H76     -0.40582        9.35603       12.97708          1              H   0.000
H77      4.33948        0.07252       19.68340          1              H   0.000
H78     -0.23599        9.51771       20.95097          1              H   0.000
H79      2.19191        3.49433       18.21819          1              H   0.000
H80      3.13496        3.67921       19.51233          1              H   0.000
H81      1.03747        8.47537       18.05946          1              H   0.000
H82      4.56641        1.10408       17.31468          1              H   0.000
H83      3.68025        1.87097       18.35898          1              H   0.000
H84     -0.07231        2.61419       10.22394          1              H   0.000
H85      0.57498        4.06260       10.23450          1              H   0.000
H86     -2.77673        5.84766       17.25190          1              H   0.000
H87      1.11300        1.18511       11.77357          1              H   0.000
H88     -2.28875        6.65643       15.91053          1              H   0.000
H89      2.71472        1.08611       11.67420          1              H   0.000
H90     -2.07290        3.60964       10.61110          1              H   0.000
H91      1.65291        9.43557       20.14649          1              H   0.000
H92      7.61619        3.15475       11.43643          1              H   0.000
H93     -4.02543        8.99830       12.84912          1              H   0.000
H94     -4.74359        8.78226       14.19481          1              H   0.000
H95     -4.44575        8.87436       18.70681          1              H   0.000
H96      2.72010        0.06545       17.59302          1              H   0.000
H97      2.84197        0.09053       21.43582          1              H   0.000
H98      7.38768        0.34990       18.15139          1              H   0.000
O1       4.38444        3.28908        9.83299          1              O   0.000
O2       6.76289        4.75663        9.48095          1              O   0.000
O3       1.77385        7.17784        8.98969          1              O   0.000
O4       4.02605        8.73036        9.46064          1              O   0.000
O5       8.23926        1.58792        8.01622          1              O   0.000
O6       5.50763        1.52832        8.02329          1              O   0.000
O7       2.80456        1.60191        8.08099          1              O   0.000
O8      -0.05459        1.57430        8.03010          1              O   0.000
O9      -4.10594        8.60544        7.97952          1              O   0.000
O10      2.15290        4.79078       10.40151          1              O   0.000
O11      6.35010        7.41034       10.28146          1              O   0.000
O12     -1.50338        5.23458        8.52378          1              O   0.000
O13     -1.51171        6.57670        8.69019          1              O   0.000
O14      4.85420        5.27053       17.65729          1              O   0.000
O15      0.56951        3.66328       17.74118          1              O   0.000
O16      2.27436        6.23826       16.01190          1              O   0.000
O17      3.87176        7.33422       19.03118          1              O   0.000
O18     -1.89989        7.77887       11.11984          1              O   0.000
O19      0.51375        3.02422       15.10215          1              O   0.000
O20      2.21277        8.10585       14.15060          1              O   0.000
O21      5.90990        5.56061       15.20231          1              O   0.000
O22      7.30349        3.10108       14.56794          1              O   0.000
O23      7.96977        1.90016       17.90823          1              O   0.000
O24     -1.47896        4.38325       13.73638          1              O   0.000
O25     -0.54504        1.19222       11.14839          1              O   0.000
O26      0.19934        6.43229       17.86463          1              O   0.000
O27     -0.08649        6.60206       20.55108          1              O   0.000
O28      2.74343        6.97012       21.38230          1              O   0.000
O29      8.60620        0.76242       15.46151          1              O   0.000
O30     -3.55545        9.00104       17.33162          1              O   0.000
O31     -4.41756        8.25365       13.40278          1              O   0.000
O32      4.24889        7.07828       12.58344          1              O   0.000
O33      5.78308        4.51922       22.02512          1              O   0.000
O34      0.25956        0.34589       15.40362          1              O   0.000
O35      1.44394        2.82298       22.40277          1              O   0.000
O36     -0.79493        4.00470       21.51848          1              O   0.000
O37      5.03927        1.65851       15.65919          1              O   0.000
O38      7.79561        2.88399       21.40550          1              O   0.000
O39      3.18188        4.16741       21.06357          1              O   0.000
O40      6.04148        2.76380       12.20690          1              O   0.000
O41      7.24782        6.21433       20.50828          1              O   0.000
O42      3.98053        4.49443       12.63509          1              O   0.000
O43     -2.13102        6.95709       14.23365          1              O   0.000
O44      7.43744        4.67961       18.15032          1              O   0.000
O45      3.10903        3.67791       15.07334          1              O   0.000
O46      7.06902        0.16045       21.11012          1              O   0.000
O47     -0.79943        1.79839       19.28699          1              O   0.000
O48      4.48742        0.72671       11.03784          1              O   0.000
O49     -0.28166        9.03578       13.89207          1              O   0.000
O50     -1.10042        9.18948       20.58726          1              O   0.000
O51      3.14046        3.40575       18.53444          1              O   0.000
O52      1.77751        8.93789       18.50272          1              O   0.000
O53      4.02513        0.94486       18.13242          1              O   0.000
O54     -0.15783        3.53308        9.85613          1              O   0.000
O55     -2.28614        6.65993       16.91195          1              O   0.000
O56      1.94290        1.00305       12.27894          1              O   0.000
O57      8.60848        3.20022       11.44172          1              O   0.000
O58     -4.98340        8.84054       19.56060          1              O   0.000
O59      1.91557        0.27907       21.73584          1              O   0.000
Pd1     -5.50230        9.53026       30.00000          1              Pd  0.000
Pd2      5.45141        9.49183        6.86145          1              Pd  0.000
Pd3      1.40132        0.79738        4.52447          1              Pd  0.000
Pd4     -0.00006        1.58841        2.24617          1              Pd  0.000
Pd5     -2.75115        9.53026       30.00000          1              Pd  0.000
Pd6     -2.68599        9.51726        6.87926          1              Pd  0.000
Pd7      4.08982        0.80439        4.51382          1              Pd  0.000
Pd8      2.75109        1.58841        2.24617          1              Pd  0.000
Pd9     -0.00000        9.53026       30.00000          1              Pd  0.000
Pd10     0.03083        9.50549        6.79444          1              Pd  0.000
Pd11     6.90633        0.82052        4.49730          1              Pd  0.000
Pd12     5.50224        1.58841        2.24617          1              Pd  0.000
Pd13     2.75115        9.53026       30.00000          1              Pd  0.000
Pd14     8.23327        0.00179        6.80956          1              Pd  0.000
Pd15     9.60164        0.79715        4.51597          1              Pd  0.000
Pd16     8.25339        1.58841        2.24617          1              Pd  0.000
Pd17     9.62902        2.38257       30.00000          1              Pd  0.000
Pd18    -1.40163        2.50650        6.89277          1              Pd  0.000
Pd19    -0.02522        3.20968        4.54958          1              Pd  0.000
Pd20    -1.37563        3.97097        2.24617          1              Pd  0.000
Pd21     1.37557        2.38257       30.00000          1              Pd  0.000
Pd22     1.38182        2.53611        7.03178          1              Pd  0.000
Pd23     2.76815        3.19121        4.57552          1              Pd  0.000
Pd24     1.37552        3.97097        2.24617          1              Pd  0.000
Pd25     4.12672        2.38257       30.00000          1              Pd  0.000
Pd26     4.12940        2.49907        6.89676          1              Pd  0.000
Pd27     5.49852        3.24584        4.59162          1              Pd  0.000
Pd28     4.12667        3.97097        2.24617          1              Pd  0.000
Pd29     6.87787        2.38257       30.00000          1              Pd  0.000
Pd30     6.87099        2.56876        6.97286          1              Pd  0.000
Pd31     8.24340        3.18816        4.55183          1              Pd  0.000
Pd32     6.87782        3.97097        2.24617          1              Pd  0.000
Pd33    -2.75115        4.76513       30.00000          1              Pd  0.000
Pd34    -2.75722        4.85061        6.83245          1              Pd  0.000
Pd35    -1.36046        5.56844        4.46501          1              Pd  0.000
Pd36    -2.75121        6.35354        2.24617          1              Pd  0.000
Pd37    -0.00000        4.76513       30.00000          1              Pd  0.000
Pd38    -0.04501        4.87987        6.88176          1              Pd  0.000
Pd39     1.36242        5.60198        4.55909          1              Pd  0.000
Pd40    -0.00006        6.35354        2.24617          1              Pd  0.000
Pd41     2.75115        4.76513       30.00000          1              Pd  0.000
Pd42     2.78608        4.86326        7.00741          1              Pd  0.000
Pd43     4.13387        5.57634        4.56220          1              Pd  0.000
Pd44     2.75109        6.35354        2.24617          1              Pd  0.000
Pd45     5.50230        4.76513       30.00000          1              Pd  0.000
Pd46     5.48147        4.86719        6.99547          1              Pd  0.000
Pd47     6.84588        5.56624        4.53460          1              Pd  0.000
Pd48     5.50224        6.35354        2.24617          1              Pd  0.000
Pd49     6.87787        7.14770       30.00000          1              Pd  0.000
Pd50     6.84662        7.13097        6.68461          1              Pd  0.000
Pd51    -2.73851        7.99527        4.47780          1              Pd  0.000
Pd52    -4.12678        8.73611        2.24617          1              Pd  0.000
Pd53    -1.37558        7.14770       30.00000          1              Pd  0.000
Pd54    -1.34813        7.22381        6.76849          1              Pd  0.000
Pd55     0.00821        7.97984        4.53932          1              Pd  0.000
Pd56    -1.37563        8.73611        2.24617          1              Pd  0.000
Pd57     1.37557        7.14770       30.00000          1              Pd  0.000
Pd58     1.37278        7.20690        6.91885          1              Pd  0.000
Pd59     2.73749        7.99028        4.54883          1              Pd  0.000
Pd60     1.37552        8.73611        2.24617          1              Pd  0.000
Pd61     4.12672        7.14770       30.00000          1              Pd  0.000
Pd62     4.12512        7.17746        6.92134          1              Pd  0.000
Pd63     5.46797        7.97429        4.48712          1              Pd  0.000
Pd64     4.12667        8.73611        2.24617          1              Pd  0.000
end
end

!DATE Mon Jan 01 12:00:00 2000
PBC   11.00460  11.00460  30.00000  90.00000  90.00000 120.00001 (P1)
C1       3.06604        5.24633        9.65675          1              C   0.000
C2       4.39751        4.50189        9.55466          1              C   0.000
C3       2.94617        6.64328        9.11929          1              C   0.000
C4       4.15660        7.52147        9.35059          1              C   0.000
C5       5.67871        5.34117        9.43132          1              C   0.000
C6       5.48255        6.84456        9.72334          1              C   0.000
H1       2.79462        6.43864        5.56390          1              H   0.000
H2       1.37347        3.98490        5.46865          1              H   0.000
H3       0.00095        1.57678        5.26933          1              H   0.000
H4       5.49969        1.61641        5.24269          1              H   0.000
H5      -2.71408        6.36743        5.44254          1              H   0.000
H6       1.32668        4.23333        7.78219          1              H   0.000
H7       4.18695        4.53578       17.86737          1              H   0.000
H8       0.45368        3.43459       16.80357          1              H   0.000
H9      -0.10825        3.55101       14.57529          1              H   0.000
H10      4.16787        6.57877       18.46053          1              H   0.000
H11      3.14848        7.86837       18.60421          1              H   0.000
H12      2.54941        5.29762       15.84128          1              H   0.000
H13     -1.45427        7.15236       10.51186          1              H   0.000
H14     -2.85166        7.66546       10.91471          1              H   0.000
H15      1.45785        3.26593       14.94649          1              H   0.000
H16      0.34585        4.63354       17.84413          1              H   0.000
H17      4.98583        5.38286       16.71833          1              H   0.000
H18      1.55719        6.22528       16.69509          1              H   0.000
H19      2.19793        7.35682       14.84055          1              H   0.000
H20      6.32630        4.69917       14.95917          1              H   0.000
H21      5.54357        5.96338       14.42311          1              H   0.000
H22     10.22031        0.43305       10.58994          1              H   0.000
H23      9.67042        1.67457       11.42667          1              H   0.000
H24      6.86534        2.88664       13.70028          1              H   0.000
H25      8.11574        3.61029       14.39230          1              H   0.000
H26      8.25194        1.62183       17.01028          1              H   0.000
H27      8.79737        1.82865       18.48468          1              H   0.000
H28     -1.67771        5.35175       13.85127          1              H   0.000
H29     -1.71041        4.07102       12.86390          1              H   0.000
H30      2.57316        8.89567       14.64202          1              H   0.000
H31      0.11834        6.48940       18.87408          1              H   0.000
H32     -0.73877        6.55321       17.51244          1              H   0.000
H33     -0.58769        7.46644       20.62788          1              H   0.000
H34      0.77766        6.74808       20.98983          1              H   0.000
H35      3.40404        6.94047       22.09575          1              H   0.000
H36      9.59621        0.63971       15.46557          1              H   0.000
H37      8.34289        1.56581       14.96407          1              H   0.000
H38     -3.14816        8.09702       17.18671          1              H   0.000
H39      5.11113        7.55542       12.79962          1              H   0.000
H40      3.52800        7.51134       13.11387          1              H   0.000
H41      4.89860        4.33564       21.67180          1              H   0.000
H42      6.21444        5.24308       21.48899          1              H   0.000
H43      5.19951        8.28888       19.38160          1              H   0.000
H44      0.83605        0.05682       16.18097          1              H   0.000
H45      0.47299        1.29010       15.21364          1              H   0.000
H46      0.56576        3.15534       22.08204          1              H   0.000
H47      1.54100        1.84689       22.17784          1              H   0.000
H48     -0.79576        4.93497       21.20545          1              H   0.000
H49     -1.69033        3.58593       21.37959          1              H   0.000
H50      5.88004        2.11947       15.56997          1              H   0.000
H51      5.06991        0.88410       15.02197          1              H   0.000
H52      7.58393        1.91520       21.33639          1              H   0.000
H53      6.99431        3.37664       21.72534          1              H   0.000
H54      2.53252        3.60986       21.64460          1              H   0.000
H55      2.87280        5.09976       21.16173          1              H   0.000
H56     -4.16803        9.43151       21.04337          1              H   0.000
H57      5.30077        3.41688       12.29988          1              H   0.000
H58      5.60713        1.93947       11.85691          1              H   0.000
H59     -4.06823        7.08821       20.20639          1              H   0.000
H60      7.41321        5.66172       19.70715          1              H   0.000
H61      3.22689        4.27612       12.03318          1              H   0.000
H62      4.08838        5.49381       12.63028          1              H   0.000
H63      3.23452        7.09283       20.51563          1              H   0.000
H64     -1.45035        7.65595       14.08416          1              H   0.000
H65     -2.99429        7.34120       13.92073          1              H   0.000
H66      1.99415        8.93898       21.56325          1              H   0.000
H67      7.62693        3.69695       18.11574          1              H   0.000
H68      3.70886        2.92907       15.36201          1              H   0.000
H69      3.45420        3.95271       14.19179          1              H   0.000
H70      6.45059        4.77947       18.02193          1              H   0.000
H71     -0.28401        0.95964       19.40813          1              H   0.000
H72     -0.23902        2.46610       18.85364          1              H   0.000
H73      4.58546        1.11503       10.13153          1              H   0.000
H74     -1.30303        9.29869       10.91798          1              H   0.000
H75      0.65888        8.64014       13.93055          1              H   0.000
H76     -0.41304        9.33954       12.98325          1              H   0.000
H77      4.32351        0.06655       19.68804          1              H   0.000
H78     -0.24923        9.51434       20.95300          1              H   0.000
H79      2.18543        3.49605       18.24622          1              H   0.000
H80      3.13497        3.67854       19.53703          1              H   0.000
H81      1.03122        8.44654       18.06074          1              H   0.000
H82      4.55344        1.09740       17.32462          1              H   0.000
H83      3.67331        1.86833       18.37336          1              H   0.000
H84     -0.06809        2.59985       10.25296          1              H   0.000
H85      0.56821        4.05357       10.22650          1              H   0.000
H86     -2.78165        5.84627       17.26103          1              H   0.000
H87      1.13909        1.18445       11.80875          1              H   0.000
H88     -2.29181        6.65744       15.92272          1              H   0.000
H89      2.73885        1.08495       11.69924          1              H   0.000
H90     -2.00247        3.57073       10.68289          1              H   0.000
H91      1.63963        9.42891       20.14389          1              H   0.000
H92      7.64266        3.14044       11.46099          1              H   0.000
H93     -4.01727        8.99188       12.86402          1              H   0.000
H94     -4.74263        8.77390       14.20475          1              H   0.000
H95     -4.45414        8.87095       18.72990          1              H   0.000
H96      2.70577        0.06260       17.61239          1              H   0.000
H97      2.83222        0.08369       21.45318          1              H   0.000
H98      7.36966        0.33070       18.14891          1              H   0.000
O1       4.43773        3.30590        9.81431          1              O   0.000
O2       6.79765        4.81952        9.53929          1              O   0.000
O3       1.78225        7.16806        8.98705          1              O   0.000
O4       4.00480        8.74777        9.49164          1              O   0.000
O5       8.24275        1.58585        8.01761          1              O   0.000
O6       5.51259        1.52293        8.02300          1              O   0.000
O7       2.80941        1.60100        8.08509          1              O   0.000
O8      -0.05095        1.57359        8.03823          1              O   0.000
O9      -4.10223        8.60745        7.98036          1              O   0.000
O10      2.17044        4.76409       10.36431          1              O   0.000
O11      6.34957        7.47808       10.30553          1              O   0.000
O12     -1.47820        5.23478        8.52291          1              O   0.000
O13     -1.48557        6.57699        8.69036          1              O   0.000
O14      4.84948        5.27322       17.69881          1              O   0.000
O15      0.56396        3.66537       17.77295          1              O   0.000
O16      2.27362        6.22856       16.01397          1              O   0.000
O17      3.86452        7.33972       19.05390          1              O   0.000
O18     -1.89601        7.77707       11.11968          1              O   0.000
O19      0.50760        3.01408       15.14341          1              O   0.000
O20      2.21761        8.09659       14.14822          1              O   0.000
O21      5.90924        5.55465       15.22849          1              O   0.000
O22      7.27339        3.09248       14.59131          1              O   0.000
O23      7.95329        1.89179       17.91773          1              O   0.000
O24     -1.49578        4.36571       13.79165          1              O   0.000
O25     -0.51432        1.17072       11.18553          1              O   0.000
O26      0.19849        6.44515       17.87296          1              O   0.000
O27     -0.09336        6.59949       20.55984          1              O   0.000
O28      2.72955        6.97183       21.39320          1              O   0.000
O29      8.59689        0.75479       15.46792          1              O   0.000
O30     -3.56925        8.99497       17.35705          1              O   0.000
O31     -4.41466        8.24745       13.41244          1              O   0.000
O32      4.26003        7.06132       12.59976          1              O   0.000
O33      5.80289        4.51565       22.03928          1              O   0.000
O34      0.25050        0.33531       15.41386          1              O   0.000
O35      1.45126        2.82276       22.40783          1              O   0.000
O36     -0.78464        3.99811       21.51275          1              O   0.000
O37      5.02650        1.64113       15.67177          1              O   0.000
O38      7.80553        2.87553       21.40341          1              O   0.000
O39      3.19633        4.17173       21.08395          1              O   0.000
O40      6.04136        2.75223       12.21447          1              O   0.000
O41      7.25521        6.21355       20.51482          1              O   0.000
O42      3.97177        4.47679       12.63788          1              O   0.000
O43     -2.13139        6.94833       14.24773          1              O   0.000
O44      7.43551        4.67193       18.16717          1              O   0.000
O45      3.10466        3.66452       15.08022          1              O   0.000
O46      7.05866        0.15838       21.10639          1              O   0.000
O47     -0.81307        1.78993       19.29694          1              O   0.000
O48      4.48513        0.72891       11.02340          1              O   0.000
O49     -0.28124        9.02328       13.89823          1              O   0.000
O50     -1.11369        9.18347       20.59204          1              O   0.000
O51      3.13505        3.40398       18.55905          1              O   0.000
O52      1.76588        8.92040       18.50261          1              O   0.000
O53      4.01391        0.94145       18.14456          1              O   0.000
O54     -0.18406        3.51962        9.89577          1              O   0.000
O55     -2.28982        6.65837       16.92464          1              O   0.000
O56      1.97193        1.00826       12.31173          1              O   0.000
O57      8.63350        3.17154       11.50219          1              O   0.000
O58     -4.98929        8.83553       19.58553          1              O   0.000
O59      1.90778        0.27108       21.76034          1              O   0.000
Pd1     -5.50230        9.53026       30.00000          1              Pd  0.000
Pd2      5.45359        9.49242        6.86577          1              Pd  0.000
Pd3      1.40231        0.79741        4.52595          1              Pd  0.000
Pd4     -0.00006        1.58841        2.24617          1              Pd  0.000
Pd5     -2.75115        9.53026       30.00000          1              Pd  0.000
Pd6     -2.68236        9.51840        6.87906          1              Pd  0.000
Pd7      4.09127        0.80352        4.51438          1              Pd  0.000
Pd8      2.75109        1.58841        2.24617          1              Pd  0.000
Pd9     -0.00000        9.53026       30.00000          1              Pd  0.000
Pd10     0.03559        9.50398        6.79202          1              Pd  0.000
Pd11     6.90878        0.82132        4.49782          1              Pd  0.000
Pd12     5.50224        1.58841        2.24617          1              Pd  0.000
Pd13     2.75115        9.53026       30.00000          1              Pd  0.000
Pd14     8.23656        0.00187        6.80965          1              Pd  0.000
Pd15     9.60357        0.79818        4.51750          1              Pd  0.000
Pd16     8.25339        1.58841        2.24617          1              Pd  0.000
Pd17     9.62902        2.38257       30.00000          1              Pd  0.000
Pd18    -1.39683        2.50789        6.89980          1              Pd  0.000
Pd19    -0.02323        3.20922        4.55079          1              Pd  0.000
Pd20    -1.37563        3.97097        2.24617          1              Pd  0.000
Pd21     1.37557        2.38257       30.00000          1              Pd  0.000
Pd22     1.38455        2.53651        7.04085          1              Pd  0.000
Pd23     2.77015        3.18905        4.57412          1              Pd  0.000
Pd24     1.37552        3.97097        2.24617          1              Pd  0.000
Pd25     4.12672        2.38257       30.00000          1              Pd  0.000
Pd26     4.13386        2.49855        6.90102          1              Pd  0.000
Pd27     5.50066        3.24416        4.58813          1              Pd  0.000
Pd28     4.12667        3.97097        2.24617          1              Pd  0.000
Pd29     6.87787        2.38257       30.00000          1              Pd  0.000
Pd30     6.87500        2.57281        6.98131          1              Pd  0.000
Pd31     8.24615        3.18841        4.55554          1              Pd  0.000
Pd32     6.87782        3.97097        2.24617          1              Pd  0.000
Pd33    -2.75115        4.76513       30.00000          1              Pd  0.000
Pd34    -2.75397        4.85315        6.83902          1              Pd  0.000
Pd35    -1.35929        5.56856        4.46486          1              Pd  0.000
Pd36    -2.75121        6.35354        2.24617          1              Pd  0.000
Pd37    -0.00000        4.76513       30.00000          1              Pd  0.000
Pd38    -0.04051        4.88119        6.87785          1              Pd  0.000
Pd39     1.36377        5.60283        4.55564          1              Pd  0.000
Pd40    -0.00006        6.35354        2.24617          1              Pd  0.000
Pd41     2.75115        4.76513       30.00000          1              Pd  0.000
Pd42     2.79337        4.85907        6.98828          1              Pd  0.000
Pd43     4.13540        5.57950        4.55616          1              Pd  0.000
Pd44     2.75109        6.35354        2.24617          1              Pd  0.000
Pd45     5.50230        4.76513       30.00000          1              Pd  0.000
Pd46     5.48555        4.86241        6.96422          1              Pd  0.000
Pd47     6.84992        5.56740        4.53397          1              Pd  0.000
Pd48     5.50224        6.35354        2.24617          1              Pd  0.000
Pd49     6.87787        7.14770       30.00000          1              Pd  0.000
Pd50     6.84773        7.13029        6.68966          1              Pd  0.000
Pd51    -2.73756        7.99524        4.47934          1              Pd  0.000
Pd52    -4.12678        8.73611        2.24617          1              Pd  0.000
Pd53    -1.37558        7.14770       30.00000          1              Pd  0.000
Pd54    -1.34534        7.22455        6.76752          1              Pd  0.000
Pd55     0.01069        7.98011        4.53813          1              Pd  0.000
Pd56    -1.37563        8.73611        2.24617          1              Pd  0.000
Pd57     1.37557        7.14770       30.00000          1              Pd  0.000
Pd58     1.37910        7.20539        6.91965          1              Pd  0.000
Pd59     2.74007        7.99090        4.55100          1              Pd  0.000
Pd60     1.37552        8.73611        2.24617          1              Pd  0.000
Pd61     4.12672        7.14770       30.00000          1              Pd  0.000
Pd62     4.12839        7.17469        6.93494          1              Pd  0.000
Pd63     5.46939        7.97513        4.49028          1              Pd  0.000
Pd64     4.12667        8.73611        2.24617          1              Pd  0.000
end
end

!DATE Mon Jan 01 12:00:00 2000
PBC   11.00460  11.00460  30.00000  90.00000  90.00000 120.00001 (P1)
C1       3.09849        5.25575        9.61280          1              C   0.000
C2       4.44236        4.52734        9.54316          1              C   0.000
C3       2.98398        6.66651        9.10334          1              C   0.000
C4       4.17752        7.54997        9.39278          1              C   0.000
C5       5.71671        5.37970        9.46350          1              C   0.000
C6       5.50855        6.87984        9.75952          1              C   0.000
H1       2.79782        6.43793        5.55787          1              H   0.000
H2       1.37840        3.98322        5.46259          1              H   0.000
H3       0.00189        1.57592        5.27361          1              H   0.000
H4       5.49969        1.61549        5.24075          1              H   0.000
H5      -2.71340        6.36213        5.45245          1              H   0.000
H6       1.33129        4.23784        7.77148          1              H   0.000
H7       4.17932        4.53226       17.89491          1              H   0.000
H8       0.45132        3.43256       16.82730          1              H   0.000
H9      -0.11637        3.53716       14.60864          1              H   0.000
H10      4.16398        6.57569       18.48346          1              H   0.000
H11      3.14420        7.86664       18.62028          1              H   0.000
H12      2.54631        5.28572       15.84331          1              H   0.000
H13     -1.42760        7.15430       10.51833          1              H   0.000
H14     -2.82764        7.66376       10.92045          1              H   0.000
H15      1.45363        3.25384       14.96694          1              H   0.000
H16      0.34112        4.63720       17.86133          1              H   0.000
H17      4.97857        5.37908       16.74566          1              H   0.000
H18      1.55641        6.21675       16.69722          1              H   0.000
H19      2.19764        7.34670       14.84106          1              H   0.000
H20      6.30859        4.68655       14.98602          1              H   0.000
H21      5.51323        5.94140       14.44799          1              H   0.000
H22     10.23728        0.42024       10.66726          1              H   0.000
H23      9.68006        1.65619       11.50483          1              H   0.000
H24      6.84505        2.87993       13.71967          1              H   0.000
H25      8.09417        3.59853       14.42226          1              H   0.000
H26      8.24498        1.61589       17.01632          1              H   0.000
H27      8.78687        1.82192       18.49141          1              H   0.000
H28     -1.68383        5.33125       13.88517          1              H   0.000
H29     -1.72173        4.04529       12.90467          1              H   0.000
H30      2.57168        8.88590       14.64477          1              H   0.000
H31      0.11765        6.49558       18.88203          1              H   0.000
H32     -0.74102        6.56072       17.52241          1              H   0.000
H33     -0.59452        7.46006       20.63699          1              H   0.000
H34      0.77268        6.74549       20.99980          1              H   0.000
H35      3.39323        6.95115       22.11261          1              H   0.000
H36      9.59083        0.62965       15.47427          1              H   0.000
H37      8.33659        1.55437       14.97139          1              H   0.000
H38     -3.15427        8.09360       17.20385          1              H   0.000
H39      5.11817        7.54514       12.81411          1              H   0.000
H40      3.53268        7.50543       13.11898          1              H   0.000
H41      4.90675        4.33840       21.69382          1              H   0.000
H42      6.22379        5.24340       21.50915          1              H   0.000
H43      5.19324        8.28710       19.40128          1              H   0.000
H44      0.82802        0.04501       16.19780          1              H   0.000
H45      0.46776        1.27978       15.23314          1              H   0.000
H46      0.56780        3.15218       22.08623          1              H   0.000
H47      1.54305        1.84387       22.18924          1              H   0.000
H48     -0.79418        4.92943       21.20820          1              H   0.000
H49     -1.68734        3.57886       21.37922          1              H   0.000
H50      5.86826        2.10737       15.58505          1              H   0.000
H51      5.05878        0.87196       15.03783          1              H   0.000
H52      7.58195        1.91260       21.33564          1              H   0.000
H53      6.99950        3.37360       21.73546          1              H   0.000
H54      2.53774        3.61103       21.66179          1              H   0.000
H55      2.87735        5.10196       21.18181          1              H   0.000
H56     -4.17220        9.42667       21.06356          1              H   0.000
H57      5.29035        3.40885       12.30493          1              H   0.000
H58      5.59855        1.93242       11.86387          1              H   0.000
H59     -4.06716        7.08690       20.22174          1              H   0.000
H60      7.41510        5.66062       19.72358          1              H   0.000
H61      3.21538        4.27093       12.01264          1              H   0.000
H62      4.07556        5.48533       12.62253          1              H   0.000
H63      3.22829        7.09515       20.53046          1              H   0.000
H64     -1.45057        7.64104       14.10079          1              H   0.000
H65     -2.99559        7.32774       13.93953          1              H   0.000
H66      1.98545        8.93746       21.56422          1              H   0.000
H67      7.62096        3.69294       18.12694          1              H   0.000
H68      3.70466        2.91894       15.36175          1              H   0.000
H69      3.43972        3.93703       14.18740          1              H   0.000
H70      6.44483        4.77590       18.04323          1              H   0.000
H71     -0.29082        0.95693       19.42343          1              H   0.000
H72     -0.24833        2.46566       18.87319          1              H   0.000
H73      4.56790        1.13825       10.12612          1              H   0.000
H74     -1.29825        9.31369       10.90945          1              H   0.000
H75      0.65718        8.62915       13.93812          1              H   0.000
H76     -0.42548        9.31845       12.99585          1              H   0.000
H77      4.31106        0.06083       19.69805          1              H   0.000
H78     -0.25761        9.50935       20.95951          1              H   0.000
H79      2.17905        3.49696       18.27320          1              H   0.000
H80      3.13358        3.67834       19.56142          1              H   0.000
H81      1.02938        8.42354       18.06442          1              H   0.000
H82      4.53965        1.09378       17.34086          1              H   0.000
H83      3.66295        1.86773       18.39192          1              H   0.000
H84     -0.07872        2.57895       10.30135          1              H   0.000
H85      0.55953        4.02845       10.20990          1              H   0.000
H86     -2.78569        5.84346       17.27823          1              H   0.000
H87      1.15663        1.18944       11.87360          1              H   0.000
H88     -2.29524        6.65286       15.93940          1              H   0.000
H89      2.75240        1.08811       11.73241          1              H   0.000
H90     -1.98172        3.53967       10.73654          1              H   0.000
H91      1.62982        9.42515       20.14456          1              H   0.000
H92      7.64368        3.12384       11.49492          1              H   0.000
H93     -4.00599        8.98172       12.88906          1              H   0.000
H94     -4.74274        8.76401       14.22253          1              H   0.000
H95     -4.46092        8.86792       18.74843          1              H   0.000
H96      2.69615        0.06065       17.62928          1              H   0.000
H97      2.82958        0.07645       21.46837          1              H   0.000
H98      7.35696        0.31631       18.14726          1              H   0.000
O1       4.49372        3.33072        9.79982          1              O   0.000
O2       6.83701        4.86674        9.57471          1              O   0.000
O3       1.81475        7.18773        8.97241          1              O   0.000
O4       4.01664        8.77101        9.54745          1              O   0.000
O5       8.24356        1.58091        8.01883          1              O   0.000
O6       5.51557        1.51487        8.01972          1              O   0.000
O7       2.81434        1.60128        8.09069          1              O   0.000
O8      -0.05076        1.56948        8.04660          1              O   0.000
O9      -4.10129        8.60677        7.98325          1              O   0.000
O10      2.18611        4.75216       10.28293          1              O   0.000
O11      6.37217        7.51889       10.33943          1              O   0.000
O12     -1.44985        5.23045        8.52499          1              O   0.000
O13     -1.46253        6.57282        8.69327          1              O   0.000
O14      4.84112        5.27041       17.72621          1              O   0.000
O15      0.55794        3.66907       17.79614          1              O   0.000
O16      2.27095        6.21709       16.01452          1              O   0.000
O17      3.85977        7.33975       19.07320          1              O   0.000
O18     -1.87136        7.78272       11.12043          1              O   0.000
O19      0.50529        3.00217       15.17297          1              O   0.000
O20      2.21770        8.08701       14.14941          1              O   0.000
O21      5.89585        5.54545       15.25193          1              O   0.000
O22      7.24887        3.08290       14.61331          1              O   0.000
O23      7.94511        1.88676       17.92268          1              O   0.000
O24     -1.50612        4.34432       13.83151          1              O   0.000
O25     -0.50103        1.15828       11.26473          1              O   0.000
O26      0.19838        6.46036       17.88037          1              O   0.000
O27     -0.09693        6.59494       20.56766          1              O   0.000
O28      2.72116        6.97446       21.40753          1              O   0.000
O29      8.59131        0.74387       15.47467          1              O   0.000
O30     -3.57712        8.99081       17.37357          1              O   0.000
O31     -4.41088        8.23785       13.43134          1              O   0.000
O32      4.26631        7.05444       12.60785          1              O   0.000
O33      5.81032        4.51808       22.06308          1              O   0.000
O34      0.24508        0.32387       15.42854          1              O   0.000
O35      1.45232        2.82058       22.41577          1              O   0.000
O36     -0.78159        3.99111       21.51192          1              O   0.000
O37      5.01444        1.62888       15.68722          1              O   0.000
O38      7.80593        2.87235       21.40346          1              O   0.000
O39      3.20244        4.17440       21.10420          1              O   0.000
O40      6.03024        2.74285       12.23123          1              O   0.000
O41      7.26107        6.21366       20.53179          1              O   0.000
O42      3.95291        4.46976       12.62573          1              O   0.000
O43     -2.13212        6.93413       14.26458          1              O   0.000
O44      7.43024        4.66756       18.18252          1              O   0.000
O45      3.10054        3.65528       15.08114          1              O   0.000
O46      7.05076        0.15703       21.10662          1              O   0.000
O47     -0.82288        1.78499       19.30851          1              O   0.000
O48      4.47548        0.74755       11.01679          1              O   0.000
O49     -0.28394        9.00992       13.91154          1              O   0.000
O50     -1.12281        9.17707       20.60175          1              O   0.000
O51      3.12902        3.40202       18.58375          1              O   0.000
O52      1.75807        8.90868       18.50584          1              O   0.000
O53      4.00087        0.94030       18.16182          1              O   0.000
O54     -0.21277        3.49275        9.93461          1              O   0.000
O55     -2.29444        6.65587       16.94134          1              O   0.000
O56      1.99842        1.01264       12.36145          1              O   0.000
O57      8.63352        3.15003       11.55221          1              O   0.000
O58     -4.99499        8.83332       19.60461          1              O   0.000
O59      1.90633        0.26509       21.77922          1              O   0.000
Pd1     -5.50230        9.53026       30.00000          1              Pd  0.000
Pd2      5.45333        9.48971        6.86956          1              Pd  0.000
Pd3      1.40202        0.79547        4.52787          1              Pd  0.000
Pd4     -0.00006        1.58841        2.24616          1              Pd  0.000
Pd5     -2.75115        9.53026       30.00000          1              Pd  0.000
Pd6     -2.68171        9.51795        6.88159          1              Pd  0.000
Pd7      4.09140        0.80065        4.51479          1              Pd  0.000
Pd8      2.75109        1.58841        2.24616          1              Pd  0.000
Pd9     -0.00000        9.53026       30.00000          1              Pd  0.000
Pd10     0.03734        9.49896        6.78832          1              Pd  0.000
Pd11     6.90964        0.82041        4.49685          1              Pd  0.000
Pd12     5.50224        1.58841        2.24616          1              Pd  0.000
Pd13     2.75115        9.53026       30.00000          1              Pd  0.000
Pd14     2.73575        9.53005        6.80680          1              Pd  0.000
Pd15     9.60481        0.79791        4.51865          1              Pd  0.000
Pd16     8.25339        1.58841        2.24616          1              Pd  0.000
Pd17     9.62902        2.38257       30.00000          1              Pd  0.000
Pd18    -1.39390        2.50631        6.90672          1              Pd  0.000
Pd19    -0.02253        3.20745        4.55220          1              Pd  0.000
Pd20    -1.37563        3.97097        2.24616          1              Pd  0.000
Pd21     1.37557        2.38257       30.00000          1              Pd  0.000
Pd22     1.38420        2.53435        7.05145          1              Pd  0.000
Pd23     2.77098        3.18438        4.57000          1              Pd  0.000
Pd24     1.37552        3.97097        2.24616          1              Pd  0.000
Pd25     4.12672        2.38257       30.00000          1              Pd  0.000
Pd26     4.13651        2.49502        6.90190          1              Pd  0.000
Pd27     5.50177        3.24294        4.58754          1              Pd  0.000
Pd28     4.12667        3.97097        2.24616          1              Pd  0.000
Pd29     6.87787        2.38257       30.00000          1              Pd  0.000
Pd30     6.87749        2.57092        6.98368          1              Pd  0.000
Pd31     8.24773        3.18736        4.55856          1              Pd  0.000
Pd32     6.87782        3.97097        2.24616          1              Pd  0.000
Pd33    -2.75115        4.76513       30.00000          1              Pd  0.000
Pd34    -2.75263        4.85220        6.84677          1              Pd  0.000
Pd35    -1.36028        5.56757        4.46518          1              Pd  0.000
Pd36    -2.75121        6.35354        2.24616          1              Pd  0.000
Pd37    -0.00000        4.76513       30.00000          1              Pd  0.000
Pd38    -0.03900        4.88053        6.87344          1              Pd  0.000
Pd39     1.36344        5.60192        4.55062          1              Pd  0.000
Pd40    -0.00006        6.35354        2.24616          1              Pd  0.000
Pd41     2.75115        4.76513       30.00000          1              Pd  0.000
Pd42     2.79614        4.84958        6.96071          1              Pd  0.000
Pd43     4.13838        5.58081        4.55342          1              Pd  0.000
Pd44     2.75109        6.35354        2.24616          1              Pd  0.000
Pd45     5.50230        4.76513       30.00000          1              Pd  0.000
Pd46     5.48761        4.85793        6.95952          1              Pd  0.000
Pd47     6.85211        5.56664        4.53603          1              Pd  0.000
Pd48     5.50224        6.35354        2.24616          1              Pd  0.000
Pd49     6.87787        7.14770       30.00000          1              Pd  0.000
Pd50     6.84542        7.12776        6.69496          1              Pd  0.000
Pd51    -2.73828        7.99301        4.48196          1              Pd  0.000
Pd52    -4.12678        8.73611        2.24616          1              Pd  0.000
Pd53    -1.37558        7.14770       30.00000          1              Pd  0.000
Pd54    -1.34666        7.22242        6.76949          1              Pd  0.000
Pd55     0.01153        7.97788        4.53792          1              Pd  0.000
Pd56    -1.37563        8.73611        2.24616          1              Pd  0.000
Pd57     1.37557        7.14770       30.00000          1              Pd  0.000
Pd58     1.38181        7.20155        6.91849          1              Pd  0.000
Pd59     2.74239        7.99011        4.55167          1              Pd  0.000
Pd60     1.37552        8.73611        2.24616          1              Pd  0.000
Pd61     4.12672        7.14770       30.00000          1              Pd  0.000
Pd62     4.12433        7.16810        6.95532          1              Pd  0.000
Pd63     5.46931        7.97398        4.49443          1              Pd  0.000
Pd64     4.12667        8.73611        2.24616          1              Pd  0.000
end
end

!DATE Mon Jan 01 12:00:00 2000
PBC   11.00460  11.00460  30.00000  90.00000  90.00000 120.00001 (P1)
C1       3.13619        5.26625        9.56733          1              C   0.000
C2       4.49112        4.55301        9.53072          1              C   0.000
C3       3.02839        6.69042        9.08515          1              C   0.000
C4       4.20333        7.57771        9.43311          1              C   0.000
C5       5.75889        5.41808        9.49326          1              C   0.000
C6       5.53763        6.91384        9.79660          1              C   0.000
H1       2.79992        6.43707        5.55081          1              H   0.000
H2       1.38293        3.98101        5.45715          1              H   0.000
H3       0.00252        1.57501        5.27724          1              H   0.000
H4       5.49951        1.61444        5.23896          1              H   0.000
H5      -2.71311        6.35621        5.46279          1              H   0.000
H6       1.33492        4.24372        7.76054          1              H   0.000
H7       4.17328        4.52910       17.91931          1              H   0.000
H8       0.44879        3.43080       16.84618          1              H   0.000
H9      -0.12487        3.52658       14.63691          1              H   0.000
H10      4.15977        6.57193       18.50538          1              H   0.000
H11      3.13959        7.86378       18.63610          1              H   0.000
H12      2.54361        5.27541       15.84486          1              H   0.000
H13     -1.40003        7.16159       10.52835          1              H   0.000
H14     -2.80306        7.66546       10.93038          1              H   0.000
H15      1.44926        3.24397       14.98313          1              H   0.000
H16      0.33649        4.64017       17.87489          1              H   0.000
H17      4.97249        5.37539       16.77033          1              H   0.000
H18      1.55570        6.20905       16.69910          1              H   0.000
H19      2.19709        7.33667       14.84127          1              H   0.000
H20      6.28987        4.67437       15.01087          1              H   0.000
H21      5.48326        5.92141       14.47121          1              H   0.000
H22     10.25002        0.40863       10.75045          1              H   0.000
H23      9.68457        1.64133       11.58505          1              H   0.000
H24      6.82569        2.87414       13.74282          1              H   0.000
H25      8.07403        3.58759       14.45465          1              H   0.000
H26      8.23880        1.61033       17.02225          1              H   0.000
H27      8.77684        1.81562       18.49820          1              H   0.000
H28     -1.69238        5.31199       13.92073          1              H   0.000
H29     -1.73425        4.02157       12.94713          1              H   0.000
H30      2.56986        8.87606       14.64749          1              H   0.000
H31      0.11858        6.49992       18.88807          1              H   0.000
H32     -0.74256        6.56619       17.53135          1              H   0.000
H33     -0.59968        7.45441       20.64525          1              H   0.000
H34      0.76868        6.74269       21.01007          1              H   0.000
H35      3.38268        6.96080       22.13137          1              H   0.000
H36      9.58625        0.61802       15.48452          1              H   0.000
H37      8.33166        1.54118       14.97976          1              H   0.000
H38     -3.16026        8.08922       17.22016          1              H   0.000
H39      5.12316        7.53609       12.82870          1              H   0.000
H40      3.53542        7.50111       13.12437          1              H   0.000
H41      4.91167        4.34136       21.71339          1              H   0.000
H42      6.23039        5.24647       21.52910          1              H   0.000
H43      5.18737        8.28470       19.41972          1              H   0.000
H44      0.82094        0.03439       16.21598          1              H   0.000
H45      0.46235        1.27047       15.25313          1              H   0.000
H46      0.56990        3.14881       22.08885          1              H   0.000
H47      1.54540        1.84071       22.19861          1              H   0.000
H48     -0.79308        4.92338       21.21044          1              H   0.000
H49     -1.68545        3.57185       21.37924          1              H   0.000
H50      5.85771        2.09748       15.59979          1              H   0.000
H51      5.04785        0.86137       15.05515          1              H   0.000
H52      7.58001        1.91005       21.33577          1              H   0.000
H53      7.00295        3.37055       21.74364          1              H   0.000
H54      2.54256        3.61168       21.67699          1              H   0.000
H55      2.88090        5.10386       21.20084          1              H   0.000
H56     -4.17546        9.42216       21.08164          1              H   0.000
H57      5.28021        3.40327       12.31183          1              H   0.000
H58      5.58844        1.92755       11.87224          1              H   0.000
H59     -4.06567        7.08509       20.23352          1              H   0.000
H60      7.41701        5.66058       19.73713          1              H   0.000
H61      3.20513        4.26741       11.99383          1              H   0.000
H62      4.06260        5.47953       12.61551          1              H   0.000
H63      3.22134        7.09747       20.54773          1              H   0.000
H64     -1.45317        7.62353       14.12054          1              H   0.000
H65     -2.99955        7.31434       13.95964          1              H   0.000
H66      1.97751        8.93499       21.56549          1              H   0.000
H67      7.61625        3.68930       18.13856          1              H   0.000
H68      3.70104        2.90984       15.36145          1              H   0.000
H69      3.42572        3.92301       14.18386          1              H   0.000
H70      6.44018        4.77254       18.06270          1              H   0.000
H71     -0.29839        0.95419       19.43899          1              H   0.000
H72     -0.25891        2.46455       18.89281          1              H   0.000
H73      4.55053        1.16501       10.12203          1              H   0.000
H74     -1.29280        9.33344       10.90349          1              H   0.000
H75      0.65373        8.61620       13.95001          1              H   0.000
H76     -0.44141        9.29407       13.01530          1              H   0.000
H77      4.30021        0.05549       19.70836          1              H   0.000
H78     -0.26426        9.50404       20.96639          1              H   0.000
H79      2.17163        3.49811       18.29506          1              H   0.000
H80      3.13142        3.67802       19.58023          1              H   0.000
H81      1.02779        8.40360       18.06729          1              H   0.000
H82      4.52629        1.08986       17.35757          1              H   0.000
H83      3.65170        1.86603       18.40936          1              H   0.000
H84     -0.08855        2.55320       10.35397          1              H   0.000
H85      0.55253        3.99503       10.19283          1              H   0.000
H86     -2.78906        5.84073       17.29656          1              H   0.000
H87      1.17156        1.19712       11.93739          1              H   0.000
H88     -2.29946        6.64800       15.95658          1              H   0.000
H89      2.76326        1.09486       11.76212          1              H   0.000
H90     -1.97366        3.51112       10.78651          1              H   0.000
H91      1.62107        9.42127       20.14561          1              H   0.000
H92      7.63908        3.10678       11.53258          1              H   0.000
H93     -3.99495        8.97313       12.91450          1              H   0.000
H94     -4.74247        8.75579       14.24150          1              H   0.000
H95     -4.46762        8.86423       18.76518          1              H   0.000
H96      2.68631        0.05772       17.64523          1              H   0.000
H97      2.82761        0.06964       21.48244          1              H   0.000
H98      7.34598        0.30366       18.14574          1              H   0.000
O1       4.55207        3.35570        9.78745          1              O   0.000
O2       6.88142        4.91538        9.60569          1              O   0.000
O3       1.85402        7.20934        8.95754          1              O   0.000
O4       4.03363        8.79320        9.60165          1              O   0.000
O5       8.24355        1.57587        8.01962          1              O   0.000
O6       5.51643        1.50809        8.01696          1              O   0.000
O7       2.81704        1.59987        8.09464          1              O   0.000
O8      -0.05081        1.56405        8.05235          1              O   0.000
O9      -4.10154        8.60534        7.98634          1              O   0.000
O10      2.20558        4.74172       10.19465          1              O   0.000
O11      6.39623        7.55752       10.38146          1              O   0.000
O12     -1.42408        5.22375        8.52767          1              O   0.000
O13     -1.44033        6.56642        8.69620          1              O   0.000
O14      4.83533        5.26728       17.75125          1              O   0.000
O15      0.55202        3.67194       17.81446          1              O   0.000
O16      2.26829        6.20712       16.01469          1              O   0.000
O17      3.85385        7.33781       19.09251          1              O   0.000
O18     -1.84641        7.79311       11.12513          1              O   0.000
O19      0.50250        2.99272       15.19648          1              O   0.000
O20      2.21722        8.07758       14.15016          1              O   0.000
O21      5.87950        5.53569       15.27348          1              O   0.000
O22      7.22562        3.07458       14.63876          1              O   0.000
O23      7.93733        1.88180       17.92749          1              O   0.000
O24     -1.51903        4.32402       13.87367          1              O   0.000
O25     -0.49330        1.14604       11.35141          1              O   0.000
O26      0.19891        6.47024       17.88596          1              O   0.000
O27     -0.09901        6.59104       20.57456          1              O   0.000
O28      2.71238        6.97943       21.42455          1              O   0.000
O29      8.58624        0.73083       15.48221          1              O   0.000
O30     -3.58514        8.98581       17.38846          1              O   0.000
O31     -4.40593        8.23019       13.45173          1              O   0.000
O32      4.27079        7.04889       12.61649          1              O   0.000
O33      5.81673        4.51821       22.08100          1              O   0.000
O34      0.23859        0.31425       15.44623          1              O   0.000
O35      1.45393        2.81841       22.42094          1              O   0.000
O36     -0.77878        3.98331       21.50929          1              O   0.000
O37      5.00298        1.61995       15.70204          1              O   0.000
O38      7.80602        2.86933       21.40425          1              O   0.000
O39      3.20880        4.17738       21.12326          1              O   0.000
O40      6.01839        2.73488       12.25033          1              O   0.000
O41      7.26626        6.21406       20.54487          1              O   0.000
O42      3.93471        4.46519       12.61560          1              O   0.000
O43     -2.13655        6.91801       14.28334          1              O   0.000
O44      7.42627        4.66368       18.19615          1              O   0.000
O45      3.09646        3.64672       15.08231          1              O   0.000
O46      7.04322        0.15465       21.10730          1              O   0.000
O47     -0.83346        1.78020       19.32197          1              O   0.000
O48      4.46597        0.77085       11.01193          1              O   0.000
O49     -0.28940        8.99228       13.93136          1              O   0.000
O50     -1.13040        9.17091       20.61161          1              O   0.000
O51      3.12225        3.40049       18.60302          1              O   0.000
O52      1.75112        8.89828       18.50834          1              O   0.000
O53      3.98756        0.93800       18.17888          1              O   0.000
O54     -0.23563        3.45871        9.97197          1              O   0.000
O55     -2.29880        6.65358       16.95869          1              O   0.000
O56      2.02315        1.02079       12.40781          1              O   0.000
O57      8.62829        3.13055       11.60080          1              O   0.000
O58     -5.00074        8.83121       19.62185          1              O   0.000
O59      1.90530        0.25976       21.79607          1              O   0.000
Pd1     -5.50230        9.53026       30.00000          1              Pd  0.000
Pd2      5.45279        9.48626        6.87142          1              Pd  0.000
Pd3      1.40158        0.79327        4.52950          1              Pd  0.000
Pd4     -0.00006        1.58841        2.24616          1              Pd  0.000
Pd5     -2.75115        9.53026       30.00000          1              Pd  0.000
Pd6     -2.68205        9.51625        6.88361          1              Pd  0.000
Pd7      4.09141        0.79746        4.51522          1              Pd  0.000
Pd8      2.75109        1.58841        2.24616          1              Pd  0.000
Pd9     -0.00000        9.53026       30.00000          1              Pd  0.000
Pd10     0.03820        9.49410        6.78554          1              Pd  0.000
Pd11     6.91011        0.81925        4.49588          1              Pd  0.000
Pd12     5.50224        1.58841        2.24616          1              Pd  0.000
Pd13     2.75115        9.53026       30.00000          1              Pd  0.000
Pd14     2.73669        9.52747        6.80396          1              Pd  0.000
Pd15     9.60571        0.79735        4.51946          1              Pd  0.000
Pd16     8.25339        1.58841        2.24616          1              Pd  0.000
Pd17     9.62902        2.38257       30.00000          1              Pd  0.000
Pd18    -1.39205        2.50423        6.91259          1              Pd  0.000
Pd19    -0.02221        3.20553        4.55324          1              Pd  0.000
Pd20    -1.37563        3.97097        2.24616          1              Pd  0.000
Pd21     1.37557        2.38257       30.00000          1              Pd  0.000
Pd22     1.38303        2.53281        7.06083          1              Pd  0.000
Pd23     2.77151        3.17925        4.56462          1              Pd  0.000
Pd24     1.37552        3.97097        2.24616          1              Pd  0.000
Pd25     4.12672        2.38257       30.00000          1              Pd  0.000
Pd26     4.13771        2.49111        6.90215          1              Pd  0.000
Pd27     5.50257        3.24172        4.58720          1              Pd  0.000
Pd28     4.12667        3.97097        2.24616          1              Pd  0.000
Pd29     6.87787        2.38257       30.00000          1              Pd  0.000
Pd30     6.87888        2.56784        6.98491          1              Pd  0.000
Pd31     8.24879        3.18620        4.56122          1              Pd  0.000
Pd32     6.87782        3.97097        2.24616          1              Pd  0.000
Pd33    -2.75115        4.76513       30.00000          1              Pd  0.000
Pd34    -2.75200        4.85048        6.85412          1              Pd  0.000
Pd35    -1.36159        5.56653        4.46542          1              Pd  0.000
Pd36    -2.75121        6.35354        2.24616          1              Pd  0.000
Pd37    -0.00000        4.76513       30.00000          1              Pd  0.000
Pd38    -0.03810        4.87951        6.86876          1              Pd  0.000
Pd39     1.36268        5.60091        4.54530          1              Pd  0.000
Pd40    -0.00006        6.35354        2.24616          1              Pd  0.000
Pd41     2.75115        4.76513       30.00000          1              Pd  0.000
Pd42     2.79798        4.84015        6.93126          1              Pd  0.000
Pd43     4.14158        5.58188        4.55040          1              Pd  0.000
Pd44     2.75109        6.35354        2.24616          1              Pd  0.000
Pd45     5.50230        4.76513       30.00000          1              Pd  0.000
Pd46     5.48889        4.85297        6.95792          1              Pd  0.000
Pd47     6.85390        5.56566        4.53829          1              Pd  0.000
Pd48     5.50224        6.35354        2.24616          1              Pd  0.000
Pd49     6.87787        7.14770       30.00000          1              Pd  0.000
Pd50     6.84266        7.12443        6.70043          1              Pd  0.000
Pd51    -2.73914        7.99043        4.48475          1              Pd  0.000
Pd52    -4.12678        8.73611        2.24616          1              Pd  0.000
Pd53    -1.37558        7.14770       30.00000          1              Pd  0.000
Pd54    -1.34841        7.21945        6.77235          1              Pd  0.000
Pd55     0.01219        7.97543        4.53862          1              Pd  0.000
Pd56    -1.37563        8.73611        2.24616          1              Pd  0.000
Pd57     1.37557        7.14770       30.00000          1              Pd  0.000
Pd58     1.38388        7.19783        6.91843          1              Pd  0.000
Pd59     2.74449        7.98917        4.55205          1              Pd  0.000
Pd60     1.37552        8.73611        2.24616          1              Pd  0.000
Pd61     4.12672        7.14770       30.00000          1              Pd  0.000
Pd62     4.12012        7.16071        6.97507          1              Pd  0.000
Pd63     5.46934        7.97265        4.49811          1              Pd  0.000
Pd64     4.12667        8.73611        2.24616          1              Pd  0.000
end
end

!DATE Mon Jan 01 12:00:00 2000
PBC   11.00460  11.00460  30.00000  90.00000  90.00000 120.00001 (P1)
C1       3.16980        5.27162        9.49759          1              C   0.000
C2       4.53213        4.56890        9.51186          1              C   0.000
C3       3.07597        6.71465        9.06207          1              C   0.000
C4       4.23368        7.59600        9.47344          1              C   0.000
C5       5.79560        5.43936        9.52072          1              C   0.000
C6       5.56966        6.93260        9.83062          1              C   0.000
H1       2.79753        6.43967        5.54423          1              H   0.000
H2       1.37428        3.97550        5.47965          1              H   0.000
H3       0.00113        1.57522        5.27766          1              H   0.000
H4       5.49899        1.61357        5.24011          1              H   0.000
H5      -2.71466        6.35179        5.47273          1              H   0.000
H6       1.33256        4.32882        7.75059          1              H   0.000
H7       4.16997        4.52726       17.93508          1              H   0.000
H8       0.44775        3.42882       16.85765          1              H   0.000
H9      -0.12935        3.52110       14.65373          1              H   0.000
H10      4.15881        6.56786       18.52095          1              H   0.000
H11      3.13886        7.86060       18.64792          1              H   0.000
H12      2.54163        5.27078       15.84880          1              H   0.000
H13     -1.36729        7.17146       10.53446          1              H   0.000
H14     -2.76948        7.66633       10.95067          1              H   0.000
H15      1.44774        3.23968       14.99070          1              H   0.000
H16      0.33339        4.64065       17.88347          1              H   0.000
H17      4.96908        5.37512       16.78707          1              H   0.000
H18      1.55466        6.20540       16.70325          1              H   0.000
H19      2.19551        7.33330       14.84414          1              H   0.000
H20      6.28006        4.67081       15.03214          1              H   0.000
H21      5.46700        5.91109       14.48742          1              H   0.000
H22     10.24068        0.39329       10.84953          1              H   0.000
H23      9.66696        1.63319       11.66737          1              H   0.000
H24      6.81067        2.87144       13.76894          1              H   0.000
H25      8.06118        3.58230       14.48264          1              H   0.000
H26      8.23636        1.60822       17.02770          1              H   0.000
H27      8.77207        1.81118       18.50462          1              H   0.000
H28     -1.69967        5.30204       13.94726          1              H   0.000
H29     -1.74600        4.00842       12.97954          1              H   0.000
H30      2.56776        8.87286       14.65156          1              H   0.000
H31      0.11859        6.50018       18.89512          1              H   0.000
H32     -0.74359        6.56759       17.53945          1              H   0.000
H33     -0.60277        7.45022       20.65168          1              H   0.000
H34      0.76606        6.74016       21.01785          1              H   0.000
H35      3.37401        6.96391       22.14470          1              H   0.000
H36      9.58529        0.61072       15.49138          1              H   0.000
H37      8.33125        1.53454       14.98671          1              H   0.000
H38     -3.16247        8.08535       17.23003          1              H   0.000
H39      5.12446        7.53441       12.84109          1              H   0.000
H40      3.53472        7.50389       13.12964          1              H   0.000
H41      4.91668        4.34025       21.72499          1              H   0.000
H42      6.23496        5.24062       21.53906          1              H   0.000
H43      5.18583        8.28190       19.43089          1              H   0.000
H44      0.81803        0.02800       16.22798          1              H   0.000
H45      0.46002        1.26493       15.26595          1              H   0.000
H46      0.56988        3.14616       22.09124          1              H   0.000
H47      1.54588        1.83858       22.20386          1              H   0.000
H48     -0.79328        4.92046       21.21473          1              H   0.000
H49     -1.68514        3.56811       21.38028          1              H   0.000
H50      5.85178        2.09441       15.61655          1              H   0.000
H51      5.04027        0.85921       15.07180          1              H   0.000
H52      7.57868        1.90802       21.33877          1              H   0.000
H53      7.00459        3.36843       21.75105          1              H   0.000
H54      2.54483        3.61228       21.68581          1              H   0.000
H55      2.88238        5.10529       21.21260          1              H   0.000
H56     -4.17688        9.41885       21.09116          1              H   0.000
H57      5.26905        3.40273       12.32267          1              H   0.000
H58      5.57137        1.92555       11.88723          1              H   0.000
H59     -4.06335        7.08643       20.24282          1              H   0.000
H60      7.41886        5.65986       19.74483          1              H   0.000
H61      3.19025        4.26997       11.98526          1              H   0.000
H62      4.04769        5.48782       12.60529          1              H   0.000
H63      3.21832        7.09708       20.55972          1              H   0.000
H64     -1.45665        7.61577       14.13901          1              H   0.000
H65     -3.00381        7.30895       13.97394          1              H   0.000
H66      1.97191        8.93253       21.56970          1              H   0.000
H67      7.61487        3.68700       18.14665          1              H   0.000
H68      3.70141        2.90747       15.36192          1              H   0.000
H69      3.42041        3.91951       14.18320          1              H   0.000
H70      6.43822        4.77008       18.07496          1              H   0.000
H71     -0.30231        0.94935       19.44966          1              H   0.000
H72     -0.26525        2.46067       18.90811          1              H   0.000
H73      4.54324        1.18800       10.11803          1              H   0.000
H74     -1.28364        9.35257       10.90089          1              H   0.000
H75      0.64603        8.61207       13.96697          1              H   0.000
H76     -0.46143        9.27600       13.03831          1              H   0.000
H77      4.29425        0.05064       19.71485          1              H   0.000
H78     -0.26862        9.49923       20.97157          1              H   0.000
H79      2.16637        3.49835       18.30730          1              H   0.000
H80      3.12908        3.67794       19.59074          1              H   0.000
H81      1.02861        8.39275       18.07184          1              H   0.000
H82      4.51892        1.08750       17.36825          1              H   0.000
H83      3.64480        1.86203       18.42102          1              H   0.000
H84     -0.11766        2.51130       10.40486          1              H   0.000
H85      0.54574        3.92581       10.13532          1              H   0.000
H86     -2.79046        5.83786       17.31001          1              H   0.000
H87      1.17285        1.20797       11.98619          1              H   0.000
H88     -2.30268        6.64431       15.96944          1              H   0.000
H89      2.76059        1.10387       11.76809          1              H   0.000
H90     -1.99532        3.48778       10.82084          1              H   0.000
H91      1.61677        9.41900       20.14976          1              H   0.000
H92      7.62034        3.08896       11.57498          1              H   0.000
H93     -3.99220        8.96921       12.92847          1              H   0.000
H94     -4.74336        8.75435       14.25396          1              H   0.000
H95     -4.47025        8.86171       18.77322          1              H   0.000
H96      2.68181        0.05499       17.65448          1              H   0.000
H97      2.82638        0.06458       21.49096          1              H   0.000
H98      7.34185        0.29614       18.14727          1              H   0.000
O1       4.59176        3.37234        9.77571          1              O   0.000
O2       6.91825        4.94088        9.63617          1              O   0.000
O3       1.89941        7.23887        8.94077          1              O   0.000
O4       4.05817        8.80557        9.66026          1              O   0.000
O5       8.24384        1.57018        8.02077          1              O   0.000
O6       5.51262        1.50157        8.01651          1              O   0.000
O7       2.81048        1.61086        8.09328          1              O   0.000
O8      -0.04824        1.56541        8.05077          1              O   0.000
O9      -4.10362        8.60730        7.99124          1              O   0.000
O10      2.21047        4.71717       10.05219          1              O   0.000
O11      6.42616        7.57601       10.41635          1              O   0.000
O12     -1.40822        5.22083        8.53315          1              O   0.000
O13     -1.43345        6.56416        8.70140          1              O   0.000
O14      4.83279        5.26551       17.76816          1              O   0.000
O15      0.54851        3.67245       17.82554          1              O   0.000
O16      2.26593        6.20256       16.01762          1              O   0.000
O17      3.85233        7.33511       19.10636          1              O   0.000
O18     -1.81150        7.80121       11.13481          1              O   0.000
O19      0.50261        2.98719       15.20836          1              O   0.000
O20      2.21418        8.07484       14.15383          1              O   0.000
O21      5.87290        5.53534       15.28967          1              O   0.000
O22      7.21137        3.07082       14.66456          1              O   0.000
O23      7.93404        1.87998       17.93233          1              O   0.000
O24     -1.52882        4.31351       13.90506          1              O   0.000
O25     -0.51006        1.12929       11.45550          1              O   0.000
O26      0.19863        6.47342       17.89285          1              O   0.000
O27     -0.10103        6.58739       20.58129          1              O   0.000
O28      2.70661        6.97923       21.43501          1              O   0.000
O29      8.58510        0.72372       15.48786          1              O   0.000
O30     -3.58846        8.98174       17.39637          1              O   0.000
O31     -4.40530        8.22792       13.46494          1              O   0.000
O32      4.27100        7.05133       12.62309          1              O   0.000
O33      5.82113        4.51675       22.09328          1              O   0.000
O34      0.23592        0.30853       15.45805          1              O   0.000
O35      1.45375        2.81660       22.42451          1              O   0.000
O36     -0.77850        3.97935       21.50982          1              O   0.000
O37      4.99527        1.61919       15.71707          1              O   0.000
O38      7.80530        2.86712       21.40593          1              O   0.000
O39      3.21166        4.17942       21.13421          1              O   0.000
O40      6.00185        2.72817       12.27715          1              O   0.000
O41      7.27003        6.21487       20.55269          1              O   0.000
O42      3.91830        4.47320       12.60502          1              O   0.000
O43     -2.14132        6.91037       14.29665          1              O   0.000
O44      7.42465        4.66149       18.20614          1              O   0.000
O45      3.09645        3.64468       15.08318          1              O   0.000
O46      7.03813        0.15236       21.11123          1              O   0.000
O47     -0.83956        1.77386       19.33299          1              O   0.000
O48      4.45607        0.79446       11.00803          1              O   0.000
O49     -0.29778        8.98688       13.95635          1              O   0.000
O50     -1.13465        9.16473       20.61749          1              O   0.000
O51      3.11752        3.39955       18.61366          1              O   0.000
O52      1.74979        8.89202       18.51206          1              O   0.000
O53      3.97984        0.93408       18.18935          1              O   0.000
O54     -0.26914        3.40390        9.99597          1              O   0.000
O55     -2.30045        6.65075       16.97171          1              O   0.000
O56      2.03661        1.02769       12.43161          1              O   0.000
O57      8.61027        3.11495       11.64019          1              O   0.000
O58     -5.00187        8.82864       19.63081          1              O   0.000
O59      1.90460        0.25609       21.80476          1              O   0.000
Pd1     -5.50230        9.53026       30.00000          1              Pd  0.000
Pd2      5.45302        9.48658        6.87193          1              Pd  0.000
Pd3      1.40069        0.79231        4.53140          1              Pd  0.000
Pd4     -0.00006        1.58841        2.24615          1              Pd  0.000
Pd5     -2.75115        9.53026       30.00000          1              Pd  0.000
Pd6     -2.68615        9.52058        6.88781          1              Pd  0.000
Pd7      4.09045        0.79522        4.51565          1              Pd  0.000
Pd8      2.75109        1.58841        2.24615          1              Pd  0.000
Pd9     -0.00000        9.53026       30.00000          1              Pd  0.000
Pd10     0.03639        9.49069        6.78390          1              Pd  0.000
Pd11     6.90933        0.81817        4.49516          1              Pd  0.000
Pd12     5.50224        1.58841        2.24615          1              Pd  0.000
Pd13     2.75115        9.53026       30.00000          1              Pd  0.000
Pd14     2.73735        9.52493        6.80100          1              Pd  0.000
Pd15     9.60564        0.79667        4.51980          1              Pd  0.000
Pd16     8.25339        1.58841        2.24615          1              Pd  0.000
Pd17     9.62902        2.38257       30.00000          1              Pd  0.000
Pd18    -1.39357        2.50358        6.91532          1              Pd  0.000
Pd19    -0.02314        3.20514        4.55279          1              Pd  0.000
Pd20    -1.37563        3.97097        2.24615          1              Pd  0.000
Pd21     1.37557        2.38257       30.00000          1              Pd  0.000
Pd22     1.37784        2.55108        7.06696          1              Pd  0.000
Pd23     2.76818        3.17593        4.55617          1              Pd  0.000
Pd24     1.37552        3.97097        2.24615          1              Pd  0.000
Pd25     4.12672        2.38257       30.00000          1              Pd  0.000
Pd26     4.13724        2.48824        6.89884          1              Pd  0.000
Pd27     5.50196        3.24006        4.58604          1              Pd  0.000
Pd28     4.12667        3.97097        2.24615          1              Pd  0.000
Pd29     6.87787        2.38257       30.00000          1              Pd  0.000
Pd30     6.87802        2.56276        6.98791          1              Pd  0.000
Pd31     8.24800        3.18519        4.56349          1              Pd  0.000
Pd32     6.87782        3.97097        2.24615          1              Pd  0.000
Pd33    -2.75115        4.76513       30.00000          1              Pd  0.000
Pd34    -2.75597        4.84857        6.86098          1              Pd  0.000
Pd35    -1.36486        5.56683        4.46552          1              Pd  0.000
Pd36    -2.75121        6.35354        2.24615          1              Pd  0.000
Pd37    -0.00000        4.76513       30.00000          1              Pd  0.000
Pd38    -0.04591        4.88583        6.86102          1              Pd  0.000
Pd39     1.36034        5.59894        4.53800          1              Pd  0.000
Pd40    -0.00006        6.35354        2.24615          1              Pd  0.000
Pd41     2.75115        4.76513       30.00000          1              Pd  0.000
Pd42     2.80170        4.83642        6.89050          1              Pd  0.000
Pd43     4.14512        5.58348        4.54242          1              Pd  0.000
Pd44     2.75109        6.35354        2.24615          1              Pd  0.000
Pd45     5.50230        4.76513       30.00000          1              Pd  0.000
Pd46     5.48955        4.84862        6.95441          1              Pd  0.000
Pd47     6.85508        5.56544        4.54061          1              Pd  0.000
Pd48     5.50224        6.35354        2.24615          1              Pd  0.000
Pd49     6.87787        7.14770       30.00000          1              Pd  0.000
Pd50     6.83995        7.12374        6.70726          1              Pd  0.000
Pd51    -2.74077        7.98912        4.48749          1              Pd  0.000
Pd52    -4.12678        8.73611        2.24615          1              Pd  0.000
Pd53    -1.37558        7.14770       30.00000          1              Pd  0.000
Pd54    -1.35574        7.22071        6.77793          1              Pd  0.000
Pd55     0.01168        7.97293        4.54150          1              Pd  0.000
Pd56    -1.37563        8.73611        2.24615          1              Pd  0.000
Pd57     1.37557        7.14770       30.00000          1              Pd  0.000
Pd58     1.38340        7.19804        6.91834          1              Pd  0.000
Pd59     2.74541        7.98831        4.55052          1              Pd  0.000
Pd60     1.37552        8.73611        2.24615          1              Pd  0.000
Pd61     4.12672        7.14770       30.00000          1              Pd  0.000
Pd62     4.11878        7.15668        6.98487          1              Pd  0.000
Pd63     5.46998        7.97226        4.50050          1              Pd  0.000
Pd64     4.12667        8.73611        2.24615          1              Pd  0.000
end
end

!DATE Mon Jan 01 12:00:00 2000
PBC   11.00460  11.00460  30.00000  90.00000  90.00000 120.00001 (P1)
C1       3.17877        5.27137        9.43448          1              C   0.000
C2       4.54000        4.57301        9.50334          1              C   0.000
C3       3.09729        6.73119        9.05621          1              C   0.000
C4       4.24771        7.60109        9.50083          1              C   0.000
C5       5.80186        5.43888        9.55000          1              C   0.000
C6       5.58048        6.93253        9.85482          1              C   0.000
H1       2.79455        6.44103        5.55082          1              H   0.000
H2       1.33356        3.99464        5.56254          1              H   0.000
H3       0.00105        1.57551        5.27298          1              H   0.000
H4       5.49991        1.61083        5.24363          1              H   0.000
H5      -2.71501        6.35197        5.47230          1              H   0.000
H6       1.32205        4.62723        7.79221          1              H   0.000
H7       4.17003        4.52675       17.93779          1              H   0.000
H8       0.44810        3.42814       16.85936          1              H   0.000
H9      -0.13043        3.52021       14.65586          1              H   0.000
H10      4.15852        6.56748       18.52329          1              H   0.000
H11      3.13861        7.86040       18.64959          1              H   0.000
H12      2.54106        5.26993       15.85173          1              H   0.000
H13     -1.36094        7.17463       10.53222          1              H   0.000
H14     -2.76113        7.66616       10.95739          1              H   0.000
H15      1.44705        3.23907       14.99085          1              H   0.000
H16      0.33367        4.63985       17.88510          1              H   0.000
H17      4.96895        5.37485       16.78988          1              H   0.000
H18      1.55369        6.20558       16.70476          1              H   0.000
H19      2.19531        7.33276       14.84573          1              H   0.000
H20      6.28046        4.66987       15.03562          1              H   0.000
H21      5.46776        5.90974       14.48892          1              H   0.000
H22     10.23972        0.38787       10.87934          1              H   0.000
H23      9.66150        1.63012       11.69171          1              H   0.000
H24      6.80818        2.87073       13.77586          1              H   0.000
H25      8.05995        3.58207       14.48797          1              H   0.000
H26      8.23585        1.60808       17.02831          1              H   0.000
H27      8.77158        1.81025       18.50521          1              H   0.000
H28     -1.70027        5.30036       13.95123          1              H   0.000
H29     -1.75004        4.00534       12.98554          1              H   0.000
H30      2.56752        8.87257       14.65250          1              H   0.000
H31      0.11925        6.50023       18.89618          1              H   0.000
H32     -0.74342        6.56734       17.54076          1              H   0.000
H33     -0.60255        7.44987       20.65224          1              H   0.000
H34      0.76622        6.73964       21.01842          1              H   0.000
H35      3.37274        6.96393       22.14645          1              H   0.000
H36      9.58563        0.60928       15.49221          1              H   0.000
H37      8.33214        1.53358       14.98774          1              H   0.000
H38     -3.16251        8.08445       17.23142          1              H   0.000
H39      5.12400        7.53559       12.84510          1              H   0.000
H40      3.53320        7.50699       13.13380          1              H   0.000
H41      4.91705        4.34072       21.72633          1              H   0.000
H42      6.23528        5.24123       21.54184          1              H   0.000
H43      5.18558        8.28169       19.43236          1              H   0.000
H44      0.81825        0.02702       16.22994          1              H   0.000
H45      0.45999        1.26410       15.26784          1              H   0.000
H46      0.57037        3.14613       22.09161          1              H   0.000
H47      1.54643        1.83847       22.20424          1              H   0.000
H48     -0.79274        4.91954       21.21530          1              H   0.000
H49     -1.68439        3.56733       21.38158          1              H   0.000
H50      5.85100        2.09398       15.62039          1              H   0.000
H51      5.03937        0.85949       15.07381          1              H   0.000
H52      7.57917        1.90762       21.33925          1              H   0.000
H53      7.00507        3.36826       21.75029          1              H   0.000
H54      2.54522        3.61210       21.68684          1              H   0.000
H55      2.88267        5.10522       21.21370          1              H   0.000
H56     -4.17681        9.41857       21.09224          1              H   0.000
H57      5.26822        3.40257       12.32312          1              H   0.000
H58      5.56512        1.92359       11.89085          1              H   0.000
H59     -4.06263        7.08542       20.24526          1              H   0.000
H60      7.41982        5.65857       19.74775          1              H   0.000
H61      3.18159        4.26878       11.99733          1              H   0.000
H62      4.04255        5.49804       12.60090          1              H   0.000
H63      3.21806        7.09701       20.56123          1              H   0.000
H64     -1.45733        7.61541       14.14163          1              H   0.000
H65     -3.00438        7.30856       13.97605          1              H   0.000
H66      1.97146        8.93198       21.57043          1              H   0.000
H67      7.61476        3.68622       18.14747          1              H   0.000
H68      3.70250        2.90635       15.36387          1              H   0.000
H69      3.42560        3.92263       14.18829          1              H   0.000
H70      6.43821        4.76952       18.07708          1              H   0.000
H71     -0.30350        0.94776       19.45021          1              H   0.000
H72     -0.26619        2.45936       18.90997          1              H   0.000
H73      4.54544        1.19254       10.11692          1              H   0.000
H74     -1.28143        9.35605       10.89933          1              H   0.000
H75      0.64479        8.61213       13.96865          1              H   0.000
H76     -0.46449        9.27372       13.04060          1              H   0.000
H77      4.29376        0.04965       19.71639          1              H   0.000
H78     -0.26859        9.49838       20.97273          1              H   0.000
H79      2.16638        3.49792       18.30908          1              H   0.000
H80      3.12947        3.67763       19.59230          1              H   0.000
H81      1.02848        8.39191       18.07260          1              H   0.000
H82      4.51783        1.08644       17.37067          1              H   0.000
H83      3.64382        1.86111       18.42324          1              H   0.000
H84     -0.13892        2.49235       10.41698          1              H   0.000
H85      0.54433        3.88160       10.07901          1              H   0.000
H86     -2.79037        5.83699       17.31233          1              H   0.000
H87      1.17205        1.21202       11.99707          1              H   0.000
H88     -2.30307        6.64338       15.97158          1              H   0.000
H89      2.75826        1.10505       11.76717          1              H   0.000
H90     -2.00688        3.48403       10.83314          1              H   0.000
H91      1.61677        9.41860       20.15047          1              H   0.000
H92      7.61190        3.08315       11.58972          1              H   0.000
H93     -3.99368        8.96916       12.92994          1              H   0.000
H94     -4.74404        8.75582       14.25616          1              H   0.000
H95     -4.47069        8.86136       18.77427          1              H   0.000
H96      2.68135        0.05426       17.65594          1              H   0.000
H97      2.82639        0.06377       21.49229          1              H   0.000
H98      7.34143        0.29563       18.14759          1              H   0.000
O1       4.59013        3.37660        9.77427          1              O   0.000
O2       6.91953        4.93559        9.67335          1              O   0.000
O3       1.92286        7.26442        8.93950          1              O   0.000
O4       4.07527        8.80888        9.69413          1              O   0.000
O5       8.24654        1.56319        8.02272          1              O   0.000
O6       5.50921        1.49618        8.02003          1              O   0.000
O7       2.79742        1.62501        8.08014          1              O   0.000
O8      -0.03455        1.57340        8.03972          1              O   0.000
O9      -4.10311        8.60378        7.99517          1              O   0.000
O10      2.19089        4.68344        9.90099          1              O   0.000
O11      6.44079        7.57635       10.43677          1              O   0.000
O12     -1.42952        5.21330        8.53237          1              O   0.000
O13     -1.45302        6.55799        8.70257          1              O   0.000
O14      4.83286        5.26512       17.77094          1              O   0.000
O15      0.54894        3.67170       17.82719          1              O   0.000
O16      2.26435        6.20172       16.01841          1              O   0.000
O17      3.85188        7.33489       19.10839          1              O   0.000
O18     -1.80210        7.80427       11.13503          1              O   0.000
O19      0.50257        2.98627       15.20955          1              O   0.000
O20      2.21411        8.07407       14.15515          1              O   0.000
O21      5.87216        5.53435       15.29199          1              O   0.000
O22      7.20951        3.07173       14.67067          1              O   0.000
O23      7.93341        1.87949       17.93293          1              O   0.000
O24     -1.52993        4.31181       13.91036          1              O   0.000
O25     -0.51443        1.12590       11.48503          1              O   0.000
O26      0.19898        6.47354       17.89375          1              O   0.000
O27     -0.10072        6.58705       20.58146          1              O   0.000
O28      2.70590        6.97912       21.43624          1              O   0.000
O29      8.58541        0.72230       15.48821          1              O   0.000
O30     -3.58867        8.98084       17.39732          1              O   0.000
O31     -4.40664        8.22867       13.46713          1              O   0.000
O32      4.26931        7.05445       12.62626          1              O   0.000
O33      5.82154        4.51651       22.09474          1              O   0.000
O34      0.23600        0.30769       15.46002          1              O   0.000
O35      1.45437        2.81653       22.42468          1              O   0.000
O36     -0.77773        3.97865       21.51091          1              O   0.000
O37      4.99415        1.61901       15.71958          1              O   0.000
O38      7.80583        2.86671       21.40572          1              O   0.000
O39      3.21221        4.17946       21.13535          1              O   0.000
O40      5.99651        2.72387       12.28534          1              O   0.000
O41      7.27108        6.21402       20.55539          1              O   0.000
O42      3.91710        4.48164       12.60282          1              O   0.000
O43     -2.14201        6.90992       14.29862          1              O   0.000
O44      7.42467        4.66072       18.20765          1              O   0.000
O45      3.09819        3.64439       15.08528          1              O   0.000
O46      7.03796        0.15193       21.11187          1              O   0.000
O47     -0.84083        1.77229       19.33373          1              O   0.000
O48      4.45383        0.79916       11.00655          1              O   0.000
O49     -0.29880        8.98681       13.95894          1              O   0.000
O50     -1.13453        9.16344       20.61882          1              O   0.000
O51      3.11765        3.39914       18.61513          1              O   0.000
O52      1.74975        8.89149       18.51236          1              O   0.000
O53      3.97856        0.93299       18.19163          1              O   0.000
O54     -0.29180        3.38189       10.00183          1              O   0.000
O55     -2.30034        6.64989       16.97379          1              O   0.000
O56      2.03920        1.03276       12.43655          1              O   0.000
O57      8.60203        3.11170       11.65419          1              O   0.000
O58     -5.00217        8.82862       19.63188          1              O   0.000
O59      1.90465        0.25543       21.80596          1              O   0.000
Pd1     -5.50230        9.53026       30.00000          1              Pd  0.000
Pd2      5.45174        9.48016        6.87797          1              Pd  0.000
Pd3      1.40123        0.78664        4.53118          1              Pd  0.000
Pd4     -0.00006        1.58841        2.24615          1              Pd  0.000
Pd5     -2.75115        9.53026       30.00000          1              Pd  0.000
Pd6     -2.68484        9.51613        6.89406          1              Pd  0.000
Pd7      4.08975        0.79323        4.51623          1              Pd  0.000
Pd8      2.75109        1.58841        2.24615          1              Pd  0.000
Pd9     -0.00000        9.53026       30.00000          1              Pd  0.000
Pd10     0.03593        9.48682        6.78485          1              Pd  0.000
Pd11     6.90916        0.81549        4.49493          1              Pd  0.000
Pd12     5.50224        1.58841        2.24615          1              Pd  0.000
Pd13     2.75115        9.53026       30.00000          1              Pd  0.000
Pd14     2.73873        9.51974        6.80011          1              Pd  0.000
Pd15     9.60629        0.79370        4.52053          1              Pd  0.000
Pd16     8.25339        1.58841        2.24615          1              Pd  0.000
Pd17     9.62902        2.38257       30.00000          1              Pd  0.000
Pd18    -1.39494        2.49827        6.91414          1              Pd  0.000
Pd19    -0.02038        3.20361        4.54660          1              Pd  0.000
Pd20    -1.37563        3.97097        2.24615          1              Pd  0.000
Pd21     1.37557        2.38257       30.00000          1              Pd  0.000
Pd22     1.37637        2.54455        7.02369          1              Pd  0.000
Pd23     2.76281        3.17461        4.54691          1              Pd  0.000
Pd24     1.37552        3.97097        2.24615          1              Pd  0.000
Pd25     4.12672        2.38257       30.00000          1              Pd  0.000
Pd26     4.13900        2.48298        6.89436          1              Pd  0.000
Pd27     5.50144        3.23599        4.58311          1              Pd  0.000
Pd28     4.12667        3.97097        2.24615          1              Pd  0.000
Pd29     6.87787        2.38257       30.00000          1              Pd  0.000
Pd30     6.87828        2.55457        6.99118          1              Pd  0.000
Pd31     8.24795        3.18185        4.56374          1              Pd  0.000
Pd32     6.87782        3.97097        2.24615          1              Pd  0.000
Pd33    -2.75115        4.76513       30.00000          1              Pd  0.000
Pd34    -2.76018        4.84265        6.85904          1              Pd  0.000
Pd35    -1.36442        5.56412        4.46667          1              Pd  0.000
Pd36    -2.75121        6.35354        2.24615          1              Pd  0.000
Pd37    -0.00000        4.76513       30.00000          1              Pd  0.000
Pd38    -0.05053        4.87764        6.86102          1              Pd  0.000
Pd39     1.36053        5.59551        4.53209          1              Pd  0.000
Pd40    -0.00006        6.35354        2.24615          1              Pd  0.000
Pd41     2.75115        4.76513       30.00000          1              Pd  0.000
Pd42     2.79834        4.82606        6.86679          1              Pd  0.000
Pd43     4.14627        5.58164        4.53650          1              Pd  0.000
Pd44     2.75109        6.35354        2.24615          1              Pd  0.000
Pd45     5.50230        4.76513       30.00000          1              Pd  0.000
Pd46     5.48812        4.84105        6.94290          1              Pd  0.000
Pd47     6.85660        5.56305        4.53970          1              Pd  0.000
Pd48     5.50224        6.35354        2.24615          1              Pd  0.000
Pd49     6.87787        7.14770       30.00000          1              Pd  0.000
Pd50     6.83876        7.11930        6.71109          1              Pd  0.000
Pd51    -2.74000        7.98545        4.48820          1              Pd  0.000
Pd52    -4.12678        8.73611        2.24615          1              Pd  0.000
Pd53    -1.37558        7.14770       30.00000          1              Pd  0.000
Pd54    -1.35817        7.21614        6.78166          1              Pd  0.000
Pd55     0.01216        7.97036        4.54498          1              Pd  0.000
Pd56    -1.37563        8.73611        2.24615          1              Pd  0.000
Pd57     1.37557        7.14770       30.00000          1              Pd  0.000
Pd58     1.38153        7.19611        6.92269          1              Pd  0.000
Pd59     2.74613        7.98503        4.55071          1              Pd  0.000
Pd60     1.37552        8.73611        2.24615          1              Pd  0.000
Pd61     4.12672        7.14770       30.00000          1              Pd  0.000
Pd62     4.11769        7.14901        6.98676          1              Pd  0.000
Pd63     5.47088        7.96926        4.50131          1              Pd  0.000
Pd64     4.12667        8.73611        2.24615          1              Pd  0.000
end
end

!DATE Mon Jan 01 12:00:00 2000
PBC   11.00460  11.00460  30.00000  90.00000  90.00000 120.00001 (P1)
C1       3.18352        5.27449        9.34479          1              C   0.000
C2       4.53322        4.57845        9.49908          1              C   0.000
C3       3.11106        6.74808        9.04838          1              C   0.000
C4       4.25600        7.60500        9.51627          1              C   0.000
C5       5.79472        5.43511        9.57408          1              C   0.000
C6       5.58424        6.93023        9.87119          1              C   0.000
H1       2.79256        6.43574        5.56363          1              H   0.000
H2       1.29648        4.03457        5.64046          1              H   0.000
H3       0.00297        1.57625        5.26918          1              H   0.000
H4       5.50190        1.60921        5.24625          1              H   0.000
H5      -2.71251        6.35139        5.47254          1              H   0.000
H6       1.28532        4.86318        7.87815          1              H   0.000
H7       4.16991        4.52621       17.93864          1              H   0.000
H8       0.44775        3.42799       16.86006          1              H   0.000
H9      -0.13113        3.51971       14.65599          1              H   0.000
H10      4.15820        6.56739       18.52357          1              H   0.000
H11      3.13839        7.86042       18.64985          1              H   0.000
H12      2.54040        5.26941       15.85439          1              H   0.000
H13     -1.36179        7.17721       10.52771          1              H   0.000
H14     -2.76018        7.66491       10.96065          1              H   0.000
H15      1.44638        3.23864       14.99092          1              H   0.000
H16      0.33368        4.63977       17.88567          1              H   0.000
H17      4.96856        5.37423       16.79044          1              H   0.000
H18      1.55271        6.20611       16.70573          1              H   0.000
H19      2.19549        7.33252       14.84681          1              H   0.000
H20      6.28133        4.66942       15.03644          1              H   0.000
H21      5.46975        5.90980       14.48878          1              H   0.000
H22     10.23843        0.38485       10.88975          1              H   0.000
H23      9.65533        1.62615       11.70181          1              H   0.000
H24      6.80788        2.86942       13.77881          1              H   0.000
H25      8.06006        3.58193       14.48960          1              H   0.000
H26      8.23534        1.60843       17.02840          1              H   0.000
H27      8.77142        1.80958       18.50512          1              H   0.000
H28     -1.70015        5.29965       13.95140          1              H   0.000
H29     -1.75260        4.00346       12.98719          1              H   0.000
H30      2.56778        8.87254       14.65259          1              H   0.000
H31      0.11965        6.50027       18.89647          1              H   0.000
H32     -0.74333        6.56721       17.54108          1              H   0.000
H33     -0.60207        7.45005       20.65210          1              H   0.000
H34      0.76655        6.73943       21.01839          1              H   0.000
H35      3.37273        6.96289       22.14707          1              H   0.000
H36      9.58587        0.60872       15.49197          1              H   0.000
H37      8.33267        1.53344       14.98780          1              H   0.000
H38     -3.16239        8.08447       17.23140          1              H   0.000
H39      5.12398        7.53596       12.84632          1              H   0.000
H40      3.53244        7.50909       13.13682          1              H   0.000
H41      4.91787        4.33982       21.72760          1              H   0.000
H42      6.23568        5.23997       21.54171          1              H   0.000
H43      5.18584        8.28066       19.43243          1              H   0.000
H44      0.81859        0.02670       16.23029          1              H   0.000
H45      0.45989        1.26372       15.26806          1              H   0.000
H46      0.57058        3.14626       22.09183          1              H   0.000
H47      1.54682        1.83864       22.20434          1              H   0.000
H48     -0.79290        4.91958       21.21608          1              H   0.000
H49     -1.68429        3.56735       21.38167          1              H   0.000
H50      5.85092        2.09383       15.62152          1              H   0.000
H51      5.03928        0.85970       15.07391          1              H   0.000
H52      7.57914        1.90784       21.34014          1              H   0.000
H53      7.00530        3.36804       21.75258          1              H   0.000
H54      2.54477        3.61150       21.68618          1              H   0.000
H55      2.88291        5.10457       21.21318          1              H   0.000
H56     -4.17661        9.41850       21.09366          1              H   0.000
H57      5.27117        3.40143       12.32168          1              H   0.000
H58      5.56195        1.92081       11.89185          1              H   0.000
H59     -4.06264        7.08707       20.24332          1              H   0.000
H60      7.41961        5.66049       19.74539          1              H   0.000
H61      3.17878        4.26543       12.01333          1              H   0.000
H62      4.04117        5.50864       12.59891          1              H   0.000
H63      3.21818        7.09689       20.56196          1              H   0.000
H64     -1.45754        7.61537       14.14172          1              H   0.000
H65     -3.00443        7.30825       13.97621          1              H   0.000
H66      1.97146        8.93157       21.57098          1              H   0.000
H67      7.61499        3.68640       18.14816          1              H   0.000
H68      3.70280        2.90474       15.36634          1              H   0.000
H69      3.43082        3.92579       14.19469          1              H   0.000
H70      6.43816        4.76935       18.07715          1              H   0.000
H71     -0.30330        0.94623       19.44988          1              H   0.000
H72     -0.26624        2.45826       18.91051          1              H   0.000
H73      4.54634        1.19339       10.11708          1              H   0.000
H74     -1.28173        9.35605       10.89880          1              H   0.000
H75      0.64446        8.61220       13.96864          1              H   0.000
H76     -0.46478        9.27349       13.04061          1              H   0.000
H77      4.29378        0.04948       19.71695          1              H   0.000
H78     -0.26833        9.49820       20.97311          1              H   0.000
H79      2.16661        3.49764       18.30929          1              H   0.000
H80      3.12959        3.67749       19.59268          1              H   0.000
H81      1.02821        8.39200       18.07296          1              H   0.000
H82      4.51768        1.08609       17.37137          1              H   0.000
H83      3.64360        1.86099       18.42375          1              H   0.000
H84     -0.15472        2.48067       10.42929          1              H   0.000
H85      0.54926        3.84621       10.04699          1              H   0.000
H86     -2.79032        5.83689       17.31279          1              H   0.000
H87      1.17034        1.21170       11.99892          1              H   0.000
H88     -2.30306        6.64302       15.97193          1              H   0.000
H89      2.75651        1.10311       11.76465          1              H   0.000
H90      8.98848        3.48449       10.84049          1              H   0.000
H91      1.61714        9.41849       20.15105          1              H   0.000
H92      7.60440        3.07928       11.59644          1              H   0.000
H93     -3.99529        8.96843       12.92976          1              H   0.000
H94     -4.74455        8.75667       14.25683          1              H   0.000
H95     -4.47060        8.86055       18.77429          1              H   0.000
H96      2.68127        0.05429       17.65615          1              H   0.000
H97      2.82649        0.06377       21.49344          1              H   0.000
H98      7.34127        0.29571       18.14784          1              H   0.000
O1       4.56650        3.38372        9.78290          1              O   0.000
O2       6.90856        4.92358        9.69607          1              O   0.000
O3       1.93769        7.28800        8.93806          1              O   0.000
O4       4.08838        8.81371        9.70774          1              O   0.000
O5       8.25106        1.56001        8.02365          1              O   0.000
O6       5.51176        1.49537        8.02401          1              O   0.000
O7       2.79444        1.62896        8.07133          1              O   0.000
O8      -0.02282        1.57870        8.03422          1              O   0.000
O9      -4.10072        8.59932        7.99788          1              O   0.000
O10      2.15626        4.64409        9.66870          1              O   0.000
O11      6.44881        7.57106       10.44914          1              O   0.000
O12     -1.44644        5.21013        8.53674          1              O   0.000
O13     -1.46628        6.55672        8.70475          1              O   0.000
O14      4.83252        5.26481       17.77144          1              O   0.000
O15      0.54902        3.67166       17.82770          1              O   0.000
O16      2.26278        6.20125       16.01862          1              O   0.000
O17      3.85166        7.33484       19.10855          1              O   0.000
O18     -1.80041        7.80466       11.13479          1              O   0.000
O19      0.50216        2.98581       15.20956          1              O   0.000
O20      2.21482        8.07338       14.15564          1              O   0.000
O21      5.87186        5.53352       15.29249          1              O   0.000
O22      7.20935        3.07234       14.67304          1              O   0.000
O23      7.93302        1.87936       17.93307          1              O   0.000
O24     -1.52952        4.31123       13.91110          1              O   0.000
O25     -0.51952        1.12247       11.49855          1              O   0.000
O26      0.19913        6.47348       17.89391          1              O   0.000
O27     -0.10029        6.58720       20.58109          1              O   0.000
O28      2.70595        6.97893       21.43682          1              O   0.000
O29      8.58561        0.72152       15.48732          1              O   0.000
O30     -3.58861        8.98088       17.39695          1              O   0.000
O31     -4.40781        8.22871       13.46783          1              O   0.000
O32      4.26797        7.05645       12.62780          1              O   0.000
O33      5.82167        4.51721       22.09680          1              O   0.000
O34      0.23622        0.30726       15.46028          1              O   0.000
O35      1.45472        2.81676       22.42461          1              O   0.000
O36     -0.77754        3.97845       21.51072          1              O   0.000
O37      4.99392        1.61896       15.71995          1              O   0.000
O38      7.80540        2.86704       21.40586          1              O   0.000
O39      3.21204        4.17872       21.13454          1              O   0.000
O40      5.99457        2.71845       12.29059          1              O   0.000
O41      7.27117        6.21561       20.55316          1              O   0.000
O42      3.92093        4.49002       12.60409          1              O   0.000
O43     -2.14209        6.90978       14.29861          1              O   0.000
O44      7.42471        4.66089       18.20699          1              O   0.000
O45      3.09869        3.64327       15.08795          1              O   0.000
O46      7.03816        0.15166       21.11241          1              O   0.000
O47     -0.84104        1.77025       19.33240          1              O   0.000
O48      4.45218        0.79969       11.00636          1              O   0.000
O49     -0.29890        8.98682       13.95901          1              O   0.000
O50     -1.13430        9.16324       20.61929          1              O   0.000
O51      3.11786        3.39888       18.61530          1              O   0.000
O52      1.74978        8.89144       18.51236          1              O   0.000
O53      3.97817        0.93273       18.19212          1              O   0.000
O54     -0.30374        3.37298       10.01809          1              O   0.000
O55     -2.30026        6.64979       16.97406          1              O   0.000
O56      2.03925        1.03624       12.43662          1              O   0.000
O57      8.59457        3.10895       11.66063          1              O   0.000
O58     -5.00178        8.82739       19.63196          1              O   0.000
O59      1.90484        0.25582       21.80706          1              O   0.000
Pd1     -5.50230        9.53026       30.00000          1              Pd  0.000
Pd2      5.45219        9.47451        6.88383          1              Pd  0.000
Pd3      1.40282        0.78133        4.52821          1              Pd  0.000
Pd4     -0.00006        1.58841        2.24614          1              Pd  0.000
Pd5     -2.75115        9.53026       30.00000          1              Pd  0.000
Pd6     -2.67891        9.50785        6.89879          1              Pd  0.000
Pd7      4.09052        0.79221        4.51699          1              Pd  0.000
Pd8      2.75109        1.58841        2.24614          1              Pd  0.000
Pd9     -0.00000        9.53026       30.00000          1              Pd  0.000
Pd10     0.03815        9.48566        6.78610          1              Pd  0.000
Pd11     6.91019        0.81373        4.49469          1              Pd  0.000
Pd12     5.50224        1.58841        2.24614          1              Pd  0.000
Pd13     2.75115        9.53026       30.00000          1              Pd  0.000
Pd14     2.74219        9.51789        6.79857          1              Pd  0.000
Pd15     9.60823        0.79253        4.52077          1              Pd  0.000
Pd16     8.25339        1.58841        2.24614          1              Pd  0.000
Pd17     9.62902        2.38257       30.00000          1              Pd  0.000
Pd18    -1.39182        2.49549        6.91391          1              Pd  0.000
Pd19    -0.01570        3.20414        4.54494          1              Pd  0.000
Pd20    -1.37563        3.97097        2.24614          1              Pd  0.000
Pd21     1.37557        2.38257       30.00000          1              Pd  0.000
Pd22     1.38176        2.51745        6.98072          1              Pd  0.000
Pd23     2.76249        3.17311        4.53950          1              Pd  0.000
Pd24     1.37552        3.97097        2.24614          1              Pd  0.000
Pd25     4.12672        2.38257       30.00000          1              Pd  0.000
Pd26     4.14466        2.47982        6.89331          1              Pd  0.000
Pd27     5.50340        3.23300        4.58001          1              Pd  0.000
Pd28     4.12667        3.97097        2.24614          1              Pd  0.000
Pd29     6.87787        2.38257       30.00000          1              Pd  0.000
Pd30     6.88206        2.55067        6.99294          1              Pd  0.000
Pd31     8.25002        3.18020        4.56464          1              Pd  0.000
Pd32     6.87782        3.97097        2.24614          1              Pd  0.000
Pd33    -2.75115        4.76513       30.00000          1              Pd  0.000
Pd34    -2.75550        4.83806        6.85949          1              Pd  0.000
Pd35    -1.35981        5.56105        4.47149          1              Pd  0.000
Pd36    -2.75121        6.35354        2.24614          1              Pd  0.000
Pd37    -0.00000        4.76513       30.00000          1              Pd  0.000
Pd38    -0.03431        4.86519        6.88328          1              Pd  0.000
Pd39     1.36298        5.59348        4.52944          1              Pd  0.000
Pd40    -0.00006        6.35354        2.24614          1              Pd  0.000
Pd41     2.75115        4.76513       30.00000          1              Pd  0.000
Pd42     2.79121        4.81561        6.85600          1              Pd  0.000
Pd43     4.14787        5.57966        4.53089          1              Pd  0.000
Pd44     2.75109        6.35354        2.24614          1              Pd  0.000
Pd45     5.50230        4.76513       30.00000          1              Pd  0.000
Pd46     5.49021        4.83623        6.92693          1              Pd  0.000
Pd47     6.86108        5.56188        4.53813          1              Pd  0.000
Pd48     5.50224        6.35354        2.24614          1              Pd  0.000
Pd49     6.87787        7.14770       30.00000          1              Pd  0.000
Pd50     6.84309        7.11509        6.71359          1              Pd  0.000
Pd51    -2.73685        7.98235        4.48874          1              Pd  0.000
Pd52    -4.12678        8.73611        2.24614          1              Pd  0.000
Pd53    -1.37558        7.14770       30.00000          1              Pd  0.000
Pd54    -1.35251        7.20863        6.78418          1              Pd  0.000
Pd55     0.01396        7.96921        4.54707          1              Pd  0.000
Pd56    -1.37563        8.73611        2.24614          1              Pd  0.000
Pd57     1.37557        7.14770       30.00000          1              Pd  0.000
Pd58     1.38080        7.19568        6.92363          1              Pd  0.000
Pd59     2.74811        7.98309        4.55003          1              Pd  0.000
Pd60     1.37552        8.73611        2.24614          1              Pd  0.000
Pd61     4.12672        7.14770       30.00000          1              Pd  0.000
Pd62     4.12035        7.14503        6.97671          1              Pd  0.000
Pd63     5.47355        7.96718        4.50198          1              Pd  0.000
Pd64     4.12667        8.73611        2.24614          1              Pd  0.000
end
end

!DATE Mon Jan 01 12:00:00 2000
PBC   11.00460  11.00460  30.00000  90.00000  90.00000 120.00001 (P1)
C1       3.18501        5.28612        9.23546          1              C   0.000
C2       4.50481        4.58629        9.49690          1              C   0.000
C3       3.11090        6.75893        9.03960          1              C   0.000
C4       4.25287        7.60565        9.52324          1              C   0.000
C5       5.77280        5.43179        9.58933          1              C   0.000
C6       5.57698        6.92732        9.87700          1              C   0.000
H1       2.79036        6.43094        5.57421          1              H   0.000
H2       1.28720        4.06081        5.67935          1              H   0.000
H3       0.00430        1.57764        5.26727          1              H   0.000
H4       5.50360        1.60945        5.24758          1              H   0.000
H5      -2.70924        6.35115        5.47330          1              H   0.000
H6       1.22347        4.89135        8.08811          1              H   0.000
H7       4.16965        4.52586       17.93922          1              H   0.000
H8       0.44747        3.42807       16.86069          1              H   0.000
H9      -0.13136        3.51967       14.65620          1              H   0.000
H10      4.15810        6.56744       18.52382          1              H   0.000
H11      3.13835        7.86053       18.65006          1              H   0.000
H12      2.54028        5.26925       15.85600          1              H   0.000
H13     -1.36461        7.17985       10.52312          1              H   0.000
H14     -2.76165        7.66454       10.96099          1              H   0.000
H15      1.44619        3.23844       14.99164          1              H   0.000
H16      0.33375        4.64003       17.88601          1              H   0.000
H17      4.96826        5.37390       16.79083          1              H   0.000
H18      1.55246        6.20671       16.70622          1              H   0.000
H19      2.19562        7.33255       14.84738          1              H   0.000
H20      6.28169        4.66928       15.03681          1              H   0.000
H21      5.47063        5.90987       14.48878          1              H   0.000
H22     10.23776        0.38178       10.89012          1              H   0.000
H23      9.65350        1.62234       11.70441          1              H   0.000
H24      6.80791        2.86852       13.78008          1              H   0.000
H25      8.06009        3.58189       14.49041          1              H   0.000
H26      8.23532        1.60868       17.02876          1              H   0.000
H27      8.77158        1.80942       18.50541          1              H   0.000
H28     -1.70019        5.29975       13.95145          1              H   0.000
H29     -1.75418        4.00303       12.98777          1              H   0.000
H30      2.56793        8.87273       14.65253          1              H   0.000
H31      0.12009        6.50042       18.89674          1              H   0.000
H32     -0.74313        6.56723       17.54140          1              H   0.000
H33     -0.60175        7.45027       20.65206          1              H   0.000
H34      0.76673        6.73932       21.01845          1              H   0.000
H35      3.37270        6.96263       22.14751          1              H   0.000
H36      9.58609        0.60854       15.49197          1              H   0.000
H37      8.33285        1.53362       14.98806          1              H   0.000
H38     -3.16236        8.08463       17.23151          1              H   0.000
H39      5.12411        7.53559       12.84655          1              H   0.000
H40      3.53232        7.50984       13.13890          1              H   0.000
H41      4.91806        4.33980       21.72798          1              H   0.000
H42      6.23561        5.23987       21.54241          1              H   0.000
H43      5.18585        8.28054       19.43256          1              H   0.000
H44      0.81887        0.02644       16.23055          1              H   0.000
H45      0.45987        1.26354       15.26837          1              H   0.000
H46      0.57097        3.14650       22.09204          1              H   0.000
H47      1.54723        1.83888       22.20434          1              H   0.000
H48     -0.79303        4.91957       21.21648          1              H   0.000
H49     -1.68418        3.56741       21.38218          1              H   0.000
H50      5.85089        2.09390       15.62210          1              H   0.000
H51      5.03930        0.85991       15.07405          1              H   0.000
H52      7.57933        1.90797       21.34066          1              H   0.000
H53      7.00540        3.36808       21.75270          1              H   0.000
H54      2.54442        3.61110       21.68595          1              H   0.000
H55      2.88303        5.10423       21.21307          1              H   0.000
H56     -4.17652        9.41861       21.09446          1              H   0.000
H57      5.27481        3.40078       12.32033          1              H   0.000
H58      5.56107        1.91933       11.89151          1              H   0.000
H59     -4.06256        7.08765       20.24315          1              H   0.000
H60      7.41980        5.66093       19.74536          1              H   0.000
H61      3.18227        4.26030       12.02747          1              H   0.000
H62      4.04236        5.51448       12.60064          1              H   0.000
H63      3.21829        7.09694       20.56251          1              H   0.000
H64     -1.45758        7.61542       14.14182          1              H   0.000
H65     -3.00429        7.30787       13.97623          1              H   0.000
H66      1.97158        8.93129       21.57140          1              H   0.000
H67      7.61518        3.68650       18.14852          1              H   0.000
H68      3.70242        2.90376       15.36877          1              H   0.000
H69      3.43370        3.92787       14.19978          1              H   0.000
H70      6.43828        4.76934       18.07742          1              H   0.000
H71     -0.30346        0.94588       19.44992          1              H   0.000
H72     -0.26635        2.45809       18.91126          1              H   0.000
H73      4.54641        1.19364       10.11716          1              H   0.000
H74     -1.28220        9.35577       10.89832          1              H   0.000
H75      0.64437        8.61237       13.96877          1              H   0.000
H76     -0.46464        9.27379       13.04068          1              H   0.000
H77      4.29388        0.04950       19.71734          1              H   0.000
H78     -0.26814        9.49813       20.97342          1              H   0.000
H79      2.16686        3.49762       18.30972          1              H   0.000
H80      3.12973        3.67762       19.59337          1              H   0.000
H81      1.02802        8.39216       18.07322          1              H   0.000
H82      4.51766        1.08608       17.37188          1              H   0.000
H83      3.64348        1.86109       18.42415          1              H   0.000
H84     -0.16346        2.47206       10.43797          1              H   0.000
H85      0.55785        3.82503       10.05812          1              H   0.000
H86     -2.79028        5.83682       17.31333          1              H   0.000
H87      1.16983        1.20972       11.99826          1              H   0.000
H88     -2.30311        6.64276       15.97242          1              H   0.000
H89      2.75644        1.10104       11.76364          1              H   0.000
H90      8.98163        3.48664       10.84413          1              H   0.000
H91      1.61744        9.41843       20.15157          1              H   0.000
H92      7.59995        3.07716       11.59997          1              H   0.000
H93     -3.99586        8.96799       12.92986          1              H   0.000
H94     -4.74470        8.75730       14.25730          1              H   0.000
H95     -4.47077        8.86055       18.77448          1              H   0.000
H96      2.68124        0.05448       17.65626          1              H   0.000
H97      2.82635        0.06382       21.49424          1              H   0.000
H98      7.34122        0.29581       18.14812          1              H   0.000
O1       4.52118        3.39309        9.79570          1              O   0.000
O2       6.88178        4.90850        9.70424          1              O   0.000
O3       1.93611        7.30023        8.93121          1              O   0.000
O4       4.08598        8.81419        9.71606          1              O   0.000
O5       8.25789        1.56182        8.02414          1              O   0.000
O6       5.51667        1.49610        8.02743          1              O   0.000
O7       2.79716        1.62897        8.06628          1              O   0.000
O8      -0.01390        1.58447        8.03143          1              O   0.000
O9      -4.09727        8.59757        7.99861          1              O   0.000
O10      2.11136        4.61794        9.40090          1              O   0.000
O11      6.44793        7.56779       10.45003          1              O   0.000
O12     -1.45235        5.20828        8.54106          1              O   0.000
O13     -1.47377        6.55792        8.70636          1              O   0.000
O14      4.83216        5.26458       17.77170          1              O   0.000
O15      0.54912        3.67193       17.82804          1              O   0.000
O16      2.26196        6.20116       16.01840          1              O   0.000
O17      3.85171        7.33497       19.10863          1              O   0.000
O18     -1.80158        7.80425       11.13473          1              O   0.000
O19      0.50190        2.98535       15.20937          1              O   0.000
O20      2.21521        8.07311       14.15578          1              O   0.000
O21      5.87190        5.53331       15.29269          1              O   0.000
O22      7.20941        3.07262       14.67407          1              O   0.000
O23      7.93299        1.87941       17.93331          1              O   0.000
O24     -1.52877        4.31145       13.91093          1              O   0.000
O25     -0.52066        1.12114       11.49810          1              O   0.000
O26      0.19936        6.47349       17.89401          1              O   0.000
O27     -0.09990        6.58749       20.58060          1              O   0.000
O28      2.70600        6.97900       21.43718          1              O   0.000
O29      8.58583        0.72089       15.48616          1              O   0.000
O30     -3.58857        8.98114       17.39651          1              O   0.000
O31     -4.40842        8.22899       13.46813          1              O   0.000
O32      4.26728        7.05675       12.62908          1              O   0.000
O33      5.82154        4.51748       22.09755          1              O   0.000
O34      0.23648        0.30697       15.46036          1              O   0.000
O35      1.45530        2.81706       22.42439          1              O   0.000
O36     -0.77736        3.97844       21.51076          1              O   0.000
O37      4.99382        1.61910       15.72008          1              O   0.000
O38      7.80539        2.86718       21.40570          1              O   0.000
O39      3.21178        4.17832       21.13383          1              O   0.000
O40      5.99474        2.71484       12.29330          1              O   0.000
O41      7.27154        6.21626       20.55299          1              O   0.000
O42      3.92527        4.49426       12.61166          1              O   0.000
O43     -2.14196        6.90964       14.29856          1              O   0.000
O44      7.42490        4.66103       18.20671          1              O   0.000
O45      3.09829        3.64252       15.09070          1              O   0.000
O46      7.03831        0.15142       21.11287          1              O   0.000
O47     -0.84140        1.76961       19.33173          1              O   0.000
O48      4.45102        0.79960       11.00627          1              O   0.000
O49     -0.29898        8.98673       13.95900          1              O   0.000
O50     -1.13406        9.16311       20.61954          1              O   0.000
O51      3.11804        3.39887       18.61579          1              O   0.000
O52      1.74994        8.89136       18.51223          1              O   0.000
O53      3.97785        0.93274       18.19232          1              O   0.000
O54     -0.30345        3.37058       10.03501          1              O   0.000
O55     -2.30025        6.64976       16.97441          1              O   0.000
O56      2.03955        1.04063       12.43688          1              O   0.000
O57      8.59039        3.10790       11.66340          1              O   0.000
O58     -5.00170        8.82712       19.63212          1              O   0.000
O59      1.90479        0.25588       21.80787          1              O   0.000
Pd1     -5.50230        9.53026       30.00000          1              Pd  0.000
Pd2      5.45559        9.47491        6.88702          1              Pd  0.000
Pd3      1.40412        0.78013        4.52635          1              Pd  0.000
Pd4     -0.00006        1.58841        2.24614          1              Pd  0.000
Pd5     -2.75115        9.53026       30.00000          1              Pd  0.000
Pd6     -2.67396        9.50396        6.90052          1              Pd  0.000
Pd7      4.09152        0.79246        4.51732          1              Pd  0.000
Pd8      2.75109        1.58841        2.24614          1              Pd  0.000
Pd9     -0.00000        9.53026       30.00000          1              Pd  0.000
Pd10     0.04147        9.48617        6.78758          1              Pd  0.000
Pd11     6.91113        0.81340        4.49463          1              Pd  0.000
Pd12     5.50224        1.58841        2.24614          1              Pd  0.000
Pd13     2.75115        9.53026       30.00000          1              Pd  0.000
Pd14     2.74724        9.52124        6.79726          1              Pd  0.000
Pd15     9.61039        0.79351        4.52034          1              Pd  0.000
Pd16     8.25339        1.58841        2.24614          1              Pd  0.000
Pd17     9.62902        2.38257       30.00000          1              Pd  0.000
Pd18    -1.38515        2.49902        6.91275          1              Pd  0.000
Pd19    -0.01288        3.20811        4.55012          1              Pd  0.000
Pd20    -1.37563        3.97097        2.24614          1              Pd  0.000
Pd21     1.37557        2.38257       30.00000          1              Pd  0.000
Pd22     1.38997        2.50901        6.96349          1              Pd  0.000
Pd23     2.76371        3.17234        4.53428          1              Pd  0.000
Pd24     1.37552        3.97097        2.24614          1              Pd  0.000
Pd25     4.12672        2.38257       30.00000          1              Pd  0.000
Pd26     4.15379        2.47666        6.89386          1              Pd  0.000
Pd27     5.50568        3.23185        4.57732          1              Pd  0.000
Pd28     4.12667        3.97097        2.24614          1              Pd  0.000
Pd29     6.87787        2.38257       30.00000          1              Pd  0.000
Pd30     6.88745        2.55041        6.99464          1              Pd  0.000
Pd31     8.25225        3.18026        4.56520          1              Pd  0.000
Pd32     6.87782        3.97097        2.24614          1              Pd  0.000
Pd33    -2.75115        4.76513       30.00000          1              Pd  0.000
Pd34    -2.74235        4.83589        6.85935          1              Pd  0.000
Pd35    -1.35316        5.55962        4.47800          1              Pd  0.000
Pd36    -2.75121        6.35354        2.24614          1              Pd  0.000
Pd37    -0.00000        4.76513       30.00000          1              Pd  0.000
Pd38     0.00939        4.86449        6.92965          1              Pd  0.000
Pd39     1.36569        5.59299        4.53041          1              Pd  0.000
Pd40    -0.00006        6.35354        2.24614          1              Pd  0.000
Pd41     2.75115        4.76513       30.00000          1              Pd  0.000
Pd42     2.81488        4.81247        6.83353          1              Pd  0.000
Pd43     4.15255        5.58112        4.52112          1              Pd  0.000
Pd44     2.75109        6.35354        2.24614          1              Pd  0.000
Pd45     5.50230        4.76513       30.00000          1              Pd  0.000
Pd46     5.50380        4.83612        6.91327          1              Pd  0.000
Pd47     6.86738        5.56226        4.53653          1              Pd  0.000
Pd48     5.50224        6.35354        2.24614          1              Pd  0.000
Pd49     6.87787        7.14770       30.00000          1              Pd  0.000
Pd50     6.85206        7.11415        6.71431          1              Pd  0.000
Pd51    -2.73331        7.98195        4.48868          1              Pd  0.000
Pd52    -4.12678        8.73611        2.24614          1              Pd  0.000
Pd53    -1.37558        7.14770       30.00000          1              Pd  0.000
Pd54    -1.34332        7.20296        6.78518          1              Pd  0.000
Pd55     0.01574        7.96928        4.54687          1              Pd  0.000
Pd56    -1.37563        8.73611        2.24614          1              Pd  0.000
Pd57     1.37557        7.14770       30.00000          1              Pd  0.000
Pd58     1.38291        7.19971        6.91315          1              Pd  0.000
Pd59     2.75087        7.98394        4.54745          1              Pd  0.000
Pd60     1.37552        8.73611        2.24614          1              Pd  0.000
Pd61     4.12672        7.14770       30.00000          1              Pd  0.000
Pd62     4.12999        7.15081        6.96220          1              Pd  0.000
Pd63     5.47724        7.96761        4.50237          1              Pd  0.000
Pd64     4.12667        8.73611        2.24614          1              Pd  0.000
end
end

!DATE Mon Jan 01 12:00:00 2000
PBC   11.00460  11.00460  30.00000  90.00000  90.00000 120.00001 (P1)
C1       3.18948        5.29829        9.16040          1              C   0.000
C2       4.47245        4.58885        9.49413          1              C   0.000
C3       3.10701        6.75710        9.04454          1              C   0.000
C4       4.25109        7.60366        9.52387          1              C   0.000
C5       5.75531        5.43185        9.59061          1              C   0.000
C6       5.57403        6.92696        9.87686          1              C   0.000
H1       2.79040        6.43300        5.57428          1              H   0.000
H2       1.28629        4.06469        5.68626          1              H   0.000
H3       0.00428        1.57730        5.26655          1              H   0.000
H4       5.50364        1.60966        5.24769          1              H   0.000
H5      -2.70915        6.35148        5.47270          1              H   0.000
H6       1.34797        4.86765        8.35013          1              H   0.000
H7       4.16960        4.52581       17.93928          1              H   0.000
H8       0.44739        3.42815       16.86080          1              H   0.000
H9      -0.13131        3.51977       14.65624          1              H   0.000
H10      4.15807        6.56752       18.52378          1              H   0.000
H11      3.13831        7.86059       18.65000          1              H   0.000
H12      2.54031        5.26929       15.85614          1              H   0.000
H13     -1.36525        7.18042       10.52199          1              H   0.000
H14     -2.76195        7.66434       10.96092          1              H   0.000
H15      1.44631        3.23851       14.99176          1              H   0.000
H16      0.33374        4.64014       17.88601          1              H   0.000
H17      4.96818        5.37387       16.79083          1              H   0.000
H18      1.55244        6.20684       16.70627          1              H   0.000
H19      2.19563        7.33256       14.84745          1              H   0.000
H20      6.28171        4.66931       15.03676          1              H   0.000
H21      5.47069        5.90989       14.48864          1              H   0.000
H22     10.23756        0.38128       10.88971          1              H   0.000
H23      9.65299        1.62190       11.70445          1              H   0.000
H24      6.80775        2.86849       13.78000          1              H   0.000
H25      8.05999        3.58185       14.49048          1              H   0.000
H26      8.23535        1.60877       17.02885          1              H   0.000
H27      8.77170        1.80943       18.50546          1              H   0.000
H28     -1.70029        5.30002       13.95137          1              H   0.000
H29     -1.75455        4.00322       12.98771          1              H   0.000
H30      2.56794        8.87281       14.65248          1              H   0.000
H31      0.12017        6.50048       18.89680          1              H   0.000
H32     -0.74306        6.56725       17.54142          1              H   0.000
H33     -0.60171        7.45034       20.65201          1              H   0.000
H34      0.76672        6.73930       21.01842          1              H   0.000
H35      3.37269        6.96260       22.14751          1              H   0.000
H36      9.58613        0.60855       15.49198          1              H   0.000
H37      8.33279        1.53368       14.98814          1              H   0.000
H38     -3.16238        8.08472       17.23148          1              H   0.000
H39      5.12409        7.53545       12.84651          1              H   0.000
H40      3.53231        7.50990       13.13918          1              H   0.000
H41      4.91808        4.33980       21.72793          1              H   0.000
H42      6.23551        5.23976       21.54248          1              H   0.000
H43      5.18583        8.28056       19.43249          1              H   0.000
H44      0.81895        0.02638       16.23057          1              H   0.000
H45      0.45989        1.26351       15.26839          1              H   0.000
H46      0.57102        3.14658       22.09208          1              H   0.000
H47      1.54728        1.83899       22.20426          1              H   0.000
H48     -0.79313        4.91958       21.21656          1              H   0.000
H49     -1.68417        3.56749       21.38230          1              H   0.000
H50      5.85092        2.09392       15.62211          1              H   0.000
H51      5.03934        0.85998       15.07399          1              H   0.000
H52      7.57935        1.90806       21.34075          1              H   0.000
H53      7.00538        3.36810       21.75258          1              H   0.000
H54      2.54421        3.61096       21.68587          1              H   0.000
H55      2.88303        5.10415       21.21301          1              H   0.000
H56     -4.17648        9.41867       21.09456          1              H   0.000
H57      5.27578        3.40084       12.31909          1              H   0.000
H58      5.56136        1.91957       11.89123          1              H   0.000
H59     -4.06258        7.08781       20.24306          1              H   0.000
H60      7.41982        5.66102       19.74531          1              H   0.000
H61      3.18372        4.25954       12.02896          1              H   0.000
H62      4.04261        5.51541       12.60042          1              H   0.000
H63      3.21829        7.09695       20.56261          1              H   0.000
H64     -1.45756        7.61549       14.14175          1              H   0.000
H65     -3.00424        7.30780       13.97616          1              H   0.000
H66      1.97158        8.93130       21.57144          1              H   0.000
H67      7.61523        3.68656       18.14855          1              H   0.000
H68      3.70244        2.90370       15.36887          1              H   0.000
H69      3.43392        3.92803       14.20011          1              H   0.000
H70      6.43834        4.76937       18.07742          1              H   0.000
H71     -0.30358        0.94596       19.44985          1              H   0.000
H72     -0.26639        2.45811       18.91141          1              H   0.000
H73      4.54644        1.19400       10.11725          1              H   0.000
H74     -1.28203        9.35584       10.89806          1              H   0.000
H75      0.64438        8.61244       13.96874          1              H   0.000
H76     -0.46449        9.27398       13.04056          1              H   0.000
H77      4.29393        0.04954       19.71738          1              H   0.000
H78     -0.26810        9.49817       20.97342          1              H   0.000
H79      2.16694        3.49763       18.30976          1              H   0.000
H80      3.12975        3.67770       19.59349          1              H   0.000
H81      1.02793        8.39226       18.07324          1              H   0.000
H82      4.51767        1.08614       17.37191          1              H   0.000
H83      3.64346        1.86118       18.42414          1              H   0.000
H84     -0.16644        2.46925       10.43708          1              H   0.000
H85      0.55817        3.82065       10.07605          1              H   0.000
H86     -2.79032        5.83679       17.31339          1              H   0.000
H87      1.16980        1.20912       11.99796          1              H   0.000
H88     -2.30318        6.64269       15.97251          1              H   0.000
H89      2.75682        1.10051       11.76343          1              H   0.000
H90      8.98001        3.48691       10.84393          1              H   0.000
H91      1.61749        9.41844       20.15164          1              H   0.000
H92      7.59919        3.07687       11.60029          1              H   0.000
H93     -3.99586        8.96785       12.92990          1              H   0.000
H94     -4.74471        8.75743       14.25739          1              H   0.000
H95     -4.47090        8.86059       18.77451          1              H   0.000
H96      2.68125        0.05458       17.65622          1              H   0.000
H97      2.82629        0.06386       21.49430          1              H   0.000
H98      7.34120        0.29590       18.14816          1              H   0.000
O1       4.49589        3.39554        9.80066          1              O   0.000
O2       6.86171        4.90068        9.70263          1              O   0.000
O3       1.93160        7.29958        8.93167          1              O   0.000
O4       4.08199        8.81231        9.71570          1              O   0.000
O5       8.25933        1.56120        8.02399          1              O   0.000
O6       5.51652        1.49581        8.02885          1              O   0.000
O7       2.79547        1.62964        8.06427          1              O   0.000
O8      -0.01051        1.58879        8.02938          1              O   0.000
O9      -4.09761        8.59746        7.99866          1              O   0.000
O10      2.03441        4.62601        9.27562          1              O   0.000
O11      6.44648        7.56490       10.44903          1              O   0.000
O12     -1.44402        5.20615        8.53911          1              O   0.000
O13     -1.47022        6.55655        8.70610          1              O   0.000
O14      4.83214        5.26453       17.77161          1              O   0.000
O15      0.54918        3.67206       17.82794          1              O   0.000
O16      2.26160        6.20115       16.01801          1              O   0.000
O17      3.85174        7.33506       19.10846          1              O   0.000
O18     -1.80187        7.80382       11.13488          1              O   0.000
O19      0.50196        2.98511       15.20892          1              O   0.000
O20      2.21529        8.07308       14.15570          1              O   0.000
O21      5.87205        5.53342       15.29251          1              O   0.000
O22      7.20953        3.07255       14.67398          1              O   0.000
O23      7.93297        1.87948       17.93327          1              O   0.000
O24     -1.52827        4.31176       13.91047          1              O   0.000
O25     -0.52076        1.12199       11.49611          1              O   0.000
O26      0.19941        6.47347       17.89394          1              O   0.000
O27     -0.09980        6.58763       20.58026          1              O   0.000
O28      2.70600        6.97904       21.43716          1              O   0.000
O29      8.58587        0.72064       15.48564          1              O   0.000
O30     -3.58854        8.98129       17.39613          1              O   0.000
O31     -4.40855        8.22910       13.46804          1              O   0.000
O32      4.26712        7.05693       12.62897          1              O   0.000
O33      5.82143        4.51757       22.09762          1              O   0.000
O34      0.23660        0.30688       15.46018          1              O   0.000
O35      1.45546        2.81716       22.42429          1              O   0.000
O36     -0.77733        3.97848       21.51067          1              O   0.000
O37      4.99377        1.61925       15.71985          1              O   0.000
O38      7.80536        2.86723       21.40558          1              O   0.000
O39      3.21156        4.17819       21.13343          1              O   0.000
O40      5.99514        2.71447       12.29404          1              O   0.000
O41      7.27168        6.21645       20.55284          1              O   0.000
O42      3.92550        4.49501       12.61327          1              O   0.000
O43     -2.14187        6.90957       14.29821          1              O   0.000
O44      7.42500        4.66113       18.20631          1              O   0.000
O45      3.09817        3.64235       15.09073          1              O   0.000
O46      7.03827        0.15137       21.11286          1              O   0.000
O47     -0.84161        1.76951       19.33125          1              O   0.000
O48      4.45063        0.79963       11.00632          1              O   0.000
O49     -0.29903        8.98661       13.95883          1              O   0.000
O50     -1.13397        9.16307       20.61944          1              O   0.000
O51      3.11813        3.39898       18.61570          1              O   0.000
O52      1.75002        8.89135       18.51203          1              O   0.000
O53      3.97773        0.93279       18.19217          1              O   0.000
O54     -0.30345        3.36991       10.03560          1              O   0.000
O55     -2.30029        6.64977       16.97436          1              O   0.000
O56      2.03965        1.04182       12.43672          1              O   0.000
O57      8.58988        3.10781       11.66320          1              O   0.000
O58     -5.00170        8.82706       19.63205          1              O   0.000
O59      1.90479        0.25587       21.80792          1              O   0.000
Pd1     -5.50230        9.53026       30.00000          1              Pd  0.000
Pd2      5.45518        9.47585        6.88830          1              Pd  0.000
Pd3      1.40425        0.77985        4.52559          1              Pd  0.000
Pd4     -0.00006        1.58841        2.24613          1              Pd  0.000
Pd5     -2.75115        9.53026       30.00000          1              Pd  0.000
Pd6     -2.67422        9.50371        6.90055          1              Pd  0.000
Pd7      4.09155        0.79281        4.51739          1              Pd  0.000
Pd8      2.75109        1.58841        2.24613          1              Pd  0.000
Pd9     -0.00000        9.53026       30.00000          1              Pd  0.000
Pd10     0.04210        9.48634        6.78791          1              Pd  0.000
Pd11     6.91100        0.81343        4.49447          1              Pd  0.000
Pd12     5.50224        1.58841        2.24613          1              Pd  0.000
Pd13     2.75115        9.53026       30.00000          1              Pd  0.000
Pd14     2.74731        9.52100        6.79857          1              Pd  0.000
Pd15     9.61068        0.79388        4.52004          1              Pd  0.000
Pd16     8.25339        1.58841        2.24613          1              Pd  0.000
Pd17     9.62902        2.38257       30.00000          1              Pd  0.000
Pd18    -1.38557        2.50017        6.91161          1              Pd  0.000
Pd19    -0.01305        3.20827        4.54959          1              Pd  0.000
Pd20    -1.37563        3.97097        2.24613          1              Pd  0.000
Pd21     1.37557        2.38257       30.00000          1              Pd  0.000
Pd22     1.39273        2.51244        6.95732          1              Pd  0.000
Pd23     2.76399        3.17271        4.53391          1              Pd  0.000
Pd24     1.37552        3.97097        2.24613          1              Pd  0.000
Pd25     4.12672        2.38257       30.00000          1              Pd  0.000
Pd26     4.15596        2.47438        6.89326          1              Pd  0.000
Pd27     5.50533        3.23152        4.57666          1              Pd  0.000
Pd28     4.12667        3.97097        2.24613          1              Pd  0.000
Pd29     6.87787        2.38257       30.00000          1              Pd  0.000
Pd30     6.88752        2.54988        6.99564          1              Pd  0.000
Pd31     8.25173        3.18032        4.56491          1              Pd  0.000
Pd32     6.87782        3.97097        2.24613          1              Pd  0.000
Pd33    -2.75115        4.76513       30.00000          1              Pd  0.000
Pd34    -2.74077        4.83471        6.86020          1              Pd  0.000
Pd35    -1.35498        5.56094        4.47394          1              Pd  0.000
Pd36    -2.75121        6.35354        2.24613          1              Pd  0.000
Pd37    -0.00000        4.76513       30.00000          1              Pd  0.000
Pd38     0.00590        4.86306        6.91178          1              Pd  0.000
Pd39     1.36688        5.59313        4.53129          1              Pd  0.000
Pd40    -0.00006        6.35354        2.24613          1              Pd  0.000
Pd41     2.75115        4.76513       30.00000          1              Pd  0.000
Pd42     2.84062        4.81570        6.81794          1              Pd  0.000
Pd43     4.15581        5.58406        4.51260          1              Pd  0.000
Pd44     2.75109        6.35354        2.24613          1              Pd  0.000
Pd45     5.50230        4.76513       30.00000          1              Pd  0.000
Pd46     5.51180        4.83685        6.90892          1              Pd  0.000
Pd47     6.86808        5.56252        4.53616          1              Pd  0.000
Pd48     5.50224        6.35354        2.24613          1              Pd  0.000
Pd49     6.87787        7.14770       30.00000          1              Pd  0.000
Pd50     6.85530        7.11461        6.71428          1              Pd  0.000
Pd51    -2.73313        7.98293        4.48891          1              Pd  0.000
Pd52    -4.12678        8.73611        2.24613          1              Pd  0.000
Pd53    -1.37558        7.14770       30.00000          1              Pd  0.000
Pd54    -1.34046        7.20177        6.78506          1              Pd  0.000
Pd55     0.01563        7.96952        4.54626          1              Pd  0.000
Pd56    -1.37563        8.73611        2.24613          1              Pd  0.000
Pd57     1.37557        7.14770       30.00000          1              Pd  0.000
Pd58     1.38016        7.19795        6.90450          1              Pd  0.000
Pd59     2.75114        7.98498        4.54620          1              Pd  0.000
Pd60     1.37552        8.73611        2.24613          1              Pd  0.000
Pd61     4.12672        7.14770       30.00000          1              Pd  0.000
Pd62     4.13463        7.15490        6.95371          1              Pd  0.000
Pd63     5.47828        7.96843        4.50167          1              Pd  0.000
Pd64     4.12667        8.73611        2.24613          1              Pd  0.000
end
end

!DATE Mon Jan 01 12:00:00 2000
PBC   11.00460  11.00460  30.00000  90.00000  90.00000 120.00001 (P1)
C1       3.19927        5.28587        9.04894          1              C   0.000
C2       4.45427        4.58565        9.45988          1              C   0.000
C3       3.10111        6.75410        9.01540          1              C   0.000
C4       4.24156        7.59754        9.51220          1              C   0.000
C5       5.73869        5.42136        9.57461          1              C   0.000
C6       5.56323        6.91838        9.86443          1              C   0.000
H1       2.79052        6.43947        5.56498          1              H   0.000
H2       1.28346        4.07517        5.70125          1              H   0.000
H3       0.00449        1.57693        5.26441          1              H   0.000
H4       5.50402        1.61087        5.24811          1              H   0.000
H5      -2.70890        6.35267        5.47174          1              H   0.000
H6       1.35146        4.90851        8.63218          1              H   0.000
H7       4.16958        4.52571       17.93947          1              H   0.000
H8       0.44730        3.42825       16.86115          1              H   0.000
H9      -0.13091        3.51998       14.65648          1              H   0.000
H10      4.15806        6.56757       18.52380          1              H   0.000
H11      3.13829        7.86064       18.65001          1              H   0.000
H12      2.54036        5.26921       15.85631          1              H   0.000
H13     -1.36926        7.18108       10.51666          1              H   0.000
H14     -2.76456        7.66308       10.96059          1              H   0.000
H15      1.44677        3.23857       14.99232          1              H   0.000
H16      0.33378        4.64048       17.88610          1              H   0.000
H17      4.96807        5.37378       16.79087          1              H   0.000
H18      1.55246        6.20700       16.70634          1              H   0.000
H19      2.19550        7.33248       14.84754          1              H   0.000
H20      6.28150        4.66942       15.03698          1              H   0.000
H21      5.47042        5.90947       14.48848          1              H   0.000
H22     10.23360        0.37585       10.88879          1              H   0.000
H23      9.65129        1.61782       11.70447          1              H   0.000
H24      6.80733        2.86837       13.78033          1              H   0.000
H25      8.05972        3.58179       14.49087          1              H   0.000
H26      8.23537        1.60889       17.02907          1              H   0.000
H27      8.77179        1.80939       18.50561          1              H   0.000
H28     -1.70047        5.30066       13.95119          1              H   0.000
H29     -1.75576        4.00355       12.98773          1              H   0.000
H30      2.56776        8.87281       14.65265          1              H   0.000
H31      0.12040        6.50059       18.89693          1              H   0.000
H32     -0.74292        6.56728       17.54159          1              H   0.000
H33     -0.60151        7.45042       20.65189          1              H   0.000
H34      0.76684        6.73925       21.01839          1              H   0.000
H35      3.37269        6.96247       22.14770          1              H   0.000
H36      9.58624        0.60853       15.49207          1              H   0.000
H37      8.33265        1.53381       14.98855          1              H   0.000
H38     -3.16240        8.08489       17.23145          1              H   0.000
H39      5.12376        7.53511       12.84543          1              H   0.000
H40      3.53235        7.50993       13.13959          1              H   0.000
H41      4.91813        4.33979       21.72805          1              H   0.000
H42      6.23548        5.23978       21.54280          1              H   0.000
H43      5.18581        8.28050       19.43250          1              H   0.000
H44      0.81915        0.02617       16.23059          1              H   0.000
H45      0.46005        1.26350       15.26867          1              H   0.000
H46      0.57134        3.14673       22.09227          1              H   0.000
H47      1.54751        1.83914       22.20426          1              H   0.000
H48     -0.79323        4.91964       21.21673          1              H   0.000
H49     -1.68413        3.56757       21.38259          1              H   0.000
H50      5.85089        2.09394       15.62236          1              H   0.000
H51      5.03939        0.86005       15.07407          1              H   0.000
H52      7.57944        1.90814       21.34098          1              H   0.000
H53      7.00540        3.36815       21.75255          1              H   0.000
H54      2.54397        3.61073       21.68574          1              H   0.000
H55      2.88306        5.10395       21.21291          1              H   0.000
H56     -4.17645        9.41871       21.09493          1              H   0.000
H57      5.27857        3.40194       12.31621          1              H   0.000
H58      5.56190        1.91968       11.89085          1              H   0.000
H59     -4.06252        7.08812       20.24298          1              H   0.000
H60      7.41994        5.66133       19.74538          1              H   0.000
H61      3.19112        4.25752       12.02690          1              H   0.000
H62      4.04376        5.51581       12.60115          1              H   0.000
H63      3.21836        7.09701       20.56285          1              H   0.000
H64     -1.45748        7.61553       14.14170          1              H   0.000
H65     -3.00415        7.30748       13.97607          1              H   0.000
H66      1.97160        8.93122       21.57161          1              H   0.000
H67      7.61533        3.68664       18.14867          1              H   0.000
H68      3.70216        2.90374       15.36939          1              H   0.000
H69      3.43381        3.92876       14.20081          1              H   0.000
H70      6.43840        4.76941       18.07744          1              H   0.000
H71     -0.30371        0.94579       19.44983          1              H   0.000
H72     -0.26644        2.45813       18.91180          1              H   0.000
H73      4.54575        1.19473       10.11765          1              H   0.000
H74     -1.28225        9.35588       10.89701          1              H   0.000
H75      0.64444        8.61237       13.96891          1              H   0.000
H76     -0.46397        9.27468       13.04058          1              H   0.000
H77      4.29398        0.04958       19.71754          1              H   0.000
H78     -0.26799        9.49817       20.97353          1              H   0.000
H79      2.16712        3.49771       18.30997          1              H   0.000
H80      3.12983        3.67780       19.59382          1              H   0.000
H81      1.02783        8.39237       18.07333          1              H   0.000
H82      4.51762        1.08622       17.37204          1              H   0.000
H83      3.64339        1.86128       18.42428          1              H   0.000
H84     -0.18430        2.45721       10.43201          1              H   0.000
H85      0.56345        3.80341       10.15164          1              H   0.000
H86     -2.79037        5.83674       17.31369          1              H   0.000
H87      1.17009        1.20792       11.99591          1              H   0.000
H88     -2.30330        6.64239       15.97275          1              H   0.000
H89      2.75731        1.10054       11.76333          1              H   0.000
H90      8.97461        3.48778       10.84441          1              H   0.000
H91      1.61762        9.41842       20.15182          1              H   0.000
H92      7.59656        3.07577       11.60319          1              H   0.000
H93     -3.99537        8.96814       12.93037          1              H   0.000
H94     -4.74451        8.75761       14.25756          1              H   0.000
H95     -4.47102        8.86064       18.77456          1              H   0.000
H96      2.68125        0.05478       17.65616          1              H   0.000
H97      2.82626        0.06388       21.49467          1              H   0.000
H98      7.34115        0.29597       18.14828          1              H   0.000
O1       4.44780        3.40654        9.81816          1              O   0.000
O2       6.83895        4.88230        9.70901          1              O   0.000
O3       1.91784        7.28155        8.93273          1              O   0.000
O4       4.06635        8.80333        9.71988          1              O   0.000
O5       8.26386        1.55958        8.02461          1              O   0.000
O6       5.51659        1.49799        8.03380          1              O   0.000
O7       2.79575        1.63289        8.05872          1              O   0.000
O8      -0.00247        1.60250        8.02548          1              O   0.000
O9      -4.09891        8.60031        7.99995          1              O   0.000
O10      2.04366        4.60661        9.31452          1              O   0.000
O11      6.43678        7.55224       10.44013          1              O   0.000
O12     -1.42024        5.20105        8.53033          1              O   0.000
O13     -1.45252        6.55205        8.70312          1              O   0.000
O14      4.83211        5.26445       17.77165          1              O   0.000
O15      0.54912        3.67234       17.82816          1              O   0.000
O16      2.26112        6.20105       16.01757          1              O   0.000
O17      3.85177        7.33515       19.10842          1              O   0.000
O18     -1.80436        7.80263       11.13258          1              O   0.000
O19      0.50219        2.98471       15.20863          1              O   0.000
O20      2.21497        8.07314       14.15587          1              O   0.000
O21      5.87254        5.53390       15.29242          1              O   0.000
O22      7.20972        3.07214       14.67421          1              O   0.000
O23      7.93297        1.87956       17.93343          1              O   0.000
O24     -1.52735        4.31252       13.90963          1              O   0.000
O25     -0.52207        1.12189       11.48773          1              O   0.000
O26      0.19955        6.47349       17.89401          1              O   0.000
O27     -0.09952        6.58774       20.57988          1              O   0.000
O28      2.70603        6.97910       21.43733          1              O   0.000
O29      8.58597        0.72036       15.48530          1              O   0.000
O30     -3.58851        8.98153       17.39576          1              O   0.000
O31     -4.40833        8.22949       13.46802          1              O   0.000
O32      4.26652        7.05735       12.62833          1              O   0.000
O33      5.82135        4.51768       22.09792          1              O   0.000
O34      0.23680        0.30679       15.46016          1              O   0.000
O35      1.45582        2.81732       22.42436          1              O   0.000
O36     -0.77724        3.97851       21.51068          1              O   0.000
O37      4.99378        1.61922       15.71995          1              O   0.000
O38      7.80536        2.86734       21.40549          1              O   0.000
O39      3.21143        4.17797       21.13320          1              O   0.000
O40      5.99629        2.71354       12.29468          1              O   0.000
O41      7.27216        6.21694       20.55284          1              O   0.000
O42      3.92665        4.49560       12.61806          1              O   0.000
O43     -2.14162        6.90929       14.29770          1              O   0.000
O44      7.42511        4.66124       18.20610          1              O   0.000
O45      3.09781        3.64232       15.09146          1              O   0.000
O46      7.03825        0.15127       21.11304          1              O   0.000
O47     -0.84186        1.76918       19.33073          1              O   0.000
O48      4.45014        0.79938       11.00635          1              O   0.000
O49     -0.29912        8.98637       13.95866          1              O   0.000
O50     -1.13385        9.16303       20.61956          1              O   0.000
O51      3.11825        3.39900       18.61596          1              O   0.000
O52      1.75010        8.89135       18.51195          1              O   0.000
O53      3.97756        0.93285       18.19221          1              O   0.000
O54     -0.29728        3.36620       10.03770          1              O   0.000
O55     -2.30034        6.64972       16.97450          1              O   0.000
O56      2.03946        1.04386       12.43624          1              O   0.000
O57      8.58784        3.10633       11.66369          1              O   0.000
O58     -5.00170        8.82698       19.63210          1              O   0.000
O59      1.90479        0.25591       21.80827          1              O   0.000
Pd1     -5.50230        9.53026       30.00000          1              Pd  0.000
Pd2      5.45676        9.48333        6.89012          1              Pd  0.000
Pd3      1.40574        0.78159        4.52473          1              Pd  0.000
Pd4     -0.00006        1.58841        2.24613          1              Pd  0.000
Pd5     -2.75115        9.53026       30.00000          1              Pd  0.000
Pd6     -2.67453        9.50491        6.90092          1              Pd  0.000
Pd7      4.09217        0.79416        4.51687          1              Pd  0.000
Pd8      2.75109        1.58841        2.24613          1              Pd  0.000
Pd9     -0.00000        9.53026       30.00000          1              Pd  0.000
Pd10     0.04359        9.48722        6.79165          1              Pd  0.000
Pd11     6.91078        0.81444        4.49510          1              Pd  0.000
Pd12     5.50224        1.58841        2.24613          1              Pd  0.000
Pd13     2.75115        9.53026       30.00000          1              Pd  0.000
Pd14     2.74689        9.52051        6.79970          1              Pd  0.000
Pd15     9.61108        0.79488        4.51966          1              Pd  0.000
Pd16     8.25339        1.58841        2.24613          1              Pd  0.000
Pd17     9.62902        2.38257       30.00000          1              Pd  0.000
Pd18    -1.38567        2.50166        6.90819          1              Pd  0.000
Pd19    -0.01162        3.20715        4.54320          1              Pd  0.000
Pd20    -1.37563        3.97097        2.24613          1              Pd  0.000
Pd21     1.37557        2.38257       30.00000          1              Pd  0.000
Pd22     1.40051        2.52464        6.94946          1              Pd  0.000
Pd23     2.76585        3.17799        4.53991          1              Pd  0.000
Pd24     1.37552        3.97097        2.24613          1              Pd  0.000
Pd25     4.12672        2.38257       30.00000          1              Pd  0.000
Pd26     4.16076        2.47185        6.88668          1              Pd  0.000
Pd27     5.50633        3.23256        4.57581          1              Pd  0.000
Pd28     4.12667        3.97097        2.24613          1              Pd  0.000
Pd29     6.87787        2.38257       30.00000          1              Pd  0.000
Pd30     6.88991        2.54874        6.99936          1              Pd  0.000
Pd31     8.25127        3.18033        4.56392          1              Pd  0.000
Pd32     6.87782        3.97097        2.24613          1              Pd  0.000
Pd33    -2.75115        4.76513       30.00000          1              Pd  0.000
Pd34    -2.73977        4.83524        6.86031          1              Pd  0.000
Pd35    -1.35770        5.56328        4.46556          1              Pd  0.000
Pd36    -2.75121        6.35354        2.24613          1              Pd  0.000
Pd37    -0.00000        4.76513       30.00000          1              Pd  0.000
Pd38    -0.00764        4.86197        6.86781          1              Pd  0.000
Pd39     1.37302        5.59221        4.53211          1              Pd  0.000
Pd40    -0.00006        6.35354        2.24613          1              Pd  0.000
Pd41     2.75115        4.76513       30.00000          1              Pd  0.000
Pd42     2.87156        4.82718        6.83825          1              Pd  0.000
Pd43     4.15937        5.58762        4.50663          1              Pd  0.000
Pd44     2.75109        6.35354        2.24613          1              Pd  0.000
Pd45     5.50230        4.76513       30.00000          1              Pd  0.000
Pd46     5.52761        4.83958        6.90805          1              Pd  0.000
Pd47     6.86906        5.56410        4.53516          1              Pd  0.000
Pd48     5.50224        6.35354        2.24613          1              Pd  0.000
Pd49     6.87787        7.14770       30.00000          1              Pd  0.000
Pd50     6.86094        7.11897        6.71310          1              Pd  0.000
Pd51    -2.73217        7.98497        4.48908          1              Pd  0.000
Pd52    -4.12678        8.73611        2.24613          1              Pd  0.000
Pd53    -1.37558        7.14770       30.00000          1              Pd  0.000
Pd54    -1.33870        7.20376        6.78313          1              Pd  0.000
Pd55     0.01553        7.97110        4.54345          1              Pd  0.000
Pd56    -1.37563        8.73611        2.24613          1              Pd  0.000
Pd57     1.37557        7.14770       30.00000          1              Pd  0.000
Pd58     1.37854        7.19328        6.88962          1              Pd  0.000
Pd59     2.75208        7.98798        4.54273          1              Pd  0.000
Pd60     1.37552        8.73611        2.24613          1              Pd  0.000
Pd61     4.12672        7.14770       30.00000          1              Pd  0.000
Pd62     4.14055        7.16507        6.94366          1              Pd  0.000
Pd63     5.48083        7.97164        4.50063          1              Pd  0.000
Pd64     4.12667        8.73611        2.24613          1              Pd  0.000
end
end

!DATE Mon Jan 01 12:00:00 2000
PBC   11.00460  11.00460  30.00000  90.00000  90.00000 120.00001 (P1)
C1       3.19430        5.26670        9.01402          1              C   0.000
C2       4.44823        4.57146        9.43396          1              C   0.000
C3       3.09603        6.74137        8.98475          1              C   0.000
C4       4.23165        7.58488        9.49094          1              C   0.000
C5       5.73288        5.40354        9.54506          1              C   0.000
C6       5.55339        6.90197        9.83857          1              C   0.000
H1       2.79214        6.44416        5.54671          1              H   0.000
H2       1.28125        4.08507        5.71050          1              H   0.000
H3       0.00528        1.57766        5.26297          1              H   0.000
H4       5.50464        1.61321        5.24848          1              H   0.000
H5      -2.70807        6.35314        5.47308          1              H   0.000
H6       1.30168        5.02218        8.88773          1              H   0.000
H7       4.16951        4.52574       17.93943          1              H   0.000
H8       0.44697        3.42861       16.86155          1              H   0.000
H9      -0.13040        3.52034       14.65658          1              H   0.000
H10      4.15802        6.56769       18.52371          1              H   0.000
H11      3.13830        7.86078       18.64997          1              H   0.000
H12      2.54028        5.26926       15.85634          1              H   0.000
H13     -1.38027        7.18140       10.50408          1              H   0.000
H14     -2.77229        7.66065       10.95860          1              H   0.000
H15      1.44718        3.23883       14.99326          1              H   0.000
H16      0.33371        4.64115       17.88615          1              H   0.000
H17      4.96789        5.37393       16.79074          1              H   0.000
H18      1.55238        6.20729       16.70628          1              H   0.000
H19      2.19500        7.33250       14.84759          1              H   0.000
H20      6.28114        4.66997       15.03734          1              H   0.000
H21      5.46979        5.90923       14.48829          1              H   0.000
H22     10.22177        0.36083       10.88657          1              H   0.000
H23      9.64445        1.60584       11.70360          1              H   0.000
H24      6.80704        2.86814       13.78121          1              H   0.000
H25      8.05947        3.58198       14.49128          1              H   0.000
H26      8.23539        1.60908       17.02927          1              H   0.000
H27      8.77177        1.80951       18.50576          1              H   0.000
H28     -1.70080        5.30138       13.95024          1              H   0.000
H29     -1.75718        4.00340       12.98757          1              H   0.000
H30      2.56727        8.87288       14.65306          1              H   0.000
H31      0.12059        6.50090       18.89693          1              H   0.000
H32     -0.74284        6.56745       17.54162          1              H   0.000
H33     -0.60123        7.45079       20.65160          1              H   0.000
H34      0.76703        6.73946       21.01818          1              H   0.000
H35      3.37270        6.96233       22.14785          1              H   0.000
H36      9.58642        0.60862       15.49214          1              H   0.000
H37      8.33261        1.53415       14.98918          1              H   0.000
H38     -3.16238        8.08511       17.23132          1              H   0.000
H39      5.12327        7.53457       12.84274          1              H   0.000
H40      3.53275        7.50962       13.13998          1              H   0.000
H41      4.91820        4.34003       21.72813          1              H   0.000
H42      6.23547        5.24006       21.54303          1              H   0.000
H43      5.18582        8.28056       19.43245          1              H   0.000
H44      0.81935        0.02601       16.23041          1              H   0.000
H45      0.46027        1.26362       15.26886          1              H   0.000
H46      0.57146        3.14711       22.09221          1              H   0.000
H47      1.54761        1.83949       22.20421          1              H   0.000
H48     -0.79336        4.92002       21.21662          1              H   0.000
H49     -1.68416        3.56795       21.38259          1              H   0.000
H50      5.85078        2.09392       15.62277          1              H   0.000
H51      5.03949        0.86004       15.07410          1              H   0.000
H52      7.57954        1.90839       21.34115          1              H   0.000
H53      7.00542        3.36841       21.75250          1              H   0.000
H54      2.54376        3.61067       21.68554          1              H   0.000
H55      2.88305        5.10384       21.21262          1              H   0.000
H56     -4.17640        9.41894       21.09528          1              H   0.000
H57      5.28148        3.40370       12.31514          1              H   0.000
H58      5.56167        1.91986       11.89101          1              H   0.000
H59     -4.06234        7.08859       20.24277          1              H   0.000
H60      7.42014        5.66185       19.74527          1              H   0.000
H61      3.20508        4.25521       12.01820          1              H   0.000
H62      4.04674        5.51549       12.60249          1              H   0.000
H63      3.21846        7.09720       20.56302          1              H   0.000
H64     -1.45737        7.61571       14.14123          1              H   0.000
H65     -3.00403        7.30735       13.97559          1              H   0.000
H66      1.97164        8.93124       21.57177          1              H   0.000
H67      7.61539        3.68690       18.14861          1              H   0.000
H68      3.70158        2.90420       15.37004          1              H   0.000
H69      3.43234        3.92931       14.20126          1              H   0.000
H70      6.43839        4.76961       18.07725          1              H   0.000
H71     -0.30386        0.94576       19.44971          1              H   0.000
H72     -0.26660        2.45830       18.91218          1              H   0.000
H73      4.54376        1.19478       10.11957          1              H   0.000
H74     -1.28490        9.35446       10.89574          1              H   0.000
H75      0.64455        8.61234       13.96902          1              H   0.000
H76     -0.46264        9.27632       13.04019          1              H   0.000
H77      4.29401        0.04984       19.71766          1              H   0.000
H78     -0.26785        9.49835       20.97357          1              H   0.000
H79      2.16716        3.49797       18.31009          1              H   0.000
H80      3.12988        3.67795       19.59397          1              H   0.000
H81      1.02776        8.39263       18.07335          1              H   0.000
H82      4.51749        1.08638       17.37211          1              H   0.000
H83      3.64325        1.86152       18.42432          1              H   0.000
H84     -0.21365        2.43659       10.42508          1              H   0.000
H85      0.58474        3.75931       10.26123          1              H   0.000
H86     -2.79044        5.83687       17.31382          1              H   0.000
H87      1.16871        1.20433       11.98932          1              H   0.000
H88     -2.30339        6.64222       15.97278          1              H   0.000
H89      2.75681        1.10066       11.76242          1              H   0.000
H90      8.96609        3.48991       10.84667          1              H   0.000
H91      1.61779        9.41853       20.15198          1              H   0.000
H92      7.59244        3.07370       11.60812          1              H   0.000
H93     -3.99468        8.96894       12.93066          1              H   0.000
H94     -4.74413        8.75746       14.25728          1              H   0.000
H95     -4.47109        8.86080       18.77455          1              H   0.000
H96      2.68119        0.05505       17.65605          1              H   0.000
H97      2.82629        0.06409       21.49499          1              H   0.000
H98      7.34112        0.29619       18.14839          1              H   0.000
O1       4.42226        3.40603        9.83367          1              O   0.000
O2       6.82916        4.86239        9.70686          1              O   0.000
O3       1.90142        7.25182        8.92911          1              O   0.000
O4       4.05032        8.78681        9.71805          1              O   0.000
O5       8.26882        1.56028        8.02451          1              O   0.000
O6       5.51764        1.50272        8.03603          1              O   0.000
O7       2.79986        1.63685        8.05601          1              O   0.000
O8       0.00120        1.61350        8.02411          1              O   0.000
O9      -4.09872        8.60562        8.00078          1              O   0.000
O10      2.05705        4.60197        9.38539          1              O   0.000
O11      6.42504        7.53166       10.42406          1              O   0.000
O12     -1.39135        5.19471        8.52481          1              O   0.000
O13     -1.42628        6.54712        8.70121          1              O   0.000
O14      4.83205        5.26447       17.77152          1              O   0.000
O15      0.54875        3.67295       17.82843          1              O   0.000
O16      2.26071        6.20112       16.01720          1              O   0.000
O17      3.85181        7.33529       19.10833          1              O   0.000
O18     -1.81155        7.79939       11.12653          1              O   0.000
O19      0.50230        2.98462       15.20857          1              O   0.000
O20      2.21414        8.07347       14.15620          1              O   0.000
O21      5.87308        5.53494       15.29230          1              O   0.000
O22      7.20998        3.07185       14.67483          1              O   0.000
O23      7.93291        1.87975       17.93356          1              O   0.000
O24     -1.52695        4.31326       13.90856          1              O   0.000
O25     -0.53010        1.11286       11.47654          1              O   0.000
O26      0.19963        6.47368       17.89398          1              O   0.000
O27     -0.09930        6.58807       20.57956          1              O   0.000
O28      2.70608        6.97926       21.43744          1              O   0.000
O29      8.58614        0.72035       15.48525          1              O   0.000
O30     -3.58851        8.98174       17.39554          1              O   0.000
O31     -4.40751        8.22996       13.46754          1              O   0.000
O32      4.26586        7.05700       12.62777          1              O   0.000
O33      5.82133        4.51805       22.09818          1              O   0.000
O34      0.23701        0.30683       15.45999          1              O   0.000
O35      1.45592        2.81768       22.42431          1              O   0.000
O36     -0.77722        3.97886       21.51044          1              O   0.000
O37      4.99370        1.61913       15.72003          1              O   0.000
O38      7.80536        2.86761       21.40540          1              O   0.000
O39      3.21138        4.17784       21.13298          1              O   0.000
O40      5.99713        2.71274       12.29523          1              O   0.000
O41      7.27279        6.21759       20.55270          1              O   0.000
O42      3.92915        4.49529       12.62267          1              O   0.000
O43     -2.14136        6.90927       14.29706          1              O   0.000
O44      7.42511        4.66149       18.20587          1              O   0.000
O45      3.09702        3.64262       15.09239          1              O   0.000
O46      7.03834        0.15132       21.11320          1              O   0.000
O47     -0.84210        1.76904       19.33045          1              O   0.000
O48      4.44897        0.79716       11.00743          1              O   0.000
O49     -0.29917        8.98638       13.95801          1              O   0.000
O50     -1.13372        9.16319       20.61962          1              O   0.000
O51      3.11827        3.39919       18.61602          1              O   0.000
O52      1.75013        8.89153       18.51192          1              O   0.000
O53      3.97738        0.93304       18.19225          1              O   0.000
O54     -0.27770        3.36228       10.05580          1              O   0.000
O55     -2.30036        6.64979       16.97445          1              O   0.000
O56      2.03681        1.04582       12.43339          1              O   0.000
O57      8.58451        3.10287       11.66491          1              O   0.000
O58     -5.00170        8.82705       19.63210          1              O   0.000
O59      1.90483        0.25619       21.80855          1              O   0.000
Pd1     -5.50230        9.53026       30.00000          1              Pd  0.000
Pd2      5.45909        9.49112        6.89051          1              Pd  0.000
Pd3      1.40799        0.78472        4.52511          1              Pd  0.000
Pd4     -0.00006        1.58841        2.24613          1              Pd  0.000
Pd5     -2.75115        9.53026       30.00000          1              Pd  0.000
Pd6     -2.67360        9.50796        6.90116          1              Pd  0.000
Pd7      4.09341        0.79599        4.51604          1              Pd  0.000
Pd8      2.75109        1.58841        2.24613          1              Pd  0.000
Pd9     -0.00000        9.53026       30.00000          1              Pd  0.000
Pd10     0.04513        9.48965        6.79517          1              Pd  0.000
Pd11     6.91090        0.81675        4.49580          1              Pd  0.000
Pd12     5.50224        1.58841        2.24613          1              Pd  0.000
Pd13     2.75115        9.53026       30.00000          1              Pd  0.000
Pd14     2.74727        9.52237        6.79904          1              Pd  0.000
Pd15     9.61196        0.79671        4.51883          1              Pd  0.000
Pd16     8.25339        1.58841        2.24613          1              Pd  0.000
Pd17     9.62902        2.38257       30.00000          1              Pd  0.000
Pd18    -1.38410        2.50426        6.90354          1              Pd  0.000
Pd19    -0.00912        3.20694        4.53817          1              Pd  0.000
Pd20    -1.37563        3.97097        2.24613          1              Pd  0.000
Pd21     1.37557        2.38257       30.00000          1              Pd  0.000
Pd22     1.40590        2.53627        6.95277          1              Pd  0.000
Pd23     2.76843        3.18307        4.54614          1              Pd  0.000
Pd24     1.37552        3.97097        2.24613          1              Pd  0.000
Pd25     4.12672        2.38257       30.00000          1              Pd  0.000
Pd26     4.16429        2.47261        6.87958          1              Pd  0.000
Pd27     5.50852        3.23541        4.57637          1              Pd  0.000
Pd28     4.12667        3.97097        2.24613          1              Pd  0.000
Pd29     6.87787        2.38257       30.00000          1              Pd  0.000
Pd30     6.89331        2.55066        7.00188          1              Pd  0.000
Pd31     8.25196        3.18164        4.56301          1              Pd  0.000
Pd32     6.87782        3.97097        2.24613          1              Pd  0.000
Pd33    -2.75115        4.76513       30.00000          1              Pd  0.000
Pd34    -2.73778        4.83917        6.86119          1              Pd  0.000
Pd35    -1.35824        5.56497        4.46165          1              Pd  0.000
Pd36    -2.75121        6.35354        2.24613          1              Pd  0.000
Pd37    -0.00000        4.76513       30.00000          1              Pd  0.000
Pd38    -0.00854        4.86340        6.84754          1              Pd  0.000
Pd39     1.37784        5.59177        4.53105          1              Pd  0.000
Pd40    -0.00006        6.35354        2.24613          1              Pd  0.000
Pd41     2.75115        4.76513       30.00000          1              Pd  0.000
Pd42     2.87543        4.83209        6.86534          1              Pd  0.000
Pd43     4.16052        5.58848        4.51108          1              Pd  0.000
Pd44     2.75109        6.35354        2.24613          1              Pd  0.000
Pd45     5.50230        4.76513       30.00000          1              Pd  0.000
Pd46     5.53405        4.84366        6.91611          1              Pd  0.000
Pd47     6.86929        5.56644        4.53616          1              Pd  0.000
Pd48     5.50224        6.35354        2.24613          1              Pd  0.000
Pd49     6.87787        7.14770       30.00000          1              Pd  0.000
Pd50     6.86322        7.12454        6.71265          1              Pd  0.000
Pd51    -2.73113        7.98674        4.48968          1              Pd  0.000
Pd52    -4.12678        8.73611        2.24613          1              Pd  0.000
Pd53    -1.37558        7.14770       30.00000          1              Pd  0.000
Pd54    -1.33750        7.20653        6.78190          1              Pd  0.000
Pd55     0.01573        7.97355        4.54055          1              Pd  0.000
Pd56    -1.37563        8.73611        2.24613          1              Pd  0.000
Pd57     1.37557        7.14770       30.00000          1              Pd  0.000
Pd58     1.37954        7.19339        6.87732          1              Pd  0.000
Pd59     2.75325        7.99180        4.53876          1              Pd  0.000
Pd60     1.37552        8.73611        2.24613          1              Pd  0.000
Pd61     4.12672        7.14770       30.00000          1              Pd  0.000
Pd62     4.14050        7.17118        6.93817          1              Pd  0.000
Pd63     5.48255        7.97455        4.50014          1              Pd  0.000
Pd64     4.12667        8.73611        2.24613          1              Pd  0.000
end
end

!DATE Mon Jan 01 12:00:00 2000
PBC   11.00460  11.00460  30.00000  90.00000  90.00000 120.00001 (P1)
C1       3.18421        5.25393        9.01970          1              C   0.000
C2       4.43927        4.55287        9.42356          1              C   0.000
C3       3.09080        6.72908        8.96653          1              C   0.000
C4       4.22397        7.57210        9.47021          1              C   0.000
C5       5.72680        5.38338        9.51449          1              C   0.000
C6       5.54623        6.88391        9.81254          1              C   0.000
H1       2.79432        6.44495        5.52933          1              H   0.000
H2       1.28221        4.09040        5.71250          1              H   0.000
H3       0.00632        1.57852        5.26353          1              H   0.000
H4       5.50502        1.61553        5.24803          1              H   0.000
H5      -2.70689        6.35170        5.47771          1              H   0.000
H6       1.29021        5.18130        9.13198          1              H   0.000
H7       4.16929        4.52586       17.93950          1              H   0.000
H8       0.44645        3.42893       16.86199          1              H   0.000
H9      -0.13020        3.52041       14.65656          1              H   0.000
H10      4.15784        6.56782       18.52378          1              H   0.000
H11      3.13818        7.86095       18.65008          1              H   0.000
H12      2.53965        5.26957       15.85643          1              H   0.000
H13     -1.39770        7.18213       10.48578          1              H   0.000
H14     -2.78409        7.65977       10.95549          1              H   0.000
H15      1.44710        3.23906       14.99405          1              H   0.000
H16      0.33350        4.64164       17.88639          1              H   0.000
H17      4.96758        5.37421       16.79077          1              H   0.000
H18      1.55179        6.20764       16.70647          1              H   0.000
H19      2.19411        7.33263       14.84788          1              H   0.000
H20      6.28074        4.67070       15.03795          1              H   0.000
H21      5.46897        5.90931       14.48835          1              H   0.000
H22     10.20244        0.33902       10.88438          1              H   0.000
H23      9.63043        1.58662       11.70341          1              H   0.000
H24      6.80689        2.86753       13.78299          1              H   0.000
H25      8.05932        3.58231       14.49176          1              H   0.000
H26      8.23518        1.60932       17.02964          1              H   0.000
H27      8.77137        1.80970       18.50609          1              H   0.000
H28     -1.70122        5.30157       13.94854          1              H   0.000
H29     -1.75722        4.00228       12.98730          1              H   0.000
H30      2.56667        8.87297       14.65350          1              H   0.000
H31      0.12062        6.50127       18.89697          1              H   0.000
H32     -0.74290        6.56762       17.54162          1              H   0.000
H33     -0.60101        7.45136       20.65127          1              H   0.000
H34      0.76716        6.73982       21.01793          1              H   0.000
H35      3.37259        6.96214       22.14810          1              H   0.000
H36      9.58657        0.60854       15.49230          1              H   0.000
H37      8.33282        1.53450       14.99002          1              H   0.000
H38     -3.16238        8.08530       17.23122          1              H   0.000
H39      5.12292        7.53426       12.83984          1              H   0.000
H40      3.53330        7.50910       13.14070          1              H   0.000
H41      4.91829        4.34054       21.72827          1              H   0.000
H42      6.23553        5.24052       21.54323          1              H   0.000
H43      5.18578        8.28059       19.43254          1              H   0.000
H44      0.81944        0.02587       16.23021          1              H   0.000
H45      0.46029        1.26357       15.26884          1              H   0.000
H46      0.57139        3.14763       22.09205          1              H   0.000
H47      1.54751        1.83996       22.20426          1              H   0.000
H48     -0.79374        4.92081       21.21627          1              H   0.000
H49     -1.68432        3.56864       21.38237          1              H   0.000
H50      5.85055        2.09374       15.62354          1              H   0.000
H51      5.03954        0.85994       15.07417          1              H   0.000
H52      7.57954        1.90874       21.34144          1              H   0.000
H53      7.00540        3.36879       21.75252          1              H   0.000
H54      2.54359        3.61076       21.68542          1              H   0.000
H55      2.88293        5.10386       21.21238          1              H   0.000
H56     -4.17647        9.41920       21.09568          1              H   0.000
H57      5.28356        3.40483       12.31688          1              H   0.000
H58      5.56014        1.91932       11.89256          1              H   0.000
H59     -4.06202        7.08901       20.24268          1              H   0.000
H60      7.42042        5.66231       19.74514          1              H   0.000
H61      3.22104        4.25336       12.00827          1              H   0.000
H62      4.05168        5.51554       12.60343          1              H   0.000
H63      3.21846        7.09742       20.56330          1              H   0.000
H64     -1.45721        7.61591       14.14034          1              H   0.000
H65     -3.00387        7.30749       13.97482          1              H   0.000
H66      1.97164        8.93126       21.57208          1              H   0.000
H67      7.61532        3.68723       18.14857          1              H   0.000
H68      3.70103        2.90487       15.37037          1              H   0.000
H69      3.43096        3.92933       14.20097          1              H   0.000
H70      6.43828        4.76992       18.07717          1              H   0.000
H71     -0.30412        0.94563       19.44968          1              H   0.000
H72     -0.26696        2.45837       18.91267          1              H   0.000
H73      4.54077        1.19337       10.12419          1              H   0.000
H74     -1.29030        9.35053       10.89524          1              H   0.000
H75      0.64459        8.61239       13.96895          1              H   0.000
H76     -0.46064        9.27885       13.03936          1              H   0.000
H77      4.29394        0.05020       19.71793          1              H   0.000
H78     -0.26780        9.49861       20.97377          1              H   0.000
H79      2.16700        3.49823       18.31031          1              H   0.000
H80      3.12983        3.67815       19.59414          1              H   0.000
H81      1.02761        8.39288       18.07348          1              H   0.000
H82      4.51718        1.08650       17.37231          1              H   0.000
H83      3.64296        1.86178       18.42448          1              H   0.000
H84     -0.24205        2.41330       10.42927          1              H   0.000
H85      0.62864        3.68606       10.32996          1              H   0.000
H86     -2.79059        5.83702       17.31380          1              H   0.000
H87      1.16359        1.19758       11.97909          1              H   0.000
H88     -2.30347        6.64203       15.97263          1              H   0.000
H89      2.75364        1.09972       11.75952          1              H   0.000
H90      8.95424        3.49355       10.85009          1              H   0.000
H91      1.61789        9.41868       20.15233          1              H   0.000
H92      7.58625        3.06989       11.61348          1              H   0.000
H93     -3.99489        8.96994       12.93049          1              H   0.000
H94     -4.74395        8.75683       14.25670          1              H   0.000
H95     -4.47122        8.86087       18.77459          1              H   0.000
H96      2.68103        0.05525       17.65613          1              H   0.000
H97      2.82619        0.06434       21.49544          1              H   0.000
H98      7.34093        0.29642       18.14864          1              H   0.000
O1       4.40599        3.39554        9.84458          1              O   0.000
O2       6.82267        4.84164        9.68960          1              O   0.000
O3       1.88409        7.22270        8.93087          1              O   0.000
O4       4.03969        8.77147        9.71209          1              O   0.000
O5       8.27070        1.56377        8.02337          1              O   0.000
O6       5.51953        1.50917        8.03489          1              O   0.000
O7       2.80429        1.64014        8.05655          1              O   0.000
O8       0.00093        1.62061        8.02721          1              O   0.000
O9      -4.09719        8.61108        8.00143          1              O   0.000
O10      2.05025        4.62446        9.44679          1              O   0.000
O11      6.41521        7.50773       10.40576          1              O   0.000
O12     -1.36298        5.18721        8.52327          1              O   0.000
O13     -1.39301        6.54106        8.70180          1              O   0.000
O14      4.83184        5.26458       17.77154          1              O   0.000
O15      0.54832        3.67335       17.82881          1              O   0.000
O16      2.25983        6.20137       16.01709          1              O   0.000
O17      3.85168        7.33542       19.10841          1              O   0.000
O18     -1.82218        7.79669       11.11671          1              O   0.000
O19      0.50210        2.98466       15.20884          1              O   0.000
O20      2.21318        8.07375       14.15664          1              O   0.000
O21      5.87305        5.53595       15.29243          1              O   0.000
O22      7.21003        3.07214       14.67614          1              O   0.000
O23      7.93253        1.88010       17.93382          1              O   0.000
O24     -1.52727        4.31338       13.90766          1              O   0.000
O25     -0.54678        1.09206       11.47195          1              O   0.000
O26      0.19955        6.47390       17.89398          1              O   0.000
O27     -0.09914        6.58857       20.57920          1              O   0.000
O28      2.70602        6.97951       21.43766          1              O   0.000
O29      8.58628        0.72035       15.48551          1              O   0.000
O30     -3.58857        8.98188       17.39546          1              O   0.000
O31     -4.40657        8.23013       13.46679          1              O   0.000
O32      4.26541        7.05634       12.62756          1              O   0.000
O33      5.82129        4.51871       22.09852          1              O   0.000
O34      0.23719        0.30670       15.45972          1              O   0.000
O35      1.45573        2.81816       22.42423          1              O   0.000
O36     -0.77733        3.97954       21.50973          1              O   0.000
O37      4.99339        1.61901       15.72007          1              O   0.000
O38      7.80527        2.86798       21.40535          1              O   0.000
O39      3.21132        4.17791       21.13284          1              O   0.000
O40      5.99708        2.71126       12.29660          1              O   0.000
O41      7.27336        6.21809       20.55259          1              O   0.000
O42      3.93455        4.49496       12.62472          1              O   0.000
O43     -2.14110        6.90934       14.29606          1              O   0.000
O44      7.42502        4.66182       18.20567          1              O   0.000
O45      3.09627        3.64298       15.09251          1              O   0.000
O46      7.03835        0.15136       21.11354          1              O   0.000
O47     -0.84249        1.76882       19.33036          1              O   0.000
O48      4.44703        0.79205       11.01056          1              O   0.000
O49     -0.29922        8.98661       13.95687          1              O   0.000
O50     -1.13366        9.16344       20.61981          1              O   0.000
O51      3.11812        3.39937       18.61613          1              O   0.000
O52      1.75006        8.89169       18.51201          1              O   0.000
O53      3.97708        0.93326       18.19244          1              O   0.000
O54     -0.25151        3.35266       10.08964          1              O   0.000
O55     -2.30044        6.64986       16.97423          1              O   0.000
O56      2.03056        1.04731       12.42752          1              O   0.000
O57      8.57905        3.09715       11.66552          1              O   0.000
O58     -5.00173        8.82707       19.63217          1              O   0.000
O59      1.90474        0.25651       21.80890          1              O   0.000
Pd1     -5.50230        9.53026       30.00000          1              Pd  0.000
Pd2      5.46042        9.49692        6.89191          1              Pd  0.000
Pd3      1.40963        0.78705        4.52625          1              Pd  0.000
Pd4     -0.00006        1.58841        2.24613          1              Pd  0.000
Pd5     -2.75115        9.53026       30.00000          1              Pd  0.000
Pd6     -2.67208        9.51147        6.90146          1              Pd  0.000
Pd7      4.09443        0.79760        4.51532          1              Pd  0.000
Pd8      2.75109        1.58841        2.24613          1              Pd  0.000
Pd9     -0.00000        9.53026       30.00000          1              Pd  0.000
Pd10     0.04624        9.49316        6.79700          1              Pd  0.000
Pd11     6.91138        0.81921        4.49603          1              Pd  0.000
Pd12     5.50224        1.58841        2.24613          1              Pd  0.000
Pd13     2.75115        9.53026       30.00000          1              Pd  0.000
Pd14     2.74759        9.52542        6.79872          1              Pd  0.000
Pd15     9.61299        0.79853        4.51817          1              Pd  0.000
Pd16     8.25339        1.58841        2.24613          1              Pd  0.000
Pd17     9.62902        2.38257       30.00000          1              Pd  0.000
Pd18    -1.38238        2.50673        6.90022          1              Pd  0.000
Pd19    -0.00694        3.20704        4.53584          1              Pd  0.000
Pd20    -1.37563        3.97097        2.24613          1              Pd  0.000
Pd21     1.37557        2.38257       30.00000          1              Pd  0.000
Pd22     1.40793        2.54419        6.96201          1              Pd  0.000
Pd23     2.76990        3.18616        4.55063          1              Pd  0.000
Pd24     1.37552        3.97097        2.24613          1              Pd  0.000
Pd25     4.12672        2.38257       30.00000          1              Pd  0.000
Pd26     4.16537        2.47536        6.87450          1              Pd  0.000
Pd27     5.51019        3.23836        4.57717          1              Pd  0.000
Pd28     4.12667        3.97097        2.24613          1              Pd  0.000
Pd29     6.87787        2.38257       30.00000          1              Pd  0.000
Pd30     6.89566        2.55498        7.00083          1              Pd  0.000
Pd31     8.25320        3.18366        4.56288          1              Pd  0.000
Pd32     6.87782        3.97097        2.24613          1              Pd  0.000
Pd33    -2.75115        4.76513       30.00000          1              Pd  0.000
Pd34    -2.73556        4.84464        6.86555          1              Pd  0.000
Pd35    -1.35846        5.56618        4.46087          1              Pd  0.000
Pd36    -2.75121        6.35354        2.24613          1              Pd  0.000
Pd37    -0.00000        4.76513       30.00000          1              Pd  0.000
Pd38    -0.00637        4.86437        6.83676          1              Pd  0.000
Pd39     1.38017        5.59202        4.52947          1              Pd  0.000
Pd40    -0.00006        6.35354        2.24613          1              Pd  0.000
Pd41     2.75115        4.76513       30.00000          1              Pd  0.000
Pd42     2.86948        4.83384        6.88619          1              Pd  0.000
Pd43     4.16060        5.58829        4.51711          1              Pd  0.000
Pd44     2.75109        6.35354        2.24613          1              Pd  0.000
Pd45     5.50230        4.76513       30.00000          1              Pd  0.000
Pd46     5.53400        4.84828        6.92545          1              Pd  0.000
Pd47     6.86919        5.56840        4.53888          1              Pd  0.000
Pd48     5.50224        6.35354        2.24613          1              Pd  0.000
Pd49     6.87787        7.14770       30.00000          1              Pd  0.000
Pd50     6.86327        7.12960        6.71343          1              Pd  0.000
Pd51    -2.73050        7.98775        4.49122          1              Pd  0.000
Pd52    -4.12678        8.73611        2.24613          1              Pd  0.000
Pd53    -1.37558        7.14770       30.00000          1              Pd  0.000
Pd54    -1.33625        7.20876        6.78272          1              Pd  0.000
Pd55     0.01572        7.97582        4.53838          1              Pd  0.000
Pd56    -1.37563        8.73611        2.24613          1              Pd  0.000
Pd57     1.37557        7.14770       30.00000          1              Pd  0.000
Pd58     1.38042        7.19645        6.86907          1              Pd  0.000
Pd59     2.75405        7.99505        4.53615          1              Pd  0.000
Pd60     1.37552        8.73611        2.24613          1              Pd  0.000
Pd61     4.12672        7.14770       30.00000          1              Pd  0.000
Pd62     4.13705        7.17395        6.93629          1              Pd  0.000
Pd63     5.48318        7.97633        4.50052          1              Pd  0.000
Pd64     4.12667        8.73611        2.24613          1              Pd  0.000
end
end

!DATE Mon Jan 01 12:00:00 2000
PBC   11.00460  11.00460  30.00000  90.00000  90.00000 120.00001 (P1)
C1       3.16979        5.24792        9.03970          1              C   0.000
C2       4.42485        4.53524        9.41919          1              C   0.000
C3       3.09043        6.72275        8.95332          1              C   0.000
C4       4.22555        7.56181        9.44999          1              C   0.000
C5       5.71916        5.36062        9.48077          1              C   0.000
C6       5.54302        6.86189        9.78842          1              C   0.000
H1       2.79504        6.44369        5.51573          1              H   0.000
H2       1.28718        4.08925        5.70889          1              H   0.000
H3       0.00707        1.57881        5.26516          1              H   0.000
H4       5.50447        1.61724        5.24672          1              H   0.000
H5      -2.70589        6.34528        5.48762          1              H   0.000
H6       1.31335        5.33827        9.34596          1              H   0.000
H7       4.16890        4.52640       17.93968          1              H   0.000
H8       0.44593        3.42937       16.86227          1              H   0.000
H9      -0.13019        3.52005       14.65603          1              H   0.000
H10      4.15746        6.56812       18.52416          1              H   0.000
H11      3.13786        7.86132       18.65045          1              H   0.000
H12      2.53883        5.26994       15.85610          1              H   0.000
H13     -1.41886        7.18479       10.46564          1              H   0.000
H14     -2.79774        7.66087       10.95493          1              H   0.000
H15      1.44657        3.23924       14.99424          1              H   0.000
H16      0.33314        4.64191       17.88686          1              H   0.000
H17      4.96721        5.37503       16.79115          1              H   0.000
H18      1.55131        6.20779       16.70677          1              H   0.000
H19      2.19309        7.33307       14.84834          1              H   0.000
H20      6.28049        4.67205       15.03890          1              H   0.000
H21      5.46804        5.91009       14.48902          1              H   0.000
H22     10.17776        0.31496       10.89136          1              H   0.000
H23      9.60731        1.56442       11.70906          1              H   0.000
H24      6.80631        2.86755       13.78586          1              H   0.000
H25      8.05956        3.58334       14.49130          1              H   0.000
H26      8.23503        1.60953       17.03004          1              H   0.000
H27      8.77083        1.80999       18.50654          1              H   0.000
H28     -1.70139        5.30121       13.94629          1              H   0.000
H29     -1.75312        4.00219       12.98507          1              H   0.000
H30      2.56608        8.87330       14.65402          1              H   0.000
H31      0.12030        6.50166       18.89717          1              H   0.000
H32     -0.74309        6.56794       17.54171          1              H   0.000
H33     -0.60117        7.45194       20.65131          1              H   0.000
H34      0.76698        6.74033       21.01793          1              H   0.000
H35      3.37234        6.96236       22.14845          1              H   0.000
H36      9.58663        0.60842       15.49242          1              H   0.000
H37      8.33345        1.53508       14.99089          1              H   0.000
H38     -3.16239        8.08555       17.23114          1              H   0.000
H39      5.12258        7.53462       12.83706          1              H   0.000
H40      3.53390        7.50896       13.14083          1              H   0.000
H41      4.91829        4.34157       21.72833          1              H   0.000
H42      6.23566        5.24153       21.54310          1              H   0.000
H43      5.18565        8.28079       19.43280          1              H   0.000
H44      0.81925        0.02606       16.23001          1              H   0.000
H45      0.45998        1.26350       15.26848          1              H   0.000
H46      0.57134        3.14830       22.09213          1              H   0.000
H47      1.54739        1.84066       22.20449          1              H   0.000
H48     -0.79405        4.92173       21.21599          1              H   0.000
H49     -1.68459        3.56936       21.38209          1              H   0.000
H50      5.85039        2.09347       15.62469          1              H   0.000
H51      5.03969        0.85986       15.07416          1              H   0.000
H52      7.57934        1.90923       21.34166          1              H   0.000
H53      7.00537        3.36944       21.75268          1              H   0.000
H54      2.54368        3.61142       21.68566          1              H   0.000
H55      2.88271        5.10445       21.21246          1              H   0.000
H56     -4.17662        9.41984       21.09591          1              H   0.000
H57      5.28388        3.40558       12.31977          1              H   0.000
H58      5.55734        1.91868       11.89470          1              H   0.000
H59     -4.06186        7.08941       20.24276          1              H   0.000
H60      7.42061        5.66277       19.74514          1              H   0.000
H61      3.23111        4.25423       12.00078          1              H   0.000
H62      4.05635        5.51559       12.60378          1              H   0.000
H63      3.21818        7.09790       20.56360          1              H   0.000
H64     -1.45676        7.61593       14.13912          1              H   0.000
H65     -3.00352        7.30773       13.97420          1              H   0.000
H66      1.97154        8.93153       21.57236          1              H   0.000
H67      7.61512        3.68774       18.14859          1              H   0.000
H68      3.70069        2.90581       15.36984          1              H   0.000
H69      3.42966        3.92929       14.19959          1              H   0.000
H70      6.43810        4.77047       18.07732          1              H   0.000
H71     -0.30426        0.94571       19.44985          1              H   0.000
H72     -0.26728        2.45853       18.91298          1              H   0.000
H73      4.53813        1.19166       10.12824          1              H   0.000
H74     -1.29714        9.34733       10.89548          1              H   0.000
H75      0.64470        8.61263       13.96866          1              H   0.000
H76     -0.45836        9.28162       13.03812          1              H   0.000
H77      4.29371        0.05069       19.71823          1              H   0.000
H78     -0.26792        9.49900       20.97401          1              H   0.000
H79      2.16658        3.49864       18.31057          1              H   0.000
H80      3.12957        3.67858       19.59426          1              H   0.000
H81      1.02742        8.39312       18.07371          1              H   0.000
H82      4.51671        1.08679       17.37250          1              H   0.000
H83      3.64258        1.86222       18.42469          1              H   0.000
H84     -0.25580        2.38577       10.46128          1              H   0.000
H85      0.70511        3.58368       10.28799          1              H   0.000
H86     -2.79074        5.83739       17.31346          1              H   0.000
H87      1.15502        1.19065       11.97216          1              H   0.000
H88     -2.30326        6.64209       15.97222          1              H   0.000
H89      2.74673        1.09901       11.75460          1              H   0.000
H90      8.93305        3.50027       10.84451          1              H   0.000
H91      1.61778        9.41906       20.15263          1              H   0.000
H92      7.57924        3.06586       11.61823          1              H   0.000
H93     -3.99594        8.97035       12.93016          1              H   0.000
H94     -4.74410        8.75552       14.25605          1              H   0.000
H95     -4.47130        8.86094       18.77467          1              H   0.000
H96      2.68079        0.05546       17.65643          1              H   0.000
H97      2.82607        0.06493       21.49566          1              H   0.000
H98      7.34062        0.29671       18.14891          1              H   0.000
O1       4.38856        3.38228        9.85150          1              O   0.000
O2       6.81523        4.81521        9.65403          1              O   0.000
O3       1.87580        7.20828        8.93865          1              O   0.000
O4       4.04439        8.76005        9.70050          1              O   0.000
O5       8.26965        1.56820        8.02241          1              O   0.000
O6       5.51960        1.51517        8.03277          1              O   0.000
O7       2.80552        1.64196        8.05986          1              O   0.000
O8      -0.00230        1.62400        8.03170          1              O   0.000
O9      -4.09781        8.61424        8.00198          1              O   0.000
O10      2.03381        4.67510        9.52710          1              O   0.000
O11      6.41300        7.47520       10.39251          1              O   0.000
O12     -1.33339        5.17962        8.52690          1              O   0.000
O13     -1.35647        6.53442        8.70521          1              O   0.000
O14      4.83141        5.26517       17.77195          1              O   0.000
O15      0.54781        3.67359       17.82923          1              O   0.000
O16      2.25959        6.20174       16.01764          1              O   0.000
O17      3.85121        7.33566       19.10888          1              O   0.000
O18     -1.83429        7.79542       11.10697          1              O   0.000
O19      0.50163        2.98520       15.20961          1              O   0.000
O20      2.21207        8.07432       14.15729          1              O   0.000
O21      5.87262        5.53730       15.29314          1              O   0.000
O22      7.21014        3.07377       14.67807          1              O   0.000
O23      7.93214        1.88038       17.93420          1              O   0.000
O24     -1.52866        4.31272       13.90641          1              O   0.000
O25     -0.57346        1.05918       11.49074          1              O   0.000
O26      0.19931        6.47424       17.89425          1              O   0.000
O27     -0.09944        6.58904       20.57947          1              O   0.000
O28      2.70573        6.98021       21.43808          1              O   0.000
O29      8.58636        0.72087       15.48649          1              O   0.000
O30     -3.58869        8.98199       17.39574          1              O   0.000
O31     -4.40540        8.22936       13.46642          1              O   0.000
O32      4.26512        7.05607       12.62697          1              O   0.000
O33      5.82122        4.51997       22.09867          1              O   0.000
O34      0.23711        0.30661       15.45944          1              O   0.000
O35      1.45554        2.81884       22.42461          1              O   0.000
O36     -0.77759        3.98035       21.50917          1              O   0.000
O37      4.99309        1.61883       15.72016          1              O   0.000
O38      7.80510        2.86850       21.40541          1              O   0.000
O39      3.21133        4.17855       21.13311          1              O   0.000
O40      5.99608        2.71008       12.29758          1              O   0.000
O41      7.27361        6.21851       20.55263          1              O   0.000
O42      3.93890        4.49479       12.62448          1              O   0.000
O43     -2.14055        6.90929       14.29495          1              O   0.000
O44      7.42485        4.66232       18.20576          1              O   0.000
O45      3.09572        3.64352       15.09164          1              O   0.000
O46      7.03827        0.15170       21.11387          1              O   0.000
O47     -0.84263        1.76899       19.33104          1              O   0.000
O48      4.44506        0.78758       11.01339          1              O   0.000
O49     -0.29913        8.98719       13.95538          1              O   0.000
O50     -1.13380        9.16383       20.62008          1              O   0.000
O51      3.11774        3.39971       18.61633          1              O   0.000
O52      1.74980        8.89198       18.51230          1              O   0.000
O53      3.97680        0.93371       18.19277          1              O   0.000
O54     -0.21659        3.32361       10.12301          1              O   0.000
O55     -2.30046        6.65010       16.97382          1              O   0.000
O56      2.02232        1.04663       12.42112          1              O   0.000
O57      8.57307        3.09445       11.66017          1              O   0.000
O58     -5.00177        8.82719       19.63233          1              O   0.000
O59      1.90463        0.25741       21.80903          1              O   0.000
Pd1     -5.50230        9.53026       30.00000          1              Pd  0.000
Pd2      5.45992        9.50110        6.89245          1              Pd  0.000
Pd3      1.41027        0.78823        4.52721          1              Pd  0.000
Pd4     -0.00006        1.58841        2.24612          1              Pd  0.000
Pd5     -2.75115        9.53026       30.00000          1              Pd  0.000
Pd6     -2.67175        9.51371        6.90325          1              Pd  0.000
Pd7      4.09430        0.79864        4.51491          1              Pd  0.000
Pd8      2.75109        1.58841        2.24612          1              Pd  0.000
Pd9     -0.00000        9.53026       30.00000          1              Pd  0.000
Pd10     0.04583        9.49676        6.79767          1              Pd  0.000
Pd11     6.91150        0.82123        4.49587          1              Pd  0.000
Pd12     5.50224        1.58841        2.24612          1              Pd  0.000
Pd13     2.75115        9.53026       30.00000          1              Pd  0.000
Pd14     2.74681        9.52888        6.79891          1              Pd  0.000
Pd15     9.61341        0.80020        4.51777          1              Pd  0.000
Pd16     8.25339        1.58841        2.24612          1              Pd  0.000
Pd17     9.62902        2.38257       30.00000          1              Pd  0.000
Pd18    -1.38201        2.50930        6.89937          1              Pd  0.000
Pd19    -0.00610        3.20746        4.53593          1              Pd  0.000
Pd20    -1.37563        3.97097        2.24612          1              Pd  0.000
Pd21     1.37557        2.38257       30.00000          1              Pd  0.000
Pd22     1.40716        2.54770        6.97067          1              Pd  0.000
Pd23     2.76989        3.18873        4.55553          1              Pd  0.000
Pd24     1.37552        3.97097        2.24612          1              Pd  0.000
Pd25     4.12672        2.38257       30.00000          1              Pd  0.000
Pd26     4.16295        2.47804        6.87194          1              Pd  0.000
Pd27     5.51036        3.24058        4.57772          1              Pd  0.000
Pd28     4.12667        3.97097        2.24612          1              Pd  0.000
Pd29     6.87787        2.38257       30.00000          1              Pd  0.000
Pd30     6.89575        2.55925        6.99771          1              Pd  0.000
Pd31     8.25380        3.18580        4.56369          1              Pd  0.000
Pd32     6.87782        3.97097        2.24612          1              Pd  0.000
Pd33    -2.75115        4.76513       30.00000          1              Pd  0.000
Pd34    -2.73385        4.85001        6.87361          1              Pd  0.000
Pd35    -1.35901        5.56693        4.46222          1              Pd  0.000
Pd36    -2.75121        6.35354        2.24612          1              Pd  0.000
Pd37    -0.00000        4.76513       30.00000          1              Pd  0.000
Pd38    -0.00264        4.86499        6.83419          1              Pd  0.000
Pd39     1.38047        5.59259        4.53113          1              Pd  0.000
Pd40    -0.00006        6.35354        2.24612          1              Pd  0.000
Pd41     2.75115        4.76513       30.00000          1              Pd  0.000
Pd42     2.85996        4.83479        6.91039          1              Pd  0.000
Pd43     4.15875        5.58735        4.52302          1              Pd  0.000
Pd44     2.75109        6.35354        2.24612          1              Pd  0.000
Pd45     5.50230        4.76513       30.00000          1              Pd  0.000
Pd46     5.53029        4.85225        6.93144          1              Pd  0.000
Pd47     6.86871        5.56977        4.54150          1              Pd  0.000
Pd48     5.50224        6.35354        2.24612          1              Pd  0.000
Pd49     6.87787        7.14770       30.00000          1              Pd  0.000
Pd50     6.86169        7.13327        6.71376          1              Pd  0.000
Pd51    -2.73013        7.98754        4.49362          1              Pd  0.000
Pd52    -4.12678        8.73611        2.24612          1              Pd  0.000
Pd53    -1.37558        7.14770       30.00000          1              Pd  0.000
Pd54    -1.33544        7.20976        6.78604          1              Pd  0.000
Pd55     0.01528        7.97733        4.53785          1              Pd  0.000
Pd56    -1.37563        8.73611        2.24612          1              Pd  0.000
Pd57     1.37557        7.14770       30.00000          1              Pd  0.000
Pd58     1.38032        7.20010        6.86847          1              Pd  0.000
Pd59     2.75364        7.99749        4.53533          1              Pd  0.000
Pd60     1.37552        8.73611        2.24612          1              Pd  0.000
Pd61     4.12672        7.14770       30.00000          1              Pd  0.000
Pd62     4.13187        7.17500        6.93425          1              Pd  0.000
Pd63     5.48273        7.97704        4.50058          1              Pd  0.000
Pd64     4.12667        8.73611        2.24612          1              Pd  0.000
end
end

!DATE Mon Jan 01 12:00:00 2000
PBC   11.00460  11.00460  30.00000  90.00000  90.00000 120.00001 (P1)
C1       3.15517        5.25047        9.06204          1              C   0.000
C2       4.41289        4.52627        9.41680          1              C   0.000
C3       3.09171        6.72503        8.94992          1              C   0.000
C4       4.23618        7.55630        9.43520          1              C   0.000
C5       5.71557        5.34371        9.44305          1              C   0.000
C6       5.54802        6.84324        9.76930          1              C   0.000
H1       2.79164        6.44309        5.50939          1              H   0.000
H2       1.31566        4.06549        5.68575          1              H   0.000
H3       0.00741        1.57676        5.26577          1              H   0.000
H4       5.50149        1.61850        5.24477          1              H   0.000
H5      -2.70576        6.30490        5.53066          1              H   0.000
H6       1.32424        5.41141        9.47865          1              H   0.000
H7       4.16918        4.52790       17.94066          1              H   0.000
H8       0.44563        3.42977       16.86218          1              H   0.000
H9      -0.12995        3.51855       14.65406          1              H   0.000
H10      4.15679        6.56988       18.52602          1              H   0.000
H11      3.13679        7.86277       18.65153          1              H   0.000
H12      2.53850        5.26995       15.85540          1              H   0.000
H13     -1.43134        7.20515       10.44477          1              H   0.000
H14     -2.80704        7.66201       10.96072          1              H   0.000
H15      1.44610        3.23907       14.99351          1              H   0.000
H16      0.33293        4.64196       17.88723          1              H   0.000
H17      4.96718        5.37711       16.79264          1              H   0.000
H18      1.55165        6.20727       16.70731          1              H   0.000
H19      2.19270        7.33335       14.84862          1              H   0.000
H20      6.27983        4.67445       15.04016          1              H   0.000
H21      5.46624        5.91174       14.49039          1              H   0.000
H22     10.15443        0.29518       10.91594          1              H   0.000
H23      9.57897        1.54773       11.72248          1              H   0.000
H24      6.80448        2.86800       13.78753          1              H   0.000
H25      8.05972        3.58384       14.48800          1              H   0.000
H26      8.23546        1.60908       17.03004          1              H   0.000
H27      8.77040        1.81025       18.50683          1              H   0.000
H28     -1.70113        5.29951       13.94232          1              H   0.000
H29     -1.74662        4.00394       12.97756          1              H   0.000
H30      2.56597        8.87331       14.65414          1              H   0.000
H31      0.11991        6.50160       18.89817          1              H   0.000
H32     -0.74296        6.56814       17.54243          1              H   0.000
H33     -0.60168        7.45154       20.65226          1              H   0.000
H34      0.76656        6.74015       21.01881          1              H   0.000
H35      3.37164        6.96364       22.14896          1              H   0.000
H36      9.58668        0.60784       15.49218          1              H   0.000
H37      8.33434        1.53500       14.99111          1              H   0.000
H38     -3.16245        8.08533       17.23141          1              H   0.000
H39      5.12250        7.53520       12.83476          1              H   0.000
H40      3.53459        7.50939       13.13966          1              H   0.000
H41      4.91782        4.34121       21.72795          1              H   0.000
H42      6.23575        5.24067       21.54391          1              H   0.000
H43      5.18519        8.28231       19.43349          1              H   0.000
H44      0.81901        0.02612       16.22987          1              H   0.000
H45      0.45982        1.26289       15.26766          1              H   0.000
H46      0.57225        3.14812       22.09302          1              H   0.000
H47      1.54815        1.84047       22.20492          1              H   0.000
H48     -0.79312        4.92068       21.21683          1              H   0.000
H49     -1.68388        3.56843       21.38269          1              H   0.000
H50      5.85042        2.09306       15.62582          1              H   0.000
H51      5.03990        0.85969       15.07426          1              H   0.000
H52      7.57939        1.90896       21.34117          1              H   0.000
H53      7.00531        3.36909       21.75218          1              H   0.000
H54      2.54443        3.61220       21.68681          1              H   0.000
H55      2.88265        5.10550       21.21363          1              H   0.000
H56     -4.17681        9.42062       21.09559          1              H   0.000
H57      5.28291        3.40693       12.32083          1              H   0.000
H58      5.55337        1.91900       11.89645          1              H   0.000
H59     -4.06181        7.08833       20.24445          1              H   0.000
H60      7.42032        5.66153       19.74645          1              H   0.000
H61      3.23242        4.25745       11.99711          1              H   0.000
H62      4.05936        5.51502       12.60297          1              H   0.000
H63      3.21734        7.09883       20.56393          1              H   0.000
H64     -1.45591        7.61463       14.13884          1              H   0.000
H65     -3.00277        7.30697       13.97491          1              H   0.000
H66      1.97109        8.93179       21.57211          1              H   0.000
H67      7.61503        3.68783       18.14835          1              H   0.000
H68      3.70075        2.90646       15.36809          1              H   0.000
H69      3.42888        3.92897       14.19690          1              H   0.000
H70      6.43816        4.77083       18.07783          1              H   0.000
H71     -0.30454        0.94644       19.45033          1              H   0.000
H72     -0.26780        2.45903       18.91312          1              H   0.000
H73      4.53616        1.18969       10.13069          1              H   0.000
H74     -1.30790        9.34890       10.90125          1              H   0.000
H75      0.64493        8.61269       13.96877          1              H   0.000
H76     -0.45722        9.28250       13.03762          1              H   0.000
H77      4.29323        0.05039       19.71836          1              H   0.000
H78     -0.26843        9.49867       20.97415          1              H   0.000
H79      2.16632        3.49900       18.31108          1              H   0.000
H80      3.12934        3.67899       19.59463          1              H   0.000
H81      1.02701        8.39295       18.07366          1              H   0.000
H82      4.51623        1.08684       17.37262          1              H   0.000
H83      3.64236        1.86227       18.42502          1              H   0.000
H84     -0.23988        2.34725       10.52029          1              H   0.000
H85      0.77348        3.47582       10.18054          1              H   0.000
H86     -2.79050        5.83743       17.31336          1              H   0.000
H87      1.14644        1.18786       11.97733          1              H   0.000
H88     -2.30241        6.64197       15.97211          1              H   0.000
H89      2.73800        1.10128       11.75023          1              H   0.000
H90      8.90676        3.49938       10.82352          1              H   0.000
H91      1.61695        9.41922       20.15238          1              H   0.000
H92      7.57188        3.06167       11.61891          1              H   0.000
H93     -3.99609        8.96884       12.93042          1              H   0.000
H94     -4.74406        8.75323       14.25568          1              H   0.000
H95     -4.47135        8.86136       18.77494          1              H   0.000
H96      2.68061        0.05519       17.65688          1              H   0.000
H97      2.82596        0.06497       21.49562          1              H   0.000
H98      7.34004        0.29686       18.14871          1              H   0.000
O1       4.37657        3.37635        9.85465          1              O   0.000
O2       6.81501        4.79246        9.59772          1              O   0.000
O3       1.88002        7.21940        8.94408          1              O   0.000
O4       4.06543        8.75610        9.68667          1              O   0.000
O5       8.26327        1.57531        8.02442          1              O   0.000
O6       5.51201        1.51498        8.03071          1              O   0.000
O7       2.79811        1.64487        8.06143          1              O   0.000
O8      -0.00740        1.62300        8.03310          1              O   0.000
O9      -4.10304        8.61551        8.00104          1              O   0.000
O10      2.02648        4.71512        9.60336          1              O   0.000
O11      6.41816        7.44162       10.38472          1              O   0.000
O12     -1.19078        5.21020        8.57030          1              O   0.000
O13     -1.28332        6.56452        8.71069          1              O   0.000
O14      4.83165        5.26671       17.77351          1              O   0.000
O15      0.54748        3.67365       17.82935          1              O   0.000
O16      2.26027        6.20178       16.01860          1              O   0.000
O17      3.85020        7.33760       19.11050          1              O   0.000
O18     -1.84298        7.79928       11.10457          1              O   0.000
O19      0.50125        2.98568       15.21002          1              O   0.000
O20      2.21139        8.07459       14.15764          1              O   0.000
O21      5.87121        5.53930       15.29450          1              O   0.000
O22      7.21022        3.07513       14.67835          1              O   0.000
O23      7.93215        1.88045       17.93407          1              O   0.000
O24     -1.53047        4.31067       13.90136          1              O   0.000
O25     10.39873        1.02290       11.53840          1              O   0.000
O26      0.19934        6.47457       17.89534          1              O   0.000
O27     -0.09998        6.58861       20.58067          1              O   0.000
O28      2.70502        6.98068       21.43860          1              O   0.000
O29      8.58645        0.72141       15.48802          1              O   0.000
O30     -3.58884        8.98161       17.39656          1              O   0.000
O31     -4.40345        8.22698       13.46701          1              O   0.000
O32      4.26525        7.05627       12.62561          1              O   0.000
O33      5.82119        4.51819       22.09830          1              O   0.000
O34      0.23705        0.30614       15.45917          1              O   0.000
O35      1.45662        2.81865       22.42527          1              O   0.000
O36     -0.77699        3.97943       21.51073          1              O   0.000
O37      4.99297        1.61860       15.72038          1              O   0.000
O38      7.80541        2.86817       21.40553          1              O   0.000
O39      3.21171        4.17973       21.13440          1              O   0.000
O40      5.99465        2.71032       12.29688          1              O   0.000
O41      7.27373        6.21743       20.55392          1              O   0.000
O42      3.94107        4.49434       12.62170          1              O   0.000
O43     -2.13963        6.90812       14.29533          1              O   0.000
O44      7.42477        4.66234       18.20706          1              O   0.000
O45      3.09547        3.64358       15.08934          1              O   0.000
O46      7.03769        0.15192       21.11367          1              O   0.000
O47     -0.84288        1.76993       19.33242          1              O   0.000
O48      4.43844        0.78899       11.01682          1              O   0.000
O49     -0.29891        8.98756       13.95489          1              O   0.000
O50     -1.13429        9.16347       20.62020          1              O   0.000
O51      3.11749        3.40015       18.61688          1              O   0.000
O52      1.74896        8.89230       18.51247          1              O   0.000
O53      3.97660        0.93382       18.19313          1              O   0.000
O54     -0.17714        3.27248       10.15648          1              O   0.000
O55     -2.30018        6.65004       16.97383          1              O   0.000
O56      2.01644        1.04366       12.41935          1              O   0.000
O57      8.56666        3.09473       11.64657          1              O   0.000
O58     -5.00160        8.82780       19.63286          1              O   0.000
O59      1.90450        0.25716       21.80931          1              O   0.000
Pd1     -5.50230        9.53026       30.00000          1              Pd  0.000
Pd2      5.45595        9.50303        6.88829          1              Pd  0.000
Pd3      1.40941        0.78851        4.52707          1              Pd  0.000
Pd4     -0.00006        1.58841        2.24612          1              Pd  0.000
Pd5     -2.75115        9.53026       30.00000          1              Pd  0.000
Pd6     -2.67492        9.51424        6.90682          1              Pd  0.000
Pd7      4.09180        0.79725        4.51457          1              Pd  0.000
Pd8      2.75109        1.58841        2.24612          1              Pd  0.000
Pd9     -0.00000        9.53026       30.00000          1              Pd  0.000
Pd10     0.04161        9.49770        6.79448          1              Pd  0.000
Pd11     6.91009        0.82218        4.49544          1              Pd  0.000
Pd12     5.50224        1.58841        2.24612          1              Pd  0.000
Pd13     2.75115        9.53026       30.00000          1              Pd  0.000
Pd14     8.24554        0.00439        6.80040          1              Pd  0.000
Pd15     9.61212        0.80275        4.51882          1              Pd  0.000
Pd16     8.25339        1.58841        2.24612          1              Pd  0.000
Pd17     9.62902        2.38257       30.00000          1              Pd  0.000
Pd18    -1.38560        2.51691        6.90725          1              Pd  0.000
Pd19    -0.00965        3.21066        4.54310          1              Pd  0.000
Pd20    -1.37563        3.97097        2.24612          1              Pd  0.000
Pd21     1.37557        2.38257       30.00000          1              Pd  0.000
Pd22     1.39883        2.55187        6.97223          1              Pd  0.000
Pd23     2.76829        3.19114        4.55917          1              Pd  0.000
Pd24     1.37552        3.97097        2.24612          1              Pd  0.000
Pd25     4.12672        2.38257       30.00000          1              Pd  0.000
Pd26     4.15506        2.47904        6.87067          1              Pd  0.000
Pd27     5.50823        3.24166        4.57824          1              Pd  0.000
Pd28     4.12667        3.97097        2.24612          1              Pd  0.000
Pd29     6.87787        2.38257       30.00000          1              Pd  0.000
Pd30     6.88716        2.56136        6.99713          1              Pd  0.000
Pd31     8.25140        3.18698        4.56215          1              Pd  0.000
Pd32     6.87782        3.97097        2.24612          1              Pd  0.000
Pd33    -2.75115        4.76513       30.00000          1              Pd  0.000
Pd34    -2.74113        4.84532        6.87477          1              Pd  0.000
Pd35    -1.36332        5.56797        4.46238          1              Pd  0.000
Pd36    -2.75121        6.35354        2.24612          1              Pd  0.000
Pd37    -0.00000        4.76513       30.00000          1              Pd  0.000
Pd38    -0.00893        4.87537        6.83939          1              Pd  0.000
Pd39     1.37655        5.59310        4.53752          1              Pd  0.000
Pd40    -0.00006        6.35354        2.24612          1              Pd  0.000
Pd41     2.75115        4.76513       30.00000          1              Pd  0.000
Pd42     2.84624        4.83708        6.93526          1              Pd  0.000
Pd43     4.15300        5.58683        4.52771          1              Pd  0.000
Pd44     2.75109        6.35354        2.24612          1              Pd  0.000
Pd45     5.50230        4.76513       30.00000          1              Pd  0.000
Pd46     5.52130        4.85500        6.93315          1              Pd  0.000
Pd47     6.86378        5.57345        4.53620          1              Pd  0.000
Pd48     5.50224        6.35354        2.24612          1              Pd  0.000
Pd49     6.87787        7.14770       30.00000          1              Pd  0.000
Pd50     6.85977        7.13250        6.71576          1              Pd  0.000
Pd51    -2.73254        7.98357        4.49627          1              Pd  0.000
Pd52    -4.12678        8.73611        2.24612          1              Pd  0.000
Pd53    -1.37558        7.14770       30.00000          1              Pd  0.000
Pd54    -1.34060        7.20917        6.78645          1              Pd  0.000
Pd55     0.01297        7.97717        4.53735          1              Pd  0.000
Pd56    -1.37563        8.73611        2.24612          1              Pd  0.000
Pd57     1.37557        7.14770       30.00000          1              Pd  0.000
Pd58     1.38012        7.20484        6.87042          1              Pd  0.000
Pd59     2.75217        7.99980        4.53450          1              Pd  0.000
Pd60     1.37552        8.73611        2.24612          1              Pd  0.000
Pd61     4.12672        7.14770       30.00000          1              Pd  0.000
Pd62     4.12699        7.17593        6.93043          1              Pd  0.000
Pd63     5.48096        7.97737        4.50106          1              Pd  0.000
Pd64     4.12667        8.73611        2.24612          1              Pd  0.000
end
end

!DATE Mon Jan 01 12:00:00 2000
PBC   11.00460  11.00460  30.00000  90.00000  90.00000 120.00001 (P1)
C1       3.14803        5.25468        9.07329          1              C   0.000
C2       4.40904        4.52599        9.41458          1              C   0.000
C3       3.09110        6.72916        8.95358          1              C   0.000
C4       4.24410        7.55553        9.42996          1              C   0.000
C5       5.71635        5.33787        9.41974          1              C   0.000
C6       5.55259        6.83495        9.75920          1              C   0.000
H1       2.78546        6.44306        5.51147          1              H   0.000
H2       1.34359        4.04301        5.66326          1              H   0.000
H3       0.00825        1.57381        5.26458          1              H   0.000
H4       5.49907        1.62004        5.24504          1              H   0.000
H5      -2.70224        6.27893        5.56474          1              H   0.000
H6       1.30694        5.39658        9.50661          1              H   0.000
H7       4.16893        4.52836       17.94087          1              H   0.000
H8       0.44524        3.42970       16.86217          1              H   0.000
H9      -0.12985        3.51753       14.65272          1              H   0.000
H10      4.15614        6.57033       18.52673          1              H   0.000
H11      3.13610        7.86324       18.65194          1              H   0.000
H12      2.53861        5.26979       15.85502          1              H   0.000
H13     -1.43244        7.22677       10.43569          1              H   0.000
H14     -2.81017        7.66143       10.96683          1              H   0.000
H15      1.44580        3.23884       14.99318          1              H   0.000
H16      0.33270        4.64165       17.88751          1              H   0.000
H17      4.96683        5.37795       16.79319          1              H   0.000
H18      1.55221        6.20688       16.70753          1              H   0.000
H19      2.19280        7.33335       14.84867          1              H   0.000
H20      6.27930        4.67545       15.04031          1              H   0.000
H21      5.46484        5.91243       14.49104          1              H   0.000
H22     10.14395        0.28704       10.93377          1              H   0.000
H23      9.56564        1.54323       11.73038          1              H   0.000
H24      6.80309        2.86830       13.78737          1              H   0.000
H25      8.05962        3.58374       14.48532          1              H   0.000
H26      8.23552        1.60890       17.03024          1              H   0.000
H27      8.76995        1.81007       18.50721          1              H   0.000
H28     -1.70089        5.29864       13.93991          1              H   0.000
H29     -1.74302        4.00557       12.97245          1              H   0.000
H30      2.56596        8.87319       14.65423          1              H   0.000
H31      0.11964        6.50131       18.89871          1              H   0.000
H32     -0.74303        6.56802       17.54288          1              H   0.000
H33     -0.60242        7.45066       20.65290          1              H   0.000
H34      0.76624        6.74004       21.01939          1              H   0.000
H35      3.37121        6.96397       22.14908          1              H   0.000
H36      9.58648        0.60743       15.49218          1              H   0.000
H37      8.33455        1.53473       14.99104          1              H   0.000
H38     -3.16259        8.08501       17.23149          1              H   0.000
H39      5.12263        7.53534       12.83410          1              H   0.000
H40      3.53499        7.50984       13.13860          1              H   0.000
H41      4.91805        4.34143       21.72807          1              H   0.000
H42      6.23614        5.24097       21.54350          1              H   0.000
H43      5.18497        8.28226       19.43378          1              H   0.000
H44      0.81871        0.02596       16.22971          1              H   0.000
H45      0.45955        1.26234       15.26708          1              H   0.000
H46      0.57313        3.14735       22.09391          1              H   0.000
H47      1.54883        1.83973       22.20562          1              H   0.000
H48     -0.79274        4.91990       21.21726          1              H   0.000
H49     -1.68348        3.56765       21.38297          1              H   0.000
H50      5.85033        2.09271       15.62624          1              H   0.000
H51      5.03989        0.85943       15.07428          1              H   0.000
H52      7.57900        1.90874       21.34100          1              H   0.000
H53      7.00546        3.36904       21.75252          1              H   0.000
H54      2.54527        3.61224       21.68722          1              H   0.000
H55      2.88270        5.10564       21.21391          1              H   0.000
H56     -4.17716        9.41997       21.09563          1              H   0.000
H57      5.28201        3.40792       12.32046          1              H   0.000
H58      5.55103        1.91946       11.89688          1              H   0.000
H59     -4.06229        7.08819       20.24479          1              H   0.000
H60      7.42022        5.66158       19.74691          1              H   0.000
H61      3.23093        4.25959       11.99613          1              H   0.000
H62      4.05983        5.51475       12.60257          1              H   0.000
H63      3.21671        7.09899       20.56399          1              H   0.000
H64     -1.45546        7.61351       14.13900          1              H   0.000
H65     -3.00241        7.30613       13.97560          1              H   0.000
H66      1.97056        8.93174       21.57178          1              H   0.000
H67      7.61461        3.68750       18.14825          1              H   0.000
H68      3.70060        2.90663       15.36722          1              H   0.000
H69      3.42810        3.92880       14.19571          1              H   0.000
H70      6.43793        4.77080       18.07814          1              H   0.000
H71     -0.30448        0.94608       19.45085          1              H   0.000
H72     -0.26799        2.45859       18.91354          1              H   0.000
H73      4.53646        1.18740       10.13142          1              H   0.000
H74     -1.31422        9.35074       10.90717          1              H   0.000
H75      0.64497        8.61250       13.96903          1              H   0.000
H76     -0.45730        9.28166       13.03760          1              H   0.000
H77      4.29273        0.04990       19.71836          1              H   0.000
H78     -0.26886        9.49843       20.97410          1              H   0.000
H79      2.16605        3.49885       18.31107          1              H   0.000
H80      3.12919        3.67889       19.59449          1              H   0.000
H81      1.02671        8.39255       18.07363          1              H   0.000
H82      4.51590        1.08656       17.37260          1              H   0.000
H83      3.64221        1.86198       18.42510          1              H   0.000
H84     -0.22564        2.32371       10.54992          1              H   0.000
H85      0.79992        3.42418       10.14292          1              H   0.000
H86     -2.79050        5.83734       17.31344          1              H   0.000
H87      1.14229        1.18795       11.98324          1              H   0.000
H88     -2.30195        6.64163       15.97218          1              H   0.000
H89      2.73334        1.10340       11.74873          1              H   0.000
H90      8.89480        3.49598       10.80935          1              H   0.000
H91      1.61631        9.41926       20.15207          1              H   0.000
H92      7.56912        3.05956       11.61748          1              H   0.000
H93     -3.99581        8.96746       12.93083          1              H   0.000
H94     -4.74419        8.75190       14.25561          1              H   0.000
H95     -4.47140        8.86092       18.77494          1              H   0.000
H96      2.68032        0.05482       17.65708          1              H   0.000
H97      2.82569        0.06413       21.49563          1              H   0.000
H98      7.33951        0.29672       18.14842          1              H   0.000
O1       4.37323        3.37705        9.85551          1              O   0.000
O2       6.81831        4.78406        9.56028          1              O   0.000
O3       1.88739        7.23518        8.94294          1              O   0.000
O4       4.08072        8.75628        9.67973          1              O   0.000
O5       8.25653        1.58125        8.02797          1              O   0.000
O6       5.50209        1.50501        8.03059          1              O   0.000
O7       2.78817        1.64715        8.05947          1              O   0.000
O8      -0.01459        1.62525        8.02939          1              O   0.000
O9      -4.11011        8.61688        7.99945          1              O   0.000
O10      2.02921        4.72161        9.63292          1              O   0.000
O11      6.42556        7.42572       10.38080          1              O   0.000
O12     -0.91467        5.28846        8.67802          1              O   0.000
O13     -1.22559        6.61049        8.71847          1              O   0.000
O14      4.83122        5.26735       17.77405          1              O   0.000
O15      0.54713        3.67332       17.82944          1              O   0.000
O16      2.26136        6.20171       16.01944          1              O   0.000
O17      3.84949        7.33812       19.11111          1              O   0.000
O18     -1.84687        7.80340       11.10962          1              O   0.000
O19      0.50094        2.98572       15.21002          1              O   0.000
O20      2.21128        8.07458       14.15779          1              O   0.000
O21      5.87040        5.54004       15.29492          1              O   0.000
O22      7.21005        3.07568       14.67747          1              O   0.000
O23      7.93195        1.88028       17.93429          1              O   0.000
O24     -1.53087        4.30971       13.89759          1              O   0.000
O25     10.38205        1.00575       11.56848          1              O   0.000
O26      0.19924        6.47452       17.89596          1              O   0.000
O27     -0.10029        6.58801       20.58139          1              O   0.000
O28      2.70451        6.98038       21.43878          1              O   0.000
O29      8.58630        0.72165       15.48889          1              O   0.000
O30     -3.58912        8.98122       17.39686          1              O   0.000
O31     -4.40266        8.22546       13.46753          1              O   0.000
O32      4.26541        7.05668       12.62441          1              O   0.000
O33      5.82167        4.51825       22.09785          1              O   0.000
O34      0.23684        0.30568       15.45895          1              O   0.000
O35      1.45748        2.81792       22.42609          1              O   0.000
O36     -0.77668        3.97871       21.51138          1              O   0.000
O37      4.99279        1.61839       15.72041          1              O   0.000
O38      7.80540        2.86788       21.40577          1              O   0.000
O39      3.21214        4.17996       21.13484          1              O   0.000
O40      5.99381        2.71111       12.29537          1              O   0.000
O41      7.27318        6.21726       20.55450          1              O   0.000
O42      3.94073        4.49426       12.62051          1              O   0.000
O43     -2.13919        6.90710       14.29579          1              O   0.000
O44      7.42455        4.66206       18.20689          1              O   0.000
O45      3.09517        3.64357       15.08846          1              O   0.000
O46      7.03731        0.15200       21.11342          1              O   0.000
O47     -0.84278        1.76980       19.33377          1              O   0.000
O48      4.43620        0.79069       11.01902          1              O   0.000
O49     -0.29887        8.98748       13.95511          1              O   0.000
O50     -1.13479        9.16324       20.62035          1              O   0.000
O51      3.11724        3.40002       18.61688          1              O   0.000
O52      1.74837        8.89230       18.51251          1              O   0.000
O53      3.97651        0.93356       18.19330          1              O   0.000
O54     -0.15500        3.24141       10.17172          1              O   0.000
O55     -2.30006        6.64988       16.97398          1              O   0.000
O56      2.01415        1.04192       12.41999          1              O   0.000
O57      8.56435        3.09476       11.63740          1              O   0.000
O58     -5.00186        8.82794       19.63286          1              O   0.000
O59      1.90424        0.25648       21.80933          1              O   0.000
Pd1     -5.50230        9.53026       30.00000          1              Pd  0.000
Pd2      5.44934        9.50464        6.88374          1              Pd  0.000
Pd3      1.40853        0.78916        4.52638          1              Pd  0.000
Pd4     -0.00006        1.58841        2.24611          1              Pd  0.000
Pd5     -2.75115        9.53026       30.00000          1              Pd  0.000
Pd6     -2.67801        9.51066        6.90972          1              Pd  0.000
Pd7      4.08977        0.79497        4.51467          1              Pd  0.000
Pd8      2.75109        1.58841        2.24611          1              Pd  0.000
Pd9     -0.00000        9.53026       30.00000          1              Pd  0.000
Pd10     0.03407        9.49113        6.79106          1              Pd  0.000
Pd11     6.90773        0.82076        4.49595          1              Pd  0.000
Pd12     5.50224        1.58841        2.24611          1              Pd  0.000
Pd13     2.75115        9.53026       30.00000          1              Pd  0.000
Pd14     8.24012        0.00853        6.80264          1              Pd  0.000
Pd15     9.61084        0.80495        4.52065          1              Pd  0.000
Pd16     8.25339        1.58841        2.24611          1              Pd  0.000
Pd17     9.62902        2.38257       30.00000          1              Pd  0.000
Pd18    -1.39435        2.52661        6.91389          1              Pd  0.000
Pd19    -0.01355        3.21681        4.55510          1              Pd  0.000
Pd20    -1.37563        3.97097        2.24611          1              Pd  0.000
Pd21     1.37557        2.38257       30.00000          1              Pd  0.000
Pd22     1.39018        2.55354        6.96509          1              Pd  0.000
Pd23     2.76721        3.19256        4.55983          1              Pd  0.000
Pd24     1.37552        3.97097        2.24611          1              Pd  0.000
Pd25     4.12672        2.38257       30.00000          1              Pd  0.000
Pd26     4.14833        2.47640        6.86986          1              Pd  0.000
Pd27     5.50653        3.24206        4.57919          1              Pd  0.000
Pd28     4.12667        3.97097        2.24611          1              Pd  0.000
Pd29     6.87787        2.38257       30.00000          1              Pd  0.000
Pd30     6.87181        2.55890        7.00192          1              Pd  0.000
Pd31     8.24862        3.18328        4.55255          1              Pd  0.000
Pd32     6.87782        3.97097        2.24611          1              Pd  0.000
Pd33    -2.75115        4.76513       30.00000          1              Pd  0.000
Pd34    -2.77532        4.82415        6.82623          1              Pd  0.000
Pd35    -1.36636        5.56791        4.45950          1              Pd  0.000
Pd36    -2.75121        6.35354        2.24611          1              Pd  0.000
Pd37    -0.00000        4.76513       30.00000          1              Pd  0.000
Pd38    -0.03144        4.88107        6.85778          1              Pd  0.000
Pd39     1.37299        5.59575        4.54262          1              Pd  0.000
Pd40    -0.00006        6.35354        2.24611          1              Pd  0.000
Pd41     2.75115        4.76513       30.00000          1              Pd  0.000
Pd42     2.83445        4.83759        6.94743          1              Pd  0.000
Pd43     4.14729        5.58729        4.52910          1              Pd  0.000
Pd44     2.75109        6.35354        2.24611          1              Pd  0.000
Pd45     5.50230        4.76513       30.00000          1              Pd  0.000
Pd46     5.50984        4.85663        6.93485          1              Pd  0.000
Pd47     6.85324        5.58083        4.51765          1              Pd  0.000
Pd48     5.50224        6.35354        2.24611          1              Pd  0.000
Pd49     6.87787        7.14770       30.00000          1              Pd  0.000
Pd50     6.85877        7.12947        6.71876          1              Pd  0.000
Pd51    -2.73571        7.98029        4.49745          1              Pd  0.000
Pd52    -4.12678        8.73611        2.24611          1              Pd  0.000
Pd53    -1.37558        7.14770       30.00000          1              Pd  0.000
Pd54    -1.34957        7.19225        6.78939          1              Pd  0.000
Pd55     0.00958        7.97498        4.53854          1              Pd  0.000
Pd56    -1.37563        8.73611        2.24611          1              Pd  0.000
Pd57     1.37557        7.14770       30.00000          1              Pd  0.000
Pd58     1.38018        7.20572        6.86821          1              Pd  0.000
Pd59     2.75225        8.00156        4.53288          1              Pd  0.000
Pd60     1.37552        8.73611        2.24611          1              Pd  0.000
Pd61     4.12672        7.14770       30.00000          1              Pd  0.000
Pd62     4.12505        7.17710        6.92627          1              Pd  0.000
Pd63     5.47899        7.97953        4.50182          1              Pd  0.000
Pd64     4.12667        8.73611        2.24611          1              Pd  0.000
end
end

!DATE Mon Jan 01 12:00:00 2000
PBC   11.00460  11.00460  30.00000  90.00000  90.00000 120.00001 (P1)
C1       3.13802        5.26308        9.08702          1              C   0.000
C2       4.40276        4.52833        9.41220          1              C   0.000
C3       3.09216        6.73830        8.95779          1              C   0.000
C4       4.25597        7.55603        9.42689          1              C   0.000
C5       5.71500        5.33328        9.39422          1              C   0.000
C6       5.55986        6.82672        9.75123          1              C   0.000
H1       2.77756        6.44349        5.51522          1              H   0.000
H2       1.37257        4.01846        5.63821          1              H   0.000
H3       0.00945        1.57179        5.26246          1              H   0.000
H4       5.49607        1.62193        5.24518          1              H   0.000
H5      -2.69563        6.26355        5.59162          1              H   0.000
H6       1.27385        5.36485        9.52137          1              H   0.000
H7       4.16862        4.52864       17.94121          1              H   0.000
H8       0.44467        3.42944       16.86236          1              H   0.000
H9      -0.12972        3.51601       14.65092          1              H   0.000
H10      4.15526        6.57039       18.52749          1              H   0.000
H11      3.13524        7.86339       18.65255          1              H   0.000
H12      2.53860        5.26946       15.85452          1              H   0.000
H13     -1.43281        7.24607       10.42586          1              H   0.000
H14     -2.81133        7.66094       10.97344          1              H   0.000
H15      1.44545        3.23848       14.99285          1              H   0.000
H16      0.33243        4.64109       17.88802          1              H   0.000
H17      4.96628        5.37875       16.79383          1              H   0.000
H18      1.55270        6.20618       16.70788          1              H   0.000
H19      2.19286        7.33320       14.84864          1              H   0.000
H20      6.27840        4.67679       15.04030          1              H   0.000
H21      5.46247        5.91316       14.49172          1              H   0.000
H22     10.13306        0.28040       10.95678          1              H   0.000
H23      9.55036        1.54205       11.73931          1              H   0.000
H24      6.80103        2.86869       13.78722          1              H   0.000
H25      8.05929        3.58339       14.48179          1              H   0.000
H26      8.23560        1.60869       17.03074          1              H   0.000
H27      8.76929        1.80962       18.50801          1              H   0.000
H28     -1.70066        5.29721       13.93691          1              H   0.000
H29     -1.73903        4.00784       12.96554          1              H   0.000
H30      2.56592        8.87294       14.65437          1              H   0.000
H31      0.11920        6.50077       18.89976          1              H   0.000
H32     -0.74321        6.56770       17.54374          1              H   0.000
H33     -0.60317        7.44951       20.65370          1              H   0.000
H34      0.76581        6.73961       21.02025          1              H   0.000
H35      3.37058        6.96427       22.14956          1              H   0.000
H36      9.58619        0.60681       15.49219          1              H   0.000
H37      8.33478        1.53433       14.99093          1              H   0.000
H38     -3.16287        8.08441       17.23165          1              H   0.000
H39      5.12316        7.53512       12.83395          1              H   0.000
H40      3.53555        7.51031       13.13736          1              H   0.000
H41      4.91848        4.34138       21.72888          1              H   0.000
H42      6.23647        5.24095       21.54373          1              H   0.000
H43      5.18446        8.28162       19.43403          1              H   0.000
H44      0.81811        0.02550       16.22954          1              H   0.000
H45      0.45912        1.26137       15.26641          1              H   0.000
H46      0.57488        3.14637       22.09564          1              H   0.000
H47      1.55020        1.83887       22.20677          1              H   0.000
H48     -0.79224        4.91888       21.21810          1              H   0.000
H49     -1.68275        3.56652       21.38348          1              H   0.000
H50      5.85015        2.09217       15.62690          1              H   0.000
H51      5.03978        0.85902       15.07448          1              H   0.000
H52      7.57878        1.90837       21.34093          1              H   0.000
H53      7.00579        3.36871       21.75318          1              H   0.000
H54      2.54641        3.61205       21.68791          1              H   0.000
H55      2.88280        5.10561       21.21442          1              H   0.000
H56     -4.17765        9.41922       21.09602          1              H   0.000
H57      5.28057        3.40951       12.31972          1              H   0.000
H58      5.54826        1.92049       11.89736          1              H   0.000
H59     -4.06304        7.08815       20.24435          1              H   0.000
H60      7.41977        5.66160       19.74669          1              H   0.000
H61      3.22788        4.26255       11.99468          1              H   0.000
H62      4.05978        5.51411       12.60198          1              H   0.000
H63      3.21594        7.09901       20.56435          1              H   0.000
H64     -1.45489        7.61193       14.13958          1              H   0.000
H65     -3.00201        7.30476       13.97673          1              H   0.000
H66      1.96979        8.93140       21.57143          1              H   0.000
H67      7.61393        3.68703       18.14869          1              H   0.000
H68      3.70042        2.90676       15.36607          1              H   0.000
H69      3.42698        3.92843       14.19409          1              H   0.000
H70      6.43724        4.77046       18.07851          1              H   0.000
H71     -0.30427        0.94516       19.45197          1              H   0.000
H72     -0.26824        2.45766       18.91479          1              H   0.000
H73      4.53676        1.18558       10.13190          1              H   0.000
H74     -1.32043        9.35385       10.91350          1              H   0.000
H75      0.64491        8.61209       13.96961          1              H   0.000
H76     -0.45784        9.27992       13.03790          1              H   0.000
H77      4.29201        0.04911       19.71843          1              H   0.000
H78     -0.26948        9.49794       20.97412          1              H   0.000
H79      2.16579        3.49847       18.31126          1              H   0.000
H80      3.12905        3.67867       19.59454          1              H   0.000
H81      1.02634        8.39175       18.07361          1              H   0.000
H82      4.51534        1.08597       17.37273          1              H   0.000
H83      3.64193        1.86140       18.42539          1              H   0.000
H84     -0.21113        2.30270       10.57959          1              H   0.000
H85      0.83061        3.36577       10.10893          1              H   0.000
H86     -2.79061        5.83698       17.31371          1              H   0.000
H87      1.13732        1.18944       11.99173          1              H   0.000
H88     -2.30146        6.64088       15.97242          1              H   0.000
H89      2.72752        1.10595       11.74762          1              H   0.000
H90      8.87939        3.49236       10.79122          1              H   0.000
H91      1.61545        9.41916       20.15182          1              H   0.000
H92      7.56527        3.05759       11.61544          1              H   0.000
H93     -3.99545        8.96482       12.93161          1              H   0.000
H94     -4.74429        8.74983       14.25596          1              H   0.000
H95     -4.47169        8.85995       18.77495          1              H   0.000
H96      2.67985        0.05418       17.65744          1              H   0.000
H97      2.82534        0.06301       21.49577          1              H   0.000
H98      7.33874        0.29627       18.14809          1              H   0.000
O1       4.36861        3.38055        9.85525          1              O   0.000
O2       6.81888        4.77504        9.51624          1              O   0.000
O3       1.90096        7.26303        8.93782          1              O   0.000
O4       4.10355        8.75834        9.67467          1              O   0.000
O5       8.25052        1.58338        8.02953          1              O   0.000
O6       5.49368        1.49554        8.03077          1              O   0.000
O7       2.77865        1.64690        8.05861          1              O   0.000
O8      -0.02092        1.62994        8.02819          1              O   0.000
O9      -4.11907        8.61836        7.99913          1              O   0.000
O10      2.03281        4.73097        9.66612          1              O   0.000
O11      6.43504        7.40542       10.38005          1              O   0.000
O12     -0.64540        5.37280        8.75680          1              O   0.000
O13     -1.15338        6.63265        8.73459          1              O   0.000
O14      4.83085        5.26770       17.77468          1              O   0.000
O15      0.54661        3.67272       17.82972          1              O   0.000
O16      2.26203        6.20141       16.02005          1              O   0.000
O17      3.84849        7.33812       19.11189          1              O   0.000
O18     -1.84850        7.80824       11.11184          1              O   0.000
O19      0.50055        2.98558       15.20991          1              O   0.000
O20      2.21116        8.07446       14.15796          1              O   0.000
O21      5.86922        5.54108       15.29519          1              O   0.000
O22      7.20973        3.07614       14.67640          1              O   0.000
O23      7.93173        1.88005       17.93479          1              O   0.000
O24     -1.53179        4.30810       13.89253          1              O   0.000
O25     10.36351        0.99302       11.60048          1              O   0.000
O26      0.19896        6.47437       17.89708          1              O   0.000
O27     -0.10074        6.58705       20.58245          1              O   0.000
O28      2.70386        6.98027       21.43928          1              O   0.000
O29      8.58609        0.72184       15.48983          1              O   0.000
O30     -3.58950        8.98053       17.39724          1              O   0.000
O31     -4.40182        8.22277       13.46875          1              O   0.000
O32      4.26591        7.05697       12.62344          1              O   0.000
O33      5.82219        4.51830       22.09847          1              O   0.000
O34      0.23639        0.30484       15.45863          1              O   0.000
O35      1.45930        2.81706       22.42761          1              O   0.000
O36     -0.77606        3.97768       21.51225          1              O   0.000
O37      4.99248        1.61808       15.72055          1              O   0.000
O38      7.80546        2.86745       21.40594          1              O   0.000
O39      3.21271        4.18010       21.13534          1              O   0.000
O40      5.99268        2.71271       12.29344          1              O   0.000
O41      7.27231        6.21722       20.55424          1              O   0.000
O42      3.93922        4.49396       12.61878          1              O   0.000
O43     -2.13858        6.90549       14.29636          1              O   0.000
O44      7.42386        4.66160       18.20713          1              O   0.000
O45      3.09481        3.64351       15.08732          1              O   0.000
O46      7.03666        0.15185       21.11322          1              O   0.000
O47     -0.84259        1.76902       19.33587          1              O   0.000
O48      4.43252        0.79421       11.02139          1              O   0.000
O49     -0.29893        8.98721       13.95578          1              O   0.000
O50     -1.13543        9.16267       20.62053          1              O   0.000
O51      3.11700        3.39972       18.61705          1              O   0.000
O52      1.74768        8.89202       18.51250          1              O   0.000
O53      3.97613        0.93300       18.19357          1              O   0.000
O54     -0.12708        3.21387       10.18979          1              O   0.000
O55     -2.30004        6.64942       16.97429          1              O   0.000
O56      2.01124        1.03819       12.42138          1              O   0.000
O57      8.56095        3.09598       11.62559          1              O   0.000
O58     -5.00209        8.82692       19.63298          1              O   0.000
O59      1.90396        0.25570       21.80958          1              O   0.000
Pd1     -5.50230        9.53026       30.00000          1              Pd  0.000
Pd2      5.44292        9.50863        6.88077          1              Pd  0.000
Pd3      1.40791        0.78892        4.52521          1              Pd  0.000
Pd4     -0.00006        1.58841        2.24611          1              Pd  0.000
Pd5     -2.75115        9.53026       30.00000          1              Pd  0.000
Pd6     -2.68117        9.50492        6.91301          1              Pd  0.000
Pd7      4.08803        0.79285        4.51469          1              Pd  0.000
Pd8      2.75109        1.58841        2.24611          1              Pd  0.000
Pd9     -0.00000        9.53026       30.00000          1              Pd  0.000
Pd10     0.02561        9.48451        6.78800          1              Pd  0.000
Pd11     6.90501        0.81981        4.49679          1              Pd  0.000
Pd12     5.50224        1.58841        2.24611          1              Pd  0.000
Pd13     2.75115        9.53026       30.00000          1              Pd  0.000
Pd14     8.23553        0.01114        6.80343          1              Pd  0.000
Pd15     9.60910        0.80776        4.52184          1              Pd  0.000
Pd16     8.25339        1.58841        2.24611          1              Pd  0.000
Pd17     9.62902        2.38257       30.00000          1              Pd  0.000
Pd18    -1.40331        2.53523        6.91957          1              Pd  0.000
Pd19    -0.01793        3.22203        4.56390          1              Pd  0.000
Pd20    -1.37563        3.97097        2.24611          1              Pd  0.000
Pd21     1.37557        2.38257       30.00000          1              Pd  0.000
Pd22     1.38455        2.55080        6.95671          1              Pd  0.000
Pd23     2.76731        3.19328        4.56055          1              Pd  0.000
Pd24     1.37552        3.97097        2.24611          1              Pd  0.000
Pd25     4.12672        2.38257       30.00000          1              Pd  0.000
Pd26     4.14216        2.47378        6.87114          1              Pd  0.000
Pd27     5.50496        3.24299        4.58039          1              Pd  0.000
Pd28     4.12667        3.97097        2.24611          1              Pd  0.000
Pd29     6.87787        2.38257       30.00000          1              Pd  0.000
Pd30     6.85980        2.55504        7.00431          1              Pd  0.000
Pd31     8.24569        3.18105        4.54829          1              Pd  0.000
Pd32     6.87782        3.97097        2.24611          1              Pd  0.000
Pd33    -2.75115        4.76513       30.00000          1              Pd  0.000
Pd34     8.20738        4.81429        6.80365          1              Pd  0.000
Pd35    -1.36963        5.56738        4.46026          1              Pd  0.000
Pd36    -2.75121        6.35354        2.24611          1              Pd  0.000
Pd37    -0.00000        4.76513       30.00000          1              Pd  0.000
Pd38    -0.03694        4.87950        6.87001          1              Pd  0.000
Pd39     1.37067        5.59839        4.54498          1              Pd  0.000
Pd40    -0.00006        6.35354        2.24611          1              Pd  0.000
Pd41     2.75115        4.76513       30.00000          1              Pd  0.000
Pd42     2.82575        4.83774        6.96030          1              Pd  0.000
Pd43     4.14308        5.58752        4.53123          1              Pd  0.000
Pd44     2.75109        6.35354        2.24611          1              Pd  0.000
Pd45     5.50230        4.76513       30.00000          1              Pd  0.000
Pd46     5.50047        4.85736        6.93699          1              Pd  0.000
Pd47     6.84614        5.58590        4.50679          1              Pd  0.000
Pd48     5.50224        6.35354        2.24611          1              Pd  0.000
Pd49     6.87787        7.14770       30.00000          1              Pd  0.000
Pd50     6.85671        7.12836        6.72039          1              Pd  0.000
Pd51    -2.73685        7.97714        4.50147          1              Pd  0.000
Pd52    -4.12678        8.73611        2.24611          1              Pd  0.000
Pd53    -1.37558        7.14770       30.00000          1              Pd  0.000
Pd54    -1.35254        7.17330        6.80077          1              Pd  0.000
Pd55     0.00700        7.97245        4.53878          1              Pd  0.000
Pd56    -1.37563        8.73611        2.24611          1              Pd  0.000
Pd57     1.37557        7.14770       30.00000          1              Pd  0.000
Pd58     1.38378        7.20791        6.86480          1              Pd  0.000
Pd59     2.75265        8.00307        4.53050          1              Pd  0.000
Pd60     1.37552        8.73611        2.24611          1              Pd  0.000
Pd61     4.12672        7.14770       30.00000          1              Pd  0.000
Pd62     4.12442        7.17862        6.92098          1              Pd  0.000
Pd63     5.47726        7.98194        4.50173          1              Pd  0.000
Pd64     4.12667        8.73611        2.24611          1              Pd  0.000
end
end

!DATE Mon Jan 01 12:00:00 2000
PBC   11.00460  11.00460  30.00000  90.00000  90.00000 120.00001 (P1)
C1       3.14113        5.27652        9.10016          1              C   0.000
C2       4.40817        4.53086        9.40245          1              C   0.000
C3       3.11074        6.75338        8.95910          1              C   0.000
C4       4.28998        7.55561        9.42412          1              C   0.000
C5       5.72671        5.32237        9.34054          1              C   0.000
C6       5.58683        6.80747        9.73341          1              C   0.000
H1       2.76809        6.44358        5.51842          1              H   0.000
H2       1.40055        3.99479        5.61334          1              H   0.000
H3       0.01114        1.57071        5.25997          1              H   0.000
H4       5.49370        1.62451        5.24340          1              H   0.000
H5      -2.68125        6.25143        5.62002          1              H   0.000
H6       1.25790        5.33392        9.54490          1              H   0.000
H7       4.16664        4.52853       17.94509          1              H   0.000
H8       0.44302        3.42652       16.86711          1              H   0.000
H9      -0.13168        3.51098       14.65008          1              H   0.000
H10      4.15265        6.56925       18.53240          1              H   0.000
H11      3.13213        7.86204       18.65687          1              H   0.000
H12      2.53645        5.26702       15.85341          1              H   0.000
H13     -1.42174        7.26550       10.41670          1              H   0.000
H14     -2.80017        7.66238       10.98109          1              H   0.000
H15      1.44275        3.23597       14.99446          1              H   0.000
H16      0.33190        4.63751       17.89290          1              H   0.000
H17      4.96291        5.38028       16.79811          1              H   0.000
H18      1.55200        6.20278       16.70932          1              H   0.000
H19      2.19173        7.33186       14.84915          1              H   0.000
H20      6.27112        4.67980       15.04298          1              H   0.000
H21      5.44851        5.91207       14.49464          1              H   0.000
H22     10.12001        0.27466       11.00543          1              H   0.000
H23      9.52709        1.54908       11.75369          1              H   0.000
H24      6.79344        2.86953       13.79081          1              H   0.000
H25      8.05563        3.58198       14.47783          1              H   0.000
H26      8.23534        1.60697       17.03514          1              H   0.000
H27      8.76646        1.80716       18.51357          1              H   0.000
H28     -1.70119        5.29077       13.93362          1              H   0.000
H29     -1.73293        4.01072       12.95228          1              H   0.000
H30      2.56485        8.87142       14.65597          1              H   0.000
H31      0.11845        6.49862       18.90357          1              H   0.000
H32     -0.74419        6.56568       17.54811          1              H   0.000
H33     -0.60530        7.44565       20.65729          1              H   0.000
H34      0.76438        6.73763       21.02470          1              H   0.000
H35      3.36740        6.96621       22.15452          1              H   0.000
H36      9.58468        0.60446       15.49434          1              H   0.000
H37      8.33492        1.53285       14.99271          1              H   0.000
H38     -3.16556        8.08211       17.23471          1              H   0.000
H39      5.12771        7.53253       12.83812          1              H   0.000
H40      3.53934        7.51053       13.13699          1              H   0.000
H41      4.91925        4.34070       21.73337          1              H   0.000
H42      6.23774        5.23937       21.54781          1              H   0.000
H43      5.18140        8.27945       19.43795          1              H   0.000
H44      0.81515        0.02346       16.23207          1              H   0.000
H45      0.45673        1.25867       15.26805          1              H   0.000
H46      0.57739        3.14506       22.10139          1              H   0.000
H47      1.55261        1.83818       22.21125          1              H   0.000
H48     -0.79110        4.91486       21.22224          1              H   0.000
H49     -1.68103        3.56224       21.38629          1              H   0.000
H50      5.84778        2.09076       15.63110          1              H   0.000
H51      5.03784        0.85787       15.07726          1              H   0.000
H52      7.57807        1.90626       21.34095          1              H   0.000
H53      7.00692        3.36638       21.75561          1              H   0.000
H54      2.54844        3.61212       21.69202          1              H   0.000
H55      2.88310        5.10580       21.21840          1              H   0.000
H56     -4.17944        9.41809       21.09920          1              H   0.000
H57      5.27827        3.41236       12.31926          1              H   0.000
H58      5.54308        1.92254       11.89882          1              H   0.000
H59     -4.06401        7.08502       20.24754          1              H   0.000
H60      7.41803        5.65838       19.74936          1              H   0.000
H61      3.22267        4.26810       11.98868          1              H   0.000
H62      4.05921        5.51185       12.60119          1              H   0.000
H63      3.21324        7.09901       20.56893          1              H   0.000
H64     -1.45409        7.60631       14.14484          1              H   0.000
H65     -3.00142        7.29933       13.98233          1              H   0.000
H66      1.96631        8.92977       21.57153          1              H   0.000
H67      7.61013        3.68401       18.15227          1              H   0.000
H68      3.69781        2.90536       15.36366          1              H   0.000
H69      3.42123        3.92509       14.18998          1              H   0.000
H70      6.43355        4.76833       18.08165          1              H   0.000
H71     -0.30587        0.94234       19.45911          1              H   0.000
H72     -0.26961        2.45478       18.92260          1              H   0.000
H73      4.53314        1.19331       10.13255          1              H   0.000
H74     -1.32442        9.36414       10.91856          1              H   0.000
H75      0.64334        8.61076       13.97304          1              H   0.000
H76     -0.46288        9.27350       13.04169          1              H   0.000
H77      4.28922        0.04611       19.71945          1              H   0.000
H78     -0.27176        9.49573       20.97480          1              H   0.000
H79      2.16484        3.49654       18.31501          1              H   0.000
H80      3.12898        3.67781       19.59737          1              H   0.000
H81      1.02394        8.38592       18.07461          1              H   0.000
H82      4.51198        1.08438       17.37406          1              H   0.000
H83      3.63999        1.85955       18.42805          1              H   0.000
H84     -0.18034        2.28486       10.63087          1              H   0.000
H85      0.90027        3.26068       10.06380          1              H   0.000
H86     -2.79263        5.83374       17.31809          1              H   0.000
H87      1.13040        1.19548       12.01832          1              H   0.000
H88     -2.30173        6.63638       15.97683          1              H   0.000
H89      2.71761        1.11018       11.75277          1              H   0.000
H90      8.83592        3.49005       10.75161          1              H   0.000
H91      1.61140        9.41734       20.15204          1              H   0.000
H92      7.55582        3.05187       11.61618          1              H   0.000
H93     -3.99338        8.95773       12.93742          1              H   0.000
H94     -4.74404        8.74415       14.26080          1              H   0.000
H95     -4.47470        8.85748       18.77863          1              H   0.000
H96      2.67713        0.05199       17.66008          1              H   0.000
H97      2.82422        0.06085       21.49723          1              H   0.000
H98      7.33491        0.29167       18.14876          1              H   0.000
O1       4.37354        3.38609        9.85199          1              O   0.000
O2       6.83323        4.75387        9.43715          1              O   0.000
O3       1.93291        7.30091        8.93115          1              O   0.000
O4       4.15738        8.75834        9.67748          1              O   0.000
O5       8.24807        1.58546        8.02967          1              O   0.000
O6       5.49021        1.49222        8.02812          1              O   0.000
O7       2.77542        1.64652        8.05882          1              O   0.000
O8      -0.02204        1.63614        8.02931          1              O   0.000
O9      -4.12374        8.62148        7.99948          1              O   0.000
O10      2.05350        4.74439        9.70276          1              O   0.000
O11      6.46548        7.36023       10.37837          1              O   0.000
O12     -0.48860        5.41912        8.79018          1              O   0.000
O13     -1.05884        6.65368        8.75754          1              O   0.000
O14      4.82855        5.26800       17.77920          1              O   0.000
O15      0.54596        3.66922       17.83450          1              O   0.000
O16      2.26095        6.19890       16.02129          1              O   0.000
O17      3.84549        7.33716       19.11656          1              O   0.000
O18     -1.83794        7.81880       11.11042          1              O   0.000
O19      0.49773        2.98405       15.21288          1              O   0.000
O20      2.20986        8.07353       14.15919          1              O   0.000
O21      5.85878        5.54265       15.29760          1              O   0.000
O22      7.20536        3.07821       14.67802          1              O   0.000
O23      7.93015        1.87752       17.93908          1              O   0.000
O24     -1.53459        4.30136       13.88319          1              O   0.000
O25     10.33443        0.98184       11.65917          1              O   0.000
O26      0.19825        6.47326       17.90087          1              O   0.000
O27     -0.10207        6.58364       20.58718          1              O   0.000
O28      2.70099        6.98077       21.44394          1              O   0.000
O29      8.58472        0.72149       15.49371          1              O   0.000
O30     -3.59214        8.97818       17.40011          1              O   0.000
O31     -4.39892        8.21587       13.47565          1              O   0.000
O32      4.27008        7.05606       12.62531          1              O   0.000
O33      5.82330        4.51671       22.10249          1              O   0.000
O34      0.23413        0.30223       15.46056          1              O   0.000
O35      1.46211        2.81622       22.43307          1              O   0.000
O36     -0.77477        3.97371       21.51678          1              O   0.000
O37      4.98963        1.61729       15.72297          1              O   0.000
O38      7.80560        2.86514       21.40625          1              O   0.000
O39      3.21361        4.18059       21.13870          1              O   0.000
O40      5.99029        2.71479       12.29313          1              O   0.000
O41      7.27186        6.21417       20.55708          1              O   0.000
O42      3.93400        4.49265       12.61576          1              O   0.000
O43     -2.13722        6.89887       14.29935          1              O   0.000
O44      7.42013        4.65861       18.21012          1              O   0.000
O45      3.09088        3.64066       15.08414          1              O   0.000
O46      7.03325        0.15038       21.11343          1              O   0.000
O47     -0.84387        1.76672       19.34453          1              O   0.000
O48      4.42460        0.80643       11.02339          1              O   0.000
O49     -0.30079        8.98555       13.96041          1              O   0.000
O50     -1.13786        9.16022       20.62173          1              O   0.000
O51      3.11638        3.39861       18.62008          1              O   0.000
O52      1.74352        8.88818       18.51440          1              O   0.000
O53      3.97335        0.93119       18.19525          1              O   0.000
O54     -0.05623        3.18372       10.22579          1              O   0.000
O55     -2.30186        6.64604       16.97866          1              O   0.000
O56      2.00826        1.02821       12.43225          1              O   0.000
O57      8.55210        3.10045       11.60031          1              O   0.000
O58     -5.00486        8.82445       19.63679          1              O   0.000
O59      1.90330        0.25490       21.81163          1              O   0.000
Pd1     -5.50230        9.53026       30.00000          1              Pd  0.000
Pd2      5.44115        9.51433        6.87925          1              Pd  0.000
Pd3      1.40889        0.78795        4.52402          1              Pd  0.000
Pd4     -0.00006        1.58841        2.24610          1              Pd  0.000
Pd5     -2.75115        9.53026       30.00000          1              Pd  0.000
Pd6     -2.68040        9.50140        6.91687          1              Pd  0.000
Pd7      4.08820        0.79125        4.51421          1              Pd  0.000
Pd8      2.75109        1.58841        2.24610          1              Pd  0.000
Pd9     -0.00000        9.53026       30.00000          1              Pd  0.000
Pd10     0.02259        9.48159        6.78484          1              Pd  0.000
Pd11     6.90404        0.82014        4.49650          1              Pd  0.000
Pd12     5.50224        1.58841        2.24610          1              Pd  0.000
Pd13     2.75115        9.53026       30.00000          1              Pd  0.000
Pd14     8.23567        0.01365        6.80266          1              Pd  0.000
Pd15     9.60831        0.81061        4.52170          1              Pd  0.000
Pd16     8.25339        1.58841        2.24610          1              Pd  0.000
Pd17     9.62902        2.38257       30.00000          1              Pd  0.000
Pd18    -1.40599        2.54109        6.92365          1              Pd  0.000
Pd19    -0.02038        3.22505        4.56789          1              Pd  0.000
Pd20    -1.37563        3.97097        2.24610          1              Pd  0.000
Pd21     1.37557        2.38257       30.00000          1              Pd  0.000
Pd22     1.38404        2.54769        6.94957          1              Pd  0.000
Pd23     2.77038        3.19336        4.56036          1              Pd  0.000
Pd24     1.37552        3.97097        2.24610          1              Pd  0.000
Pd25     4.12672        2.38257       30.00000          1              Pd  0.000
Pd26     4.13973        2.47368        6.87143          1              Pd  0.000
Pd27     5.50553        3.24555        4.58177          1              Pd  0.000
Pd28     4.12667        3.97097        2.24610          1              Pd  0.000
Pd29     6.87787        2.38257       30.00000          1              Pd  0.000
Pd30     6.85610        2.55089        6.99861          1              Pd  0.000
Pd31     8.24457        3.18356        4.55082          1              Pd  0.000
Pd32     6.87782        3.97097        2.24610          1              Pd  0.000
Pd33    -2.75115        4.76513       30.00000          1              Pd  0.000
Pd34     8.20406        4.81525        6.81501          1              Pd  0.000
Pd35    -1.37104        5.56759        4.46658          1              Pd  0.000
Pd36    -2.75121        6.35354        2.24610          1              Pd  0.000
Pd37    -0.00000        4.76513       30.00000          1              Pd  0.000
Pd38    -0.02945        4.87740        6.87793          1              Pd  0.000
Pd39     1.37035        5.59914        4.54677          1              Pd  0.000
Pd40    -0.00006        6.35354        2.24610          1              Pd  0.000
Pd41     2.75115        4.76513       30.00000          1              Pd  0.000
Pd42     2.82205        4.83949        6.97341          1              Pd  0.000
Pd43     4.14232        5.58753        4.53422          1              Pd  0.000
Pd44     2.75109        6.35354        2.24610          1              Pd  0.000
Pd45     5.50230        4.76513       30.00000          1              Pd  0.000
Pd46     5.49772        4.86134        6.94608          1              Pd  0.000
Pd47     6.84616        5.58813        4.50773          1              Pd  0.000
Pd48     5.50224        6.35354        2.24610          1              Pd  0.000
Pd49     6.87787        7.14770       30.00000          1              Pd  0.000
Pd50     6.85814        7.13188        6.71918          1              Pd  0.000
Pd51    -2.73390        7.97430        4.50723          1              Pd  0.000
Pd52    -4.12678        8.73611        2.24610          1              Pd  0.000
Pd53    -1.37558        7.14770       30.00000          1              Pd  0.000
Pd54    -1.34751        7.16380        6.82132          1              Pd  0.000
Pd55     0.00654        7.96977        4.54039          1              Pd  0.000
Pd56    -1.37563        8.73611        2.24610          1              Pd  0.000
Pd57     1.37557        7.14770       30.00000          1              Pd  0.000
Pd58     1.39172        7.21121        6.86377          1              Pd  0.000
Pd59     2.75380        8.00431        4.52748          1              Pd  0.000
Pd60     1.37552        8.73611        2.24610          1              Pd  0.000
Pd61     4.12672        7.14770       30.00000          1              Pd  0.000
Pd62     4.12734        7.18150        6.91215          1              Pd  0.000
Pd63     5.47780        7.98363        4.50052          1              Pd  0.000
Pd64     4.12667        8.73611        2.24610          1              Pd  0.000
end
end

!DATE Mon Jan 01 12:00:00 2000
PBC   11.00460  11.00460  30.00000  90.00000  90.00000 120.00001 (P1)
C1       3.13240        5.28904        9.10619          1              C   0.000
C2       4.38782        4.52271        9.39983          1              C   0.000
C3       3.12671        6.76642        8.95281          1              C   0.000
C4       4.32220        7.54759        9.41807          1              C   0.000
C5       5.71938        5.28804        9.29165          1              C   0.000
C6       5.60855        6.77004        9.70908          1              C   0.000
H1       2.76516        6.44195        5.51057          1              H   0.000
H2       1.41566        3.98677        5.60652          1              H   0.000
H3       0.01444        1.57300        5.25898          1              H   0.000
H4       5.49554        1.62628        5.24358          1              H   0.000
H5      -2.67699        6.23251        5.63375          1              H   0.000
H6       1.25541        5.37614        9.57279          1              H   0.000
H7       4.17161        4.53275       17.94357          1              H   0.000
H8       0.45298        3.43003       16.88281          1              H   0.000
H9      -0.13633        3.52050       14.68524          1              H   0.000
H10      4.15457        6.57288       18.52757          1              H   0.000
H11      3.13311        7.86509       18.65121          1              H   0.000
H12      2.54161        5.26881       15.84422          1              H   0.000
H13     -1.40876        7.27834       10.41393          1              H   0.000
H14     -2.78522        7.65803       10.99136          1              H   0.000
H15      1.44493        3.24328       15.00097          1              H   0.000
H16      0.33618        4.64602       17.90231          1              H   0.000
H17      4.96503        5.38659       16.79501          1              H   0.000
H18      1.55673        6.20279       16.70236          1              H   0.000
H19      2.19473        7.33434       14.84311          1              H   0.000
H20      6.25821        4.68718       15.04595          1              H   0.000
H21      5.42865        5.91068       14.48989          1              H   0.000
H22     10.14342        0.24528       11.07495          1              H   0.000
H23      9.54581        1.51538       11.82339          1              H   0.000
H24      6.78749        2.87430       13.80160          1              H   0.000
H25      8.03938        3.58289       14.51586          1              H   0.000
H26      8.23315        1.60182       17.02991          1              H   0.000
H27      8.76422        1.80632       18.50754          1              H   0.000
H28     -1.70423        5.29848       13.97506          1              H   0.000
H29     -1.73753        4.00206       13.01579          1              H   0.000
H30      2.56891        8.87378       14.65467          1              H   0.000
H31      0.11774        6.50787       18.89775          1              H   0.000
H32     -0.74268        6.57454       17.54096          1              H   0.000
H33     -0.60786        7.44661       20.65415          1              H   0.000
H34      0.76442        6.74397       21.01921          1              H   0.000
H35      3.36852        6.96892       22.14735          1              H   0.000
H36      9.58635        0.60579       15.48692          1              H   0.000
H37      8.32968        1.53075       14.99346          1              H   0.000
H38     -3.16744        8.08573       17.23359          1              H   0.000
H39      5.13890        7.53917       12.83228          1              H   0.000
H40      3.55069        7.51765       13.13910          1              H   0.000
H41      4.92637        4.34521       21.72884          1              H   0.000
H42      6.24191        5.24738       21.54013          1              H   0.000
H43      5.18229        8.28406       19.43891          1              H   0.000
H44      0.81161        0.02106       16.22703          1              H   0.000
H45      0.45804        1.26068       15.26872          1              H   0.000
H46      0.57888        3.14660       22.10310          1              H   0.000
H47      1.55169        1.83774       22.21219          1              H   0.000
H48     -0.78834        4.92051       21.22504          1              H   0.000
H49     -1.67661        3.56675       21.39060          1              H   0.000
H50      5.83167        2.08587       15.62125          1              H   0.000
H51      5.02578        0.85781       15.05280          1              H   0.000
H52      7.58321        1.90541       21.33273          1              H   0.000
H53      7.01262        3.36709       21.74881          1              H   0.000
H54      2.55218        3.61216       21.69370          1              H   0.000
H55      2.88588        5.10611       21.21926          1              H   0.000
H56     -4.18136        9.41485       21.10311          1              H   0.000
H57      5.27968        3.42041       12.32095          1              H   0.000
H58      5.54670        1.92966       11.90296          1              H   0.000
H59     -4.05916        7.08814       20.24634          1              H   0.000
H60      7.43105        5.65995       19.74602          1              H   0.000
H61      3.23815        4.27952       11.96988          1              H   0.000
H62      4.07072        5.52084       12.59257          1              H   0.000
H63      3.21284        7.10145       20.56151          1              H   0.000
H64     -1.44274        7.61796       14.13261          1              H   0.000
H65     -2.99231        7.31458       13.97862          1              H   0.000
H66      1.96457        8.93481       21.56873          1              H   0.000
H67      7.61336        3.68529       18.14210          1              H   0.000
H68      3.69417        2.90504       15.34242          1              H   0.000
H69      3.41760        3.93056       14.17252          1              H   0.000
H70      6.43904        4.77114       18.07629          1              H   0.000
H71     -0.30622        0.94793       19.45534          1              H   0.000
H72     -0.27234        2.46113       18.92398          1              H   0.000
H73      4.55598        1.19095       10.12833          1              H   0.000
H74     -1.31834        9.36840       10.91848          1              H   0.000
H75      0.65626        8.61708       13.94670          1              H   0.000
H76     -0.44243        9.27789       13.00428          1              H   0.000
H77      4.28362        0.04987       19.71355          1              H   0.000
H78     -0.27705        9.50136       20.96894          1              H   0.000
H79      2.17125        3.50411       18.32341          1              H   0.000
H80      3.14139        3.67987       19.60061          1              H   0.000
H81      1.02289        8.37939       18.07301          1              H   0.000
H82      4.50069        1.08408       17.36018          1              H   0.000
H83      3.64273        1.86574       18.42259          1              H   0.000
H84     -0.15883        2.26778       10.66445          1              H   0.000
H85      0.87417        3.26001       10.03564          1              H   0.000
H86     -2.78890        5.83914       17.30889          1              H   0.000
H87      1.15676        1.21572       12.04686          1              H   0.000
H88     -2.29839        6.65236       15.97364          1              H   0.000
H89      2.74000        1.13049       11.75550          1              H   0.000
H90      8.88915        3.45473       10.82987          1              H   0.000
H91      1.60856        9.41766       20.14746          1              H   0.000
H92      7.57540        3.03671       11.65889          1              H   0.000
H93     -3.97177        8.97065       12.93583          1              H   0.000
H94     -4.73733        8.75228       14.24958          1              H   0.000
H95     -4.47416        8.86323       18.78006          1              H   0.000
H96      2.66986        0.05767       17.65743          1              H   0.000
H97      2.82241        0.06127       21.49696          1              H   0.000
H98      7.32881        0.28859       18.14383          1              H   0.000
O1       4.33823        3.38391        9.86113          1              O   0.000
O2       6.81961        4.69690        9.38578          1              O   0.000
O3       1.95758        7.33243        8.92387          1              O   0.000
O4       4.21070        8.74742        9.68921          1              O   0.000
O5       8.25042        1.58590        8.02880          1              O   0.000
O6       5.49219        1.49406        8.02820          1              O   0.000
O7       2.77831        1.64833        8.05930          1              O   0.000
O8      -0.01861        1.63834        8.03135          1              O   0.000
O9      -4.12105        8.62344        7.99926          1              O   0.000
O10      2.04565        4.77894        9.72808          1              O   0.000
O11      6.49792        7.29279       10.36424          1              O   0.000
O12     -0.45498        5.43778        8.79690          1              O   0.000
O13     -1.03570        6.66858        8.76100          1              O   0.000
O14      4.83273        5.27264       17.77627          1              O   0.000
O15      0.55237        3.67795       17.84977          1              O   0.000
O16      2.26596        6.20025       16.01522          1              O   0.000
O17      3.84591        7.34042       19.11172          1              O   0.000
O18     -1.82458        7.82567       11.11297          1              O   0.000
O19      0.50344        2.98636       15.23048          1              O   0.000
O20      2.21850        8.07600       14.15369          1              O   0.000
O21      5.85552        5.55697       15.29156          1              O   0.000
O22      7.18736        3.07512       14.69606          1              O   0.000
O23      7.92827        1.87623       17.93277          1              O   0.000
O24     -1.54442        4.30694       13.94351          1              O   0.000
O25     10.35719        0.95554       11.72385          1              O   0.000
O26      0.19963        6.48403       17.89554          1              O   0.000
O27     -0.10214        6.58677       20.58274          1              O   0.000
O28      2.70175        6.97931       21.43711          1              O   0.000
O29      8.58598        0.71992       15.49163          1              O   0.000
O30     -3.59789        8.97966       17.40114          1              O   0.000
O31     -4.38482        8.22712       13.46551          1              O   0.000
O32      4.28023        7.06207       12.62644          1              O   0.000
O33      5.83394        4.51796       22.09069          1              O   0.000
O34      0.23495        0.30264       15.45320          1              O   0.000
O35      1.46388        2.81600       22.43303          1              O   0.000
O36     -0.77243        3.98152       21.52611          1              O   0.000
O37      4.97312        1.61072       15.70540          1              O   0.000
O38      7.81351        2.86326       21.40744          1              O   0.000
O39      3.22055        4.18166       21.14557          1              O   0.000
O40      5.99150        2.72224       12.29908          1              O   0.000
O41      7.27493        6.21529       20.55218          1              O   0.000
O42      3.94125        4.50196       12.60665          1              O   0.000
O43     -2.12812        6.91498       14.29819          1              O   0.000
O44      7.42658        4.66035       18.19718          1              O   0.000
O45      3.09310        3.64791       15.06956          1              O   0.000
O46      7.03059        0.15332       21.10839          1              O   0.000
O47     -0.84671        1.77082       19.34203          1              O   0.000
O48      4.44052        0.80841       11.02028          1              O   0.000
O49     -0.28728        8.99183       13.92469          1              O   0.000
O50     -1.14176        9.16334       20.61561          1              O   0.000
O51      3.12461        3.40460       18.62285          1              O   0.000
O52      1.73977        8.88662       18.51272          1              O   0.000
O53      3.96942        0.93588       18.18706          1              O   0.000
O54     -0.06990        3.16682       10.25282          1              O   0.000
O55     -2.30085        6.65545       16.97536          1              O   0.000
O56      2.04095        1.04702       12.44562          1              O   0.000
O57      8.57228        3.07297       11.67112          1              O   0.000
O58     -5.00549        8.83094       19.63809          1              O   0.000
O59      1.90211        0.25232       21.81489          1              O   0.000
Pd1      5.50230        9.53026       30.00000          1              Pd  0.000
Pd2      5.44462        9.51742        6.87849          1              Pd  0.000
Pd3      1.41135        0.78929        4.52381          1              Pd  0.000
Pd4     -0.00006        1.58841        2.24610          1              Pd  0.000
Pd5     -2.75115        9.53026       30.00000          1              Pd  0.000
Pd6     -2.67743        9.50320        6.91738          1              Pd  0.000
Pd7      4.09046        0.79241        4.51367          1              Pd  0.000
Pd8      2.75109        1.58841        2.24610          1              Pd  0.000
Pd9     -0.00000        9.53026       30.00000          1              Pd  0.000
Pd10     0.02469        9.48399        6.78283          1              Pd  0.000
Pd11     6.90621        0.82189        4.49537          1              Pd  0.000
Pd12     5.50224        1.58841        2.24610          1              Pd  0.000
Pd13     2.75115        9.53026       30.00000          1              Pd  0.000
Pd14     8.24016        0.01574        6.80002          1              Pd  0.000
Pd15     9.61094        0.81353        4.52109          1              Pd  0.000
Pd16     8.25339        1.58841        2.24610          1              Pd  0.000
Pd17     9.62902        2.38257       30.00000          1              Pd  0.000
Pd18    -1.40246        2.54413        6.92714          1              Pd  0.000
Pd19    -0.01883        3.22811        4.57075          1              Pd  0.000
Pd20    -1.37563        3.97097        2.24610          1              Pd  0.000
Pd21     1.37557        2.38257       30.00000          1              Pd  0.000
Pd22     1.38672        2.54897        6.95005          1              Pd  0.000
Pd23     2.77397        3.19445        4.56124          1              Pd  0.000
Pd24     1.37552        3.97097        2.24610          1              Pd  0.000
Pd25     4.12672        2.38257       30.00000          1              Pd  0.000
Pd26     4.14213        2.47647        6.87180          1              Pd  0.000
Pd27     5.50823        3.24788        4.58372          1              Pd  0.000
Pd28     4.12667        3.97097        2.24610          1              Pd  0.000
Pd29     6.87787        2.38257       30.00000          1              Pd  0.000
Pd30     6.85882        2.54836        6.99350          1              Pd  0.000
Pd31     8.24676        3.18651        4.55430          1              Pd  0.000
Pd32     6.87782        3.97097        2.24610          1              Pd  0.000
Pd33     8.25345        4.76513       30.00000          1              Pd  0.000
Pd34     8.20671        4.81764        6.82974          1              Pd  0.000
Pd35    -1.37059        5.56856        4.46992          1              Pd  0.000
Pd36    -2.75121        6.35354        2.24610          1              Pd  0.000
Pd37    -0.00000        4.76513       30.00000          1              Pd  0.000
Pd38    -0.02452        4.88059        6.88262          1              Pd  0.000
Pd39     1.37136        5.60006        4.54727          1              Pd  0.000
Pd40    -0.00006        6.35354        2.24610          1              Pd  0.000
Pd41     2.75115        4.76513       30.00000          1              Pd  0.000
Pd42     2.82012        4.84302        6.98099          1              Pd  0.000
Pd43     4.14473        5.58687        4.53648          1              Pd  0.000
Pd44     2.75109        6.35354        2.24610          1              Pd  0.000
Pd45     5.50230        4.76513       30.00000          1              Pd  0.000
Pd46     5.49937        4.86668        6.96121          1              Pd  0.000
Pd47     6.84838        5.58886        4.51077          1              Pd  0.000
Pd48     5.50224        6.35354        2.24610          1              Pd  0.000
Pd49     6.87787        7.14770       30.00000          1              Pd  0.000
Pd50     6.86212        7.13584        6.71596          1              Pd  0.000
Pd51    -2.73141        7.97469        4.50719          1              Pd  0.000
Pd52    -4.12678        8.73611        2.24610          1              Pd  0.000
Pd53    -1.37558        7.14770       30.00000          1              Pd  0.000
Pd54    -1.34379        7.16555        6.82421          1              Pd  0.000
Pd55     0.00806        7.97030        4.53981          1              Pd  0.000
Pd56    -1.37563        8.73611        2.24610          1              Pd  0.000
Pd57     1.37557        7.14770       30.00000          1              Pd  0.000
Pd58     1.39650        7.21585        6.86229          1              Pd  0.000
Pd59     2.75647        8.00624        4.52430          1              Pd  0.000
Pd60     1.37552        8.73611        2.24610          1              Pd  0.000
Pd61     4.12672        7.14770       30.00000          1              Pd  0.000
Pd62     4.13067        7.18359        6.90360          1              Pd  0.000
Pd63     5.48016        7.98511        4.49863          1              Pd  0.000
Pd64     4.12667        8.73611        2.24610          1              Pd  0.000
end
end
