# Supplementary material for: Intentional Formation of Persistent Surface Redox Mediators by Adsorption of Polyconjugated Carbonyl Complexes to Pd Nanoparticles
Source: J Am Chem Soc. 2025 Apr 4;147(20):16885–900. doi: 10.1021/jacs.4c15874 (PMC12100725; doi:10.1021/jacs.4c15874)
Supplement: Supplementary file 2 [file ja4c15874_si_002.zip › Structures/Heterogeneous/Surface_Reactions/Quinones/HKH/FirstProtonElectronTransfer/DirectSurfaceHydrogenationofMediator/P.res]

TITL CONTCAR
CELL 0.0000 11.0046 11.0046 30.0000 90.0000 90.0000 120.0000
LATT -1
SFAC C H O Pd
 C    1    0.56213    0.55497    0.30354    1.00000    0.00000
 C    1    0.63601    0.47456    0.31333    1.00000    0.00000
 C    1    0.63912    0.70999    0.29843    1.00000    0.00000
 C    1    0.78874    0.79196    0.31394    1.00000    0.00000
 C    1    0.79716    0.55487    0.30972    1.00000    0.00000
 C    1    0.86484    0.71037    0.32364    1.00000    0.00000
 H    2    0.58925    0.67595    0.18369    1.00000    0.00000
 H    2    0.33781    0.41833    0.18688    1.00000    0.00000
 H    2    0.08384    0.16505    0.17530    1.00000    0.00000
 H    2    0.58471    0.17064    0.17479    1.00000    0.00000
 H    2    0.08372    0.65397    0.18779    1.00000    0.00000
 H    2    0.39614    0.56411    0.31909    1.00000    0.00000
 H    2    0.61689    0.47562    0.59812    1.00000    0.00000
 H    2    0.22112    0.35991    0.56276    1.00000    0.00000
 H    2    0.17231    0.36940    0.48951    1.00000    0.00000
 H    2    0.72237    0.68969    0.61759    1.00000    0.00000
 H    2    0.69735    0.82527    0.62171    1.00000    0.00000
 H    2    0.50738    0.55285    0.52814    1.00000    0.00000
 H    2    0.25384    0.76371    0.34713    1.00000    0.00000
 H    2    0.14868    0.80355    0.36638    1.00000    0.00000
 H    2    0.30146    0.34031    0.50003    1.00000    0.00000
 H    2    0.27430    0.48750    0.59674    1.00000    0.00000
 H    2    0.73378    0.56521    0.55983    1.00000    0.00000
 H    2    0.46689    0.65085    0.55675    1.00000    0.00000
 H    2    0.58423    0.76958    0.49477    1.00000    0.00000
 H    2    0.81460    0.49182    0.50153    1.00000    0.00000
 H    2    0.80341    0.62020    0.48300    1.00000    0.00000
 H    2    0.93461    0.02574    0.36917    1.00000    0.00000
 H    2    0.94694    0.15901    0.39411    1.00000    0.00000
 H    2    0.76759    0.30160    0.46005    1.00000    0.00000
 H    2    0.91852    0.37595    0.48386    1.00000    0.00000
 H    2    0.83219    0.16808    0.56766    1.00000    0.00000
 H    2    0.89118    0.18954    0.61692    1.00000    0.00000
 H    2    0.12312    0.55596    0.46584    1.00000    0.00000
 H    2    0.05208    0.41993    0.43386    1.00000    0.00000
 H    2    0.69900    0.93112    0.48849    1.00000    0.00000
 H    2    0.35213    0.68286    0.62993    1.00000    0.00000
 H    2    0.27744    0.68986    0.58470    1.00000    0.00000
 H    2    0.33545    0.78136    0.68847    1.00000    0.00000
 H    2    0.42328    0.70764    0.70064    1.00000    0.00000
 H    2    0.67172    0.73124    0.73825    1.00000    0.00000
 H    2    0.90290    0.06356    0.51623    1.00000    0.00000
 H    2    0.83724    0.16062    0.49978    1.00000    0.00000
 H    2    0.13638    0.84843    0.57445    1.00000    0.00000
 H    2    0.86252    0.79108    0.42774    1.00000    0.00000
 H    2    0.71707    0.78882    0.43797    1.00000    0.00000
 H    2    0.67563    0.45594    0.72429    1.00000    0.00000
 H    2    0.84251    0.55060    0.71800    1.00000    0.00000
 H    2    0.90554    0.86924    0.64796    1.00000    0.00000
 H    2    0.07486    0.00221    0.54090    1.00000    0.00000
 H    2    0.10776    0.13228    0.50896    1.00000    0.00000
 H    2    0.21769    0.33017    0.73677    1.00000    0.00000
 H    2    0.23742    0.19283    0.74041    1.00000    0.00000
 H    2    0.18651    0.51630    0.70750    1.00000    0.00000
 H    2    0.03477    0.37425    0.71302    1.00000    0.00000
 H    2    0.63936    0.21887    0.52071    1.00000    0.00000
 H    2    0.50170    0.09001    0.50176    1.00000    0.00000
 H    2    0.78906    0.19993    0.71109    1.00000    0.00000
 H    2    0.81390    0.35331    0.72496    1.00000    0.00000
 H    2    0.42143    0.37902    0.72312    1.00000    0.00000
 H    2    0.53013    0.53578    0.70731    1.00000    0.00000
 H    2    0.11398    0.98789    0.70344    1.00000    0.00000
 H    2    0.65922    0.35890    0.41070    1.00000    0.00000
 H    2    0.60527    0.20248    0.39677    1.00000    0.00000
 H    2    0.00301    0.74375    0.67488    1.00000    0.00000
 H    2    0.97221    0.59389    0.65820    1.00000    0.00000
 H    2    0.51878    0.44904    0.39900    1.00000    0.00000
 H    2    0.65956    0.57930    0.41975    1.00000    0.00000
 H    2    0.66453    0.74515    0.68538    1.00000    0.00000
 H    2    0.26857    0.79934    0.47109    1.00000    0.00000
 H    2    0.11184    0.76751    0.46595    1.00000    0.00000
 H    2    0.64728    0.93752    0.71896    1.00000    0.00000
 H    2    0.88518    0.38669    0.60474    1.00000    0.00000
 H    2    0.48810    0.30482    0.51141    1.00000    0.00000
 H    2    0.51678    0.41243    0.47242    1.00000    0.00000
 H    2    0.83544    0.50063    0.60254    1.00000    0.00000
 H    2    0.02191    0.09947    0.64851    1.00000    0.00000
 H    2    0.10437    0.25824    0.63080    1.00000    0.00000
 H    2    0.47649    0.12496    0.33761    1.00000    0.00000
 H    2    0.37171    0.98302    0.36395    1.00000    0.00000
 H    2    0.51173    0.90418    0.46489    1.00000    0.00000
 H    2    0.44656    0.97352    0.43348    1.00000    0.00000
 H    2    0.39187    0.00523    0.65712    1.00000    0.00000
 H    2    0.47331    0.99697    0.69896    1.00000    0.00000
 H    2    0.38115    0.36768    0.61078    1.00000    0.00000
 H    2    0.47852    0.38612    0.65335    1.00000    0.00000
 H    2    0.53257    0.87924    0.60243    1.00000    0.00000
 H    2    0.46586    0.11375    0.57867    1.00000    0.00000
 H    2    0.42890    0.19577    0.61409    1.00000    0.00000
 H    2    0.10454    0.23796    0.35548    1.00000    0.00000
 H    2    0.25047    0.34207    0.33452    1.00000    0.00000
 H    2    0.05292    0.61269    0.57696    1.00000    0.00000
 H    2    0.16890    0.12756    0.40156    1.00000    0.00000
 H    2    0.14015    0.69802    0.53245    1.00000    0.00000
 H    2    0.30830    0.11862    0.39185    1.00000    0.00000
 H    2    0.98902    0.36250    0.36100    1.00000    0.00000
 H    2    0.64026    0.98818    0.67158    1.00000    0.00000
 H    2    0.84770    0.31864    0.38863    1.00000    0.00000
 H    2    0.10972    0.94128    0.43119    1.00000    0.00000
 H    2    0.02870    0.91837    0.47499    1.00000    0.00000
 H    2    0.05843    0.93001    0.62600    1.00000    0.00000
 H    2    0.24564    0.00605    0.58858    1.00000    0.00000
 H    2    0.25969    0.00643    0.71657    1.00000    0.00000
 H    2    0.68112    0.03028    0.60479    1.00000    0.00000
 O    3    0.57176    0.35507    0.32870    1.00000    0.00000
 O    3    0.86613    0.49284    0.31286    1.00000    0.00000
 O    3    0.56258    0.76938    0.29746    1.00000    0.00000
 O    3    0.84156    0.91786    0.32297    1.00000    0.00000
 O    3    0.83293    0.16641    0.26763    1.00000    0.00000
 O    3    0.57747    0.15677    0.26761    1.00000    0.00000
 O    3    0.33895    0.17296    0.26864    1.00000    0.00000
 O    3    0.08426    0.17191    0.26771    1.00000    0.00000
 O    3    0.07794    0.90485    0.26664    1.00000    0.00000
 O    3    0.43662    0.50145    0.32427    1.00000    0.00000
 O    3    0.97309    0.76522    0.34547    1.00000    0.00000
 O    3    0.24395    0.57058    0.29323    1.00000    0.00000
 O    3    0.25575    0.69973    0.29203    1.00000    0.00000
 O    3    0.71578    0.55325    0.59254    1.00000    0.00000
 O    3    0.24316    0.38592    0.59499    1.00000    0.00000
 O    3    0.53120    0.65059    0.53384    1.00000    0.00000
 O    3    0.73459    0.77022    0.63706    1.00000    0.00000
 O    3    0.24477    0.82114    0.37043    1.00000    0.00000
 O    3    0.20243    0.31336    0.50768    1.00000    0.00000
 O    3    0.62530    0.84741    0.47179    1.00000    0.00000
 O    3    0.82364    0.58309    0.50972    1.00000    0.00000
 O    3    0.81446    0.32267    0.48987    1.00000    0.00000
 O    3    0.81889    0.19687    0.59776    1.00000    0.00000
 O    3    0.08562    0.45192    0.46478    1.00000    0.00000
 O    3    0.99130    0.10026    0.39079    1.00000    0.00000
 O    3    0.35832    0.68036    0.59652    1.00000    0.00000
 O    3    0.33629    0.69114    0.68609    1.00000    0.00000
 O    3    0.61168    0.73233    0.71457    1.00000    0.00000
 O    3    0.81799    0.07554    0.51639    1.00000    0.00000
 O    3    0.14417    0.94223    0.58004    1.00000    0.00000
 O    3    0.03318    0.86326    0.44885    1.00000    0.00000
 O    3    0.75946    0.74102    0.42088    1.00000    0.00000
 O    3    0.76717    0.47406    0.73636    1.00000    0.00000
 O    3    0.03723    0.03176    0.51511    1.00000    0.00000
 O    3    0.28076    0.29548    0.74777    1.00000    0.00000
 O    3    0.13870    0.41778    0.71754    1.00000    0.00000
 O    3    0.53642    0.16901    0.52351    1.00000    0.00000
 O    3    0.86024    0.30044    0.71358    1.00000    0.00000
 O    3    0.51204    0.43878    0.70485    1.00000    0.00000
 O    3    0.68727    0.28564    0.40997    1.00000    0.00000
 O    3    0.98716    0.65216    0.68507    1.00000    0.00000
 O    3    0.59434    0.47239    0.42022    1.00000    0.00000
 O    3    0.16941    0.72558    0.47661    1.00000    0.00000
 O    3    0.91936    0.48901    0.60657    1.00000    0.00000
 O    3    0.47246    0.38277    0.50232    1.00000    0.00000
 O    3    0.64692    0.01609    0.70361    1.00000    0.00000
 O    3    0.01596    0.18581    0.64473    1.00000    0.00000
 O    3    0.44593    0.08483    0.36734    1.00000    0.00000
 O    3    0.44565    0.94350    0.46416    1.00000    0.00000
 O    3    0.37700    0.96150    0.68719    1.00000    0.00000
 O    3    0.46256    0.35724    0.62076    1.00000    0.00000
 O    3    0.62433    0.93246    0.61709    1.00000    0.00000
 O    3    0.40981    0.09820    0.60624    1.00000    0.00000
 O    3    0.15979    0.33229    0.34176    1.00000    0.00000
 O    3    0.14009    0.69835    0.56585    1.00000    0.00000
 O    3    0.24039    0.10986    0.41485    1.00000    0.00000
 O    3    0.94019    0.32244    0.38904    1.00000    0.00000
 O    3    0.00846    0.92662    0.65460    1.00000    0.00000
 O    3    0.18608    0.02648    0.72716    1.00000    0.00000
Pd    4    0.00000    0.00000    0.00000    1.00000    0.00000
Pd    4    0.99409    0.99865    0.22928    1.00000    0.00000
Pd    4    0.16966    0.08282    0.15079    1.00000    0.00000
Pd    4    0.08333    0.16667    0.07487    1.00000    0.00000
Pd    4    0.25000    0.00000    0.00000    1.00000    0.00000
Pd    4    0.25528    0.99716    0.23058    1.00000    0.00000
Pd    4    0.41328    0.08315    0.15046    1.00000    0.00000
Pd    4    0.33333    0.16667    0.07487    1.00000    0.00000
Pd    4    0.50000    0.00000    0.00000    1.00000    0.00000
Pd    4    0.49982    0.99514    0.22609    1.00000    0.00000
Pd    4    0.67070    0.08624    0.14985    1.00000    0.00000
Pd    4    0.58333    0.16667    0.07487    1.00000    0.00000
Pd    4    0.75000    0.00000    0.00000    1.00000    0.00000
Pd    4    0.74962    0.00165    0.22667    1.00000    0.00000
Pd    4    0.91604    0.08536    0.15070    1.00000    0.00000
Pd    4    0.83333    0.16667    0.07487    1.00000    0.00000
Pd    4    0.00000    0.25000    0.00000    1.00000    0.00000
Pd    4    0.00603    0.26695    0.23090    1.00000    0.00000
Pd    4    0.16765    0.33872    0.15236    1.00000    0.00000
Pd    4    0.08333    0.41667    0.07487    1.00000    0.00000
Pd    4    0.25000    0.25000    0.00000    1.00000    0.00000
Pd    4    0.25974    0.26746    0.23167    1.00000    0.00000
Pd    4    0.41967    0.33519    0.15204    1.00000    0.00000
Pd    4    0.33333    0.41667    0.07487    1.00000    0.00000
Pd    4    0.50000    0.25000    0.00000    1.00000    0.00000
Pd    4    0.50633    0.25985    0.22906    1.00000    0.00000
Pd    4    0.67094    0.34080    0.15279    1.00000    0.00000
Pd    4    0.58333    0.41667    0.07487    1.00000    0.00000
Pd    4    0.75000    0.25000    0.00000    1.00000    0.00000
Pd    4    0.75697    0.26740    0.23312    1.00000    0.00000
Pd    4    0.91657    0.33436    0.15181    1.00000    0.00000
Pd    4    0.83333    0.41667    0.07487    1.00000    0.00000
Pd    4    0.00000    0.50000    0.00000    1.00000    0.00000
Pd    4    0.99851    0.50551    0.22766    1.00000    0.00000
Pd    4    0.16760    0.58430    0.14900    1.00000    0.00000
Pd    4    0.08333    0.66667    0.07487    1.00000    0.00000
Pd    4    0.25000    0.50000    0.00000    1.00000    0.00000
Pd    4    0.25383    0.51211    0.22942    1.00000    0.00000
Pd    4    0.41842    0.58761    0.15158    1.00000    0.00000
Pd    4    0.33333    0.66667    0.07487    1.00000    0.00000
Pd    4    0.50000    0.50000    0.00000    1.00000    0.00000
Pd    4    0.51035    0.50817    0.23270    1.00000    0.00000
Pd    4    0.66975    0.58622    0.15122    1.00000    0.00000
Pd    4    0.58333    0.66667    0.07487    1.00000    0.00000
Pd    4    0.75000    0.50000    0.00000    1.00000    0.00000
Pd    4    0.75506    0.51066    0.23204    1.00000    0.00000
Pd    4    0.91554    0.58643    0.15036    1.00000    0.00000
Pd    4    0.83333    0.66667    0.07487    1.00000    0.00000
Pd    4    0.00000    0.75000    0.00000    1.00000    0.00000
Pd    4    0.99795    0.74876    0.22387    1.00000    0.00000
Pd    4    0.17018    0.83678    0.15024    1.00000    0.00000
Pd    4    0.08333    0.91667    0.07487    1.00000    0.00000
Pd    4    0.25000    0.75000    0.00000    1.00000    0.00000
Pd    4    0.25383    0.75187    0.22747    1.00000    0.00000
Pd    4    0.41889    0.83631    0.15133    1.00000    0.00000
Pd    4    0.33333    0.91667    0.07487    1.00000    0.00000
Pd    4    0.50000    0.75000    0.00000    1.00000    0.00000
Pd    4    0.50548    0.75715    0.22874    1.00000    0.00000
Pd    4    0.67053    0.84009    0.15081    1.00000    0.00000
Pd    4    0.58333    0.91667    0.07487    1.00000    0.00000
Pd    4    0.75000    0.75000    0.00000    1.00000    0.00000
Pd    4    0.75224    0.75377    0.23012    1.00000    0.00000
Pd    4    0.91692    0.83787    0.14995    1.00000    0.00000
Pd    4    0.83333    0.91667    0.07487    1.00000    0.00000
END
