# Supplementary material for: Intentional Formation of Persistent Surface Redox Mediators by Adsorption of Polyconjugated Carbonyl Complexes to Pd Nanoparticles
Source: J Am Chem Soc. 2025 Apr 4;147(20):16885–900. doi: 10.1021/jacs.4c15874 (PMC12100725; doi:10.1021/jacs.4c15874)
Supplement: Supplementary file 2 [file ja4c15874_si_002.zip › Structures/Heterogeneous/Surface_Reactions/Quinones/HKH/FirstProtonElectronTransfer/DirectSurfaceHydrogenationofMediator/R.res]

TITL CONTCAR
CELL 0.0000 11.0046 11.0046 30.0000 90.0000 90.0000 120.0000
LATT -1
SFAC C H O Pd
 C    1    0.56132    0.55258    0.31891    1.00000    0.00000
 C    1    0.64703    0.47774    0.31769    1.00000    0.00000
 C    1    0.62620    0.70202    0.30284    1.00000    0.00000
 C    1    0.77953    0.79512    0.31445    1.00000    0.00000
 C    1    0.80760    0.56855    0.31645    1.00000    0.00000
 C    1    0.86595    0.72549    0.32656    1.00000    0.00000
 H    2    0.59215    0.67543    0.18503    1.00000    0.00000
 H    2    0.33453    0.41772    0.18190    1.00000    0.00000
 H    2    0.08286    0.16526    0.17591    1.00000    0.00000
 H    2    0.58445    0.16940    0.17463    1.00000    0.00000
 H    2    0.08693    0.66695    0.18209    1.00000    0.00000
 H    2    0.34395    0.44527    0.25868    1.00000    0.00000
 H    2    0.61685    0.47523    0.59731    1.00000    0.00000
 H    2    0.22078    0.35999    0.56155    1.00000    0.00000
 H    2    0.17366    0.37004    0.48790    1.00000    0.00000
 H    2    0.72279    0.68959    0.61685    1.00000    0.00000
 H    2    0.69787    0.82514    0.62120    1.00000    0.00000
 H    2    0.50791    0.55355    0.52816    1.00000    0.00000
 H    2    0.24851    0.75146    0.35095    1.00000    0.00000
 H    2    0.14745    0.80434    0.36435    1.00000    0.00000
 H    2    0.30188    0.34038    0.49944    1.00000    0.00000
 H    2    0.27402    0.48688    0.59583    1.00000    0.00000
 H    2    0.73387    0.56403    0.55901    1.00000    0.00000
 H    2    0.46712    0.65150    0.55664    1.00000    0.00000
 H    2    0.58457    0.76982    0.49471    1.00000    0.00000
 H    2    0.81680    0.49048    0.50036    1.00000    0.00000
 H    2    0.80891    0.62132    0.48238    1.00000    0.00000
 H    2    0.95289    0.04289    0.35834    1.00000    0.00000
 H    2    0.96618    0.17222    0.38617    1.00000    0.00000
 H    2    0.77105    0.30158    0.45810    1.00000    0.00000
 H    2    0.92191    0.37643    0.48182    1.00000    0.00000
 H    2    0.83315    0.16896    0.56741    1.00000    0.00000
 H    2    0.89281    0.19050    0.61661    1.00000    0.00000
 H    2    0.12489    0.55737    0.46403    1.00000    0.00000
 H    2    0.05339    0.42197    0.43158    1.00000    0.00000
 H    2    0.69919    0.93135    0.48825    1.00000    0.00000
 H    2    0.35179    0.68203    0.62961    1.00000    0.00000
 H    2    0.27702    0.68898    0.58438    1.00000    0.00000
 H    2    0.33660    0.78219    0.68817    1.00000    0.00000
 H    2    0.42360    0.70750    0.70034    1.00000    0.00000
 H    2    0.67258    0.73039    0.73771    1.00000    0.00000
 H    2    0.90354    0.06485    0.51615    1.00000    0.00000
 H    2    0.83796    0.16171    0.49933    1.00000    0.00000
 H    2    0.13722    0.84879    0.57401    1.00000    0.00000
 H    2    0.86092    0.79074    0.42762    1.00000    0.00000
 H    2    0.71481    0.78707    0.43748    1.00000    0.00000
 H    2    0.67414    0.45554    0.72378    1.00000    0.00000
 H    2    0.84132    0.55039    0.71765    1.00000    0.00000
 H    2    0.90603    0.86931    0.64732    1.00000    0.00000
 H    2    0.07639    0.00360    0.54053    1.00000    0.00000
 H    2    0.10866    0.13330    0.50844    1.00000    0.00000
 H    2    0.21700    0.33039    0.73629    1.00000    0.00000
 H    2    0.23701    0.19314    0.73995    1.00000    0.00000
 H    2    0.18623    0.51658    0.70701    1.00000    0.00000
 H    2    0.03425    0.37479    0.71264    1.00000    0.00000
 H    2    0.64234    0.22009    0.51999    1.00000    0.00000
 H    2    0.50389    0.09038    0.50184    1.00000    0.00000
 H    2    0.78902    0.20043    0.71119    1.00000    0.00000
 H    2    0.81320    0.35367    0.72479    1.00000    0.00000
 H    2    0.42052    0.37897    0.72257    1.00000    0.00000
 H    2    0.52956    0.53555    0.70669    1.00000    0.00000
 H    2    0.11492    0.98867    0.70273    1.00000    0.00000
 H    2    0.65837    0.35709    0.41039    1.00000    0.00000
 H    2    0.60897    0.20226    0.39574    1.00000    0.00000
 H    2    0.00228    0.74349    0.67445    1.00000    0.00000
 H    2    0.97095    0.59390    0.65789    1.00000    0.00000
 H    2    0.51515    0.44777    0.39979    1.00000    0.00000
 H    2    0.65665    0.57495    0.42052    1.00000    0.00000
 H    2    0.66508    0.74473    0.68493    1.00000    0.00000
 H    2    0.26791    0.79993    0.47068    1.00000    0.00000
 H    2    0.11117    0.76748    0.46532    1.00000    0.00000
 H    2    0.64847    0.93754    0.71885    1.00000    0.00000
 H    2    0.88564    0.38709    0.60462    1.00000    0.00000
 H    2    0.48898    0.30533    0.51205    1.00000    0.00000
 H    2    0.51712    0.41163    0.47280    1.00000    0.00000
 H    2    0.83561    0.50077    0.60209    1.00000    0.00000
 H    2    0.02295    0.10014    0.64797    1.00000    0.00000
 H    2    0.10576    0.25859    0.62977    1.00000    0.00000
 H    2    0.47463    0.12225    0.33740    1.00000    0.00000
 H    2    0.37220    0.97936    0.36345    1.00000    0.00000
 H    2    0.51144    0.90408    0.46500    1.00000    0.00000
 H    2    0.44749    0.97521    0.43384    1.00000    0.00000
 H    2    0.39368    0.00582    0.65695    1.00000    0.00000
 H    2    0.47461    0.99725    0.69888    1.00000    0.00000
 H    2    0.38086    0.36705    0.60984    1.00000    0.00000
 H    2    0.47752    0.38594    0.65268    1.00000    0.00000
 H    2    0.53429    0.88177    0.60224    1.00000    0.00000
 H    2    0.46850    0.11436    0.57859    1.00000    0.00000
 H    2    0.42973    0.19580    0.61365    1.00000    0.00000
 H    2    0.12594    0.26792    0.34513    1.00000    0.00000
 H    2    0.25983    0.41922    0.33976    1.00000    0.00000
 H    2    0.05299    0.61285    0.57655    1.00000    0.00000
 H    2    0.16928    0.12561    0.39791    1.00000    0.00000
 H    2    0.13982    0.69757    0.53189    1.00000    0.00000
 H    2    0.30855    0.11487    0.39208    1.00000    0.00000
 H    2    0.00488    0.36843    0.35955    1.00000    0.00000
 H    2    0.64159    0.98856    0.67152    1.00000    0.00000
 H    2    0.85719    0.32599    0.38442    1.00000    0.00000
 H    2    0.10775    0.94154    0.43049    1.00000    0.00000
 H    2    0.02841    0.91874    0.47472    1.00000    0.00000
 H    2    0.05909    0.93012    0.62551    1.00000    0.00000
 H    2    0.24713    0.00606    0.58817    1.00000    0.00000
 H    2    0.26059    0.00731    0.71608    1.00000    0.00000
 H    2    0.68346    0.03186    0.60486    1.00000    0.00000
 O    3    0.58970    0.35212    0.32624    1.00000    0.00000
 O    3    0.88325    0.51582    0.32020    1.00000    0.00000
 O    3    0.54671    0.75647    0.29858    1.00000    0.00000
 O    3    0.82781    0.92265    0.32006    1.00000    0.00000
 O    3    0.83176    0.16533    0.26733    1.00000    0.00000
 O    3    0.58040    0.15825    0.26724    1.00000    0.00000
 O    3    0.33992    0.16785    0.26982    1.00000    0.00000
 O    3    0.07742    0.16412    0.26841    1.00000    0.00000
 O    3    0.07878    0.90292    0.26621    1.00000    0.00000
 O    3    0.44924    0.49752    0.33982    1.00000    0.00000
 O    3    0.97771    0.79303    0.34605    1.00000    0.00000
 O    3    0.14465    0.54812    0.28426    1.00000    0.00000
 O    3    0.21361    0.68901    0.28987    1.00000    0.00000
 O    3    0.71576    0.55271    0.59171    1.00000    0.00000
 O    3    0.24282    0.38529    0.59383    1.00000    0.00000
 O    3    0.53176    0.65131    0.53383    1.00000    0.00000
 O    3    0.73517    0.76995    0.63643    1.00000    0.00000
 O    3    0.24108    0.81773    0.37084    1.00000    0.00000
 O    3    0.20266    0.31401    0.50655    1.00000    0.00000
 O    3    0.62525    0.84754    0.47167    1.00000    0.00000
 O    3    0.82468    0.58086    0.50912    1.00000    0.00000
 O    3    0.81790    0.32262    0.48797    1.00000    0.00000
 O    3    0.81998    0.19745    0.59758    1.00000    0.00000
 O    3    0.08881    0.45371    0.46247    1.00000    0.00000
 O    3    0.01532    0.12026    0.37838    1.00000    0.00000
 O    3    0.35753    0.67892    0.59622    1.00000    0.00000
 O    3    0.33682    0.69162    0.68581    1.00000    0.00000
 O    3    0.61264    0.73235    0.71415    1.00000    0.00000
 O    3    0.81860    0.07670    0.51607    1.00000    0.00000
 O    3    0.14560    0.94284    0.57962    1.00000    0.00000
 O    3    0.03139    0.86358    0.44840    1.00000    0.00000
 O    3    0.75789    0.73960    0.42056    1.00000    0.00000
 O    3    0.76566    0.47415    0.73602    1.00000    0.00000
 O    3    0.03816    0.03296    0.51488    1.00000    0.00000
 O    3    0.28003    0.29573    0.74737    1.00000    0.00000
 O    3    0.13822    0.41797    0.71698    1.00000    0.00000
 O    3    0.53962    0.16998    0.52341    1.00000    0.00000
 O    3    0.85989    0.30108    0.71349    1.00000    0.00000
 O    3    0.51076    0.43835    0.70411    1.00000    0.00000
 O    3    0.69041    0.28699    0.40835    1.00000    0.00000
 O    3    0.98634    0.65206    0.68482    1.00000    0.00000
 O    3    0.59181    0.46854    0.42053    1.00000    0.00000
 O    3    0.16880    0.72590    0.47611    1.00000    0.00000
 O    3    0.91949    0.48933    0.60655    1.00000    0.00000
 O    3    0.47268    0.38263    0.50274    1.00000    0.00000
 O    3    0.64814    0.01623    0.70358    1.00000    0.00000
 O    3    0.01764    0.18677    0.64407    1.00000    0.00000
 O    3    0.44627    0.08091    0.36707    1.00000    0.00000
 O    3    0.44546    0.94355    0.46438    1.00000    0.00000
 O    3    0.37842    0.96225    0.68706    1.00000    0.00000
 O    3    0.46212    0.35682    0.62010    1.00000    0.00000
 O    3    0.62597    0.93367    0.61695    1.00000    0.00000
 O    3    0.41157    0.09843    0.60596    1.00000    0.00000
 O    3    0.16007    0.36293    0.33240    1.00000    0.00000
 O    3    0.14016    0.69813    0.56530    1.00000    0.00000
 O    3    0.23738    0.10707    0.41360    1.00000    0.00000
 O    3    0.94832    0.32847    0.38670    1.00000    0.00000
 O    3    0.00889    0.92663    0.65407    1.00000    0.00000
 O    3    0.18677    0.02725    0.72653    1.00000    0.00000
Pd    4    0.00000    0.00000    0.00000    1.00000    0.00000
Pd    4    0.99318    0.99537    0.22905    1.00000    0.00000
Pd    4    0.16897    0.08324    0.15098    1.00000    0.00000
Pd    4    0.08333    0.16667    0.07487    1.00000    0.00000
Pd    4    0.25000    0.00000    0.00000    1.00000    0.00000
Pd    4    0.25554    0.99853    0.22945    1.00000    0.00000
Pd    4    0.41364    0.08368    0.15051    1.00000    0.00000
Pd    4    0.33333    0.16667    0.07487    1.00000    0.00000
Pd    4    0.50000    0.00000    0.00000    1.00000    0.00000
Pd    4    0.50157    0.99619    0.22618    1.00000    0.00000
Pd    4    0.67091    0.08596    0.14986    1.00000    0.00000
Pd    4    0.58333    0.16667    0.07487    1.00000    0.00000
Pd    4    0.75000    0.00000    0.00000    1.00000    0.00000
Pd    4    0.74855    0.99970    0.22680    1.00000    0.00000
Pd    4    0.91472    0.08366    0.15065    1.00000    0.00000
Pd    4    0.83333    0.16667    0.07487    1.00000    0.00000
Pd    4    0.00000    0.25000    0.00000    1.00000    0.00000
Pd    4    0.00489    0.26277    0.23042    1.00000    0.00000
Pd    4    0.16616    0.33635    0.15177    1.00000    0.00000
Pd    4    0.08333    0.41667    0.07487    1.00000    0.00000
Pd    4    0.25000    0.25000    0.00000    1.00000    0.00000
Pd    4    0.25856    0.26577    0.23536    1.00000    0.00000
Pd    4    0.41864    0.33360    0.15215    1.00000    0.00000
Pd    4    0.33333    0.41667    0.07487    1.00000    0.00000
Pd    4    0.50000    0.25000    0.00000    1.00000    0.00000
Pd    4    0.50670    0.26139    0.23007    1.00000    0.00000
Pd    4    0.67010    0.34016    0.15291    1.00000    0.00000
Pd    4    0.58333    0.41667    0.07487    1.00000    0.00000
Pd    4    0.75000    0.25000    0.00000    1.00000    0.00000
Pd    4    0.75982    0.26944    0.23283    1.00000    0.00000
Pd    4    0.91674    0.33432    0.15204    1.00000    0.00000
Pd    4    0.83333    0.41667    0.07487    1.00000    0.00000
Pd    4    0.00000    0.50000    0.00000    1.00000    0.00000
Pd    4    0.00440    0.50896    0.22847    1.00000    0.00000
Pd    4    0.16832    0.58409    0.14885    1.00000    0.00000
Pd    4    0.08333    0.66667    0.07487    1.00000    0.00000
Pd    4    0.25000    0.50000    0.00000    1.00000    0.00000
Pd    4    0.25253    0.51199    0.22896    1.00000    0.00000
Pd    4    0.41767    0.58769    0.15151    1.00000    0.00000
Pd    4    0.33333    0.66667    0.07487    1.00000    0.00000
Pd    4    0.50000    0.50000    0.00000    1.00000    0.00000
Pd    4    0.50819    0.50787    0.23104    1.00000    0.00000
Pd    4    0.66920    0.58570    0.15168    1.00000    0.00000
Pd    4    0.58333    0.66667    0.07487    1.00000    0.00000
Pd    4    0.75000    0.50000    0.00000    1.00000    0.00000
Pd    4    0.75338    0.50921    0.23193    1.00000    0.00000
Pd    4    0.91482    0.58400    0.15128    1.00000    0.00000
Pd    4    0.83333    0.66667    0.07487    1.00000    0.00000
Pd    4    0.00000    0.75000    0.00000    1.00000    0.00000
Pd    4    0.99558    0.74755    0.22335    1.00000    0.00000
Pd    4    0.17031    0.83843    0.14949    1.00000    0.00000
Pd    4    0.08333    0.91667    0.07487    1.00000    0.00000
Pd    4    0.25000    0.75000    0.00000    1.00000    0.00000
Pd    4    0.25623    0.75752    0.22573    1.00000    0.00000
Pd    4    0.41953    0.83685    0.15129    1.00000    0.00000
Pd    4    0.33333    0.91667    0.07487    1.00000    0.00000
Pd    4    0.50000    0.75000    0.00000    1.00000    0.00000
Pd    4    0.50338    0.75525    0.23061    1.00000    0.00000
Pd    4    0.66854    0.83829    0.15174    1.00000    0.00000
Pd    4    0.58333    0.91667    0.07487    1.00000    0.00000
Pd    4    0.75000    0.75000    0.00000    1.00000    0.00000
Pd    4    0.75007    0.75135    0.23250    1.00000    0.00000
Pd    4    0.91529    0.83656    0.14994    1.00000    0.00000
Pd    4    0.83333    0.91667    0.07487    1.00000    0.00000
END
