# Supplementary material for: Intentional Formation of Persistent Surface Redox Mediators by Adsorption of Polyconjugated Carbonyl Complexes to Pd Nanoparticles
Source: J Am Chem Soc. 2025 Apr 4;147(20):16885–900. doi: 10.1021/jacs.4c15874 (PMC12100725; doi:10.1021/jacs.4c15874)
Supplement: Supplementary file 2 [file ja4c15874_si_002.zip › Structures/Heterogeneous/Surface_Reactions/Quinones/HKH/FirstProtonElectronTransfer/DirectSurfaceHydrogenationofMediator/TS.res]

TITL CONTCAR
CELL 0.0000 11.0046 11.0046 30.0000 90.0000 90.0000 120.0000
LATT -1
SFAC C H O Pd
 C    1    0.56676    0.55467    0.30785    1.00000    0.00000
 C    1    0.64999    0.48124    0.31657    1.00000    0.00000
 C    1    0.63731    0.70922    0.30132    1.00000    0.00000
 C    1    0.78549    0.79805    0.31744    1.00000    0.00000
 C    1    0.80955    0.56996    0.31965    1.00000    0.00000
 C    1    0.87027    0.72692    0.32924    1.00000    0.00000
 H    2    0.59096    0.67479    0.18581    1.00000    0.00000
 H    2    0.33001    0.42611    0.18932    1.00000    0.00000
 H    2    0.08316    0.16554    0.17558    1.00000    0.00000
 H    2    0.58456    0.16888    0.17492    1.00000    0.00000
 H    2    0.08702    0.66642    0.18244    1.00000    0.00000
 H    2    0.36781    0.51325    0.26961    1.00000    0.00000
 H    2    0.61635    0.47489    0.59798    1.00000    0.00000
 H    2    0.22051    0.35970    0.56202    1.00000    0.00000
 H    2    0.17272    0.36931    0.48854    1.00000    0.00000
 H    2    0.72241    0.68911    0.61746    1.00000    0.00000
 H    2    0.69758    0.82480    0.62167    1.00000    0.00000
 H    2    0.50729    0.55290    0.52853    1.00000    0.00000
 H    2    0.25268    0.75337    0.35077    1.00000    0.00000
 H    2    0.15117    0.80424    0.36537    1.00000    0.00000
 H    2    0.30132    0.33981    0.49972    1.00000    0.00000
 H    2    0.27376    0.48687    0.59620    1.00000    0.00000
 H    2    0.73341    0.56388    0.55970    1.00000    0.00000
 H    2    0.46670    0.65126    0.55687    1.00000    0.00000
 H    2    0.58422    0.76939    0.49491    1.00000    0.00000
 H    2    0.81579    0.48994    0.50123    1.00000    0.00000
 H    2    0.80717    0.62011    0.48296    1.00000    0.00000
 H    2    0.95036    0.04006    0.36300    1.00000    0.00000
 H    2    0.96235    0.17023    0.39015    1.00000    0.00000
 H    2    0.76913    0.30099    0.45934    1.00000    0.00000
 H    2    0.92035    0.37584    0.48302    1.00000    0.00000
 H    2    0.83275    0.16880    0.56763    1.00000    0.00000
 H    2    0.89201    0.18986    0.61685    1.00000    0.00000
 H    2    0.12355    0.55609    0.46505    1.00000    0.00000
 H    2    0.05061    0.42003    0.43293    1.00000    0.00000
 H    2    0.69885    0.93100    0.48842    1.00000    0.00000
 H    2    0.35195    0.68208    0.62989    1.00000    0.00000
 H    2    0.27702    0.68909    0.58471    1.00000    0.00000
 H    2    0.33619    0.78175    0.68840    1.00000    0.00000
 H    2    0.42325    0.70715    0.70062    1.00000    0.00000
 H    2    0.67177    0.73058    0.73825    1.00000    0.00000
 H    2    0.90302    0.06385    0.51640    1.00000    0.00000
 H    2    0.83767    0.16092    0.49960    1.00000    0.00000
 H    2    0.13679    0.84831    0.57438    1.00000    0.00000
 H    2    0.86098    0.79070    0.42822    1.00000    0.00000
 H    2    0.71499    0.78800    0.43796    1.00000    0.00000
 H    2    0.67459    0.45537    0.72427    1.00000    0.00000
 H    2    0.84155    0.54982    0.71808    1.00000    0.00000
 H    2    0.90568    0.86887    0.64775    1.00000    0.00000
 H    2    0.07580    0.00277    0.54102    1.00000    0.00000
 H    2    0.10808    0.13258    0.50895    1.00000    0.00000
 H    2    0.21696    0.33016    0.73640    1.00000    0.00000
 H    2    0.23707    0.19295    0.74015    1.00000    0.00000
 H    2    0.18604    0.51621    0.70722    1.00000    0.00000
 H    2    0.03412    0.37432    0.71274    1.00000    0.00000
 H    2    0.64153    0.21971    0.52074    1.00000    0.00000
 H    2    0.50304    0.09023    0.50247    1.00000    0.00000
 H    2    0.78884    0.20019    0.71136    1.00000    0.00000
 H    2    0.81329    0.35341    0.72509    1.00000    0.00000
 H    2    0.42067    0.37891    0.72287    1.00000    0.00000
 H    2    0.52978    0.53558    0.70710    1.00000    0.00000
 H    2    0.11461    0.98828    0.70315    1.00000    0.00000
 H    2    0.65775    0.35684    0.41068    1.00000    0.00000
 H    2    0.60604    0.20139    0.39638    1.00000    0.00000
 H    2    0.00268    0.74370    0.67477    1.00000    0.00000
 H    2    0.97124    0.59399    0.65818    1.00000    0.00000
 H    2    0.51269    0.44703    0.40092    1.00000    0.00000
 H    2    0.65665    0.57863    0.42002    1.00000    0.00000
 H    2    0.66479    0.74467    0.68542    1.00000    0.00000
 H    2    0.26709    0.79908    0.47140    1.00000    0.00000
 H    2    0.11040    0.76681    0.46588    1.00000    0.00000
 H    2    0.64773    0.93715    0.71905    1.00000    0.00000
 H    2    0.88541    0.38682    0.60495    1.00000    0.00000
 H    2    0.48879    0.30469    0.51229    1.00000    0.00000
 H    2    0.51810    0.41215    0.47333    1.00000    0.00000
 H    2    0.83527    0.50044    0.60258    1.00000    0.00000
 H    2    0.02205    0.09925    0.64833    1.00000    0.00000
 H    2    0.10476    0.25792    0.63038    1.00000    0.00000
 H    2    0.47576    0.12525    0.33724    1.00000    0.00000
 H    2    0.37433    0.98169    0.36328    1.00000    0.00000
 H    2    0.51039    0.90369    0.46563    1.00000    0.00000
 H    2    0.44432    0.97309    0.43469    1.00000    0.00000
 H    2    0.39278    0.00519    0.65725    1.00000    0.00000
 H    2    0.47395    0.99663    0.69911    1.00000    0.00000
 H    2    0.38041    0.36700    0.61033    1.00000    0.00000
 H    2    0.47735    0.38589    0.65311    1.00000    0.00000
 H    2    0.53371    0.88058    0.60244    1.00000    0.00000
 H    2    0.46750    0.11396    0.57906    1.00000    0.00000
 H    2    0.42872    0.19528    0.61414    1.00000    0.00000
 H    2    0.11485    0.25940    0.34793    1.00000    0.00000
 H    2    0.25137    0.40136    0.33527    1.00000    0.00000
 H    2    0.05267    0.61245    0.57711    1.00000    0.00000
 H    2    0.16978    0.12694    0.39994    1.00000    0.00000
 H    2    0.13922    0.69702    0.53241    1.00000    0.00000
 H    2    0.30825    0.11553    0.39212    1.00000    0.00000
 H    2    0.99910    0.36585    0.36147    1.00000    0.00000
 H    2    0.64111    0.98827    0.67172    1.00000    0.00000
 H    2    0.85206    0.32288    0.38667    1.00000    0.00000
 H    2    0.10739    0.94100    0.43100    1.00000    0.00000
 H    2    0.02829    0.91890    0.47524    1.00000    0.00000
 H    2    0.05860    0.92973    0.62582    1.00000    0.00000
 H    2    0.24650    0.00571    0.58854    1.00000    0.00000
 H    2    0.26018    0.00670    0.71648    1.00000    0.00000
 H    2    0.68262    0.03104    0.60494    1.00000    0.00000
 O    3    0.58888    0.35606    0.32652    1.00000    0.00000
 O    3    0.88289    0.51506    0.32348    1.00000    0.00000
 O    3    0.55893    0.76599    0.29771    1.00000    0.00000
 O    3    0.83373    0.92489    0.32387    1.00000    0.00000
 O    3    0.83234    0.16386    0.26748    1.00000    0.00000
 O    3    0.57980    0.15699    0.26758    1.00000    0.00000
 O    3    0.33965    0.17092    0.26888    1.00000    0.00000
 O    3    0.08186    0.16626    0.26772    1.00000    0.00000
 O    3    0.07875    0.90212    0.26662    1.00000    0.00000
 O    3    0.43416    0.48455    0.31336    1.00000    0.00000
 O    3    0.98296    0.79408    0.34833    1.00000    0.00000
 O    3    0.14126    0.54650    0.28470    1.00000    0.00000
 O    3    0.21012    0.68811    0.29021    1.00000    0.00000
 O    3    0.71530    0.55240    0.59239    1.00000    0.00000
 O    3    0.24254    0.38529    0.59427    1.00000    0.00000
 O    3    0.53088    0.65069    0.53395    1.00000    0.00000
 O    3    0.73483    0.76965    0.63696    1.00000    0.00000
 O    3    0.24574    0.81889    0.37116    1.00000    0.00000
 O    3    0.20222    0.31323    0.50698    1.00000    0.00000
 O    3    0.62484    0.84709    0.47186    1.00000    0.00000
 O    3    0.82388    0.58061    0.50976    1.00000    0.00000
 O    3    0.81633    0.32241    0.48914    1.00000    0.00000
 O    3    0.81947    0.19720    0.59778    1.00000    0.00000
 O    3    0.08727    0.45239    0.46370    1.00000    0.00000
 O    3    0.01152    0.11765    0.38327    1.00000    0.00000
 O    3    0.35775    0.67926    0.59648    1.00000    0.00000
 O    3    0.33654    0.69123    0.68602    1.00000    0.00000
 O    3    0.61204    0.73231    0.71458    1.00000    0.00000
 O    3    0.81803    0.07564    0.51621    1.00000    0.00000
 O    3    0.14507    0.94236    0.57988    1.00000    0.00000
 O    3    0.03111    0.86345    0.44894    1.00000    0.00000
 O    3    0.75799    0.74046    0.42098    1.00000    0.00000
 O    3    0.76601    0.47400    0.73659    1.00000    0.00000
 O    3    0.03759    0.03221    0.51535    1.00000    0.00000
 O    3    0.28006    0.29559    0.74749    1.00000    0.00000
 O    3    0.13809    0.41745    0.71703    1.00000    0.00000
 O    3    0.53874    0.16989    0.52401    1.00000    0.00000
 O    3    0.85972    0.30086    0.71353    1.00000    0.00000
 O    3    0.51107    0.43843    0.70446    1.00000    0.00000
 O    3    0.68718    0.28486    0.40978    1.00000    0.00000
 O    3    0.98691    0.65227    0.68510    1.00000    0.00000
 O    3    0.59248    0.47157    0.42039    1.00000    0.00000
 O    3    0.16786    0.72501    0.47662    1.00000    0.00000
 O    3    0.91923    0.48905    0.60689    1.00000    0.00000
 O    3    0.47265    0.38220    0.50302    1.00000    0.00000
 O    3    0.64752    0.01589    0.70376    1.00000    0.00000
 O    3    0.01638    0.18569    0.64439    1.00000    0.00000
 O    3    0.44642    0.08391    0.36688    1.00000    0.00000
 O    3    0.44431    0.94296    0.46529    1.00000    0.00000
 O    3    0.37769    0.96146    0.68732    1.00000    0.00000
 O    3    0.46166    0.35664    0.62053    1.00000    0.00000
 O    3    0.62550    0.93295    0.61708    1.00000    0.00000
 O    3    0.41042    0.09789    0.60641    1.00000    0.00000
 O    3    0.14928    0.35370    0.33450    1.00000    0.00000
 O    3    0.13984    0.69774    0.56581    1.00000    0.00000
 O    3    0.23993    0.10918    0.41457    1.00000    0.00000
 O    3    0.94368    0.32611    0.38878    1.00000    0.00000
 O    3    0.00860    0.92622    0.65441    1.00000    0.00000
 O    3    0.18652    0.02686    0.72693    1.00000    0.00000
Pd    4    0.00000    1.00000    0.00000    1.00000    0.00000
Pd    4    0.99285    0.99418    0.22957    1.00000    0.00000
Pd    4    0.16852    0.08186    0.15088    1.00000    0.00000
Pd    4    0.08333    0.16667    0.07487    1.00000    0.00000
Pd    4    0.25000    1.00000    0.00000    1.00000    0.00000
Pd    4    0.25564    0.99724    0.23002    1.00000    0.00000
Pd    4    0.41338    0.08315    0.15058    1.00000    0.00000
Pd    4    0.33333    0.16667    0.07487    1.00000    0.00000
Pd    4    0.50000    1.00000    0.00000    1.00000    0.00000
Pd    4    0.50145    0.99536    0.22625    1.00000    0.00000
Pd    4    0.67069    0.08535    0.14982    1.00000    0.00000
Pd    4    0.58333    0.16667    0.07487    1.00000    0.00000
Pd    4    0.75000    1.00000    0.00000    1.00000    0.00000
Pd    4    0.74917    0.99905    0.22658    1.00000    0.00000
Pd    4    0.91494    0.08326    0.15068    1.00000    0.00000
Pd    4    0.83333    0.16667    0.07487    1.00000    0.00000
Pd    4    1.00000    0.25000    0.00000    1.00000    0.00000
Pd    4    0.00524    0.26222    0.23042    1.00000    0.00000
Pd    4    0.16714    0.33662    0.15167    1.00000    0.00000
Pd    4    0.08333    0.41667    0.07487    1.00000    0.00000
Pd    4    0.25000    0.25000    0.00000    1.00000    0.00000
Pd    4    0.25794    0.26326    0.23212    1.00000    0.00000
Pd    4    0.41757    0.33287    0.15114    1.00000    0.00000
Pd    4    0.33333    0.41667    0.07487    1.00000    0.00000
Pd    4    0.50000    0.25000    0.00000    1.00000    0.00000
Pd    4    0.50740    0.25987    0.22980    1.00000    0.00000
Pd    4    0.66986    0.33912    0.15258    1.00000    0.00000
Pd    4    0.58333    0.41667    0.07487    1.00000    0.00000
Pd    4    0.75000    0.25000    0.00000    1.00000    0.00000
Pd    4    0.75968    0.26761    0.23316    1.00000    0.00000
Pd    4    0.91674    0.33370    0.15217    1.00000    0.00000
Pd    4    0.83333    0.41667    0.07487    1.00000    0.00000
Pd    4    0.00000    0.50000    0.00000    1.00000    0.00000
Pd    4    0.00451    0.50742    0.22864    1.00000    0.00000
Pd    4    0.16872    0.58337    0.14927    1.00000    0.00000
Pd    4    0.08333    0.66667    0.07487    1.00000    0.00000
Pd    4    0.25000    0.50000    0.00000    1.00000    0.00000
Pd    4    0.25607    0.51042    0.23099    1.00000    0.00000
Pd    4    0.41753    0.58686    0.15101    1.00000    0.00000
Pd    4    0.33333    0.66667    0.07487    1.00000    0.00000
Pd    4    0.50000    0.50000    0.00000    1.00000    0.00000
Pd    4    0.50827    0.50496    0.22778    1.00000    0.00000
Pd    4    0.67016    0.58562    0.15070    1.00000    0.00000
Pd    4    0.58333    0.66667    0.07487    1.00000    0.00000
Pd    4    0.75000    0.50000    0.00000    1.00000    0.00000
Pd    4    0.75386    0.50745    0.23044    1.00000    0.00000
Pd    4    0.91587    0.58364    0.15122    1.00000    0.00000
Pd    4    0.83333    0.66667    0.07487    1.00000    0.00000
Pd    4    1.00000    0.75000    0.00000    1.00000    0.00000
Pd    4    0.99589    0.74648    0.22381    1.00000    0.00000
Pd    4    0.17039    0.83754    0.14962    1.00000    0.00000
Pd    4    0.08333    0.91667    0.07487    1.00000    0.00000
Pd    4    0.25000    0.75000    0.00000    1.00000    0.00000
Pd    4    0.25583    0.75579    0.22617    1.00000    0.00000
Pd    4    0.41953    0.83621    0.15156    1.00000    0.00000
Pd    4    0.33333    0.91667    0.07487    1.00000    0.00000
Pd    4    0.50000    0.75000    0.00000    1.00000    0.00000
Pd    4    0.50340    0.75545    0.23044    1.00000    0.00000
Pd    4    0.66885    0.83774    0.15158    1.00000    0.00000
Pd    4    0.58333    0.91667    0.07487    1.00000    0.00000
Pd    4    0.75000    0.75000    0.00000    1.00000    0.00000
Pd    4    0.75046    0.75032    0.23208    1.00000    0.00000
Pd    4    0.91574    0.83603    0.15008    1.00000    0.00000
Pd    4    0.83333    0.91667    0.07487    1.00000    0.00000
END
