# Supplementary material for: Intentional Formation of Persistent Surface Redox Mediators by Adsorption of Polyconjugated Carbonyl Complexes to Pd Nanoparticles
Source: J Am Chem Soc. 2025 Apr 4;147(20):16885–900. doi: 10.1021/jacs.4c15874 (PMC12100725; doi:10.1021/jacs.4c15874)
Supplement: Supplementary file 2 [file ja4c15874_si_002.zip › Structures/Heterogeneous/Surface_Reactions/Quinones/HKH/FirstProtonElectronTransfer/HydrogenationofOO/NEB.arc]

!BIOSYM archive 3
PBC=ON

!DATE Mon Jan 01 12:00:00 2000
PBC   11.00460  11.00460  30.00000  90.00000  90.00000 120.00001 (P1)
C1       3.25208        5.21222        9.13738          1              C   0.000
C2       4.59096        4.54603        9.36253          1              C   0.000
C3       3.12381        6.68663        9.00529          1              C   0.000
C4       4.28806        7.55211        9.41058          1              C   0.000
C5       5.85192        5.41866        9.25553          1              C   0.000
C6       5.62131        6.86821        9.70904          1              C   0.000
H1       2.74814        6.46161        5.54654          1              H   0.000
H2       1.41886        3.99656        5.57516          1              H   0.000
H3       0.01337        1.57141        5.26458          1              H   0.000
H4       5.49320        1.63897        5.22886          1              H   0.000
H5      -2.66571        6.17636        5.67421          1              H   0.000
H6      -0.11668        2.87738        9.48038          1              H   0.000
H7       4.18527        4.53936       17.89485          1              H   0.000
H8       0.45383        3.42893       16.83248          1              H   0.000
H9      -0.12161        3.53575       14.62571          1              H   0.000
H10      4.16099        6.58113       18.48849          1              H   0.000
H11      3.13658        7.86862       18.62277          1              H   0.000
H12      2.54905        5.28909       15.82653          1              H   0.000
H13     -1.43996        7.22476       10.42621          1              H   0.000
H14     -2.82786        7.66812       10.93787          1              H   0.000
H15      1.45339        3.25119       14.96569          1              H   0.000
H16      0.33930        4.63580       17.86417          1              H   0.000
H17      4.97270        5.38948       16.74135          1              H   0.000
H18      1.55995        6.21107       16.69130          1              H   0.000
H19      2.19753        7.35189       14.83366          1              H   0.000
H20      6.28934        4.69830       14.97711          1              H   0.000
H21      5.48206        5.93755       14.41718          1              H   0.000
H22     10.18023        0.32115       11.01789          1              H   0.000
H23      9.50630        1.49784       11.82832          1              H   0.000
H24      6.80217        2.88381       13.77368          1              H   0.000
H25      8.06676        3.60188       14.46318          1              H   0.000
H26      8.24053        1.61243       17.01770          1              H   0.000
H27      8.78075        1.81627       18.49324          1              H   0.000
H28     -1.69012        5.32820       13.91085          1              H   0.000
H29     -1.76922        4.02060       12.96300          1              H   0.000
H30      2.56930        8.89080       14.63456          1              H   0.000
H31      0.11430        6.49489       18.88300          1              H   0.000
H32     -0.74296        6.56234       17.52387          1              H   0.000
H33     -0.60204        7.45708       20.63749          1              H   0.000
H34      0.76744        6.74765       21.00182          1              H   0.000
H35      3.38334        6.95966       22.11574          1              H   0.000
H36      9.58583        0.62745       15.46662          1              H   0.000
H37      8.33064        1.55492       14.97548          1              H   0.000
H38     -3.16216        8.09453       17.20637          1              H   0.000
H39      5.11405        7.53424       12.80646          1              H   0.000
H40      3.53090        7.51410       13.11379          1              H   0.000
H41      4.90778        4.33684       21.68437          1              H   0.000
H42      6.22788        5.24354       21.50084          1              H   0.000
H43      5.18986        8.28726       19.40851          1              H   0.000
H44      0.81534        0.04236       16.19547          1              H   0.000
H45      0.46114        1.27295       15.22636          1              H   0.000
H46      0.57099        3.15541       22.08869          1              H   0.000
H47      1.54662        1.84699       22.18897          1              H   0.000
H48     -0.79344        4.92987       21.21306          1              H   0.000
H49     -1.68379        3.57682       21.38233          1              H   0.000
H50      5.85760        2.11017       15.60231          1              H   0.000
H51      5.05202        0.88060       15.03492          1              H   0.000
H52      7.58642        1.90673       21.32908          1              H   0.000
H53      7.00243        3.36726       21.72721          1              H   0.000
H54      2.53897        3.61752       21.66222          1              H   0.000
H55      2.87517        5.10947       21.18223          1              H   0.000
H56     -4.17517        9.42712       21.06796          1              H   0.000
H57      5.20885        3.40490       12.32334          1              H   0.000
H58      5.49980        1.91718       11.91383          1              H   0.000
H59     -4.06590        7.08687       20.21912          1              H   0.000
H60      7.42307        5.66503       19.72060          1              H   0.000
H61      3.16256        4.28124       11.91019          1              H   0.000
H62      4.01129        5.50561       12.55039          1              H   0.000
H63      3.22057        7.10080       20.53278          1              H   0.000
H64     -1.44728        7.64214       14.10278          1              H   0.000
H65     -2.99492        7.31951       13.95614          1              H   0.000
H66      1.97885        8.93523       21.55938          1              H   0.000
H67      7.62077        3.68977       18.12947          1              H   0.000
H68      3.70911        2.93058       15.31672          1              H   0.000
H69      3.39995        3.93591       14.13543          1              H   0.000
H70      6.44673        4.77563       18.04609          1              H   0.000
H71     -0.29160        0.95584       19.42844          1              H   0.000
H72     -0.25135        2.46327       18.87519          1              H   0.000
H73      4.58027        1.15684       10.10574          1              H   0.000
H74     -1.32965        9.34244       10.89460          1              H   0.000
H75      0.65495        8.63129       13.93426          1              H   0.000
H76     -0.43307        9.30678       12.98944          1              H   0.000
H77      4.30507        0.05895       19.69382          1              H   0.000
H78     -0.26364        9.50960       20.95530          1              H   0.000
H79      2.17985        3.50052       18.27545          1              H   0.000
H80      3.13475        3.68324       19.56140          1              H   0.000
H81      1.02326        8.41063       18.06190          1              H   0.000
H82      4.52807        1.09267       17.33399          1              H   0.000
H83      3.66058        1.86732       18.39109          1              H   0.000
H84     -0.12793        2.53494       10.95638          1              H   0.000
H85      1.38004        5.02275        9.67730          1              H   0.000
H86     -2.78559        5.84334       17.27777          1              H   0.000
H87      1.15928        1.20082       12.02505          1              H   0.000
H88     -2.29062        6.65517       15.94120          1              H   0.000
H89      2.73667        1.11728       11.73480          1              H   0.000
H90      8.92891        3.35922       10.86338          1              H   0.000
H91      1.62176        9.42271       20.14037          1              H   0.000
H92      7.52015        3.02812       11.62648          1              H   0.000
H93     -3.99202        8.94449       12.90916          1              H   0.000
H94     -4.75060        8.74741       14.22935          1              H   0.000
H95     -4.46430        8.86540       18.75366          1              H   0.000
H96      2.68736        0.06146       17.63064          1              H   0.000
H97      2.82815        0.07858       21.46647          1              H   0.000
H98      7.34601        0.30800       18.14261          1              H   0.000
O1       4.65729        3.39435        9.78511          1              O   0.000
O2       7.00436        4.92042        9.29291          1              O   0.000
O3       1.93504        7.18940        8.98006          1              O   0.000
O4       4.11918        8.75558        9.64465          1              O   0.000
O5       8.26114        1.61187        8.01223          1              O   0.000
O6       5.49986        1.48822        8.01159          1              O   0.000
O7       2.78278        1.66903        8.04314          1              O   0.000
O8      -0.01936        1.75197        8.05282          1              O   0.000
O9      -4.11315        8.65511        7.99992          1              O   0.000
O10      2.25078        4.54534        9.74242          1              O   0.000
O11      6.45689        7.44992       10.38761          1              O   0.000
O12     -0.42194        5.40044        8.76729          1              O   0.000
O13     -0.97843        6.63387        8.76638          1              O   0.000
O14      4.84698        5.27664       17.72318          1              O   0.000
O15      0.55776        3.66812       17.80106          1              O   0.000
O16      2.27416        6.21856       16.00923          1              O   0.000
O17      3.85249        7.34295       19.07776          1              O   0.000
O18     -1.86494        7.81279       11.08380          1              O   0.000
O19      0.50681        2.99728       15.17887          1              O   0.000
O20      2.21561        8.09039       14.14091          1              O   0.000
O21      5.86982        5.55879       15.22731          1              O   0.000
O22      7.22007        3.09159       14.65832          1              O   0.000
O23      7.93974        1.88098       17.92437          1              O   0.000
O24     -1.52371        4.33791       13.87447          1              O   0.000
O25     10.34304        0.97320       11.73901          1              O   0.000
O26      0.19677        6.46211       17.88183          1              O   0.000
O27     -0.10206        6.59359       20.57034          1              O   0.000
O28      2.71224        6.98201       21.40979          1              O   0.000
O29      8.58616        0.74281       15.47377          1              O   0.000
O30     -3.58622        8.99052       17.37657          1              O   0.000
O31     -4.40473        8.21035       13.45104          1              O   0.000
O32      4.25666        7.05655       12.59790          1              O   0.000
O33      5.81708        4.50885       22.04385          1              O   0.000
O34      0.23613        0.31794       15.42320          1              O   0.000
O35      1.45672        2.82375       22.41607          1              O   0.000
O36     -0.78003        3.99233       21.51933          1              O   0.000
O37      5.00100        1.63295       15.68880          1              O   0.000
O38      7.81211        2.86580       21.40282          1              O   0.000
O39      3.20287        4.18294       21.10550          1              O   0.000
O40      5.92834        2.71488       12.31620          1              O   0.000
O41      7.26213        6.21396       20.53045          1              O   0.000
O42      3.86663        4.49182       12.55169          1              O   0.000
O43     -2.12387        6.93070       14.26941          1              O   0.000
O44      7.43221        4.66485       18.18388          1              O   0.000
O45      3.09574        3.66229       15.04276          1              O   0.000
O46      7.04579        0.15614       21.10224          1              O   0.000
O47     -0.82483        1.78267       19.31245          1              O   0.000
O48      4.43999        0.78104       10.99675          1              O   0.000
O49     -0.28683        9.01050       13.90847          1              O   0.000
O50     -1.12934        9.17755       20.59883          1              O   0.000
O51      3.13061        3.40765       18.58393          1              O   0.000
O52      1.74813        8.90173       18.50391          1              O   0.000
O53      3.99464        0.93956       18.15918          1              O   0.000
O54     -0.17722        3.31992       10.35429          1              O   0.000
O55     -2.29628        6.65754       16.94364          1              O   0.000
O56      2.03940        1.01915       12.42441          1              O   0.000
O57      8.51211        3.03570       11.69323          1              O   0.000
O58     -4.99755        8.83209       19.61073          1              O   0.000
O59      1.90590        0.26819       21.78018          1              O   0.000
Pd1      5.50230        9.53026       30.00000          1              Pd  0.000
Pd2     10.93591        0.02551        6.93707          1              Pd  0.000
Pd3      1.40955        0.79199        4.52917          1              Pd  0.000
Pd4     -0.00006        1.58841        2.24610          1              Pd  0.000
Pd5     -2.75115        9.53026       30.00000          1              Pd  0.000
Pd6     -2.66815        9.52099        6.91250          1              Pd  0.000
Pd7      4.09224        0.79453        4.51084          1              Pd  0.000
Pd8      2.75109        1.58841        2.24610          1              Pd  0.000
Pd9     -0.00000        9.53026       30.00000          1              Pd  0.000
Pd10     0.03331        9.48154        6.77416          1              Pd  0.000
Pd11     6.90756        0.82873        4.49507          1              Pd  0.000
Pd12     5.50224        1.58841        2.24610          1              Pd  0.000
Pd13     2.75115        9.53026       30.00000          1              Pd  0.000
Pd14     8.23922        0.02417        6.81031          1              Pd  0.000
Pd15     9.60975        0.81735        4.51926          1              Pd  0.000
Pd16     8.25339        1.58841        2.24610          1              Pd  0.000
Pd17     9.62902        2.38257       30.00000          1              Pd  0.000
Pd18    -1.41217        2.55324        6.86006          1              Pd  0.000
Pd19    -0.01594        3.23029        4.54988          1              Pd  0.000
Pd20    -1.37563        3.97097        2.24610          1              Pd  0.000
Pd21     1.37557        2.38257       30.00000          1              Pd  0.000
Pd22     1.40543        2.57396        6.92044          1              Pd  0.000
Pd23     2.78022        3.20122        4.55102          1              Pd  0.000
Pd24     1.37552        3.97097        2.24610          1              Pd  0.000
Pd25     4.12672        2.38257       30.00000          1              Pd  0.000
Pd26     4.15103        2.48643        6.86122          1              Pd  0.000
Pd27     5.51046        3.25872        4.57288          1              Pd  0.000
Pd28     4.12667        3.97097        2.24610          1              Pd  0.000
Pd29     6.87787        2.38257       30.00000          1              Pd  0.000
Pd30     6.85581        2.56290        6.98769          1              Pd  0.000
Pd31     8.24205        3.20464        4.55909          1              Pd  0.000
Pd32     6.87782        3.97097        2.24610          1              Pd  0.000
Pd33     8.25345        4.76513       30.00000          1              Pd  0.000
Pd34     8.18840        4.84578        6.90806          1              Pd  0.000
Pd35    -1.37629        5.57299        4.47919          1              Pd  0.000
Pd36    -2.75121        6.35354        2.24610          1              Pd  0.000
Pd37    -0.00000        4.76513       30.00000          1              Pd  0.000
Pd38    -0.01627        4.88869        6.85079          1              Pd  0.000
Pd39     1.37633        5.60746        4.54452          1              Pd  0.000
Pd40    -0.00006        6.35354        2.24610          1              Pd  0.000
Pd41     2.75115        4.76513       30.00000          1              Pd  0.000
Pd42     2.84584        4.86218        6.98298          1              Pd  0.000
Pd43     4.14389        5.60210        4.52780          1              Pd  0.000
Pd44     2.75109        6.35354        2.24610          1              Pd  0.000
Pd45     5.50230        4.76513       30.00000          1              Pd  0.000
Pd46     5.50123        4.88602        6.91030          1              Pd  0.000
Pd47     6.85634        5.60526        4.51539          1              Pd  0.000
Pd48     5.50224        6.35354        2.24610          1              Pd  0.000
Pd49     6.87787        7.14770       30.00000          1              Pd  0.000
Pd50    -4.14007        7.17177        6.71309          1              Pd  0.000
Pd51    -2.72457        7.97991        4.51166          1              Pd  0.000
Pd52    -4.12678        8.73611        2.24610          1              Pd  0.000
Pd53    -1.37558        7.14770       30.00000          1              Pd  0.000
Pd54    -1.33601        7.17294        6.84210          1              Pd  0.000
Pd55     0.00980        7.97012        4.54341          1              Pd  0.000
Pd56    -1.37563        8.73611        2.24610          1              Pd  0.000
Pd57     1.37557        7.14770       30.00000          1              Pd  0.000
Pd58     1.41288        7.21498        6.88951          1              Pd  0.000
Pd59     2.75406        8.01211        4.53383          1              Pd  0.000
Pd60     1.37552        8.73611        2.24610          1              Pd  0.000
Pd61     4.12672        7.14770       30.00000          1              Pd  0.000
Pd62     4.14588        7.21004        6.90546          1              Pd  0.000
Pd63     5.48009        7.99796        4.50194          1              Pd  0.000
Pd64     4.12667        8.73611        2.24610          1              Pd  0.000
end
end

!DATE Mon Jan 01 12:00:00 2000
PBC   11.00460  11.00460  30.00000  90.00000  90.00000 120.00001 (P1)
C1       3.26185        5.21118        9.13173          1              C   0.000
C2       4.60126        4.54627        9.35602          1              C   0.000
C3       3.13648        6.68821        9.00772          1              C   0.000
C4       4.29943        7.55259        9.42731          1              C   0.000
C5       5.86047        5.41992        9.24520          1              C   0.000
C6       5.63580        6.86618        9.71072          1              C   0.000
H1       2.75023        6.45669        5.54695          1              H   0.000
H2       1.42074        3.99480        5.57370          1              H   0.000
H3       0.01494        1.56951        5.26129          1              H   0.000
H4       5.49458        1.63623        5.22992          1              H   0.000
H5      -2.67133        6.16190        5.67374          1              H   0.000
H6      -0.08136        2.84279        9.48864          1              H   0.000
H7       4.17571        4.53862       17.90988          1              H   0.000
H8       0.45160        3.42480       16.84327          1              H   0.000
H9      -0.13169        3.52348       14.64261          1              H   0.000
H10      4.15772        6.57634       18.50117          1              H   0.000
H11      3.13488        7.86623       18.63221          1              H   0.000
H12      2.54401        5.28035       15.82340          1              H   0.000
H13     -1.39897        7.23287       10.44240          1              H   0.000
H14     -2.79783        7.66166       10.93631          1              H   0.000
H15      1.44626        3.24400       14.97346          1              H   0.000
H16      0.33714        4.63554       17.87074          1              H   0.000
H17      4.96717        5.39219       16.75971          1              H   0.000
H18      1.55847        6.20495       16.69074          1              H   0.000
H19      2.19340        7.34395       14.83391          1              H   0.000
H20      6.26703        4.69232       15.00988          1              H   0.000
H21      5.45269        5.92681       14.44965          1              H   0.000
H22     10.17716        0.31533       11.06876          1              H   0.000
H23      9.50340        1.50595       11.85804          1              H   0.000
H24      6.78168        2.88567       13.79098          1              H   0.000
H25      8.04615        3.59570       14.48660          1              H   0.000
H26      8.23864        1.61058       17.02112          1              H   0.000
H27      8.77562        1.81395       18.49778          1              H   0.000
H28     -1.70099        5.31093       13.93558          1              H   0.000
H29     -1.77734        4.00884       12.98213          1              H   0.000
H30      2.56622        8.88252       14.63784          1              H   0.000
H31      0.11794        6.49620       18.88560          1              H   0.000
H32     -0.74288        6.56395       17.52977          1              H   0.000
H33     -0.60618        7.45270       20.64084          1              H   0.000
H34      0.76352        6.74544       21.00780          1              H   0.000
H35      3.37634        6.96846       22.12696          1              H   0.000
H36      9.58510        0.61380       15.47486          1              H   0.000
H37      8.33405        1.54225       14.97850          1              H   0.000
H38     -3.16361        8.09032       17.21892          1              H   0.000
H39      5.11938        7.52184       12.81899          1              H   0.000
H40      3.53270        7.51163       13.11779          1              H   0.000
H41      4.91228        4.33757       21.69825          1              H   0.000
H42      6.23132        5.23824       21.51375          1              H   0.000
H43      5.18436        8.28557       19.41881          1              H   0.000
H44      0.81408        0.03006       16.20966          1              H   0.000
H45      0.45929        1.25843       15.23878          1              H   0.000
H46      0.57066        3.15106       22.08894          1              H   0.000
H47      1.54652        1.84354       22.19576          1              H   0.000
H48     -0.79406        4.92368       21.21072          1              H   0.000
H49     -1.68381        3.56977       21.37940          1              H   0.000
H50      5.84321        2.09997       15.60864          1              H   0.000
H51      5.03704        0.86971       15.04367          1              H   0.000
H52      7.58332        1.90329       21.33027          1              H   0.000
H53      7.00417        3.36433       21.73388          1              H   0.000
H54      2.54153        3.61760       21.67369          1              H   0.000
H55      2.87670        5.11077       21.19725          1              H   0.000
H56     -4.17827        9.42469       21.07938          1              H   0.000
H57      5.20894        3.40741       12.32480          1              H   0.000
H58      5.49654        1.91955       11.91774          1              H   0.000
H59     -4.06787        7.08696       20.22962          1              H   0.000
H60      7.41812        5.66180       19.73011          1              H   0.000
H61      3.16237        4.28239       11.89933          1              H   0.000
H62      4.00943        5.50250       12.54978          1              H   0.000
H63      3.21581        7.10251       20.54263          1              H   0.000
H64     -1.45091        7.62348       14.11917          1              H   0.000
H65     -3.00023        7.30436       13.97169          1              H   0.000
H66      1.97077        8.93248       21.55804          1              H   0.000
H67      7.61379        3.68829       18.13302          1              H   0.000
H68      3.69999        2.92139       15.31321          1              H   0.000
H69      3.38971        3.92580       14.13018          1              H   0.000
H70      6.43959        4.77475       18.05336          1              H   0.000
H71     -0.29800        0.95381       19.43839          1              H   0.000
H72     -0.25798        2.46220       18.88947          1              H   0.000
H73      4.54873        1.19302       10.10919          1              H   0.000
H74     -1.32911        9.36397       10.88915          1              H   0.000
H75      0.64933        8.62020       13.94004          1              H   0.000
H76     -0.45301        9.28101       13.00072          1              H   0.000
H77      4.29426        0.05479       19.70006          1              H   0.000
H78     -0.27141        9.50331       20.95891          1              H   0.000
H79      2.17437        3.50152       18.28984          1              H   0.000
H80      3.13331        3.68520       19.57409          1              H   0.000
H81      1.02405        8.40029       18.06098          1              H   0.000
H82      4.51419        1.09090       17.34434          1              H   0.000
H83      3.65134        1.86902       18.40360          1              H   0.000
H84     -0.12592        2.52107       10.97007          1              H   0.000
H85      1.39255        5.02220        9.67907          1              H   0.000
H86     -2.78797        5.84109       17.29378          1              H   0.000
H87      1.15513        1.19150       12.06817          1              H   0.000
H88     -2.29355        6.65029       15.95651          1              H   0.000
H89      2.72875        1.10775       11.75760          1              H   0.000
H90      8.92171        3.35414       10.85916          1              H   0.000
H91      1.61365        9.42141       20.13978          1              H   0.000
H92      7.51936        3.02612       11.63372          1              H   0.000
H93     -3.98625        8.92599       12.92616          1              H   0.000
H94     -4.74954        8.72956       14.24417          1              H   0.000
H95     -4.46959        8.86361       18.76366          1              H   0.000
H96      2.68055        0.05982       17.64258          1              H   0.000
H97      2.82556        0.07278       21.47546          1              H   0.000
H98      7.34117        0.30138       18.13999          1              H   0.000
O1       4.67200        3.39476        9.78043          1              O   0.000
O2       7.01534        4.92267        9.27098          1              O   0.000
O3       1.94616        7.18995        8.98318          1              O   0.000
O4       4.12714        8.75184        9.67850          1              O   0.000
O5       8.26292        1.60577        8.01294          1              O   0.000
O6       5.50104        1.48333        8.01032          1              O   0.000
O7       2.78442        1.66531        8.04127          1              O   0.000
O8      -0.01535        1.74629        8.04913          1              O   0.000
O9      -4.11151        8.65102        7.99911          1              O   0.000
O10      2.26283        4.54437        9.74249          1              O   0.000
O11      6.47682        7.43966       10.38892          1              O   0.000
O12     -0.42113        5.39114        8.76999          1              O   0.000
O13     -0.97986        6.62339        8.76922          1              O   0.000
O14      4.83682        5.27759       17.74159          1              O   0.000
O15      0.55444        3.66764       17.81128          1              O   0.000
O16      2.27011        6.21002       16.00577          1              O   0.000
O17      3.84913        7.34047       19.08938          1              O   0.000
O18     -1.83828        7.81928       11.09171          1              O   0.000
O19      0.50187        2.98807       15.19322          1              O   0.000
O20      2.21142        8.08409       14.14253          1              O   0.000
O21      5.85393        5.55698       15.25733          1              O   0.000
O22      7.19491        3.09177       14.67825          1              O   0.000
O23      7.93659        1.88090       17.92662          1              O   0.000
O24     -1.53858        4.31969       13.89755          1              O   0.000
O25     10.33745        0.97441       11.78362          1              O   0.000
O26      0.19866        6.46610       17.88381          1              O   0.000
O27     -0.10395        6.59027       20.57283          1              O   0.000
O28      2.70644        6.98693       21.41977          1              O   0.000
O29      8.58535        0.73211       15.48032          1              O   0.000
O30     -3.59010        8.98575       17.38792          1              O   0.000
O31     -4.40248        8.19206       13.46677          1              O   0.000
O32      4.25969        7.04939       12.60801          1              O   0.000
O33      5.82006        4.50831       22.06037          1              O   0.000
O34      0.23436        0.30393       15.43643          1              O   0.000
O35      1.45529        2.82093       22.41970          1              O   0.000
O36     -0.77906        3.98454       21.51186          1              O   0.000
O37      4.98548        1.62397       15.69472          1              O   0.000
O38      7.81121        2.86175       21.40450          1              O   0.000
O39      3.20609        4.18500       21.11960          1              O   0.000
O40      5.92705        2.71557       12.32196          1              O   0.000
O41      7.26559        6.21555       20.53752          1              O   0.000
O42      3.86187        4.48880       12.54730          1              O   0.000
O43     -2.12954        6.91402       14.28627          1              O   0.000
O44      7.42495        4.66337       18.19115          1              O   0.000
O45      3.08886        3.65521       15.03933          1              O   0.000
O46      7.03599        0.15327       21.10180          1              O   0.000
O47     -0.83248        1.77987       19.32191          1              O   0.000
O48      4.41792        0.80666       10.99705          1              O   0.000
O49     -0.29496        8.99372       13.92025          1              O   0.000
O50     -1.13755        9.17035       20.60351          1              O   0.000
O51      3.12570        3.40806       18.59710          1              O   0.000
O52      1.74601        8.89636       18.50286          1              O   0.000
O53      3.98287        0.94022       18.17134          1              O   0.000
O54     -0.15872        3.29697       10.35561          1              O   0.000
O55     -2.29848        6.65532       16.95914          1              O   0.000
O56      2.03858        0.99271       12.45188          1              O   0.000
O57      8.51213        3.03925       11.69534          1              O   0.000
O58     -5.00174        8.82872       19.62143          1              O   0.000
O59      1.90427        0.26343       21.79130          1              O   0.000
Pd1      5.50230        9.53026       30.00000          1              Pd  0.000
Pd2     10.93872        0.02014        6.93463          1              Pd  0.000
Pd3      1.41102        0.78873        4.52796          1              Pd  0.000
Pd4     -0.00006        1.58841        2.24610          1              Pd  0.000
Pd5     -2.75115        9.53026       30.00000          1              Pd  0.000
Pd6     -2.66539        9.51589        6.91167          1              Pd  0.000
Pd7      4.09373        0.79142        4.51053          1              Pd  0.000
Pd8      2.75109        1.58841        2.24610          1              Pd  0.000
Pd9     -0.00000        9.53026       30.00000          1              Pd  0.000
Pd10     0.03542        9.47619        6.77418          1              Pd  0.000
Pd11     6.90876        0.82578        4.49512          1              Pd  0.000
Pd12     5.50224        1.58841        2.24610          1              Pd  0.000
Pd13     2.75115        9.53026       30.00000          1              Pd  0.000
Pd14     8.24146        0.01938        6.80981          1              Pd  0.000
Pd15     9.61038        0.81466        4.51911          1              Pd  0.000
Pd16     8.25339        1.58841        2.24610          1              Pd  0.000
Pd17     9.62902        2.38257       30.00000          1              Pd  0.000
Pd18    -1.41108        2.54877        6.86078          1              Pd  0.000
Pd19    -0.01539        3.22810        4.54950          1              Pd  0.000
Pd20    -1.37563        3.97097        2.24610          1              Pd  0.000
Pd21     1.37557        2.38257       30.00000          1              Pd  0.000
Pd22     1.40795        2.56812        6.91537          1              Pd  0.000
Pd23     2.78162        3.19898        4.55008          1              Pd  0.000
Pd24     1.37552        3.97097        2.24610          1              Pd  0.000
Pd25     4.12672        2.38257       30.00000          1              Pd  0.000
Pd26     4.15325        2.48191        6.85937          1              Pd  0.000
Pd27     5.51161        3.25551        4.57171          1              Pd  0.000
Pd28     4.12667        3.97097        2.24610          1              Pd  0.000
Pd29     6.87787        2.38257       30.00000          1              Pd  0.000
Pd30     6.85786        2.55640        6.98641          1              Pd  0.000
Pd31     8.24290        3.20247        4.56025          1              Pd  0.000
Pd32     6.87782        3.97097        2.24610          1              Pd  0.000
Pd33     8.25345        4.76513       30.00000          1              Pd  0.000
Pd34     8.18801        4.84191        6.91639          1              Pd  0.000
Pd35    -1.37593        5.57038        4.48123          1              Pd  0.000
Pd36    -2.75121        6.35354        2.24610          1              Pd  0.000
Pd37    -0.00000        4.76513       30.00000          1              Pd  0.000
Pd38    -0.01434        4.88310        6.85254          1              Pd  0.000
Pd39     1.37684        5.60552        4.54656          1              Pd  0.000
Pd40    -0.00006        6.35354        2.24610          1              Pd  0.000
Pd41     2.75115        4.76513       30.00000          1              Pd  0.000
Pd42     2.84725        4.85700        6.98411          1              Pd  0.000
Pd43     4.14429        5.59997        4.52856          1              Pd  0.000
Pd44     2.75109        6.35354        2.24610          1              Pd  0.000
Pd45     5.50230        4.76513       30.00000          1              Pd  0.000
Pd46     5.50184        4.88216        6.90691          1              Pd  0.000
Pd47     6.85742        5.60237        4.51435          1              Pd  0.000
Pd48     5.50224        6.35354        2.24610          1              Pd  0.000
Pd49     6.87787        7.14770       30.00000          1              Pd  0.000
Pd50     6.86572        7.16823        6.71117          1              Pd  0.000
Pd51    -2.72298        7.97696        4.51166          1              Pd  0.000
Pd52    -4.12678        8.73611        2.24610          1              Pd  0.000
Pd53    -1.37558        7.14770       30.00000          1              Pd  0.000
Pd54    -1.33298        7.16685        6.84397          1              Pd  0.000
Pd55     0.01128        7.96641        4.54513          1              Pd  0.000
Pd56    -1.37563        8.73611        2.24610          1              Pd  0.000
Pd57     1.37557        7.14770       30.00000          1              Pd  0.000
Pd58     1.41525        7.21024        6.89696          1              Pd  0.000
Pd59     2.75437        8.00866        4.53638          1              Pd  0.000
Pd60     1.37552        8.73611        2.24610          1              Pd  0.000
Pd61     4.12672        7.14770       30.00000          1              Pd  0.000
Pd62     4.14592        7.20614        6.91228          1              Pd  0.000
Pd63     5.47991        7.99488        4.50231          1              Pd  0.000
Pd64     4.12667        8.73611        2.24610          1              Pd  0.000
end
end

!DATE Mon Jan 01 12:00:00 2000
PBC   11.00460  11.00460  30.00000  90.00000  90.00000 120.00001 (P1)
C1       3.25767        5.22331        9.12810          1              C   0.000
C2       4.59064        4.54894        9.35642          1              C   0.000
C3       3.14482        6.70217        9.00672          1              C   0.000
C4       4.30969        7.55720        9.44304          1              C   0.000
C5       5.85702        5.41363        9.25515          1              C   0.000
C6       5.64351        6.86193        9.71993          1              C   0.000
H1       2.75301        6.45357        5.54647          1              H   0.000
H2       1.42251        3.99248        5.57335          1              H   0.000
H3       0.01628        1.56799        5.26013          1              H   0.000
H4       5.49583        1.63421        5.23050          1              H   0.000
H5      -2.66970        6.16656        5.67285          1              H   0.000
H6      -0.05986        2.80438        9.50385          1              H   0.000
H7       4.16852        4.53642       17.92800          1              H   0.000
H8       0.44804        3.41852       16.85190          1              H   0.000
H9      -0.14177        3.51054       14.65609          1              H   0.000
H10      4.15476        6.57375       18.51769          1              H   0.000
H11      3.13267        7.86561       18.64316          1              H   0.000
H12      2.53903        5.27221       15.82252          1              H   0.000
H13     -1.36863        7.24481       10.44920          1              H   0.000
H14     -2.77336        7.66033       10.93878          1              H   0.000
H15      1.43879        3.23525       14.97919          1              H   0.000
H16      0.33398        4.63270       17.87598          1              H   0.000
H17      4.96106        5.39287       16.78077          1              H   0.000
H18      1.55675        6.19856       16.69241          1              H   0.000
H19      2.18985        7.33669       14.83614          1              H   0.000
H20      6.24608        4.69001       15.03209          1              H   0.000
H21      5.42277        5.91974       14.47553          1              H   0.000
H22     10.16867        0.30529       11.12309          1              H   0.000
H23      9.49493        1.50621       11.89590          1              H   0.000
H24      6.76064        2.89000       13.79928          1              H   0.000
H25      8.02465        3.59049       14.50403          1              H   0.000
H26      8.23695        1.61014       17.02403          1              H   0.000
H27      8.77114        1.81070       18.50223          1              H   0.000
H28     -1.70869        5.29415       13.95782          1              H   0.000
H29     -1.78592        3.99568       13.00030          1              H   0.000
H30      2.56202        8.87560       14.64094          1              H   0.000
H31      0.12140        6.49475       18.89023          1              H   0.000
H32     -0.74349        6.56276       17.53801          1              H   0.000
H33     -0.60844        7.44618       20.64605          1              H   0.000
H34      0.76194        6.74155       21.01635          1              H   0.000
H35      3.37089        6.97437       22.13906          1              H   0.000
H36      9.58380        0.60348       15.48085          1              H   0.000
H37      8.33831        1.53360       14.97674          1              H   0.000
H38     -3.16559        8.08448       17.23090          1              H   0.000
H39      5.12077        7.51014       12.83101          1              H   0.000
H40      3.53176        7.50823       13.12055          1              H   0.000
H41      4.91419        4.33607       21.71319          1              H   0.000
H42      6.23520        5.23379       21.52891          1              H   0.000
H43      5.18087        8.28407       19.42906          1              H   0.000
H44      0.81032        0.01771       16.22132          1              H   0.000
H45      0.45611        1.24397       15.24846          1              H   0.000
H46      0.57101        3.14752       22.09028          1              H   0.000
H47      1.54722        1.84031       22.20104          1              H   0.000
H48     -0.79353        4.91806       21.21254          1              H   0.000
H49     -1.68331        3.56420       21.37976          1              H   0.000
H50      5.82917        2.09161       15.61333          1              H   0.000
H51      5.02287        0.85885       15.05416          1              H   0.000
H52      7.58007        1.90124       21.33236          1              H   0.000
H53      7.00481        3.36120       21.74392          1              H   0.000
H54      2.54491        3.61668       21.68325          1              H   0.000
H55      2.88099        5.11046       21.21053          1              H   0.000
H56     -4.18075        9.42134       21.08829          1              H   0.000
H57      5.20600        3.41249       12.32152          1              H   0.000
H58      5.49421        1.92537       11.91781          1              H   0.000
H59     -4.06635        7.08243       20.24058          1              H   0.000
H60      7.41552        5.65622       19.74001          1              H   0.000
H61      3.15203        4.28356       11.89339          1              H   0.000
H62      4.00158        5.49898       12.54893          1              H   0.000
H63      3.21291        7.10283       20.55345          1              H   0.000
H64     -1.45484        7.60829       14.13803          1              H   0.000
H65     -3.00477        7.28808       13.98829          1              H   0.000
H66      1.96446        8.93032       21.55876          1              H   0.000
H67      7.60746        3.68337       18.13993          1              H   0.000
H68      3.69082        2.91428       15.31192          1              H   0.000
H69      3.37945        3.91691       14.12681          1              H   0.000
H70      6.43249        4.77026       18.06640          1              H   0.000
H71     -0.30310        0.94931       19.44932          1              H   0.000
H72     -0.26452        2.45864       18.90350          1              H   0.000
H73      4.51261        1.23054       10.11561          1              H   0.000
H74     -1.33048        9.38706       10.88555          1              H   0.000
H75      0.64174        8.60941       13.95095          1              H   0.000
H76     -0.47378        9.25500       13.01664          1              H   0.000
H77      4.28684        0.04892       19.70475          1              H   0.000
H78     -0.27712        9.49746       20.96196          1              H   0.000
H79      2.16717        3.49949       18.30163          1              H   0.000
H80      3.12934        3.68333       19.58456          1              H   0.000
H81      1.02426        8.39210       18.06179          1              H   0.000
H82      4.50415        1.08784       17.35262          1              H   0.000
H83      3.64368        1.86593       18.41413          1              H   0.000
H84     -0.13078        2.49059       10.98854          1              H   0.000
H85      1.38424        5.05144        9.66108          1              H   0.000
H86     -2.79109        5.83579       17.31126          1              H   0.000
H87      1.15215        1.18675       12.11522          1              H   0.000
H88     -2.29648        6.64210       15.97287          1              H   0.000
H89      2.72160        1.10263       11.78618          1              H   0.000
H90      8.92990        3.34177       10.86717          1              H   0.000
H91      1.60813        9.41959       20.14032          1              H   0.000
H92      7.52109        3.02857       11.63831          1              H   0.000
H93     -3.98563        8.90747       12.94270          1              H   0.000
H94     -4.75192        8.71069       14.25832          1              H   0.000
H95     -4.47326        8.86058       18.77214          1              H   0.000
H96      2.67546        0.05592       17.65191          1              H   0.000
H97      2.82354        0.06650       21.48309          1              H   0.000
H98      7.33716        0.29619       18.13890          1              H   0.000
O1       4.65218        3.39568        9.77825          1              O   0.000
O2       7.00648        4.90741        9.28188          1              O   0.000
O3       1.95597        7.20991        8.98057          1              O   0.000
O4       4.14333        8.75411        9.70360          1              O   0.000
O5       8.26514        1.60246        8.01375          1              O   0.000
O6       5.50295        1.48237        8.01058          1              O   0.000
O7       2.78673        1.66064        8.04106          1              O   0.000
O8      -0.01193        1.74006        8.04752          1              O   0.000
O9      -4.10993        8.64762        8.00003          1              O   0.000
O10      2.24990        4.56520        9.73467          1              O   0.000
O11      6.49318        7.42940       10.39302          1              O   0.000
O12     -0.41079        5.38328        8.77383          1              O   0.000
O13     -0.97673        6.61336        8.77333          1              O   0.000
O14      4.83096        5.27499       17.76279          1              O   0.000
O15      0.55003        3.66458       17.81931          1              O   0.000
O16      2.26708        6.20233       16.00612          1              O   0.000
O17      3.84622        7.34095       19.10282          1              O   0.000
O18     -1.81611        7.83079       11.09331          1              O   0.000
O19      0.49633        2.97665       15.20331          1              O   0.000
O20      2.20643        8.07781       14.14554          1              O   0.000
O21      5.83682        5.55689       15.27981          1              O   0.000
O22      7.16833        3.09380       14.68980          1              O   0.000
O23      7.93393        1.87962       17.92922          1              O   0.000
O24     -1.54991        4.30243       13.91814          1              O   0.000
O25     10.32573        0.96744       11.83533          1              O   0.000
O26      0.20003        6.46752       17.88820          1              O   0.000
O27     -0.10401        6.58489       20.57904          1              O   0.000
O28      2.70261        6.98553       21.43025          1              O   0.000
O29      8.58419        0.72624       15.48371          1              O   0.000
O30     -3.59342        8.98007       17.39588          1              O   0.000
O31     -4.40388        8.17304       13.48144          1              O   0.000
O32      4.25874        7.04489       12.61205          1              O   0.000
O33      5.82073        4.50735       22.07911          1              O   0.000
O34      0.22996        0.29022       15.44764          1              O   0.000
O35      1.45532        2.81814       22.42280          1              O   0.000
O36     -0.77812        3.97800       21.51097          1              O   0.000
O37      4.97131        1.61564       15.70201          1              O   0.000
O38      7.80889        2.85949       21.40689          1              O   0.000
O39      3.21047        4.18472       21.13147          1              O   0.000
O40      5.92549        2.72207       12.32094          1              O   0.000
O41      7.26962        6.21106       20.54893          1              O   0.000
O42      3.85179        4.48567       12.54238          1              O   0.000
O43     -2.13343        6.89815       14.30230          1              O   0.000
O44      7.41816        4.65802       18.20163          1              O   0.000
O45      3.08141        3.64956       15.03764          1              O   0.000
O46      7.03052        0.15151       21.10230          1              O   0.000
O47     -0.83914        1.77452       19.33252          1              O   0.000
O48      4.39741        0.83265       11.00046          1              O   0.000
O49     -0.30446        8.97865       13.93744          1              O   0.000
O50     -1.14297        9.16301       20.60747          1              O   0.000
O51      3.11881        3.40525       18.60798          1              O   0.000
O52      1.74392        8.89218       18.50351          1              O   0.000
O53      3.97506        0.93732       18.18118          1              O   0.000
O54     -0.15141        3.26176       10.36782          1              O   0.000
O55     -2.30040        6.64926       16.97551          1              O   0.000
O56      2.03816        0.97487       12.48534          1              O   0.000
O57      8.51357        3.03955       11.70485          1              O   0.000
O58     -5.00455        8.82700       19.63026          1              O   0.000
O59      1.90286        0.25831       21.80042          1              O   0.000
Pd1      5.50230        9.53026       30.00000          1              Pd  0.000
Pd2     10.94155        0.01576        6.93265          1              Pd  0.000
Pd3      1.41243        0.78670        4.52759          1              Pd  0.000
Pd4     -0.00006        1.58841        2.24610          1              Pd  0.000
Pd5     -2.75115        9.53026       30.00000          1              Pd  0.000
Pd6     -2.66330        9.51127        6.91176          1              Pd  0.000
Pd7      4.09480        0.78948        4.51078          1              Pd  0.000
Pd8      2.75109        1.58841        2.24610          1              Pd  0.000
Pd9     -0.00000        9.53026       30.00000          1              Pd  0.000
Pd10     0.03655        9.47403        6.77550          1              Pd  0.000
Pd11     6.90953        0.82363        4.49539          1              Pd  0.000
Pd12     5.50224        1.58841        2.24610          1              Pd  0.000
Pd13     2.75115        9.53026       30.00000          1              Pd  0.000
Pd14     8.24374        0.01714        6.80904          1              Pd  0.000
Pd15     9.61157        0.81278        4.51910          1              Pd  0.000
Pd16     8.25339        1.58841        2.24610          1              Pd  0.000
Pd17     9.62902        2.38257       30.00000          1              Pd  0.000
Pd18    -1.40856        2.54592        6.86298          1              Pd  0.000
Pd19    -0.01423        3.22638        4.54944          1              Pd  0.000
Pd20    -1.37563        3.97097        2.24610          1              Pd  0.000
Pd21     1.37557        2.38257       30.00000          1              Pd  0.000
Pd22     1.41059        2.56406        6.91447          1              Pd  0.000
Pd23     2.78296        3.19736        4.54986          1              Pd  0.000
Pd24     1.37552        3.97097        2.24610          1              Pd  0.000
Pd25     4.12672        2.38257       30.00000          1              Pd  0.000
Pd26     4.15527        2.47937        6.85938          1              Pd  0.000
Pd27     5.51288        3.25347        4.57142          1              Pd  0.000
Pd28     4.12667        3.97097        2.24610          1              Pd  0.000
Pd29     6.87787        2.38257       30.00000          1              Pd  0.000
Pd30     6.86038        2.55388        6.98698          1              Pd  0.000
Pd31     8.24445        3.19986        4.55924          1              Pd  0.000
Pd32     6.87782        3.97097        2.24610          1              Pd  0.000
Pd33     8.25345        4.76513       30.00000          1              Pd  0.000
Pd34     8.19193        4.83759        6.90848          1              Pd  0.000
Pd35    -1.37407        5.56907        4.48121          1              Pd  0.000
Pd36    -2.75121        6.35354        2.24610          1              Pd  0.000
Pd37    -0.00000        4.76513       30.00000          1              Pd  0.000
Pd38    -0.01087        4.87890        6.85313          1              Pd  0.000
Pd39     1.37794        5.60422        4.54665          1              Pd  0.000
Pd40    -0.00006        6.35354        2.24610          1              Pd  0.000
Pd41     2.75115        4.76513       30.00000          1              Pd  0.000
Pd42     2.84851        4.85462        6.98355          1              Pd  0.000
Pd43     4.14562        5.59862        4.52976          1              Pd  0.000
Pd44     2.75109        6.35354        2.24610          1              Pd  0.000
Pd45     5.50230        4.76513       30.00000          1              Pd  0.000
Pd46     5.50394        4.87837        6.90667          1              Pd  0.000
Pd47     6.85833        5.60052        4.51377          1              Pd  0.000
Pd48     5.50224        6.35354        2.24610          1              Pd  0.000
Pd49     6.87787        7.14770       30.00000          1              Pd  0.000
Pd50     6.86758        7.16337        6.71363          1              Pd  0.000
Pd51    -2.72181        7.97475        4.51314          1              Pd  0.000
Pd52    -4.12678        8.73611        2.24610          1              Pd  0.000
Pd53    -1.37558        7.14770       30.00000          1              Pd  0.000
Pd54    -1.32981        7.16178        6.84863          1              Pd  0.000
Pd55     0.01220        7.96457        4.54641          1              Pd  0.000
Pd56    -1.37563        8.73611        2.24610          1              Pd  0.000
Pd57     1.37557        7.14770       30.00000          1              Pd  0.000
Pd58     1.41709        7.20880        6.89700          1              Pd  0.000
Pd59     2.75583        8.00682        4.53672          1              Pd  0.000
Pd60     1.37552        8.73611        2.24610          1              Pd  0.000
Pd61     4.12672        7.14770       30.00000          1              Pd  0.000
Pd62     4.14702        7.20312        6.91754          1              Pd  0.000
Pd63     5.48097        7.99279        4.50378          1              Pd  0.000
Pd64     4.12667        8.73611        2.24610          1              Pd  0.000
end
end

!DATE Mon Jan 01 12:00:00 2000
PBC   11.00460  11.00460  30.00000  90.00000  90.00000 120.00001 (P1)
C1       3.24142        5.24471        9.12306          1              C   0.000
C2       4.56138        4.55283        9.36345          1              C   0.000
C3       3.14927        6.72527        9.00210          1              C   0.000
C4       4.31735        7.56689        9.45767          1              C   0.000
C5       5.84037        5.40164        9.28441          1              C   0.000
C6       5.64429        6.85740        9.73714          1              C   0.000
H1       2.75761        6.45112        5.54400          1              H   0.000
H2       1.42472        3.99122        5.57348          1              H   0.000
H3       0.01788        1.56744        5.25958          1              H   0.000
H4       5.49770        1.63278        5.23124          1              H   0.000
H5      -2.66197        6.18956        5.67023          1              H   0.000
H6      -0.05125        2.77011        9.51873          1              H   0.000
H7       4.16499        4.53541       17.94128          1              H   0.000
H8       0.44575        3.41301       16.85807          1              H   0.000
H9      -0.15036        3.50082       14.66701          1              H   0.000
H10      4.15191        6.57047       18.53145          1              H   0.000
H11      3.13029        7.86371       18.65251          1              H   0.000
H12      2.53677        5.26596       15.82278          1              H   0.000
H13     -1.34591        7.25415       10.44784          1              H   0.000
H14     -2.75034        7.65936       10.94725          1              H   0.000
H15      1.43269        3.22751       14.98369          1              H   0.000
H16      0.33255        4.63002       17.87941          1              H   0.000
H17      4.95625        5.39473       16.79598          1              H   0.000
H18      1.55725        6.19381       16.69411          1              H   0.000
H19      2.18712        7.33249       14.83768          1              H   0.000
H20      6.22879        4.68863       15.04558          1              H   0.000
H21      5.40241        5.91734       14.49178          1              H   0.000
H22     10.16138        0.29556       11.18150          1              H   0.000
H23      9.48624        1.50377       11.93992          1              H   0.000
H24      6.74223        2.89544       13.80348          1              H   0.000
H25      8.00494        3.58611       14.51885          1              H   0.000
H26      8.23599        1.61076       17.02677          1              H   0.000
H27      8.76897        1.80842       18.50629          1              H   0.000
H28     -1.71617        5.28136       13.97772          1              H   0.000
H29     -1.79479        3.98390       13.02010          1              H   0.000
H30      2.55766        8.87170       14.64352          1              H   0.000
H31      0.12314        6.49218       18.89455          1              H   0.000
H32     -0.74419        6.56052       17.54464          1              H   0.000
H33     -0.60992        7.44014       20.64954          1              H   0.000
H34      0.76061        6.73720       21.02206          1              H   0.000
H35      3.36375        6.97715       22.14938          1              H   0.000
H36      9.58167        0.59684       15.48524          1              H   0.000
H37      8.34070        1.52750       14.97422          1              H   0.000
H38     -3.16982        8.07735       17.23927          1              H   0.000
H39      5.11891        7.50112       12.84118          1              H   0.000
H40      3.52819        7.50696       13.12175          1              H   0.000
H41      4.91700        4.33588       21.72547          1              H   0.000
H42      6.23776        5.23312       21.54034          1              H   0.000
H43      5.17675        8.28147       19.43841          1              H   0.000
H44      0.80547        0.00854       16.22982          1              H   0.000
H45      0.45227        1.23401       15.25546          1              H   0.000
H46      0.57242        3.14454       22.09260          1              H   0.000
H47      1.54892        1.83803       22.20471          1              H   0.000
H48     -0.79319        4.91403       21.21407          1              H   0.000
H49     -1.68354        3.56016       21.37988          1              H   0.000
H50      5.81983        2.08774       15.61456          1              H   0.000
H51      5.01250        0.85303       15.06119          1              H   0.000
H52      7.57835        1.90043       21.33398          1              H   0.000
H53      7.00595        3.35993       21.75132          1              H   0.000
H54      2.54676        3.61613       21.68870          1              H   0.000
H55      2.88207        5.11020       21.21761          1              H   0.000
H56     -4.18221        9.41839       21.09359          1              H   0.000
H57      5.19780        3.42057       12.31663          1              H   0.000
H58      5.49126        1.93543       11.91451          1              H   0.000
H59     -4.06625        7.07929       20.24756          1              H   0.000
H60      7.41404        5.65306       19.74718          1              H   0.000
H61      3.13110        4.28760       11.89532          1              H   0.000
H62      3.98751        5.49836       12.55059          1              H   0.000
H63      3.20868        7.10328       20.56279          1              H   0.000
H64     -1.45934        7.59862       14.15019          1              H   0.000
H65     -3.00977        7.27586       14.00103          1              H   0.000
H66      1.96110        8.92890       21.55945          1              H   0.000
H67      7.60312        3.67956       18.14660          1              H   0.000
H68      3.68397        2.90784       15.31177          1              H   0.000
H69      3.36949        3.91019       14.12610          1              H   0.000
H70      6.42778        4.76714       18.07696          1              H   0.000
H71     -0.30534        0.94526       19.45879          1              H   0.000
H72     -0.26727        2.45529       18.91485          1              H   0.000
H73      4.48473        1.25532       10.12017          1              H   0.000
H74     -1.32834        9.40066       10.88277          1              H   0.000
H75      0.63428        8.60333       13.95844          1              H   0.000
H76     -0.48840        9.23846       13.02571          1              H   0.000
H77      4.28369        0.04324       19.70733          1              H   0.000
H78     -0.27902        9.49344       20.96364          1              H   0.000
H79      2.16455        3.49637       18.30832          1              H   0.000
H80      3.12735        3.68051       19.59090          1              H   0.000
H81      1.02426        8.38751       18.06314          1              H   0.000
H82      4.49765        1.08345       17.35670          1              H   0.000
H83      3.63926        1.85992       18.42044          1              H   0.000
H84     -0.13926        2.45587       11.00530          1              H   0.000
H85      1.35836        5.10062        9.62415          1              H   0.000
H86     -2.79393        5.83042       17.32358          1              H   0.000
H87      1.15434        1.18428       12.15591          1              H   0.000
H88     -2.29930        6.63485       15.98443          1              H   0.000
H89      2.71922        1.09553       11.80619          1              H   0.000
H90      8.94852        3.32341       10.88483          1              H   0.000
H91      1.60597        9.41943       20.14117          1              H   0.000
H92      7.52485        3.03350       11.64135          1              H   0.000
H93     -3.98941        8.88979       12.95588          1              H   0.000
H94     -4.75832        8.69752       14.27054          1              H   0.000
H95     -4.47798        8.85668       18.77890          1              H   0.000
H96      2.66880        0.04986       17.65747          1              H   0.000
H97      2.82300        0.06222       21.48670          1              H   0.000
H98      7.33518        0.29298       18.13878          1              H   0.000
O1       4.60275        3.39644        9.77950          1              O   0.000
O2       6.97929        4.88083        9.31729          1              O   0.000
O3       1.96315        7.24194        8.97036          1              O   0.000
O4       4.16243        8.76352        9.72213          1              O   0.000
O5       8.26766        1.60037        8.01410          1              O   0.000
O6       5.50567        1.48513        8.01206          1              O   0.000
O7       2.78879        1.65761        8.04092          1              O   0.000
O8      -0.00888        1.73513        8.04589          1              O   0.000
O9      -4.11002        8.64476        8.00176          1              O   0.000
O10      2.21714        4.60203        9.71712          1              O   0.000
O11      6.50401        7.42056       10.40086          1              O   0.000
O12     -0.39690        5.37877        8.77828          1              O   0.000
O13     -0.97334        6.60588        8.77819          1              O   0.000
O14      4.82663        5.27541       17.77830          1              O   0.000
O15      0.54808        3.66178       17.82476          1              O   0.000
O16      2.26715        6.19668       16.00746          1              O   0.000
O17      3.84192        7.33893       19.11504          1              O   0.000
O18     -1.79363        7.83719       11.09478          1              O   0.000
O19      0.49131        2.96641       15.20987          1              O   0.000
O20      2.20166        8.07443       14.14784          1              O   0.000
O21      5.82220        5.55690       15.29405          1              O   0.000
O22      7.14414        3.09468       14.69784          1              O   0.000
O23      7.93292        1.87853       17.93241          1              O   0.000
O24     -1.56283        4.28881       13.94023          1              O   0.000
O25     10.31500        0.96018       11.89177          1              O   0.000
O26      0.20039        6.46665       17.89238          1              O   0.000
O27     -0.10446        6.57939       20.58318          1              O   0.000
O28      2.69687        6.98692       21.43922          1              O   0.000
O29      8.58222        0.72348       15.48707          1              O   0.000
O30     -3.59938        8.97261       17.40228          1              O   0.000
O31     -4.41103        8.15730       13.49486          1              O   0.000
O32      4.25481        7.04276       12.61356          1              O   0.000
O33      5.82345        4.50712       22.09194          1              O   0.000
O34      0.22526        0.28060       15.45563          1              O   0.000
O35      1.45681        2.81607       22.42586          1              O   0.000
O36     -0.77785        3.97321       21.51090          1              O   0.000
O37      4.96228        1.61112       15.70742          1              O   0.000
O38      7.80751        2.85870       21.40783          1              O   0.000
O39      3.21232        4.18487       21.13784          1              O   0.000
O40      5.92092        2.73432       12.31566          1              O   0.000
O41      7.26997        6.20830       20.55589          1              O   0.000
O42      3.83382        4.48564       12.54225          1              O   0.000
O43     -2.13709        6.88726       14.31274          1              O   0.000
O44      7.41372        4.65415       18.20919          1              O   0.000
O45      3.07365        3.64259       15.03749          1              O   0.000
O46      7.02857        0.15117       21.10315          1              O   0.000
O47     -0.84146        1.77104       19.34406          1              O   0.000
O48      4.38573        0.84814       11.00268          1              O   0.000
O49     -0.31266        8.97042       13.94764          1              O   0.000
O50     -1.14471        9.15754       20.61010          1              O   0.000
O51      3.11613        3.40116       18.61482          1              O   0.000
O52      1.74272        8.88971       18.50468          1              O   0.000
O53      3.96963        0.93143       18.18587          1              O   0.000
O54     -0.15668        3.22536       10.38225          1              O   0.000
O55     -2.30306        6.64382       16.98699          1              O   0.000
O56      2.04223        0.95453       12.50945          1              O   0.000
O57      8.51601        3.03657       11.72080          1              O   0.000
O58     -5.00900        8.82584       19.63730          1              O   0.000
O59      1.90276        0.25598       21.80442          1              O   0.000
Pd1      5.50230        9.53026       30.00000          1              Pd  0.000
Pd2     10.94458        0.01271        6.92965          1              Pd  0.000
Pd3      1.41418        0.78581        4.52729          1              Pd  0.000
Pd4     -0.00006        1.58841        2.24610          1              Pd  0.000
Pd5     -2.75115        9.53026       30.00000          1              Pd  0.000
Pd6     -2.66228        9.50786        6.91259          1              Pd  0.000
Pd7      4.09587        0.78889        4.51144          1              Pd  0.000
Pd8      2.75109        1.58841        2.24610          1              Pd  0.000
Pd9     -0.00000        9.53026       30.00000          1              Pd  0.000
Pd10     0.03726        9.47504        6.77733          1              Pd  0.000
Pd11     6.91046        0.82225        4.49565          1              Pd  0.000
Pd12     5.50224        1.58841        2.24610          1              Pd  0.000
Pd13     2.75115        9.53026       30.00000          1              Pd  0.000
Pd14     8.24601        0.01672        6.80744          1              Pd  0.000
Pd15     9.61347        0.81166        4.51891          1              Pd  0.000
Pd16     8.25339        1.58841        2.24610          1              Pd  0.000
Pd17     9.62902        2.38257       30.00000          1              Pd  0.000
Pd18    -1.40552        2.54467        6.86536          1              Pd  0.000
Pd19    -0.01254        3.22556        4.54934          1              Pd  0.000
Pd20    -1.37563        3.97097        2.24610          1              Pd  0.000
Pd21     1.37557        2.38257       30.00000          1              Pd  0.000
Pd22     1.41319        2.56210        6.91455          1              Pd  0.000
Pd23     2.78457        3.19653        4.54979          1              Pd  0.000
Pd24     1.37552        3.97097        2.24610          1              Pd  0.000
Pd25     4.12672        2.38257       30.00000          1              Pd  0.000
Pd26     4.15740        2.47910        6.86052          1              Pd  0.000
Pd27     5.51451        3.25212        4.57145          1              Pd  0.000
Pd28     4.12667        3.97097        2.24610          1              Pd  0.000
Pd29     6.87787        2.38257       30.00000          1              Pd  0.000
Pd30     6.86360        2.55507        6.98902          1              Pd  0.000
Pd31     8.24655        3.19706        4.55611          1              Pd  0.000
Pd32     6.87782        3.97097        2.24610          1              Pd  0.000
Pd33     8.25345        4.76513       30.00000          1              Pd  0.000
Pd34     8.19916        4.83384        6.88724          1              Pd  0.000
Pd35    -1.37103        5.56917        4.47927          1              Pd  0.000
Pd36    -2.75121        6.35354        2.24610          1              Pd  0.000
Pd37    -0.00000        4.76513       30.00000          1              Pd  0.000
Pd38    -0.00696        4.87678        6.85268          1              Pd  0.000
Pd39     1.37952        5.60390        4.54504          1              Pd  0.000
Pd40    -0.00006        6.35354        2.24610          1              Pd  0.000
Pd41     2.75115        4.76513       30.00000          1              Pd  0.000
Pd42     2.84976        4.85484        6.98060          1              Pd  0.000
Pd43     4.14783        5.59781        4.53081          1              Pd  0.000
Pd44     2.75109        6.35354        2.24610          1              Pd  0.000
Pd45     5.50230        4.76513       30.00000          1              Pd  0.000
Pd46     5.50714        4.87491        6.90738          1              Pd  0.000
Pd47     6.85924        5.59952        4.51292          1              Pd  0.000
Pd48     5.50224        6.35354        2.24610          1              Pd  0.000
Pd49     6.87787        7.14770       30.00000          1              Pd  0.000
Pd50     6.87014        7.15770        6.71885          1              Pd  0.000
Pd51    -2.72084        7.97360        4.51509          1              Pd  0.000
Pd52    -4.12678        8.73611        2.24610          1              Pd  0.000
Pd53    -1.37558        7.14770       30.00000          1              Pd  0.000
Pd54    -1.32636        7.15885        6.85397          1              Pd  0.000
Pd55     0.01315        7.96463        4.54690          1              Pd  0.000
Pd56    -1.37563        8.73611        2.24610          1              Pd  0.000
Pd57     1.37557        7.14770       30.00000          1              Pd  0.000
Pd58     1.41831        7.21001        6.89110          1              Pd  0.000
Pd59     2.75824        8.00613        4.53509          1              Pd  0.000
Pd60     1.37552        8.73611        2.24610          1              Pd  0.000
Pd61     4.12672        7.14770       30.00000          1              Pd  0.000
Pd62     4.14914        7.20137        6.92089          1              Pd  0.000
Pd63     5.48310        7.99146        4.50564          1              Pd  0.000
Pd64     4.12667        8.73611        2.24610          1              Pd  0.000
end
end

!DATE Mon Jan 01 12:00:00 2000
PBC   11.00460  11.00460  30.00000  90.00000  90.00000 120.00001 (P1)
C1       3.21482        5.27735        9.11780          1              C   0.000
C2       4.51886        4.56381        9.37175          1              C   0.000
C3       3.15140        6.75952        8.99465          1              C   0.000
C4       4.32470        7.58208        9.47158          1              C   0.000
C5       5.81339        5.39075        9.31727          1              C   0.000
C6       5.64162        6.85514        9.75471          1              C   0.000
H1       2.76172        6.44751        5.54259          1              H   0.000
H2       1.42701        3.99023        5.57535          1              H   0.000
H3       0.01959        1.56693        5.25988          1              H   0.000
H4       5.50023        1.63118        5.23221          1              H   0.000
H5      -2.64911        6.21486        5.67055          1              H   0.000
H6      -0.04705        2.73878        9.53084          1              H   0.000
H7       4.16272        4.53490       17.94972          1              H   0.000
H8       0.44344        3.40736       16.86428          1              H   0.000
H9      -0.15783        3.49304       14.67652          1              H   0.000
H10      4.15005        6.56905       18.54020          1              H   0.000
H11      3.12813        7.86264       18.65919          1              H   0.000
H12      2.53477        5.26004       15.82307          1              H   0.000
H13     -1.32845        7.25953       10.44278          1              H   0.000
H14     -2.73155        7.65459       10.95422          1              H   0.000
H15      1.42668        3.21961       14.98862          1              H   0.000
H16      0.33135        4.62661       17.88321          1              H   0.000
H17      4.95299        5.39536       16.80485          1              H   0.000
H18      1.55784        6.18949       16.69539          1              H   0.000
H19      2.18565        7.32933       14.83920          1              H   0.000
H20      6.21693        4.68586       15.05207          1              H   0.000
H21      5.38903        5.91469       14.50104          1              H   0.000
H22     10.15575        0.28482       11.23256          1              H   0.000
H23      9.47997        1.49819       11.98025          1              H   0.000
H24      6.72983        2.89948       13.80246          1              H   0.000
H25      7.99150        3.58324       14.52672          1              H   0.000
H26      8.23437        1.61037       17.02966          1              H   0.000
H27      8.76708        1.80646       18.50971          1              H   0.000
H28     -1.72133        5.27344       13.99256          1              H   0.000
H29     -1.80080        3.97623       13.03509          1              H   0.000
H30      2.55492        8.86911       14.64634          1              H   0.000
H31      0.12406        6.48962       18.89844          1              H   0.000
H32     -0.74457        6.55855       17.54967          1              H   0.000
H33     -0.61052        7.43617       20.65301          1              H   0.000
H34      0.75990        6.73411       21.02738          1              H   0.000
H35      3.35959        6.97881       22.15746          1              H   0.000
H36      9.58015        0.59146       15.48863          1              H   0.000
H37      8.34336        1.52285       14.97169          1              H   0.000
H38     -3.17143        8.07353       17.24541          1              H   0.000
H39      5.11683        7.49431       12.84783          1              H   0.000
H40      3.52515        7.50658       13.12306          1              H   0.000
H41      4.91690        4.33358       21.73281          1              H   0.000
H42      6.23759        5.23028       21.54909          1              H   0.000
H43      5.17414        8.28050       19.44494          1              H   0.000
H44      0.80324        0.00132       16.23550          1              H   0.000
H45      0.44900        1.22557       15.26021          1              H   0.000
H46      0.57387        3.14229       22.09622          1              H   0.000
H47      1.55101        1.83689       22.20848          1              H   0.000
H48     -0.79287        4.90994       21.21639          1              H   0.000
H49     -1.68351        3.55610       21.38068          1              H   0.000
H50      5.81346        2.08428       15.61299          1              H   0.000
H51      5.00556        0.84776       15.06440          1              H   0.000
H52      7.57726        1.89840       21.33512          1              H   0.000
H53      7.00585        3.35735       21.75500          1              H   0.000
H54      2.54726        3.61590       21.69310          1              H   0.000
H55      2.88192        5.11025       21.22274          1              H   0.000
H56     -4.18295        9.41752       21.09752          1              H   0.000
H57      5.18757        3.42463       12.31057          1              H   0.000
H58      5.48549        1.94117       11.90883          1              H   0.000
H59     -4.06714        7.07662       20.25467          1              H   0.000
H60      7.41246        5.65008       19.75485          1              H   0.000
H61      3.10816        4.29160       11.90150          1              H   0.000
H62      3.97335        5.49753       12.55321          1              H   0.000
H63      3.20602        7.10391       20.57043          1              H   0.000
H64     -1.46264        7.59213       14.15868          1              H   0.000
H65     -3.01358        7.26775       14.00991          1              H   0.000
H66      1.95870        8.92749       21.56126          1              H   0.000
H67      7.60055        3.67659       18.15168          1              H   0.000
H68      3.67815        2.90027       15.31231          1              H   0.000
H69      3.35998        3.90331       14.12749          1              H   0.000
H70      6.42577        4.76507       18.08365          1              H   0.000
H71     -0.30680        0.94374       19.46489          1              H   0.000
H72     -0.26883        2.45394       18.92127          1              H   0.000
H73      4.46500        1.26802       10.12051          1              H   0.000
H74     -1.32623        9.40689       10.87964          1              H   0.000
H75      0.62948        8.59814       13.96199          1              H   0.000
H76     -0.49771        9.22529       13.02947          1              H   0.000
H77      4.28208        0.03958       19.70938          1              H   0.000
H78     -0.28013        9.49060       20.96543          1              H   0.000
H79      2.16282        3.49403       18.31334          1              H   0.000
H80      3.12578        3.67902       19.59566          1              H   0.000
H81      1.02339        8.38385       18.06550          1              H   0.000
H82      4.49392        1.08093       17.35932          1              H   0.000
H83      3.63712        1.85708       18.42465          1              H   0.000
H84     -0.14657        2.42676       11.01951          1              H   0.000
H85      1.31698        5.15358        9.57691          1              H   0.000
H86     -2.79505        5.82765       17.33108          1              H   0.000
H87      1.15566        1.18383       12.18568          1              H   0.000
H88     -2.30106        6.63110       15.99122          1              H   0.000
H89      2.71654        1.09063       11.81798          1              H   0.000
H90      8.96557        3.30477       10.90118          1              H   0.000
H91      1.60374        9.41858       20.14314          1              H   0.000
H92      7.52823        3.03651       11.64197          1              H   0.000
H93     -3.99160        8.87784       12.96279          1              H   0.000
H94     -4.76203        8.68781       14.27689          1              H   0.000
H95     -4.48063        8.85463       18.78422          1              H   0.000
H96      2.66638        0.04686       17.66188          1              H   0.000
H97      2.82282        0.05992       21.48925          1              H   0.000
H98      7.33319        0.29022       18.14051          1              H   0.000
O1       4.53474        3.40430        9.77971          1              O   0.000
O2       6.93820        4.84908        9.36145          1              O   0.000
O3       1.97344        7.29550        8.95136          1              O   0.000
O4       4.18329        8.77878        9.74064          1              O   0.000
O5       8.27020        1.59921        8.01456          1              O   0.000
O6       5.50801        1.48916        8.01530          1              O   0.000
O7       2.79073        1.65427        8.04088          1              O   0.000
O8      -0.00499        1.73024        8.04537          1              O   0.000
O9      -4.10856        8.64123        8.00417          1              O   0.000
O10      2.17385        4.65244        9.69876          1              O   0.000
O11      6.51233        7.41143       10.40757          1              O   0.000
O12     -0.38327        5.37891        8.78045          1              O   0.000
O13     -0.96445        6.60659        8.78048          1              O   0.000
O14      4.82392        5.27547       17.78736          1              O   0.000
O15      0.54627        3.65812       17.83056          1              O   0.000
O16      2.26654        6.19124       16.00760          1              O   0.000
O17      3.83943        7.33834       19.12277          1              O   0.000
O18     -1.77512        7.83783       11.09513          1              O   0.000
O19      0.48583        2.95773       15.21644          1              O   0.000
O20      2.19911        8.07212       14.15034          1              O   0.000
O21      5.81225        5.55491       15.30172          1              O   0.000
O22      7.12777        3.09489       14.69940          1              O   0.000
O23      7.93124        1.87651       17.93578          1              O   0.000
O24     -1.57098        4.28049       13.95635          1              O   0.000
O25     10.30661        0.95039       11.94222          1              O   0.000
O26      0.20043        6.46496       17.89628          1              O   0.000
O27     -0.10457        6.57564       20.58758          1              O   0.000
O28      2.69342        6.98834       21.44666          1              O   0.000
O29      8.58101        0.72180       15.48998          1              O   0.000
O30     -3.60138        8.96889       17.40726          1              O   0.000
O31     -4.41472        8.14637       13.50180          1              O   0.000
O32      4.25103        7.04143       12.61455          1              O   0.000
O33      5.82328        4.50379       22.09984          1              O   0.000
O34      0.22284        0.27209       15.46092          1              O   0.000
O35      1.45845        2.81488       22.42997          1              O   0.000
O36     -0.77772        3.96879       21.51225          1              O   0.000
O37      4.95670        1.60646       15.70977          1              O   0.000
O38      7.80623        2.85684       21.40783          1              O   0.000
O39      3.21240        4.18517       21.14207          1              O   0.000
O40      5.91342        2.74190       12.30848          1              O   0.000
O41      7.26814        6.20543       20.56352          1              O   0.000
O42      3.81576        4.48576       12.54426          1              O   0.000
O43     -2.14015        6.88049       14.32125          1              O   0.000
O44      7.41178        4.65130       18.21469          1              O   0.000
O45      3.06596        3.63396       15.03901          1              O   0.000
O46      7.02651        0.15017       21.10518          1              O   0.000
O47     -0.84306        1.76953       19.35033          1              O   0.000
O48      4.37761        0.85584       11.00187          1              O   0.000
O49     -0.31820        8.96288       13.95223          1              O   0.000
O50     -1.14566        9.15401       20.61216          1              O   0.000
O51      3.11445        3.39915       18.61976          1              O   0.000
O52      1.74078        8.88742       18.50736          1              O   0.000
O53      3.96704        0.92871       18.18931          1              O   0.000
O54     -0.16407        3.19347       10.39317          1              O   0.000
O55     -2.30458        6.64108       16.99381          1              O   0.000
O56      2.04534        0.94158       12.52516          1              O   0.000
O57      8.51762        3.03262       11.73497          1              O   0.000
O58     -5.01130        8.82485       19.64290          1              O   0.000
O59      1.90305        0.25474       21.80775          1              O   0.000
Pd1      5.50230        9.53026       30.00000          1              Pd  0.000
Pd2     10.94883        0.00978        6.92769          1              Pd  0.000
Pd3      1.41599        0.78537        4.52727          1              Pd  0.000
Pd4     -0.00006        1.58841        2.24610          1              Pd  0.000
Pd5     -2.75115        9.53026       30.00000          1              Pd  0.000
Pd6     -2.66112        9.50527        6.91294          1              Pd  0.000
Pd7      4.09690        0.78913        4.51230          1              Pd  0.000
Pd8      2.75109        1.58841        2.24610          1              Pd  0.000
Pd9     -0.00000        9.53026       30.00000          1              Pd  0.000
Pd10     0.03794        9.47801        6.77901          1              Pd  0.000
Pd11     6.91179        0.82104        4.49585          1              Pd  0.000
Pd12     5.50224        1.58841        2.24610          1              Pd  0.000
Pd13     2.75115        9.53026       30.00000          1              Pd  0.000
Pd14     8.24897        0.01722        6.80561          1              Pd  0.000
Pd15     9.61582        0.81056        4.51902          1              Pd  0.000
Pd16     8.25339        1.58841        2.24610          1              Pd  0.000
Pd17     9.62902        2.38257       30.00000          1              Pd  0.000
Pd18    -1.40189        2.54367        6.86851          1              Pd  0.000
Pd19    -0.01064        3.22474        4.54907          1              Pd  0.000
Pd20    -1.37563        3.97097        2.24610          1              Pd  0.000
Pd21     1.37557        2.38257       30.00000          1              Pd  0.000
Pd22     1.41590        2.56121        6.91553          1              Pd  0.000
Pd23     2.78627        3.19606        4.55041          1              Pd  0.000
Pd24     1.37552        3.97097        2.24610          1              Pd  0.000
Pd25     4.12672        2.38257       30.00000          1              Pd  0.000
Pd26     4.15950        2.48060        6.86353          1              Pd  0.000
Pd27     5.51634        3.25109        4.57253          1              Pd  0.000
Pd28     4.12667        3.97097        2.24610          1              Pd  0.000
Pd29     6.87787        2.38257       30.00000          1              Pd  0.000
Pd30     6.86677        2.55694        6.99163          1              Pd  0.000
Pd31     8.24884        3.19417        4.55330          1              Pd  0.000
Pd32     6.87782        3.97097        2.24610          1              Pd  0.000
Pd33     8.25345        4.76513       30.00000          1              Pd  0.000
Pd34     8.20665        4.83078        6.86632          1              Pd  0.000
Pd35    -1.36819        5.56947        4.47627          1              Pd  0.000
Pd36    -2.75121        6.35354        2.24610          1              Pd  0.000
Pd37    -0.00000        4.76513       30.00000          1              Pd  0.000
Pd38    -0.00410        4.87545        6.84985          1              Pd  0.000
Pd39     1.38133        5.60378        4.54201          1              Pd  0.000
Pd40    -0.00006        6.35354        2.24610          1              Pd  0.000
Pd41     2.75115        4.76513       30.00000          1              Pd  0.000
Pd42     2.84979        4.85714        6.97773          1              Pd  0.000
Pd43     4.15051        5.59680        4.53212          1              Pd  0.000
Pd44     2.75109        6.35354        2.24610          1              Pd  0.000
Pd45     5.50230        4.76513       30.00000          1              Pd  0.000
Pd46     5.51022        4.87251        6.91041          1              Pd  0.000
Pd47     6.86037        5.59853        4.51270          1              Pd  0.000
Pd48     5.50224        6.35354        2.24610          1              Pd  0.000
Pd49     6.87787        7.14770       30.00000          1              Pd  0.000
Pd50     6.87326        7.15207        6.72406          1              Pd  0.000
Pd51    -2.72000        7.97281        4.51659          1              Pd  0.000
Pd52    -4.12678        8.73611        2.24610          1              Pd  0.000
Pd53    -1.37558        7.14770       30.00000          1              Pd  0.000
Pd54    -1.32292        7.15780        6.85717          1              Pd  0.000
Pd55     0.01408        7.96565        4.54602          1              Pd  0.000
Pd56    -1.37563        8.73611        2.24610          1              Pd  0.000
Pd57     1.37557        7.14770       30.00000          1              Pd  0.000
Pd58     1.41882        7.21298        6.88019          1              Pd  0.000
Pd59     2.76153        8.00555        4.53198          1              Pd  0.000
Pd60     1.37552        8.73611        2.24610          1              Pd  0.000
Pd61     4.12672        7.14770       30.00000          1              Pd  0.000
Pd62     4.15209        7.20079        6.92151          1              Pd  0.000
Pd63     5.48593        7.99027        4.50724          1              Pd  0.000
Pd64     4.12667        8.73611        2.24610          1              Pd  0.000
end
end

!DATE Mon Jan 01 12:00:00 2000
PBC   11.00460  11.00460  30.00000  90.00000  90.00000 120.00001 (P1)
C1       3.18770        5.31072        9.11332          1              C   0.000
C2       4.47562        4.57499        9.37987          1              C   0.000
C3       3.15332        6.79433        8.98795          1              C   0.000
C4       4.33225        7.59687        9.48568          1              C   0.000
C5       5.78569        5.37890        9.34878          1              C   0.000
C6       5.63830        6.85132        9.77164          1              C   0.000
H1       2.76566        6.44367        5.54163          1              H   0.000
H2       1.42939        3.98934        5.57748          1              H   0.000
H3       0.02132        1.56645        5.26017          1              H   0.000
H4       5.50282        1.62965        5.23316          1              H   0.000
H5      -2.63571        6.23988        5.67145          1              H   0.000
H6      -0.04291        2.70803        9.54283          1              H   0.000
H7       4.16039        4.53444       17.95782          1              H   0.000
H8       0.44114        3.40203       16.87019          1              H   0.000
H9      -0.16516        3.48526       14.68593          1              H   0.000
H10      4.14828        6.56778       18.54876          1              H   0.000
H11      3.12618        7.86164       18.66578          1              H   0.000
H12      2.53281        5.25461       15.82342          1              H   0.000
H13     -1.31126        7.26461       10.43744          1              H   0.000
H14     -2.71321        7.64968       10.96054          1              H   0.000
H15      1.42062        3.21174       14.99355          1              H   0.000
H16      0.33012        4.62377       17.88671          1              H   0.000
H17      4.94969        5.39602       16.81323          1              H   0.000
H18      1.55832        6.18541       16.69673          1              H   0.000
H19      2.18417        7.32619       14.84069          1              H   0.000
H20      6.20529        4.68340       15.05834          1              H   0.000
H21      5.37592        5.91223       14.50983          1              H   0.000
H22     10.15032        0.27403       11.28293          1              H   0.000
H23      9.47392        1.49248       12.01972          1              H   0.000
H24      6.71778        2.90337       13.80141          1              H   0.000
H25      7.97828        3.58034       14.53446          1              H   0.000
H26      8.23298        1.60995       17.03229          1              H   0.000
H27      8.76535        1.80462       18.51297          1              H   0.000
H28     -1.72638        5.26559       14.00719          1              H   0.000
H29     -1.80661        3.96872       13.04983          1              H   0.000
H30      2.55215        8.86642       14.64888          1              H   0.000
H31      0.12509        6.48716       18.90192          1              H   0.000
H32     -0.74487        6.55658       17.55445          1              H   0.000
H33     -0.61124        7.43239       20.65625          1              H   0.000
H34      0.75889        6.73102       21.03230          1              H   0.000
H35      3.35578        6.98049       22.16547          1              H   0.000
H36      9.57864        0.58617       15.49195          1              H   0.000
H37      8.34604        1.51834       14.96918          1              H   0.000
H38     -3.17296        8.06984       17.25144          1              H   0.000
H39      5.11456        7.48752       12.85434          1              H   0.000
H40      3.52201        7.50615       13.12434          1              H   0.000
H41      4.91678        4.33126       21.74013          1              H   0.000
H42      6.23736        5.22743       21.55787          1              H   0.000
H43      5.17175        8.27970       19.45124          1              H   0.000
H44     -4.70112        9.52435       16.24126          1              H   0.000
H45      0.44565        1.21694       15.26496          1              H   0.000
H46      0.57533        3.14015       22.09988          1              H   0.000
H47      1.55312        1.83590       22.21228          1              H   0.000
H48     -0.79252        4.90579       21.21865          1              H   0.000
H49     -1.68340        3.55206       21.38147          1              H   0.000
H50      5.80719        2.08089       15.61141          1              H   0.000
H51      4.99880        0.84262       15.06745          1              H   0.000
H52      7.57622        1.89638       21.33621          1              H   0.000
H53      7.00577        3.35481       21.75858          1              H   0.000
H54      2.54766        3.61572       21.69773          1              H   0.000
H55      2.88180        5.11036       21.22794          1              H   0.000
H56     -4.18368        9.41688       21.10130          1              H   0.000
H57      5.17758        3.42832       12.30464          1              H   0.000
H58      5.47979        1.94656       11.90322          1              H   0.000
H59     -4.06811        7.07425       20.26162          1              H   0.000
H60      7.41083        5.64733       19.76254          1              H   0.000
H61      3.08514        4.29553       11.90760          1              H   0.000
H62      3.95927        5.49648       12.55575          1              H   0.000
H63      3.20360        7.10452       20.57797          1              H   0.000
H64     -1.46611        7.58536       14.16721          1              H   0.000
H65     -3.01737        7.25950       14.01883          1              H   0.000
H66      1.95642        8.92618       21.56303          1              H   0.000
H67      7.59796        3.67375       18.15666          1              H   0.000
H68      3.67255        2.89295       15.31277          1              H   0.000
H69      3.35086        3.89664       14.12863          1              H   0.000
H70      6.42365        4.76308       18.09018          1              H   0.000
H71     -0.30817        0.94241       19.47085          1              H   0.000
H72     -0.27031        2.45274       18.92756          1              H   0.000
H73      4.44581        1.28025       10.12062          1              H   0.000
H74     -1.32398        9.41294       10.87629          1              H   0.000
H75      0.62494        8.59303       13.96532          1              H   0.000
H76     -0.50673        9.21239       13.03302          1              H   0.000
H77      4.28040        0.03600       19.71141          1              H   0.000
H78     -0.28144        9.48781       20.96716          1              H   0.000
H79      2.16098        3.49187       18.31842          1              H   0.000
H80      3.12408        3.67767       19.60068          1              H   0.000
H81      1.02255        8.38034       18.06777          1              H   0.000
H82      4.49033        1.07872       17.36162          1              H   0.000
H83      3.63500        1.85454       18.42869          1              H   0.000
H84     -0.15350        2.39812       11.03340          1              H   0.000
H85      1.27443        5.20465        9.52808          1              H   0.000
H86     -2.79618        5.82482       17.33854          1              H   0.000
H87      1.15798        1.18314       12.21538          1              H   0.000
H88     -2.30278        6.62741       15.99809          1              H   0.000
H89      2.71428        1.08567       11.82976          1              H   0.000
H90      8.98213        3.28636       10.91764          1              H   0.000
H91      1.60166        9.41774       20.14498          1              H   0.000
H92      7.53189        3.03946       11.64256          1              H   0.000
H93     -3.99409        8.86553       12.96977          1              H   0.000
H94     -4.76598        8.67830       14.28333          1              H   0.000
H95     -4.48303        8.85269       18.78919          1              H   0.000
H96      2.66401        0.04400       17.66613          1              H   0.000
H97      2.82260        0.05787       21.49177          1              H   0.000
H98      7.33126        0.28756       18.14216          1              H   0.000
O1       4.46455        3.41228        9.77939          1              O   0.000
O2       6.89568        4.81544        9.40466          1              O   0.000
O3       1.98412        7.35012        8.93278          1              O   0.000
O4       4.20612        8.79316        9.75948          1              O   0.000
O5       8.27266        1.59819        8.01499          1              O   0.000
O6       5.51016        1.49320        8.01855          1              O   0.000
O7       2.79253        1.65113        8.04060          1              O   0.000
O8      -0.00111        1.72533        8.04487          1              O   0.000
O9      -4.10684        8.63768        8.00624          1              O   0.000
O10      2.13084        4.70381        9.68005          1              O   0.000
O11      6.52134        7.40124       10.41435          1              O   0.000
O12     -0.37154        5.37841        8.78170          1              O   0.000
O13     -0.95437        6.60838        8.78283          1              O   0.000
O14      4.82088        5.27577       17.79585          1              O   0.000
O15      0.54475        3.65521       17.83583          1              O   0.000
O16      2.26606        6.18631       16.00805          1              O   0.000
O17      3.83738        7.33800       19.13035          1              O   0.000
O18     -1.75728        7.83845       11.09464          1              O   0.000
O19      0.48031        2.94864       15.22273          1              O   0.000
O20      2.19649        8.06963       14.15255          1              O   0.000
O21      5.80294        5.55354       15.30887          1              O   0.000
O22      7.11182        3.09479       14.70092          1              O   0.000
O23      7.92990        1.87470       17.93880          1              O   0.000
O24     -1.57901        4.27222       13.97225          1              O   0.000
O25     10.29834        0.94058       11.99188          1              O   0.000
O26      0.20068        6.46323       17.89967          1              O   0.000
O27     -0.10485        6.57212       20.59109          1              O   0.000
O28      2.69037        6.98928       21.45397          1              O   0.000
O29      8.57985        0.72013       15.49268          1              O   0.000
O30     -3.60337        8.96524       17.41216          1              O   0.000
O31     -4.41936        8.13523       13.50880          1              O   0.000
O32      4.24710        7.03996       12.61552          1              O   0.000
O33      5.82319        4.50026       22.10766          1              O   0.000
O34      0.22040        0.26329       15.46637          1              O   0.000
O35      1.45998        2.81377       22.43439          1              O   0.000
O36     -0.77737        3.96421       21.51328          1              O   0.000
O37      4.95122        1.60181       15.71207          1              O   0.000
O38      7.80499        2.85499       21.40778          1              O   0.000
O39      3.21249        4.18546       21.14678          1              O   0.000
O40      5.90595        2.74883       12.30194          1              O   0.000
O41      7.26627        6.20294       20.57101          1              O   0.000
O42      3.79778        4.48559       12.54585          1              O   0.000
O43     -2.14339        6.87334       14.33013          1              O   0.000
O44      7.40961        4.64853       18.22024          1              O   0.000
O45      3.05900        3.62595       15.04043          1              O   0.000
O46      7.02477        0.14932       21.10703          1              O   0.000
O47     -0.84456        1.76821       19.35653          1              O   0.000
O48      4.37019        0.86316       11.00066          1              O   0.000
O49     -0.32339        8.95557       13.95651          1              O   0.000
O50     -1.14688        9.15052       20.61421          1              O   0.000
O51      3.11250        3.39710       18.62513          1              O   0.000
O52      1.73900        8.88520       18.50982          1              O   0.000
O53      3.96439        0.92640       18.19224          1              O   0.000
O54     -0.17082        3.16226       10.40391          1              O   0.000
O55     -2.30582        6.63814       17.00078          1              O   0.000
O56      2.04917        0.92844       12.54111          1              O   0.000
O57      8.51933        3.02879       11.74910          1              O   0.000
O58     -5.01338        8.82412       19.64807          1              O   0.000
O59      1.90328        0.25409       21.81079          1              O   0.000
Pd1      5.50230        9.53026       30.00000          1              Pd  0.000
Pd2     10.95316        0.00692        6.92570          1              Pd  0.000
Pd3      1.41785        0.78493        4.52727          1              Pd  0.000
Pd4     -0.00006        1.58841        2.24610          1              Pd  0.000
Pd5     -2.75115        9.53026       30.00000          1              Pd  0.000
Pd6     -2.65980        9.50270        6.91320          1              Pd  0.000
Pd7      4.09798        0.78947        4.51316          1              Pd  0.000
Pd8      2.75109        1.58841        2.24610          1              Pd  0.000
Pd9     -0.00000        9.53026       30.00000          1              Pd  0.000
Pd10     0.03865        9.48101        6.78066          1              Pd  0.000
Pd11     6.91316        0.81986        4.49606          1              Pd  0.000
Pd12     5.50224        1.58841        2.24610          1              Pd  0.000
Pd13     2.75115        9.53026       30.00000          1              Pd  0.000
Pd14     8.25194        0.01775        6.80394          1              Pd  0.000
Pd15     9.61817        0.80950        4.51917          1              Pd  0.000
Pd16     8.25339        1.58841        2.24610          1              Pd  0.000
Pd17     9.62902        2.38257       30.00000          1              Pd  0.000
Pd18    -1.39822        2.54277        6.87165          1              Pd  0.000
Pd19    -0.00870        3.22389        4.54868          1              Pd  0.000
Pd20    -1.37563        3.97097        2.24610          1              Pd  0.000
Pd21     1.37557        2.38257       30.00000          1              Pd  0.000
Pd22     1.41853        2.56039        6.91644          1              Pd  0.000
Pd23     2.78797        3.19562        4.55104          1              Pd  0.000
Pd24     1.37552        3.97097        2.24610          1              Pd  0.000
Pd25     4.12672        2.38257       30.00000          1              Pd  0.000
Pd26     4.16162        2.48222        6.86655          1              Pd  0.000
Pd27     5.51822        3.25017        4.57371          1              Pd  0.000
Pd28     4.12667        3.97097        2.24610          1              Pd  0.000
Pd29     6.87787        2.38257       30.00000          1              Pd  0.000
Pd30     6.86996        2.55871        6.99403          1              Pd  0.000
Pd31     8.25113        3.19139        4.55052          1              Pd  0.000
Pd32     6.87782        3.97097        2.24610          1              Pd  0.000
Pd33     8.25345        4.76513       30.00000          1              Pd  0.000
Pd34     8.21375        4.82785        6.84661          1              Pd  0.000
Pd35    -1.36546        5.56984        4.47336          1              Pd  0.000
Pd36    -2.75121        6.35354        2.24610          1              Pd  0.000
Pd37    -0.00000        4.76513       30.00000          1              Pd  0.000
Pd38    -0.00147        4.87407        6.84638          1              Pd  0.000
Pd39     1.38320        5.60371        4.53878          1              Pd  0.000
Pd40    -0.00006        6.35354        2.24610          1              Pd  0.000
Pd41     2.75115        4.76513       30.00000          1              Pd  0.000
Pd42     2.84976        4.85958        6.97483          1              Pd  0.000
Pd43     4.15322        5.59578        4.53341          1              Pd  0.000
Pd44     2.75109        6.35354        2.24610          1              Pd  0.000
Pd45     5.50230        4.76513       30.00000          1              Pd  0.000
Pd46     5.51330        4.87037        6.91401          1              Pd  0.000
Pd47     6.86153        5.59757        4.51251          1              Pd  0.000
Pd48     5.50224        6.35354        2.24610          1              Pd  0.000
Pd49     6.87787        7.14770       30.00000          1              Pd  0.000
Pd50     6.87651        7.14640        6.72906          1              Pd  0.000
Pd51    -2.71907        7.97203        4.51813          1              Pd  0.000
Pd52    -4.12678        8.73611        2.24610          1              Pd  0.000
Pd53    -1.37558        7.14770       30.00000          1              Pd  0.000
Pd54    -1.31941        7.15695        6.86059          1              Pd  0.000
Pd55     0.01500        7.96669        4.54503          1              Pd  0.000
Pd56    -1.37563        8.73611        2.24610          1              Pd  0.000
Pd57     1.37557        7.14770       30.00000          1              Pd  0.000
Pd58     1.41935        7.21588        6.86931          1              Pd  0.000
Pd59     2.76491        8.00494        4.52885          1              Pd  0.000
Pd60     1.37552        8.73611        2.24610          1              Pd  0.000
Pd61     4.12672        7.14770       30.00000          1              Pd  0.000
Pd62     4.15519        7.20031        6.92182          1              Pd  0.000
Pd63     5.48891        7.98913        4.50881          1              Pd  0.000
Pd64     4.12667        8.73611        2.24610          1              Pd  0.000
end
end

!DATE Mon Jan 01 12:00:00 2000
PBC   11.00460  11.00460  30.00000  90.00000  90.00000 120.00001 (P1)
C1       3.15310        5.34728        9.10796          1              C   0.000
C2       4.42586        4.58758        9.38526          1              C   0.000
C3       3.15315        6.83139        8.97853          1              C   0.000
C4       4.34015        7.61064        9.49284          1              C   0.000
C5       5.75142        5.36747        9.36361          1              C   0.000
C6       5.63367        6.84489        9.78046          1              C   0.000
H1       2.76574        6.43426        5.54727          1              H   0.000
H2       1.43237        3.98855        5.58440          1              H   0.000
H3       0.02328        1.56519        5.25969          1              H   0.000
H4       5.50541        1.62856        5.23285          1              H   0.000
H5      -2.61544        6.25530        5.68579          1              H   0.000
H6      -0.03688        2.69051        9.55032          1              H   0.000
H7       4.15938        4.53462       17.95959          1              H   0.000
H8       0.44046        3.40084       16.87170          1              H   0.000
H9      -0.16753        3.48317       14.68887          1              H   0.000
H10      4.14787        6.56781       18.55049          1              H   0.000
H11      3.12584        7.86175       18.66729          1              H   0.000
H12      2.53238        5.25387       15.82362          1              H   0.000
H13     -1.29973        7.26169       10.42807          1              H   0.000
H14     -2.70155        7.64335       10.95665          1              H   0.000
H15      1.41868        3.20995       14.99480          1              H   0.000
H16      0.32958        4.62348       17.88731          1              H   0.000
H17      4.94851        5.39622       16.81481          1              H   0.000
H18      1.55820        6.18483       16.69696          1              H   0.000
H19      2.18396        7.32577       14.84080          1              H   0.000
H20      6.20216        4.68279       15.05943          1              H   0.000
H21      5.37353        5.91247       14.51199          1              H   0.000
H22     10.14886        0.26719       11.30060          1              H   0.000
H23      9.47107        1.48514       12.03671          1              H   0.000
H24      6.71415        2.90520       13.79910          1              H   0.000
H25      7.97383        3.57931       14.53606          1              H   0.000
H26      8.23277        1.61005       17.03292          1              H   0.000
H27      8.76502        1.80448       18.51384          1              H   0.000
H28     -1.72769        5.26314       14.01198          1              H   0.000
H29     -1.80799        3.96605       13.05517          1              H   0.000
H30      2.55172        8.86603       14.64925          1              H   0.000
H31      0.12512        6.48676       18.90243          1              H   0.000
H32     -0.74522        6.55621       17.55529          1              H   0.000
H33     -0.61165        7.43179       20.65686          1              H   0.000
H34      0.75840        6.73060       21.03332          1              H   0.000
H35      3.35550        6.98159       22.16751          1              H   0.000
H36      9.57819        0.58506       15.49266          1              H   0.000
H37      8.34680        1.51725       14.96791          1              H   0.000
H38     -3.17340        8.06891       17.25315          1              H   0.000
H39      5.11348        7.48526       12.85602          1              H   0.000
H40      3.52057        7.50640       13.12368          1              H   0.000
H41      4.91615        4.33050       21.74215          1              H   0.000
H42      6.23670        5.22683       21.56023          1              H   0.000
H43      5.17129        8.28007       19.45280          1              H   0.000
H44     -4.70165        9.52232       16.24283          1              H   0.000
H45      0.44463        1.21438       15.26625          1              H   0.000
H46      0.57498        3.13977       22.10097          1              H   0.000
H47      1.55315        1.83582       22.21351          1              H   0.000
H48     -0.79252        4.90518       21.21894          1              H   0.000
H49     -1.68342        3.55146       21.38151          1              H   0.000
H50      5.80537        2.08019       15.60979          1              H   0.000
H51      4.99671        0.84140       15.06748          1              H   0.000
H52      7.57600        1.89614       21.33627          1              H   0.000
H53      7.00553        3.35430       21.75934          1              H   0.000
H54      2.54704        3.61608       21.70011          1              H   0.000
H55      2.88141        5.11075       21.23020          1              H   0.000
H56     -4.18394        9.41737       21.10200          1              H   0.000
H57      5.17183        3.42918       12.30000          1              H   0.000
H58      5.47779        1.94819       11.90020          1              H   0.000
H59     -4.06892        7.07378       20.26453          1              H   0.000
H60      7.40979        5.64686       19.76545          1              H   0.000
H61      3.06922        4.29791       11.91519          1              H   0.000
H62      3.95219        5.49706       12.55525          1              H   0.000
H63      3.20321        7.10515       20.57993          1              H   0.000
H64     -1.46716        7.58396       14.16937          1              H   0.000
H65     -3.01856        7.25702       14.02191          1              H   0.000
H66      1.95592        8.92624       21.56342          1              H   0.000
H67      7.59694        3.67349       18.15841          1              H   0.000
H68      3.67147        2.89137       15.31265          1              H   0.000
H69      3.34917        3.89589       14.12925          1              H   0.000
H70      6.42273        4.76298       18.09212          1              H   0.000
H71     -0.30854        0.94253       19.47281          1              H   0.000
H72     -0.27119        2.45286       18.92964          1              H   0.000
H73      4.44086        1.28030       10.11915          1              H   0.000
H74     -1.31932        9.41093       10.87313          1              H   0.000
H75      0.62346        8.59173       13.96540          1              H   0.000
H76     -0.50876        9.20869       13.03256          1              H   0.000
H77      4.27995        0.03552       19.71174          1              H   0.000
H78     -0.28189        9.48749       20.96752          1              H   0.000
H79      2.16016        3.49147       18.32046          1              H   0.000
H80      3.12316        3.67742       19.60282          1              H   0.000
H81      1.02249        8.37983       18.06833          1              H   0.000
H82      4.48945        1.07864       17.36179          1              H   0.000
H83      3.63455        1.85420       18.42963          1              H   0.000
H84     -0.15658        2.37181       11.03963          1              H   0.000
H85      1.20467        5.23442        9.43582          1              H   0.000
H86     -2.79665        5.82440       17.34042          1              H   0.000
H87      1.16417        1.18281       12.22783          1              H   0.000
H88     -2.30318        6.62679       15.99976          1              H   0.000
H89      2.71750        1.08055       11.83392          1              H   0.000
H90      8.99626        3.27496       10.92721          1              H   0.000
H91      1.60106        9.41775       20.14536          1              H   0.000
H92      7.53627        3.04197       11.63906          1              H   0.000
H93     -3.99438        8.86006       12.97124          1              H   0.000
H94     -4.76760        8.67553       14.28453          1              H   0.000
H95     -4.48338        8.85258       18.79071          1              H   0.000
H96      2.66310        0.04329       17.66716          1              H   0.000
H97      2.82250        0.05799       21.49224          1              H   0.000
H98      7.33096        0.28718       18.14259          1              H   0.000
O1       4.39243        3.42293        9.77657          1              O   0.000
O2       6.84865        4.78147        9.42116          1              O   0.000
O3       1.99797        7.41322        8.90512          1              O   0.000
O4       4.23256        8.80816        9.76813          1              O   0.000
O5       8.27440        1.59709        8.01513          1              O   0.000
O6       5.51343        1.49470        8.01962          1              O   0.000
O7       2.79476        1.64508        8.04093          1              O   0.000
O8       0.00139        1.71924        8.04504          1              O   0.000
O9      -4.10544        8.63562        8.00780          1              O   0.000
O10      2.07692        4.75791        9.64255          1              O   0.000
O11      6.52807        7.38267       10.41562          1              O   0.000
O12     -0.34046        5.37038        8.78281          1              O   0.000
O13     -0.89625        6.61875        8.79234          1              O   0.000
O14      4.81982        5.27591       17.79749          1              O   0.000
O15      0.54379        3.65480       17.83715          1              O   0.000
O16      2.26587        6.18566       16.00821          1              O   0.000
O17      3.83703        7.33819       19.13198          1              O   0.000
O18     -1.74593        7.83431       11.08718          1              O   0.000
O19      0.47873        2.94592       15.22435          1              O   0.000
O20      2.19623        8.06932       14.15278          1              O   0.000
O21      5.80047        5.55310       15.31072          1              O   0.000
O22      7.10614        3.09484       14.69983          1              O   0.000
O23      7.92973        1.87444       17.93958          1              O   0.000
O24     -1.58201        4.26958       13.97824          1              O   0.000
O25     10.29488        0.93232       12.01120          1              O   0.000
O26      0.20050        6.46297       17.90019          1              O   0.000
O27     -0.10508        6.57164       20.59166          1              O   0.000
O28      2.69008        6.99047       21.45607          1              O   0.000
O29      8.57954        0.72016       15.49329          1              O   0.000
O30     -3.60428        8.96411       17.41394          1              O   0.000
O31     -4.42135        8.13110       13.51067          1              O   0.000
O32      4.24537        7.04013       12.61431          1              O   0.000
O33      5.82280        4.49900       22.10935          1              O   0.000
O34      0.21973        0.26066       15.46781          1              O   0.000
O35      1.45946        2.81357       22.43600          1              O   0.000
O36     -0.77745        3.96364       21.51374          1              O   0.000
O37      4.94971        1.60066       15.71199          1              O   0.000
O38      7.80466        2.85481       21.40780          1              O   0.000
O39      3.21195        4.18581       21.14925          1              O   0.000
O40      5.90256        2.75260       12.29608          1              O   0.000
O41      7.26513        6.20235       20.57401          1              O   0.000
O42      3.78939        4.48649       12.54525          1              O   0.000
O43     -2.14414        6.87188       14.33328          1              O   0.000
O44      7.40862        4.64818       18.22254          1              O   0.000
O45      3.05781        3.62462       15.04102          1              O   0.000
O46      7.02426        0.14939       21.10740          1              O   0.000
O47     -0.84504        1.76836       19.35919          1              O   0.000
O48      4.36985        0.86211       10.99902          1              O   0.000
O49     -0.32495        8.95375       13.95645          1              O   0.000
O50     -1.14729        9.15011       20.61457          1              O   0.000
O51      3.11155        3.39663       18.62744          1              O   0.000
O52      1.73861        8.88498       18.51064          1              O   0.000
O53      3.96385        0.92621       18.19263          1              O   0.000
O54     -0.16927        3.13913       10.41335          1              O   0.000
O55     -2.30622        6.63757       17.00256          1              O   0.000
O56      2.05528        0.92146       12.54770          1              O   0.000
O57      8.52205        3.02654       11.75575          1              O   0.000
O58     -5.01373        8.82434       19.64969          1              O   0.000
O59      1.90327        0.25440       21.81140          1              O   0.000
Pd1      5.50230        9.53026       30.00000          1              Pd  0.000
Pd2     10.95801        0.00450        6.92228          1              Pd  0.000
Pd3      1.42047        0.78317        4.52725          1              Pd  0.000
Pd4     -0.00006        1.58841        2.24610          1              Pd  0.000
Pd5     -2.75115        9.53026       30.00000          1              Pd  0.000
Pd6     -2.65680        9.49865        6.91388          1              Pd  0.000
Pd7      4.09952        0.78955        4.51378          1              Pd  0.000
Pd8      2.75109        1.58841        2.24610          1              Pd  0.000
Pd9     -0.00000        9.53026       30.00000          1              Pd  0.000
Pd10     0.03960        9.48159        6.78050          1              Pd  0.000
Pd11     6.91505        0.81819        4.49610          1              Pd  0.000
Pd12     5.50224        1.58841        2.24610          1              Pd  0.000
Pd13     2.75115        9.53026       30.00000          1              Pd  0.000
Pd14     8.25502        0.01645        6.80376          1              Pd  0.000
Pd15     9.62009        0.80801        4.51961          1              Pd  0.000
Pd16     8.25339        1.58841        2.24610          1              Pd  0.000
Pd17     9.62902        2.38257       30.00000          1              Pd  0.000
Pd18    -1.39502        2.54059        6.87443          1              Pd  0.000
Pd19    -0.00668        3.22154        4.54602          1              Pd  0.000
Pd20    -1.37563        3.97097        2.24610          1              Pd  0.000
Pd21     1.37557        2.38257       30.00000          1              Pd  0.000
Pd22     1.42102        2.55741        6.91842          1              Pd  0.000
Pd23     2.78916        3.19375        4.55091          1              Pd  0.000
Pd24     1.37552        3.97097        2.24610          1              Pd  0.000
Pd25     4.12672        2.38257       30.00000          1              Pd  0.000
Pd26     4.16369        2.48302        6.87086          1              Pd  0.000
Pd27     5.52029        3.24983        4.57551          1              Pd  0.000
Pd28     4.12667        3.97097        2.24610          1              Pd  0.000
Pd29     6.87787        2.38257       30.00000          1              Pd  0.000
Pd30     6.87317        2.55736        6.99216          1              Pd  0.000
Pd31     8.25339        3.19048        4.55065          1              Pd  0.000
Pd32     6.87782        3.97097        2.24610          1              Pd  0.000
Pd33     8.25345        4.76513       30.00000          1              Pd  0.000
Pd34    -2.78454        4.82591        6.84333          1              Pd  0.000
Pd35    -1.36431        5.57051        4.47373          1              Pd  0.000
Pd36    -2.75121        6.35354        2.24610          1              Pd  0.000
Pd37    -0.00000        4.76513       30.00000          1              Pd  0.000
Pd38    -0.00014        4.86840        6.83524          1              Pd  0.000
Pd39     1.38529        5.60261        4.53023          1              Pd  0.000
Pd40    -0.00006        6.35354        2.24610          1              Pd  0.000
Pd41     2.75115        4.76513       30.00000          1              Pd  0.000
Pd42     2.84920        4.86071        6.96339          1              Pd  0.000
Pd43     4.15736        5.59408        4.53310          1              Pd  0.000
Pd44     2.75109        6.35354        2.24610          1              Pd  0.000
Pd45     5.50230        4.76513       30.00000          1              Pd  0.000
Pd46     5.51577        4.86874        6.92153          1              Pd  0.000
Pd47     6.86447        5.59623        4.51557          1              Pd  0.000
Pd48     5.50224        6.35354        2.24610          1              Pd  0.000
Pd49     6.87787        7.14770       30.00000          1              Pd  0.000
Pd50     6.88130        7.14146        6.73408          1              Pd  0.000
Pd51    -2.71601        7.96996        4.52303          1              Pd  0.000
Pd52    -4.12678        8.73611        2.24610          1              Pd  0.000
Pd53    -1.37558        7.14770       30.00000          1              Pd  0.000
Pd54    -1.31320        7.15369        6.87715          1              Pd  0.000
Pd55     0.01511        7.96642        4.54394          1              Pd  0.000
Pd56    -1.37563        8.73611        2.24610          1              Pd  0.000
Pd57     1.37557        7.14770       30.00000          1              Pd  0.000
Pd58     1.42023        7.21622        6.85165          1              Pd  0.000
Pd59     2.76936        8.00320        4.52414          1              Pd  0.000
Pd60     1.37552        8.73611        2.24610          1              Pd  0.000
Pd61     4.12672        7.14770       30.00000          1              Pd  0.000
Pd62     4.16002        7.19976        6.91646          1              Pd  0.000
Pd63     5.49341        7.98751        4.50985          1              Pd  0.000
Pd64     4.12667        8.73611        2.24610          1              Pd  0.000
end
end

!DATE Mon Jan 01 12:00:00 2000
PBC   11.00460  11.00460  30.00000  90.00000  90.00000 120.00001 (P1)
C1       3.12288        5.37103        9.12850          1              C   0.000
C2       4.39947        4.59497        9.39249          1              C   0.000
C3       3.15623        6.85294        8.97401          1              C   0.000
C4       4.34703        7.61966        9.49719          1              C   0.000
C5       5.73689        5.36741        9.36841          1              C   0.000
C6       5.63342        6.84471        9.78526          1              C   0.000
H1       2.76453        6.42384        5.55563          1              H   0.000
H2       1.43381        3.98945        5.59195          1              H   0.000
H3       0.02418        1.56432        5.25936          1              H   0.000
H4       5.50632        1.62850        5.23264          1              H   0.000
H5      -2.60373        6.26244        5.69644          1              H   0.000
H6      -0.03453        2.68533        9.55589          1              H   0.000
H7       4.15932        4.53474       17.95964          1              H   0.000
H8       0.44037        3.40071       16.87167          1              H   0.000
H9      -0.16816        3.48303       14.68927          1              H   0.000
H10      4.14787        6.56782       18.55064          1              H   0.000
H11      3.12582        7.86175       18.66746          1              H   0.000
H12      2.53230        5.25387       15.82355          1              H   0.000
H13     -1.29440        7.25751       10.41863          1              H   0.000
H14     -2.69569        7.64044       10.95300          1              H   0.000
H15      1.41810        3.20997       14.99469          1              H   0.000
H16      0.32944        4.62334       17.88732          1              H   0.000
H17      4.94852        5.39632       16.81492          1              H   0.000
H18      1.55811        6.18472       16.69687          1              H   0.000
H19      2.18410        7.32588       14.84061          1              H   0.000
H20      6.20196        4.68274       15.05935          1              H   0.000
H21      5.37356        5.91281       14.51232          1              H   0.000
H22     10.14852        0.26565       11.30670          1              H   0.000
H23      9.46973        1.48332       12.04208          1              H   0.000
H24      6.71394        2.90574       13.79806          1              H   0.000
H25      7.97325        3.57920       14.53596          1              H   0.000
H26      8.23279        1.60998       17.03288          1              H   0.000
H27      8.76493        1.80452       18.51389          1              H   0.000
H28     -1.72756        5.26260       14.01277          1              H   0.000
H29     -1.80798        3.96525       13.05637          1              H   0.000
H30      2.55191        8.86605       14.64916          1              H   0.000
H31      0.12495        6.48668       18.90240          1              H   0.000
H32     -0.74537        6.55619       17.55527          1              H   0.000
H33     -0.61177        7.43166       20.65698          1              H   0.000
H34      0.75833        6.73062       21.03343          1              H   0.000
H35      3.35559        6.98190       22.16759          1              H   0.000
H36      9.57805        0.58502       15.49267          1              H   0.000
H37      8.34696        1.51704       14.96740          1              H   0.000
H38     -3.17352        8.06870       17.25336          1              H   0.000
H39      5.11334        7.48480       12.85657          1              H   0.000
H40      3.52017        7.50643       13.12307          1              H   0.000
H41      4.91599        4.33030       21.74219          1              H   0.000
H42      6.23659        5.22666       21.56025          1              H   0.000
H43      5.17123        8.28020       19.45298          1              H   0.000
H44     -4.70176        9.52227       16.24294          1              H   0.000
H45      0.44443        1.21424       15.26629          1              H   0.000
H46      0.57485        3.13963       22.10106          1              H   0.000
H47      1.55304        1.83574       22.21371          1              H   0.000
H48     -0.79244        4.90511       21.21884          1              H   0.000
H49     -1.68345        3.55139       21.38134          1              H   0.000
H50      5.80516        2.08015       15.60931          1              H   0.000
H51      4.99645        0.84131       15.06726          1              H   0.000
H52      7.57597        1.89601       21.33612          1              H   0.000
H53      7.00549        3.35417       21.75936          1              H   0.000
H54      2.54715        3.61626       21.70048          1              H   0.000
H55      2.88139        5.11090       21.23054          1              H   0.000
H56     -4.18399        9.41743       21.10185          1              H   0.000
H57      5.16927        3.42920       12.29923          1              H   0.000
H58      5.47678        1.94830       11.89969          1              H   0.000
H59     -4.06907        7.07351       20.26509          1              H   0.000
H60      7.40958        5.64657       19.76591          1              H   0.000
H61      3.06250        4.29867       11.91847          1              H   0.000
H62      3.95036        5.49742       12.55409          1              H   0.000
H63      3.20326        7.10530       20.57998          1              H   0.000
H64     -1.46710        7.58386       14.16946          1              H   0.000
H65     -3.01858        7.25680       14.02224          1              H   0.000
H66      1.95590        8.92635       21.56338          1              H   0.000
H67      7.59679        3.67337       18.15860          1              H   0.000
H68      3.67158        2.89119       15.31238          1              H   0.000
H69      3.34936        3.89565       14.12909          1              H   0.000
H70      6.42270        4.76295       18.09240          1              H   0.000
H71     -0.30836        0.94264       19.47315          1              H   0.000
H72     -0.27118        2.45288       18.92970          1              H   0.000
H73      4.44013        1.27771       10.11844          1              H   0.000
H74     -1.31731        9.40823       10.87232          1              H   0.000
H75      0.62323        8.59163       13.96506          1              H   0.000
H76     -0.50899        9.20751       13.03189          1              H   0.000
H77      4.27991        0.03546       19.71169          1              H   0.000
H78     -0.28199        9.48749       20.96753          1              H   0.000
H79      2.15995        3.49142       18.32058          1              H   0.000
H80      3.12300        3.67737       19.60290          1              H   0.000
H81      1.02257        8.37971       18.06843          1              H   0.000
H82      4.48942        1.07857       17.36170          1              H   0.000
H83      3.63460        1.85411       18.42964          1              H   0.000
H84     -0.15707        2.35556       11.04388          1              H   0.000
H85      1.08033        5.25473        9.33291          1              H   0.000
H86     -2.79666        5.82443       17.34037          1              H   0.000
H87      1.16559        1.18318       12.23019          1              H   0.000
H88     -2.30309        6.62700       15.99976          1              H   0.000
H89      2.71811        1.07880       11.83372          1              H   0.000
H90      9.00320        3.27029       10.93171          1              H   0.000
H91      1.60087        9.41780       20.14533          1              H   0.000
H92      7.53783        3.04288       11.63716          1              H   0.000
H93     -3.99463        8.85889       12.97110          1              H   0.000
H94     -4.76803        8.67530       14.28447          1              H   0.000
H95     -4.48335        8.85258       18.79087          1              H   0.000
H96      2.66294        0.04308       17.66733          1              H   0.000
H97      2.82250        0.05803       21.49207          1              H   0.000
H98      7.33097        0.28708       18.14268          1              H   0.000
O1       4.36899        3.42545        9.76753          1              O   0.000
O2       6.83036        4.77380        9.42147          1              O   0.000
O3       2.01287        7.45453        8.88068          1              O   0.000
O4       4.25013        8.81780        9.77126          1              O   0.000
O5       8.27435        1.59622        8.01525          1              O   0.000
O6       5.51542        1.49322        8.01830          1              O   0.000
O7       2.79704        1.63882        8.04045          1              O   0.000
O8       0.00138        1.71505        8.04672          1              O   0.000
O9      -4.10455        8.63484        8.00872          1              O   0.000
O10      2.02097        4.80975        9.60156          1              O   0.000
O11      6.53356        7.37621       10.41901          1              O   0.000
O12     -0.27936        5.35102        8.80166          1              O   0.000
O13     -0.82052        6.62167        8.81533          1              O   0.000
O14      4.81977        5.27600       17.79761          1              O   0.000
O15      0.54367        3.65467       17.83719          1              O   0.000
O16      2.26601        6.18565       16.00836          1              O   0.000
O17      3.83701        7.33821       19.13214          1              O   0.000
O18     -1.73973        7.83124       11.07899          1              O   0.000
O19      0.47838        2.94595       15.22477          1              O   0.000
O20      2.19652        8.06938       14.15263          1              O   0.000
O21      5.80016        5.55293       15.31099          1              O   0.000
O22      7.10510        3.09497       14.69909          1              O   0.000
O23      7.92975        1.87437       17.93959          1              O   0.000
O24     -1.58279        4.26899       13.97971          1              O   0.000
O25     10.29197        0.92783       12.02063          1              O   0.000
O26      0.20036        6.46293       17.90020          1              O   0.000
O27     -0.10518        6.57153       20.59187          1              O   0.000
O28      2.69015        6.99069       21.45616          1              O   0.000
O29      8.57944        0.72048       15.49363          1              O   0.000
O30     -3.60445        8.96387       17.41433          1              O   0.000
O31     -4.42200        8.13034       13.51091          1              O   0.000
O32      4.24514        7.03990       12.61403          1              O   0.000
O33      5.82277        4.49860       22.10922          1              O   0.000
O34      0.21965        0.26052       15.46792          1              O   0.000
O35      1.45929        2.81346       22.43626          1              O   0.000
O36     -0.77751        3.96359       21.51376          1              O   0.000
O37      4.94956        1.60053       15.71186          1              O   0.000
O38      7.80462        2.85464       21.40788          1              O   0.000
O39      3.21205        4.18599       21.14973          1              O   0.000
O40      5.90118        2.75408       12.29328          1              O   0.000
O41      7.26444        6.20184       20.57457          1              O   0.000
O42      3.78788        4.48668       12.54254          1              O   0.000
O43     -2.14414        6.87195       14.33381          1              O   0.000
O44      7.40853        4.64805       18.22317          1              O   0.000
O45      3.05796        3.62450       15.04070          1              O   0.000
O46      7.02418        0.14949       21.10740          1              O   0.000
O47     -0.84483        1.76855       19.35983          1              O   0.000
O48      4.36956        0.86037       10.99867          1              O   0.000
O49     -0.32504        8.95384       13.95613          1              O   0.000
O50     -1.14740        9.15011       20.61457          1              O   0.000
O51      3.11133        3.39656       18.62762          1              O   0.000
O52      1.73845        8.88500       18.51097          1              O   0.000
O53      3.96393        0.92616       18.19263          1              O   0.000
O54     -0.17129        3.12611       10.42182          1              O   0.000
O55     -2.30627        6.63761       17.00263          1              O   0.000
O56      2.05655        0.91927       12.54808          1              O   0.000
O57      8.52272        3.02601       11.75842          1              O   0.000
O58     -5.01379        8.82447       19.64985          1              O   0.000
O59      1.90326        0.25440       21.81128          1              O   0.000
Pd1      5.50230        9.53026       30.00000          1              Pd  0.000
Pd2     10.96144        0.00323        6.91994          1              Pd  0.000
Pd3      1.42229        0.78077        4.52763          1              Pd  0.000
Pd4     -0.00006        1.58841        2.24610          1              Pd  0.000
Pd5     -2.75115        9.53026       30.00000          1              Pd  0.000
Pd6     -2.65321        9.49347        6.91401          1              Pd  0.000
Pd7      4.10077        0.78919        4.51419          1              Pd  0.000
Pd8      2.75109        1.58841        2.24610          1              Pd  0.000
Pd9     -0.00000        9.53026       30.00000          1              Pd  0.000
Pd10     0.03920        9.47851        6.78049          1              Pd  0.000
Pd11     6.91594        0.81699        4.49662          1              Pd  0.000
Pd12     5.50224        1.58841        2.24610          1              Pd  0.000
Pd13     2.75115        9.53026       30.00000          1              Pd  0.000
Pd14     8.25667        0.01423        6.80541          1              Pd  0.000
Pd15     9.62032        0.80693        4.52054          1              Pd  0.000
Pd16     8.25339        1.58841        2.24610          1              Pd  0.000
Pd17     9.62902        2.38257       30.00000          1              Pd  0.000
Pd18    -1.39392        2.53840        6.87710          1              Pd  0.000
Pd19    -0.00542        3.21847        4.54134          1              Pd  0.000
Pd20    -1.37563        3.97097        2.24610          1              Pd  0.000
Pd21     1.37557        2.38257       30.00000          1              Pd  0.000
Pd22     1.42171        2.55381        6.92127          1              Pd  0.000
Pd23     2.78927        3.19105        4.54887          1              Pd  0.000
Pd24     1.37552        3.97097        2.24610          1              Pd  0.000
Pd25     4.12672        2.38257       30.00000          1              Pd  0.000
Pd26     4.16494        2.48372        6.87409          1              Pd  0.000
Pd27     5.52184        3.25017        4.57674          1              Pd  0.000
Pd28     4.12667        3.97097        2.24610          1              Pd  0.000
Pd29     6.87787        2.38257       30.00000          1              Pd  0.000
Pd30     6.87491        2.55517        6.98893          1              Pd  0.000
Pd31     8.25475        3.19126        4.55210          1              Pd  0.000
Pd32     6.87782        3.97097        2.24610          1              Pd  0.000
Pd33     8.25345        4.76513       30.00000          1              Pd  0.000
Pd34    -2.77957        4.82579        6.84764          1              Pd  0.000
Pd35    -1.36307        5.57215        4.47779          1              Pd  0.000
Pd36    -2.75121        6.35354        2.24610          1              Pd  0.000
Pd37    -0.00000        4.76513       30.00000          1              Pd  0.000
Pd38     0.00102        4.85902        6.82249          1              Pd  0.000
Pd39     1.38705        5.60179        4.52011          1              Pd  0.000
Pd40    -0.00006        6.35354        2.24610          1              Pd  0.000
Pd41     2.75115        4.76513       30.00000          1              Pd  0.000
Pd42     2.84632        4.85828        6.94693          1              Pd  0.000
Pd43     4.16067        5.59258        4.53309          1              Pd  0.000
Pd44     2.75109        6.35354        2.24610          1              Pd  0.000
Pd45     5.50230        4.76513       30.00000          1              Pd  0.000
Pd46     5.51700        4.86786        6.92962          1              Pd  0.000
Pd47     6.86689        5.59544        4.51862          1              Pd  0.000
Pd48     5.50224        6.35354        2.24610          1              Pd  0.000
Pd49     6.87787        7.14770       30.00000          1              Pd  0.000
Pd50    -4.11911        7.13849        6.73749          1              Pd  0.000
Pd51    -2.71175        7.96747        4.53011          1              Pd  0.000
Pd52    -4.12678        8.73611        2.24610          1              Pd  0.000
Pd53    -1.37558        7.14770       30.00000          1              Pd  0.000
Pd54    -1.30299        7.14382        6.90808          1              Pd  0.000
Pd55     0.01501        7.96530        4.54586          1              Pd  0.000
Pd56    -1.37563        8.73611        2.24610          1              Pd  0.000
Pd57     1.37557        7.14770       30.00000          1              Pd  0.000
Pd58     1.42219        7.21408        6.84094          1              Pd  0.000
Pd59     2.77202        8.00144        4.52214          1              Pd  0.000
Pd60     1.37552        8.73611        2.24610          1              Pd  0.000
Pd61     4.12672        7.14770       30.00000          1              Pd  0.000
Pd62     4.16375        7.19794        6.91384          1              Pd  0.000
Pd63     5.49588        7.98644        4.51136          1              Pd  0.000
Pd64     4.12667        8.73611        2.24610          1              Pd  0.000
end
end

!DATE Mon Jan 01 12:00:00 2000
PBC   11.00460  11.00460  30.00000  90.00000  90.00000 120.00001 (P1)
C1       3.12263        5.37224        9.16619          1              C   0.000
C2       4.41222        4.59261        9.39285          1              C   0.000
C3       3.16211        6.85728        8.97012          1              C   0.000
C4       4.34954        7.62250        9.49769          1              C   0.000
C5       5.74477        5.36659        9.36855          1              C   0.000
C6       5.63675        6.84553        9.78637          1              C   0.000
H1       2.76386        6.41955        5.55903          1              H   0.000
H2       1.43364        3.99054        5.59509          1              H   0.000
H3       0.02429        1.56434        5.25940          1              H   0.000
H4       5.50639        1.62862        5.23277          1              H   0.000
H5      -2.60166        6.26411        5.69842          1              H   0.000
H6      -0.03368        2.68511        9.55771          1              H   0.000
H7       4.15936        4.53479       17.95958          1              H   0.000
H8       0.44041        3.40066       16.87163          1              H   0.000
H9      -0.16826        3.48294       14.68934          1              H   0.000
H10      4.14791        6.56779       18.55067          1              H   0.000
H11      3.12586        7.86174       18.66751          1              H   0.000
H12      2.53228        5.25383       15.82347          1              H   0.000
H13     -1.29315        7.25662       10.41443          1              H   0.000
H14     -2.69417        7.64020       10.95266          1              H   0.000
H15      1.41794        3.20990       14.99469          1              H   0.000
H16      0.32945        4.62327       17.88732          1              H   0.000
H17      4.94858        5.39636       16.81491          1              H   0.000
H18      1.55811        6.18463       16.69681          1              H   0.000
H19      2.18414        7.32589       14.84051          1              H   0.000
H20      6.20197        4.68273       15.05935          1              H   0.000
H21      5.37356        5.91286       14.51243          1              H   0.000
H22     10.14848        0.26555       11.30753          1              H   0.000
H23      9.46982        1.48331       12.04254          1              H   0.000
H24      6.71403        2.90578       13.79797          1              H   0.000
H25      7.97327        3.57921       14.53588          1              H   0.000
H26      8.23281        1.60992       17.03281          1              H   0.000
H27      8.76489        1.80453       18.51386          1              H   0.000
H28     -1.72743        5.26243       14.01281          1              H   0.000
H29     -1.80784        3.96510       13.05646          1              H   0.000
H30      2.55196        8.86599       14.64917          1              H   0.000
H31      0.12491        6.48664       18.90236          1              H   0.000
H32     -0.74541        6.55618       17.55524          1              H   0.000
H33     -0.61178        7.43159       20.65701          1              H   0.000
H34      0.75837        6.73064       21.03345          1              H   0.000
H35      3.35563        6.98196       22.16760          1              H   0.000
H36      9.57802        0.58501       15.49267          1              H   0.000
H37      8.34703        1.51695       14.96729          1              H   0.000
H38     -3.17350        8.06862       17.25341          1              H   0.000
H39      5.11340        7.48484       12.85680          1              H   0.000
H40      3.52012        7.50636       13.12274          1              H   0.000
H41      4.91596        4.33026       21.74222          1              H   0.000
H42      6.23665        5.22671       21.56020          1              H   0.000
H43      5.17127        8.28021       19.45305          1              H   0.000
H44     -4.70177        9.52226       16.24294          1              H   0.000
H45      0.44443        1.21420       15.26629          1              H   0.000
H46      0.57485        3.13957       22.10107          1              H   0.000
H47      1.55302        1.83567       22.21379          1              H   0.000
H48     -0.79234        4.90510       21.21877          1              H   0.000
H49     -1.68343        3.55134       21.38125          1              H   0.000
H50      5.80513        2.08013       15.60923          1              H   0.000
H51      4.99643        0.84124       15.06721          1              H   0.000
H52      7.57595        1.89592       21.33605          1              H   0.000
H53      7.00551        3.35416       21.75943          1              H   0.000
H54      2.54734        3.61636       21.70059          1              H   0.000
H55      2.88143        5.11097       21.23061          1              H   0.000
H56     -4.18398        9.41741       21.10176          1              H   0.000
H57      5.16851        3.42912       12.29982          1              H   0.000
H58      5.47643        1.94814       11.89972          1              H   0.000
H59     -4.06905        7.07332       20.26526          1              H   0.000
H60      7.40956        5.64647       19.76605          1              H   0.000
H61      3.06165        4.29889       11.91782          1              H   0.000
H62      3.95006        5.49708       12.55392          1              H   0.000
H63      3.20330        7.10531       20.57993          1              H   0.000
H64     -1.46703        7.58375       14.16941          1              H   0.000
H65     -3.01849        7.25674       14.02229          1              H   0.000
H66      1.95593        8.92638       21.56337          1              H   0.000
H67      7.59676        3.67330       18.15859          1              H   0.000
H68      3.67161        2.89117       15.31228          1              H   0.000
H69      3.34925        3.89549       14.12894          1              H   0.000
H70      6.42271        4.76292       18.09244          1              H   0.000
H71     -0.30822        0.94264       19.47324          1              H   0.000
H72     -0.27110        2.45289       18.92961          1              H   0.000
H73      4.44000        1.27698       10.11856          1              H   0.000
H74     -1.31715        9.40728       10.87249          1              H   0.000
H75      0.62312        8.59158       13.96495          1              H   0.000
H76     -0.50913        9.20703       13.03175          1              H   0.000
H77      4.27992        0.03544       19.71165          1              H   0.000
H78     -0.28200        9.48748       20.96752          1              H   0.000
H79      2.15988        3.49142       18.32058          1              H   0.000
H80      3.12299        3.67732       19.60285          1              H   0.000
H81      1.02266        8.37966       18.06845          1              H   0.000
H82      4.48944        1.07854       17.36163          1              H   0.000
H83      3.63466        1.85405       18.42963          1              H   0.000
H84     -0.15621        2.35097       11.04528          1              H   0.000
H85      0.88400        5.30038        9.26216          1              H   0.000
H86     -2.79660        5.82447       17.34032          1              H   0.000
H87      1.16576        1.18336       12.23049          1              H   0.000
H88     -2.30299        6.62712       15.99969          1              H   0.000
H89      2.71818        1.07855       11.83382          1              H   0.000
H90      9.00494        3.26946       10.93263          1              H   0.000
H91      1.60085        9.41781       20.14530          1              H   0.000
H92      7.53815        3.04304       11.63688          1              H   0.000
H93     -3.99451        8.85884       12.97111          1              H   0.000
H94     -4.76807        8.67520       14.28437          1              H   0.000
H95     -4.48325        8.85255       18.79089          1              H   0.000
H96      2.66292        0.04300       17.66736          1              H   0.000
H97      2.82257        0.05804       21.49199          1              H   0.000
H98      7.33102        0.28703       18.14269          1              H   0.000
O1       4.37990        3.42191        9.76062          1              O   0.000
O2       6.83989        4.77651        9.42047          1              O   0.000
O3       2.02009        7.45991        8.87081          1              O   0.000
O4       4.25550        8.82044        9.77295          1              O   0.000
O5       8.27412        1.59582        8.01539          1              O   0.000
O6       5.51604        1.49213        8.01719          1              O   0.000
O7       2.79792        1.63667        8.04026          1              O   0.000
O8       0.00057        1.71309        8.04745          1              O   0.000
O9      -4.10411        8.63488        8.00898          1              O   0.000
O10      2.03362        4.82500        9.58660          1              O   0.000
O11      6.53478        7.37648       10.42048          1              O   0.000
O12     -0.22743        5.32762        8.83719          1              O   0.000
O13     -0.78657        6.62395        8.83379          1              O   0.000
O14      4.81979        5.27604       17.79764          1              O   0.000
O15      0.54364        3.65459       17.83725          1              O   0.000
O16      2.26618        6.18562       16.00852          1              O   0.000
O17      3.83703        7.33818       19.13223          1              O   0.000
O18     -1.73818        7.83081       11.07684          1              O   0.000
O19      0.47828        2.94609       15.22516          1              O   0.000
O20      2.19667        8.06938       14.15260          1              O   0.000
O21      5.80007        5.55287       15.31110          1              O   0.000
O22      7.10496        3.09505       14.69904          1              O   0.000
O23      7.92979        1.87433       17.93960          1              O   0.000
O24     -1.58307        4.26879       13.98002          1              O   0.000
O25     10.29133        0.92658       12.02258          1              O   0.000
O26      0.20034        6.46293       17.90023          1              O   0.000
O27     -0.10521        6.57144       20.59205          1              O   0.000
O28      2.69019        6.99067       21.45618          1              O   0.000
O29      8.57944        0.72067       15.49400          1              O   0.000
O30     -3.60448        8.96375       17.41457          1              O   0.000
O31     -4.42203        8.13026       13.51086          1              O   0.000
O32      4.24535        7.03980       12.61399          1              O   0.000
O33      5.82290        4.49837       22.10905          1              O   0.000
O34      0.21963        0.26051       15.46799          1              O   0.000
O35      1.45925        2.81340       22.43636          1              O   0.000
O36     -0.77751        3.96356       21.51382          1              O   0.000
O37      4.94958        1.60043       15.71192          1              O   0.000
O38      7.80465        2.85457       21.40796          1              O   0.000
O39      3.21221        4.18607       21.14997          1              O   0.000
O40      5.90078        2.75438       12.29261          1              O   0.000
O41      7.26418        6.20159       20.57477          1              O   0.000
O42      3.78786        4.48635       12.54136          1              O   0.000
O43     -2.14414        6.87201       14.33419          1              O   0.000
O44      7.40852        4.64798       18.22341          1              O   0.000
O45      3.05805        3.62456       15.04064          1              O   0.000
O46      7.02422        0.14954       21.10740          1              O   0.000
O47     -0.84464        1.76865       19.36016          1              O   0.000
O48      4.36945        0.85995       10.99886          1              O   0.000
O49     -0.32502        8.95400       13.95616          1              O   0.000
O50     -1.14743        9.15015       20.61460          1              O   0.000
O51      3.11127        3.39652       18.62767          1              O   0.000
O52      1.73838        8.88501       18.51115          1              O   0.000
O53      3.96405        0.92613       18.19268          1              O   0.000
O54     -0.17405        3.12195       10.42477          1              O   0.000
O55     -2.30623        6.63763       17.00267          1              O   0.000
O56      2.05661        0.91894       12.54822          1              O   0.000
O57      8.52275        3.02594       11.75892          1              O   0.000
O58     -5.01377        8.82455       19.64991          1              O   0.000
O59      1.90329        0.25442       21.81122          1              O   0.000
Pd1      5.50230        9.53026       30.00000          1              Pd  0.000
Pd2     10.96302        0.00300        6.91896          1              Pd  0.000
Pd3      1.42296        0.77995        4.52791          1              Pd  0.000
Pd4     -0.00006        1.58841        2.24610          1              Pd  0.000
Pd5     -2.75115        9.53026       30.00000          1              Pd  0.000
Pd6     -2.65178        9.49159        6.91363          1              Pd  0.000
Pd7      4.10122        0.78914        4.51429          1              Pd  0.000
Pd8      2.75109        1.58841        2.24610          1              Pd  0.000
Pd9     -0.00000        9.53026       30.00000          1              Pd  0.000
Pd10     0.03854        9.47658        6.78123          1              Pd  0.000
Pd11     6.91608        0.81699        4.49681          1              Pd  0.000
Pd12     5.50224        1.58841        2.24610          1              Pd  0.000
Pd13     2.75115        9.53026       30.00000          1              Pd  0.000
Pd14     8.25727        0.01331        6.80622          1              Pd  0.000
Pd15     9.62009        0.80670        4.52097          1              Pd  0.000
Pd16     8.25339        1.58841        2.24610          1              Pd  0.000
Pd17     9.62902        2.38257       30.00000          1              Pd  0.000
Pd18    -1.39422        2.53740        6.87890          1              Pd  0.000
Pd19    -0.00508        3.21649        4.53748          1              Pd  0.000
Pd20    -1.37563        3.97097        2.24610          1              Pd  0.000
Pd21     1.37557        2.38257       30.00000          1              Pd  0.000
Pd22     1.42103        2.55315        6.92398          1              Pd  0.000
Pd23     2.78926        3.18937        4.54654          1              Pd  0.000
Pd24     1.37552        3.97097        2.24610          1              Pd  0.000
Pd25     4.12672        2.38257       30.00000          1              Pd  0.000
Pd26     4.16528        2.48474        6.87592          1              Pd  0.000
Pd27     5.52269        3.25045        4.57678          1              Pd  0.000
Pd28     4.12667        3.97097        2.24610          1              Pd  0.000
Pd29     6.87787        2.38257       30.00000          1              Pd  0.000
Pd30     6.87550        2.55435        6.98743          1              Pd  0.000
Pd31     8.25498        3.19207        4.55297          1              Pd  0.000
Pd32     6.87782        3.97097        2.24610          1              Pd  0.000
Pd33     8.25345        4.76513       30.00000          1              Pd  0.000
Pd34    -2.77693        4.82704        6.85018          1              Pd  0.000
Pd35    -1.36186        5.57321        4.48002          1              Pd  0.000
Pd36    -2.75121        6.35354        2.24610          1              Pd  0.000
Pd37    -0.00000        4.76513       30.00000          1              Pd  0.000
Pd38     0.00239        4.85275        6.81050          1              Pd  0.000
Pd39     1.38798        5.60177        4.51338          1              Pd  0.000
Pd40    -0.00006        6.35354        2.24610          1              Pd  0.000
Pd41     2.75115        4.76513       30.00000          1              Pd  0.000
Pd42     2.84077        4.85464        6.93121          1              Pd  0.000
Pd43     4.16172        5.59178        4.53425          1              Pd  0.000
Pd44     2.75109        6.35354        2.24610          1              Pd  0.000
Pd45     5.50230        4.76513       30.00000          1              Pd  0.000
Pd46     5.51714        4.86776        6.93265          1              Pd  0.000
Pd47     6.86742        5.59540        4.51969          1              Pd  0.000
Pd48     5.50224        6.35354        2.24610          1              Pd  0.000
Pd49     6.87787        7.14770       30.00000          1              Pd  0.000
Pd50    -4.11849        7.13810        6.73831          1              Pd  0.000
Pd51    -2.70970        7.96660        4.53328          1              Pd  0.000
Pd52    -4.12678        8.73611        2.24610          1              Pd  0.000
Pd53    -1.37558        7.14770       30.00000          1              Pd  0.000
Pd54    -1.29534        7.13661        6.92224          1              Pd  0.000
Pd55     0.01572        7.96574        4.54676          1              Pd  0.000
Pd56    -1.37563        8.73611        2.24610          1              Pd  0.000
Pd57     1.37557        7.14770       30.00000          1              Pd  0.000
Pd58     1.42347        7.21274        6.84047          1              Pd  0.000
Pd59     2.77218        8.00088        4.52240          1              Pd  0.000
Pd60     1.37552        8.73611        2.24610          1              Pd  0.000
Pd61     4.12672        7.14770       30.00000          1              Pd  0.000
Pd62     4.16382        7.19683        6.91471          1              Pd  0.000
Pd63     5.49580        7.98636        4.51247          1              Pd  0.000
Pd64     4.12667        8.73611        2.24610          1              Pd  0.000
end
end

!DATE Mon Jan 01 12:00:00 2000
PBC   11.00460  11.00460  30.00000  90.00000  90.00000 120.00001 (P1)
C1       3.15877        5.36413        9.19464          1              C   0.000
C2       4.46310        4.59286        9.39151          1              C   0.000
C3       3.18115        6.85183        8.97097          1              C   0.000
C4       4.35825        7.62738        9.50242          1              C   0.000
C5       5.78295        5.38061        9.37264          1              C   0.000
C6       5.65123        6.85747        9.79401          1              C   0.000
H1       2.75861        6.41197        5.56644          1              H   0.000
H2       1.42816        3.99613        5.60763          1              H   0.000
H3       0.02310        1.56454        5.25999          1              H   0.000
H4       5.50588        1.62814        5.23223          1              H   0.000
H5      -2.60841        6.25539        5.69640          1              H   0.000
H6      -0.02402        2.68111        9.56125          1              H   0.000
H7       4.15933        4.53484       17.95954          1              H   0.000
H8       0.44061        3.40084       16.87148          1              H   0.000
H9      -0.16804        3.48314       14.68903          1              H   0.000
H10      4.14786        6.56784       18.55061          1              H   0.000
H11      3.12581        7.86178       18.66743          1              H   0.000
H12      2.53219        5.25382       15.82288          1              H   0.000
H13     -1.29930        7.26829       10.40597          1              H   0.000
H14     -2.69353        7.64615       10.96291          1              H   0.000
H15      1.41818        3.21008       14.99373          1              H   0.000
H16      0.32942        4.62329       17.88732          1              H   0.000
H17      4.94859        5.39639       16.81485          1              H   0.000
H18      1.55811        6.18431       16.69672          1              H   0.000
H19      2.18430        7.32594       14.84062          1              H   0.000
H20      6.20209        4.68279       15.05937          1              H   0.000
H21      5.37305        5.91256       14.51243          1              H   0.000
H22     10.14951        0.26711       11.30983          1              H   0.000
H23      9.46981        1.48513       12.04301          1              H   0.000
H24      6.71446        2.90540       13.79829          1              H   0.000
H25      7.97374        3.57934       14.53558          1              H   0.000
H26      8.23275        1.60994       17.03284          1              H   0.000
H27      8.76484        1.80453       18.51388          1              H   0.000
H28     -1.72739        5.26256       14.01253          1              H   0.000
H29     -1.80674        3.96571       13.05562          1              H   0.000
H30      2.55213        8.86600       14.64905          1              H   0.000
H31      0.12493        6.48664       18.90229          1              H   0.000
H32     -0.74543        6.55621       17.55521          1              H   0.000
H33     -0.61187        7.43160       20.65692          1              H   0.000
H34      0.75827        6.73065       21.03339          1              H   0.000
H35      3.35519        6.98186       22.16746          1              H   0.000
H36      9.57794        0.58509       15.49281          1              H   0.000
H37      8.34695        1.51698       14.96744          1              H   0.000
H38     -3.17349        8.06864       17.25345          1              H   0.000
H39      5.11325        7.48462       12.85778          1              H   0.000
H40      3.51987        7.50573       13.12299          1              H   0.000
H41      4.91601        4.33029       21.74219          1              H   0.000
H42      6.23667        5.22675       21.56006          1              H   0.000
H43      5.17125        8.28015       19.45303          1              H   0.000
H44     -4.70175        9.52252       16.24331          1              H   0.000
H45      0.44453        1.21431       15.26640          1              H   0.000
H46      0.57481        3.13965       22.10096          1              H   0.000
H47      1.55295        1.83573       22.21373          1              H   0.000
H48     -0.79241        4.90514       21.21866          1              H   0.000
H49     -1.68347        3.55136       21.38114          1              H   0.000
H50      5.80512        2.07980       15.60904          1              H   0.000
H51      4.99650        0.84102       15.06640          1              H   0.000
H52      7.57590        1.89592       21.33597          1              H   0.000
H53      7.00552        3.35418       21.75936          1              H   0.000
H54      2.54737        3.61634       21.70048          1              H   0.000
H55      2.88148        5.11092       21.23050          1              H   0.000
H56     -4.18401        9.41738       21.10179          1              H   0.000
H57      5.16971        3.42831       12.30024          1              H   0.000
H58      5.47676        1.94744       11.89972          1              H   0.000
H59     -4.06922        7.07336       20.26497          1              H   0.000
H60      7.40946        5.64651       19.76574          1              H   0.000
H61      3.06235        4.29814       11.91302          1              H   0.000
H62      3.95037        5.49610       12.55089          1              H   0.000
H63      3.20296        7.10507       20.57978          1              H   0.000
H64     -1.46696        7.58339       14.16989          1              H   0.000
H65     -3.01855        7.25673       14.02295          1              H   0.000
H66      1.95578        8.92637       21.56330          1              H   0.000
H67      7.59673        3.67330       18.15844          1              H   0.000
H68      3.67208        2.89110       15.31047          1              H   0.000
H69      3.34983        3.89443       14.12645          1              H   0.000
H70      6.42266        4.76293       18.09229          1              H   0.000
H71     -0.30819        0.94257       19.47319          1              H   0.000
H72     -0.27107        2.45281       18.92953          1              H   0.000
H73      4.44008        1.27668       10.11785          1              H   0.000
H74     -1.31884        9.40903       10.87613          1              H   0.000
H75      0.62309        8.59120       13.96517          1              H   0.000
H76     -0.50990        9.20415       13.03145          1              H   0.000
H77      4.27987        0.03547       19.71156          1              H   0.000
H78     -0.28205        9.48754       20.96741          1              H   0.000
H79      2.15986        3.49148       18.32056          1              H   0.000
H80      3.12306        3.67735       19.60275          1              H   0.000
H81      1.02260        8.37963       18.06830          1              H   0.000
H82      4.48928        1.07851       17.36134          1              H   0.000
H83      3.63469        1.85415       18.42944          1              H   0.000
H84     -0.15324        2.34874       11.04844          1              H   0.000
H85      0.73280        5.35165        9.24151          1              H   0.000
H86     -2.79660        5.82452       17.34045          1              H   0.000
H87      1.16524        1.18418       12.23220          1              H   0.000
H88     -2.30296        6.62720       15.99984          1              H   0.000
H89      2.71724        1.07981       11.83468          1              H   0.000
H90      9.00455        3.27093       10.93026          1              H   0.000
H91      1.60082        9.41776       20.14518          1              H   0.000
H92      7.53919        3.04252       11.63600          1              H   0.000
H93     -3.99523        8.85903       12.97175          1              H   0.000
H94     -4.76826        8.67541       14.28528          1              H   0.000
H95     -4.48323        8.85248       18.79090          1              H   0.000
H96      2.66290        0.04305       17.66736          1              H   0.000
H97      2.82254        0.05811       21.49194          1              H   0.000
H98      7.33094        0.28702       18.14258          1              H   0.000
O1       4.43776        3.41733        9.74522          1              O   0.000
O2       6.88740        4.80836        9.41945          1              O   0.000
O3       2.03137        7.44056        8.87143          1              O   0.000
O4       4.25836        8.82433        9.77695          1              O   0.000
O5       8.27125        1.59141        8.01586          1              O   0.000
O6       5.51457        1.48588        8.01386          1              O   0.000
O7       2.79658        1.63624        8.04305          1              O   0.000
O8      -0.00331        1.70627        8.04889          1              O   0.000
O9      -4.10471        8.63431        8.00901          1              O   0.000
O10      2.08103        4.80739        9.56624          1              O   0.000
O11      6.53941        7.39562       10.43680          1              O   0.000
O12     -0.27319        5.32635        8.86693          1              O   0.000
O13     -0.80479        6.65031        8.83562          1              O   0.000
O14      4.81977        5.27609       17.79759          1              O   0.000
O15      0.54366        3.65462       17.83717          1              O   0.000
O16      2.26625        6.18550       16.00850          1              O   0.000
O17      3.83694        7.33821       19.13219          1              O   0.000
O18     -1.73627        7.83431       11.08206          1              O   0.000
O19      0.47865        2.94657       15.22496          1              O   0.000
O20      2.19688        8.06929       14.15260          1              O   0.000
O21      5.79999        5.55286       15.31102          1              O   0.000
O22      7.10551        3.09518       14.69920          1              O   0.000
O23      7.92974        1.87436       17.93964          1              O   0.000
O24     -1.58291        4.26891       13.97945          1              O   0.000
O25     10.29099        0.92782       12.02562          1              O   0.000
O26      0.20035        6.46293       17.90015          1              O   0.000
O27     -0.10529        6.57145       20.59198          1              O   0.000
O28      2.68982        6.99021       21.45597          1              O   0.000
O29      8.57936        0.72069       15.49413          1              O   0.000
O30     -3.60449        8.96377       17.41462          1              O   0.000
O31     -4.42225        8.13042       13.51178          1              O   0.000
O32      4.24546        7.03906       12.61478          1              O   0.000
O33      5.82297        4.49844       22.10897          1              O   0.000
O34      0.21951        0.26076       15.46846          1              O   0.000
O35      1.45919        2.81346       22.43627          1              O   0.000
O36     -0.77755        3.96359       21.51368          1              O   0.000
O37      4.94948        1.60018       15.71118          1              O   0.000
O38      7.80463        2.85456       21.40789          1              O   0.000
O39      3.21227        4.18601       21.14987          1              O   0.000
O40      5.90183        2.75331       12.29313          1              O   0.000
O41      7.26409        6.20164       20.57447          1              O   0.000
O42      3.78953        4.48519       12.53563          1              O   0.000
O43     -2.14425        6.87183       14.33482          1              O   0.000
O44      7.40848        4.64798       18.22321          1              O   0.000
O45      3.05876        3.62454       15.03832          1              O   0.000
O46      7.02419        0.14953       21.10728          1              O   0.000
O47     -0.84460        1.76859       19.36010          1              O   0.000
O48      4.36851        0.86247       10.99938          1              O   0.000
O49     -0.32503        8.95358       13.95640          1              O   0.000
O50     -1.14749        9.15021       20.61451          1              O   0.000
O51      3.11128        3.39659       18.62755          1              O   0.000
O52      1.73832        8.88500       18.51102          1              O   0.000
O53      3.96404        0.92622       18.19249          1              O   0.000
O54     -0.16495        3.11937       10.42734          1              O   0.000
O55     -2.30623        6.63771       17.00285          1              O   0.000
O56      2.05629        0.92004       12.54961          1              O   0.000
O57      8.52399        3.02605       11.75677          1              O   0.000
O58     -5.01375        8.82442       19.64992          1              O   0.000
O59      1.90327        0.25448       21.81120          1              O   0.000
Pd1      5.50230        9.53026       30.00000          1              Pd  0.000
Pd2      5.46004        9.53017        6.91650          1              Pd  0.000
Pd3      1.42201        0.77888        4.52834          1              Pd  0.000
Pd4     -0.00006        1.58841        2.24610          1              Pd  0.000
Pd5     -2.75115        9.53026       30.00000          1              Pd  0.000
Pd6     -2.65337        9.49205        6.91320          1              Pd  0.000
Pd7      4.10057        0.78858        4.51417          1              Pd  0.000
Pd8      2.75109        1.58841        2.24610          1              Pd  0.000
Pd9     -0.00000        9.53026       30.00000          1              Pd  0.000
Pd10     0.03841        9.47251        6.77882          1              Pd  0.000
Pd11     6.91572        0.81675        4.49609          1              Pd  0.000
Pd12     5.50224        1.58841        2.24610          1              Pd  0.000
Pd13     2.75115        9.53026       30.00000          1              Pd  0.000
Pd14     8.25628        0.00955        6.80538          1              Pd  0.000
Pd15     9.61893        0.80545        4.52130          1              Pd  0.000
Pd16     8.25339        1.58841        2.24610          1              Pd  0.000
Pd17     9.62902        2.38257       30.00000          1              Pd  0.000
Pd18    -1.39709        2.53462        6.88207          1              Pd  0.000
Pd19    -0.00596        3.21394        4.53537          1              Pd  0.000
Pd20    -1.37563        3.97097        2.24610          1              Pd  0.000
Pd21     1.37557        2.38257       30.00000          1              Pd  0.000
Pd22     1.41634        2.55220        6.93051          1              Pd  0.000
Pd23     2.78627        3.18614        4.54264          1              Pd  0.000
Pd24     1.37552        3.97097        2.24610          1              Pd  0.000
Pd25     4.12672        2.38257       30.00000          1              Pd  0.000
Pd26     4.16305        2.48327        6.87751          1              Pd  0.000
Pd27     5.52150        3.24983        4.57679          1              Pd  0.000
Pd28     4.12667        3.97097        2.24610          1              Pd  0.000
Pd29     6.87787        2.38257       30.00000          1              Pd  0.000
Pd30     6.87384        2.55120        6.98678          1              Pd  0.000
Pd31     8.25387        3.19248        4.55491          1              Pd  0.000
Pd32     6.87782        3.97097        2.24610          1              Pd  0.000
Pd33     8.25345        4.76513       30.00000          1              Pd  0.000
Pd34    -2.78038        4.82649        6.85698          1              Pd  0.000
Pd35    -1.36357        5.57282        4.48010          1              Pd  0.000
Pd36    -2.75121        6.35354        2.24610          1              Pd  0.000
Pd37    -0.00000        4.76513       30.00000          1              Pd  0.000
Pd38    -0.00431        4.84956        6.80491          1              Pd  0.000
Pd39     1.38507        5.60040        4.50758          1              Pd  0.000
Pd40    -0.00006        6.35354        2.24610          1              Pd  0.000
Pd41     2.75115        4.76513       30.00000          1              Pd  0.000
Pd42     2.83182        4.84782        6.90538          1              Pd  0.000
Pd43     4.16082        5.59088        4.53276          1              Pd  0.000
Pd44     2.75109        6.35354        2.24610          1              Pd  0.000
Pd45     5.50230        4.76513       30.00000          1              Pd  0.000
Pd46     5.51303        4.86525        6.93369          1              Pd  0.000
Pd47     6.86624        5.59501        4.52107          1              Pd  0.000
Pd48     5.50224        6.35354        2.24610          1              Pd  0.000
Pd49     6.87787        7.14770       30.00000          1              Pd  0.000
Pd50     6.88252        7.13721        6.73890          1              Pd  0.000
Pd51    -2.71045        7.96632        4.53363          1              Pd  0.000
Pd52    -4.12678        8.73611        2.24610          1              Pd  0.000
Pd53    -1.37558        7.14770       30.00000          1              Pd  0.000
Pd54    -1.29801        7.13715        6.91382          1              Pd  0.000
Pd55     0.01658        7.96505        4.54614          1              Pd  0.000
Pd56    -1.37563        8.73611        2.24610          1              Pd  0.000
Pd57     1.37557        7.14770       30.00000          1              Pd  0.000
Pd58     1.42192        7.20832        6.84590          1              Pd  0.000
Pd59     2.77053        7.99861        4.52448          1              Pd  0.000
Pd60     1.37552        8.73611        2.24610          1              Pd  0.000
Pd61     4.12672        7.14770       30.00000          1              Pd  0.000
Pd62     4.16113        7.19197        6.91862          1              Pd  0.000
Pd63     5.49398        7.98528        4.51310          1              Pd  0.000
Pd64     4.12667        8.73611        2.24610          1              Pd  0.000
end
end

!DATE Mon Jan 01 12:00:00 2000
PBC   11.00460  11.00460  30.00000  90.00000  90.00000 120.00001 (P1)
C1       3.20694        5.35054        9.20010          1              C   0.000
C2       4.52725        4.59884        9.38611          1              C   0.000
C3       3.20490        6.84069        8.97502          1              C   0.000
C4       4.36809        7.63214        9.51282          1              C   0.000
C5       5.83132        5.41007        9.37605          1              C   0.000
C6       5.67144        6.87937        9.80909          1              C   0.000
H1       2.74746        6.40606        5.57561          1              H   0.000
H2       1.41639        4.00370        5.62387          1              H   0.000
H3       0.02084        1.56396        5.26117          1              H   0.000
H4       5.50407        1.62693        5.23176          1              H   0.000
H5      -2.62192        6.22977        5.69602          1              H   0.000
H6      -0.00493        2.68213        9.56668          1              H   0.000
H7       4.15921        4.53496       17.95960          1              H   0.000
H8       0.44084        3.40139       16.87150          1              H   0.000
H9      -0.16750        3.48362       14.68852          1              H   0.000
H10      4.14762        6.56795       18.55054          1              H   0.000
H11      3.12559        7.86188       18.66735          1              H   0.000
H12      2.53189        5.25368       15.82185          1              H   0.000
H13     -1.30806        7.28797       10.39625          1              H   0.000
H14     -2.69191        7.65809       10.98092          1              H   0.000
H15      1.41868        3.21059       14.99226          1              H   0.000
H16      0.32922        4.62345       17.88765          1              H   0.000
H17      4.94855        5.39638       16.81481          1              H   0.000
H18      1.55802        6.18360       16.69672          1              H   0.000
H19      2.18447        7.32597       14.84131          1              H   0.000
H20      6.20229        4.68283       15.05969          1              H   0.000
H21      5.37132        5.91132       14.51257          1              H   0.000
H22     10.15135        0.27110       11.31154          1              H   0.000
H23      9.47021        1.48984       12.04178          1              H   0.000
H24      6.71517        2.90448       13.79940          1              H   0.000
H25      7.97474        3.57951       14.53522          1              H   0.000
H26      8.23213        1.61024       17.03352          1              H   0.000
H27      8.76450        1.80455       18.51441          1              H   0.000
H28     -1.72753        5.26300       14.01187          1              H   0.000
H29     -1.80476        3.96745       13.05352          1              H   0.000
H30      2.55227        8.86605       14.64930          1              H   0.000
H31      0.12492        6.48675       18.90231          1              H   0.000
H32     -0.74550        6.55631       17.55530          1              H   0.000
H33     -0.61218        7.43174       20.65678          1              H   0.000
H34      0.75791        6.73075       21.03343          1              H   0.000
H35      3.35460        6.98191       22.16738          1              H   0.000
H36      9.57756        0.58543       15.49354          1              H   0.000
H37      8.34636        1.51723       14.96837          1              H   0.000
H38     -3.17369        8.06873       17.25366          1              H   0.000
H39      5.11310        7.48435       12.86044          1              H   0.000
H40      3.51943        7.50456       13.12456          1              H   0.000
H41      4.91575        4.33006       21.74208          1              H   0.000
H42      6.23631        5.22652       21.55976          1              H   0.000
H43      5.17108        8.27992       19.45322          1              H   0.000
H44     -4.70195        9.52325       16.24458          1              H   0.000
H45      0.44449        1.21496       15.26728          1              H   0.000
H46      0.57442        3.13998       22.10077          1              H   0.000
H47      1.55257        1.83607       22.21366          1              H   0.000
H48     -0.79288        4.90532       21.21857          1              H   0.000
H49     -1.68374        3.55139       21.38107          1              H   0.000
H50      5.80506        2.07936       15.60924          1              H   0.000
H51      4.99629        0.84115       15.06544          1              H   0.000
H52      7.57552        1.89553       21.33594          1              H   0.000
H53      7.00516        3.35386       21.75914          1              H   0.000
H54      2.54683        3.61633       21.70037          1              H   0.000
H55      2.88126        5.11091       21.23046          1              H   0.000
H56     -4.18425        9.41738       21.10222          1              H   0.000
H57      5.17319        3.42740       12.30099          1              H   0.000
H58      5.47763        1.94652       11.90030          1              H   0.000
H59     -4.06995        7.07341       20.26475          1              H   0.000
H60      7.40897        5.64662       19.76535          1              H   0.000
H61      3.06483        4.29678       11.90673          1              H   0.000
H62      3.95128        5.49562       12.54670          1              H   0.000
H63      3.20250        7.10496       20.57971          1              H   0.000
H64     -1.46716        7.58280       14.17133          1              H   0.000
H65     -3.01923        7.25718       14.02471          1              H   0.000
H66      1.95532        8.92617       21.56320          1              H   0.000
H67      7.59658        3.67351       18.15846          1              H   0.000
H68      3.67271        2.89130       15.30744          1              H   0.000
H69      3.35084        3.89323       14.12228          1              H   0.000
H70      6.42246        4.76314       18.09213          1              H   0.000
H71     -0.30838        0.94232       19.47318          1              H   0.000
H72     -0.27119        2.45256       18.92960          1              H   0.000
H73      4.44124        1.27890       10.11579          1              H   0.000
H74     -1.32073        9.41524       10.88132          1              H   0.000
H75      0.62296        8.59023       13.96598          1              H   0.000
H76     -0.51150        9.19785       13.03099          1              H   0.000
H77      4.27951        0.03560       19.71148          1              H   0.000
H78     -0.28232        9.48764       20.96725          1              H   0.000
H79      2.15972        3.49172       18.32074          1              H   0.000
H80      3.12302        3.67756       19.60284          1              H   0.000
H81      1.02230        8.37948       18.06806          1              H   0.000
H82      4.48863        1.07858       17.36096          1              H   0.000
H83      3.63443        1.85446       18.42925          1              H   0.000
H84     -0.14861        2.35259       11.05263          1              H   0.000
H85      0.67126        5.38868        9.24044          1              H   0.000
H86     -2.79669        5.82468       17.34103          1              H   0.000
H87      1.16361        1.18552       12.23481          1              H   0.000
H88     -2.30315        6.62718       16.00032          1              H   0.000
H89      2.71503        1.08337       11.83580          1              H   0.000
H90      9.00056        3.27662       10.92386          1              H   0.000
H91      1.60055        9.41762       20.14505          1              H   0.000
H92      7.53958        3.04155       11.63496          1              H   0.000
H93     -3.99713        8.85973       12.97355          1              H   0.000
H94     -4.76875        8.67655       14.28803          1              H   0.000
H95     -4.48334        8.85221       18.79128          1              H   0.000
H96      2.66256        0.04323       17.66757          1              H   0.000
H97      2.82230        0.05835       21.49210          1              H   0.000
H98      7.33045        0.28701       18.14252          1              H   0.000
O1       4.52298        3.41944        9.72882          1              O   0.000
O2       6.94925        4.86259        9.40703          1              O   0.000
O3       2.04404        7.40990        8.87877          1              O   0.000
O4       4.25374        8.82832        9.78446          1              O   0.000
O5       8.26622        1.58591        8.01698          1              O   0.000
O6       5.51100        1.47609        8.01128          1              O   0.000
O7       2.79256        1.63482        8.04689          1              O   0.000
O8      -0.01000        1.69838        8.05174          1              O   0.000
O9      -4.10813        8.63181        8.00908          1              O   0.000
O10      2.13313        4.77340        9.52805          1              O   0.000
O11      6.54461        7.42498       10.46472          1              O   0.000
O12     -0.30974        5.34390        8.88664          1              O   0.000
O13     -0.82166        6.68124        8.82836          1              O   0.000
O14      4.81969        5.27618       17.79755          1              O   0.000
O15      0.54356        3.65480       17.83728          1              O   0.000
O16      2.26621        6.18516       16.00853          1              O   0.000
O17      3.83669        7.33827       19.13214          1              O   0.000
O18     -1.73245        7.84296       11.08993          1              O   0.000
O19      0.47939        2.94782       15.22479          1              O   0.000
O20      2.19709        8.06913       14.15307          1              O   0.000
O21      5.79985        5.55285       15.31090          1              O   0.000
O22      7.10684        3.09523       14.69995          1              O   0.000
O23      7.92925        1.87453       17.94039          1              O   0.000
O24     -1.58238        4.26938       13.97784          1              O   0.000
O25     10.29122        0.93229       12.02741          1              O   0.000
O26      0.20032        6.46298       17.90015          1              O   0.000
O27     -0.10558        6.57162       20.59183          1              O   0.000
O28      2.68929        6.98995       21.45582          1              O   0.000
O29      8.57895        0.72063       15.49460          1              O   0.000
O30     -3.60476        8.96383       17.41483          1              O   0.000
O31     -4.42298        8.13128       13.51458          1              O   0.000
O32      4.24576        7.03791       12.61725          1              O   0.000
O33      5.82272        4.49823       22.10876          1              O   0.000
O34      0.21916        0.26165       15.46982          1              O   0.000
O35      1.45880        2.81379       22.43613          1              O   0.000
O36     -0.77788        3.96373       21.51337          1              O   0.000
O37      4.94912        1.60015       15.71041          1              O   0.000
O38      7.80434        2.85415       21.40792          1              O   0.000
O39      3.21180        4.18592       21.14972          1              O   0.000
O40      5.90409        2.75104       12.29582          1              O   0.000
O41      7.26337        6.20163       20.57408          1              O   0.000
O42      3.79240        4.48440       12.52861          1              O   0.000
O43     -2.14494        6.87153       14.33572          1              O   0.000
O44      7.40832        4.64822       18.22283          1              O   0.000
O45      3.05980        3.62478       15.03434          1              O   0.000
O46      7.02376        0.14933       21.10714          1              O   0.000
O47     -0.84479        1.76827       19.35990          1              O   0.000
O48      4.36729        0.86972       10.99944          1              O   0.000
O49     -0.32526        8.95232       13.95699          1              O   0.000
O50     -1.14778        9.15031       20.61438          1              O   0.000
O51      3.11120        3.39685       18.62754          1              O   0.000
O52      1.73807        8.88487       18.51068          1              O   0.000
O53      3.96364        0.92646       18.19225          1              O   0.000
O54     -0.14782        3.12299       10.43094          1              O   0.000
O55     -2.30632        6.63787       17.00334          1              O   0.000
O56      2.05521        0.92178       12.55131          1              O   0.000
O57      8.52513        3.02789       11.75134          1              O   0.000
O58     -5.01380        8.82393       19.65031          1              O   0.000
O59      1.90308        0.25470       21.81143          1              O   0.000
Pd1      5.50230        9.53026       30.00000          1              Pd  0.000
Pd2      5.45633        9.52625        6.91490          1              Pd  0.000
Pd3      1.41946        0.77740        4.52865          1              Pd  0.000
Pd4     -0.00006        1.58841        2.24610          1              Pd  0.000
Pd5     -2.75115        9.53026       30.00000          1              Pd  0.000
Pd6     -2.65759        9.49144        6.91337          1              Pd  0.000
Pd7      4.09856        0.78687        4.51420          1              Pd  0.000
Pd8      2.75109        1.58841        2.24610          1              Pd  0.000
Pd9     -0.00000        9.53026       30.00000          1              Pd  0.000
Pd10     0.03667        9.46665        6.77499          1              Pd  0.000
Pd11     6.91448        0.81627        4.49519          1              Pd  0.000
Pd12     5.50224        1.58841        2.24610          1              Pd  0.000
Pd13     2.75115        9.53026       30.00000          1              Pd  0.000
Pd14     8.25324        0.00531        6.80447          1              Pd  0.000
Pd15     9.61663        0.80424        4.52159          1              Pd  0.000
Pd16     8.25339        1.58841        2.24610          1              Pd  0.000
Pd17     9.62902        2.38257       30.00000          1              Pd  0.000
Pd18    -1.40210        2.53131        6.88565          1              Pd  0.000
Pd19    -0.00842        3.21201        4.53660          1              Pd  0.000
Pd20    -1.37563        3.97097        2.24610          1              Pd  0.000
Pd21     1.37557        2.38257       30.00000          1              Pd  0.000
Pd22     1.40925        2.54906        6.93670          1              Pd  0.000
Pd23     2.78129        3.18207        4.53845          1              Pd  0.000
Pd24     1.37552        3.97097        2.24610          1              Pd  0.000
Pd25     4.12672        2.38257       30.00000          1              Pd  0.000
Pd26     4.15850        2.47864        6.87920          1              Pd  0.000
Pd27     5.51821        3.24806        4.57623          1              Pd  0.000
Pd28     4.12667        3.97097        2.24610          1              Pd  0.000
Pd29     6.87787        2.38257       30.00000          1              Pd  0.000
Pd30     6.86919        2.54573        6.98705          1              Pd  0.000
Pd31     8.25119        3.19298        4.55918          1              Pd  0.000
Pd32     6.87782        3.97097        2.24610          1              Pd  0.000
Pd33     8.25345        4.76513       30.00000          1              Pd  0.000
Pd34     8.21611        4.82485        6.87537          1              Pd  0.000
Pd35    -1.36746        5.57094        4.48168          1              Pd  0.000
Pd36    -2.75121        6.35354        2.24610          1              Pd  0.000
Pd37    -0.00000        4.76513       30.00000          1              Pd  0.000
Pd38    -0.01370        4.84719        6.80818          1              Pd  0.000
Pd39     1.38009        5.59842        4.50379          1              Pd  0.000
Pd40    -0.00006        6.35354        2.24610          1              Pd  0.000
Pd41     2.75115        4.76513       30.00000          1              Pd  0.000
Pd42     2.82371        4.83931        6.88014          1              Pd  0.000
Pd43     4.15814        5.59010        4.52879          1              Pd  0.000
Pd44     2.75109        6.35354        2.24610          1              Pd  0.000
Pd45     5.50230        4.76513       30.00000          1              Pd  0.000
Pd46     5.50646        4.86035        6.92795          1              Pd  0.000
Pd47     6.86469        5.59373        4.52241          1              Pd  0.000
Pd48     5.50224        6.35354        2.24610          1              Pd  0.000
Pd49     6.87787        7.14770       30.00000          1              Pd  0.000
Pd50     6.87661        7.13576        6.73810          1              Pd  0.000
Pd51    -2.71310        7.96545        4.53270          1              Pd  0.000
Pd52    -4.12678        8.73611        2.24610          1              Pd  0.000
Pd53    -1.37558        7.14770       30.00000          1              Pd  0.000
Pd54    -1.30465        7.13779        6.90032          1              Pd  0.000
Pd55     0.01651        7.96297        4.54525          1              Pd  0.000
Pd56    -1.37563        8.73611        2.24610          1              Pd  0.000
Pd57     1.37557        7.14770       30.00000          1              Pd  0.000
Pd58     1.41977        7.20343        6.85398          1              Pd  0.000
Pd59     2.76805        7.99589        4.52718          1              Pd  0.000
Pd60     1.37552        8.73611        2.24610          1              Pd  0.000
Pd61     4.12672        7.14770       30.00000          1              Pd  0.000
Pd62     4.15713        7.18593        6.92229          1              Pd  0.000
Pd63     5.49109        7.98379        4.51297          1              Pd  0.000
Pd64     4.12667        8.73611        2.24610          1              Pd  0.000
end
end

!DATE Mon Jan 01 12:00:00 2000
PBC   11.00460  11.00460  30.00000  90.00000  90.00000 120.00001 (P1)
C1       3.25478        5.33411        9.19685          1              C   0.000
C2       4.59170        4.60732        9.37812          1              C   0.000
C3       3.22278        6.82593        8.97890          1              C   0.000
C4       4.37046        7.63574        9.52091          1              C   0.000
C5       5.87675        5.44475        9.37140          1              C   0.000
C6       5.68618        6.90459        9.81808          1              C   0.000
H1       2.73395        6.40378        5.58258          1              H   0.000
H2       1.39952        4.01189        5.63688          1              H   0.000
H3       0.01863        1.56275        5.26199          1              H   0.000
H4       5.50159        1.62582        5.23117          1              H   0.000
H5      -2.63544        6.18861        5.70201          1              H   0.000
H6       0.01905        2.69223        9.57172          1              H   0.000
H7       4.15966        4.53544       17.95904          1              H   0.000
H8       0.44147        3.40286       16.87108          1              H   0.000
H9      -0.16589        3.48525       14.68690          1              H   0.000
H10      4.14766        6.56829       18.54966          1              H   0.000
H11      3.12549        7.86211       18.66664          1              H   0.000
H12      2.53203        5.25395       15.82078          1              H   0.000
H13     -1.31640        7.30252       10.39108          1              H   0.000
H14     -2.69291        7.67212       10.99270          1              H   0.000
H15      1.42017        3.21220       14.99039          1              H   0.000
H16      0.32919        4.62414       17.88791          1              H   0.000
H17      4.94930        5.39651       16.81414          1              H   0.000
H18      1.55809        6.18313       16.69661          1              H   0.000
H19      2.18499        7.32646       14.84207          1              H   0.000
H20      6.20382        4.68309       15.05984          1              H   0.000
H21      5.36997        5.90945       14.51207          1              H   0.000
H22     10.15105        0.27443       11.30801          1              H   0.000
H23      9.47067        1.49430       12.03682          1              H   0.000
H24      6.71724        2.90373       13.80114          1              H   0.000
H25      7.97761        3.58015       14.53431          1              H   0.000
H26      8.23100        1.61077       17.03395          1              H   0.000
H27      8.76344        1.80496       18.51456          1              H   0.000
H28     -1.72693        5.26439       14.00986          1              H   0.000
H29     -1.80191        3.97017       13.04985          1              H   0.000
H30      2.55297        8.86662       14.64967          1              H   0.000
H31      0.12492        6.48739       18.90214          1              H   0.000
H32     -0.74522        6.55702       17.55499          1              H   0.000
H33     -0.61268        7.43244       20.65629          1              H   0.000
H34      0.75741        6.73141       21.03314          1              H   0.000
H35      3.35441        6.98230       22.16645          1              H   0.000
H36      9.57739        0.58663       15.49443          1              H   0.000
H37      8.34535        1.51804       14.97012          1              H   0.000
H38     -3.17367        8.06958       17.25343          1              H   0.000
H39      5.11367        7.48448       12.86333          1              H   0.000
H40      3.51988        7.50329       13.12667          1              H   0.000
H41      4.91525        4.32978       21.74132          1              H   0.000
H42      6.23575        5.22639       21.55879          1              H   0.000
H43      5.17096        8.27986       19.45297          1              H   0.000
H44     -4.70207        9.52553       16.24559          1              H   0.000
H45      0.44481        1.21747       15.26814          1              H   0.000
H46      0.57306        3.14088       22.09987          1              H   0.000
H47      1.55124        1.83683       22.21325          1              H   0.000
H48     -0.79363        4.90628       21.21816          1              H   0.000
H49     -1.68425        3.55215       21.38077          1              H   0.000
H50      5.80582        2.07916       15.60987          1              H   0.000
H51      4.99703        0.84177       15.06409          1              H   0.000
H52      7.57527        1.89526       21.33559          1              H   0.000
H53      7.00480        3.35359       21.75850          1              H   0.000
H54      2.54571        3.61659       21.70002          1              H   0.000
H55      2.88087        5.11113       21.23029          1              H   0.000
H56     -4.18477        9.41760       21.10267          1              H   0.000
H57      5.17754        3.42727       12.30202          1              H   0.000
H58      5.47967        1.94624       11.90245          1              H   0.000
H59     -4.07097        7.07381       20.26406          1              H   0.000
H60      7.40847        5.64718       19.76452          1              H   0.000
H61      3.06788        4.29503       11.90053          1              H   0.000
H62      3.95274        5.49505       12.54239          1              H   0.000
H63      3.20226        7.10493       20.57880          1              H   0.000
H64     -1.46675        7.58275       14.17205          1              H   0.000
H65     -3.01935        7.25893       14.02563          1              H   0.000
H66      1.95467        8.92603       21.56284          1              H   0.000
H67      7.59682        3.67456       18.15827          1              H   0.000
H68      3.67433        2.89216       15.30456          1              H   0.000
H69      3.35253        3.89271       14.11838          1              H   0.000
H70      6.42280        4.76416       18.09158          1              H   0.000
H71     -0.30880        0.94236       19.47234          1              H   0.000
H72     -0.27141        2.45253       18.92867          1              H   0.000
H73      4.44689        1.28274       10.11352          1              H   0.000
H74     -1.32145        9.42316       10.88436          1              H   0.000
H75      0.62382        8.58974       13.96642          1              H   0.000
H76     -0.51198        9.19233       13.02999          1              H   0.000
H77      4.27883        0.03626       19.71103          1              H   0.000
H78     -0.28302        9.48797       20.96674          1              H   0.000
H79      2.15985        3.49269       18.32045          1              H   0.000
H80      3.12317        3.67826       19.60248          1              H   0.000
H81      1.02210        8.37943       18.06765          1              H   0.000
H82      4.48818        1.07910       17.36039          1              H   0.000
H83      3.63427        1.85546       18.42866          1              H   0.000
H84     -0.14414        2.35684       11.05395          1              H   0.000
H85      0.66376        5.42194        9.23791          1              H   0.000
H86     -2.79636        5.82560       17.34095          1              H   0.000
H87      1.16017        1.18689       12.23307          1              H   0.000
H88     -2.30294        6.62782       16.00006          1              H   0.000
H89      2.71158        1.08884       11.83398          1              H   0.000
H90      8.99403        3.28446       10.91575          1              H   0.000
H91      1.60000        9.41736       20.14463          1              H   0.000
H92      7.53866        3.04088       11.63411          1              H   0.000
H93     -3.99859        8.86221       12.97482          1              H   0.000
H94     -4.76818        8.67930       14.29075          1              H   0.000
H95     -4.48332        8.85223       18.79148          1              H   0.000
H96      2.66244        0.04402       17.66769          1              H   0.000
H97      2.82169        0.05910       21.49225          1              H   0.000
H98      7.32978        0.28727       18.14237          1              H   0.000
O1       4.61202        3.42621        9.71747          1              O   0.000
O2       7.00874        4.92338        9.38376          1              O   0.000
O3       2.04990        7.37255        8.88851          1              O   0.000
O4       4.23702        8.82993        9.79171          1              O   0.000
O5       8.26117        1.58124        8.01800          1              O   0.000
O6       5.50626        1.46563        8.00835          1              O   0.000
O7       2.78825        1.63331        8.04879          1              O   0.000
O8      -0.01576        1.69407        8.05335          1              O   0.000
O9      -4.11123        8.63043        8.00834          1              O   0.000
O10      2.18696        4.73363        9.49152          1              O   0.000
O11      6.54437        7.46112       10.48474          1              O   0.000
O12     -0.31034        5.35987        8.90009          1              O   0.000
O13     -0.82652        6.69742        8.82625          1              O   0.000
O14      4.82018        5.27657       17.79690          1              O   0.000
O15      0.54363        3.65553       17.83710          1              O   0.000
O16      2.26635        6.18516       16.00849          1              O   0.000
O17      3.83658        7.33843       19.13135          1              O   0.000
O18     -1.73154        7.85290       11.09427          1              O   0.000
O19      0.48098        2.95052       15.22416          1              O   0.000
O20      2.19787        8.06948       14.15370          1              O   0.000
O21      5.80051        5.55289       15.31023          1              O   0.000
O22      7.11049        3.09527       14.70096          1              O   0.000
O23      7.92804        1.87524       17.94074          1              O   0.000
O24     -1.58056        4.27097       13.97441          1              O   0.000
O25     10.29097        0.93585       12.02396          1              O   0.000
O26      0.20056        6.46355       17.89996          1              O   0.000
O27     -0.10605        6.57230       20.59149          1              O   0.000
O28      2.68906        6.98979       21.45490          1              O   0.000
O29      8.57865        0.72082       15.49526          1              O   0.000
O30     -3.60483        8.96458       17.41492          1              O   0.000
O31     -4.42238        8.13385       13.51746          1              O   0.000
O32      4.24698        7.03672       12.62035          1              O   0.000
O33      5.82247        4.49771       22.10753          1              O   0.000
O34      0.21901        0.26432       15.47096          1              O   0.000
O35      1.45737        2.81459       22.43550          1              O   0.000
O36     -0.77849        3.96470       21.51293          1              O   0.000
O37      4.94949        1.60047       15.70942          1              O   0.000
O38      7.80424        2.85381       21.40793          1              O   0.000
O39      3.21102        4.18599       21.14950          1              O   0.000
O40      5.90733        2.74968       12.29971          1              O   0.000
O41      7.26252        6.20202       20.57329          1              O   0.000
O42      3.79551        4.48371       12.52190          1              O   0.000
O43     -2.14520        6.87184       14.33544          1              O   0.000
O44      7.40868        4.64933       18.22218          1              O   0.000
O45      3.06185        3.62583       15.03087          1              O   0.000
O46      7.02299        0.14906       21.10670          1              O   0.000
O47     -0.84523        1.76818       19.35850          1              O   0.000
O48      4.36720        0.87824       10.99887          1              O   0.000
O49     -0.32449        8.95166       13.95702          1              O   0.000
O50     -1.14852        9.15077       20.61384          1              O   0.000
O51      3.11142        3.39777       18.62705          1              O   0.000
O52      1.73789        8.88494       18.51013          1              O   0.000
O53      3.96324        0.92733       18.19174          1              O   0.000
O54     -0.12947        3.13028       10.43612          1              O   0.000
O55     -2.30600        6.63875       17.00307          1              O   0.000
O56      2.05245        0.92477       12.54937          1              O   0.000
O57      8.52520        3.03107       11.74468          1              O   0.000
O58     -5.01386        8.82364       19.65043          1              O   0.000
O59      1.90250        0.25529       21.81173          1              O   0.000
Pd1      5.50230        9.53026       30.00000          1              Pd  0.000
Pd2      5.45142        9.52343        6.91505          1              Pd  0.000
Pd3      1.41669        0.77567        4.52858          1              Pd  0.000
Pd4     -0.00006        1.58841        2.24610          1              Pd  0.000
Pd5     -2.75115        9.53026       30.00000          1              Pd  0.000
Pd6     -2.66115        9.48996        6.91294          1              Pd  0.000
Pd7      4.09629        0.78479        4.51406          1              Pd  0.000
Pd8      2.75109        1.58841        2.24610          1              Pd  0.000
Pd9     -0.00000        9.53026       30.00000          1              Pd  0.000
Pd10     0.03395        9.46006        6.77092          1              Pd  0.000
Pd11     6.91291        0.81587        4.49428          1              Pd  0.000
Pd12     5.50224        1.58841        2.24610          1              Pd  0.000
Pd13     2.75115        9.53026       30.00000          1              Pd  0.000
Pd14     8.24973        0.00173        6.80377          1              Pd  0.000
Pd15     9.61397        0.80380        4.52178          1              Pd  0.000
Pd16     8.25339        1.58841        2.24610          1              Pd  0.000
Pd17     9.62902        2.38257       30.00000          1              Pd  0.000
Pd18    -1.40771        2.52891        6.88814          1              Pd  0.000
Pd19    -0.01152        3.21063        4.53829          1              Pd  0.000
Pd20    -1.37563        3.97097        2.24610          1              Pd  0.000
Pd21     1.37557        2.38257       30.00000          1              Pd  0.000
Pd22     1.40320        2.54435        6.93801          1              Pd  0.000
Pd23     2.77681        3.17867        4.53443          1              Pd  0.000
Pd24     1.37552        3.97097        2.24610          1              Pd  0.000
Pd25     4.12672        2.38257       30.00000          1              Pd  0.000
Pd26     4.15406        2.47405        6.88014          1              Pd  0.000
Pd27     5.51465        3.24628        4.57509          1              Pd  0.000
Pd28     4.12667        3.97097        2.24610          1              Pd  0.000
Pd29     6.87787        2.38257       30.00000          1              Pd  0.000
Pd30     6.86386        2.53911        6.98654          1              Pd  0.000
Pd31     8.24772        3.19460        4.56564          1              Pd  0.000
Pd32     6.87782        3.97097        2.24610          1              Pd  0.000
Pd33     8.25345        4.76513       30.00000          1              Pd  0.000
Pd34     8.20586        4.82427        6.90719          1              Pd  0.000
Pd35    -1.37191        5.56870        4.48629          1              Pd  0.000
Pd36    -2.75121        6.35354        2.24610          1              Pd  0.000
Pd37    -0.00000        4.76513       30.00000          1              Pd  0.000
Pd38    -0.02107        4.84475        6.81317          1              Pd  0.000
Pd39     1.37555        5.59652        4.50056          1              Pd  0.000
Pd40    -0.00006        6.35354        2.24610          1              Pd  0.000
Pd41     2.75115        4.76513       30.00000          1              Pd  0.000
Pd42     2.81710        4.83153        6.86145          1              Pd  0.000
Pd43     4.15497        5.58963        4.52482          1              Pd  0.000
Pd44     2.75109        6.35354        2.24610          1              Pd  0.000
Pd45     5.50230        4.76513       30.00000          1              Pd  0.000
Pd46     5.49975        4.85593        6.91914          1              Pd  0.000
Pd47     6.86398        5.59232        4.52431          1              Pd  0.000
Pd48     5.50224        6.35354        2.24610          1              Pd  0.000
Pd49     6.87787        7.14770       30.00000          1              Pd  0.000
Pd50     6.87081        7.13563        6.73559          1              Pd  0.000
Pd51    -2.71529        7.96392        4.53229          1              Pd  0.000
Pd52    -4.12678        8.73611        2.24610          1              Pd  0.000
Pd53    -1.37558        7.14770       30.00000          1              Pd  0.000
Pd54    -1.31019        7.13605        6.89499          1              Pd  0.000
Pd55     0.01524        7.96017        4.54489          1              Pd  0.000
Pd56    -1.37563        8.73611        2.24610          1              Pd  0.000
Pd57     1.37557        7.14770       30.00000          1              Pd  0.000
Pd58     1.41840        7.19940        6.86050          1              Pd  0.000
Pd59     2.76557        7.99395        4.52903          1              Pd  0.000
Pd60     1.37552        8.73611        2.24610          1              Pd  0.000
Pd61     4.12672        7.14770       30.00000          1              Pd  0.000
Pd62     4.15269        7.18120        6.92457          1              Pd  0.000
Pd63     5.48827        7.98243        4.51225          1              Pd  0.000
Pd64     4.12667        8.73611        2.24610          1              Pd  0.000
end
end

!DATE Mon Jan 01 12:00:00 2000
PBC   11.00460  11.00460  30.00000  90.00000  90.00000 120.00001 (P1)
C1       3.30012        5.31848        9.19319          1              C   0.000
C2       4.65204        4.61578        9.37065          1              C   0.000
C3       3.23895        6.81101        8.98288          1              C   0.000
C4       4.37157        7.63871        9.52823          1              C   0.000
C5       5.91892        5.47795        9.36613          1              C   0.000
C6       5.69900        6.92814        9.82567          1              C   0.000
H1       2.72084        6.40211        5.58895          1              H   0.000
H2       1.38266        4.01990        5.64898          1              H   0.000
H3       0.01654        1.56157        5.26276          1              H   0.000
H4       5.49920        1.62478        5.23067          1              H   0.000
H5      -2.64801        6.14774        5.70829          1              H   0.000
H6       0.04256        2.70254        9.57638          1              H   0.000
H7       4.16018        4.53598       17.95845          1              H   0.000
H8       0.44207        3.40434       16.87072          1              H   0.000
H9      -0.16432        3.48682       14.68530          1              H   0.000
H10      4.14770        6.56865       18.54878          1              H   0.000
H11      3.12541        7.86235       18.66594          1              H   0.000
H12      2.53220        5.25424       15.81978          1              H   0.000
H13     -1.32436        7.31537       10.38651          1              H   0.000
H14     -2.69425        7.68539       11.00291          1              H   0.000
H15      1.42160        3.21374       14.98863          1              H   0.000
H16      0.32918        4.62491       17.88816          1              H   0.000
H17      4.95012        5.39667       16.81342          1              H   0.000
H18      1.55818        6.18272       16.69652          1              H   0.000
H19      2.18547        7.32693       14.84273          1              H   0.000
H20      6.20538        4.68335       15.05993          1              H   0.000
H21      5.36871        5.90763       14.51152          1              H   0.000
H22     10.15048        0.27758       11.30423          1              H   0.000
H23      9.47099        1.49861       12.03168          1              H   0.000
H24      6.71923        2.90305       13.80284          1              H   0.000
H25      7.98035        3.58081       14.53347          1              H   0.000
H26      8.22989        1.61126       17.03428          1              H   0.000
H27      8.76236        1.80537       18.51462          1              H   0.000
H28     -1.72633        5.26568       14.00792          1              H   0.000
H29     -1.79907        3.97282       13.04642          1              H   0.000
H30      2.55363        8.86711       14.64990          1              H   0.000
H31      0.12492        6.48809       18.90205          1              H   0.000
H32     -0.74486        6.55780       17.55470          1              H   0.000
H33     -0.61324        7.43323       20.65583          1              H   0.000
H34      0.75685        6.73211       21.03285          1              H   0.000
H35      3.35431        6.98273       22.16554          1              H   0.000
H36      9.57724        0.58784       15.49533          1              H   0.000
H37      8.34439        1.51887       14.97182          1              H   0.000
H38     -3.17364        8.07045       17.25320          1              H   0.000
H39      5.11425        7.48447       12.86609          1              H   0.000
H40      3.52041        7.50187       13.12874          1              H   0.000
H41      4.91468        4.32954       21.74056          1              H   0.000
H42      6.23517        5.22636       21.55786          1              H   0.000
H43      5.17082        8.27980       19.45272          1              H   0.000
H44     -4.70220        9.52781       16.24664          1              H   0.000
H45      0.44512        1.22002       15.26905          1              H   0.000
H46      0.57147        3.14177       22.09886          1              H   0.000
H47      1.54974        1.83750       22.21276          1              H   0.000
H48     -0.79445        4.90741       21.21770          1              H   0.000
H49     -1.68479        3.55302       21.38047          1              H   0.000
H50      5.80663        2.07902       15.61055          1              H   0.000
H51      4.99780        0.84245       15.06285          1              H   0.000
H52      7.57504        1.89502       21.33524          1              H   0.000
H53      7.00447        3.35336       21.75787          1              H   0.000
H54      2.54468        3.61689       21.69961          1              H   0.000
H55      2.88055        5.11135       21.23012          1              H   0.000
H56     -4.18532        9.41782       21.10313          1              H   0.000
H57      5.18177        3.42706       12.30300          1              H   0.000
H58      5.48168        1.94587       11.90463          1              H   0.000
H59     -4.07202        7.07418       20.26348          1              H   0.000
H60      7.40796        5.64773       19.76383          1              H   0.000
H61      3.07069        4.29310       11.89494          1              H   0.000
H62      3.95423        5.49397       12.53848          1              H   0.000
H63      3.20205        7.10491       20.57791          1              H   0.000
H64     -1.46631        7.58279       14.17266          1              H   0.000
H65     -3.01937        7.26067       14.02642          1              H   0.000
H66      1.95407        8.92593       21.56250          1              H   0.000
H67      7.59707        3.67560       18.15808          1              H   0.000
H68      3.67602        2.89302       15.30187          1              H   0.000
H69      3.35425        3.89221       14.11469          1              H   0.000
H70      6.42320        4.76522       18.09106          1              H   0.000
H71     -0.30925        0.94239       19.47144          1              H   0.000
H72     -0.27166        2.45250       18.92768          1              H   0.000
H73      4.45279        1.28641       10.11123          1              H   0.000
H74     -1.32202        9.43064       10.88688          1              H   0.000
H75      0.62468        8.58934       13.96680          1              H   0.000
H76     -0.51234        9.18722       13.02904          1              H   0.000
H77      4.27817        0.03700       19.71052          1              H   0.000
H78     -0.28376        9.48837       20.96622          1              H   0.000
H79      2.15999        3.49372       18.32014          1              H   0.000
H80      3.12337        3.67899       19.60210          1              H   0.000
H81      1.02194        8.37939       18.06730          1              H   0.000
H82      4.48778        1.07963       17.35986          1              H   0.000
H83      3.63415        1.85645       18.42809          1              H   0.000
H84     -0.13967        2.36082       11.05470          1              H   0.000
H85      0.66233        5.45545        9.23529          1              H   0.000
H86     -2.79596        5.82664       17.34085          1              H   0.000
H87      1.15665        1.18830       12.23082          1              H   0.000
H88     -2.30269        6.62849       15.99974          1              H   0.000
H89      2.70804        1.09419       11.83201          1              H   0.000
H90      8.98750        3.29220       10.90755          1              H   0.000
H91      1.59949        9.41712       20.14421          1              H   0.000
H92      7.53770        3.04028       11.63310          1              H   0.000
H93     -3.99994        8.86481       12.97591          1              H   0.000
H94     -4.76755        8.68197       14.29324          1              H   0.000
H95     -4.48330        8.85227       18.79172          1              H   0.000
H96      2.66235        0.04483       17.66783          1              H   0.000
H97      2.82102        0.05989       21.49243          1              H   0.000
H98      7.32911        0.28755       18.14224          1              H   0.000
O1       4.69668        3.43328        9.70688          1              O   0.000
O2       7.06359        4.98157        9.35955          1              O   0.000
O3       2.05438        7.33495        8.89797          1              O   0.000
O4       4.22005        8.83051        9.79791          1              O   0.000
O5       8.25653        1.57691        8.01906          1              O   0.000
O6       5.50165        1.45646        8.00618          1              O   0.000
O7       2.78422        1.63180        8.05031          1              O   0.000
O8      -0.02099        1.69053        8.05502          1              O   0.000
O9      -4.11391        8.62922        8.00743          1              O   0.000
O10      2.23960        4.69475        9.45664          1              O   0.000
O11      6.54365        7.49604       10.50256          1              O   0.000
O12     -0.30718        5.37561        8.91158          1              O   0.000
O13     -0.83044        6.71156        8.82409          1              O   0.000
O14      4.82080        5.27702       17.79621          1              O   0.000
O15      0.54372        3.65635       17.83691          1              O   0.000
O16      2.26648        6.18520       16.00845          1              O   0.000
O17      3.83644        7.33857       19.13063          1              O   0.000
O18     -1.73104        7.86117       11.09833          1              O   0.000
O19      0.48250        2.95285       15.22321          1              O   0.000
O20      2.19865        8.06972       14.15413          1              O   0.000
O21      5.80130        5.55300       15.30950          1              O   0.000
O22      7.11385        3.09554       14.70194          1              O   0.000
O23      7.92682        1.87592       17.94094          1              O   0.000
O24     -1.57900        4.27234       13.97141          1              O   0.000
O25     10.29067        0.93948       12.02003          1              O   0.000
O26      0.20085        6.46421       17.89988          1              O   0.000
O27     -0.10663        6.57307       20.59123          1              O   0.000
O28      2.68888        6.98962       21.45403          1              O   0.000
O29      8.57835        0.72095       15.49579          1              O   0.000
O30     -3.60491        8.96533       17.41513          1              O   0.000
O31     -4.42162        8.13651       13.52007          1              O   0.000
O32      4.24829        7.03506       12.62367          1              O   0.000
O33      5.82215        4.49718       22.10618          1              O   0.000
O34      0.21865        0.26717       15.47233          1              O   0.000
O35      1.45563        2.81528       22.43469          1              O   0.000
O36     -0.77919        3.96586       21.51259          1              O   0.000
O37      4.94989        1.60088       15.70849          1              O   0.000
O38      7.80416        2.85349       21.40796          1              O   0.000
O39      3.21042        4.18608       21.14936          1              O   0.000
O40      5.91057        2.74830       12.30333          1              O   0.000
O41      7.26169        6.20242       20.57264          1              O   0.000
O42      3.79859        4.48242       12.51569          1              O   0.000
O43     -2.14532        6.87220       14.33516          1              O   0.000
O44      7.40911        4.65043       18.22172          1              O   0.000
O45      3.06399        3.62685       15.02760          1              O   0.000
O46      7.02233        0.14884       21.10625          1              O   0.000
O47     -0.84572        1.76803       19.35690          1              O   0.000
O48      4.36698        0.88622       10.99803          1              O   0.000
O49     -0.32365        8.95124       13.95705          1              O   0.000
O50     -1.14928        9.15133       20.61325          1              O   0.000
O51      3.11162        3.39874       18.62656          1              O   0.000
O52      1.73768        8.88508       18.50967          1              O   0.000
O53      3.96294        0.92818       18.19128          1              O   0.000
O54     -0.11057        3.13738       10.44126          1              O   0.000
O55     -2.30565        6.63977       17.00274          1              O   0.000
O56      2.04947        0.92794       12.54724          1              O   0.000
O57      8.52522        3.03443       11.73786          1              O   0.000
O58     -5.01393        8.82330       19.65058          1              O   0.000
O59      1.90186        0.25596       21.81201          1              O   0.000
Pd1      5.50230        9.53026       30.00000          1              Pd  0.000
Pd2      5.44672        9.52101        6.91561          1              Pd  0.000
Pd3      1.41403        0.77408        4.52846          1              Pd  0.000
Pd4     -0.00006        1.58841        2.24610          1              Pd  0.000
Pd5     -2.75115        9.53026       30.00000          1              Pd  0.000
Pd6     -2.66437        9.48848        6.91247          1              Pd  0.000
Pd7      4.09419        0.78286        4.51399          1              Pd  0.000
Pd8      2.75109        1.58841        2.24610          1              Pd  0.000
Pd9     -0.00000        9.53026       30.00000          1              Pd  0.000
Pd10     0.03138        9.45424        6.76750          1              Pd  0.000
Pd11     6.91143        0.81549        4.49346          1              Pd  0.000
Pd12     5.50224        1.58841        2.24610          1              Pd  0.000
Pd13     2.75115        9.53026       30.00000          1              Pd  0.000
Pd14     2.74415        9.52869        6.80325          1              Pd  0.000
Pd15     9.61141        0.80349        4.52201          1              Pd  0.000
Pd16     8.25339        1.58841        2.24610          1              Pd  0.000
Pd17     9.62902        2.38257       30.00000          1              Pd  0.000
Pd18    -1.41302        2.52692        6.89045          1              Pd  0.000
Pd19    -0.01444        3.20946        4.53994          1              Pd  0.000
Pd20    -1.37563        3.97097        2.24610          1              Pd  0.000
Pd21     1.37557        2.38257       30.00000          1              Pd  0.000
Pd22     1.39753        2.53958        6.93860          1              Pd  0.000
Pd23     2.77289        3.17547        4.53057          1              Pd  0.000
Pd24     1.37552        3.97097        2.24610          1              Pd  0.000
Pd25     4.12672        2.38257       30.00000          1              Pd  0.000
Pd26     4.14997        2.46978        6.88095          1              Pd  0.000
Pd27     5.51135        3.24467        4.57401          1              Pd  0.000
Pd28     4.12667        3.97097        2.24610          1              Pd  0.000
Pd29     6.87787        2.38257       30.00000          1              Pd  0.000
Pd30     6.85903        2.53277        6.98587          1              Pd  0.000
Pd31     8.24435        3.19622        4.57202          1              Pd  0.000
Pd32     6.87782        3.97097        2.24610          1              Pd  0.000
Pd33     8.25345        4.76513       30.00000          1              Pd  0.000
Pd34     8.19568        4.82435        6.93993          1              Pd  0.000
Pd35    -1.37610        5.56664        4.49096          1              Pd  0.000
Pd36    -2.75121        6.35354        2.24610          1              Pd  0.000
Pd37    -0.00000        4.76513       30.00000          1              Pd  0.000
Pd38    -0.02780        4.84257        6.81817          1              Pd  0.000
Pd39     1.37133        5.59476        4.49754          1              Pd  0.000
Pd40    -0.00006        6.35354        2.24610          1              Pd  0.000
Pd41     2.75115        4.76513       30.00000          1              Pd  0.000
Pd42     2.81074        4.82416        6.84510          1              Pd  0.000
Pd43     4.15188        5.58922        4.52120          1              Pd  0.000
Pd44     2.75109        6.35354        2.24610          1              Pd  0.000
Pd45     5.50230        4.76513       30.00000          1              Pd  0.000
Pd46     5.49348        4.85188        6.91089          1              Pd  0.000
Pd47     6.86334        5.59100        4.52602          1              Pd  0.000
Pd48     5.50224        6.35354        2.24610          1              Pd  0.000
Pd49     6.87787        7.14770       30.00000          1              Pd  0.000
Pd50     6.86529        7.13568        6.73270          1              Pd  0.000
Pd51    -2.71731        7.96251        4.53183          1              Pd  0.000
Pd52    -4.12678        8.73611        2.24610          1              Pd  0.000
Pd53    -1.37558        7.14770       30.00000          1              Pd  0.000
Pd54    -1.31530        7.13433        6.89046          1              Pd  0.000
Pd55     0.01394        7.95761        4.54458          1              Pd  0.000
Pd56    -1.37563        8.73611        2.24610          1              Pd  0.000
Pd57     1.37557        7.14770       30.00000          1              Pd  0.000
Pd58     1.41726        7.19576        6.86636          1              Pd  0.000
Pd59     2.76326        7.99220        4.53067          1              Pd  0.000
Pd60     1.37552        8.73611        2.24610          1              Pd  0.000
Pd61     4.12672        7.14770       30.00000          1              Pd  0.000
Pd62     4.14837        7.17679        6.92658          1              Pd  0.000
Pd63     5.48565        7.98120        4.51145          1              Pd  0.000
Pd64     4.12667        8.73611        2.24610          1              Pd  0.000
end
end

!DATE Mon Jan 01 12:00:00 2000
PBC   11.00460  11.00460  30.00000  90.00000  90.00000 120.00001 (P1)
C1       3.34379        5.30348        9.18872          1              C   0.000
C2       4.70882        4.62408        9.36333          1              C   0.000
C3       3.25445        6.79629        8.98701          1              C   0.000
C4       4.37230        7.64097        9.53515          1              C   0.000
C5       5.95780        5.50980        9.36010          1              C   0.000
C6       5.71119        6.95065        9.83226          1              C   0.000
H1       2.70805        6.40077        5.59495          1              H   0.000
H2       1.36589        4.02776        5.66058          1              H   0.000
H3       0.01454        1.56045        5.26350          1              H   0.000
H4       5.49690        1.62380        5.23025          1              H   0.000
H5      -2.65976        6.10750        5.71458          1              H   0.000
H6       0.06582        2.71283        9.58080          1              H   0.000
H7       4.16068        4.53651       17.95781          1              H   0.000
H8       0.44269        3.40581       16.87039          1              H   0.000
H9      -0.16273        3.48831       14.68380          1              H   0.000
H10      4.14780        6.56901       18.54792          1              H   0.000
H11      3.12535        7.86258       18.66525          1              H   0.000
H12      2.53241        5.25457       15.81885          1              H   0.000
H13     -1.33212        7.32727       10.38224          1              H   0.000
H14     -2.69571        7.69817       11.01219          1              H   0.000
H15      1.42294        3.21520       14.98706          1              H   0.000
H16      0.32924        4.62568       17.88842          1              H   0.000
H17      4.95094        5.39682       16.81271          1              H   0.000
H18      1.55829        6.18237       16.69645          1              H   0.000
H19      2.18593        7.32735       14.84337          1              H   0.000
H20      6.20699        4.68359       15.05999          1              H   0.000
H21      5.36755        5.90583       14.51092          1              H   0.000
H22     10.14970        0.28044       11.30026          1              H   0.000
H23      9.47127        1.50264       12.02646          1              H   0.000
H24      6.72122        2.90240       13.80456          1              H   0.000
H25      7.98300        3.58141       14.53269          1              H   0.000
H26      8.22874        1.61178       17.03461          1              H   0.000
H27      8.76120        1.80583       18.51459          1              H   0.000
H28     -1.72568        5.26695       14.00590          1              H   0.000
H29     -1.79622        3.97544       13.04290          1              H   0.000
H30      2.55426        8.86752       14.65005          1              H   0.000
H31      0.12496        6.48881       18.90193          1              H   0.000
H32     -0.74444        6.55860       17.55440          1              H   0.000
H33     -0.61386        7.43392       20.65535          1              H   0.000
H34      0.75630        6.73278       21.03252          1              H   0.000
H35      3.35435        6.98318       22.16465          1              H   0.000
H36      9.57713        0.58902       15.49624          1              H   0.000
H37      8.34349        1.51970       14.97352          1              H   0.000
H38     -3.17354        8.07131       17.25303          1              H   0.000
H39      5.11484        7.48440       12.86881          1              H   0.000
H40      3.52090        7.50045       13.13087          1              H   0.000
H41      4.91422        4.32942       21.73987          1              H   0.000
H42      6.23481        5.22685       21.55672          1              H   0.000
H43      5.17074        8.27971       19.45252          1              H   0.000
H44     -4.70214        9.53000       16.24787          1              H   0.000
H45      0.44546        1.22240       15.27006          1              H   0.000
H46      0.56972        3.14274       22.09773          1              H   0.000
H47      1.54816        1.83818       22.21227          1              H   0.000
H48     -0.79535        4.90876       21.21713          1              H   0.000
H49     -1.68537        3.55404       21.38018          1              H   0.000
H50      5.80746        2.07892       15.61130          1              H   0.000
H51      4.99859        0.84317       15.06170          1              H   0.000
H52      7.57480        1.89476       21.33488          1              H   0.000
H53      7.00420        3.35318       21.75725          1              H   0.000
H54      2.54374        3.61725       21.69912          1              H   0.000
H55      2.88032        5.11159       21.22995          1              H   0.000
H56     -4.18587        9.41797       21.10356          1              H   0.000
H57      5.18576        3.42691       12.30396          1              H   0.000
H58      5.48368        1.94554       11.90690          1              H   0.000
H59     -4.07297        7.07424       20.26306          1              H   0.000
H60      7.40745        5.64847       19.76352          1              H   0.000
H61      3.07329        4.29111       11.88983          1              H   0.000
H62      3.95572        5.49275       12.53487          1              H   0.000
H63      3.20195        7.10488       20.57700          1              H   0.000
H64     -1.46586        7.58289       14.17318          1              H   0.000
H65     -3.01934        7.26239       14.02710          1              H   0.000
H66      1.95356        8.92581       21.56222          1              H   0.000
H67      7.59731        3.67673       18.15782          1              H   0.000
H68      3.67765        2.89395       15.29938          1              H   0.000
H69      3.35591        3.89177       14.11125          1              H   0.000
H70      6.42363        4.76633       18.09060          1              H   0.000
H71     -0.30974        0.94242       19.47050          1              H   0.000
H72     -0.27188        2.45251       18.92656          1              H   0.000
H73      4.45885        1.28984       10.10913          1              H   0.000
H74     -1.32249        9.43783       10.88921          1              H   0.000
H75      0.62549        8.58900       13.96716          1              H   0.000
H76     -0.51261        9.18245       13.02808          1              H   0.000
H77      4.27751        0.03781       19.70986          1              H   0.000
H78     -0.28459        9.48877       20.96565          1              H   0.000
H79      2.16019        3.49476       18.31981          1              H   0.000
H80      3.12363        3.67973       19.60168          1              H   0.000
H81      1.02180        8.37934       18.06700          1              H   0.000
H82      4.48745        1.08017       17.35933          1              H   0.000
H83      3.63407        1.85742       18.42751          1              H   0.000
H84     -0.13499        2.36458       11.05506          1              H   0.000
H85      0.66355        5.48969        9.23259          1              H   0.000
H86     -2.79554        5.82768       17.34080          1              H   0.000
H87      1.15307        1.18980       12.22809          1              H   0.000
H88     -2.30241        6.62917       15.99950          1              H   0.000
H89      2.70454        1.09952       11.82972          1              H   0.000
H90      8.98091        3.29985       10.89928          1              H   0.000
H91      1.59901        9.41692       20.14389          1              H   0.000
H92      7.53670        3.03966       11.63191          1              H   0.000
H93     -4.00130        8.86739       12.97686          1              H   0.000
H94     -4.76691        8.68450       14.29552          1              H   0.000
H95     -4.48325        8.85227       18.79202          1              H   0.000
H96      2.66237        0.04564       17.66800          1              H   0.000
H97      2.82040        0.06065       21.49258          1              H   0.000
H98      7.32843        0.28782       18.14214          1              H   0.000
O1       4.77718        3.44089        9.69673          1              O   0.000
O2       7.11439        5.03796        9.33539          1              O   0.000
O3       2.05937        7.29849        8.90721          1              O   0.000
O4       4.20314        8.83039        9.80450          1              O   0.000
O5       8.25217        1.57271        8.02010          1              O   0.000
O6       5.49724        1.44720        8.00454          1              O   0.000
O7       2.78033        1.63034        8.05160          1              O   0.000
O8      -0.02617        1.68699        8.05671          1              O   0.000
O9      -4.11676        8.62805        8.00641          1              O   0.000
O10      2.29098        4.65751        9.42139          1              O   0.000
O11      6.54238        7.52856       10.51791          1              O   0.000
O12     -0.30275        5.39146        8.92253          1              O   0.000
O13     -0.83404        6.72491        8.82200          1              O   0.000
O14      4.82132        5.27745       17.79549          1              O   0.000
O15      0.54394        3.65716       17.83675          1              O   0.000
O16      2.26662        6.18527       16.00841          1              O   0.000
O17      3.83631        7.33871       19.12992          1              O   0.000
O18     -1.73073        7.86884       11.10193          1              O   0.000
O19      0.48390        2.95509       15.22254          1              O   0.000
O20      2.19929        8.06993       14.15452          1              O   0.000
O21      5.80228        5.55316       15.30865          1              O   0.000
O22      7.11712        3.09572       14.70299          1              O   0.000
O23      7.92552        1.87680       17.94109          1              O   0.000
O24     -1.57740        4.27369       13.96822          1              O   0.000
O25     10.29026        0.94271       12.01597          1              O   0.000
O26      0.20126        6.46502       17.89975          1              O   0.000
O27     -0.10716        6.57379       20.59091          1              O   0.000
O28      2.68887        6.98939       21.45320          1              O   0.000
O29      8.57810        0.72107       15.49627          1              O   0.000
O30     -3.60485        8.96611       17.41533          1              O   0.000
O31     -4.42107        8.13906       13.52228          1              O   0.000
O32      4.24958        7.03312       12.62742          1              O   0.000
O33      5.82198        4.49684       22.10485          1              O   0.000
O34      0.21851        0.26979       15.47384          1              O   0.000
O35      1.45379        2.81605       22.43364          1              O   0.000
O36     -0.78002        3.96733       21.51250          1              O   0.000
O37      4.95033        1.60131       15.70767          1              O   0.000
O38      7.80411        2.85319       21.40801          1              O   0.000
O39      3.20994        4.18619       21.14925          1              O   0.000
O40      5.91363        2.74709       12.30683          1              O   0.000
O41      7.26078        6.20268       20.57224          1              O   0.000
O42      3.80149        4.48102       12.50992          1              O   0.000
O43     -2.14542        6.87260       14.33478          1              O   0.000
O44      7.40956        4.65157       18.22109          1              O   0.000
O45      3.06603        3.62795       15.02460          1              O   0.000
O46      7.02181        0.14869       21.10593          1              O   0.000
O47     -0.84639        1.76785       19.35481          1              O   0.000
O48      4.36690        0.89386       10.99728          1              O   0.000
O49     -0.32292        8.95086       13.95699          1              O   0.000
O50     -1.15015        9.15204       20.61250          1              O   0.000
O51      3.11186        3.39969       18.62608          1              O   0.000
O52      1.73744        8.88527       18.50932          1              O   0.000
O53      3.96263        0.92904       18.19077          1              O   0.000
O54     -0.08963        3.14437       10.44652          1              O   0.000
O55     -2.30519        6.64079       17.00246          1              O   0.000
O56      2.04642        0.93135       12.54470          1              O   0.000
O57      8.52516        3.03730       11.73072          1              O   0.000
O58     -5.01405        8.82313       19.65073          1              O   0.000
O59      1.90123        0.25663       21.81230          1              O   0.000
Pd1      5.50230        9.53026       30.00000          1              Pd  0.000
Pd2      5.44206        9.51870        6.91628          1              Pd  0.000
Pd3      1.41150        0.77256        4.52832          1              Pd  0.000
Pd4     -0.00006        1.58841        2.24610          1              Pd  0.000
Pd5     -2.75115        9.53026       30.00000          1              Pd  0.000
Pd6     -2.66743        9.48700        6.91206          1              Pd  0.000
Pd7      4.09221        0.78102        4.51399          1              Pd  0.000
Pd8      2.75109        1.58841        2.24610          1              Pd  0.000
Pd9     -0.00000        9.53026       30.00000          1              Pd  0.000
Pd10     0.02891        9.44862        6.76432          1              Pd  0.000
Pd11     6.91003        0.81512        4.49273          1              Pd  0.000
Pd12     5.50224        1.58841        2.24610          1              Pd  0.000
Pd13     2.75115        9.53026       30.00000          1              Pd  0.000
Pd14     2.74103        9.52558        6.80286          1              Pd  0.000
Pd15     9.60896        0.80327        4.52227          1              Pd  0.000
Pd16     8.25339        1.58841        2.24610          1              Pd  0.000
Pd17     9.62902        2.38257       30.00000          1              Pd  0.000
Pd18    -1.41821        2.52524        6.89271          1              Pd  0.000
Pd19    -0.01721        3.20839        4.54159          1              Pd  0.000
Pd20    -1.37563        3.97097        2.24610          1              Pd  0.000
Pd21     1.37557        2.38257       30.00000          1              Pd  0.000
Pd22     1.39210        2.53476        6.93885          1              Pd  0.000
Pd23     2.76936        3.17237        4.52679          1              Pd  0.000
Pd24     1.37552        3.97097        2.24610          1              Pd  0.000
Pd25     4.12672        2.38257       30.00000          1              Pd  0.000
Pd26     4.14621        2.46562        6.88185          1              Pd  0.000
Pd27     5.50823        3.24316        4.57302          1              Pd  0.000
Pd28     4.12667        3.97097        2.24610          1              Pd  0.000
Pd29     6.87787        2.38257       30.00000          1              Pd  0.000
Pd30     6.85442        2.52654        6.98543          1              Pd  0.000
Pd31     8.24105        3.19777        4.57821          1              Pd  0.000
Pd32     6.87782        3.97097        2.24610          1              Pd  0.000
Pd33     8.25345        4.76513       30.00000          1              Pd  0.000
Pd34     8.18556        4.82465        6.97290          1              Pd  0.000
Pd35    -1.38008        5.56474        4.49558          1              Pd  0.000
Pd36    -2.75121        6.35354        2.24610          1              Pd  0.000
Pd37    -0.00000        4.76513       30.00000          1              Pd  0.000
Pd38    -0.03418        4.84061        6.82331          1              Pd  0.000
Pd39     1.36734        5.59307        4.49466          1              Pd  0.000
Pd40    -0.00006        6.35354        2.24610          1              Pd  0.000
Pd41     2.75115        4.76513       30.00000          1              Pd  0.000
Pd42     2.80447        4.81693        6.83049          1              Pd  0.000
Pd43     4.14886        5.58881        4.51785          1              Pd  0.000
Pd44     2.75109        6.35354        2.24610          1              Pd  0.000
Pd45     5.50230        4.76513       30.00000          1              Pd  0.000
Pd46     5.48755        4.84802        6.90315          1              Pd  0.000
Pd47     6.86267        5.58976        4.52755          1              Pd  0.000
Pd48     5.50224        6.35354        2.24610          1              Pd  0.000
Pd49     6.87787        7.14770       30.00000          1              Pd  0.000
Pd50     6.86001        7.13581        6.72962          1              Pd  0.000
Pd51    -2.71923        7.96116        4.53131          1              Pd  0.000
Pd52    -4.12678        8.73611        2.24610          1              Pd  0.000
Pd53    -1.37558        7.14770       30.00000          1              Pd  0.000
Pd54    -1.32019        7.13256        6.88643          1              Pd  0.000
Pd55     0.01264        7.95516        4.54425          1              Pd  0.000
Pd56    -1.37563        8.73611        2.24610          1              Pd  0.000
Pd57     1.37557        7.14770       30.00000          1              Pd  0.000
Pd58     1.41626        7.19233        6.87178          1              Pd  0.000
Pd59     2.76110        7.99055        4.53215          1              Pd  0.000
Pd60     1.37552        8.73611        2.24610          1              Pd  0.000
Pd61     4.12672        7.14770       30.00000          1              Pd  0.000
Pd62     4.14420        7.17249        6.92828          1              Pd  0.000
Pd63     5.48316        7.98006        4.51058          1              Pd  0.000
Pd64     4.12667        8.73611        2.24610          1              Pd  0.000
end
end

!DATE Mon Jan 01 12:00:00 2000
PBC   11.00460  11.00460  30.00000  90.00000  90.00000 120.00001 (P1)
C1       3.37791        5.28327        9.18581          1              C   0.000
C2       4.75479        4.62678        9.35688          1              C   0.000
C3       3.26168        6.77589        8.98919          1              C   0.000
C4       4.36766        7.63671        9.53417          1              C   0.000
C5       5.98668        5.53301        9.34843          1              C   0.000
C6       5.71759        6.96559        9.83010          1              C   0.000
H1       2.69776        6.40030        5.59727          1              H   0.000
H2       1.34509        4.03887        5.67296          1              H   0.000
H3       0.01238        1.55994        5.26379          1              H   0.000
H4       5.49446        1.62324        5.22970          1              H   0.000
H5      -2.66909        6.06850        5.71985          1              H   0.000
H6       0.08323        2.73357        9.57824          1              H   0.000
H7       4.16273        4.53768       17.95283          1              H   0.000
H8       0.44482        3.41024       16.86624          1              H   0.000
H9      -0.15750        3.49436       14.67782          1              H   0.000
H10      4.14849        6.56961       18.54166          1              H   0.000
H11      3.12556        7.86292       18.66002          1              H   0.000
H12      2.53388        5.25713       15.81758          1              H   0.000
H13     -1.34806        7.33467       10.37821          1              H   0.000
H14     -2.70477        7.70793       11.02015          1              H   0.000
H15      1.42779        3.22110       14.98259          1              H   0.000
H16      0.32986        4.62831       17.88604          1              H   0.000
H17      4.95405        5.39675       16.80741          1              H   0.000
H18      1.55826        6.18395       16.69490          1              H   0.000
H19      2.18838        7.32963       14.84251          1              H   0.000
H20      6.21430        4.68417       15.05698          1              H   0.000
H21      5.37407        5.90491       14.50545          1              H   0.000
H22     10.14659        0.27958       11.28634          1              H   0.000
H23      9.47110        1.50138       12.01620          1              H   0.000
H24      6.72730        2.90037       13.80584          1              H   0.000
H25      7.99050        3.58300       14.52858          1              H   0.000
H26      8.22879        1.61168       17.03267          1              H   0.000
H27      8.76087        1.80702       18.51215          1              H   0.000
H28     -1.72180        5.27207       13.99791          1              H   0.000
H29     -1.79193        3.97991       13.03593          1              H   0.000
H30      2.55795        8.86964       14.64907          1              H   0.000
H31      0.12393        6.49090       18.89958          1              H   0.000
H32     -0.74459        6.56070       17.55125          1              H   0.000
H33     -0.61408        7.43627       20.65343          1              H   0.000
H34      0.75642        6.73512       21.02945          1              H   0.000
H35      3.35639        6.98309       22.15840          1              H   0.000
H36      9.57888        0.59312       15.49418          1              H   0.000
H37      8.34182        1.52241       14.97552          1              H   0.000
H38     -3.17163        8.07442       17.24916          1              H   0.000
H39      5.11774        7.48646       12.86773          1              H   0.000
H40      3.52417        7.49990       13.13231          1              H   0.000
H41      4.91390        4.32995       21.73442          1              H   0.000
H42      6.23477        5.22640       21.55114          1              H   0.000
H43      5.17105        8.28040       19.44759          1              H   0.000
H44      0.80307        0.00590       16.24422          1              H   0.000
H45      0.44897        1.22936       15.26676          1              H   0.000
H46      0.56816        3.14390       22.09452          1              H   0.000
H47      1.54612        1.83875       22.20959          1              H   0.000
H48     -0.79674        4.91137       21.21473          1              H   0.000
H49     -1.68645        3.55624       21.37835          1              H   0.000
H50      5.81149        2.08117       15.61222          1              H   0.000
H51      5.00319        0.84654       15.05943          1              H   0.000
H52      7.57523        1.89499       21.33389          1              H   0.000
H53      7.00363        3.35361       21.75423          1              H   0.000
H54      2.54343        3.61764       21.69512          1              H   0.000
H55      2.88018        5.11200       21.22641          1              H   0.000
H56     -4.18614        9.41841       21.10130          1              H   0.000
H57      5.18812        3.42378       12.30674          1              H   0.000
H58      5.48459        1.94152       11.91229          1              H   0.000
H59     -4.07224        7.07617       20.25940          1              H   0.000
H60      7.40906        5.65071       19.75829          1              H   0.000
H61      3.07715        4.28975       11.88751          1              H   0.000
H62      3.96068        5.49222       12.53112          1              H   0.000
H63      3.20235        7.10456       20.57098          1              H   0.000
H64     -1.46131        7.58903       14.16595          1              H   0.000
H65     -3.01523        7.26960       14.02049          1              H   0.000
H66      1.95393        8.92579       21.56021          1              H   0.000
H67      7.59890        3.67918       18.15347          1              H   0.000
H68      3.68305        2.89771       15.29636          1              H   0.000
H69      3.36290        3.89473       14.10700          1              H   0.000
H70      6.42516        4.76851       18.08568          1              H   0.000
H71     -0.30939        0.94327       19.46549          1              H   0.000
H72     -0.27140        2.45344       18.92142          1              H   0.000
H73      4.47869        1.27930       10.10561          1              H   0.000
H74     -1.32303        9.43613       10.89397          1              H   0.000
H75      0.63053        8.59202       13.96476          1              H   0.000
H76     -0.50490        9.18879       13.02467          1              H   0.000
H77      4.27759        0.04055       19.70908          1              H   0.000
H78     -0.28483        9.49028       20.96491          1              H   0.000
H79      2.16118        3.49771       18.31579          1              H   0.000
H80      3.12447        3.68205       19.59762          1              H   0.000
H81      1.02208        8.38063       18.06497          1              H   0.000
H82      4.48964        1.08251       17.35776          1              H   0.000
H83      3.63549        1.86062       18.42457          1              H   0.000
H84     -0.13713        2.36657       11.04508          1              H   0.000
H85      0.66854        5.54386        9.22919          1              H   0.000
H86     -2.79463        5.83005       17.33480          1              H   0.000
H87      1.15037        1.19213       12.21226          1              H   0.000
H88     -2.30016        6.63275       15.99454          1              H   0.000
H89      2.70318        1.10490       11.81843          1              H   0.000
H90      8.97356        3.30360       10.89274          1              H   0.000
H91      1.59908        9.41718       20.14216          1              H   0.000
H92      7.53450        3.03656       11.63206          1              H   0.000
H93     -4.00072        8.87452       12.97169          1              H   0.000
H94     -4.76352        8.69059       14.29179          1              H   0.000
H95     -4.48264        8.85385       18.78827          1              H   0.000
H96      2.66467        0.04831       17.66587          1              H   0.000
H97      2.81982        0.06166       21.49096          1              H   0.000
H98      7.32868        0.28914       18.14038          1              H   0.000
O1       4.84508        3.44508        9.69187          1              O   0.000
O2       7.15346        5.08173        9.31225          1              O   0.000
O3       2.05678        7.25724        8.91655          1              O   0.000
O4       4.18245        8.82423        9.80325          1              O   0.000
O5       8.24824        1.57016        8.02052          1              O   0.000
O6       5.49263        1.44159        8.00261          1              O   0.000
O7       2.77660        1.63038        8.05226          1              O   0.000
O8      -0.03120        1.68463        8.05661          1              O   0.000
O9      -4.11916        8.62808        8.00423          1              O   0.000
O10      2.33453        4.61862        9.40064          1              O   0.000
O11      6.53703        7.55148       10.52192          1              O   0.000
O12     -0.29499        5.41954        8.93368          1              O   0.000
O13     -0.84274        6.74691        8.81856          1              O   0.000
O14      4.82442        5.27777       17.79025          1              O   0.000
O15      0.54490        3.65991       17.83317          1              O   0.000
O16      2.26735        6.18744       16.00765          1              O   0.000
O17      3.83633        7.33841       19.12429          1              O   0.000
O18     -1.73806        7.87165       11.10619          1              O   0.000
O19      0.48859        2.96208       15.21810          1              O   0.000
O20      2.20325        8.07187       14.15344          1              O   0.000
O21      5.80803        5.55333       15.30417          1              O   0.000
O22      7.12634        3.09547       14.70260          1              O   0.000
O23      7.92502        1.87773       17.93869          1              O   0.000
O24     -1.57243        4.27893       13.96059          1              O   0.000
O25     10.29009        0.94180       12.00169          1              O   0.000
O26      0.20076        6.46701       17.89745          1              O   0.000
O27     -0.10747        6.57613       20.58868          1              O   0.000
O28      2.69013        6.98920       21.44765          1              O   0.000
O29      8.57957        0.72227       15.49510          1              O   0.000
O30     -3.60250        8.96919       17.41212          1              O   0.000
O31     -4.41791        8.14561       13.51828          1              O   0.000
O32      4.25326        7.03221       12.62971          1              O   0.000
O33      5.82143        4.49767       22.09985          1              O   0.000
O34      0.22221        0.27666       15.46998          1              O   0.000
O35      1.45219        2.81680       22.43002          1              O   0.000
O36     -0.78122        3.97002       21.50996          1              O   0.000
O37      4.95397        1.60409       15.70610          1              O   0.000
O38      7.80436        2.85340       21.40712          1              O   0.000
O39      3.20957        4.18651       21.14527          1              O   0.000
O40      5.91469        2.74248       12.31343          1              O   0.000
O41      7.26244        6.20447       20.56771          1              O   0.000
O42      3.80806        4.48028       12.50415          1              O   0.000
O43     -2.14121        6.87887       14.32632          1              O   0.000
O44      7.41126        4.65412       18.21642          1              O   0.000
O45      3.07299        3.63260       15.02068          1              O   0.000
O46      7.02152        0.14849       21.10431          1              O   0.000
O47     -0.84600        1.76847       19.34893          1              O   0.000
O48      4.37212        0.89225       10.99612          1              O   0.000
O49     -0.31753        8.95498       13.95354          1              O   0.000
O50     -1.15070        9.15443       20.61160          1              O   0.000
O51      3.11312        3.40315       18.62154          1              O   0.000
O52      1.73803        8.88629       18.50711          1              O   0.000
O53      3.96446        0.93206       18.18906          1              O   0.000
O54     -0.08458        3.15381       10.44666          1              O   0.000
O55     -2.30407        6.64342       16.99742          1              O   0.000
O56      2.04385        0.93848       12.53242          1              O   0.000
O57      8.52359        3.03779       11.72587          1              O   0.000
O58     -5.01409        8.82402       19.64653          1              O   0.000
O59      1.90042        0.25664       21.81058          1              O   0.000
Pd1      5.50230        9.53026       30.00000          1              Pd  0.000
Pd2      5.43736        9.51723        6.91619          1              Pd  0.000
Pd3      1.40882        0.77192        4.52782          1              Pd  0.000
Pd4     -0.00006        1.58841        2.24610          1              Pd  0.000
Pd5     -2.75115        9.53026       30.00000          1              Pd  0.000
Pd6     -2.67050        9.48717        6.91087          1              Pd  0.000
Pd7      4.09010        0.78005        4.51364          1              Pd  0.000
Pd8      2.75109        1.58841        2.24610          1              Pd  0.000
Pd9     -0.00000        9.53026       30.00000          1              Pd  0.000
Pd10     0.02651        9.44532        6.76150          1              Pd  0.000
Pd11     6.90857        0.81535        4.49204          1              Pd  0.000
Pd12     5.50224        1.58841        2.24610          1              Pd  0.000
Pd13     2.75115        9.53026       30.00000          1              Pd  0.000
Pd14     2.73777        9.52362        6.80274          1              Pd  0.000
Pd15     9.60636        0.80375        4.52243          1              Pd  0.000
Pd16     8.25339        1.58841        2.24610          1              Pd  0.000
Pd17     9.62902        2.38257       30.00000          1              Pd  0.000
Pd18    -1.42333        2.52540        6.89419          1              Pd  0.000
Pd19    -0.01988        3.20843        4.54403          1              Pd  0.000
Pd20    -1.37563        3.97097        2.24610          1              Pd  0.000
Pd21     1.37557        2.38257       30.00000          1              Pd  0.000
Pd22     1.38718        2.53114        6.93800          1              Pd  0.000
Pd23     2.76610        3.17047        4.52384          1              Pd  0.000
Pd24     1.37552        3.97097        2.24610          1              Pd  0.000
Pd25     4.12672        2.38257       30.00000          1              Pd  0.000
Pd26     4.14236        2.46333        6.88168          1              Pd  0.000
Pd27     5.50529        3.24239        4.57229          1              Pd  0.000
Pd28     4.12667        3.97097        2.24610          1              Pd  0.000
Pd29     6.87787        2.38257       30.00000          1              Pd  0.000
Pd30     6.85042        2.52233        6.98438          1              Pd  0.000
Pd31     8.23773        3.19969        4.58348          1              Pd  0.000
Pd32     6.87782        3.97097        2.24610          1              Pd  0.000
Pd33     8.25345        4.76513       30.00000          1              Pd  0.000
Pd34     8.17598        4.82690        7.00410          1              Pd  0.000
Pd35    -1.38352        5.56352        4.49983          1              Pd  0.000
Pd36    -2.75121        6.35354        2.24610          1              Pd  0.000
Pd37    -0.00000        4.76513       30.00000          1              Pd  0.000
Pd38    -0.03990        4.84111        6.83128          1              Pd  0.000
Pd39     1.36378        5.59178        4.49245          1              Pd  0.000
Pd40    -0.00006        6.35354        2.24610          1              Pd  0.000
Pd41     2.75115        4.76513       30.00000          1              Pd  0.000
Pd42     2.79846        4.81164        6.82052          1              Pd  0.000
Pd43     4.14594        5.58862        4.51530          1              Pd  0.000
Pd44     2.75109        6.35354        2.24610          1              Pd  0.000
Pd45     5.50230        4.76513       30.00000          1              Pd  0.000
Pd46     5.48208        4.84613        6.89761          1              Pd  0.000
Pd47     6.86164        5.58909        4.52860          1              Pd  0.000
Pd48     5.50224        6.35354        2.24610          1              Pd  0.000
Pd49     6.87787        7.14770       30.00000          1              Pd  0.000
Pd50     6.85477        7.13717        6.72525          1              Pd  0.000
Pd51    -2.72160        7.96057        4.52969          1              Pd  0.000
Pd52    -4.12678        8.73611        2.24610          1              Pd  0.000
Pd53    -1.37558        7.14770       30.00000          1              Pd  0.000
Pd54    -1.32554        7.13330        6.87999          1              Pd  0.000
Pd55     0.01113        7.95398        4.54305          1              Pd  0.000
Pd56    -1.37563        8.73611        2.24610          1              Pd  0.000
Pd57     1.37557        7.14770       30.00000          1              Pd  0.000
Pd58     1.41488        7.19027        6.87444          1              Pd  0.000
Pd59     2.75895        7.98975        4.53290          1              Pd  0.000
Pd60     1.37552        8.73611        2.24610          1              Pd  0.000
Pd61     4.12672        7.14770       30.00000          1              Pd  0.000
Pd62     4.13904        7.16938        6.92935          1              Pd  0.000
Pd63     5.48037        7.97951        4.50919          1              Pd  0.000
Pd64     4.12667        8.73611        2.24610          1              Pd  0.000
end
end

!DATE Mon Jan 01 12:00:00 2000
PBC   11.00460  11.00460  30.00000  90.00000  90.00000 120.00001 (P1)
C1       3.34060        5.28778        9.19001          1              C   0.000
C2       4.70951        4.61380        9.36153          1              C   0.000
C3       3.24603        6.78007        8.98178          1              C   0.000
C4       4.36456        7.62972        9.51890          1              C   0.000
C5       5.95534        5.50381        9.33981          1              C   0.000
C6       5.70511        6.94256        9.81503          1              C   0.000
H1       2.70836        6.40087        5.58842          1              H   0.000
H2       1.35336        4.03780        5.66921          1              H   0.000
H3       0.01316        1.56188        5.26360          1              H   0.000
H4       5.49554        1.62477        5.23010          1              H   0.000
H5      -2.66230        6.09545        5.71660          1              H   0.000
H6       0.06164        2.73941        9.56676          1              H   0.000
H7       4.16430        4.53827       17.94522          1              H   0.000
H8       0.44641        3.41337       16.86205          1              H   0.000
H9      -0.15375        3.49924       14.67308          1              H   0.000
H10      4.15067        6.57115       18.53439          1              H   0.000
H11      3.12785        7.86403       18.65481          1              H   0.000
H12      2.53558        5.26142       15.81844          1              H   0.000
H13     -1.35935        7.32070       10.37524          1              H   0.000
H14     -2.71686        7.69391       11.01463          1              H   0.000
H15      1.43081        3.22601       14.98193          1              H   0.000
H16      0.33141        4.63077       17.88286          1              H   0.000
H17      4.95653        5.39634       16.79941          1              H   0.000
H18      1.55797        6.18832       16.69329          1              H   0.000
H19      2.19013        7.33165       14.83944          1              H   0.000
H20      6.22336        4.68517       15.05135          1              H   0.000
H21      5.38709        5.90743       14.49775          1              H   0.000
H22     10.14569        0.27421       11.27086          1              H   0.000
H23      9.46961        1.49091       12.00953          1              H   0.000
H24      6.73394        2.89872       13.80304          1              H   0.000
H25      7.99766        3.58447       14.52226          1              H   0.000
H26      8.23129        1.61125       17.03042          1              H   0.000
H27      8.76332        1.80890       18.50968          1              H   0.000
H28     -1.71820        5.27705       13.98903          1              H   0.000
H29     -1.79090        3.98185       13.03002          1              H   0.000
H30      2.56080        8.87123       14.64625          1              H   0.000
H31      0.12325        6.49277       18.89694          1              H   0.000
H32     -0.74396        6.56244       17.54746          1              H   0.000
H33     -0.61342        7.43878       20.65151          1              H   0.000
H34      0.75744        6.73745       21.02555          1              H   0.000
H35      3.36067        6.98228       22.15162          1              H   0.000
H36      9.58071        0.59614       15.49072          1              H   0.000
H37      8.34120        1.52490       14.97561          1              H   0.000
H38     -3.16954        8.07790       17.24467          1              H   0.000
H39      5.12038        7.49077       12.85983          1              H   0.000
H40      3.52775        7.50269       13.12857          1              H   0.000
H41      4.91452        4.33146       21.72771          1              H   0.000
H42      6.23513        5.22895       21.54308          1              H   0.000
H43      5.17309        8.28213       19.44229          1              H   0.000
H44      0.80555        0.00973       16.23864          1              H   0.000
H45      0.45137        1.23349       15.26189          1              H   0.000
H46      0.56893        3.14459       22.09278          1              H   0.000
H47      1.54603        1.83884       22.20753          1              H   0.000
H48     -0.79585        4.91281       21.21294          1              H   0.000
H49     -1.68551        3.55770       21.37729          1              H   0.000
H50      5.81553        2.08413       15.61148          1              H   0.000
H51      5.00816        0.85004       15.05691          1              H   0.000
H52      7.57721        1.89594       21.33263          1              H   0.000
H53      7.00459        3.35527       21.75010          1              H   0.000
H54      2.54421        3.61762       21.69215          1              H   0.000
H55      2.88057        5.11197       21.22261          1              H   0.000
H56     -4.18549        9.41905       21.09740          1              H   0.000
H57      5.18443        3.41905       12.30822          1              H   0.000
H58      5.48227        1.93604       11.91418          1              H   0.000
H59     -4.07121        7.07829       20.25306          1              H   0.000
H60      7.41068        5.65280       19.75157          1              H   0.000
H61      3.07719        4.29189       11.89392          1              H   0.000
H62      3.96351        5.49394       12.53315          1              H   0.000
H63      3.20493        7.10442       20.56470          1              H   0.000
H64     -1.45746        7.59420       14.15708          1              H   0.000
H65     -3.01075        7.27516       14.01322          1              H   0.000
H66      1.95662        8.92678       21.55898          1              H   0.000
H67      7.60081        3.68061       18.14874          1              H   0.000
H68      3.68595        2.90270       15.29943          1              H   0.000
H69      3.36575        3.90109       14.11147          1              H   0.000
H70      6.42702        4.76960       18.07968          1              H   0.000
H71     -0.30739        0.94608       19.46117          1              H   0.000
H72     -0.26925        2.45604       18.91640          1              H   0.000
H73      4.49502        1.25382       10.10556          1              H   0.000
H74     -1.32464        9.41729       10.89795          1              H   0.000
H75      0.63531        8.59705       13.95946          1              H   0.000
H76     -0.49356        9.20641       13.01979          1              H   0.000
H77      4.27964        0.04332       19.70823          1              H   0.000
H78     -0.28310        9.49260       20.96436          1              H   0.000
H79      2.16295        3.49951       18.31184          1              H   0.000
H80      3.12620        3.68335       19.59385          1              H   0.000
H81      1.02318        8.38301       18.06368          1              H   0.000
H82      4.49338        1.08440       17.35635          1              H   0.000
H83      3.63806        1.86322       18.42170          1              H   0.000
H84     -0.14987        2.36358       11.03245          1              H   0.000
H85      0.65864        5.51534        9.23391          1              H   0.000
H86     -2.79311        5.83273       17.32744          1              H   0.000
H87      1.15273        1.19295       12.19135          1              H   0.000
H88     -2.29724        6.63719       15.98864          1              H   0.000
H89      2.70776        1.10319       11.80609          1              H   0.000
H90      8.97598        3.29510       10.89617          1              H   0.000
H91      1.60091        9.41797       20.14110          1              H   0.000
H92      7.53328        3.03299       11.63176          1              H   0.000
H93     -3.99666        8.88166       12.96374          1              H   0.000
H94     -4.75935        8.69549       14.28350          1              H   0.000
H95     -4.48040        8.85654       18.78409          1              H   0.000
H96      2.66756        0.05111       17.66284          1              H   0.000
H97      2.82016        0.06253       21.48881          1              H   0.000
H98      7.33083        0.29080       18.13954          1              H   0.000
O1       4.78372        3.43390        9.70295          1              O   0.000
O2       7.11533        5.03504        9.31385          1              O   0.000
O3       2.04873        7.27813        8.90680          1              O   0.000
O4       4.19285        8.81971        9.78646          1              O   0.000
O5       8.24996        1.57426        8.01952          1              O   0.000
O6       5.49423        1.44893        8.00402          1              O   0.000
O7       2.77790        1.63388        8.05135          1              O   0.000
O8      -0.02843        1.68912        8.05478          1              O   0.000
O9      -4.11803        8.63081        8.00431          1              O   0.000
O10      2.29102        4.64201        9.43265          1              O   0.000
O11      6.53327        7.52015       10.50455          1              O   0.000
O12     -0.30595        5.40928        8.92526          1              O   0.000
O13     -0.84133        6.74117        8.81772          1              O   0.000
O14      4.82594        5.27819       17.78216          1              O   0.000
O15      0.54729        3.66262       17.82901          1              O   0.000
O16      2.26753        6.19171       16.00648          1              O   0.000
O17      3.83917        7.33934       19.11802          1              O   0.000
O18     -1.75048        7.85732       11.10290          1              O   0.000
O19      0.49103        2.96653       15.21451          1              O   0.000
O20      2.20637        8.07366       14.15011          1              O   0.000
O21      5.81626        5.55396       15.29826          1              O   0.000
O22      7.13486        3.09484       14.69853          1              O   0.000
O23      7.92739        1.87845       17.93614          1              O   0.000
O24     -1.56881        4.28392       13.95320          1              O   0.000
O25     10.29065        0.93461       11.98766          1              O   0.000
O26      0.20093        6.46834       17.89491          1              O   0.000
O27     -0.10705        6.57856       20.58595          1              O   0.000
O28      2.69345        6.98890       21.44178          1              O   0.000
O29      8.58129        0.72360       15.49288          1              O   0.000
O30     -3.59997        8.97266       17.40869          1              O   0.000
O31     -4.41301        8.15167       13.50967          1              O   0.000
O32      4.25602        7.03549       12.62437          1              O   0.000
O33      5.82266        4.49955       22.09160          1              O   0.000
O34      0.22494        0.28059       15.46440          1              O   0.000
O35      1.45278        2.81690       22.42812          1              O   0.000
O36     -0.78041        3.97177       21.50918          1              O   0.000
O37      4.95802        1.60707       15.70427          1              O   0.000
O38      7.80643        2.85430       21.40651          1              O   0.000
O39      3.21015        4.18644       21.14217          1              O   0.000
O40      5.91133        2.73824       12.31300          1              O   0.000
O41      7.26397        6.20669       20.56096          1              O   0.000
O42      3.80870        4.48234       12.51003          1              O   0.000
O43     -2.13723        6.88469       14.32071          1              O   0.000
O44      7.41298        4.65553       18.21156          1              O   0.000
O45      3.07600        3.63812       15.02521          1              O   0.000
O46      7.02395        0.14941       21.10332          1              O   0.000
O47     -0.84356        1.77171       19.34547          1              O   0.000
O48      4.37964        0.87247       10.99736          1              O   0.000
O49     -0.31192        8.96220       13.94717          1              O   0.000
O50     -1.14895        9.15719       20.61078          1              O   0.000
O51      3.11486        3.40484       18.61774          1              O   0.000
O52      1.73953        8.88782       18.50604          1              O   0.000
O53      3.96761        0.93450       18.18733          1              O   0.000
O54     -0.11266        3.15393       10.43669          1              O   0.000
O55     -2.30230        6.64632       16.99163          1              O   0.000
O56      2.04493        0.94430       12.51870          1              O   0.000
O57      8.52164        3.03267       11.72895          1              O   0.000
O58     -5.01287        8.82669       19.64181          1              O   0.000
O59      1.90033        0.25664       21.80767          1              O   0.000
Pd1      5.50230        9.53026       30.00000          1              Pd  0.000
Pd2      5.43967        9.52079        6.91534          1              Pd  0.000
Pd3      1.40997        0.77424        4.52785          1              Pd  0.000
Pd4     -0.00006        1.58841        2.24610          1              Pd  0.000
Pd5     -2.75115        9.53026       30.00000          1              Pd  0.000
Pd6     -2.66938        9.49076        6.91107          1              Pd  0.000
Pd7      4.09087        0.78269        4.51331          1              Pd  0.000
Pd8      2.75109        1.58841        2.24610          1              Pd  0.000
Pd9     -0.00000        9.53026       30.00000          1              Pd  0.000
Pd10     0.02739        9.45084        6.76289          1              Pd  0.000
Pd11     6.90920        0.81699        4.49224          1              Pd  0.000
Pd12     5.50224        1.58841        2.24610          1              Pd  0.000
Pd13     2.75115        9.53026       30.00000          1              Pd  0.000
Pd14     2.73880        9.52708        6.80261          1              Pd  0.000
Pd15     9.60762        0.80509        4.52207          1              Pd  0.000
Pd16     8.25339        1.58841        2.24610          1              Pd  0.000
Pd17     9.62902        2.38257       30.00000          1              Pd  0.000
Pd18    -1.42129        2.52776        6.89190          1              Pd  0.000
Pd19    -0.01855        3.21011        4.54259          1              Pd  0.000
Pd20    -1.37563        3.97097        2.24610          1              Pd  0.000
Pd21     1.37557        2.38257       30.00000          1              Pd  0.000
Pd22     1.38996        2.53717        6.93775          1              Pd  0.000
Pd23     2.76753        3.17384        4.52674          1              Pd  0.000
Pd24     1.37552        3.97097        2.24610          1              Pd  0.000
Pd25     4.12672        2.38257       30.00000          1              Pd  0.000
Pd26     4.14374        2.46786        6.88071          1              Pd  0.000
Pd27     5.50684        3.24439        4.57319          1              Pd  0.000
Pd28     4.12667        3.97097        2.24610          1              Pd  0.000
Pd29     6.87787        2.38257       30.00000          1              Pd  0.000
Pd30     6.85215        2.52780        6.98466          1              Pd  0.000
Pd31     8.23936        3.20006        4.57974          1              Pd  0.000
Pd32     6.87782        3.97097        2.24610          1              Pd  0.000
Pd33     8.25345        4.76513       30.00000          1              Pd  0.000
Pd34     8.18067        4.82865        6.98496          1              Pd  0.000
Pd35    -1.38201        5.56569        4.49654          1              Pd  0.000
Pd36    -2.75121        6.35354        2.24610          1              Pd  0.000
Pd37    -0.00000        4.76513       30.00000          1              Pd  0.000
Pd38    -0.03792        4.84402        6.82674          1              Pd  0.000
Pd39     1.36573        5.59357        4.49396          1              Pd  0.000
Pd40    -0.00006        6.35354        2.24610          1              Pd  0.000
Pd41     2.75115        4.76513       30.00000          1              Pd  0.000
Pd42     2.80217        4.81895        6.82971          1              Pd  0.000
Pd43     4.14797        5.58947        4.51657          1              Pd  0.000
Pd44     2.75109        6.35354        2.24610          1              Pd  0.000
Pd45     5.50230        4.76513       30.00000          1              Pd  0.000
Pd46     5.48465        4.85138        6.90340          1              Pd  0.000
Pd47     6.86184        5.59090        4.52787          1              Pd  0.000
Pd48     5.50224        6.35354        2.24610          1              Pd  0.000
Pd49     6.87787        7.14770       30.00000          1              Pd  0.000
Pd50     6.85754        7.13994        6.72572          1              Pd  0.000
Pd51    -2.72079        7.96286        4.52921          1              Pd  0.000
Pd52    -4.12678        8.73611        2.24610          1              Pd  0.000
Pd53    -1.37558        7.14770       30.00000          1              Pd  0.000
Pd54    -1.32377        7.13699        6.88056          1              Pd  0.000
Pd55     0.01147        7.95689        4.54250          1              Pd  0.000
Pd56    -1.37563        8.73611        2.24610          1              Pd  0.000
Pd57     1.37557        7.14770       30.00000          1              Pd  0.000
Pd58     1.41366        7.19372        6.86882          1              Pd  0.000
Pd59     2.75978        7.99213        4.53126          1              Pd  0.000
Pd60     1.37552        8.73611        2.24610          1              Pd  0.000
Pd61     4.12672        7.14770       30.00000          1              Pd  0.000
Pd62     4.14055        7.17430        6.92516          1              Pd  0.000
Pd63     5.48148        7.98147        4.50888          1              Pd  0.000
Pd64     4.12667        8.73611        2.24610          1              Pd  0.000
end
end

!DATE Mon Jan 01 12:00:00 2000
PBC   11.00460  11.00460  30.00000  90.00000  90.00000 120.00001 (P1)
C1       3.30483        5.29164        9.19368          1              C   0.000
C2       4.66619        4.60135        9.36598          1              C   0.000
C3       3.23053        6.78355        8.97472          1              C   0.000
C4       4.36096        7.62253        9.50375          1              C   0.000
C5       5.92480        5.47561        9.33061          1              C   0.000
C6       5.69260        6.92026        9.79974          1              C   0.000
H1       2.71858        6.40145        5.57955          1              H   0.000
H2       1.36081        4.03705        5.66628          1              H   0.000
H3       0.01385        1.56383        5.26360          1              H   0.000
H4       5.49656        1.62621        5.23051          1              H   0.000
H5      -2.65554        6.12144        5.71359          1              H   0.000
H6       0.04141        2.74589        9.55544          1              H   0.000
H7       4.16599        4.53877       17.93729          1              H   0.000
H8       0.44796        3.41632       16.85824          1              H   0.000
H9      -0.14997        3.50441       14.66841          1              H   0.000
H10      4.15287        6.57282       18.52704          1              H   0.000
H11      3.13005        7.86516       18.64943          1              H   0.000
H12      2.53714        5.26585       15.81934          1              H   0.000
H13     -1.37148        7.30708       10.37201          1              H   0.000
H14     -2.72969        7.68024       11.00929          1              H   0.000
H15      1.43377        3.23095       14.98136          1              H   0.000
H16      0.33286        4.63284       17.88002          1              H   0.000
H17      4.95900        5.39580       16.79068          1              H   0.000
H18      1.55743        6.19258       16.69191          1              H   0.000
H19      2.19183        7.33362       14.83641          1              H   0.000
H20      6.23252        4.68617       15.04545          1              H   0.000
H21      5.39996        5.90974       14.48945          1              H   0.000
H22     10.14450        0.26874       11.25449          1              H   0.000
H23      9.46800        1.48031       12.00221          1              H   0.000
H24      6.74090        2.89693       13.80017          1              H   0.000
H25      8.00510        3.58593       14.51596          1              H   0.000
H26      8.23376        1.61079       17.02821          1              H   0.000
H27      8.76559        1.81086       18.50720          1              H   0.000
H28     -1.71441        5.28243       13.98009          1              H   0.000
H29     -1.78945        3.98399       13.02444          1              H   0.000
H30      2.56355        8.87277       14.64352          1              H   0.000
H31      0.12249        6.49461       18.89420          1              H   0.000
H32     -0.74345        6.56416       17.54356          1              H   0.000
H33     -0.61286        7.44124       20.64983          1              H   0.000
H34      0.75853        6.73993       21.02185          1              H   0.000
H35      3.36504        6.98139       22.14481          1              H   0.000
H36      9.58253        0.59922       15.48740          1              H   0.000
H37      8.34060        1.52750       14.97587          1              H   0.000
H38     -3.16736        8.08128       17.24016          1              H   0.000
H39      5.12298        7.49504       12.85235          1              H   0.000
H40      3.53126        7.50543       13.12510          1              H   0.000
H41      4.91489        4.33297       21.72109          1              H   0.000
H42      6.23503        5.23209       21.53539          1              H   0.000
H43      5.17545        8.28373       19.43723          1              H   0.000
H44      0.80812        0.01351       16.23317          1              H   0.000
H45      0.45382        1.23754       15.25726          1              H   0.000
H46      0.56985        3.14526       22.09112          1              H   0.000
H47      1.54586        1.83884       22.20559          1              H   0.000
H48     -0.79498        4.91437       21.21113          1              H   0.000
H49     -1.68446        3.55924       21.37629          1              H   0.000
H50      5.81955        2.08702       15.61088          1              H   0.000
H51      5.01319        0.85353       15.05436          1              H   0.000
H52      7.57916        1.89665       21.33138          1              H   0.000
H53      7.00557        3.35670       21.74600          1              H   0.000
H54      2.54494        3.61756       21.68913          1              H   0.000
H55      2.88093        5.11193       21.21873          1              H   0.000
H56     -4.18490        9.41966       21.09358          1              H   0.000
H57      5.18080        3.41411       12.30988          1              H   0.000
H58      5.47991        1.93031       11.91638          1              H   0.000
H59     -4.07038        7.08022       20.24733          1              H   0.000
H60      7.41244        5.65462       19.74523          1              H   0.000
H61      3.07684        4.29399       11.90011          1              H   0.000
H62      3.96624        5.49541       12.53513          1              H   0.000
H63      3.20766        7.10428       20.55830          1              H   0.000
H64     -1.45344        7.59985       14.14798          1              H   0.000
H65     -3.00622        7.28098       14.00603          1              H   0.000
H66      1.95915        8.92778       21.55787          1              H   0.000
H67      7.60272        3.68198       18.14388          1              H   0.000
H68      3.68880        2.90777       15.30236          1              H   0.000
H69      3.36855        3.90728       14.11565          1              H   0.000
H70      6.42888        4.77073       18.07371          1              H   0.000
H71     -0.30542        0.94898       19.45684          1              H   0.000
H72     -0.26720        2.45861       18.91129          1              H   0.000
H73      4.51176        1.22784       10.10565          1              H   0.000
H74     -1.32660        9.39823       10.90207          1              H   0.000
H75      0.63991        8.60200       13.95391          1              H   0.000
H76     -0.48227        9.22372       13.01451          1              H   0.000
H77      4.28149        0.04603       19.70741          1              H   0.000
H78     -0.28174        9.49479       20.96385          1              H   0.000
H79      2.16480        3.50127       18.30801          1              H   0.000
H80      3.12804        3.68473       19.59008          1              H   0.000
H81      1.02437        8.38548       18.06248          1              H   0.000
H82      4.49712        1.08624       17.35492          1              H   0.000
H83      3.64064        1.86595       18.41884          1              H   0.000
H84     -0.16245        2.36031       11.01951          1              H   0.000
H85      0.64957        5.49017        9.23818          1              H   0.000
H86     -2.79160        5.83555       17.31995          1              H   0.000
H87      1.15505        1.19377       12.16930          1              H   0.000
H88     -2.29436        6.64170       15.98258          1              H   0.000
H89      2.71254        1.10197       11.79286          1              H   0.000
H90      8.97810        3.28689       10.89960          1              H   0.000
H91      1.60265        9.41874       20.14011          1              H   0.000
H92      7.53215        3.02918       11.63156          1              H   0.000
H93     -3.99287        8.88873       12.95587          1              H   0.000
H94     -4.75522        8.70050       14.27551          1              H   0.000
H95     -4.47793        8.85899       18.77996          1              H   0.000
H96      2.67054        0.05390       17.65979          1              H   0.000
H97      2.82036        0.06348       21.48683          1              H   0.000
H98      7.33300        0.29261       18.13871          1              H   0.000
O1       4.72494        3.42346        9.71397          1              O   0.000
O2       7.07793        4.98979        9.31562          1              O   0.000
O3       2.04093        7.29770        8.89741          1              O   0.000
O4       4.20220        8.81515        9.76971          1              O   0.000
O5       8.25163        1.57840        8.01857          1              O   0.000
O6       5.49578        1.45637        8.00510          1              O   0.000
O7       2.77916        1.63755        8.05037          1              O   0.000
O8      -0.02607        1.69351        8.05293          1              O   0.000
O9      -4.11656        8.63361        8.00448          1              O   0.000
O10      2.25037        4.66341        9.46299          1              O   0.000
O11      6.52854        7.48932       10.48706          1              O   0.000
O12     -0.31596        5.40115        8.91722          1              O   0.000
O13     -0.83977        6.73737        8.81685          1              O   0.000
O14      4.82757        5.27836       17.77321          1              O   0.000
O15      0.54905        3.66476       17.82546          1              O   0.000
O16      2.26730        6.19601       16.00542          1              O   0.000
O17      3.84209        7.34043       19.11155          1              O   0.000
O18     -1.76357        7.84271       11.09994          1              O   0.000
O19      0.49340        2.97149       15.21128          1              O   0.000
O20      2.20973        8.07532       14.14679          1              O   0.000
O21      5.82491        5.55493       15.29160          1              O   0.000
O22      7.14383        3.09403       14.69435          1              O   0.000
O23      7.92951        1.87915       17.93356          1              O   0.000
O24     -1.56403        4.28951       13.94584          1              O   0.000
O25     10.29138        0.92797       11.97204          1              O   0.000
O26      0.20090        6.46941       17.89225          1              O   0.000
O27     -0.10650        6.58111       20.58335          1              O   0.000
O28      2.69703        6.98798       21.43570          1              O   0.000
O29      8.58304        0.72505       15.49084          1              O   0.000
O30     -3.59733        8.97599       17.40543          1              O   0.000
O31     -4.40869        8.15782       13.50119          1              O   0.000
O32      4.25882        7.03840       12.61973          1              O   0.000
O33      5.82414        4.50066       22.08247          1              O   0.000
O34      0.22776        0.28435       15.45891          1              O   0.000
O35      1.45352        2.81696       22.42621          1              O   0.000
O36     -0.77952        3.97368       21.50839          1              O   0.000
O37      4.96213        1.60980       15.70270          1              O   0.000
O38      7.80851        2.85494       21.40575          1              O   0.000
O39      3.21086        4.18639       21.13920          1              O   0.000
O40      5.90794        2.73373       12.31289          1              O   0.000
O41      7.26471        6.20842       20.55458          1              O   0.000
O42      3.80952        4.48414       12.51498          1              O   0.000
O43     -2.13297        6.89097       14.31465          1              O   0.000
O44      7.41476        4.65692       18.20616          1              O   0.000
O45      3.07889        3.64359       15.02943          1              O   0.000
O46      7.02608        0.15021       21.10240          1              O   0.000
O47     -0.84139        1.77486       19.34165          1              O   0.000
O48      4.38762        0.85217       10.99861          1              O   0.000
O49     -0.30646        8.96936       13.94035          1              O   0.000
O50     -1.14778        9.16004       20.61008          1              O   0.000
O51      3.11676        3.40675       18.61388          1              O   0.000
O52      1.74118        8.88946       18.50496          1              O   0.000
O53      3.97060        0.93709       18.18551          1              O   0.000
O54     -0.13952        3.15391       10.42711          1              O   0.000
O55     -2.30054        6.64934       16.98570          1              O   0.000
O56      2.04602        0.95031       12.50351          1              O   0.000
O57      8.51976        3.02712       11.73201          1              O   0.000
O58     -5.01153        8.82962       19.63710          1              O   0.000
O59      1.90005        0.25707       21.80464          1              O   0.000
Pd1      5.50230        9.53026       30.00000          1              Pd  0.000
Pd2      5.44187        9.52429        6.91465          1              Pd  0.000
Pd3      1.41103        0.77664        4.52794          1              Pd  0.000
Pd4     -0.00006        1.58841        2.24610          1              Pd  0.000
Pd5     -2.75115        9.53026       30.00000          1              Pd  0.000
Pd6     -2.66835        9.49463        6.91110          1              Pd  0.000
Pd7      4.09161        0.78543        4.51298          1              Pd  0.000
Pd8      2.75109        1.58841        2.24610          1              Pd  0.000
Pd9     -0.00000        9.53026       30.00000          1              Pd  0.000
Pd10     0.02827        9.45641        6.76420          1              Pd  0.000
Pd11     6.90982        0.81869        4.49245          1              Pd  0.000
Pd12     5.50224        1.58841        2.24610          1              Pd  0.000
Pd13     2.75115        9.53026       30.00000          1              Pd  0.000
Pd14     8.24205        0.00031        6.80264          1              Pd  0.000
Pd15     9.60883        0.80647        4.52177          1              Pd  0.000
Pd16     8.25339        1.58841        2.24610          1              Pd  0.000
Pd17     9.62902        2.38257       30.00000          1              Pd  0.000
Pd18    -1.41936        2.53032        6.88970          1              Pd  0.000
Pd19    -0.01726        3.21185        4.54130          1              Pd  0.000
Pd20    -1.37563        3.97097        2.24610          1              Pd  0.000
Pd21     1.37557        2.38257       30.00000          1              Pd  0.000
Pd22     1.39249        2.54315        6.93772          1              Pd  0.000
Pd23     2.76890        3.17728        4.52969          1              Pd  0.000
Pd24     1.37552        3.97097        2.24610          1              Pd  0.000
Pd25     4.12672        2.38257       30.00000          1              Pd  0.000
Pd26     4.14510        2.47250        6.87957          1              Pd  0.000
Pd27     5.50839        3.24647        4.57417          1              Pd  0.000
Pd28     4.12667        3.97097        2.24610          1              Pd  0.000
Pd29     6.87787        2.38257       30.00000          1              Pd  0.000
Pd30     6.85392        2.53337        6.98485          1              Pd  0.000
Pd31     8.24094        3.20045        4.57607          1              Pd  0.000
Pd32     6.87782        3.97097        2.24610          1              Pd  0.000
Pd33     8.25345        4.76513       30.00000          1              Pd  0.000
Pd34     8.18537        4.83075        6.96599          1              Pd  0.000
Pd35    -1.38053        5.56789        4.49318          1              Pd  0.000
Pd36    -2.75121        6.35354        2.24610          1              Pd  0.000
Pd37    -0.00000        4.76513       30.00000          1              Pd  0.000
Pd38    -0.03607        4.84723        6.82259          1              Pd  0.000
Pd39     1.36763        5.59532        4.49549          1              Pd  0.000
Pd40    -0.00006        6.35354        2.24610          1              Pd  0.000
Pd41     2.75115        4.76513       30.00000          1              Pd  0.000
Pd42     2.80550        4.82615        6.83959          1              Pd  0.000
Pd43     4.14985        5.59029        4.51801          1              Pd  0.000
Pd44     2.75109        6.35354        2.24610          1              Pd  0.000
Pd45     5.50230        4.76513       30.00000          1              Pd  0.000
Pd46     5.48717        4.85683        6.90979          1              Pd  0.000
Pd47     6.86185        5.59275        4.52715          1              Pd  0.000
Pd48     5.50224        6.35354        2.24610          1              Pd  0.000
Pd49     6.87787        7.14770       30.00000          1              Pd  0.000
Pd50     6.86017        7.14292        6.72593          1              Pd  0.000
Pd51    -2.72009        7.96523        4.52852          1              Pd  0.000
Pd52    -4.12678        8.73611        2.24610          1              Pd  0.000
Pd53    -1.37558        7.14770       30.00000          1              Pd  0.000
Pd54    -1.32221        7.14104        6.88074          1              Pd  0.000
Pd55     0.01179        7.95988        4.54171          1              Pd  0.000
Pd56    -1.37563        8.73611        2.24610          1              Pd  0.000
Pd57     1.37557        7.14770       30.00000          1              Pd  0.000
Pd58     1.41238        7.19720        6.86306          1              Pd  0.000
Pd59     2.76058        7.99453        4.52964          1              Pd  0.000
Pd60     1.37552        8.73611        2.24610          1              Pd  0.000
Pd61     4.12672        7.14770       30.00000          1              Pd  0.000
Pd62     4.14192        7.17915        6.92093          1              Pd  0.000
Pd63     5.48248        7.98345        4.50851          1              Pd  0.000
Pd64     4.12667        8.73611        2.24610          1              Pd  0.000
end
end

!DATE Mon Jan 01 12:00:00 2000
PBC   11.00460  11.00460  30.00000  90.00000  90.00000 120.00001 (P1)
C1       3.27208        5.29382        9.19676          1              C   0.000
C2       4.62512        4.58926        9.37017          1              C   0.000
C3       3.21510        6.78556        8.96853          1              C   0.000
C4       4.35698        7.61540        9.48724          1              C   0.000
C5       5.89431        5.44908        9.32020          1              C   0.000
C6       5.67998        6.89955        9.78362          1              C   0.000
H1       2.72811        6.40188        5.57023          1              H   0.000
H2       1.36615        4.03714        5.66566          1              H   0.000
H3       0.01429        1.56584        5.26407          1              H   0.000
H4       5.49739        1.62735        5.23103          1              H   0.000
H5      -2.64878        6.14551        5.71163          1              H   0.000
H6       0.02428        2.75490        9.54377          1              H   0.000
H7       4.16831        4.53928       17.92875          1              H   0.000
H8       0.44965        3.41919       16.85459          1              H   0.000
H9      -0.14580        3.50998       14.66369          1              H   0.000
H10      4.15542        6.57473       18.51938          1              H   0.000
H11      3.13182        7.86610       18.64320          1              H   0.000
H12      2.53870        5.27061       15.82013          1              H   0.000
H13     -1.38608        7.29425       10.36798          1              H   0.000
H14     -2.74455        7.66756       11.00448          1              H   0.000
H15      1.43656        3.23576       14.98101          1              H   0.000
H16      0.33436        4.63458       17.87739          1              H   0.000
H17      4.96151        5.39520       16.78116          1              H   0.000
H18      1.55690        6.19691       16.69051          1              H   0.000
H19      2.19338        7.33561       14.83310          1              H   0.000
H20      6.24275        4.68655       15.03875          1              H   0.000
H21      5.41354        5.91128       14.48045          1              H   0.000
H22     10.14221        0.26204       11.23462          1              H   0.000
H23      9.46640        1.46816       11.99303          1              H   0.000
H24      6.74876        2.89473       13.79718          1              H   0.000
H25      8.01362        3.58760       14.50919          1              H   0.000
H26      8.23659        1.61016       17.02573          1              H   0.000
H27      8.76773        1.81325       18.50452          1              H   0.000
H28     -1.71062        5.28858       13.97046          1              H   0.000
H29     -1.78762        3.98653       13.01861          1              H   0.000
H30      2.56589        8.87438       14.64080          1              H   0.000
H31      0.12150        6.49661       18.89153          1              H   0.000
H32     -0.74279        6.56609       17.53929          1              H   0.000
H33     -0.61285        7.44352       20.64863          1              H   0.000
H34      0.75958        6.74293       21.01823          1              H   0.000
H35      3.36987        6.98032       22.13791          1              H   0.000
H36      9.58450        0.60264       15.48424          1              H   0.000
H37      8.33990        1.53050       14.97669          1              H   0.000
H38     -3.16521        8.08475       17.23529          1              H   0.000
H39      5.12540        7.49944       12.84541          1              H   0.000
H40      3.53472        7.50836       13.12181          1              H   0.000
H41      4.91488        4.33515       21.71508          1              H   0.000
H42      6.23352        5.23918       21.52858          1              H   0.000
H43      5.17899        8.28438       19.43286          1              H   0.000
H44      0.81100        0.01762       16.22731          1              H   0.000
H45      0.45670        1.24225       15.25279          1              H   0.000
H46      0.57104        3.14580       22.08932          1              H   0.000
H47      1.54505        1.83880       22.20414          1              H   0.000
H48     -0.79433        4.91639       21.20899          1              H   0.000
H49     -1.68321        3.56121       21.37540          1              H   0.000
H50      5.82420        2.09020       15.61023          1              H   0.000
H51      5.01892        0.85724       15.05137          1              H   0.000
H52      7.58096        1.89704       21.33002          1              H   0.000
H53      7.00623        3.35777       21.74279          1              H   0.000
H54      2.54512        3.61740       21.68578          1              H   0.000
H55      2.88101        5.11198       21.21429          1              H   0.000
H56     -4.18412        9.41987       21.09016          1              H   0.000
H57      5.17786        3.40790       12.31248          1              H   0.000
H58      5.47724        1.92327       11.91947          1              H   0.000
H59     -4.07002        7.08103       20.24380          1              H   0.000
H60      7.41529        5.65564       19.73971          1              H   0.000
H61      3.07613        4.29621       11.90651          1              H   0.000
H62      3.96885        5.49643       12.53757          1              H   0.000
H63      3.21043        7.10448       20.55156          1              H   0.000
H64     -1.44954        7.60593       14.13829          1              H   0.000
H65     -3.00179        7.28774       13.99898          1              H   0.000
H66      1.96139        8.92894       21.55688          1              H   0.000
H67      7.60472        3.68331       18.13863          1              H   0.000
H68      3.69214        2.91300       15.30501          1              H   0.000
H69      3.37134        3.91338       14.11957          1              H   0.000
H70      6.43117        4.77226       18.06828          1              H   0.000
H71     -0.30275        0.95210       19.45237          1              H   0.000
H72     -0.26472        2.46110       18.90553          1              H   0.000
H73      4.53017        1.19987       10.10626          1              H   0.000
H74     -1.32971        9.37803       10.90707          1              H   0.000
H75      0.64466        8.60686       13.94764          1              H   0.000
H76     -0.47044        9.24131       13.00813          1              H   0.000
H77      4.28342        0.04855       19.70655          1              H   0.000
H78     -0.28041        9.49708       20.96335          1              H   0.000
H79      2.16655        3.50321       18.30394          1              H   0.000
H80      3.13005        3.68633       19.58597          1              H   0.000
H81      1.02555        8.38801       18.06141          1              H   0.000
H82      4.50100        1.08774       17.35338          1              H   0.000
H83      3.64336        1.86864       18.41587          1              H   0.000
H84     -0.17506        2.35717       11.00469          1              H   0.000
H85      0.64197        5.47053        9.24063          1              H   0.000
H86     -2.78993        5.83932       17.31173          1              H   0.000
H87      1.15713        1.19439       12.14422          1              H   0.000
H88     -2.29176        6.64648       15.97532          1              H   0.000
H89      2.71730        1.10156       11.77874          1              H   0.000
H90      8.97971        3.27948       10.90255          1              H   0.000
H91      1.60407        9.41961       20.13918          1              H   0.000
H92      7.53141        3.02461       11.63150          1              H   0.000
H93     -3.98860        8.89695       12.94748          1              H   0.000
H94     -4.74995        8.70552       14.26723          1              H   0.000
H95     -4.47460        8.86034       18.77582          1              H   0.000
H96      2.67373        0.05681       17.65627          1              H   0.000
H97      2.82081        0.06415       21.48496          1              H   0.000
H98      7.33516        0.29455       18.13798          1              H   0.000
O1       4.67046        3.41380        9.72464          1              O   0.000
O2       7.04132        4.94823        9.31467          1              O   0.000
O3       2.03319        7.31440        8.88938          1              O   0.000
O4       4.21073        8.81041        9.75216          1              O   0.000
O5       8.25308        1.58249        8.01820          1              O   0.000
O6       5.49685        1.46350        8.00646          1              O   0.000
O7       2.78077        1.64242        8.04932          1              O   0.000
O8      -0.02488        1.69763        8.05118          1              O   0.000
O9      -4.11500        8.63692        8.00445          1              O   0.000
O10      2.21454        4.68080        9.49140          1              O   0.000
O11      6.52268        7.46015       10.46778          1              O   0.000
O12     -0.32461        5.39777        8.90856          1              O   0.000
O13     -0.83799        6.73796        8.81555          1              O   0.000
O14      4.82893        5.27941       17.76358          1              O   0.000
O15      0.55091        3.66655       17.82228          1              O   0.000
O16      2.26668        6.20055       16.00404          1              O   0.000
O17      3.84461        7.34160       19.10445          1              O   0.000
O18     -1.77858        7.82787       11.09715          1              O   0.000
O19      0.49546        2.97556       15.20785          1              O   0.000
O20      2.21263        8.07712       14.14331          1              O   0.000
O21      5.83458        5.55511       15.28416          1              O   0.000
O22      7.15423        3.09292       14.68964          1              O   0.000
O23      7.93152        1.87958       17.93056          1              O   0.000
O24     -1.55829        4.29602       13.93771          1              O   0.000
O25     10.29251        0.92076       11.95181          1              O   0.000
O26      0.20090        6.47086       17.89001          1              O   0.000
O27     -0.10572        6.58440       20.58022          1              O   0.000
O28      2.70095        6.98734       21.42966          1              O   0.000
O29      8.58503        0.72688       15.48912          1              O   0.000
O30     -3.59461        8.97948       17.40109          1              O   0.000
O31     -4.40263        8.16450       13.49221          1              O   0.000
O32      4.26149        7.04094       12.61600          1              O   0.000
O33      5.82789        4.49927       22.06818          1              O   0.000
O34      0.23127        0.28856       15.45282          1              O   0.000
O35      1.45433        2.81688       22.42545          1              O   0.000
O36     -0.77861        3.97625       21.50776          1              O   0.000
O37      4.96686        1.61291       15.70045          1              O   0.000
O38      7.81023        2.85542       21.40488          1              O   0.000
O39      3.21131        4.18643       21.13635          1              O   0.000
O40      5.90486        2.72761       12.31343          1              O   0.000
O41      7.26365        6.20824       20.54908          1              O   0.000
O42      3.81098        4.48556       12.51916          1              O   0.000
O43     -2.12868        6.89724       14.30770          1              O   0.000
O44      7.41757        4.65851       18.19713          1              O   0.000
O45      3.08221        3.64928       15.03358          1              O   0.000
O46      7.02821        0.15134       21.10155          1              O   0.000
O47     -0.83888        1.77786       19.33655          1              O   0.000
O48      4.39652        0.82991       11.00031          1              O   0.000
O49     -0.30105        8.97599       13.93202          1              O   0.000
O50     -1.14686        9.16361       20.60994          1              O   0.000
O51      3.11846        3.40860       18.61003          1              O   0.000
O52      1.74278        8.89115       18.50429          1              O   0.000
O53      3.97385        0.93965       18.18351          1              O   0.000
O54     -0.16616        3.15500       10.41701          1              O   0.000
O55     -2.29860        6.65301       16.97840          1              O   0.000
O56      2.04651        0.95776       12.48713          1              O   0.000
O57      8.51819        3.02038       11.73449          1              O   0.000
O58     -5.01026        8.83392       19.63194          1              O   0.000
O59      1.90010        0.25855       21.80120          1              O   0.000
Pd1      5.50230        9.53026       30.00000          1              Pd  0.000
Pd2      5.44345        9.52807        6.91424          1              Pd  0.000
Pd3      1.41176        0.77941        4.52815          1              Pd  0.000
Pd4     -0.00006        1.58841        2.24610          1              Pd  0.000
Pd5     -2.75115        9.53026       30.00000          1              Pd  0.000
Pd6     -2.66760        9.49956        6.91103          1              Pd  0.000
Pd7      4.09228        0.78850        4.51252          1              Pd  0.000
Pd8      2.75109        1.58841        2.24610          1              Pd  0.000
Pd9     -0.00000        9.53026       30.00000          1              Pd  0.000
Pd10     0.02905        9.46208        6.76518          1              Pd  0.000
Pd11     6.91043        0.82057        4.49268          1              Pd  0.000
Pd12     5.50224        1.58841        2.24610          1              Pd  0.000
Pd13     2.75115        9.53026       30.00000          1              Pd  0.000
Pd14     8.24270        0.00397        6.80283          1              Pd  0.000
Pd15     9.60995        0.80799        4.52157          1              Pd  0.000
Pd16     8.25339        1.58841        2.24610          1              Pd  0.000
Pd17     9.62902        2.38257       30.00000          1              Pd  0.000
Pd18    -1.41795        2.53325        6.88770          1              Pd  0.000
Pd19    -0.01602        3.21373        4.54014          1              Pd  0.000
Pd20    -1.37563        3.97097        2.24610          1              Pd  0.000
Pd21     1.37557        2.38257       30.00000          1              Pd  0.000
Pd22     1.39432        2.54961        6.93825          1              Pd  0.000
Pd23     2.76997        3.18089        4.53282          1              Pd  0.000
Pd24     1.37552        3.97097        2.24610          1              Pd  0.000
Pd25     4.12672        2.38257       30.00000          1              Pd  0.000
Pd26     4.14657        2.47750        6.87820          1              Pd  0.000
Pd27     5.50989        3.24871        4.57524          1              Pd  0.000
Pd28     4.12667        3.97097        2.24610          1              Pd  0.000
Pd29     6.87787        2.38257       30.00000          1              Pd  0.000
Pd30     6.85549        2.53920        6.98549          1              Pd  0.000
Pd31     8.24233        3.20099        4.57250          1              Pd  0.000
Pd32     6.87782        3.97097        2.24610          1              Pd  0.000
Pd33     8.25345        4.76513       30.00000          1              Pd  0.000
Pd34     8.18946        4.83351        6.94762          1              Pd  0.000
Pd35    -1.37938        5.57005        4.48948          1              Pd  0.000
Pd36    -2.75121        6.35354        2.24610          1              Pd  0.000
Pd37    -0.00000        4.76513       30.00000          1              Pd  0.000
Pd38    -0.03502        4.85115        6.81885          1              Pd  0.000
Pd39     1.36928        5.59690        4.49693          1              Pd  0.000
Pd40    -0.00006        6.35354        2.24610          1              Pd  0.000
Pd41     2.75115        4.76513       30.00000          1              Pd  0.000
Pd42     2.80819        4.83348        6.85051          1              Pd  0.000
Pd43     4.15145        5.59097        4.51983          1              Pd  0.000
Pd44     2.75109        6.35354        2.24610          1              Pd  0.000
Pd45     5.50230        4.76513       30.00000          1              Pd  0.000
Pd46     5.48926        4.86281        6.91708          1              Pd  0.000
Pd47     6.86148        5.59474        4.52644          1              Pd  0.000
Pd48     5.50224        6.35354        2.24610          1              Pd  0.000
Pd49     6.87787        7.14770       30.00000          1              Pd  0.000
Pd50     6.86242        7.14683        6.72532          1              Pd  0.000
Pd51    -2.71979        7.96791        4.52704          1              Pd  0.000
Pd52    -4.12678        8.73611        2.24610          1              Pd  0.000
Pd53    -1.37558        7.14770       30.00000          1              Pd  0.000
Pd54    -1.32120        7.14603        6.87930          1              Pd  0.000
Pd55     0.01206        7.96321        4.54019          1              Pd  0.000
Pd56    -1.37563        8.73611        2.24610          1              Pd  0.000
Pd57     1.37557        7.14770       30.00000          1              Pd  0.000
Pd58     1.41081        7.20087        6.85697          1              Pd  0.000
Pd59     2.76130        7.99703        4.52812          1              Pd  0.000
Pd60     1.37552        8.73611        2.24610          1              Pd  0.000
Pd61     4.12672        7.14770       30.00000          1              Pd  0.000
Pd62     4.14274        7.18419        6.91659          1              Pd  0.000
Pd63     5.48316        7.98559        4.50794          1              Pd  0.000
Pd64     4.12667        8.73611        2.24610          1              Pd  0.000
end
end
