# Supplementary material for: Intentional Formation of Persistent Surface Redox Mediators by Adsorption of Polyconjugated Carbonyl Complexes to Pd Nanoparticles
Source: J Am Chem Soc. 2025 Apr 4;147(20):16885–900. doi: 10.1021/jacs.4c15874 (PMC12100725; doi:10.1021/jacs.4c15874)
Supplement: Supplementary file 2 [file ja4c15874_si_002.zip › Structures/Heterogeneous/Surface_Reactions/Quinones/HKH/FirstProtonElectronTransfer/HydrogenationofOO/P.res]

TITL CONTCAR
CELL 0.0000 11.0046 11.0046 30.0000 90.0000 90.0000 120.0000
LATT -1
SFAC C H O Pd
 C    1    0.57509    0.55550    0.30656    1.00000    0.00000
 C    1    0.66108    0.48155    0.31233    1.00000    0.00000
 C    1    0.64817    0.71201    0.29895    1.00000    0.00000
 C    1    0.79546    0.79908    0.31625    1.00000    0.00000
 C    1    0.82155    0.57178    0.31068    1.00000    0.00000
 C    1    0.87815    0.72397    0.32613    1.00000    0.00000
 H    2    0.58378    0.67174    0.18567    1.00000    0.00000
 H    2    0.33596    0.42360    0.18885    1.00000    0.00000
 H    2    0.08345    0.16430    0.17547    1.00000    0.00000
 H    2    0.58493    0.17076    0.17437    1.00000    0.00000
 H    2    0.08171    0.64484    0.19039    1.00000    0.00000
 H    2    0.14671    0.28904    0.31813    1.00000    0.00000
 H    2    0.61692    0.47631    0.59763    1.00000    0.00000
 H    2    0.22024    0.35876    0.56182    1.00000    0.00000
 H    2    0.17088    0.36828    0.48879    1.00000    0.00000
 H    2    0.72254    0.68987    0.61731    1.00000    0.00000
 H    2    0.69729    0.82538    0.62145    1.00000    0.00000
 H    2    0.50721    0.55304    0.52734    1.00000    0.00000
 H    2    0.25676    0.76539    0.34560    1.00000    0.00000
 H    2    0.15291    0.80456    0.36682    1.00000    0.00000
 H    2    0.30028    0.33951    0.49937    1.00000    0.00000
 H    2    0.27353    0.48630    0.59591    1.00000    0.00000
 H    2    0.73391    0.56611    0.55938    1.00000    0.00000
 H    2    0.46659    0.65024    0.55635    1.00000    0.00000
 H    2    0.58417    0.76972    0.49444    1.00000    0.00000
 H    2    0.81315    0.49175    0.50129    1.00000    0.00000
 H    2    0.80205    0.62026    0.48268    1.00000    0.00000
 H    2    0.93540    0.02751    0.37450    1.00000    0.00000
 H    2    0.93727    0.15408    0.39978    1.00000    0.00000
 H    2    0.76513    0.30374    0.45991    1.00000    0.00000
 H    2    0.91641    0.37644    0.48364    1.00000    0.00000
 H    2    0.83293    0.16895    0.56752    1.00000    0.00000
 H    2    0.89185    0.19025    0.61682    1.00000    0.00000
 H    2    0.12201    0.55492    0.46568    1.00000    0.00000
 H    2    0.04671    0.41829    0.43395    1.00000    0.00000
 H    2    0.69875    0.93117    0.48803    1.00000    0.00000
 H    2    0.35188    0.68168    0.62972    1.00000    0.00000
 H    2    0.27699    0.68897    0.58464    1.00000    0.00000
 H    2    0.33484    0.78106    0.68829    1.00000    0.00000
 H    2    0.42279    0.70752    0.70061    1.00000    0.00000
 H    2    0.67244    0.73245    0.73793    1.00000    0.00000
 H    2    0.90257    0.06323    0.51614    1.00000    0.00000
 H    2    0.83815    0.16059    0.49922    1.00000    0.00000
 H    2    0.13654    0.84832    0.57451    1.00000    0.00000
 H    2    0.85919    0.78690    0.42818    1.00000    0.00000
 H    2    0.71512    0.78784    0.43739    1.00000    0.00000
 H    2    0.67405    0.45486    0.72383    1.00000    0.00000
 H    2    0.84130    0.54964    0.71761    1.00000    0.00000
 H    2    0.90526    0.86930    0.64776    1.00000    0.00000
 H    2    0.07461    0.00184    0.54091    1.00000    0.00000
 H    2    0.10666    0.13034    0.50843    1.00000    0.00000
 H    2    0.21694    0.33010    0.73632    1.00000    0.00000
 H    2    0.23689    0.19294    0.74014    1.00000    0.00000
 H    2    0.18575    0.51585    0.70698    1.00000    0.00000
 H    2    0.03385    0.37364    0.71251    1.00000    0.00000
 H    2    0.63890    0.21931    0.52034    1.00000    0.00000
 H    2    0.50104    0.08995    0.50171    1.00000    0.00000
 H    2    0.78844    0.19907    0.71100    1.00000    0.00000
 H    2    0.81283    0.35235    0.72475    1.00000    0.00000
 H    2    0.42106    0.37957    0.72287    1.00000    0.00000
 H    2    0.53000    0.53639    0.70714    1.00000    0.00000
 H    2    0.11400    0.98843    0.70301    1.00000    0.00000
 H    2    0.64931    0.35761    0.41041    1.00000    0.00000
 H    2    0.59864    0.20182    0.39732    1.00000    0.00000
 H    2    0.00166    0.74301    0.67478    1.00000    0.00000
 H    2    0.97054    0.59345    0.65799    1.00000    0.00000
 H    2    0.50494    0.45080    0.39688    1.00000    0.00000
 H    2    0.64902    0.57673    0.41792    1.00000    0.00000
 H    2    0.66446    0.74547    0.68506    1.00000    0.00000
 H    2    0.26731    0.79806    0.47128    1.00000    0.00000
 H    2    0.10956    0.76468    0.46663    1.00000    0.00000
 H    2    0.64669    0.93690    0.71856    1.00000    0.00000
 H    2    0.88429    0.38648    0.60462    1.00000    0.00000
 H    2    0.48833    0.30566    0.51017    1.00000    0.00000
 H    2    0.51166    0.41062    0.47065    1.00000    0.00000
 H    2    0.83478    0.50075    0.60227    1.00000    0.00000
 H    2    0.02242    0.09990    0.64841    1.00000    0.00000
 H    2    0.10506    0.25825    0.63018    1.00000    0.00000
 H    2    0.47460    0.12594    0.33688    1.00000    0.00000
 H    2    0.37120    0.98404    0.36356    1.00000    0.00000
 H    2    0.51012    0.90311    0.46492    1.00000    0.00000
 H    2    0.44206    0.96966    0.43360    1.00000    0.00000
 H    2    0.39178    0.00509    0.65689    1.00000    0.00000
 H    2    0.47278    0.99652    0.69878    1.00000    0.00000
 H    2    0.38067    0.36759    0.61013    1.00000    0.00000
 H    2    0.47782    0.38679    0.65287    1.00000    0.00000
 H    2    0.53327    0.88014    0.60205    1.00000    0.00000
 H    2    0.46608    0.11415    0.57845    1.00000    0.00000
 H    2    0.42910    0.19607    0.61386    1.00000    0.00000
 H    2    0.10777    0.24735    0.36683    1.00000    0.00000
 H    2    0.34533    0.57402    0.30803    1.00000    0.00000
 H    2    0.05282    0.61269    0.57706    1.00000    0.00000
 H    2    0.16781    0.12533    0.40483    1.00000    0.00000
 H    2    0.14045    0.69740    0.53251    1.00000    0.00000
 H    2    0.30470    0.11558    0.39263    1.00000    0.00000
 H    2    0.98804    0.34410    0.36342    1.00000    0.00000
 H    2    0.63996    0.98839    0.67131    1.00000    0.00000
 H    2    0.84307    0.31738    0.38772    1.00000    0.00000
 H    2    0.10431    0.93353    0.43159    1.00000    0.00000
 H    2    0.02509    0.91346    0.47557    1.00000    0.00000
 H    2    0.05824    0.92973    0.62586    1.00000    0.00000
 H    2    0.24593    0.00595    0.58854    1.00000    0.00000
 H    2    0.25970    0.00674    0.71617    1.00000    0.00000
 H    2    0.68200    0.03090    0.60460    1.00000    0.00000
 O    3    0.60354    0.35822    0.32415    1.00000    0.00000
 O    3    0.89951    0.51924    0.31050    1.00000    0.00000
 O    3    0.56849    0.76748    0.29631    1.00000    0.00000
 O    3    0.84485    0.92448    0.32507    1.00000    0.00000
 O    3    0.83299    0.16605    0.26727    1.00000    0.00000
 O    3    0.57629    0.15357    0.26688    1.00000    0.00000
 O    3    0.33887    0.17234    0.26831    1.00000    0.00000
 O    3    0.08680    0.17813    0.26837    1.00000    0.00000
 O    3    0.07920    0.90625    0.26682    1.00000    0.00000
 O    3    0.44681    0.49120    0.31637    1.00000    0.00000
 O    3    0.98414    0.78279    0.34894    1.00000    0.00000
 O    3    0.25367    0.56635    0.29696    1.00000    0.00000
 O    3    0.27731    0.70697    0.29385    1.00000    0.00000
 O    3    0.71579    0.55396    0.59212    1.00000    0.00000
 O    3    0.24242    0.38472    0.59408    1.00000    0.00000
 O    3    0.53129    0.65062    0.53347    1.00000    0.00000
 O    3    0.73454    0.77034    0.63682    1.00000    0.00000
 O    3    0.24910    0.82138    0.36991    1.00000    0.00000
 O    3    0.20112    0.31221    0.50693    1.00000    0.00000
 O    3    0.62482    0.84752    0.47144    1.00000    0.00000
 O    3    0.82162    0.58288    0.50948    1.00000    0.00000
 O    3    0.81236    0.32454    0.48966    1.00000    0.00000
 O    3    0.81935    0.19722    0.59769    1.00000    0.00000
 O    3    0.08375    0.45077    0.46459    1.00000    0.00000
 O    3    0.98362    0.09664    0.39840    1.00000    0.00000
 O    3    0.35775    0.67898    0.59634    1.00000    0.00000
 O    3    0.33584    0.69090    0.68601    1.00000    0.00000
 O    3    0.61202    0.73318    0.71432    1.00000    0.00000
 O    3    0.81827    0.07627    0.51630    1.00000    0.00000
 O    3    0.14443    0.94218    0.58005    1.00000    0.00000
 O    3    0.02826    0.85668    0.44974    1.00000    0.00000
 O    3    0.75662    0.73878    0.42054    1.00000    0.00000
 O    3    0.76562    0.47216    0.73564    1.00000    0.00000
 O    3    0.03614    0.03026    0.51510    1.00000    0.00000
 O    3    0.27996    0.29557    0.74752    1.00000    0.00000
 O    3    0.13788    0.41723    0.71693    1.00000    0.00000
 O    3    0.53595    0.16924    0.52335    1.00000    0.00000
 O    3    0.85955    0.29960    0.71350    1.00000    0.00000
 O    3    0.51146    0.43928    0.70455    1.00000    0.00000
 O    3    0.67969    0.28623    0.41045    1.00000    0.00000
 O    3    0.98581    0.65145    0.68497    1.00000    0.00000
 O    3    0.58162    0.47067    0.41731    1.00000    0.00000
 O    3    0.16841    0.72371    0.47693    1.00000    0.00000
 O    3    0.91844    0.48880    0.60659    1.00000    0.00000
 O    3    0.47152    0.38290    0.50112    1.00000    0.00000
 O    3    0.64657    0.01587    0.70339    1.00000    0.00000
 O    3    0.01704    0.18655    0.64455    1.00000    0.00000
 O    3    0.44306    0.08709    0.36668    1.00000    0.00000
 O    3    0.44355    0.94184    0.46440    1.00000    0.00000
 O    3    0.37655    0.96151    0.68700    1.00000    0.00000
 O    3    0.46221    0.35767    0.62034    1.00000    0.00000
 O    3    0.62484    0.93294    0.61681    1.00000    0.00000
 O    3    0.41040    0.09859    0.60612    1.00000    0.00000
 O    3    0.15049    0.33106    0.34724    1.00000    0.00000
 O    3    0.14015    0.69808    0.56595    1.00000    0.00000
 O    3    0.23621    0.10049    0.41625    1.00000    0.00000
 O    3    0.93251    0.31694    0.39115    1.00000    0.00000
 O    3    0.00818    0.92688    0.65441    1.00000    0.00000
 O    3    0.18621    0.02710    0.72672    1.00000    0.00000
Pd    4    0.00000    0.00000    0.00000    1.00000    0.00000
Pd    4    0.99455    0.99976    0.23047    1.00000    0.00000
Pd    4    0.16918    0.08178    0.15094    1.00000    0.00000
Pd    4    0.08333    0.16667    0.07487    1.00000    0.00000
Pd    4    0.25000    0.00000    0.00000    1.00000    0.00000
Pd    4    0.25598    0.99677    0.23037    1.00000    0.00000
Pd    4    0.41324    0.08273    0.15042    1.00000    0.00000
Pd    4    0.33333    0.16667    0.07487    1.00000    0.00000
Pd    4    0.50000    0.00000    0.00000    1.00000    0.00000
Pd    4    0.49906    0.99284    0.22551    1.00000    0.00000
Pd    4    0.67101    0.08610    0.14976    1.00000    0.00000
Pd    4    0.58333    0.16667    0.07487    1.00000    0.00000
Pd    4    0.75000    0.00000    0.00000    1.00000    0.00000
Pd    4    0.74923    0.00041    0.22676    1.00000    0.00000
Pd    4    0.91566    0.08478    0.15072    1.00000    0.00000
Pd    4    0.83333    0.16667    0.07487    1.00000    0.00000
Pd    4    0.00000    0.25000    0.00000    1.00000    0.00000
Pd    4    0.00405    0.26581    0.22959    1.00000    0.00000
Pd    4    0.16715    0.33721    0.15134    1.00000    0.00000
Pd    4    0.08333    0.41667    0.07487    1.00000    0.00000
Pd    4    0.25000    0.25000    0.00000    1.00000    0.00000
Pd    4    0.26047    0.26752    0.23128    1.00000    0.00000
Pd    4    0.41859    0.33376    0.15109    1.00000    0.00000
Pd    4    0.33333    0.41667    0.07487    1.00000    0.00000
Pd    4    0.50000    0.25000    0.00000    1.00000    0.00000
Pd    4    0.50678    0.25995    0.22927    1.00000    0.00000
Pd    4    0.67113    0.34088    0.15251    1.00000    0.00000
Pd    4    0.58333    0.41667    0.07487    1.00000    0.00000
Pd    4    0.75000    0.25000    0.00000    1.00000    0.00000
Pd    4    0.75618    0.26643    0.23285    1.00000    0.00000
Pd    4    0.91693    0.33588    0.15242    1.00000    0.00000
Pd    4    0.83333    0.41667    0.07487    1.00000    0.00000
Pd    4    0.00000    0.50000    0.00000    1.00000    0.00000
Pd    4    0.99777    0.50717    0.23159    1.00000    0.00000
Pd    4    0.16688    0.58446    0.14965    1.00000    0.00000
Pd    4    0.08333    0.66667    0.07487    1.00000    0.00000
Pd    4    0.25000    0.50000    0.00000    1.00000    0.00000
Pd    4    0.25133    0.50902    0.22729    1.00000    0.00000
Pd    4    0.41807    0.58728    0.14990    1.00000    0.00000
Pd    4    0.33333    0.66667    0.07487    1.00000    0.00000
Pd    4    0.50000    0.50000    0.00000    1.00000    0.00000
Pd    4    0.50876    0.50716    0.22834    1.00000    0.00000
Pd    4    0.67057    0.58665    0.15066    1.00000    0.00000
Pd    4    0.58333    0.66667    0.07487    1.00000    0.00000
Pd    4    0.75000    0.50000    0.00000    1.00000    0.00000
Pd    4    0.75394    0.51024    0.23057    1.00000    0.00000
Pd    4    0.91704    0.58704    0.15088    1.00000    0.00000
Pd    4    0.83333    0.66667    0.07487    1.00000    0.00000
Pd    4    0.00000    0.75000    0.00000    1.00000    0.00000
Pd    4    0.99855    0.74989    0.22418    1.00000    0.00000
Pd    4    0.17088    0.83605    0.15090    1.00000    0.00000
Pd    4    0.08333    0.91667    0.07487    1.00000    0.00000
Pd    4    0.25000    0.75000    0.00000    1.00000    0.00000
Pd    4    0.25485    0.74982    0.22932    1.00000    0.00000
Pd    4    0.41887    0.83556    0.15134    1.00000    0.00000
Pd    4    0.33333    0.91667    0.07487    1.00000    0.00000
Pd    4    0.50000    0.75000    0.00000    1.00000    0.00000
Pd    4    0.50599    0.75557    0.22857    1.00000    0.00000
Pd    4    0.67048    0.83912    0.15094    1.00000    0.00000
Pd    4    0.58333    0.91667    0.07487    1.00000    0.00000
Pd    4    0.75000    0.75000    0.00000    1.00000    0.00000
Pd    4    0.75337    0.75382    0.23055    1.00000    0.00000
Pd    4    0.91722    0.83791    0.15026    1.00000    0.00000
Pd    4    0.83333    0.91667    0.07487    1.00000    0.00000
END
