# Supplementary material for: Intentional Formation of Persistent Surface Redox Mediators by Adsorption of Polyconjugated Carbonyl Complexes to Pd Nanoparticles
Source: J Am Chem Soc. 2025 Apr 4;147(20):16885–900. doi: 10.1021/jacs.4c15874 (PMC12100725; doi:10.1021/jacs.4c15874)
Supplement: Supplementary file 2 [file ja4c15874_si_002.zip › Structures/Heterogeneous/Surface_Reactions/Quinones/HKH/FirstProtonElectronTransfer/HydrogenationofOO/R.res]

TITL CONTCAR
CELL 0.0000 11.0046 11.0046 30.0000 90.0000 90.0000 120.0000
LATT -1
SFAC C H O Pd
 C    1    0.56971    0.55030    0.30410    1.00000    0.00000
 C    1    0.65339    0.47772    0.31211    1.00000    0.00000
 C    1    0.63903    0.70565    0.30008    1.00000    0.00000
 C    1    0.78930    0.79396    0.31526    1.00000    0.00000
 C    1    0.81415    0.56680    0.30948    1.00000    0.00000
 C    1    0.87270    0.71955    0.32457    1.00000    0.00000
 H    2    0.58904    0.67691    0.18480    1.00000    0.00000
 H    2    0.33886    0.41879    0.18578    1.00000    0.00000
 H    2    0.08386    0.16447    0.17532    1.00000    0.00000
 H    2    0.58525    0.17133    0.17437    1.00000    0.00000
 H    2    0.08283    0.64946    0.18901    1.00000    0.00000
 H    2    0.14068    0.29064    0.31729    1.00000    0.00000
 H    2    0.61642    0.47590    0.59805    1.00000    0.00000
 H    2    0.21956    0.35811    0.56195    1.00000    0.00000
 H    2    0.16998    0.36731    0.48891    1.00000    0.00000
 H    2    0.72200    0.68943    0.61772    1.00000    0.00000
 H    2    0.69701    0.82513    0.62175    1.00000    0.00000
 H    2    0.50679    0.55255    0.52743    1.00000    0.00000
 H    2    0.25831    0.76119    0.34827    1.00000    0.00000
 H    2    0.15194    0.80370    0.36491    1.00000    0.00000
 H    2    0.29948    0.33863    0.49946    1.00000    0.00000
 H    2    0.27312    0.48581    0.59598    1.00000    0.00000
 H    2    0.73340    0.56606    0.55987    1.00000    0.00000
 H    2    0.46645    0.64990    0.55647    1.00000    0.00000
 H    2    0.58343    0.76938    0.49459    1.00000    0.00000
 H    2    0.81198    0.49197    0.50153    1.00000    0.00000
 H    2    0.80134    0.62089    0.48307    1.00000    0.00000
 H    2    0.93888    0.03101    0.37273    1.00000    0.00000
 H    2    0.94092    0.15779    0.39800    1.00000    0.00000
 H    2    0.76456    0.30382    0.46012    1.00000    0.00000
 H    2    0.91553    0.37629    0.48397    1.00000    0.00000
 H    2    0.83292    0.16902    0.56756    1.00000    0.00000
 H    2    0.89171    0.18975    0.61688    1.00000    0.00000
 H    2    0.12111    0.55415    0.46593    1.00000    0.00000
 H    2    0.04590    0.41801    0.43401    1.00000    0.00000
 H    2    0.69785    0.93088    0.48812    1.00000    0.00000
 H    2    0.35180    0.68122    0.62983    1.00000    0.00000
 H    2    0.27658    0.68839    0.58483    1.00000    0.00000
 H    2    0.33490    0.78069    0.68832    1.00000    0.00000
 H    2    0.42257    0.70693    0.70074    1.00000    0.00000
 H    2    0.67171    0.73210    0.73832    1.00000    0.00000
 H    2    0.90201    0.06261    0.51617    1.00000    0.00000
 H    2    0.83806    0.16026    0.49914    1.00000    0.00000
 H    2    0.13571    0.84753    0.57464    1.00000    0.00000
 H    2    0.85867    0.78705    0.42804    1.00000    0.00000
 H    2    0.71444    0.78770    0.43739    1.00000    0.00000
 H    2    0.67427    0.45496    0.72419    1.00000    0.00000
 H    2    0.84146    0.54919    0.71801    1.00000    0.00000
 H    2    0.90490    0.86897    0.64796    1.00000    0.00000
 H    2    0.07363    0.00087    0.54100    1.00000    0.00000
 H    2    0.10582    0.12946    0.50852    1.00000    0.00000
 H    2    0.21701    0.32996    0.73642    1.00000    0.00000
 H    2    0.23716    0.19282    0.74017    1.00000    0.00000
 H    2    0.18572    0.51562    0.70714    1.00000    0.00000
 H    2    0.03383    0.37358    0.71266    1.00000    0.00000
 H    2    0.63836    0.21905    0.52049    1.00000    0.00000
 H    2    0.50023    0.08951    0.50204    1.00000    0.00000
 H    2    0.78835    0.19939    0.71113    1.00000    0.00000
 H    2    0.81292    0.35258    0.72506    1.00000    0.00000
 H    2    0.42117    0.37945    0.72296    1.00000    0.00000
 H    2    0.53000    0.53621    0.70725    1.00000    0.00000
 H    2    0.11406    0.98825    0.70312    1.00000    0.00000
 H    2    0.65180    0.35892    0.41055    1.00000    0.00000
 H    2    0.60055    0.20309    0.39715    1.00000    0.00000
 H    2    0.00189    0.74277    0.67492    1.00000    0.00000
 H    2    0.97032    0.59318    0.65825    1.00000    0.00000
 H    2    0.50949    0.44989    0.39651    1.00000    0.00000
 H    2    0.65082    0.57694    0.41835    1.00000    0.00000
 H    2    0.66424    0.74534    0.68543    1.00000    0.00000
 H    2    0.26602    0.79729    0.47168    1.00000    0.00000
 H    2    0.10821    0.76342    0.46671    1.00000    0.00000
 H    2    0.64665    0.93690    0.71865    1.00000    0.00000
 H    2    0.88393    0.38606    0.60489    1.00000    0.00000
 H    2    0.48731    0.30512    0.51039    1.00000    0.00000
 H    2    0.51132    0.41028    0.47087    1.00000    0.00000
 H    2    0.83421    0.50020    0.60258    1.00000    0.00000
 H    2    0.02185    0.09919    0.64863    1.00000    0.00000
 H    2    0.10453    0.25762    0.63049    1.00000    0.00000
 H    2    0.47337    0.13177    0.33735    1.00000    0.00000
 H    2    0.37249    0.98641    0.36276    1.00000    0.00000
 H    2    0.50898    0.90273    0.46528    1.00000    0.00000
 H    2    0.44028    0.96937    0.43419    1.00000    0.00000
 H    2    0.39151    0.00452    0.65692    1.00000    0.00000
 H    2    0.47271    0.99614    0.69879    1.00000    0.00000
 H    2    0.38012    0.36687    0.61028    1.00000    0.00000
 H    2    0.47728    0.38619    0.65304    1.00000    0.00000
 H    2    0.53313    0.88009    0.60211    1.00000    0.00000
 H    2    0.46554    0.11368    0.57856    1.00000    0.00000
 H    2    0.42827    0.19517    0.61402    1.00000    0.00000
 H    2    0.11620    0.25770    0.36684    1.00000    0.00000
 H    2    0.39105    0.53517    0.32081    1.00000    0.00000
 H    2    0.05199    0.61177    0.57746    1.00000    0.00000
 H    2    0.16702    0.12426    0.40521    1.00000    0.00000
 H    2    0.13913    0.69617    0.53281    1.00000    0.00000
 H    2    0.30456    0.11494    0.39355    1.00000    0.00000
 H    2    0.98752    0.34872    0.36283    1.00000    0.00000
 H    2    0.64011    0.98837    0.67137    1.00000    0.00000
 H    2    0.84294    0.31830    0.38804    1.00000    0.00000
 H    2    0.10387    0.93278    0.43187    1.00000    0.00000
 H    2    0.02390    0.91260    0.47568    1.00000    0.00000
 H    2    0.05773    0.92930    0.62597    1.00000    0.00000
 H    2    0.24510    0.00521    0.58858    1.00000    0.00000
 H    2    0.25980    0.00652    0.71622    1.00000    0.00000
 H    2    0.68192    0.03073    0.60463    1.00000    0.00000
 O    3    0.59651    0.35641    0.32597    1.00000    0.00000
 O    3    0.89031    0.51217    0.31057    1.00000    0.00000
 O    3    0.55839    0.75988    0.29900    1.00000    0.00000
 O    3    0.83798    0.91952    0.32408    1.00000    0.00000
 O    3    0.83530    0.16796    0.26715    1.00000    0.00000
 O    3    0.57823    0.15585    0.26707    1.00000    0.00000
 O    3    0.34042    0.17394    0.26803    1.00000    0.00000
 O    3    0.09019    0.18203    0.26821    1.00000    0.00000
 O    3    0.08007    0.90705    0.26673    1.00000    0.00000
 O    3    0.44293    0.48285    0.32391    1.00000    0.00000
 O    3    0.98031    0.77863    0.34670    1.00000    0.00000
 O    3    0.24615    0.56438    0.29260    1.00000    0.00000
 O    3    0.25807    0.69316    0.29261    1.00000    0.00000
 O    3    0.71535    0.55355    0.59261    1.00000    0.00000
 O    3    0.24190    0.38420    0.59418    1.00000    0.00000
 O    3    0.53111    0.65021    0.53359    1.00000    0.00000
 O    3    0.73415    0.77007    0.63717    1.00000    0.00000
 O    3    0.24820    0.82237    0.36983    1.00000    0.00000
 O    3    0.20021    0.31120    0.50701    1.00000    0.00000
 O    3    0.62367    0.84722    0.47159    1.00000    0.00000
 O    3    0.82057    0.58307    0.50982    1.00000    0.00000
 O    3    0.81153    0.32473    0.48993    1.00000    0.00000
 O    3    0.81940    0.19708    0.59775    1.00000    0.00000
 O    3    0.08300    0.45002    0.46467    1.00000    0.00000
 O    3    0.98771    0.10075    0.39640    1.00000    0.00000
 O    3    0.35749    0.67854    0.59643    1.00000    0.00000
 O    3    0.33573    0.69042    0.68609    1.00000    0.00000
 O    3    0.61162    0.73315    0.71465    1.00000    0.00000
 O    3    0.81784    0.07592    0.51624    1.00000    0.00000
 O    3    0.14360    0.94144    0.58009    1.00000    0.00000
 O    3    0.02711    0.85592    0.44982    1.00000    0.00000
 O    3    0.75607    0.73893    0.42046    1.00000    0.00000
 O    3    0.76565    0.47286    0.73639    1.00000    0.00000
 O    3    0.03517    0.02942    0.51520    1.00000    0.00000
 O    3    0.28017    0.29548    0.74755    1.00000    0.00000
 O    3    0.13780    0.41691    0.71704    1.00000    0.00000
 O    3    0.53543    0.16906    0.52358    1.00000    0.00000
 O    3    0.85951    0.29999    0.71360    1.00000    0.00000
 O    3    0.51147    0.43912    0.70459    1.00000    0.00000
 O    3    0.68150    0.28692    0.41052    1.00000    0.00000
 O    3    0.98632    0.65139    0.68519    1.00000    0.00000
 O    3    0.58372    0.47069    0.41809    1.00000    0.00000
 O    3    0.16711    0.72263    0.47711    1.00000    0.00000
 O    3    0.91785    0.48830    0.60698    1.00000    0.00000
 O    3    0.47036    0.38219    0.50124    1.00000    0.00000
 O    3    0.64659    0.01586    0.70344    1.00000    0.00000
 O    3    0.01643    0.18583    0.64478    1.00000    0.00000
 O    3    0.44304    0.08897    0.36676    1.00000    0.00000
 O    3    0.44219    0.94124    0.46491    1.00000    0.00000
 O    3    0.37643    0.96084    0.68701    1.00000    0.00000
 O    3    0.46158    0.35688    0.62051    1.00000    0.00000
 O    3    0.62477    0.93278    0.61683    1.00000    0.00000
 O    3    0.40958    0.09776    0.60619    1.00000    0.00000
 O    3    0.15503    0.33844    0.34607    1.00000    0.00000
 O    3    0.13925    0.69710    0.56622    1.00000    0.00000
 O    3    0.23565    0.10014    0.41700    1.00000    0.00000
 O    3    0.93316    0.31862    0.39069    1.00000    0.00000
 O    3    0.00788    0.92613    0.65459    1.00000    0.00000
 O    3    0.18636    0.02692    0.72682    1.00000    0.00000
Pd    4    0.00000    0.00000    0.00000    1.00000    0.00000
Pd    4    0.99520    0.00132    0.23099    1.00000    0.00000
Pd    4    0.16973    0.08246    0.15091    1.00000    0.00000
Pd    4    0.08333    0.16667    0.07487    1.00000    0.00000
Pd    4    0.25000    0.00000    0.00000    1.00000    0.00000
Pd    4    0.25692    0.99766    0.23042    1.00000    0.00000
Pd    4    0.41360    0.08279    0.15038    1.00000    0.00000
Pd    4    0.33333    0.16667    0.07487    1.00000    0.00000
Pd    4    0.50000    0.00000    0.00000    1.00000    0.00000
Pd    4    0.50049    0.99420    0.22591    1.00000    0.00000
Pd    4    0.67109    0.08627    0.14986    1.00000    0.00000
Pd    4    0.58333    0.16667    0.07487    1.00000    0.00000
Pd    4    0.75000    0.00000    0.00000    1.00000    0.00000
Pd    4    0.75021    0.00174    0.22691    1.00000    0.00000
Pd    4    0.91617    0.08516    0.15063    1.00000    0.00000
Pd    4    0.83333    0.16667    0.07487    1.00000    0.00000
Pd    4    0.00000    0.25000    0.00000    1.00000    0.00000
Pd    4    0.00579    0.26701    0.22885    1.00000    0.00000
Pd    4    0.16809    0.33845    0.15164    1.00000    0.00000
Pd    4    0.08333    0.41667    0.07487    1.00000    0.00000
Pd    4    0.25000    0.25000    0.00000    1.00000    0.00000
Pd    4    0.26281    0.26883    0.23049    1.00000    0.00000
Pd    4    0.42073    0.33541    0.15166    1.00000    0.00000
Pd    4    0.33333    0.41667    0.07487    1.00000    0.00000
Pd    4    0.50000    0.25000    0.00000    1.00000    0.00000
Pd    4    0.50787    0.26013    0.22868    1.00000    0.00000
Pd    4    0.67174    0.34125    0.15238    1.00000    0.00000
Pd    4    0.58333    0.41667    0.07487    1.00000    0.00000
Pd    4    0.75000    0.25000    0.00000    1.00000    0.00000
Pd    4    0.75776    0.26809    0.23297    1.00000    0.00000
Pd    4    0.91711    0.33546    0.15187    1.00000    0.00000
Pd    4    0.83333    0.41667    0.07487    1.00000    0.00000
Pd    4    0.00000    0.50000    0.00000    1.00000    0.00000
Pd    4    0.99867    0.50722    0.22957    1.00000    0.00000
Pd    4    0.16759    0.58436    0.14931    1.00000    0.00000
Pd    4    0.08333    0.66667    0.07487    1.00000    0.00000
Pd    4    0.25000    0.50000    0.00000    1.00000    0.00000
Pd    4    0.25522    0.51170    0.22843    1.00000    0.00000
Pd    4    0.41935    0.58800    0.15150    1.00000    0.00000
Pd    4    0.33333    0.66667    0.07487    1.00000    0.00000
Pd    4    0.50000    0.50000    0.00000    1.00000    0.00000
Pd    4    0.51366    0.50939    0.23269    1.00000    0.00000
Pd    4    0.67059    0.58736    0.15103    1.00000    0.00000
Pd    4    0.58333    0.66667    0.07487    1.00000    0.00000
Pd    4    0.75000    0.50000    0.00000    1.00000    0.00000
Pd    4    0.75620    0.51151    0.23025    1.00000    0.00000
Pd    4    0.91707    0.58754    0.15043    1.00000    0.00000
Pd    4    0.83333    0.66667    0.07487    1.00000    0.00000
Pd    4    0.00000    0.75000    0.00000    1.00000    0.00000
Pd    4    0.99982    0.75104    0.22395    1.00000    0.00000
Pd    4    0.17109    0.83666    0.15050    1.00000    0.00000
Pd    4    0.08333    0.91667    0.07487    1.00000    0.00000
Pd    4    0.25000    0.75000    0.00000    1.00000    0.00000
Pd    4    0.25505    0.75116    0.22847    1.00000    0.00000
Pd    4    0.41905    0.83571    0.15156    1.00000    0.00000
Pd    4    0.33333    0.91667    0.07487    1.00000    0.00000
Pd    4    0.50000    0.75000    0.00000    1.00000    0.00000
Pd    4    0.50716    0.75653    0.22971    1.00000    0.00000
Pd    4    0.67068    0.84007    0.15117    1.00000    0.00000
Pd    4    0.58333    0.91667    0.07487    1.00000    0.00000
Pd    4    0.75000    0.75000    0.00000    1.00000    0.00000
Pd    4    0.75484    0.75562    0.23070    1.00000    0.00000
Pd    4    0.91752    0.83853    0.15019    1.00000    0.00000
Pd    4    0.83333    0.91667    0.07487    1.00000    0.00000
END
