# Supplementary material for: Intentional Formation of Persistent Surface Redox Mediators by Adsorption of Polyconjugated Carbonyl Complexes to Pd Nanoparticles
Source: J Am Chem Soc. 2025 Apr 4;147(20):16885–900. doi: 10.1021/jacs.4c15874 (PMC12100725; doi:10.1021/jacs.4c15874)
Supplement: Supplementary file 2 [file ja4c15874_si_002.zip › Structures/Heterogeneous/Surface_Reactions/Quinones/HKH/FirstProtonElectronTransfer/HydrogenationofOO/TS.res]

TITL CONTCAR
CELL 0.0000 11.0046 11.0046 30.0000 90.0000 90.0000 120.0000
LATT -1
SFAC C H O Pd
 C    1    0.56561    0.56370    0.30554    1.00000    0.00000
 C    1    0.64189    0.48190    0.31309    1.00000    0.00000
 C    1    0.64711    0.71953    0.29900    1.00000    0.00000
 C    1    0.79516    0.79982    0.31659    1.00000    0.00000
 C    1    0.80359    0.56311    0.31228    1.00000    0.00000
 C    1    0.87136    0.71829    0.32621    1.00000    0.00000
 H    2    0.58795    0.67360    0.18530    1.00000    0.00000
 H    2    0.33964    0.41872    0.18650    1.00000    0.00000
 H    2    0.08428    0.16414    0.17531    1.00000    0.00000
 H    2    0.58582    0.17089    0.17443    1.00000    0.00000
 H    2    0.09223    0.65729    0.18995    1.00000    0.00000
 H    2    0.13781    0.28175    0.31859    1.00000    0.00000
 H    2    0.61588    0.47583    0.59865    1.00000    0.00000
 H    2    0.21843    0.35683    0.56239    1.00000    0.00000
 H    2    0.16744    0.36546    0.48964    1.00000    0.00000
 H    2    0.72150    0.68915    0.61836    1.00000    0.00000
 H    2    0.69651    0.82492    0.62225    1.00000    0.00000
 H    2    0.50575    0.55128    0.52745    1.00000    0.00000
 H    2    0.26320    0.76143    0.34715    1.00000    0.00000
 H    2    0.15602    0.80168    0.36509    1.00000    0.00000
 H    2    0.29726    0.33681    0.49982    1.00000    0.00000
 H    2    0.27249    0.48512    0.59624    1.00000    0.00000
 H    2    0.73280    0.56623    0.56050    1.00000    0.00000
 H    2    0.46606    0.64895    0.55656    1.00000    0.00000
 H    2    0.58282    0.76870    0.49468    1.00000    0.00000
 H    2    0.80926    0.49135    0.50198    1.00000    0.00000
 H    2    0.79852    0.62043    0.48375    1.00000    0.00000
 H    2    0.93614    0.02786    0.37692    1.00000    0.00000
 H    2    0.93835    0.15564    0.40142    1.00000    0.00000
 H    2    0.76256    0.30490    0.45993    1.00000    0.00000
 H    2    0.91232    0.37556    0.48453    1.00000    0.00000
 H    2    0.83259    0.16893    0.56776    1.00000    0.00000
 H    2    0.89115    0.18935    0.61713    1.00000    0.00000
 H    2    0.11912    0.55218    0.46709    1.00000    0.00000
 H    2    0.04375    0.41605    0.43522    1.00000    0.00000
 H    2    0.69705    0.93030    0.48831    1.00000    0.00000
 H    2    0.35167    0.68064    0.63008    1.00000    0.00000
 H    2    0.27623    0.68793    0.58517    1.00000    0.00000
 H    2    0.33430    0.77979    0.68857    1.00000    0.00000
 H    2    0.42203    0.70624    0.70111    1.00000    0.00000
 H    2    0.67123    0.73261    0.73892    1.00000    0.00000
 H    2    0.90106    0.06138    0.51642    1.00000    0.00000
 H    2    0.83809    0.15917    0.49891    1.00000    0.00000
 H    2    0.13494    0.84663    0.57511    1.00000    0.00000
 H    2    0.85735    0.78538    0.42856    1.00000    0.00000
 H    2    0.71369    0.78763    0.43742    1.00000    0.00000
 H    2    0.67390    0.45437    0.72474    1.00000    0.00000
 H    2    0.84095    0.54843    0.71867    1.00000    0.00000
 H    2    0.90434    0.86883    0.64844    1.00000    0.00000
 H    2    0.07233    0.99916    0.54143    1.00000    0.00000
 H    2    0.10409    0.12740    0.50888    1.00000    0.00000
 H    2    0.21695    0.32943    0.73670    1.00000    0.00000
 H    2    0.23743    0.19262    0.74046    1.00000    0.00000
 H    2    0.18534    0.51469    0.70729    1.00000    0.00000
 H    2    0.03334    0.37264    0.71271    1.00000    0.00000
 H    2    0.63665    0.21827    0.52031    1.00000    0.00000
 H    2    0.49817    0.08827    0.50224    1.00000    0.00000
 H    2    0.78790    0.19894    0.71120    1.00000    0.00000
 H    2    0.81257    0.35195    0.72531    1.00000    0.00000
 H    2    0.42121    0.37946    0.72335    1.00000    0.00000
 H    2    0.52998    0.53629    0.70769    1.00000    0.00000
 H    2    0.11388    0.98816    0.70339    1.00000    0.00000
 H    2    0.64958    0.35981    0.40999    1.00000    0.00000
 H    2    0.59986    0.20442    0.39666    1.00000    0.00000
 H    2    0.00134    0.74220    0.67551    1.00000    0.00000
 H    2    0.96955    0.59248    0.65887    1.00000    0.00000
 H    2    0.50375    0.45108    0.39726    1.00000    0.00000
 H    2    0.64735    0.57680    0.41846    1.00000    0.00000
 H    2    0.66386    0.74555    0.68600    1.00000    0.00000
 H    2    0.26457    0.79575    0.47231    1.00000    0.00000
 H    2    0.10643    0.76144    0.46741    1.00000    0.00000
 H    2    0.64606    0.93664    0.71878    1.00000    0.00000
 H    2    0.88304    0.38544    0.60529    1.00000    0.00000
 H    2    0.48533    0.30337    0.51041    1.00000    0.00000
 H    2    0.50873    0.40875    0.47096    1.00000    0.00000
 H    2    0.83352    0.49977    0.60308    1.00000    0.00000
 H    2    0.02145    0.09891    0.64911    1.00000    0.00000
 H    2    0.10405    0.25738    0.63099    1.00000    0.00000
 H    2    0.47046    0.13399    0.33729    1.00000    0.00000
 H    2    0.37386    0.98710    0.36242    1.00000    0.00000
 H    2    0.50738    0.90151    0.46550    1.00000    0.00000
 H    2    0.43678    0.96608    0.43439    1.00000    0.00000
 H    2    0.39078    0.00372    0.65706    1.00000    0.00000
 H    2    0.47213    0.99551    0.69892    1.00000    0.00000
 H    2    0.37945    0.36635    0.61069    1.00000    0.00000
 H    2    0.47672    0.38586    0.65343    1.00000    0.00000
 H    2    0.53256    0.87927    0.60228    1.00000    0.00000
 H    2    0.46455    0.11317    0.57872    1.00000    0.00000
 H    2    0.42756    0.19454    0.61432    1.00000    0.00000
 H    2    0.10915    0.24668    0.36818    1.00000    0.00000
 H    2    0.35841    0.55616    0.30874    1.00000    0.00000
 H    2    0.05145    0.61116    0.57801    1.00000    0.00000
 H    2    0.16802    0.12417    0.40768    1.00000    0.00000
 H    2    0.13841    0.69538    0.53332    1.00000    0.00000
 H    2    0.30359    0.11317    0.39446    1.00000    0.00000
 H    2    0.98982    0.34306    0.36442    1.00000    0.00000
 H    2    0.63957    0.98820    0.67151    1.00000    0.00000
 H    2    0.84465    0.31930    0.38790    1.00000    0.00000
 H    2    0.10179    0.92955    0.43237    1.00000    0.00000
 H    2    0.02186    0.91028    0.47615    1.00000    0.00000
 H    2    0.05705    0.92889    0.62636    1.00000    0.00000
 H    2    0.24424    0.00451    0.58891    1.00000    0.00000
 H    2    0.25954    0.00609    0.71640    1.00000    0.00000
 H    2    0.68124    0.03012    0.60476    1.00000    0.00000
 O    3    0.57754    0.35906    0.32535    1.00000    0.00000
 O    3    0.87215    0.50119    0.31402    1.00000    0.00000
 O    3    0.57495    0.78276    0.29569    1.00000    0.00000
 O    3    0.84946    0.92552    0.32576    1.00000    0.00000
 O    3    0.83560    0.16745    0.26718    1.00000    0.00000
 O    3    0.57953    0.15657    0.26724    1.00000    0.00000
 O    3    0.34012    0.17173    0.26801    1.00000    0.00000
 O    3    0.08993    0.17975    0.26825    1.00000    0.00000
 O    3    0.08008    0.90605    0.26697    1.00000    0.00000
 O    3    0.43794    0.50628    0.31955    1.00000    0.00000
 O    3    0.98083    0.77401    0.34735    1.00000    0.00000
 O    3    0.25884    0.55902    0.29457    1.00000    0.00000
 O    3    0.27605    0.69504    0.29446    1.00000    0.00000
 O    3    0.71478    0.55361    0.59325    1.00000    0.00000
 O    3    0.24114    0.38347    0.59458    1.00000    0.00000
 O    3    0.53046    0.64905    0.53362    1.00000    0.00000
 O    3    0.73367    0.76999    0.63774    1.00000    0.00000
 O    3    0.25289    0.82168    0.36923    1.00000    0.00000
 O    3    0.19803    0.30913    0.50751    1.00000    0.00000
 O    3    0.62297    0.84671    0.47175    1.00000    0.00000
 O    3    0.81839    0.58266    0.51037    1.00000    0.00000
 O    3    0.80802    0.32476    0.48997    1.00000    0.00000
 O    3    0.81892    0.19667    0.59799    1.00000    0.00000
 O    3    0.08010    0.44792    0.46600    1.00000    0.00000
 O    3    0.98380    0.09723    0.40075    1.00000    0.00000
 O    3    0.35728    0.67815    0.59667    1.00000    0.00000
 O    3    0.33521    0.68953    0.68640    1.00000    0.00000
 O    3    0.61122    0.73352    0.71521    1.00000    0.00000
 O    3    0.81743    0.07562    0.51647    1.00000    0.00000
 O    3    0.14274    0.94056    0.58049    1.00000    0.00000
 O    3    0.02472    0.85310    0.45036    1.00000    0.00000
 O    3    0.75512    0.73868    0.42047    1.00000    0.00000
 O    3    0.76514    0.47201    0.73697    1.00000    0.00000
 O    3    0.03363    0.02733    0.51560    1.00000    0.00000
 O    3    0.28021    0.29521    0.74788    1.00000    0.00000
 O    3    0.13729    0.41589    0.71713    1.00000    0.00000
 O    3    0.53374    0.16793    0.52373    1.00000    0.00000
 O    3    0.85898    0.29953    0.71360    1.00000    0.00000
 O    3    0.51152    0.43924    0.70500    1.00000    0.00000
 O    3    0.68072    0.28901    0.40975    1.00000    0.00000
 O    3    0.98547    0.65073    0.68583    1.00000    0.00000
 O    3    0.57958    0.47075    0.41805    1.00000    0.00000
 O    3    0.16570    0.72107    0.47781    1.00000    0.00000
 O    3    0.91707    0.48771    0.60745    1.00000    0.00000
 O    3    0.46805    0.38032    0.50135    1.00000    0.00000
 O    3    0.64614    0.01569    0.70358    1.00000    0.00000
 O    3    0.01604    0.18558    0.64534    1.00000    0.00000
 O    3    0.44217    0.09023    0.36663    1.00000    0.00000
 O    3    0.44023    0.93953    0.46521    1.00000    0.00000
 O    3    0.37579    0.96012    0.68715    1.00000    0.00000
 O    3    0.46092    0.35639    0.62092    1.00000    0.00000
 O    3    0.62412    0.93229    0.61704    1.00000    0.00000
 O    3    0.40881    0.09718    0.60642    1.00000    0.00000
 O    3    0.14798    0.32758    0.34749    1.00000    0.00000
 O    3    0.13867    0.69648    0.56676    1.00000    0.00000
 O    3    0.23510    0.09642    0.41827    1.00000    0.00000
 O    3    0.93323    0.31751    0.39196    1.00000    0.00000
 O    3    0.00737    0.92595    0.65500    1.00000    0.00000
 O    3    0.18630    0.02670    0.72704    1.00000    0.00000
Pd    4    0.00000    0.00000    0.00000    1.00000    0.00000
Pd    4    0.99638    0.00032    0.23063    1.00000    0.00000
Pd    4    0.17023    0.08184    0.15093    1.00000    0.00000
Pd    4    0.08333    0.16667    0.07487    1.00000    0.00000
Pd    4    0.25000    0.00000    0.00000    1.00000    0.00000
Pd    4    0.25700    0.99594    0.23045    1.00000    0.00000
Pd    4    0.41408    0.08280    0.15048    1.00000    0.00000
Pd    4    0.33333    0.16667    0.07487    1.00000    0.00000
Pd    4    0.50000    0.00000    0.00000    1.00000    0.00000
Pd    4    0.50069    0.99437    0.22604    1.00000    0.00000
Pd    4    0.67133    0.08573    0.14989    1.00000    0.00000
Pd    4    0.58333    0.16667    0.07487    1.00000    0.00000
Pd    4    0.75000    0.00000    0.00000    1.00000    0.00000
Pd    4    0.75105    0.00140    0.22687    1.00000    0.00000
Pd    4    0.91651    0.08465    0.15070    1.00000    0.00000
Pd    4    0.83333    0.16667    0.07487    1.00000    0.00000
Pd    4    0.00000    0.25000    0.00000    1.00000    0.00000
Pd    4    0.00643    0.26625    0.22930    1.00000    0.00000
Pd    4    0.16829    0.33750    0.15125    1.00000    0.00000
Pd    4    0.08333    0.41667    0.07487    1.00000    0.00000
Pd    4    0.25000    0.25000    0.00000    1.00000    0.00000
Pd    4    0.26308    0.26790    0.23080    1.00000    0.00000
Pd    4    0.42079    0.33466    0.15155    1.00000    0.00000
Pd    4    0.33333    0.41667    0.07487    1.00000    0.00000
Pd    4    0.50000    0.25000    0.00000    1.00000    0.00000
Pd    4    0.50886    0.26072    0.22920    1.00000    0.00000
Pd    4    0.67239    0.34107    0.15256    1.00000    0.00000
Pd    4    0.58333    0.41667    0.07487    1.00000    0.00000
Pd    4    0.75000    0.25000    0.00000    1.00000    0.00000
Pd    4    0.75880    0.26803    0.23291    1.00000    0.00000
Pd    4    0.91761    0.33494    0.15177    1.00000    0.00000
Pd    4    0.83333    0.41667    0.07487    1.00000    0.00000
Pd    4    0.00000    0.50000    0.00000    1.00000    0.00000
Pd    4    0.00091    0.50650    0.22834    1.00000    0.00000
Pd    4    0.16864    0.58479    0.14933    1.00000    0.00000
Pd    4    0.08333    0.66667    0.07487    1.00000    0.00000
Pd    4    0.25000    0.50000    0.00000    1.00000    0.00000
Pd    4    0.25481    0.50919    0.22702    1.00000    0.00000
Pd    4    0.42002    0.58779    0.15045    1.00000    0.00000
Pd    4    0.33333    0.66667    0.07487    1.00000    0.00000
Pd    4    0.50000    0.50000    0.00000    1.00000    0.00000
Pd    4    0.51284    0.50939    0.23104    1.00000    0.00000
Pd    4    0.67155    0.58674    0.15114    1.00000    0.00000
Pd    4    0.58333    0.66667    0.07487    1.00000    0.00000
Pd    4    0.75000    0.50000    0.00000    1.00000    0.00000
Pd    4    0.75673    0.51077    0.23109    1.00000    0.00000
Pd    4    0.91761    0.58712    0.15066    1.00000    0.00000
Pd    4    0.83333    0.66667    0.07487    1.00000    0.00000
Pd    4    0.00000    0.75000    0.00000    1.00000    0.00000
Pd    4    0.00025    0.74899    0.22461    1.00000    0.00000
Pd    4    0.17173    0.83593    0.15111    1.00000    0.00000
Pd    4    0.08333    0.91667    0.07487    1.00000    0.00000
Pd    4    0.25000    0.75000    0.00000    1.00000    0.00000
Pd    4    0.25671    0.74884    0.23074    1.00000    0.00000
Pd    4    0.41935    0.83584    0.15156    1.00000    0.00000
Pd    4    0.33333    0.91667    0.07487    1.00000    0.00000
Pd    4    0.50000    0.75000    0.00000    1.00000    0.00000
Pd    4    0.50777    0.75683    0.22802    1.00000    0.00000
Pd    4    0.67167    0.83952    0.15075    1.00000    0.00000
Pd    4    0.58333    0.91667    0.07487    1.00000    0.00000
Pd    4    0.75000    0.75000    0.00000    1.00000    0.00000
Pd    4    0.75595    0.75516    0.23049    1.00000    0.00000
Pd    4    0.91841    0.83800    0.15042    1.00000    0.00000
Pd    4    0.83333    0.91667    0.07487    1.00000    0.00000
END
