# Supplementary material for: Intentional Formation of Persistent Surface Redox Mediators by Adsorption of Polyconjugated Carbonyl Complexes to Pd Nanoparticles
Source: J Am Chem Soc. 2025 Apr 4;147(20):16885–900. doi: 10.1021/jacs.4c15874 (PMC12100725; doi:10.1021/jacs.4c15874)
Supplement: Supplementary file 2 [file ja4c15874_si_002.zip › Structures/Heterogeneous/Surface_Reactions/Quinones/HKH/FirstProtonElectronTransfer/WaterMediatedHydrogenationofMediator/NEB.arc]

!BIOSYM archive 3
PBC=ON

!DATE Mon Jan 01 12:00:00 2000
PBC   11.00460  11.00460  30.00000  90.00000  90.00000 120.00001 (P1)
C1       3.04114        5.24788        9.66898          1              C   0.000
C2       4.35746        4.47948        9.55138          1              C   0.000
C3       2.93080        6.63890        9.11510          1              C   0.000
C4       4.15887        7.50123        9.31883          1              C   0.000
C5       5.64770        5.29722        9.37393          1              C   0.000
C6       5.47616        6.80145        9.68669          1              C   0.000
H1       2.79008        6.43607        5.56140          1              H   0.000
H2       1.36956        3.98431        5.47367          1              H   0.000
H3      -0.00073        1.57662        5.26560          1              H   0.000
H4       5.49864        1.61632        5.24309          1              H   0.000
H5      -2.71598        6.36902        5.43800          1              H   0.000
H6       1.31861        4.22820        7.79031          1              H   0.000
H7       4.18981        4.53664       17.82859          1              H   0.000
H8       0.45650        3.43809       16.77154          1              H   0.000
H9      -0.09608        3.56144       14.52890          1              H   0.000
H10      4.17085        6.57947       18.42880          1              H   0.000
H11      3.15554        7.86894       18.58991          1              H   0.000
H12      2.55255        5.30871       15.83572          1              H   0.000
H13     -1.46282        7.16122       10.50130          1              H   0.000
H14     -2.85604        7.66933       10.92007          1              H   0.000
H15      1.46558        3.27862       14.91752          1              H   0.000
H16      0.34929        4.63126       17.81924          1              H   0.000
H17      4.98689        5.38183       16.67640          1              H   0.000
H18      1.55901        6.23101       16.69437          1              H   0.000
H19      2.19510        7.36501       14.84252          1              H   0.000
H20      6.33483        4.71241       14.92499          1              H   0.000
H21      5.57340        5.99541       14.39836          1              H   0.000
H22     10.19219        0.45168       10.55626          1              H   0.000
H23      9.64198        1.70909       11.37152          1              H   0.000
H24      6.88621        2.89175       13.68254          1              H   0.000
H25      8.14333        3.61754       14.35615          1              H   0.000
H26      8.26597        1.62862       17.00014          1              H   0.000
H27      8.81530        1.83793       18.47407          1              H   0.000
H28     -1.66826        5.36715       13.81056          1              H   0.000
H29     -1.70238        4.09915       12.80866          1              H   0.000
H30      2.57000        8.90438       14.64466          1              H   0.000
H31      0.12194        6.48382       18.86513          1              H   0.000
H32     -0.73677        6.54819       17.50372          1              H   0.000
H33     -0.57669        7.47113       20.61929          1              H   0.000
H34      0.78497        6.74685       20.98101          1              H   0.000
H35      3.41973        6.92379       22.08242          1              H   0.000
H36      9.60546        0.64666       15.45723          1              H   0.000
H37      8.35192        1.57278       14.95610          1              H   0.000
H38     -3.13798        8.10026       17.16656          1              H   0.000
H39      5.10087        7.57013       12.78298          1              H   0.000
H40      3.51829        7.52510       13.10203          1              H   0.000
H41      4.88043        4.33474       21.65540          1              H   0.000
H42      6.19464        5.24968       21.47794          1              H   0.000
H43      5.20939        8.28796       19.35724          1              H   0.000
H44      0.85138        0.06825       16.16660          1              H   0.000
H45      0.48282        1.29819       15.19413          1              H   0.000
H46      0.55691        3.15463       22.08010          1              H   0.000
H47      1.53601        1.84902       22.16709          1              H   0.000
H48     -0.80116        4.93938       21.20460          1              H   0.000
H49     -1.70152        3.59501       21.38259          1              H   0.000
H50      5.89338        2.13479       15.55805          1              H   0.000
H51      5.08126        0.89970       15.01085          1              H   0.000
H52      7.57977        1.92226       21.34243          1              H   0.000
H53      6.98125        3.38163       21.72388          1              H   0.000
H54      2.52006        3.60714       21.62787          1              H   0.000
H55      2.86227        5.09652       21.14415          1              H   0.000
H56     -4.15759        9.43701       21.01840          1              H   0.000
H57      5.30354        3.43125       12.29752          1              H   0.000
H58      5.60271        1.95027       11.85663          1              H   0.000
H59     -4.06773        7.09122       20.19553          1              H   0.000
H60      7.40803        5.66348       19.69933          1              H   0.000
H61      3.22892        4.29259       12.03896          1              H   0.000
H62      4.09121        5.51270       12.62614          1              H   0.000
H63      3.24681        7.08794       20.50476          1              H   0.000
H64     -1.45164        7.66750       14.07456          1              H   0.000
H65     -2.99416        7.35148       13.90875          1              H   0.000
H66      2.00606        8.94113       21.56533          1              H   0.000
H67      7.63272        3.70546       18.10886          1              H   0.000
H68      3.71573        2.94585       15.35778          1              H   0.000
H69      3.46464        3.97104       14.18875          1              H   0.000
H70      6.45426        4.78393       17.99007          1              H   0.000
H71     -0.27413        0.96471       19.39203          1              H   0.000
H72     -0.22746        2.46864       18.83217          1              H   0.000
H73      4.59637        1.10865       10.14504          1              H   0.000
H74     -1.30370        9.29683       10.93260          1              H   0.000
H75      0.65695        8.64835       13.92896          1              H   0.000
H76     -0.40582        9.35603       12.97708          1              H   0.000
H77      4.33948        0.07252       19.68340          1              H   0.000
H78     -0.23599        9.51771       20.95097          1              H   0.000
H79      2.19191        3.49433       18.21819          1              H   0.000
H80      3.13496        3.67921       19.51233          1              H   0.000
H81      1.03747        8.47537       18.05946          1              H   0.000
H82      4.56641        1.10408       17.31468          1              H   0.000
H83      3.68025        1.87097       18.35898          1              H   0.000
H84     -0.07231        2.61419       10.22394          1              H   0.000
H85      0.57498        4.06260       10.23450          1              H   0.000
H86     -2.77673        5.84766       17.25190          1              H   0.000
H87      1.11300        1.18511       11.77357          1              H   0.000
H88     -2.28875        6.65643       15.91053          1              H   0.000
H89      2.71472        1.08611       11.67420          1              H   0.000
H90     -2.07290        3.60964       10.61110          1              H   0.000
H91      1.65291        9.43557       20.14649          1              H   0.000
H92      7.61619        3.15475       11.43643          1              H   0.000
H93     -4.02543        8.99830       12.84912          1              H   0.000
H94     -4.74359        8.78226       14.19481          1              H   0.000
H95     -4.44575        8.87436       18.70681          1              H   0.000
H96      2.72010        0.06545       17.59302          1              H   0.000
H97      2.84197        0.09053       21.43582          1              H   0.000
H98      7.38768        0.34990       18.15139          1              H   0.000
O1       4.38444        3.28908        9.83299          1              O   0.000
O2       6.76289        4.75663        9.48095          1              O   0.000
O3       1.77385        7.17784        8.98969          1              O   0.000
O4       4.02605        8.73036        9.46064          1              O   0.000
O5       8.23926        1.58792        8.01622          1              O   0.000
O6       5.50763        1.52832        8.02329          1              O   0.000
O7       2.80456        1.60191        8.08099          1              O   0.000
O8      -0.05459        1.57430        8.03010          1              O   0.000
O9      -4.10594        8.60544        7.97952          1              O   0.000
O10      2.15290        4.79078       10.40151          1              O   0.000
O11      6.35010        7.41034       10.28146          1              O   0.000
O12     -1.50338        5.23458        8.52378          1              O   0.000
O13     -1.51171        6.57670        8.69019          1              O   0.000
O14      4.85420        5.27053       17.65729          1              O   0.000
O15      0.56951        3.66328       17.74118          1              O   0.000
O16      2.27436        6.23826       16.01190          1              O   0.000
O17      3.87176        7.33422       19.03118          1              O   0.000
O18     -1.89989        7.77887       11.11984          1              O   0.000
O19      0.51375        3.02422       15.10215          1              O   0.000
O20      2.21277        8.10585       14.15060          1              O   0.000
O21      5.90990        5.56061       15.20231          1              O   0.000
O22      7.30349        3.10108       14.56794          1              O   0.000
O23      7.96977        1.90016       17.90823          1              O   0.000
O24     -1.47896        4.38325       13.73638          1              O   0.000
O25     -0.54504        1.19222       11.14839          1              O   0.000
O26      0.19934        6.43229       17.86463          1              O   0.000
O27     -0.08649        6.60206       20.55108          1              O   0.000
O28      2.74343        6.97012       21.38230          1              O   0.000
O29      8.60620        0.76242       15.46151          1              O   0.000
O30     -3.55545        9.00104       17.33162          1              O   0.000
O31     -4.41756        8.25365       13.40278          1              O   0.000
O32      4.24889        7.07828       12.58344          1              O   0.000
O33      5.78308        4.51922       22.02512          1              O   0.000
O34      0.25956        0.34589       15.40362          1              O   0.000
O35      1.44394        2.82298       22.40277          1              O   0.000
O36     -0.79493        4.00470       21.51848          1              O   0.000
O37      5.03927        1.65851       15.65919          1              O   0.000
O38      7.79561        2.88399       21.40550          1              O   0.000
O39      3.18188        4.16741       21.06357          1              O   0.000
O40      6.04148        2.76380       12.20690          1              O   0.000
O41      7.24782        6.21433       20.50828          1              O   0.000
O42      3.98053        4.49443       12.63509          1              O   0.000
O43     -2.13102        6.95709       14.23365          1              O   0.000
O44      7.43744        4.67961       18.15032          1              O   0.000
O45      3.10903        3.67791       15.07334          1              O   0.000
O46      7.06902        0.16045       21.11012          1              O   0.000
O47     -0.79943        1.79839       19.28699          1              O   0.000
O48      4.48742        0.72671       11.03784          1              O   0.000
O49     -0.28166        9.03578       13.89207          1              O   0.000
O50     -1.10042        9.18948       20.58726          1              O   0.000
O51      3.14046        3.40575       18.53444          1              O   0.000
O52      1.77751        8.93789       18.50272          1              O   0.000
O53      4.02513        0.94486       18.13242          1              O   0.000
O54     -0.15783        3.53308        9.85613          1              O   0.000
O55     -2.28614        6.65993       16.91195          1              O   0.000
O56      1.94290        1.00305       12.27894          1              O   0.000
O57      8.60848        3.20022       11.44172          1              O   0.000
O58     -4.98340        8.84054       19.56060          1              O   0.000
O59      1.91557        0.27907       21.73584          1              O   0.000
Pd1     -5.50230        9.53026       30.00000          1              Pd  0.000
Pd2      5.45141        9.49183        6.86145          1              Pd  0.000
Pd3      1.40132        0.79738        4.52447          1              Pd  0.000
Pd4     -0.00006        1.58841        2.24617          1              Pd  0.000
Pd5     -2.75115        9.53026       30.00000          1              Pd  0.000
Pd6     -2.68599        9.51726        6.87926          1              Pd  0.000
Pd7      4.08982        0.80439        4.51382          1              Pd  0.000
Pd8      2.75109        1.58841        2.24617          1              Pd  0.000
Pd9     -0.00000        9.53026       30.00000          1              Pd  0.000
Pd10     0.03083        9.50549        6.79444          1              Pd  0.000
Pd11     6.90633        0.82052        4.49730          1              Pd  0.000
Pd12     5.50224        1.58841        2.24617          1              Pd  0.000
Pd13     2.75115        9.53026       30.00000          1              Pd  0.000
Pd14     8.23327        0.00179        6.80956          1              Pd  0.000
Pd15     9.60164        0.79715        4.51597          1              Pd  0.000
Pd16     8.25339        1.58841        2.24617          1              Pd  0.000
Pd17     9.62902        2.38257       30.00000          1              Pd  0.000
Pd18    -1.40163        2.50650        6.89277          1              Pd  0.000
Pd19    -0.02522        3.20968        4.54958          1              Pd  0.000
Pd20    -1.37563        3.97097        2.24617          1              Pd  0.000
Pd21     1.37557        2.38257       30.00000          1              Pd  0.000
Pd22     1.38182        2.53611        7.03178          1              Pd  0.000
Pd23     2.76815        3.19121        4.57552          1              Pd  0.000
Pd24     1.37552        3.97097        2.24617          1              Pd  0.000
Pd25     4.12672        2.38257       30.00000          1              Pd  0.000
Pd26     4.12940        2.49907        6.89676          1              Pd  0.000
Pd27     5.49852        3.24584        4.59162          1              Pd  0.000
Pd28     4.12667        3.97097        2.24617          1              Pd  0.000
Pd29     6.87787        2.38257       30.00000          1              Pd  0.000
Pd30     6.87099        2.56876        6.97286          1              Pd  0.000
Pd31     8.24340        3.18816        4.55183          1              Pd  0.000
Pd32     6.87782        3.97097        2.24617          1              Pd  0.000
Pd33    -2.75115        4.76513       30.00000          1              Pd  0.000
Pd34    -2.75722        4.85061        6.83245          1              Pd  0.000
Pd35    -1.36046        5.56844        4.46501          1              Pd  0.000
Pd36    -2.75121        6.35354        2.24617          1              Pd  0.000
Pd37    -0.00000        4.76513       30.00000          1              Pd  0.000
Pd38    -0.04501        4.87987        6.88176          1              Pd  0.000
Pd39     1.36242        5.60198        4.55909          1              Pd  0.000
Pd40    -0.00006        6.35354        2.24617          1              Pd  0.000
Pd41     2.75115        4.76513       30.00000          1              Pd  0.000
Pd42     2.78608        4.86326        7.00741          1              Pd  0.000
Pd43     4.13387        5.57634        4.56220          1              Pd  0.000
Pd44     2.75109        6.35354        2.24617          1              Pd  0.000
Pd45     5.50230        4.76513       30.00000          1              Pd  0.000
Pd46     5.48147        4.86719        6.99547          1              Pd  0.000
Pd47     6.84588        5.56624        4.53460          1              Pd  0.000
Pd48     5.50224        6.35354        2.24617          1              Pd  0.000
Pd49     6.87787        7.14770       30.00000          1              Pd  0.000
Pd50     6.84662        7.13097        6.68461          1              Pd  0.000
Pd51    -2.73851        7.99527        4.47780          1              Pd  0.000
Pd52    -4.12678        8.73611        2.24617          1              Pd  0.000
Pd53    -1.37558        7.14770       30.00000          1              Pd  0.000
Pd54    -1.34813        7.22381        6.76849          1              Pd  0.000
Pd55     0.00821        7.97984        4.53932          1              Pd  0.000
Pd56    -1.37563        8.73611        2.24617          1              Pd  0.000
Pd57     1.37557        7.14770       30.00000          1              Pd  0.000
Pd58     1.37278        7.20690        6.91885          1              Pd  0.000
Pd59     2.73749        7.99028        4.54883          1              Pd  0.000
Pd60     1.37552        8.73611        2.24617          1              Pd  0.000
Pd61     4.12672        7.14770       30.00000          1              Pd  0.000
Pd62     4.12512        7.17746        6.92134          1              Pd  0.000
Pd63     5.46797        7.97429        4.48712          1              Pd  0.000
Pd64     4.12667        8.73611        2.24617          1              Pd  0.000
end
end

!DATE Mon Jan 01 12:00:00 2000
PBC   11.00460  11.00460  30.00000  90.00000  90.00000 120.00001 (P1)
C1       3.11497        5.24770        9.63628          1              C   0.000
C2       4.46679        4.53933        9.54918          1              C   0.000
C3       2.96863        6.64901        9.11376          1              C   0.000
C4       4.15171        7.55388        9.37861          1              C   0.000
C5       5.72530        5.41251        9.47614          1              C   0.000
C6       5.49017        6.90986        9.75718          1              C   0.000
H1       2.79533        6.43618        5.56206          1              H   0.000
H2       1.36926        3.98757        5.47219          1              H   0.000
H3      -0.00021        1.57419        5.27178          1              H   0.000
H4       5.49900        1.61386        5.24273          1              H   0.000
H5      -2.71601        6.36566        5.44102          1              H   0.000
H6       1.33162        4.23191        7.77964          1              H   0.000
H7       4.18243        4.53347       17.87579          1              H   0.000
H8       0.44934        3.43666       16.81418          1              H   0.000
H9      -0.11035        3.54242       14.58557          1              H   0.000
H10      4.16533        6.57743       18.46758          1              H   0.000
H11      3.14613        7.86760       18.61037          1              H   0.000
H12      2.54666        5.28880       15.84023          1              H   0.000
H13     -1.46685        7.16302       10.50824          1              H   0.000
H14     -2.86069        7.69252       10.90694          1              H   0.000
H15      1.45543        3.25810       14.95581          1              H   0.000
H16      0.34131        4.63862       17.85145          1              H   0.000
H17      4.98222        5.37743       16.72528          1              H   0.000
H18      1.55679        6.21889       16.69533          1              H   0.000
H19      2.19606        7.34904       14.83926          1              H   0.000
H20      6.32064        4.69040       14.96551          1              H   0.000
H21      5.53264        5.95259       14.43166          1              H   0.000
H22     10.23387        0.45313       10.59372          1              H   0.000
H23      9.68509        1.69611       11.42629          1              H   0.000
H24      6.86470        2.87538       13.70663          1              H   0.000
H25      8.11356        3.60105       14.39836          1              H   0.000
H26      8.24926        1.61825       17.01236          1              H   0.000
H27      8.79376        1.82561       18.48657          1              H   0.000
H28     -1.67837        5.34149       13.85744          1              H   0.000
H29     -1.70768        4.06468       12.86662          1              H   0.000
H30      2.57155        8.88777       14.64167          1              H   0.000
H31      0.11742        6.49424       18.87816          1              H   0.000
H32     -0.73958        6.55928       17.51679          1              H   0.000
H33     -0.59137        7.46250       20.63240          1              H   0.000
H34      0.77490        6.74571       20.99421          1              H   0.000
H35      3.40065        6.94368       22.10284          1              H   0.000
H36      9.59238        0.63249       15.47104          1              H   0.000
H37      8.33872        1.55837       14.96875          1              H   0.000
H38     -3.14852        8.09579       17.19228          1              H   0.000
H39      5.11492        7.54894       12.80999          1              H   0.000
H40      3.53033        7.50159       13.11549          1              H   0.000
H41      4.89743        4.33585       21.68170          1              H   0.000
H42      6.21486        5.24384       21.49887          1              H   0.000
H43      5.19778        8.28654       19.38756          1              H   0.000
H44      0.83416        0.05185       16.19018          1              H   0.000
H45      0.46950        1.28544       15.22434          1              H   0.000
H46      0.56411        3.15236       22.08457          1              H   0.000
H47      1.54029        1.84468       22.18332          1              H   0.000
H48     -0.79688        4.93133       21.20723          1              H   0.000
H49     -1.69153        3.58234       21.38034          1              H   0.000
H50      5.87762        2.11393       15.57817          1              H   0.000
H51      5.06698        0.87890       15.03119          1              H   0.000
H52      7.58098        1.91334       21.33727          1              H   0.000
H53      6.99386        3.37404       21.73155          1              H   0.000
H54      2.53152        3.61109       21.65161          1              H   0.000
H55      2.87125        5.10207       21.17097          1              H   0.000
H56     -4.16953        9.42855       21.05049          1              H   0.000
H57      5.31193        3.40900       12.30359          1              H   0.000
H58      5.61555        1.93310       11.85667          1              H   0.000
H59     -4.06738        7.08641       20.21571          1              H   0.000
H60      7.41281        5.66163       19.71697          1              H   0.000
H61      3.24340        4.26183       12.01496          1              H   0.000
H62      4.09214        5.47881       12.62981          1              H   0.000
H63      3.23260        7.09332       20.52209          1              H   0.000
H64     -1.45248        7.64743       14.09107          1              H   0.000
H65     -2.99661        7.33400       13.92764          1              H   0.000
H66      1.99055        8.93723       21.56379          1              H   0.000
H67      7.62452        3.69613       18.12030          1              H   0.000
H68      3.70661        2.92365       15.36435          1              H   0.000
H69      3.44835        3.94024       14.18896          1              H   0.000
H70      6.44788        4.77812       18.02882          1              H   0.000
H71     -0.28529        0.95790       19.41292          1              H   0.000
H72     -0.24287        2.46662       18.86194          1              H   0.000
H73      4.57206        1.14235       10.13026          1              H   0.000
H74     -1.30593        9.32097       10.91119          1              H   0.000
H75      0.65700        8.63340       13.93390          1              H   0.000
H76     -0.42041        9.32986       12.99071          1              H   0.000
H77      4.31730        0.06406       19.69427          1              H   0.000
H78     -0.25346        9.51040       20.95726          1              H   0.000
H79      2.17951        3.49817       18.25785          1              H   0.000
H80      3.13123        3.68057       19.54726          1              H   0.000
H81      1.03085        8.43573       18.06212          1              H   0.000
H82      4.54792        1.09778       17.33604          1              H   0.000
H83      3.66626        1.87049       18.38314          1              H   0.000
H84     -0.05438        2.61729       10.25520          1              H   0.000
H85      0.59097        4.06684       10.21215          1              H   0.000
H86     -2.78331        5.84458       17.26915          1              H   0.000
H87      1.14322        1.18828       11.83054          1              H   0.000
H88     -2.29380        6.65268       15.92910          1              H   0.000
H89      2.74145        1.08867       11.72009          1              H   0.000
H90     -2.01347        3.58660       10.67843          1              H   0.000
H91      1.63475        9.42689       20.14469          1              H   0.000
H92      7.64688        3.13712       11.46853          1              H   0.000
H93     -4.01665        8.98899       12.87724          1              H   0.000
H94     -4.74454        8.77058       14.21636          1              H   0.000
H95     -4.45607        8.86823       18.73603          1              H   0.000
H96      2.70320        0.06223       17.61941          1              H   0.000
H97      2.83107        0.07950       21.46005          1              H   0.000
H98      7.36436        0.32428       18.14816          1              H   0.000
O1       4.53697        3.34100        9.79717          1              O   0.000
O2       6.85271        4.92068        9.59622          1              O   0.000
O3       1.79157        7.14889        8.98144          1              O   0.000
O4       3.97184        8.77527        9.51854          1              O   0.000
O5       8.24061        1.58138        8.01793          1              O   0.000
O6       5.51271        1.50825        8.02081          1              O   0.000
O7       2.81018        1.59355        8.09249          1              O   0.000
O8      -0.05620        1.56582        8.04206          1              O   0.000
O9      -4.10317        8.60312        7.97776          1              O   0.000
O10      2.22355        4.73420       10.32664          1              O   0.000
O11      6.34214        7.57023       10.33355          1              O   0.000
O12     -1.48107        5.22545        8.51826          1              O   0.000
O13     -1.49278        6.56685        8.68923          1              O   0.000
O14      4.84519        5.27006       17.70588          1              O   0.000
O15      0.55753        3.67023       17.78333          1              O   0.000
O16      2.27070        6.21989       16.01190          1              O   0.000
O17      3.86212        7.33902       19.06029          1              O   0.000
O18     -1.90285        7.79979       11.10731          1              O   0.000
O19      0.50534        3.00858       15.15685          1              O   0.000
O20      2.21657        8.08886       14.14698          1              O   0.000
O21      5.90425        5.54589       15.23534          1              O   0.000
O22      7.27172        3.08280       14.59803          1              O   0.000
O23      7.95055        1.88917       17.91930          1              O   0.000
O24     -1.49602        4.35570       13.79622          1              O   0.000
O25     -0.49863        1.19260       11.18686          1              O   0.000
O26      0.19869        6.45661       17.87674          1              O   0.000
O27     -0.09562        6.59634       20.56366          1              O   0.000
O28      2.72682        6.97312       21.39959          1              O   0.000
O29      8.59301        0.74633       15.47097          1              O   0.000
O30     -3.57033        8.99346       17.36230          1              O   0.000
O31     -4.41589        8.24441       13.42381          1              O   0.000
O32      4.26589        7.05231       12.60567          1              O   0.000
O33      5.80222        4.51433       22.04889          1              O   0.000
O34      0.24783        0.33013       15.42328          1              O   0.000
O35      1.44937        2.82071       22.41209          1              O   0.000
O36     -0.78538        3.99374       21.51321          1              O   0.000
O37      5.02351        1.63649       15.67998          1              O   0.000
O38      7.80319        2.87351       21.40481          1              O   0.000
O39      3.19525        4.17420       21.09270          1              O   0.000
O40      6.05123        2.74250       12.22151          1              O   0.000
O41      7.25542        6.21164       20.52608          1              O   0.000
O42      3.97614        4.46267       12.63431          1              O   0.000
O43     -2.13348        6.93932       14.25204          1              O   0.000
O44      7.43288        4.67062       18.17234          1              O   0.000
O45      3.10180        3.65772       15.08014          1              O   0.000
O46      7.05457        0.15668       21.10730          1              O   0.000
O47     -0.81603        1.78738       19.30147          1              O   0.000
O48      4.47772        0.75228       11.02107          1              O   0.000
O49     -0.28338        9.01622       13.90556          1              O   0.000
O50     -1.11856        9.17962       20.59768          1              O   0.000
O51      3.12916        3.40469       18.56974          1              O   0.000
O52      1.76174        8.91558       18.50478          1              O   0.000
O53      4.00690        0.94346       18.15518          1              O   0.000
O54     -0.16852        3.53600        9.89367          1              O   0.000
O55     -2.29144        6.65628       16.93084          1              O   0.000
O56      1.97581        1.01001       12.33409          1              O   0.000
O57      8.63830        3.17676       11.49846          1              O   0.000
O58     -4.99186        8.83454       19.59110          1              O   0.000
O59      1.90663        0.26747       21.76778          1              O   0.000
Pd1     -5.50230        9.53026       30.00000          1              Pd  0.000
Pd2      5.45022        9.48559        6.86616          1              Pd  0.000
Pd3      1.40059        0.79446        4.52724          1              Pd  0.000
Pd4     -0.00006        1.58841        2.24616          1              Pd  0.000
Pd5     -2.75115        9.53026       30.00000          1              Pd  0.000
Pd6     -2.68338        9.51398        6.87802          1              Pd  0.000
Pd7      4.09015        0.80083        4.51506          1              Pd  0.000
Pd8      2.75109        1.58841        2.24616          1              Pd  0.000
Pd9     -0.00000        9.53026       30.00000          1              Pd  0.000
Pd10     0.03476        9.49416        6.78836          1              Pd  0.000
Pd11     6.90787        0.81833        4.49732          1              Pd  0.000
Pd12     5.50224        1.58841        2.24616          1              Pd  0.000
Pd13     2.75115        9.53026       30.00000          1              Pd  0.000
Pd14     2.73187        9.52688        6.80924          1              Pd  0.000
Pd15     9.60249        0.79532        4.51784          1              Pd  0.000
Pd16     8.25339        1.58841        2.24616          1              Pd  0.000
Pd17     9.62902        2.38257       30.00000          1              Pd  0.000
Pd18    -1.39795        2.50203        6.90037          1              Pd  0.000
Pd19    -0.02337        3.20562        4.55185          1              Pd  0.000
Pd20    -1.37563        3.97097        2.24616          1              Pd  0.000
Pd21     1.37557        2.38257       30.00000          1              Pd  0.000
Pd22     1.38284        2.53023        7.05249          1              Pd  0.000
Pd23     2.76774        3.18405        4.57255          1              Pd  0.000
Pd24     1.37552        3.97097        2.24616          1              Pd  0.000
Pd25     4.12672        2.38257       30.00000          1              Pd  0.000
Pd26     4.13293        2.49205        6.90744          1              Pd  0.000
Pd27     5.49858        3.24097        4.58857          1              Pd  0.000
Pd28     4.12667        3.97097        2.24616          1              Pd  0.000
Pd29     6.87787        2.38257       30.00000          1              Pd  0.000
Pd30     6.87237        2.56711        6.98327          1              Pd  0.000
Pd31     8.24522        3.18506        4.55518          1              Pd  0.000
Pd32     6.87782        3.97097        2.24616          1              Pd  0.000
Pd33    -2.75115        4.76513       30.00000          1              Pd  0.000
Pd34    -2.75688        4.84587        6.83640          1              Pd  0.000
Pd35    -1.36039        5.56572        4.46437          1              Pd  0.000
Pd36    -2.75121        6.35354        2.24616          1              Pd  0.000
Pd37    -0.00000        4.76513       30.00000          1              Pd  0.000
Pd38    -0.04080        4.87417        6.87714          1              Pd  0.000
Pd39     1.36203        5.60031        4.55124          1              Pd  0.000
Pd40    -0.00006        6.35354        2.24616          1              Pd  0.000
Pd41     2.75115        4.76513       30.00000          1              Pd  0.000
Pd42     2.79304        4.84610        6.96454          1              Pd  0.000
Pd43     4.13555        5.57914        4.55427          1              Pd  0.000
Pd44     2.75109        6.35354        2.24616          1              Pd  0.000
Pd45     5.50230        4.76513       30.00000          1              Pd  0.000
Pd46     5.48426        4.85413        6.95862          1              Pd  0.000
Pd47     6.84917        5.56433        4.53266          1              Pd  0.000
Pd48     5.50224        6.35354        2.24616          1              Pd  0.000
Pd49     6.87787        7.14770       30.00000          1              Pd  0.000
Pd50     6.84306        7.12258        6.69136          1              Pd  0.000
Pd51    -2.73934        7.99271        4.48037          1              Pd  0.000
Pd52    -4.12678        8.73611        2.24616          1              Pd  0.000
Pd53    -1.37558        7.14770       30.00000          1              Pd  0.000
Pd54    -1.34825        7.21744        6.76764          1              Pd  0.000
Pd55     0.00996        7.97630        4.53825          1              Pd  0.000
Pd56    -1.37563        8.73611        2.24616          1              Pd  0.000
Pd57     1.37557        7.14770       30.00000          1              Pd  0.000
Pd58     1.37862        7.19634        6.92179          1              Pd  0.000
Pd59     2.74018        7.98769        4.55399          1              Pd  0.000
Pd60     1.37552        8.73611        2.24616          1              Pd  0.000
Pd61     4.12672        7.14770       30.00000          1              Pd  0.000
Pd62     4.12264        7.16467        6.95581          1              Pd  0.000
Pd63     5.46761        7.97219        4.49299          1              Pd  0.000
Pd64     4.12667        8.73611        2.24616          1              Pd  0.000
end
end

!DATE Mon Jan 01 12:00:00 2000
PBC   11.00460  11.00460  30.00000  90.00000  90.00000 120.00001 (P1)
C1       3.23619        5.26222        9.59796          1              C   0.000
C2       4.62765        4.63095        9.54284          1              C   0.000
C3       3.03332        6.66969        9.10389          1              C   0.000
C4       4.14621        7.62978        9.45780          1              C   0.000
C5       5.82947        5.57573        9.60464          1              C   0.000
C6       5.51077        7.05987        9.85144          1              C   0.000
H1       2.79885        6.43419        5.56158          1              H   0.000
H2       1.31685        4.02546        5.50818          1              H   0.000
H3      -0.00140        1.56863        5.28070          1              H   0.000
H4       5.49891        1.60870        5.24301          1              H   0.000
H5      -2.71827        6.35995        5.44217          1              H   0.000
H6       1.34995        4.22686        7.78092          1              H   0.000
H7       4.16996        4.52663       17.92343          1              H   0.000
H8       0.43908        3.43343       16.84591          1              H   0.000
H9      -0.12514        3.52606       14.62498          1              H   0.000
H10      4.15822        6.56838       18.50993          1              H   0.000
H11      3.13899        7.86067       18.64112          1              H   0.000
H12      2.54019        5.26598       15.84148          1              H   0.000
H13     -1.47831        7.18067       10.51359          1              H   0.000
H14     -2.85915        7.75123       10.91029          1              H   0.000
H15      1.44418        3.23917       14.98305          1              H   0.000
H16      0.33028        4.64063       17.87661          1              H   0.000
H17      4.97544        5.36797       16.77559          1              H   0.000
H18      1.55560        6.20121       16.69772          1              H   0.000
H19      2.19365        7.32999       14.83853          1              H   0.000
H20      6.29593        4.66436       15.01070          1              H   0.000
H21      5.47279        5.90478       14.48070          1              H   0.000
H22     10.27779        0.48301       10.62899          1              H   0.000
H23      9.73526        1.72662       11.45721          1              H   0.000
H24      6.85027        2.85035       13.73916          1              H   0.000
H25      8.09150        3.58216       14.43751          1              H   0.000
H26      8.23646        1.60639       17.02600          1              H   0.000
H27      8.77373        1.81132       18.50203          1              H   0.000
H28     -1.69336        5.31619       13.89868          1              H   0.000
H29     -1.71283        4.04127       12.90611          1              H   0.000
H30      2.56949        8.86804       14.64395          1              H   0.000
H31      0.11622        6.49888       18.88988          1              H   0.000
H32     -0.74351        6.56652       17.53224          1              H   0.000
H33     -0.60259        7.44966       20.64830          1              H   0.000
H34      0.76622        6.73924       21.01306          1              H   0.000
H35      3.37882        6.96041       22.13701          1              H   0.000
H36      9.58221        0.61097       15.49478          1              H   0.000
H37      8.32936        1.53635       14.98916          1              H   0.000
H38     -3.15900        8.08657       17.22130          1              H   0.000
H39      5.13568        7.52099       12.85848          1              H   0.000
H40      3.54574        7.47013       13.13943          1              H   0.000
H41      4.91342        4.33622       21.71700          1              H   0.000
H42      6.23178        5.23693       21.53310          1              H   0.000
H43      5.18779        8.28000       19.42226          1              H   0.000
H44      0.82133        0.03600       16.22737          1              H   0.000
H45      0.45628        1.27231       15.26499          1              H   0.000
H46      0.56973        3.14681       22.09081          1              H   0.000
H47      1.54574        1.83923       22.20055          1              H   0.000
H48     -0.79394        4.91941       21.21398          1              H   0.000
H49     -1.68500        3.56711       21.38157          1              H   0.000
H50      5.86498        2.09546       15.60797          1              H   0.000
H51      5.05465        0.85913       15.06452          1              H   0.000
H52      7.57890        1.90502       21.33877          1              H   0.000
H53      7.00349        3.36511       21.74927          1              H   0.000
H54      2.54203        3.61112       21.67829          1              H   0.000
H55      2.88057        5.10360       21.20367          1              H   0.000
H56     -4.17678        9.41994       21.08522          1              H   0.000
H57      5.33496        3.38126       12.31609          1              H   0.000
H58      5.63223        1.91092       11.85560          1              H   0.000
H59     -4.06442        7.08392       20.24035          1              H   0.000
H60      7.41792        5.65811       19.74131          1              H   0.000
H61      3.27966        4.22440       11.97390          1              H   0.000
H62      4.10136        5.43315       12.63814          1              H   0.000
H63      3.21935        7.09577       20.55313          1              H   0.000
H64     -1.45757        7.62171       14.12532          1              H   0.000
H65     -3.00400        7.31773       13.95832          1              H   0.000
H66      1.97293        8.93104       21.56747          1              H   0.000
H67      7.61688        3.68821       18.14260          1              H   0.000
H68      3.69506        2.90169       15.37582          1              H   0.000
H69      3.42731        3.89777       14.18532          1              H   0.000
H70      6.43973        4.76999       18.06828          1              H   0.000
H71     -0.29963        0.94743       19.44185          1              H   0.000
H72     -0.26364        2.45845       18.89893          1              H   0.000
H73      4.53784        1.20533       10.11467          1              H   0.000
H74     -1.30395        9.37164       10.88807          1              H   0.000
H75      0.65084        8.61080       13.95329          1              H   0.000
H76     -0.45044        9.28715       13.02472          1              H   0.000
H77      4.29665        0.05230       19.71228          1              H   0.000
H78     -0.26804        9.49869       20.96999          1              H   0.000
H79      2.16404        3.49753       18.29623          1              H   0.000
H80      3.12486        3.67843       19.58143          1              H   0.000
H81      1.02825        8.39644       18.06896          1              H   0.000
H82      4.52901        1.08942       17.36619          1              H   0.000
H83      3.64782        1.86488       18.41338          1              H   0.000
H84     -0.00860        2.64840       10.28022          1              H   0.000
H85      0.66604        4.08341       10.19111          1              H   0.000
H86     -2.79097        5.83843       17.29830          1              H   0.000
H87      1.16850        1.20074       11.89714          1              H   0.000
H88     -2.30442        6.64309       15.95599          1              H   0.000
H89      2.76194        1.10107       11.77365          1              H   0.000
H90     -2.02755        3.60578       10.70668          1              H   0.000
H91      1.61659        9.41841       20.14811          1              H   0.000
H92      7.66136        3.11165       11.51084          1              H   0.000
H93     -4.00549        8.98745       12.92021          1              H   0.000
H94     -4.74383        8.76509       14.25405          1              H   0.000
H95     -4.46679        8.85980       18.76744          1              H   0.000
H96      2.68804        0.05488       17.64940          1              H   0.000
H97      2.82615        0.06600       21.48575          1              H   0.000
H98      7.34327        0.29833       18.14692          1              H   0.000
O1       4.75756        3.42599        9.74549          1              O   0.000
O2       6.97099        5.14960        9.76556          1              O   0.000
O3       1.82756        7.11398        8.97295          1              O   0.000
O4       3.89878        8.83503        9.60651          1              O   0.000
O5       8.23942        1.56773        8.01762          1              O   0.000
O6       5.51586        1.47796        8.01537          1              O   0.000
O7       2.81872        1.57376        8.10869          1              O   0.000
O8      -0.06348        1.54575        8.05350          1              O   0.000
O9      -4.10075        8.59209        7.97727          1              O   0.000
O10      2.35161        4.68192       10.24262          1              O   0.000
O11      6.32802        7.77984       10.40758          1              O   0.000
O12     -1.48321        5.20488        8.51505          1              O   0.000
O13     -1.48761        6.54629        8.69141          1              O   0.000
O14      4.83375        5.26357       17.75642          1              O   0.000
O15      0.54311        3.67213       17.81449          1              O   0.000
O16      2.26611        6.19814       16.01155          1              O   0.000
O17      3.85277        7.33392       19.09763          1              O   0.000
O18     -1.89572        7.84188       11.09902          1              O   0.000
O19      0.49495        2.99523       15.19449          1              O   0.000
O20      2.21580        8.06995       14.14668          1              O   0.000
O21      5.88295        5.52253       15.27811          1              O   0.000
O22      7.24878        3.06375       14.63319          1              O   0.000
O23      7.93503        1.88025       17.93055          1              O   0.000
O24     -1.51346        4.32982       13.83931          1              O   0.000
O25     -0.44682        1.22780       11.21302          1              O   0.000
O26      0.19750        6.47174       17.88780          1              O   0.000
O27     -0.10146        6.58658       20.57775          1              O   0.000
O28      2.70941        6.97847       21.42929          1              O   0.000
O29      8.58229        0.72184       15.48730          1              O   0.000
O30     -3.58329        8.98306       17.39199          1              O   0.000
O31     -4.40925        8.24224       13.46176          1              O   0.000
O32      4.29230        7.01378       12.65249          1              O   0.000
O33      5.81702        4.51333       22.08696          1              O   0.000
O34      0.23549        0.31592       15.46028          1              O   0.000
O35      1.45426        2.81702       22.42239          1              O   0.000
O36     -0.77876        3.97905       21.51132          1              O   0.000
O37      5.01058        1.61824       15.71072          1              O   0.000
O38      7.80569        2.86399       21.40758          1              O   0.000
O39      3.20790        4.17713       21.12414          1              O   0.000
O40      6.07103        2.71021       12.24241          1              O   0.000
O41      7.26836        6.21196       20.54998          1              O   0.000
O42      3.98127        4.42005       12.62993          1              O   0.000
O43     -2.14262        6.91615       14.28062          1              O   0.000
O44      7.42612        4.66270       18.20071          1              O   0.000
O45      3.09072        3.63390       15.08540          1              O   0.000
O46      7.03786        0.15070       21.10992          1              O   0.000
O47     -0.83654        1.77233       19.32677          1              O   0.000
O48      4.45918        0.80767       11.00386          1              O   0.000
O49     -0.29227        8.98790       13.94052          1              O   0.000
O50     -1.13409        9.16560       20.61454          1              O   0.000
O51      3.11458        3.40007       18.60423          1              O   0.000
O52      1.74955        8.89378       18.51086          1              O   0.000
O53      3.98605        0.93734       18.18452          1              O   0.000
O54     -0.11547        3.56486        9.90961          1              O   0.000
O55     -2.30111        6.65051       16.95809          1              O   0.000
O56      2.00401        1.02248       12.39778          1              O   0.000
O57      8.65352        3.16929       11.52299          1              O   0.000
O58     -4.99999        8.82612       19.62401          1              O   0.000
O59      1.90418        0.25707       21.79930          1              O   0.000
Pd1     -5.50230        9.53026       30.00000          1              Pd  0.000
Pd2      5.44685        9.46918        6.86925          1              Pd  0.000
Pd3      1.39828        0.78862        4.53151          1              Pd  0.000
Pd4     -0.00006        1.58841        2.24616          1              Pd  0.000
Pd5     -2.75115        9.53026       30.00000          1              Pd  0.000
Pd6     -2.68212        9.50134        6.87688          1              Pd  0.000
Pd7      4.08774        0.79682        4.51718          1              Pd  0.000
Pd8      2.75109        1.58841        2.24616          1              Pd  0.000
Pd9     -0.00000        9.53026       30.00000          1              Pd  0.000
Pd10     0.03660        9.47274        6.78056          1              Pd  0.000
Pd11     6.90716        0.81264        4.49571          1              Pd  0.000
Pd12     5.50224        1.58841        2.24616          1              Pd  0.000
Pd13     2.75115        9.53026       30.00000          1              Pd  0.000
Pd14     2.73108        9.51392        6.80603          1              Pd  0.000
Pd15     9.60242        0.78991        4.51881          1              Pd  0.000
Pd16     8.25339        1.58841        2.24616          1              Pd  0.000
Pd17     9.62902        2.38257       30.00000          1              Pd  0.000
Pd18    -1.39579        2.48854        6.90474          1              Pd  0.000
Pd19    -0.02182        3.19712        4.55231          1              Pd  0.000
Pd20    -1.37563        3.97097        2.24616          1              Pd  0.000
Pd21     1.37557        2.38257       30.00000          1              Pd  0.000
Pd22     1.38464        2.51498        7.08275          1              Pd  0.000
Pd23     2.75852        3.17560        4.56975          1              Pd  0.000
Pd24     1.37552        3.97097        2.24616          1              Pd  0.000
Pd25     4.12672        2.38257       30.00000          1              Pd  0.000
Pd26     4.13357        2.47765        6.92044          1              Pd  0.000
Pd27     5.49354        3.23378        4.58647          1              Pd  0.000
Pd28     4.12667        3.97097        2.24616          1              Pd  0.000
Pd29     6.87787        2.38257       30.00000          1              Pd  0.000
Pd30     6.87222        2.55234        6.98403          1              Pd  0.000
Pd31     8.24453        3.17895        4.55710          1              Pd  0.000
Pd32     6.87782        3.97097        2.24616          1              Pd  0.000
Pd33    -2.75115        4.76513       30.00000          1              Pd  0.000
Pd34    -2.75816        4.83261        6.83958          1              Pd  0.000
Pd35    -1.36134        5.55980        4.46534          1              Pd  0.000
Pd36    -2.75121        6.35354        2.24616          1              Pd  0.000
Pd37    -0.00000        4.76513       30.00000          1              Pd  0.000
Pd38    -0.03335        4.85420        6.87735          1              Pd  0.000
Pd39     1.36133        5.59713        4.53894          1              Pd  0.000
Pd40    -0.00006        6.35354        2.24616          1              Pd  0.000
Pd41     2.75115        4.76513       30.00000          1              Pd  0.000
Pd42     2.79495        4.81804        6.91405          1              Pd  0.000
Pd43     4.13709        5.57900        4.55085          1              Pd  0.000
Pd44     2.75109        6.35354        2.24616          1              Pd  0.000
Pd45     5.50230        4.76513       30.00000          1              Pd  0.000
Pd46     5.48487        4.83356        6.94049          1              Pd  0.000
Pd47     6.85014        5.55826        4.53235          1              Pd  0.000
Pd48     5.50224        6.35354        2.24616          1              Pd  0.000
Pd49     6.87787        7.14770       30.00000          1              Pd  0.000
Pd50     6.83452        7.10531        6.69963          1              Pd  0.000
Pd51    -2.74115        7.98689        4.48514          1              Pd  0.000
Pd52    -4.12678        8.73611        2.24616          1              Pd  0.000
Pd53    -1.37558        7.14770       30.00000          1              Pd  0.000
Pd54    -1.34913        7.19996        6.77084          1              Pd  0.000
Pd55     0.01025        7.96904        4.53937          1              Pd  0.000
Pd56    -1.37563        8.73611        2.24616          1              Pd  0.000
Pd57     1.37557        7.14770       30.00000          1              Pd  0.000
Pd58     1.38289        7.17724        6.93128          1              Pd  0.000
Pd59     2.74257        7.98152        4.56025          1              Pd  0.000
Pd60     1.37552        8.73611        2.24616          1              Pd  0.000
Pd61     4.12672        7.14770       30.00000          1              Pd  0.000
Pd62     4.11311        7.14048        7.00725          1              Pd  0.000
Pd63     5.46668        7.96624        4.49941          1              Pd  0.000
Pd64     4.12667        8.73611        2.24616          1              Pd  0.000
end
end

!DATE Mon Jan 01 12:00:00 2000
PBC   11.00460  11.00460  30.00000  90.00000  90.00000 120.00001 (P1)
C1       3.35525        5.29256        9.58862          1              C   0.000
C2       4.77390        4.72587        9.54164          1              C   0.000
C3       3.09644        6.69758        9.10904          1              C   0.000
C4       4.15304        7.70153        9.52353          1              C   0.000
C5       5.91922        5.72237        9.71236          1              C   0.000
C6       5.53806        7.19298        9.93144          1              C   0.000
H1       2.79346        6.42464        5.56782          1              H   0.000
H2       1.12670        4.15798        5.62474          1              H   0.000
H3      -0.00284        1.56380        5.28572          1              H   0.000
H4       5.49912        1.60082        5.24650          1              H   0.000
H5      -2.72239        6.35266        5.43753          1              H   0.000
H6       1.36978        4.19583        7.80190          1              H   0.000
H7       4.16307        4.52204       17.94957          1              H   0.000
H8       0.43086        3.43001       16.86312          1              H   0.000
H9      -0.13361        3.51457       14.63503          1              H   0.000
H10      4.15001        6.56425       18.53437          1              H   0.000
H11      3.12950        7.85694       18.66008          1              H   0.000
H12      2.53420        5.24782       15.84176          1              H   0.000
H13     -1.48279        7.21318       10.51262          1              H   0.000
H14     -2.84343        7.82214       10.92535          1              H   0.000
H15      1.43480        3.22674       14.99263          1              H   0.000
H16      0.32463        4.63779       17.89219          1              H   0.000
H17      4.97145        5.36239       16.80371          1              H   0.000
H18      1.55508        6.18524       16.70244          1              H   0.000
H19      2.19178        7.31206       14.84076          1              H   0.000
H20      6.28350        4.65339       15.03855          1              H   0.000
H21      5.42928        5.87303       14.50995          1              H   0.000
H22     10.31232        0.56331       10.62925          1              H   0.000
H23      9.76869        1.82935       11.41617          1              H   0.000
H24      6.85273        2.82208       13.77277          1              H   0.000
H25      8.09099        3.56950       14.45466          1              H   0.000
H26      8.22783        1.59612       17.04167          1              H   0.000
H27      8.76059        1.80086       18.51821          1              H   0.000
H28     -1.70297        5.30652       13.90913          1              H   0.000
H29     -1.71386        4.04692       12.90147          1              H   0.000
H30      2.56888        8.84889       14.64673          1              H   0.000
H31      0.11482        6.49565       18.90190          1              H   0.000
H32     -0.74627        6.56319       17.54578          1              H   0.000
H33     -0.60851        7.43752       20.65899          1              H   0.000
H34      0.76165        6.73098       21.02604          1              H   0.000
H35      3.36496        6.96474       22.15972          1              H   0.000
H36      9.57604        0.59096       15.51481          1              H   0.000
H37      8.32444        1.51783       15.01094          1              H   0.000
H38     -3.16582        8.07472       17.23780          1              H   0.000
H39      5.16255        7.50251       12.90612          1              H   0.000
H40      3.56695        7.44150       13.16488          1              H   0.000
H41      4.91914        4.33528       21.73783          1              H   0.000
H42      6.23861        5.23267       21.55697          1              H   0.000
H43      5.17982        8.27460       19.44139          1              H   0.000
H44      0.81593        0.02773       16.25086          1              H   0.000
H45      0.44692        1.26741       15.29119          1              H   0.000
H46      0.57757        3.14296       22.10226          1              H   0.000
H47      1.55317        1.83683       22.21289          1              H   0.000
H48     -0.79286        4.90886       21.22169          1              H   0.000
H49     -1.68166        3.55549       21.38658          1              H   0.000
H50      5.86077        2.08446       15.63520          1              H   0.000
H51      5.05153        0.85051       15.08410          1              H   0.000
H52      7.57706        1.90002       21.34342          1              H   0.000
H53      7.00668        3.35957       21.75984          1              H   0.000
H54      2.54829        3.61094       21.69304          1              H   0.000
H55      2.88342        5.10456       21.22024          1              H   0.000
H56     -4.18229        9.41659       21.10266          1              H   0.000
H57      5.36815        3.35806       12.33581          1              H   0.000
H58      5.64286        1.89028       11.85600          1              H   0.000
H59     -4.06185        7.07771       20.25800          1              H   0.000
H60      7.41903        5.65120       19.75975          1              H   0.000
H61      3.34299        4.19810       11.94158          1              H   0.000
H62      4.13260        5.39777       12.65388          1              H   0.000
H63      3.21107        7.09624       20.57407          1              H   0.000
H64     -1.46084        7.60656       14.15263          1              H   0.000
H65     -3.00865        7.31241       13.97745          1              H   0.000
H66      1.96289        8.92517       21.57524          1              H   0.000
H67      7.60740        3.67664       18.15862          1              H   0.000
H68      3.68572        2.88814       15.38269          1              H   0.000
H69      3.41775        3.86693       14.17904          1              H   0.000
H70      6.43087        4.76065       18.09156          1              H   0.000
H71     -0.30767        0.93880       19.46064          1              H   0.000
H72     -0.27400        2.45091       18.92176          1              H   0.000
H73      4.52082        1.26636       10.09861          1              H   0.000
H74     -1.29609        9.42619       10.86928          1              H   0.000
H75      0.64635        8.59545       13.96666          1              H   0.000
H76     -0.47428        9.24825       13.04515          1              H   0.000
H77      4.28627        0.04134       19.72317          1              H   0.000
H78     -0.27665        9.48872       20.97930          1              H   0.000
H79      2.15644        3.49308       18.31600          1              H   0.000
H80      3.12113        3.67509       19.59899          1              H   0.000
H81      1.02334        8.37266       18.07684          1              H   0.000
H82      4.51759        1.08169       17.38138          1              H   0.000
H83      3.63657        1.85643       18.42974          1              H   0.000
H84      0.05324        2.71815       10.25350          1              H   0.000
H85      0.79426        4.12208       10.17728          1              H   0.000
H86     -2.79715        5.82536       17.31989          1              H   0.000
H87      1.17416        1.22984       11.92155          1              H   0.000
H88     -2.31329        6.62762       15.97570          1              H   0.000
H89      2.76408        1.11780       11.79434          1              H   0.000
H90      8.83480        3.68987       10.67315          1              H   0.000
H91      1.60613        9.41214       20.15625          1              H   0.000
H92      7.64677        3.07972       11.56007          1              H   0.000
H93     -4.00350        8.99628       12.94244          1              H   0.000
H94     -4.73944        8.76994       14.27984          1              H   0.000
H95     -4.47498        8.85155       18.78420          1              H   0.000
H96      2.67979        0.04438       17.66488          1              H   0.000
H97      2.82176        0.05799       21.49971          1              H   0.000
H98      7.32812        0.28206       18.15115          1              H   0.000
O1       4.95755        3.51851        9.70223          1              O   0.000
O2       7.06592        5.34430        9.92686          1              O   0.000
O3       1.86774        7.09065        8.97999          1              O   0.000
O4       3.85497        8.89147        9.67845          1              O   0.000
O5       8.23198        1.54806        8.01554          1              O   0.000
O6       5.50916        1.45110        8.01520          1              O   0.000
O7       2.81905        1.55074        8.12123          1              O   0.000
O8      -0.08007        1.52120        8.05421          1              O   0.000
O9      -4.10568        8.57589        7.97564          1              O   0.000
O10      2.49273        4.65921       10.21263          1              O   0.000
O11      6.32687        7.95701       10.46929          1              O   0.000
O12     -1.53705        5.18655        8.52622          1              O   0.000
O13     -1.51641        6.53130        8.69651          1              O   0.000
O14      4.82740        5.25930       17.78464          1              O   0.000
O15      0.53585        3.66919       17.83111          1              O   0.000
O16      2.26424        6.18063       16.01539          1              O   0.000
O17      3.84323        7.33172       19.11890          1              O   0.000
O18     -1.87377        7.89438       11.09356          1              O   0.000
O19      0.48532        2.98812       15.20911          1              O   0.000
O20      2.21709        8.05071       14.14789          1              O   0.000
O21      5.87133        5.51292       15.30120          1              O   0.000
O22      7.25330        3.04768       14.66227          1              O   0.000
O23      7.92391        1.87135       17.94455          1              O   0.000
O24     -1.52184        4.32071       13.83959          1              O   0.000
O25     -0.41013        1.32519       11.18989          1              O   0.000
O26      0.19602        6.47367       17.89940          1              O   0.000
O27     -0.10439        6.57616       20.58812          1              O   0.000
O28      2.69871        6.97922       21.44898          1              O   0.000
O29      8.57568        0.69812       15.50164          1              O   0.000
O30     -3.59045        8.97121       17.40630          1              O   0.000
O31     -4.40224        8.24977       13.48661          1              O   0.000
O32      4.32591        6.98120       12.70128          1              O   0.000
O33      5.82251        4.50943       22.10942          1              O   0.000
O34      0.22866        0.31025       15.48534          1              O   0.000
O35      1.46256        2.81505       22.43430          1              O   0.000
O36     -0.77555        3.96764       21.51620          1              O   0.000
O37      5.00461        1.60931       15.73011          1              O   0.000
O38      7.80491        2.85891       21.40879          1              O   0.000
O39      3.21321        4.17926       21.13910          1              O   0.000
O40      6.09363        2.67408       12.26542          1              O   0.000
O41      7.27492        6.20733       20.56774          1              O   0.000
O42      4.01138        4.38668       12.63434          1              O   0.000
O43     -2.14972        6.90278       14.29723          1              O   0.000
O44      7.41787        4.65134       18.21703          1              O   0.000
O45      3.08191        3.61702       15.08316          1              O   0.000
O46      7.02946        0.14590       21.11757          1              O   0.000
O47     -0.84650        1.76255       19.34539          1              O   0.000
O48      4.44599        0.86756       10.98791          1              O   0.000
O49     -0.29648        8.97293       13.96448          1              O   0.000
O50     -1.14227        9.15354       20.62469          1              O   0.000
O51      3.10727        3.39398       18.62225          1              O   0.000
O52      1.73836        8.87997       18.51906          1              O   0.000
O53      3.97322        0.92896       18.19860          1              O   0.000
O54      0.00522        3.63356        9.86533          1              O   0.000
O55     -2.30679        6.63664       16.97744          1              O   0.000
O56      2.00749        1.02867       12.41861          1              O   0.000
O57      8.63561        3.19754       11.49318          1              O   0.000
O58     -5.00717        8.82036       19.64103          1              O   0.000
O59      1.90122        0.25416       21.81410          1              O   0.000
Pd1     -5.50230        9.53026       30.00000          1              Pd  0.000
Pd2      5.43893        9.44779        6.86501          1              Pd  0.000
Pd3      1.39721        0.78245        4.53429          1              Pd  0.000
Pd4     -0.00006        1.58841        2.24615          1              Pd  0.000
Pd5     -2.75115        9.53026       30.00000          1              Pd  0.000
Pd6     -2.68492        9.48278        6.87695          1              Pd  0.000
Pd7      4.08509        0.79131        4.52016          1              Pd  0.000
Pd8      2.75109        1.58841        2.24615          1              Pd  0.000
Pd9     -0.00000        9.53026       30.00000          1              Pd  0.000
Pd10     0.03300        9.45077        6.77876          1              Pd  0.000
Pd11     6.90453        0.80461        4.49438          1              Pd  0.000
Pd12     5.50224        1.58841        2.24615          1              Pd  0.000
Pd13     2.75115        9.53026       30.00000          1              Pd  0.000
Pd14     2.72466        9.49591        6.80119          1              Pd  0.000
Pd15     9.60144        0.78223        4.51707          1              Pd  0.000
Pd16     8.25339        1.58841        2.24615          1              Pd  0.000
Pd17     9.62902        2.38257       30.00000          1              Pd  0.000
Pd18    -1.40394        2.46755        6.89816          1              Pd  0.000
Pd19    -0.01628        3.18695        4.54839          1              Pd  0.000
Pd20    -1.37563        3.97097        2.24615          1              Pd  0.000
Pd21     1.37557        2.38257       30.00000          1              Pd  0.000
Pd22     1.38249        2.48709        7.09808          1              Pd  0.000
Pd23     2.75126        3.16739        4.56384          1              Pd  0.000
Pd24     1.37552        3.97097        2.24615          1              Pd  0.000
Pd25     4.12672        2.38257       30.00000          1              Pd  0.000
Pd26     4.12565        2.46129        6.93080          1              Pd  0.000
Pd27     5.48759        3.22461        4.58602          1              Pd  0.000
Pd28     4.12667        3.97097        2.24615          1              Pd  0.000
Pd29     6.87787        2.38257       30.00000          1              Pd  0.000
Pd30     6.86411        2.53330        6.98474          1              Pd  0.000
Pd31     8.24158        3.17180        4.55716          1              Pd  0.000
Pd32     6.87782        3.97097        2.24615          1              Pd  0.000
Pd33    -2.75115        4.76513       30.00000          1              Pd  0.000
Pd34    -2.76679        4.81449        6.84042          1              Pd  0.000
Pd35    -1.36109        5.55168        4.47085          1              Pd  0.000
Pd36    -2.75121        6.35354        2.24615          1              Pd  0.000
Pd37    -0.00000        4.76513       30.00000          1              Pd  0.000
Pd38    -0.03300        4.82183        6.90408          1              Pd  0.000
Pd39     1.36481        5.59278        4.52506          1              Pd  0.000
Pd40    -0.00006        6.35354        2.24615          1              Pd  0.000
Pd41     2.75115        4.76513       30.00000          1              Pd  0.000
Pd42     2.78546        4.78961        6.88746          1              Pd  0.000
Pd43     4.13476        5.57324        4.55364          1              Pd  0.000
Pd44     2.75109        6.35354        2.24615          1              Pd  0.000
Pd45     5.50230        4.76513       30.00000          1              Pd  0.000
Pd46     5.47651        4.81292        6.93211          1              Pd  0.000
Pd47     6.84769        5.55040        4.53130          1              Pd  0.000
Pd48     5.50224        6.35354        2.24615          1              Pd  0.000
Pd49     6.87787        7.14770       30.00000          1              Pd  0.000
Pd50     6.82376        7.08579        6.70412          1              Pd  0.000
Pd51    -2.74263        7.97906        4.48964          1              Pd  0.000
Pd52    -4.12678        8.73611        2.24615          1              Pd  0.000
Pd53    -1.37558        7.14770       30.00000          1              Pd  0.000
Pd54    -1.35244        7.17762        6.77866          1              Pd  0.000
Pd55     0.00966        7.95944        4.54532          1              Pd  0.000
Pd56    -1.37563        8.73611        2.24615          1              Pd  0.000
Pd57     1.37557        7.14770       30.00000          1              Pd  0.000
Pd58     1.38134        7.15542        6.95029          1              Pd  0.000
Pd59     2.74336        7.97262        4.56619          1              Pd  0.000
Pd60     1.37552        8.73611        2.24615          1              Pd  0.000
Pd61     4.12672        7.14770       30.00000          1              Pd  0.000
Pd62     4.10142        7.11611        7.04209          1              Pd  0.000
Pd63     5.46558        7.95802        4.50008          1              Pd  0.000
Pd64     4.12667        8.73611        2.24615          1              Pd  0.000
end
end

!DATE Mon Jan 01 12:00:00 2000
PBC   11.00460  11.00460  30.00000  90.00000  90.00000 120.00001 (P1)
C1       3.39621        5.30751        9.58756          1              C   0.000
C2       4.81488        4.74968        9.53529          1              C   0.000
C3       3.11664        6.70622        9.10903          1              C   0.000
C4       4.16015        7.71976        9.53488          1              C   0.000
C5       5.94342        5.75615        9.73178          1              C   0.000
C6       5.54837        7.22239        9.94161          1              C   0.000
H1       2.78730        6.40588        5.58141          1              H   0.000
H2       1.17251        4.16507        5.72383          1              H   0.000
H3      -0.00416        1.56470        5.27425          1              H   0.000
H4       5.50205        1.60081        5.24784          1              H   0.000
H5      -2.72191        6.35238        5.43578          1              H   0.000
H6       0.88970        3.89390        8.12845          1              H   0.000
H7       4.16137        4.52022       17.95449          1              H   0.000
H8       0.42868        3.43113       16.86586          1              H   0.000
H9      -0.13258        3.51440       14.63254          1              H   0.000
H10      4.14819        6.56391       18.53842          1              H   0.000
H11      3.12764        7.85651       18.66309          1              H   0.000
H12      2.53220        5.24489       15.84324          1              H   0.000
H13     -1.48689        7.22773       10.49892          1              H   0.000
H14     -2.84218        7.83544       10.92775          1              H   0.000
H15      1.43455        3.22595       14.99309          1              H   0.000
H16      0.32402        4.63859       17.89469          1              H   0.000
H17      4.96946        5.36099       16.80820          1              H   0.000
H18      1.55403        6.18327       16.70480          1              H   0.000
H19      2.19115        7.30862       14.84239          1              H   0.000
H20      6.28145        4.65401       15.04299          1              H   0.000
H21      5.42205        5.86958       14.51365          1              H   0.000
H22     10.34129        0.62206       10.57430          1              H   0.000
H23      9.79424        1.89907       11.34046          1              H   0.000
H24      6.85499        2.81378       13.78273          1              H   0.000
H25      8.09206        3.56930       14.45581          1              H   0.000
H26      8.22621        1.59584       17.04610          1              H   0.000
H27      8.75915        1.79939       18.52212          1              H   0.000
H28     -1.70681        5.31018       13.90604          1              H   0.000
H29     -1.71718        4.06046       12.88916          1              H   0.000
H30      2.56903        8.84527       14.64786          1              H   0.000
H31      0.11549        6.49583       18.90370          1              H   0.000
H32     -0.74613        6.56255       17.54769          1              H   0.000
H33     -0.60873        7.43737       20.65925          1              H   0.000
H34      0.76083        6.72984       21.02688          1              H   0.000
H35      3.36384        6.96381       22.16470          1              H   0.000
H36      9.57589        0.58796       15.51946          1              H   0.000
H37      8.32483        1.51665       15.01724          1              H   0.000
H38     -3.16677        8.07373       17.23942          1              H   0.000
H39      5.16790        7.49797       12.91601          1              H   0.000
H40      3.57183        7.43288       13.17303          1              H   0.000
H41      4.91991        4.33522       21.73994          1              H   0.000
H42      6.23904        5.23237       21.56076          1              H   0.000
H43      5.17826        8.27321       19.44431          1              H   0.000
H44      0.81661        0.02690       16.25537          1              H   0.000
H45      0.44630        1.26788       15.29686          1              H   0.000
H46      0.57893        3.14333       22.10381          1              H   0.000
H47      1.55477        1.83739       22.21371          1              H   0.000
H48     -0.79381        4.90742       21.22359          1              H   0.000
H49     -1.68141        3.55415       21.38899          1              H   0.000
H50      5.86025        2.08196       15.64236          1              H   0.000
H51      5.05254        0.84899       15.08595          1              H   0.000
H52      7.57712        1.90003       21.34502          1              H   0.000
H53      7.00684        3.35942       21.76018          1              H   0.000
H54      2.54711        3.60963       21.69385          1              H   0.000
H55      2.88338        5.10374       21.22157          1              H   0.000
H56     -4.18296        9.41615       21.10620          1              H   0.000
H57      5.38912        3.35126       12.33949          1              H   0.000
H58      5.64934        1.88176       11.85583          1              H   0.000
H59     -4.06102        7.07839       20.26059          1              H   0.000
H60      7.42031        5.65206       19.76266          1              H   0.000
H61      3.37881        4.19137       11.93048          1              H   0.000
H62      4.15053        5.38750       12.66157          1              H   0.000
H63      3.21038        7.09643       20.57930          1              H   0.000
H64     -1.46055        7.60292       14.15528          1              H   0.000
H65     -3.00866        7.31171       13.97769          1              H   0.000
H66      1.96148        8.92436       21.57722          1              H   0.000
H67      7.60688        3.67596       18.16159          1              H   0.000
H68      3.68356        2.88511       15.38425          1              H   0.000
H69      3.41922        3.86078       14.17778          1              H   0.000
H70      6.43017        4.75980       18.09495          1              H   0.000
H71     -0.30966        0.93661       19.46235          1              H   0.000
H72     -0.27562        2.44934       18.92589          1              H   0.000
H73      4.51818        1.27810       10.09774          1              H   0.000
H74     -1.29621        9.43667       10.86759          1              H   0.000
H75      0.64691        8.59157       13.96935          1              H   0.000
H76     -0.47569        9.23928       13.04698          1              H   0.000
H77      4.28498        0.03972       19.72589          1              H   0.000
H78     -0.27728        9.48737       20.98133          1              H   0.000
H79      2.15587        3.49224       18.31979          1              H   0.000
H80      3.12045        3.67496       19.60344          1              H   0.000
H81      1.02159        8.37003       18.07802          1              H   0.000
H82      4.51548        1.08064       17.38361          1              H   0.000
H83      3.63472        1.85554       18.43250          1              H   0.000
H84      0.11616        2.74303       10.12661          1              H   0.000
H85      0.91273        4.14406       10.18759          1              H   0.000
H86     -2.79816        5.82355       17.32367          1              H   0.000
H87      1.17718        1.24822       11.90196          1              H   0.000
H88     -2.31554        6.62413       15.97846          1              H   0.000
H89      2.76445        1.12059       11.79795          1              H   0.000
H90      8.71501        3.74708       10.64206          1              H   0.000
H91      1.60539        9.41083       20.15799          1              H   0.000
H92      7.64304        3.05630       11.58470          1              H   0.000
H93     -4.00634        9.00188       12.94318          1              H   0.000
H94     -4.73611        8.77406       14.28474          1              H   0.000
H95     -4.47703        8.85007       18.78726          1              H   0.000
H96      2.67886        0.04355       17.66689          1              H   0.000
H97      2.82097        0.05668       21.50280          1              H   0.000
H98      7.32563        0.28005       18.15268          1              H   0.000
O1       5.00794        3.54140        9.69568          1              O   0.000
O2       7.08787        5.38808        9.97631          1              O   0.000
O3       1.87906        7.08139        8.98633          1              O   0.000
O4       3.85112        8.90558        9.70182          1              O   0.000
O5       8.23387        1.54684        8.01207          1              O   0.000
O6       5.50419        1.44237        8.01693          1              O   0.000
O7       2.81464        1.55685        8.12248          1              O   0.000
O8      -0.08594        1.50709        8.03011          1              O   0.000
O9      -4.11006        8.57637        7.97056          1              O   0.000
O10      2.54602        4.66707       10.22574          1              O   0.000
O11      6.32940        7.99531       10.48062          1              O   0.000
O12     -1.58120        5.18108        8.53110          1              O   0.000
O13     -1.53551        6.52881        8.69895          1              O   0.000
O14      4.82575        5.25754       17.78885          1              O   0.000
O15      0.53460        3.66987       17.83306          1              O   0.000
O16      2.26092        6.17746       16.01523          1              O   0.000
O17      3.84166        7.33178       19.12208          1              O   0.000
O18     -1.87081        7.90315       11.09178          1              O   0.000
O19      0.48412        2.98804       15.20773          1              O   0.000
O20      2.21756        8.04694       14.14892          1              O   0.000
O21      5.87008        5.51409       15.30381          1              O   0.000
O22      7.25751        3.04616       14.66928          1              O   0.000
O23      7.92183        1.87067       17.94843          1              O   0.000
O24     -1.52335        4.32439       13.82805          1              O   0.000
O25     -0.37653        1.42199       11.08090          1              O   0.000
O26      0.19626        6.47361       17.90059          1              O   0.000
O27     -0.10424        6.57625       20.58661          1              O   0.000
O28      2.69793        6.97944       21.45368          1              O   0.000
O29      8.57548        0.69370       15.50268          1              O   0.000
O30     -3.59113        8.97046       17.40664          1              O   0.000
O31     -4.40063        8.25523       13.48962          1              O   0.000
O32      4.33341        6.97226       12.71442          1              O   0.000
O33      5.82262        4.50941       22.11245          1              O   0.000
O34      0.22914        0.31033       15.48961          1              O   0.000
O35      1.46444        2.81570       22.43471          1              O   0.000
O36     -0.77507        3.96622       21.51696          1              O   0.000
O37      5.00327        1.60775       15.73164          1              O   0.000
O38      7.80467        2.85887       21.40830          1              O   0.000
O39      3.21254        4.17844       21.13921          1              O   0.000
O40      6.10752        2.65826       12.27272          1              O   0.000
O41      7.27797        6.20882       20.57022          1              O   0.000
O42      4.03142        4.37632       12.63975          1              O   0.000
O43     -2.15067        6.89953       14.29659          1              O   0.000
O44      7.41750        4.65084       18.21748          1              O   0.000
O45      3.08009        3.61280       15.08135          1              O   0.000
O46      7.02827        0.14485       21.11887          1              O   0.000
O47     -0.84897        1.75960       19.34515          1              O   0.000
O48      4.44124        0.87956       10.98737          1              O   0.000
O49     -0.29612        8.96900       13.96748          1              O   0.000
O50     -1.14277        9.15151       20.62688          1              O   0.000
O51      3.10638        3.39291       18.62607          1              O   0.000
O52      1.73709        8.87754       18.51923          1              O   0.000
O53      3.97062        0.92790       18.20016          1              O   0.000
O54      0.16251        3.67921        9.75266          1              O   0.000
O55     -2.30773        6.63459       16.97952          1              O   0.000
O56      1.99862        1.03623       12.41252          1              O   0.000
O57      8.62344        3.21627       11.45600          1              O   0.000
O58     -5.00839        8.81845       19.64391          1              O   0.000
O59      1.90085        0.25402       21.81677          1              O   0.000
Pd1     -5.50230        9.53026       30.00000          1              Pd  0.000
Pd2      5.43533        9.43400        6.84878          1              Pd  0.000
Pd3      1.39809        0.78427        4.53275          1              Pd  0.000
Pd4     -0.00006        1.58841        2.24615          1              Pd  0.000
Pd5     -2.75115        9.53026       30.00000          1              Pd  0.000
Pd6     -2.68949        9.48771        6.87471          1              Pd  0.000
Pd7      4.08641        0.79088        4.52128          1              Pd  0.000
Pd8      2.75109        1.58841        2.24615          1              Pd  0.000
Pd9     -0.00000        9.53026       30.00000          1              Pd  0.000
Pd10     0.03161        9.44410        6.77937          1              Pd  0.000
Pd11     6.90390        0.80111        4.49412          1              Pd  0.000
Pd12     5.50224        1.58841        2.24615          1              Pd  0.000
Pd13     2.75115        9.53026       30.00000          1              Pd  0.000
Pd14     2.72172        9.49066        6.79976          1              Pd  0.000
Pd15     9.60095        0.77951        4.51225          1              Pd  0.000
Pd16     8.25339        1.58841        2.24615          1              Pd  0.000
Pd17     9.62902        2.38257       30.00000          1              Pd  0.000
Pd18    -1.41328        2.46004        6.87578          1              Pd  0.000
Pd19    -0.00932        3.19439        4.55772          1              Pd  0.000
Pd20    -1.37563        3.97097        2.24615          1              Pd  0.000
Pd21     1.37557        2.38257       30.00000          1              Pd  0.000
Pd22     1.38066        2.50994        7.10593          1              Pd  0.000
Pd23     2.75380        3.16718        4.55765          1              Pd  0.000
Pd24     1.37552        3.97097        2.24615          1              Pd  0.000
Pd25     4.12672        2.38257       30.00000          1              Pd  0.000
Pd26     4.12696        2.46237        6.93386          1              Pd  0.000
Pd27     5.48883        3.22387        4.58601          1              Pd  0.000
Pd28     4.12667        3.97097        2.24615          1              Pd  0.000
Pd29     6.87787        2.38257       30.00000          1              Pd  0.000
Pd30     6.85811        2.52802        6.98694          1              Pd  0.000
Pd31     8.24157        3.17155        4.55246          1              Pd  0.000
Pd32     6.87782        3.97097        2.24615          1              Pd  0.000
Pd33    -2.75115        4.76513       30.00000          1              Pd  0.000
Pd34    -2.77469        4.80872        6.83184          1              Pd  0.000
Pd35    -1.35798        5.55039        4.47397          1              Pd  0.000
Pd36    -2.75121        6.35354        2.24615          1              Pd  0.000
Pd37    -0.00000        4.76513       30.00000          1              Pd  0.000
Pd38    -0.02597        4.81715        6.93320          1              Pd  0.000
Pd39     1.36297        5.58744        4.52869          1              Pd  0.000
Pd40    -0.00006        6.35354        2.24615          1              Pd  0.000
Pd41     2.75115        4.76513       30.00000          1              Pd  0.000
Pd42     2.77848        4.78151        6.87272          1              Pd  0.000
Pd43     4.13699        5.57332        4.54850          1              Pd  0.000
Pd44     2.75109        6.35354        2.24615          1              Pd  0.000
Pd45     5.50230        4.76513       30.00000          1              Pd  0.000
Pd46     5.47155        4.81202        6.93638          1              Pd  0.000
Pd47     6.84829        5.55066        4.52972          1              Pd  0.000
Pd48     5.50224        6.35354        2.24615          1              Pd  0.000
Pd49     6.87787        7.14770       30.00000          1              Pd  0.000
Pd50     6.82334        7.08202        6.70370          1              Pd  0.000
Pd51    -2.74161        7.97941        4.49089          1              Pd  0.000
Pd52    -4.12678        8.73611        2.24615          1              Pd  0.000
Pd53    -1.37558        7.14770       30.00000          1              Pd  0.000
Pd54    -1.35335        7.17299        6.78206          1              Pd  0.000
Pd55     0.01070        7.95532        4.54777          1              Pd  0.000
Pd56    -1.37563        8.73611        2.24615          1              Pd  0.000
Pd57     1.37557        7.14770       30.00000          1              Pd  0.000
Pd58     1.37714        7.14495        6.95846          1              Pd  0.000
Pd59     2.74309        7.96729        4.57001          1              Pd  0.000
Pd60     1.37552        8.73611        2.24615          1              Pd  0.000
Pd61     4.12672        7.14770       30.00000          1              Pd  0.000
Pd62     4.09603        7.10862        7.04918          1              Pd  0.000
Pd63     5.46586        7.95563        4.49728          1              Pd  0.000
Pd64     4.12667        8.73611        2.24615          1              Pd  0.000
end
end

!DATE Mon Jan 01 12:00:00 2000
PBC   11.00460  11.00460  30.00000  90.00000  90.00000 120.00001 (P1)
C1       3.40181        5.31696        9.58562          1              C   0.000
C2       4.81741        4.76122        9.54337          1              C   0.000
C3       3.12037        6.71425        9.12366          1              C   0.000
C4       4.16631        7.72663        9.54469          1              C   0.000
C5       5.94490        5.76525        9.73686          1              C   0.000
C6       5.55190        7.22782        9.94266          1              C   0.000
H1       2.78612        6.40126        5.58700          1              H   0.000
H2       1.20343        4.15206        5.75784          1              H   0.000
H3      -0.00447        1.56455        5.26402          1              H   0.000
H4       5.50243        1.60051        5.25012          1              H   0.000
H5      -2.72221        6.35424        5.43700          1              H   0.000
H6       0.59706        3.67277        8.70046          1              H   0.000
H7       4.16052        4.51877       17.95751          1              H   0.000
H8       0.42705        3.43215       16.86886          1              H   0.000
H9      -0.13035        3.51738       14.63223          1              H   0.000
H10      4.14739        6.56404       18.53976          1              H   0.000
H11      3.12692        7.85648       18.66392          1              H   0.000
H12      2.53140        5.24459       15.84545          1              H   0.000
H13     -1.49078        7.23894       10.48049          1              H   0.000
H14     -2.84453        7.83653       10.92323          1              H   0.000
H15      1.43634        3.22688       14.99425          1              H   0.000
H16      0.32417        4.64026       17.89612          1              H   0.000
H17      4.96753        5.35986       16.80992          1              H   0.000
H18      1.55352        6.18421       16.70702          1              H   0.000
H19      2.19004        7.30719       14.84362          1              H   0.000
H20      6.27976        4.65467       15.04463          1              H   0.000
H21      5.41881        5.86786       14.51287          1              H   0.000
H22     10.37447        0.69573       10.49213          1              H   0.000
H23      9.79109        1.95926       11.28073          1              H   0.000
H24      6.85558        2.81016       13.78727          1              H   0.000
H25      8.09143        3.56973       14.45799          1              H   0.000
H26      8.22537        1.59698       17.04957          1              H   0.000
H27      8.75922        1.79858       18.52466          1              H   0.000
H28     -1.70909        5.31661       13.90551          1              H   0.000
H29     -1.72394        4.07267       12.88434          1              H   0.000
H30      2.56822        8.84415       14.64917          1              H   0.000
H31      0.11730        6.49658       18.90560          1              H   0.000
H32     -0.74502        6.56231       17.54957          1              H   0.000
H33     -0.60788        7.43856       20.65857          1              H   0.000
H34      0.76092        6.72929       21.02669          1              H   0.000
H35      3.36300        6.96220       22.16720          1              H   0.000
H36      9.57631        0.58686       15.52220          1              H   0.000
H37      8.32485        1.51754       15.02182          1              H   0.000
H38     -3.16737        8.07406       17.23962          1              H   0.000
H39      5.16855        7.49384       12.91900          1              H   0.000
H40      3.57276        7.42909       13.17929          1              H   0.000
H41      4.92026        4.33522       21.74051          1              H   0.000
H42      6.23827        5.23212       21.56323          1              H   0.000
H43      5.17755        8.27232       19.44499          1              H   0.000
H44      0.81847        0.02494       16.25776          1              H   0.000
H45      0.44691        1.26789       15.30117          1              H   0.000
H46      0.58073        3.14458       22.10494          1              H   0.000
H47      1.55661        1.83909       22.21357          1              H   0.000
H48     -0.79550        4.90690       21.22533          1              H   0.000
H49     -1.68129        3.55436       21.39185          1              H   0.000
H50      5.86000        2.08059       15.64683          1              H   0.000
H51      5.05319        0.84882       15.08599          1              H   0.000
H52      7.57738        1.90098       21.34709          1              H   0.000
H53      7.00655        3.35980       21.75919          1              H   0.000
H54      2.54391        3.60689       21.69237          1              H   0.000
H55      2.88326        5.10171       21.22067          1              H   0.000
H56     -4.18290        9.41595       21.10977          1              H   0.000
H57      5.40328        3.35064       12.33533          1              H   0.000
H58      5.65317        1.87935       11.85370          1              H   0.000
H59     -4.06020        7.07936       20.26161          1              H   0.000
H60      7.42141        5.65340       19.76411          1              H   0.000
H61      3.39707        4.19052       11.92078          1              H   0.000
H62      4.15777        5.38480       12.66305          1              H   0.000
H63      3.21028        7.09645       20.58276          1              H   0.000
H64     -1.45954        7.60135       14.15486          1              H   0.000
H65     -3.00775        7.30868       13.97715          1              H   0.000
H66      1.96089        8.92354       21.57892          1              H   0.000
H67      7.60719        3.67579       18.16359          1              H   0.000
H68      3.68270        2.88431       15.38480          1              H   0.000
H69      3.42042        3.85900       14.17669          1              H   0.000
H70      6.43032        4.75956       18.09654          1              H   0.000
H71     -0.31215        0.93454       19.46195          1              H   0.000
H72     -0.27725        2.44825       18.93006          1              H   0.000
H73      4.51821        1.28333       10.10005          1              H   0.000
H74     -1.29820        9.43819       10.86577          1              H   0.000
H75      0.64702        8.58937       13.97060          1              H   0.000
H76     -0.47446        9.23440       13.04495          1              H   0.000
H77      4.28484        0.03926       19.72791          1              H   0.000
H78     -0.27670        9.48687       20.98256          1              H   0.000
H79      2.15711        3.49192       18.32189          1              H   0.000
H80      3.12108        3.67561       19.60664          1              H   0.000
H81      1.02015        8.37002       18.07894          1              H   0.000
H82      4.51382        1.08038       17.38568          1              H   0.000
H83      3.63308        1.85609       18.43412          1              H   0.000
H84      0.08783        2.64612       10.12008          1              H   0.000
H85      1.03835        4.14782       10.15741          1              H   0.000
H86     -2.79918        5.82226       17.32709          1              H   0.000
H87      1.19364        1.26022       11.88550          1              H   0.000
H88     -2.31726        6.62130       15.98131          1              H   0.000
H89      2.77311        1.11881       11.79866          1              H   0.000
H90      8.63454        3.77626       10.63058          1              H   0.000
H91      1.60610        9.41018       20.15990          1              H   0.000
H92      7.64077        3.03493       11.60100          1              H   0.000
H93     -4.00645        8.99710       12.94413          1              H   0.000
H94     -4.73390        8.77738       14.28945          1              H   0.000
H95     -4.47918        8.84982       18.78852          1              H   0.000
H96      2.67805        0.04437       17.66701          1              H   0.000
H97      2.81999        0.05577       21.50615          1              H   0.000
H98      7.32441        0.28023       18.15400          1              H   0.000
O1       5.01139        3.55073        9.70839          1              O   0.000
O2       7.08911        5.39375        9.99039          1              O   0.000
O3       1.87836        7.08300        8.99812          1              O   0.000
O4       3.86273        8.91646        9.72577          1              O   0.000
O5       8.24089        1.54819        8.01158          1              O   0.000
O6       5.49924        1.44262        8.02196          1              O   0.000
O7       2.78386        1.58939        8.10470          1              O   0.000
O8      -0.06369        1.54498        8.01314          1              O   0.000
O9      -4.11125        8.58089        7.97046          1              O   0.000
O10      2.54366        4.65491       10.21529          1              O   0.000
O11      6.33265        8.00477       10.48580          1              O   0.000
O12     -1.55689        5.16272        8.52612          1              O   0.000
O13     -1.51950        6.51797        8.70287          1              O   0.000
O14      4.82507        5.25618       17.78986          1              O   0.000
O15      0.53491        3.67151       17.83382          1              O   0.000
O16      2.25651        6.17662       16.01282          1              O   0.000
O17      3.84143        7.33207       19.12221          1              O   0.000
O18     -1.87194        7.90386       11.08817          1              O   0.000
O19      0.48467        2.98535       15.20198          1              O   0.000
O20      2.21661        8.04589       14.14975          1              O   0.000
O21      5.87052        5.51592       15.30259          1              O   0.000
O22      7.26097        3.04332       14.67191          1              O   0.000
O23      7.92014        1.87119       17.95067          1              O   0.000
O24     -1.52179        4.33030       13.82046          1              O   0.000
O25     -0.36179        1.54984       10.94117          1              O   0.000
O26      0.19728        6.47307       17.90110          1              O   0.000
O27     -0.10225        6.57839       20.58171          1              O   0.000
O28      2.69742        6.97992       21.45585          1              O   0.000
O29      8.57597        0.69031       15.49937          1              O   0.000
O30     -3.59140        8.97148       17.40281          1              O   0.000
O31     -4.40141        8.25684       13.49328          1              O   0.000
O32      4.33437        6.96815       12.72155          1              O   0.000
O33      5.82132        4.51062       22.11494          1              O   0.000
O34      0.23105        0.30969       15.49064          1              O   0.000
O35      1.46722        2.81749       22.43374          1              O   0.000
O36     -0.77426        3.96565       21.51585          1              O   0.000
O37      5.00144        1.60885       15.72950          1              O   0.000
O38      7.80383        2.85974       21.40606          1              O   0.000
O39      3.21026        4.17612       21.13503          1              O   0.000
O40      6.11715        2.65115       12.27431          1              O   0.000
O41      7.28114        6.21073       20.57078          1              O   0.000
O42      4.03876        4.37311       12.64044          1              O   0.000
O43     -2.14931        6.89682       14.29373          1              O   0.000
O44      7.41810        4.65098       18.21417          1              O   0.000
O45      3.07844        3.61035       15.07892          1              O   0.000
O46      7.02737        0.14357       21.12007          1              O   0.000
O47     -0.85300        1.75528       19.33850          1              O   0.000
O48      4.42906        0.88412       10.98933          1              O   0.000
O49     -0.29652        8.96656       13.96646          1              O   0.000
O50     -1.14181        9.15021       20.62769          1              O   0.000
O51      3.10748        3.39297       18.62721          1              O   0.000
O52      1.73799        8.87643       18.51722          1              O   0.000
O53      3.96695        0.92762       18.20000          1              O   0.000
O54      0.29306        3.64595        9.69620          1              O   0.000
O55     -2.30893        6.63361       16.98099          1              O   0.000
O56      1.99909        1.04647       12.40845          1              O   0.000
O57      8.61629        3.21699       11.43179          1              O   0.000
O58     -5.00951        8.81793       19.64420          1              O   0.000
O59      1.90051        0.25322       21.81997          1              O   0.000
Pd1     -5.50230        9.53026       30.00000          1              Pd  0.000
Pd2      5.43461        9.43681        6.85020          1              Pd  0.000
Pd3      1.39892        0.77819        4.52464          1              Pd  0.000
Pd4     -0.00006        1.58841        2.24614          1              Pd  0.000
Pd5     -2.75115        9.53026       30.00000          1              Pd  0.000
Pd6     -2.68618        9.48809        6.88213          1              Pd  0.000
Pd7      4.08664        0.78999        4.52289          1              Pd  0.000
Pd8      2.75109        1.58841        2.24614          1              Pd  0.000
Pd9     -0.00000        9.53026       30.00000          1              Pd  0.000
Pd10     0.03295        9.44490        6.78098          1              Pd  0.000
Pd11     6.90304        0.80038        4.49393          1              Pd  0.000
Pd12     5.50224        1.58841        2.24614          1              Pd  0.000
Pd13     2.75115        9.53026       30.00000          1              Pd  0.000
Pd14     2.72209        9.49036        6.79988          1              Pd  0.000
Pd15     9.60013        0.77714        4.51049          1              Pd  0.000
Pd16     8.25339        1.58841        2.24614          1              Pd  0.000
Pd17     9.62902        2.38257       30.00000          1              Pd  0.000
Pd18    -1.42039        2.46678        6.86057          1              Pd  0.000
Pd19    -0.01142        3.19329        4.54477          1              Pd  0.000
Pd20    -1.37563        3.97097        2.24614          1              Pd  0.000
Pd21     1.37557        2.38257       30.00000          1              Pd  0.000
Pd22     1.38423        2.49932        7.00290          1              Pd  0.000
Pd23     2.75640        3.16953        4.54990          1              Pd  0.000
Pd24     1.37552        3.97097        2.24614          1              Pd  0.000
Pd25     4.12672        2.38257       30.00000          1              Pd  0.000
Pd26     4.12907        2.46710        6.93478          1              Pd  0.000
Pd27     5.48914        3.22361        4.58739          1              Pd  0.000
Pd28     4.12667        3.97097        2.24614          1              Pd  0.000
Pd29     6.87787        2.38257       30.00000          1              Pd  0.000
Pd30     6.85562        2.52660        6.99204          1              Pd  0.000
Pd31     8.23801        3.17108        4.54808          1              Pd  0.000
Pd32     6.87782        3.97097        2.24614          1              Pd  0.000
Pd33    -2.75115        4.76513       30.00000          1              Pd  0.000
Pd34     8.22513        4.81072        6.83062          1              Pd  0.000
Pd35    -1.36561        5.55333        4.46382          1              Pd  0.000
Pd36    -2.75121        6.35354        2.24614          1              Pd  0.000
Pd37    -0.00000        4.76513       30.00000          1              Pd  0.000
Pd38    -0.04203        4.82976        6.87015          1              Pd  0.000
Pd39     1.36285        5.58760        4.52602          1              Pd  0.000
Pd40    -0.00006        6.35354        2.24614          1              Pd  0.000
Pd41     2.75115        4.76513       30.00000          1              Pd  0.000
Pd42     2.77914        4.78505        6.86899          1              Pd  0.000
Pd43     4.13904        5.57519        4.54588          1              Pd  0.000
Pd44     2.75109        6.35354        2.24614          1              Pd  0.000
Pd45     5.50230        4.76513       30.00000          1              Pd  0.000
Pd46     5.47278        4.81499        6.93883          1              Pd  0.000
Pd47     6.84639        5.55139        4.53192          1              Pd  0.000
Pd48     5.50224        6.35354        2.24614          1              Pd  0.000
Pd49     6.87787        7.14770       30.00000          1              Pd  0.000
Pd50     6.82362        7.08465        6.70642          1              Pd  0.000
Pd51    -2.74173        7.97909        4.49233          1              Pd  0.000
Pd52    -4.12678        8.73611        2.24614          1              Pd  0.000
Pd53    -1.37558        7.14770       30.00000          1              Pd  0.000
Pd54    -1.35388        7.17491        6.78768          1              Pd  0.000
Pd55     0.01015        7.95518        4.55017          1              Pd  0.000
Pd56    -1.37563        8.73611        2.24614          1              Pd  0.000
Pd57     1.37557        7.14770       30.00000          1              Pd  0.000
Pd58     1.37758        7.14426        6.96285          1              Pd  0.000
Pd59     2.74265        7.96588        4.57234          1              Pd  0.000
Pd60     1.37552        8.73611        2.24614          1              Pd  0.000
Pd61     4.12672        7.14770       30.00000          1              Pd  0.000
Pd62     4.09711        7.11081        7.05597          1              Pd  0.000
Pd63     5.46507        7.95446        4.49782          1              Pd  0.000
Pd64     4.12667        8.73611        2.24614          1              Pd  0.000
end
end

!DATE Mon Jan 01 12:00:00 2000
PBC   11.00460  11.00460  30.00000  90.00000  90.00000 120.00001 (P1)
C1       3.46556        5.33268        9.55785          1              C   0.000
C2       4.88900        4.79215        9.52935          1              C   0.000
C3       3.16683        6.74124        9.12731          1              C   0.000
C4       4.20288        7.75302        9.55346          1              C   0.000
C5       5.99885        5.80671        9.74618          1              C   0.000
C6       5.58831        7.26375        9.95273          1              C   0.000
H1       2.78261        6.39819        5.59945          1              H   0.000
H2       1.27023        4.14356        5.78416          1              H   0.000
H3      -0.00352        1.56937        5.24638          1              H   0.000
H4       5.50467        1.60512        5.25445          1              H   0.000
H5      -2.71886        6.35891        5.45176          1              H   0.000
H6       0.31456        3.58577        8.93423          1              H   0.000
H7       4.15934        4.51652       17.96246          1              H   0.000
H8       0.42268        3.43790       16.87094          1              H   0.000
H9      -0.12819        3.51754       14.61988          1              H   0.000
H10      4.14498        6.56355       18.54414          1              H   0.000
H11      3.12505        7.85624       18.66865          1              H   0.000
H12      2.52414        5.24223       15.84533          1              H   0.000
H13     -1.48571        7.25289       10.44896          1              H   0.000
H14     -2.83902        7.84816       10.90402          1              H   0.000
H15      1.43527        3.22833       14.98856          1              H   0.000
H16      0.32424        4.64471       17.89925          1              H   0.000
H17      4.96431        5.35842       16.81337          1              H   0.000
H18      1.54976        6.18312       16.71131          1              H   0.000
H19      2.18612        7.30320       14.84756          1              H   0.000
H20      6.27659        4.65573       15.04942          1              H   0.000
H21      5.40454        5.85981       14.51441          1              H   0.000
H22     10.25737        0.71492       10.39649          1              H   0.000
H23      9.60309        2.03612       11.17492          1              H   0.000
H24      6.85457        2.79064       13.80844          1              H   0.000
H25      8.09188        3.56799       14.45142          1              H   0.000
H26      8.22018        1.59857       17.05400          1              H   0.000
H27      8.75538        1.79715       18.52705          1              H   0.000
H28     -1.71688        5.32097       13.88914          1              H   0.000
H29     -1.72744        4.08853       12.85806          1              H   0.000
H30      2.56735        8.83984       14.65228          1              H   0.000
H31      0.11985        6.49904       18.90883          1              H   0.000
H32     -0.74471        6.56199       17.55337          1              H   0.000
H33     -0.60394        7.44270       20.65794          1              H   0.000
H34      0.76312        6.72956       21.02652          1              H   0.000
H35      3.36088        6.95330       22.17598          1              H   0.000
H36      9.57765        0.58110       15.52888          1              H   0.000
H37      8.32824        1.51530       15.03274          1              H   0.000
H38     -3.16830        8.07265       17.23912          1              H   0.000
H39      5.17383        7.48550       12.93864          1              H   0.000
H40      3.57771        7.41421       13.19664          1              H   0.000
H41      4.91924        4.33588       21.74211          1              H   0.000
H42      6.23559        5.23466       21.56999          1              H   0.000
H43      5.17628        8.26877       19.44846          1              H   0.000
H44      0.82332        0.02464       16.26275          1              H   0.000
H45      0.44746        1.27018       15.30802          1              H   0.000
H46      0.58490        3.14627       22.10599          1              H   0.000
H47      1.55992        1.84003       22.21491          1              H   0.000
H48     -0.79641        4.90729       21.22831          1              H   0.000
H49     -1.68046        3.55560       21.39629          1              H   0.000
H50      5.85566        2.07163       15.65620          1              H   0.000
H51      5.05154        0.84522       15.07873          1              H   0.000
H52      7.57820        1.90442       21.35203          1              H   0.000
H53      7.00624        3.36293       21.75950          1              H   0.000
H54      2.54085        3.60122       21.68765          1              H   0.000
H55      2.88250        5.09626       21.21543          1              H   0.000
H56     -4.18359        9.41384       21.11935          1              H   0.000
H57      5.41795        3.33012       12.33915          1              H   0.000
H58      5.63029        1.85031       11.86053          1              H   0.000
H59     -4.05834        7.08204       20.26571          1              H   0.000
H60      7.42344        5.65632       19.76867          1              H   0.000
H61      3.44212        4.18244       11.88365          1              H   0.000
H62      4.17676        5.37064       12.65905          1              H   0.000
H63      3.21100        7.09599       20.59208          1              H   0.000
H64     -1.45609        7.59063       14.15224          1              H   0.000
H65     -3.00633        7.30141       13.97995          1              H   0.000
H66      1.96109        8.92204       21.58640          1              H   0.000
H67      7.60638        3.67611       18.16723          1              H   0.000
H68      3.67877        2.88216       15.37356          1              H   0.000
H69      3.41763        3.84977       14.15980          1              H   0.000
H70      6.42958        4.76025       18.10000          1              H   0.000
H71     -0.31584        0.92840       19.45713          1              H   0.000
H72     -0.27922        2.44510       18.93118          1              H   0.000
H73      4.50885        1.30403       10.09724          1              H   0.000
H74     -1.30711        9.44737       10.84990          1              H   0.000
H75      0.64859        8.57678       13.96824          1              H   0.000
H76     -0.47308        9.20327       13.03052          1              H   0.000
H77      4.28468        0.03919       19.73451          1              H   0.000
H78     -0.27476        9.48728       20.98763          1              H   0.000
H79      2.15822        3.49177       18.32318          1              H   0.000
H80      3.12215        3.67451       19.60897          1              H   0.000
H81      1.01808        8.37026       18.08278          1              H   0.000
H82      4.50758        1.07698       17.38623          1              H   0.000
H83      3.62999        1.85610       18.43539          1              H   0.000
H84     -0.02841        2.39093       10.35471          1              H   0.000
H85      1.13740        4.06502       10.16986          1              H   0.000
H86     -2.80117        5.81883       17.33424          1              H   0.000
H87      1.21344        1.26563       11.87205          1              H   0.000
H88     -2.31880        6.61189       15.98583          1              H   0.000
H89      2.78739        1.12748       11.79136          1              H   0.000
H90      8.46777        3.79199       10.62325          1              H   0.000
H91      1.60888        9.40956       20.16715          1              H   0.000
H92      7.58075        2.95593       11.62318          1              H   0.000
H93     -4.00612        8.98812       12.94703          1              H   0.000
H94     -4.72835        8.78770       14.29995          1              H   0.000
H95     -4.48194        8.84679       18.79124          1              H   0.000
H96      2.67614        0.04344       17.66850          1              H   0.000
H97      2.81834        0.05251       21.51685          1              H   0.000
H98      7.32162        0.28073       18.15838          1              H   0.000
O1       5.09148        3.58415        9.71822          1              O   0.000
O2       7.14515        5.44855       10.02037          1              O   0.000
O3       1.92145        7.10032        9.00846          1              O   0.000
O4       3.89047        8.94478        9.73703          1              O   0.000
O5       8.25007        1.55950        8.01085          1              O   0.000
O6       5.49433        1.45296        8.02823          1              O   0.000
O7       2.76816        1.62473        8.08844          1              O   0.000
O8      -0.05335        1.59256        8.00842          1              O   0.000
O9      -4.10965        8.60293        7.97541          1              O   0.000
O10      2.61243        4.64419       10.15611          1              O   0.000
O11      6.35602        8.04540       10.50916          1              O   0.000
O12     -1.49002        5.13439        8.51504          1              O   0.000
O13     -1.45726        6.48900        8.70897          1              O   0.000
O14      4.82334        5.25465       17.79319          1              O   0.000
O15      0.53396        3.67568       17.83484          1              O   0.000
O16      2.24912        6.17369       16.01312          1              O   0.000
O17      3.83971        7.33152       19.12642          1              O   0.000
O18     -1.86384        7.92026       11.05695          1              O   0.000
O19      0.48258        2.98780       15.19455          1              O   0.000
O20      2.21572        8.04142       14.15277          1              O   0.000
O21      5.86790        5.51812       15.30235          1              O   0.000
O22      7.26806        3.03852       14.68339          1              O   0.000
O23      7.91431        1.87160       17.95454          1              O   0.000
O24     -1.53277        4.33297       13.79552          1              O   0.000
O25     -0.52241        1.55160       10.92428          1              O   0.000
O26      0.19791        6.47394       17.90334          1              O   0.000
O27     -0.09902        6.58208       20.57834          1              O   0.000
O28      2.69676        6.97871       21.46346          1              O   0.000
O29      8.57745        0.68239       15.50148          1              O   0.000
O30     -3.59230        8.97018       17.40113          1              O   0.000
O31     -4.39883        8.25899       13.50647          1              O   0.000
O32      4.34343        6.95340       12.74556          1              O   0.000
O33      5.81722        4.51455       22.12152          1              O   0.000
O34      0.23519        0.31096       15.49545          1              O   0.000
O35      1.47219        2.81914       22.43224          1              O   0.000
O36     -0.77199        3.96521       21.51452          1              O   0.000
O37      4.99427        1.60342       15.72323          1              O   0.000
O38      7.80242        2.86384       21.40345          1              O   0.000
O39      3.20864        4.17076       21.12835          1              O   0.000
O40      6.11085        2.60722       12.29287          1              O   0.000
O41      7.28362        6.21363       20.57491          1              O   0.000
O42      4.06011        4.35926       12.62534          1              O   0.000
O43     -2.14735        6.88682       14.29023          1              O   0.000
O44      7.41765        4.65154       18.21464          1              O   0.000
O45      3.07570        3.60719       15.06338          1              O   0.000
O46      7.02887        0.14253       21.12699          1              O   0.000
O47     -0.85748        1.74723       19.32597          1              O   0.000
O48      4.40951        0.89709       10.98237          1              O   0.000
O49     -0.29657        8.95150       13.95667          1              O   0.000
O50     -1.13991        9.14966       20.63353          1              O   0.000
O51      3.10827        3.39143       18.62780          1              O   0.000
O52      1.73753        8.87582       18.51927          1              O   0.000
O53      3.96255        0.92653       18.20156          1              O   0.000
O54      0.29323        3.59017        9.91844          1              O   0.000
O55     -2.31128        6.62977       16.98448          1              O   0.000
O56      2.00928        1.06152       12.40061          1              O   0.000
O57      8.53992        3.17673       11.38298          1              O   0.000
O58     -5.01051        8.81446       19.64713          1              O   0.000
O59      1.89914        0.25031       21.82990          1              O   0.000
Pd1     -5.50230        9.53026       30.00000          1              Pd  0.000
Pd2      5.43910        9.46245        6.85468          1              Pd  0.000
Pd3      1.40247        0.77719        4.51921          1              Pd  0.000
Pd4     -0.00006        1.58841        2.24614          1              Pd  0.000
Pd5     -2.75115        9.53026       30.00000          1              Pd  0.000
Pd6     -2.67955        9.50165        6.89057          1              Pd  0.000
Pd7      4.08964        0.79257        4.52448          1              Pd  0.000
Pd8      2.75109        1.58841        2.24614          1              Pd  0.000
Pd9     -0.00000        9.53026       30.00000          1              Pd  0.000
Pd10     0.03586        9.45320        6.78693          1              Pd  0.000
Pd11     6.90233        0.80287        4.49417          1              Pd  0.000
Pd12     5.50224        1.58841        2.24614          1              Pd  0.000
Pd13     2.75115        9.53026       30.00000          1              Pd  0.000
Pd14     2.72468        9.50016        6.79920          1              Pd  0.000
Pd15     9.59940        0.77849        4.50760          1              Pd  0.000
Pd16     8.25339        1.58841        2.24614          1              Pd  0.000
Pd17     9.62902        2.38257       30.00000          1              Pd  0.000
Pd18    -1.42395        2.47987        6.84384          1              Pd  0.000
Pd19    -0.01164        3.19852        4.53162          1              Pd  0.000
Pd20    -1.37563        3.97097        2.24614          1              Pd  0.000
Pd21     1.37557        2.38257       30.00000          1              Pd  0.000
Pd22     1.38290        2.51100        6.95444          1              Pd  0.000
Pd23     2.76052        3.17401        4.54039          1              Pd  0.000
Pd24     1.37552        3.97097        2.24614          1              Pd  0.000
Pd25     4.12672        2.38257       30.00000          1              Pd  0.000
Pd26     4.13368        2.48013        6.93040          1              Pd  0.000
Pd27     5.49212        3.23006        4.59272          1              Pd  0.000
Pd28     4.12667        3.97097        2.24614          1              Pd  0.000
Pd29     6.87787        2.38257       30.00000          1              Pd  0.000
Pd30     6.85513        2.53379        6.99763          1              Pd  0.000
Pd31     8.23570        3.17484        4.54495          1              Pd  0.000
Pd32     6.87782        3.97097        2.24614          1              Pd  0.000
Pd33    -2.75115        4.76513       30.00000          1              Pd  0.000
Pd34    -2.77993        4.82434        6.83734          1              Pd  0.000
Pd35    -1.36993        5.55835        4.46081          1              Pd  0.000
Pd36    -2.75121        6.35354        2.24614          1              Pd  0.000
Pd37    -0.00000        4.76513       30.00000          1              Pd  0.000
Pd38    -0.03925        4.84102        6.84548          1              Pd  0.000
Pd39     1.36197        5.58999        4.52572          1              Pd  0.000
Pd40    -0.00006        6.35354        2.24614          1              Pd  0.000
Pd41     2.75115        4.76513       30.00000          1              Pd  0.000
Pd42     2.78715        4.79934        6.86179          1              Pd  0.000
Pd43     4.14343        5.58097        4.54628          1              Pd  0.000
Pd44     2.75109        6.35354        2.24614          1              Pd  0.000
Pd45     5.50230        4.76513       30.00000          1              Pd  0.000
Pd46     5.47912        4.83055        6.96193          1              Pd  0.000
Pd47     6.84673        5.55810        4.54130          1              Pd  0.000
Pd48     5.50224        6.35354        2.24614          1              Pd  0.000
Pd49     6.87787        7.14770       30.00000          1              Pd  0.000
Pd50     6.82833        7.10185        6.71635          1              Pd  0.000
Pd51    -2.73810        7.98122        4.49732          1              Pd  0.000
Pd52    -4.12678        8.73611        2.24614          1              Pd  0.000
Pd53    -1.37558        7.14770       30.00000          1              Pd  0.000
Pd54    -1.35039        7.18122        6.79852          1              Pd  0.000
Pd55     0.01229        7.95811        4.55576          1              Pd  0.000
Pd56    -1.37563        8.73611        2.24614          1              Pd  0.000
Pd57     1.37557        7.14770       30.00000          1              Pd  0.000
Pd58     1.38580        7.15425        6.97786          1              Pd  0.000
Pd59     2.74287        7.96696        4.57577          1              Pd  0.000
Pd60     1.37552        8.73611        2.24614          1              Pd  0.000
Pd61     4.12672        7.14770       30.00000          1              Pd  0.000
Pd62     4.10740        7.12941        7.05506          1              Pd  0.000
Pd63     5.46721        7.95927        4.50185          1              Pd  0.000
Pd64     4.12667        8.73611        2.24614          1              Pd  0.000
end
end

!DATE Mon Jan 01 12:00:00 2000
PBC   11.00460  11.00460  30.00000  90.00000  90.00000 120.00001 (P1)
C1       3.52340        5.30469        9.49614          1              C   0.000
C2       4.96440        4.80124        9.50788          1              C   0.000
C3       3.20649        6.72411        9.10736          1              C   0.000
C4       4.21767        7.74552        9.55295          1              C   0.000
C5       6.04948        5.83836        9.73931          1              C   0.000
C6       5.61015        7.28534        9.95361          1              C   0.000
H1       2.78443        6.40588        5.60122          1              H   0.000
H2       1.31892        4.13304        5.77802          1              H   0.000
H3       0.00053        1.57406        5.24941          1              H   0.000
H4       5.50832        1.61248        5.25268          1              H   0.000
H5      -2.70813        6.35958        5.47549          1              H   0.000
H6       0.10295        3.54327        9.14517          1              H   0.000
H7       4.15932        4.51575       17.96410          1              H   0.000
H8       0.41464        3.44426       16.86780          1              H   0.000
H9      -0.13278        3.50607       14.59562          1              H   0.000
H10      4.14381        6.56289       18.54890          1              H   0.000
H11      3.12469        7.85606       18.67462          1              H   0.000
H12      2.51681        5.23890       15.84307          1              H   0.000
H13     -1.47984        7.25870       10.42913          1              H   0.000
H14     -2.83128        7.86214       10.88528          1              H   0.000
H15      1.42709        3.22785       14.97892          1              H   0.000
H16      0.32290        4.64706       17.90046          1              H   0.000
H17      4.96323        5.35842       16.81572          1              H   0.000
H18      1.54710        6.17945       16.71578          1              H   0.000
H19      2.18338        7.29893       14.85784          1              H   0.000
H20      6.27418        4.65457       15.05377          1              H   0.000
H21      5.38594        5.84726       14.51521          1              H   0.000
H22     10.07628        0.65635       10.45491          1              H   0.000
H23      9.37716        2.04969       11.15404          1              H   0.000
H24      6.83706        2.77098       13.83238          1              H   0.000
H25      8.08996        3.55961       14.42769          1              H   0.000
H26      8.21578        1.60095       17.05663          1              H   0.000
H27      8.75099        1.79783       18.52873          1              H   0.000
H28     -1.72807        5.30688       13.85081          1              H   0.000
H29     -1.75043        4.08827       12.80738          1              H   0.000
H30      2.56435        8.83624       14.65909          1              H   0.000
H31      0.11977        6.50139       18.91139          1              H   0.000
H32     -0.74418        6.56154       17.55428          1              H   0.000
H33     -0.59979        7.44791       20.65981          1              H   0.000
H34      0.76638        6.73144       21.02678          1              H   0.000
H35      3.35689        6.94289       22.18288          1              H   0.000
H36      9.57901        0.57667       15.53380          1              H   0.000
H37      8.33289        1.51352       15.03876          1              H   0.000
H38     -3.16840        8.06780       17.23643          1              H   0.000
H39      5.17955        7.47749       12.95806          1              H   0.000
H40      3.58238        7.40507       13.21713          1              H   0.000
H41      4.92081        4.33683       21.74185          1              H   0.000
H42      6.23579        5.23800       21.57384          1              H   0.000
H43      5.17623        8.26652       19.45349          1              H   0.000
H44      0.82801        0.02480       16.26549          1              H   0.000
H45      0.44781        1.27104       15.31077          1              H   0.000
H46      0.59037        3.14670       22.10593          1              H   0.000
H47      1.56305        1.83879       22.21659          1              H   0.000
H48     -0.79259        4.91005       21.22927          1              H   0.000
H49     -1.67549        3.55842       21.39718          1              H   0.000
H50      5.84662        2.05277       15.65858          1              H   0.000
H51      5.04522        0.83303       15.06200          1              H   0.000
H52      7.58099        1.90748       21.35696          1              H   0.000
H53      7.00884        3.36625       21.76094          1              H   0.000
H54      2.54259        3.59589       21.68323          1              H   0.000
H55      2.88283        5.09021       21.20871          1              H   0.000
H56     -4.18280        9.41179       21.12497          1              H   0.000
H57      5.36575        3.30038       12.37269          1              H   0.000
H58      5.55661        1.81612       11.88782          1              H   0.000
H59     -4.05631        7.08420       20.27013          1              H   0.000
H60      7.42528        5.65863       19.77303          1              H   0.000
H61      3.44685        4.18587       11.83385          1              H   0.000
H62      4.16780        5.36840       12.64102          1              H   0.000
H63      3.21161        7.09470       20.59901          1              H   0.000
H64     -1.45513        7.56716       14.14807          1              H   0.000
H65     -3.00742        7.28768       13.97922          1              H   0.000
H66      1.96328        8.92132       21.59441          1              H   0.000
H67      7.60507        3.67795       18.16964          1              H   0.000
H68      3.67169        2.87721       15.34972          1              H   0.000
H69      3.39784        3.84166       14.13519          1              H   0.000
H70      6.42894        4.76270       18.10300          1              H   0.000
H71     -0.31782        0.92550       19.45449          1              H   0.000
H72     -0.28114        2.44252       18.92953          1              H   0.000
H73      4.50272        1.32238       10.07902          1              H   0.000
H74     -1.31581        9.45517       10.82117          1              H   0.000
H75      0.64886        8.55852       13.96672          1              H   0.000
H76     -0.47807        9.15404       13.01505          1              H   0.000
H77      4.28776        0.04211       19.73908          1              H   0.000
H78     -0.27070        9.49121       20.99239          1              H   0.000
H79      2.15839        3.48965       18.31852          1              H   0.000
H80      3.12255        3.67002       19.60455          1              H   0.000
H81      1.01775        8.37104       18.08768          1              H   0.000
H82      4.49915        1.06806       17.38131          1              H   0.000
H83      3.62796        1.85345       18.43185          1              H   0.000
H84     -0.14913        2.23877       10.53365          1              H   0.000
H85      1.16679        3.94870       10.20230          1              H   0.000
H86     -2.80078        5.81503       17.33549          1              H   0.000
H87      1.22308        1.27022       11.88954          1              H   0.000
H88     -2.31805        6.59796       15.98194          1              H   0.000
H89      2.79178        1.13219       11.77944          1              H   0.000
H90      8.25193        3.78251       10.59572          1              H   0.000
H91      1.61302        9.40936       20.17472          1              H   0.000
H92      7.44220        2.90766       11.63596          1              H   0.000
H93     -4.00170        8.97830       12.94856          1              H   0.000
H94     -4.72234        8.79088       14.30520          1              H   0.000
H95     -4.48264        8.84230       18.79411          1              H   0.000
H96      2.67529        0.03762       17.67120          1              H   0.000
H97      2.81874        0.05051       21.52372          1              H   0.000
H98      7.31998        0.28187       18.16310          1              H   0.000
O1       5.19547        3.60133        9.72716          1              O   0.000
O2       7.20267        5.50176       10.01620          1              O   0.000
O3       1.95641        7.07144        8.99968          1              O   0.000
O4       3.86864        8.92672        9.74476          1              O   0.000
O5       8.25904        1.57030        8.01124          1              O   0.000
O6       5.50245        1.46604        8.02628          1              O   0.000
O7       2.78151        1.63960        8.08928          1              O   0.000
O8      -0.04434        1.62465        8.02908          1              O   0.000
O9      -4.09967        8.62160        7.98458          1              O   0.000
O10      2.66221        4.57708       10.02915          1              O   0.000
O11     -4.64469        8.07766       10.52329          1              O   0.000
O12     -1.40686        5.11826        8.51564          1              O   0.000
O13     -1.37528        6.47341        8.71876          1              O   0.000
O14      4.82239        5.25485       17.79587          1              O   0.000
O15      0.53142        3.67802       17.83144          1              O   0.000
O16      2.24700        6.17022       16.01791          1              O   0.000
O17      3.83892        7.33041       19.13198          1              O   0.000
O18     -1.85471        7.93572       11.02930          1              O   0.000
O19      0.47369        2.99092       15.18659          1              O   0.000
O20      2.21302        8.03633       14.16169          1              O   0.000
O21      5.85584        5.51327       15.30303          1              O   0.000
O22      7.27144        3.03599       14.69058          1              O   0.000
O23      7.90950        1.87376       17.95704          1              O   0.000
O24     -1.54720        4.31910       13.74429          1              O   0.000
O25     -0.74406        1.48957       11.01662          1              O   0.000
O26      0.19799        6.47518       17.90572          1              O   0.000
O27     -0.09626        6.58660       20.57851          1              O   0.000
O28      2.69500        6.97653       21.46859          1              O   0.000
O29      8.57915        0.67914       15.50654          1              O   0.000
O30     -3.59274        8.96449       17.40197          1              O   0.000
O31     -4.39480        8.25634       13.51416          1              O   0.000
O32      4.34990        6.94144       12.77220          1              O   0.000
O33      5.81657        4.51807       22.12487          1              O   0.000
O34      0.23942        0.31124       15.49820          1              O   0.000
O35      1.47744        2.81859       22.43166          1              O   0.000
O36     -0.76637        3.96718       21.51233          1              O   0.000
O37      4.98266        1.58831       15.70901          1              O   0.000
O38      7.80423        2.86727       21.40339          1              O   0.000
O39      3.20984        4.16518       21.12163          1              O   0.000
O40      6.04102        2.55933       12.34410          1              O   0.000
O41      7.28580        6.21582       20.57936          1              O   0.000
O42      4.03899        4.35864       12.59608          1              O   0.000
O43     -2.14937        6.86478       14.28051          1              O   0.000
O44      7.41710        4.65356       18.21714          1              O   0.000
O45      3.06755        3.60275       15.04329          1              O   0.000
O46      7.03266        0.14237       21.13434          1              O   0.000
O47     -0.85972        1.74398       19.32213          1              O   0.000
O48      4.39257        0.90731       10.95910          1              O   0.000
O49     -0.29954        8.92648       13.94695          1              O   0.000
O50     -1.13599        9.15394       20.63837          1              O   0.000
O51      3.10819        3.38754       18.62258          1              O   0.000
O52      1.73757        8.87666       18.52344          1              O   0.000
O53      3.95970        0.92257       18.20092          1              O   0.000
O54      0.27923        3.51209       10.10680          1              O   0.000
O55     -2.31027        6.62367       16.98010          1              O   0.000
O56      2.02428        1.06326       12.40352          1              O   0.000
O57      8.38405        3.15103       11.33646          1              O   0.000
O58     -5.01035        8.81260       19.65044          1              O   0.000
O59      1.89936        0.24710       21.83647          1              O   0.000
Pd1     -5.50230        9.53026       30.00000          1              Pd  0.000
Pd2      5.44966        9.48799        6.87036          1              Pd  0.000
Pd3      1.40731        0.78122        4.52290          1              Pd  0.000
Pd4     -0.00006        1.58841        2.24614          1              Pd  0.000
Pd5     -2.75115        9.53026       30.00000          1              Pd  0.000
Pd6     -2.66861        9.51364        6.89581          1              Pd  0.000
Pd7      4.09443        0.79607        4.52479          1              Pd  0.000
Pd8      2.75109        1.58841        2.24614          1              Pd  0.000
Pd9     -0.00000        9.53026       30.00000          1              Pd  0.000
Pd10     0.04510        9.46215        6.78972          1              Pd  0.000
Pd11     6.90573        0.80812        4.49381          1              Pd  0.000
Pd12     5.50224        1.58841        2.24614          1              Pd  0.000
Pd13     2.75115        9.53026       30.00000          1              Pd  0.000
Pd14     2.73306        9.51140        6.79943          1              Pd  0.000
Pd15     9.60386        0.78397        4.50840          1              Pd  0.000
Pd16     8.25339        1.58841        2.24614          1              Pd  0.000
Pd17     9.62902        2.38257       30.00000          1              Pd  0.000
Pd18    -1.41205        2.49054        6.84399          1              Pd  0.000
Pd19    -0.00659        3.20217        4.52927          1              Pd  0.000
Pd20    -1.37563        3.97097        2.24614          1              Pd  0.000
Pd21     1.37557        2.38257       30.00000          1              Pd  0.000
Pd22     1.39063        2.53013        6.96956          1              Pd  0.000
Pd23     2.76497        3.17662        4.53849          1              Pd  0.000
Pd24     1.37552        3.97097        2.24614          1              Pd  0.000
Pd25     4.12672        2.38257       30.00000          1              Pd  0.000
Pd26     4.14347        2.49022        6.92422          1              Pd  0.000
Pd27     5.49809        3.23879        4.59522          1              Pd  0.000
Pd28     4.12667        3.97097        2.24614          1              Pd  0.000
Pd29     6.87787        2.38257       30.00000          1              Pd  0.000
Pd30     6.86532        2.54448        6.99448          1              Pd  0.000
Pd31     8.24110        3.18041        4.54753          1              Pd  0.000
Pd32     6.87782        3.97097        2.24614          1              Pd  0.000
Pd33    -2.75115        4.76513       30.00000          1              Pd  0.000
Pd34    -2.76577        4.83839        6.85058          1              Pd  0.000
Pd35    -1.36770        5.56314        4.46218          1              Pd  0.000
Pd36    -2.75121        6.35354        2.24614          1              Pd  0.000
Pd37    -0.00000        4.76513       30.00000          1              Pd  0.000
Pd38    -0.02033        4.85079        6.83263          1              Pd  0.000
Pd39     1.36570        5.59325        4.52257          1              Pd  0.000
Pd40    -0.00006        6.35354        2.24614          1              Pd  0.000
Pd41     2.75115        4.76513       30.00000          1              Pd  0.000
Pd42     2.80329        4.81214        6.85014          1              Pd  0.000
Pd43     4.15149        5.58733        4.54324          1              Pd  0.000
Pd44     2.75109        6.35354        2.24614          1              Pd  0.000
Pd45     5.50230        4.76513       30.00000          1              Pd  0.000
Pd46     5.49350        4.84541        6.98068          1              Pd  0.000
Pd47     6.85346        5.56624        4.55155          1              Pd  0.000
Pd48     5.50224        6.35354        2.24614          1              Pd  0.000
Pd49     6.87787        7.14770       30.00000          1              Pd  0.000
Pd50     6.84100        7.11908        6.72711          1              Pd  0.000
Pd51    -2.73192        7.98433        4.50292          1              Pd  0.000
Pd52    -4.12678        8.73611        2.24614          1              Pd  0.000
Pd53    -1.37558        7.14770       30.00000          1              Pd  0.000
Pd54    -1.33842        7.18718        6.80942          1              Pd  0.000
Pd55     0.01731        7.96251        4.55823          1              Pd  0.000
Pd56    -1.37563        8.73611        2.24614          1              Pd  0.000
Pd57     1.37557        7.14770       30.00000          1              Pd  0.000
Pd58     1.40062        7.16514        6.97824          1              Pd  0.000
Pd59     2.74750        7.97267        4.57392          1              Pd  0.000
Pd60     1.37552        8.73611        2.24614          1              Pd  0.000
Pd61     4.12672        7.14770       30.00000          1              Pd  0.000
Pd62     4.12495        7.14781        7.04045          1              Pd  0.000
Pd63     5.47407        7.96754        4.50802          1              Pd  0.000
Pd64     4.12667        8.73611        2.24614          1              Pd  0.000
end
end

!DATE Mon Jan 01 12:00:00 2000
PBC   11.00460  11.00460  30.00000  90.00000  90.00000 120.00001 (P1)
C1       3.52746        5.28016        9.46618          1              C   0.000
C2       4.97419        4.79053        9.50042          1              C   0.000
C3       3.21123        6.70590        9.09149          1              C   0.000
C4       4.21103        7.72853        9.55823          1              C   0.000
C5       6.05492        5.83655        9.71347          1              C   0.000
C6       5.60944        7.27837        9.94581          1              C   0.000
H1       2.79165        6.40972        5.59850          1              H   0.000
H2       1.34649        4.13028        5.75208          1              H   0.000
H3       0.00569        1.57407        5.25306          1              H   0.000
H4       5.51133        1.61678        5.24904          1              H   0.000
H5      -2.69879        6.35094        5.49886          1              H   0.000
H6       0.19158        3.12129        9.25909          1              H   0.000
H7       4.15791        4.51390       17.96624          1              H   0.000
H8       0.40182        3.44619       16.85794          1              H   0.000
H9      -0.14717        3.49242       14.56559          1              H   0.000
H10      4.14288        6.56097       18.55377          1              H   0.000
H11      3.12447        7.85430       18.67995          1              H   0.000
H12      2.51057        5.23369       15.84266          1              H   0.000
H13     -1.47717        7.25898       10.41719          1              H   0.000
H14     -2.83017        7.86535       10.86875          1              H   0.000
H15      1.40806        3.22260       14.96809          1              H   0.000
H16      0.32059        4.64732       17.89349          1              H   0.000
H17      4.95866        5.35749       16.81753          1              H   0.000
H18      1.54631        6.17623       16.71899          1              H   0.000
H19      2.18309        7.29850       14.86431          1              H   0.000
H20      6.26895        4.65409       15.05591          1              H   0.000
H21      5.36771        5.83626       14.51149          1              H   0.000
H22      9.92359        0.60989       10.57809          1              H   0.000
H23      9.17806        2.05326       11.18352          1              H   0.000
H24      6.81618        2.76470       13.85150          1              H   0.000
H25      8.08588        3.55356       14.40690          1              H   0.000
H26      8.21366        1.60064       17.05965          1              H   0.000
H27      8.74833        1.79672       18.53115          1              H   0.000
H28     -1.73955        5.29584       13.81640          1              H   0.000
H29     -1.78684        4.09270       12.75928          1              H   0.000
H30      2.56246        8.83690       14.66553          1              H   0.000
H31      0.11835        6.49924       18.91357          1              H   0.000
H32     -0.74528        6.55853       17.55554          1              H   0.000
H33     -0.59800        7.44724       20.66233          1              H   0.000
H34      0.76824        6.72989       21.02762          1              H   0.000
H35      3.35237        6.93530       22.18830          1              H   0.000
H36      9.58098        0.57185       15.53550          1              H   0.000
H37      8.33827        1.51197       15.04146          1              H   0.000
H38     -3.16972        8.06212       17.23436          1              H   0.000
H39      5.18121        7.47312       12.96493          1              H   0.000
H40      3.58308        7.40676       13.22909          1              H   0.000
H41      4.92159        4.33813       21.74048          1              H   0.000
H42      6.23627        5.24011       21.57596          1              H   0.000
H43      5.17635        8.26495       19.45772          1              H   0.000
H44      0.83347        0.01921       16.26219          1              H   0.000
H45      0.44669        1.26241       15.30418          1              H   0.000
H46      0.59724        3.14586       22.11040          1              H   0.000
H47      1.56869        1.83804       22.22058          1              H   0.000
H48     -0.78880        4.90996       21.23165          1              H   0.000
H49     -1.67191        3.55924       21.39928          1              H   0.000
H50      5.83537        2.03698       15.66349          1              H   0.000
H51      5.03474        0.82431       15.05203          1              H   0.000
H52      7.58231        1.91030       21.36071          1              H   0.000
H53      7.00989        3.36935       21.76182          1              H   0.000
H54      2.54526        3.59331       21.68220          1              H   0.000
H55      2.88154        5.08739       21.20463          1              H   0.000
H56     -4.18204        9.41062       21.12944          1              H   0.000
H57      5.29110        3.28859       12.41237          1              H   0.000
H58      5.48932        1.80497       11.91706          1              H   0.000
H59     -4.05420        7.08495       20.27292          1              H   0.000
H60      7.42642        5.65921       19.77590          1              H   0.000
H61      3.41684        4.20552       11.80796          1              H   0.000
H62      4.14004        5.37934       12.63344          1              H   0.000
H63      3.20998        7.09340       20.60475          1              H   0.000
H64     -1.45552        7.55075       14.14584          1              H   0.000
H65     -3.00828        7.27749       13.97405          1              H   0.000
H66      1.96457        8.92168       21.60069          1              H   0.000
H67      7.60259        3.67689       18.17233          1              H   0.000
H68      3.65824        2.87156       15.33425          1              H   0.000
H69      3.36883        3.83964       14.12394          1              H   0.000
H70      6.42702        4.76229       18.10493          1              H   0.000
H71     -0.31696        0.92413       19.45290          1              H   0.000
H72     -0.28062        2.44010       18.92475          1              H   0.000
H73      4.50527        1.33485       10.06513          1              H   0.000
H74     -1.31760        9.45786       10.79647          1              H   0.000
H75      0.64682        8.54713       13.96541          1              H   0.000
H76     -0.48392        9.11629       13.00216          1              H   0.000
H77      4.28889        0.03993       19.74274          1              H   0.000
H78     -0.26907        9.49114       20.99596          1              H   0.000
H79      2.15726        3.48612       18.31301          1              H   0.000
H80      3.11885        3.66651       19.60208          1              H   0.000
H81      1.01721        8.36983       18.09196          1              H   0.000
H82      4.49117        1.05921       17.37800          1              H   0.000
H83      3.62544        1.84832       18.43048          1              H   0.000
H84     -0.27015        2.12620       10.76354          1              H   0.000
H85      1.14719        3.83577       10.26285          1              H   0.000
H86     -2.80206        5.80867       17.33641          1              H   0.000
H87      1.27297        1.35087       11.91333          1              H   0.000
H88     -2.31946        6.58568       15.97968          1              H   0.000
H89      2.82247        1.13018       11.78514          1              H   0.000
H90      8.09481        3.76575       10.55253          1              H   0.000
H91      1.61549        9.40986       20.18101          1              H   0.000
H92      7.31513        2.90895       11.64262          1              H   0.000
H93     -4.00682        8.97026       12.93681          1              H   0.000
H94     -4.71811        8.78751       14.30013          1              H   0.000
H95     -4.48351        8.83858       18.79561          1              H   0.000
H96      2.67378        0.03116       17.67275          1              H   0.000
H97      2.81920        0.04765       21.52901          1              H   0.000
H98      7.31967        0.28029       18.16757          1              H   0.000
O1       5.21759        3.59766        9.74594          1              O   0.000
O2       7.21632        5.50602        9.97205          1              O   0.000
O3       1.96056        7.05196        8.98678          1              O   0.000
O4       3.84202        8.89964        9.77214          1              O   0.000
O5       8.27027        1.57729        8.01005          1              O   0.000
O6       5.51124        1.47664        8.02623          1              O   0.000
O7       2.78898        1.65679        8.08087          1              O   0.000
O8      -0.03204        1.67498        8.04300          1              O   0.000
O9      -4.09073        8.63602        7.99095          1              O   0.000
O10      2.65675        4.54744        9.97599          1              O   0.000
O11     -4.64791        8.06884       10.52195          1              O   0.000
O12     -1.32289        5.11253        8.52277          1              O   0.000
O13     -1.30798        6.46426        8.72709          1              O   0.000
O14      4.82075        5.25313       17.79819          1              O   0.000
O15      0.52838        3.67831       17.81982          1              O   0.000
O16      2.24634        6.16581       16.02121          1              O   0.000
O17      3.83812        7.32800       19.13754          1              O   0.000
O18     -1.85353        7.94078       11.01147          1              O   0.000
O19      0.45307        2.98452       15.16783          1              O   0.000
O20      2.21186        8.03635       14.16855          1              O   0.000
O21      5.83890        5.50806       15.30124          1              O   0.000
O22      7.27251        3.03606       14.69535          1              O   0.000
O23      7.90640        1.87223       17.96014          1              O   0.000
O24     -1.56277        4.30889       13.69362          1              O   0.000
O25     10.05242        1.43655       11.16649          1              O   0.000
O26      0.19658        6.47313       17.90764          1              O   0.000
O27     -0.09483        6.58587       20.57961          1              O   0.000
O28      2.69162        6.97568       21.47331          1              O   0.000
O29      8.58173        0.67821       15.51151          1              O   0.000
O30     -3.59403        8.95853       17.40134          1              O   0.000
O31     -4.39339        8.25108       13.50880          1              O   0.000
O32      4.34881        6.93828       12.78620          1              O   0.000
O33      5.81600        4.52017       22.12605          1              O   0.000
O34      0.24423        0.30227       15.49382          1              O   0.000
O35      1.48463        2.81820       22.43512          1              O   0.000
O36     -0.76247        3.96690       21.51420          1              O   0.000
O37      4.96966        1.57571       15.70294          1              O   0.000
O38      7.80487        2.87036       21.40345          1              O   0.000
O39      3.21031        4.16314       21.11755          1              O   0.000
O40      5.96386        2.54405       12.39251          1              O   0.000
O41      7.28902        6.21699       20.58211          1              O   0.000
O42      3.99168        4.37152       12.58441          1              O   0.000
O43     -2.15213        6.84966       14.27395          1              O   0.000
O44      7.41522        4.65264       18.21934          1              O   0.000
O45      3.05006        3.59622       15.03477          1              O   0.000
O46      7.03544        0.14343       21.14031          1              O   0.000
O47     -0.85878        1.74239       19.31874          1              O   0.000
O48      4.38924        0.90979       10.93957          1              O   0.000
O49     -0.30432        8.90819       13.93828          1              O   0.000
O50     -1.13401        9.15273       20.64223          1              O   0.000
O51      3.10560        3.38340       18.62002          1              O   0.000
O52      1.73765        8.87475       18.52740          1              O   0.000
O53      3.95666        0.91689       18.20127          1              O   0.000
O54      0.28663        3.35166       10.20808          1              O   0.000
O55     -2.31149        6.61615       16.97748          1              O   0.000
O56      2.05497        1.05863       12.41076          1              O   0.000
O57      8.24757        3.14932       11.30392          1              O   0.000
O58     -5.01022        8.81174       19.65246          1              O   0.000
O59      1.89994        0.24474       21.84149          1              O   0.000
Pd1     -5.50230        9.53026       30.00000          1              Pd  0.000
Pd2      5.45574        9.50692        6.89388          1              Pd  0.000
Pd3      1.41083        0.78067        4.52384          1              Pd  0.000
Pd4     -0.00006        1.58841        2.24613          1              Pd  0.000
Pd5     -2.75115        9.53026       30.00000          1              Pd  0.000
Pd6     -2.65793        9.52165        6.90038          1              Pd  0.000
Pd7      4.09828        0.79746        4.52447          1              Pd  0.000
Pd8      2.75109        1.58841        2.24613          1              Pd  0.000
Pd9     -0.00000        9.53026       30.00000          1              Pd  0.000
Pd10     0.05344        9.46960        6.79089          1              Pd  0.000
Pd11     6.90963        0.81142        4.49344          1              Pd  0.000
Pd12     5.50224        1.58841        2.24613          1              Pd  0.000
Pd13     2.75115        9.53026       30.00000          1              Pd  0.000
Pd14     2.74092        9.51815        6.80012          1              Pd  0.000
Pd15     9.60848        0.78740        4.50906          1              Pd  0.000
Pd16     8.25339        1.58841        2.24613          1              Pd  0.000
Pd17     9.62902        2.38257       30.00000          1              Pd  0.000
Pd18    -1.40699        2.49861        6.83367          1              Pd  0.000
Pd19    -0.00295        3.20413        4.52571          1              Pd  0.000
Pd20    -1.37563        3.97097        2.24613          1              Pd  0.000
Pd21     1.37557        2.38257       30.00000          1              Pd  0.000
Pd22     1.40505        2.53714        6.94373          1              Pd  0.000
Pd23     2.77146        3.17892        4.53380          1              Pd  0.000
Pd24     1.37552        3.97097        2.24613          1              Pd  0.000
Pd25     4.12672        2.38257       30.00000          1              Pd  0.000
Pd26     4.15641        2.49859        6.91768          1              Pd  0.000
Pd27     5.50468        3.24428        4.59500          1              Pd  0.000
Pd28     4.12667        3.97097        2.24613          1              Pd  0.000
Pd29     6.87787        2.38257       30.00000          1              Pd  0.000
Pd30     6.87560        2.55199        6.99279          1              Pd  0.000
Pd31     8.24475        3.18560        4.54977          1              Pd  0.000
Pd32     6.87782        3.97097        2.24613          1              Pd  0.000
Pd33    -2.75115        4.76513       30.00000          1              Pd  0.000
Pd34    -2.75123        4.84965        6.87322          1              Pd  0.000
Pd35    -1.36492        5.56565        4.46588          1              Pd  0.000
Pd36    -2.75121        6.35354        2.24613          1              Pd  0.000
Pd37    -0.00000        4.76513       30.00000          1              Pd  0.000
Pd38    -0.00416        4.85651        6.82807          1              Pd  0.000
Pd39     1.36945        5.59561        4.51986          1              Pd  0.000
Pd40    -0.00006        6.35354        2.24613          1              Pd  0.000
Pd41     2.75115        4.76513       30.00000          1              Pd  0.000
Pd42     2.81891        4.82296        6.84453          1              Pd  0.000
Pd43     4.15876        5.59165        4.53950          1              Pd  0.000
Pd44     2.75109        6.35354        2.24613          1              Pd  0.000
Pd45     5.50230        4.76513       30.00000          1              Pd  0.000
Pd46     5.50719        4.85592        6.98571          1              Pd  0.000
Pd47     6.86082        5.57242        4.55956          1              Pd  0.000
Pd48     5.50224        6.35354        2.24613          1              Pd  0.000
Pd49     6.87787        7.14770       30.00000          1              Pd  0.000
Pd50     6.85256        7.13192        6.73577          1              Pd  0.000
Pd51    -2.72612        7.98435        4.50765          1              Pd  0.000
Pd52    -4.12678        8.73611        2.24613          1              Pd  0.000
Pd53    -1.37558        7.14770       30.00000          1              Pd  0.000
Pd54    -1.32827        7.19166        6.81840          1              Pd  0.000
Pd55     0.02101        7.96574        4.55848          1              Pd  0.000
Pd56    -1.37563        8.73611        2.24613          1              Pd  0.000
Pd57     1.37557        7.14770       30.00000          1              Pd  0.000
Pd58     1.41144        7.17258        6.96794          1              Pd  0.000
Pd59     2.75252        7.97682        4.57123          1              Pd  0.000
Pd60     1.37552        8.73611        2.24613          1              Pd  0.000
Pd61     4.12672        7.14770       30.00000          1              Pd  0.000
Pd62     4.13820        7.16082        7.03519          1              Pd  0.000
Pd63     5.47954        7.97290        4.51433          1              Pd  0.000
Pd64     4.12667        8.73611        2.24613          1              Pd  0.000
end
end

!DATE Mon Jan 01 12:00:00 2000
PBC   11.00460  11.00460  30.00000  90.00000  90.00000 120.00001 (P1)
C1       3.49757        5.26754        9.44184          1              C   0.000
C2       4.94065        4.76489        9.49278          1              C   0.000
C3       3.20493        6.70212        9.07454          1              C   0.000
C4       4.21106        7.70915        9.56073          1              C   0.000
C5       6.03877        5.80218        9.65471          1              C   0.000
C6       5.61013        7.24292        9.92665          1              C   0.000
H1       2.79651        6.40984        5.59469          1              H   0.000
H2       1.37130        4.11814        5.72275          1              H   0.000
H3       0.00989        1.57342        5.25284          1              H   0.000
H4       5.51138        1.61889        5.24621          1              H   0.000
H5      -2.69250        6.32138        5.53718          1              H   0.000
H6       0.32952        2.69113        9.38308          1              H   0.000
H7       4.15610        4.51487       17.96898          1              H   0.000
H8       0.39294        3.44533       16.85149          1              H   0.000
H9      -0.15880        3.48847       14.54537          1              H   0.000
H10      4.14442        6.56201       18.56141          1              H   0.000
H11      3.12654        7.85502       18.68802          1              H   0.000
H12      2.50516        5.23176       15.84474          1              H   0.000
H13     -1.45919        7.26381       10.40749          1              H   0.000
H14     -2.82004        7.85417       10.86102          1              H   0.000
H15      1.39431        3.22265       14.95782          1              H   0.000
H16      0.31851        4.64538       17.88861          1              H   0.000
H17      4.95509        5.35993       16.82074          1              H   0.000
H18      1.54387        6.17569       16.72301          1              H   0.000
H19      2.18129        7.29812       14.87040          1              H   0.000
H20      6.26417        4.65626       15.05858          1              H   0.000
H21      5.35864        5.83462       14.51088          1              H   0.000
H22      9.79922        0.55964       10.70563          1              H   0.000
H23      9.04173        2.04474       11.22461          1              H   0.000
H24      6.80136        2.76778       13.85998          1              H   0.000
H25      8.07927        3.55347       14.39816          1              H   0.000
H26      8.21066        1.59970       17.06223          1              H   0.000
H27      8.74689        1.79492       18.53308          1              H   0.000
H28     -1.75205        5.29739       13.80145          1              H   0.000
H29     -1.81827        4.10674       12.73319          1              H   0.000
H30      2.55947        8.83738       14.67009          1              H   0.000
H31      0.11762        6.49640       18.91745          1              H   0.000
H32     -0.74707        6.55607       17.55963          1              H   0.000
H33     -0.59698        7.44589       20.66558          1              H   0.000
H34      0.76959        6.72917       21.03110          1              H   0.000
H35      3.34918        6.93226       22.19573          1              H   0.000
H36      9.57972        0.56869       15.53562          1              H   0.000
H37      8.34043        1.51104       15.04049          1              H   0.000
H38     -3.17224        8.05870       17.23620          1              H   0.000
H39      5.17713        7.47428       12.96280          1              H   0.000
H40      3.57860        7.41172       13.23573          1              H   0.000
H41      4.92158        4.33881       21.74065          1              H   0.000
H42      6.23597        5.24144       21.57862          1              H   0.000
H43      5.17798        8.26632       19.46356          1              H   0.000
H44      0.83396        0.01420       16.25830          1              H   0.000
H45      0.44432        1.25383       15.29634          1              H   0.000
H46      0.59944        3.14537       22.11479          1              H   0.000
H47      1.57114        1.83816       22.22533          1              H   0.000
H48     -0.78611        4.90780       21.23487          1              H   0.000
H49     -1.67020        3.55818       21.40128          1              H   0.000
H50      5.82818        2.03154       15.66546          1              H   0.000
H51      5.02691        0.82240       15.04822          1              H   0.000
H52      7.58250        1.91226       21.36409          1              H   0.000
H53      7.01036        3.37159       21.76263          1              H   0.000
H54      2.54535        3.59286       21.68352          1              H   0.000
H55      2.87990        5.08680       21.20467          1              H   0.000
H56     -4.18145        9.41179       21.13260          1              H   0.000
H57      5.24596        3.29134       12.43001          1              H   0.000
H58      5.46314        1.80733       11.93292          1              H   0.000
H59     -4.05169        7.08586       20.27652          1              H   0.000
H60      7.42641        5.65898       19.77997          1              H   0.000
H61      3.38963        4.22463       11.80246          1              H   0.000
H62      4.12187        5.39410       12.63073          1              H   0.000
H63      3.21011        7.09460       20.61244          1              H   0.000
H64     -1.45884        7.54580       14.14968          1              H   0.000
H65     -3.01110        7.27896       13.96810          1              H   0.000
H66      1.96302        8.92360       21.60718          1              H   0.000
H67      7.59898        3.67376       18.17709          1              H   0.000
H68      3.64781        2.87000       15.32684          1              H   0.000
H69      3.35366        3.84359       14.12101          1              H   0.000
H70      6.42440        4.76052       18.10902          1              H   0.000
H71     -0.31578        0.92346       19.45267          1              H   0.000
H72     -0.28052        2.43838       18.92124          1              H   0.000
H73      4.50673        1.33782       10.06704          1              H   0.000
H74     -1.30772        9.44948       10.78754          1              H   0.000
H75      0.64486        8.54122       13.96819          1              H   0.000
H76     -0.48684        9.09563       12.99826          1              H   0.000
H77      4.28832        0.03764       19.74568          1              H   0.000
H78     -0.26997        9.49030       20.99925          1              H   0.000
H79      2.15693        3.48401       18.31025          1              H   0.000
H80      3.11561        3.66574       19.60196          1              H   0.000
H81      1.01788        8.36894       18.09746          1              H   0.000
H82      4.48655        1.05585       17.37660          1              H   0.000
H83      3.62430        1.84579       18.43101          1              H   0.000
H84     -0.36869        2.00420       10.97776          1              H   0.000
H85      1.15328        3.68055       10.29993          1              H   0.000
H86     -2.80437        5.80495       17.34099          1              H   0.000
H87      1.37998        1.52534       11.91972          1              H   0.000
H88     -2.32466        6.58078       15.98276          1              H   0.000
H89      2.87639        1.11281       11.80913          1              H   0.000
H90      8.01637        3.74992       10.50762          1              H   0.000
H91      1.61512        9.41117       20.18727          1              H   0.000
H92      7.24218        2.93675       11.64311          1              H   0.000
H93     -4.03245        8.97676       12.91182          1              H   0.000
H94     -4.71837        8.78637       14.28776          1              H   0.000
H95     -4.48344        8.83872       18.79788          1              H   0.000
H96      2.67100        0.02801       17.67334          1              H   0.000
H97      2.81944        0.04704       21.53326          1              H   0.000
H98      7.32069        0.27908       18.17291          1              H   0.000
O1       5.17344        3.57729        9.76838          1              O   0.000
O2       7.21187        5.46402        9.86055          1              O   0.000
O3       1.95916        7.06604        8.97075          1              O   0.000
O4       3.84594        8.87627        9.79786          1              O   0.000
O5       8.27687        1.58170        8.01303          1              O   0.000
O6       5.51487        1.48244        8.02517          1              O   0.000
O7       2.78936        1.66659        8.07236          1              O   0.000
O8      -0.01479        1.69098        8.04036          1              O   0.000
O9      -4.08706        8.63992        7.99480          1              O   0.000
O10      2.60658        4.54854        9.93510          1              O   0.000
O11      6.36720        8.01094       10.51594          1              O   0.000
O12     -1.21224        5.11866        8.55368          1              O   0.000
O13     -1.23975        6.47021        8.73670          1              O   0.000
O14      4.81880        5.25432       17.80148          1              O   0.000
O15      0.52605        3.67635       17.81203          1              O   0.000
O16      2.24290        6.16418       16.02425          1              O   0.000
O17      3.84104        7.32942       19.14538          1              O   0.000
O18     -1.84441        7.93552       11.00802          1              O   0.000
O19      0.43876        2.98182       15.15046          1              O   0.000
O20      2.20917        8.03582       14.17443          1              O   0.000
O21      5.82969        5.50865       15.30168          1              O   0.000
O22      7.26881        3.03848       14.69771          1              O   0.000
O23      7.90378        1.86930       17.96352          1              O   0.000
O24     -1.57823        4.31133       13.66567          1              O   0.000
O25      9.88156        1.37667       11.31271          1              O   0.000
O26      0.19472        6.46994       17.91135          1              O   0.000
O27     -0.09324        6.58488       20.58267          1              O   0.000
O28      2.68985        6.97661       21.47966          1              O   0.000
O29      8.58099        0.67889       15.51434          1              O   0.000
O30     -3.59655        8.95524       17.40183          1              O   0.000
O31     -4.39791        8.25371       13.49233          1              O   0.000
O32      4.34166        6.94117       12.79042          1              O   0.000
O33      5.81522        4.52105       22.12762          1              O   0.000
O34      0.24452        0.29451       15.48917          1              O   0.000
O35      1.48695        2.81833       22.43987          1              O   0.000
O36     -0.75993        3.96414       21.51547          1              O   0.000
O37      4.96115        1.57275       15.70003          1              O   0.000
O38      7.80503        2.87237       21.40385          1              O   0.000
O39      3.20887        4.16280       21.11680          1              O   0.000
O40      5.92436        2.55131       12.41475          1              O   0.000
O41      7.29067        6.21767       20.58576          1              O   0.000
O42      3.96409        4.38614       12.57940          1              O   0.000
O43     -2.15911        6.84738       14.27400          1              O   0.000
O44      7.41236        4.64963       18.22418          1              O   0.000
O45      3.03805        3.59485       15.03122          1              O   0.000
O46      7.03326        0.14475       21.14635          1              O   0.000
O47     -0.85833        1.74085       19.31562          1              O   0.000
O48      4.40799        0.89859       10.93647          1              O   0.000
O49     -0.30759        8.89902       13.93695          1              O   0.000
O50     -1.13464        9.15116       20.64537          1              O   0.000
O51      3.10415        3.38234       18.61982          1              O   0.000
O52      1.73892        8.87314       18.53251          1              O   0.000
O53      3.95493        0.91438       18.20181          1              O   0.000
O54      0.37332        3.07895       10.29279          1              O   0.000
O55     -2.31400        6.61192       16.98035          1              O   0.000
O56      2.08251        1.05876       12.40362          1              O   0.000
O57      8.17225        3.16644       11.28495          1              O   0.000
O58     -5.00854        8.81415       19.65569          1              O   0.000
O59      1.90028        0.24480       21.84545          1              O   0.000
Pd1     -5.50230        9.53026       30.00000          1              Pd  0.000
Pd2      5.45938        9.50895        6.90351          1              Pd  0.000
Pd3      1.41292        0.77817        4.52259          1              Pd  0.000
Pd4     -0.00006        1.58841        2.24613          1              Pd  0.000
Pd5     -2.75115        9.53026       30.00000          1              Pd  0.000
Pd6     -2.65168        9.52290        6.90553          1              Pd  0.000
Pd7      4.09946        0.79676        4.52408          1              Pd  0.000
Pd8      2.75109        1.58841        2.24613          1              Pd  0.000
Pd9     -0.00000        9.53026       30.00000          1              Pd  0.000
Pd10     0.05690        9.47409        6.78944          1              Pd  0.000
Pd11     6.91187        0.81362        4.49327          1              Pd  0.000
Pd12     5.50224        1.58841        2.24613          1              Pd  0.000
Pd13     2.75115        9.53026       30.00000          1              Pd  0.000
Pd14     2.74616        9.52422        6.80027          1              Pd  0.000
Pd15     9.61141        0.79042        4.51108          1              Pd  0.000
Pd16     8.25339        1.58841        2.24613          1              Pd  0.000
Pd17     9.62902        2.38257       30.00000          1              Pd  0.000
Pd18    -1.40239        2.50705        6.83904          1              Pd  0.000
Pd19    -0.00261        3.20636        4.52615          1              Pd  0.000
Pd20    -1.37563        3.97097        2.24613          1              Pd  0.000
Pd21     1.37557        2.38257       30.00000          1              Pd  0.000
Pd22     1.41379        2.53789        6.91459          1              Pd  0.000
Pd23     2.77644        3.18097        4.52873          1              Pd  0.000
Pd24     1.37552        3.97097        2.24613          1              Pd  0.000
Pd25     4.12672        2.38257       30.00000          1              Pd  0.000
Pd26     4.16346        2.50218        6.91219          1              Pd  0.000
Pd27     5.50934        3.24694        4.59464          1              Pd  0.000
Pd28     4.12667        3.97097        2.24613          1              Pd  0.000
Pd29     6.87787        2.38257       30.00000          1              Pd  0.000
Pd30     6.88122        2.55577        6.99509          1              Pd  0.000
Pd31     8.24692        3.18873        4.55304          1              Pd  0.000
Pd32     6.87782        3.97097        2.24613          1              Pd  0.000
Pd33    -2.75115        4.76513       30.00000          1              Pd  0.000
Pd34    -2.74382        4.85133        6.88885          1              Pd  0.000
Pd35    -1.36417        5.56713        4.46971          1              Pd  0.000
Pd36    -2.75121        6.35354        2.24613          1              Pd  0.000
Pd37    -0.00000        4.76513       30.00000          1              Pd  0.000
Pd38     0.00436        4.86032        6.83174          1              Pd  0.000
Pd39     1.37004        5.59703        4.52051          1              Pd  0.000
Pd40    -0.00006        6.35354        2.24613          1              Pd  0.000
Pd41     2.75115        4.76513       30.00000          1              Pd  0.000
Pd42     2.82542        4.82852        6.84497          1              Pd  0.000
Pd43     4.16159        5.59391        4.53710          1              Pd  0.000
Pd44     2.75109        6.35354        2.24613          1              Pd  0.000
Pd45     5.50230        4.76513       30.00000          1              Pd  0.000
Pd46     5.51369        4.86063        6.98416          1              Pd  0.000
Pd47     6.86474        5.57666        4.55971          1              Pd  0.000
Pd48     5.50224        6.35354        2.24613          1              Pd  0.000
Pd49     6.87787        7.14770       30.00000          1              Pd  0.000
Pd50     6.86143        7.13538        6.73912          1              Pd  0.000
Pd51    -2.72240        7.98083        4.51175          1              Pd  0.000
Pd52    -4.12678        8.73611        2.24613          1              Pd  0.000
Pd53    -1.37558        7.14770       30.00000          1              Pd  0.000
Pd54    -1.32216        7.19100        6.82657          1              Pd  0.000
Pd55     0.02187        7.96733        4.55813          1              Pd  0.000
Pd56    -1.37563        8.73611        2.24613          1              Pd  0.000
Pd57     1.37557        7.14770       30.00000          1              Pd  0.000
Pd58     1.41704        7.17911        6.95414          1              Pd  0.000
Pd59     2.75555        7.98051        4.56762          1              Pd  0.000
Pd60     1.37552        8.73611        2.24613          1              Pd  0.000
Pd61     4.12672        7.14770       30.00000          1              Pd  0.000
Pd62     4.14407        7.16648        7.02925          1              Pd  0.000
Pd63     5.48245        7.97438        4.51744          1              Pd  0.000
Pd64     4.12667        8.73611        2.24613          1              Pd  0.000
end
end

!DATE Mon Jan 01 12:00:00 2000
PBC   11.00460  11.00460  30.00000  90.00000  90.00000 120.00001 (P1)
C1       3.49252        5.25966        9.42957          1              C   0.000
C2       4.93152        4.73725        9.47350          1              C   0.000
C3       3.22158        6.70001        9.06106          1              C   0.000
C4       4.24566        7.68676        9.55105          1              C   0.000
C5       6.05468        5.75840        9.56694          1              C   0.000
C6       5.64255        7.19388        9.89308          1              C   0.000
H1       2.77431        6.40957        5.60007          1              H   0.000
H2       1.43615        4.05600        5.66670          1              H   0.000
H3       0.01120        1.56829        5.25266          1              H   0.000
H4       5.50444        1.62266        5.24381          1              H   0.000
H5      -2.67751        6.27187        5.62079          1              H   0.000
H6       0.43362        2.49702        9.46440          1              H   0.000
H7       4.15199        4.51630       17.96828          1              H   0.000
H8       0.38679        3.44570       16.84850          1              H   0.000
H9      -0.16170        3.48640       14.53895          1              H   0.000
H10      4.13935        6.56066       18.56424          1              H   0.000
H11      3.12078        7.85328       18.69111          1              H   0.000
H12      2.49958        5.23124       15.84493          1              H   0.000
H13     -1.41890        7.29967       10.40984          1              H   0.000
H14     -2.79968        7.84310       10.87121          1              H   0.000
H15      1.38948        3.22124       14.95430          1              H   0.000
H16      0.31329        4.64582       17.88610          1              H   0.000
H17      4.95340        5.36100       16.82186          1              H   0.000
H18      1.53933        6.17515       16.72445          1              H   0.000
H19      2.17866        7.29897       14.87288          1              H   0.000
H20      6.26294        4.65636       15.05994          1              H   0.000
H21      5.35618        5.83382       14.51161          1              H   0.000
H22      9.74425        0.53253       10.75847          1              H   0.000
H23      8.98466        2.04388       11.22711          1              H   0.000
H24      6.79904        2.77052       13.86085          1              H   0.000
H25      8.07804        3.55436       14.39531          1              H   0.000
H26      8.20897        1.59826       17.06372          1              H   0.000
H27      8.74469        1.79349       18.53507          1              H   0.000
H28     -1.75812        5.30321       13.79687          1              H   0.000
H29     -1.82445        4.12254       12.71908          1              H   0.000
H30      2.55712        8.83849       14.67340          1              H   0.000
H31      0.11636        6.49526       18.91975          1              H   0.000
H32     -0.75064        6.55463       17.56345          1              H   0.000
H33     -0.59778        7.44573       20.66715          1              H   0.000
H34      0.76895        6.72975       21.03406          1              H   0.000
H35      3.34634        6.93274       22.19955          1              H   0.000
H36      9.57778        0.56718       15.53675          1              H   0.000
H37      8.33985        1.51047       15.04094          1              H   0.000
H38     -3.17568        8.05613       17.24093          1              H   0.000
H39      5.17422        7.47788       12.95782          1              H   0.000
H40      3.57650        7.41445       13.23738          1              H   0.000
H41      4.91987        4.33879       21.74113          1              H   0.000
H42      6.23399        5.24192       21.58039          1              H   0.000
H43      5.17264        8.26384       19.46629          1              H   0.000
H44      0.83156        0.01070       16.25735          1              H   0.000
H45      0.44285        1.24855       15.29297          1              H   0.000
H46      0.59846        3.14539       22.11597          1              H   0.000
H47      1.56987        1.83816       22.22640          1              H   0.000
H48     -0.78652        4.90847       21.23573          1              H   0.000
H49     -1.67105        3.55901       21.40138          1              H   0.000
H50      5.82534        2.03173       15.66645          1              H   0.000
H51      5.02327        0.82265       15.04955          1              H   0.000
H52      7.58145        1.91368       21.36493          1              H   0.000
H53      7.00896        3.37286       21.76316          1              H   0.000
H54      2.54425        3.59343       21.68359          1              H   0.000
H55      2.87758        5.08747       21.20574          1              H   0.000
H56     -4.18403        9.41098       21.13461          1              H   0.000
H57      5.24152        3.30009       12.43363          1              H   0.000
H58      5.46887        1.81593       11.93667          1              H   0.000
H59     -4.05574        7.08530       20.27791          1              H   0.000
H60      7.42302        5.65785       19.78288          1              H   0.000
H61      3.38721        4.22912       11.80096          1              H   0.000
H62      4.11843        5.39970       12.62954          1              H   0.000
H63      3.20655        7.09467       20.61592          1              H   0.000
H64     -1.46249        7.54558       14.15991          1              H   0.000
H65     -3.01391        7.28364       13.96811          1              H   0.000
H66      1.96074        8.92429       21.60919          1              H   0.000
H67      7.59517        3.66938       18.18081          1              H   0.000
H68      3.64206        2.87083       15.32458          1              H   0.000
H69      3.34747        3.84546       14.11973          1              H   0.000
H70      6.42114        4.75717       18.11249          1              H   0.000
H71     -0.31899        0.92304       19.45503          1              H   0.000
H72     -0.28400        2.43742       18.92208          1              H   0.000
H73      4.50573        1.34256       10.07706          1              H   0.000
H74     -1.29692        9.45128       10.80004          1              H   0.000
H75      0.64203        8.54011       13.97612          1              H   0.000
H76     -0.49314        9.08472       13.00540          1              H   0.000
H77      4.28576        0.03832       19.74675          1              H   0.000
H78     -0.27235        9.49078       21.00026          1              H   0.000
H79      2.14942        3.48608       18.30820          1              H   0.000
H80      3.10887        3.66796       19.59995          1              H   0.000
H81      1.01454        8.36920       18.09909          1              H   0.000
H82      4.48163        1.05781       17.37708          1              H   0.000
H83      3.61867        1.84757       18.43075          1              H   0.000
H84     -0.41089        1.92993       11.08673          1              H   0.000
H85      1.17513        3.59878       10.33475          1              H   0.000
H86     -2.80816        5.80084       17.34764          1              H   0.000
H87      1.45654        1.60190       11.88327          1              H   0.000
H88     -2.33133        6.57821       15.98929          1              H   0.000
H89      2.91310        1.09676       11.84675          1              H   0.000
H90      7.99105        3.73169       10.45818          1              H   0.000
H91      1.61271        9.41152       20.18913          1              H   0.000
H92      7.22469        2.95485       11.63068          1              H   0.000
H93     -4.04519        8.99127       12.90224          1              H   0.000
H94     -4.72044        8.78848       14.28141          1              H   0.000
H95     -4.48856        8.83604       18.80030          1              H   0.000
H96      2.66666        0.02654       17.67517          1              H   0.000
H97      2.81750        0.04646       21.53354          1              H   0.000
H98      7.31842        0.27887       18.17475          1              H   0.000
O1       5.15234        3.55434        9.77705          1              O   0.000
O2       7.23753        5.40538        9.70518          1              O   0.000
O3       1.98551        7.08845        8.96323          1              O   0.000
O4       3.89550        8.85333        9.80383          1              O   0.000
O5       8.26080        1.58655        8.02653          1              O   0.000
O6       5.49513        1.46128        8.02155          1              O   0.000
O7       2.77493        1.66345        8.06584          1              O   0.000
O8      -0.02148        1.68708        8.04462          1              O   0.000
O9      -4.10309        8.64100        7.99105          1              O   0.000
O10      2.59017        4.56136        9.92928          1              O   0.000
O11      6.40826        7.93419       10.50997          1              O   0.000
O12     -0.67986        5.25023        8.75682          1              O   0.000
O13     -1.09298        6.53173        8.78236          1              O   0.000
O14      4.81622        5.25467       17.80240          1              O   0.000
O15      0.51982        3.67657       17.80902          1              O   0.000
O16      2.23770        6.16370       16.02505          1              O   0.000
O17      3.83417        7.32664       19.14908          1              O   0.000
O18     -1.82723        7.94141       11.02833          1              O   0.000
O19      0.43363        2.98106       15.14653          1              O   0.000
O20      2.20630        8.03729       14.17760          1              O   0.000
O21      5.82819        5.50880       15.30232          1              O   0.000
O22      7.26970        3.03894       14.69800          1              O   0.000
O23      7.90181        1.86731       17.96525          1              O   0.000
O24     -1.58335        4.31822       13.65240          1              O   0.000
O25      9.79817        1.34568       11.37139          1              O   0.000
O26      0.19182        6.46906       17.91353          1              O   0.000
O27     -0.09352        6.58503       20.58503          1              O   0.000
O28      2.68681        6.97830       21.48379          1              O   0.000
O29      8.57922        0.67947       15.51747          1              O   0.000
O30     -3.60033        8.95279       17.40478          1              O   0.000
O31     -4.40026        8.26186       13.48221          1              O   0.000
O32      4.33834        6.94369       12.79066          1              O   0.000
O33      5.81334        4.52078       22.12864          1              O   0.000
O34      0.24223        0.29025       15.48807          1              O   0.000
O35      1.48580        2.81824       22.44131          1              O   0.000
O36     -0.76059        3.96458       21.51564          1              O   0.000
O37      4.95771        1.57427       15.70007          1              O   0.000
O38      7.80378        2.87390       21.40422          1              O   0.000
O39      3.20677        4.16372       21.11647          1              O   0.000
O40      5.92593        2.56492       12.41674          1              O   0.000
O41      7.28780        6.21776       20.58789          1              O   0.000
O42      3.96067        4.39108       12.57835          1              O   0.000
O43     -2.16573        6.84930       14.28064          1              O   0.000
O44      7.40872        4.64526       18.22932          1              O   0.000
O45      3.03201        3.59561       15.02960          1              O   0.000
O46      7.03156        0.14566       21.14811          1              O   0.000
O47     -0.86121        1.74067       19.31865          1              O   0.000
O48      4.43361        0.89755       10.94607          1              O   0.000
O49     -0.31109        8.89689       13.94544          1              O   0.000
O50     -1.13665        9.15112       20.64603          1              O   0.000
O51      3.09662        3.38501       18.61799          1              O   0.000
O52      1.73567        8.87291       18.53445          1              O   0.000
O53      3.95034        0.91642       18.20257          1              O   0.000
O54      0.52771        2.85961       10.38250          1              O   0.000
O55     -2.31848        6.60822       16.98681          1              O   0.000
O56      2.09034        1.07139       12.40111          1              O   0.000
O57      8.15231        3.17595       11.25470          1              O   0.000
O58     -5.01326        8.81054       19.65841          1              O   0.000
O59      1.89863        0.24475       21.84625          1              O   0.000
Pd1     -5.50230        9.53026       30.00000          1              Pd  0.000
Pd2      5.44621        9.51119        6.89705          1              Pd  0.000
Pd3      1.41032        0.77797        4.52045          1              Pd  0.000
Pd4     -0.00006        1.58841        2.24613          1              Pd  0.000
Pd5     -2.75115        9.53026       30.00000          1              Pd  0.000
Pd6     -2.65897        9.51139        6.90778          1              Pd  0.000
Pd7      4.09599        0.78985        4.52343          1              Pd  0.000
Pd8      2.75109        1.58841        2.24613          1              Pd  0.000
Pd9     -0.00000        9.53026       30.00000          1              Pd  0.000
Pd10     0.03993        9.45539        6.78528          1              Pd  0.000
Pd11     6.90612        0.81011        4.49577          1              Pd  0.000
Pd12     5.50224        1.58841        2.24613          1              Pd  0.000
Pd13     2.75115        9.53026       30.00000          1              Pd  0.000
Pd14     8.23878        0.00001        6.80551          1              Pd  0.000
Pd15     9.60813        0.79675        4.51791          1              Pd  0.000
Pd16     8.25339        1.58841        2.24613          1              Pd  0.000
Pd17     9.62902        2.38257       30.00000          1              Pd  0.000
Pd18    -1.41641        2.52507        6.87006          1              Pd  0.000
Pd19    -0.01181        3.21789        4.55128          1              Pd  0.000
Pd20    -1.37563        3.97097        2.24613          1              Pd  0.000
Pd21     1.37557        2.38257       30.00000          1              Pd  0.000
Pd22     1.39798        2.53685        6.90754          1              Pd  0.000
Pd23     2.77504        3.18000        4.52494          1              Pd  0.000
Pd24     1.37552        3.97097        2.24613          1              Pd  0.000
Pd25     4.12672        2.38257       30.00000          1              Pd  0.000
Pd26     4.15131        2.49222        6.90453          1              Pd  0.000
Pd27     5.50737        3.24817        4.59384          1              Pd  0.000
Pd28     4.12667        3.97097        2.24613          1              Pd  0.000
Pd29     6.87787        2.38257       30.00000          1              Pd  0.000
Pd30     6.85490        2.54485        7.00299          1              Pd  0.000
Pd31     8.24234        3.18206        4.54273          1              Pd  0.000
Pd32     6.87782        3.97097        2.24613          1              Pd  0.000
Pd33    -2.75115        4.76513       30.00000          1              Pd  0.000
Pd34     8.20238        4.81197        6.80978          1              Pd  0.000
Pd35    -1.37050        5.56658        4.47174          1              Pd  0.000
Pd36    -2.75121        6.35354        2.24613          1              Pd  0.000
Pd37    -0.00000        4.76513       30.00000          1              Pd  0.000
Pd38    -0.02463        4.86200        6.87199          1              Pd  0.000
Pd39     1.36222        5.60137        4.52799          1              Pd  0.000
Pd40    -0.00006        6.35354        2.24613          1              Pd  0.000
Pd41     2.75115        4.76513       30.00000          1              Pd  0.000
Pd42     2.80843        4.82398        6.84648          1              Pd  0.000
Pd43     4.15160        5.59686        4.53428          1              Pd  0.000
Pd44     2.75109        6.35354        2.24613          1              Pd  0.000
Pd45     5.50230        4.76513       30.00000          1              Pd  0.000
Pd46     5.49494        4.85895        6.97948          1              Pd  0.000
Pd47     6.84735        5.59126        4.52055          1              Pd  0.000
Pd48     5.50224        6.35354        2.24613          1              Pd  0.000
Pd49     6.87787        7.14770       30.00000          1              Pd  0.000
Pd50     6.86064        7.12767        6.74197          1              Pd  0.000
Pd51    -2.72550        7.97235        4.51857          1              Pd  0.000
Pd52    -4.12678        8.73611        2.24613          1              Pd  0.000
Pd53    -1.37558        7.14770       30.00000          1              Pd  0.000
Pd54    -1.33647        7.15132        6.85638          1              Pd  0.000
Pd55     0.01358        7.95945        4.56213          1              Pd  0.000
Pd56    -1.37563        8.73611        2.24613          1              Pd  0.000
Pd57     1.37557        7.14770       30.00000          1              Pd  0.000
Pd58     1.41974        7.18058        6.94265          1              Pd  0.000
Pd59     2.75431        7.98558        4.56178          1              Pd  0.000
Pd60     1.37552        8.73611        2.24613          1              Pd  0.000
Pd61     4.12672        7.14770       30.00000          1              Pd  0.000
Pd62     4.14243        7.16558        7.01134          1              Pd  0.000
Pd63     5.47864        7.97950        4.51859          1              Pd  0.000
Pd64     4.12667        8.73611        2.24613          1              Pd  0.000
end
end

!DATE Mon Jan 01 12:00:00 2000
PBC   11.00460  11.00460  30.00000  90.00000  90.00000 120.00001 (P1)
C1       3.51667        5.21636        9.41045          1              C   0.000
C2       4.94201        4.65243        9.43231          1              C   0.000
C3       3.27947        6.66797        9.04535          1              C   0.000
C4       4.35377        7.61325        9.52031          1              C   0.000
C5       6.10293        5.63150        9.38764          1              C   0.000
C6       5.74341        7.05462        9.81386          1              C   0.000
H1       2.73915        6.41825        5.60194          1              H   0.000
H2       1.45958        4.02886        5.62993          1              H   0.000
H3       0.01361        1.56909        5.24528          1              H   0.000
H4       5.49925        1.62700        5.23807          1              H   0.000
H5      -2.67960        6.17002        5.67084          1              H   0.000
H6       0.40191        2.51657        9.42072          1              H   0.000
H7       4.14827        4.51685       17.97273          1              H   0.000
H8       0.38936        3.43525       16.85343          1              H   0.000
H9      -0.15795        3.48314       14.55145          1              H   0.000
H10      4.13495        6.55939       18.56964          1              H   0.000
H11      3.11577        7.85207       18.69552          1              H   0.000
H12      2.49817        5.23321       15.84017          1              H   0.000
H13     -1.29458        7.33615       10.42348          1              H   0.000
H14     -2.70803        7.78258       10.88336          1              H   0.000
H15      1.39596        3.21640       14.95865          1              H   0.000
H16      0.31298        4.63982       17.88608          1              H   0.000
H17      4.94883        5.36353       16.82665          1              H   0.000
H18      1.53814        6.17504       16.72273          1              H   0.000
H19      2.17464        7.30153       14.86826          1              H   0.000
H20      6.26541        4.65919       15.07358          1              H   0.000
H21      5.35867        5.83136       14.51635          1              H   0.000
H22      9.87055        0.48016       10.79026          1              H   0.000
H23      9.09129        1.95975       11.27065          1              H   0.000
H24      6.80569        2.78582       13.87216          1              H   0.000
H25      8.08512        3.56036       14.41432          1              H   0.000
H26      8.20771        1.59739       17.06845          1              H   0.000
H27      8.74026        1.79038       18.54186          1              H   0.000
H28     -1.74242        5.29634       13.80915          1              H   0.000
H29     -1.79228        4.10939       12.73349          1              H   0.000
H30      2.55240        8.84086       14.67103          1              H   0.000
H31      0.11933        6.49065       18.92189          1              H   0.000
H32     -0.75104        6.55018       17.56891          1              H   0.000
H33     -0.60137        7.43974       20.66757          1              H   0.000
H34      0.76451        6.72520       21.03889          1              H   0.000
H35      3.34374        6.93521       22.20482          1              H   0.000
H36      9.57489        0.56452       15.53992          1              H   0.000
H37      8.34006        1.51562       15.04906          1              H   0.000
H38     -3.17866        8.04994       17.24871          1              H   0.000
H39      5.16341        7.46485       12.94147          1              H   0.000
H40      3.56511        7.41798       13.21803          1              H   0.000
H41      4.91250        4.33988       21.74418          1              H   0.000
H42      6.22803        5.24075       21.58402          1              H   0.000
H43      5.16555        8.26237       19.47122          1              H   0.000
H44     -4.67648        9.52632       16.26034          1              H   0.000
H45      0.44438        1.23010       15.29222          1              H   0.000
H46      0.58624        3.14369       22.11215          1              H   0.000
H47      1.56173        1.83875       22.22326          1              H   0.000
H48     -0.79816        4.90454       21.23712          1              H   0.000
H49     -1.68454        3.55541       21.40263          1              H   0.000
H50      5.82319        2.03593       15.67424          1              H   0.000
H51      5.01900        0.82861       15.05484          1              H   0.000
H52      7.57117        1.90947       21.36693          1              H   0.000
H53      6.99807        3.36934       21.76422          1              H   0.000
H54      2.53352        3.59626       21.68343          1              H   0.000
H55      2.87058        5.09161       21.20991          1              H   0.000
H56     -4.18901        9.40963       21.13731          1              H   0.000
H57      5.27965        3.32473       12.42719          1              H   0.000
H58      5.48919        1.83547       11.95454          1              H   0.000
H59     -4.05996        7.08372       20.28085          1              H   0.000
H60      7.41784        5.65552       19.78687          1              H   0.000
H61      3.40861        4.22761       11.79131          1              H   0.000
H62      4.11869        5.40782       12.62117          1              H   0.000
H63      3.20321        7.09514       20.62093          1              H   0.000
H64     -1.46167        7.54056       14.17627          1              H   0.000
H65     -3.01311        7.26072       13.98687          1              H   0.000
H66      1.95604        8.92052       21.61008          1              H   0.000
H67      7.58926        3.66429       18.18696          1              H   0.000
H68      3.64362        2.87557       15.31901          1              H   0.000
H69      3.35252        3.85035       14.11296          1              H   0.000
H70      6.41620        4.75388       18.11784          1              H   0.000
H71     -0.32863        0.91847       19.46394          1              H   0.000
H72     -0.29343        2.43311       18.93498          1              H   0.000
H73      4.47296        1.39024       10.12041          1              H   0.000
H74     -1.29441        9.48101       10.82502          1              H   0.000
H75      0.63450        8.54377       13.98326          1              H   0.000
H76     -0.51495        9.07495       13.02104          1              H   0.000
H77      4.28076        0.03443       19.74552          1              H   0.000
H78     -0.27812        9.48647       20.99959          1              H   0.000
H79      2.14801        3.48335       18.31344          1              H   0.000
H80      3.10598        3.66989       19.60524          1              H   0.000
H81      1.01228        8.36688       18.09934          1              H   0.000
H82      4.47560        1.05909       17.37772          1              H   0.000
H83      3.61460        1.84596       18.43467          1              H   0.000
H84     -0.30961        1.91630       11.05136          1              H   0.000
H85      1.23314        3.53711       10.31526          1              H   0.000
H86     -2.81033        5.79465       17.35843          1              H   0.000
H87      1.42129        1.56542       12.10489          1              H   0.000
H88     -2.32900        6.56899       15.99982          1              H   0.000
H89      2.89188        1.10331       11.87845          1              H   0.000
H90      8.09632        3.61368       10.43094          1              H   0.000
H91      1.60794        9.40931       20.19061          1              H   0.000
H92      7.29039        2.92620       11.62925          1              H   0.000
H93     -4.02366        8.93941       12.93293          1              H   0.000
H94     -4.72671        8.74392       14.29497          1              H   0.000
H95     -4.49573        8.83452       18.80539          1              H   0.000
H96      2.66090        0.02274       17.67743          1              H   0.000
H97      2.81285        0.04566       21.53392          1              H   0.000
H98      7.31527        0.27728       18.17607          1              H   0.000
O1       5.13777        3.47977        9.78296          1              O   0.000
O2       7.29484        5.23974        9.41858          1              O   0.000
O3       2.05681        7.09460        8.97238          1              O   0.000
O4       4.06143        8.78751        9.80422          1              O   0.000
O5       8.26071        1.58662        8.02728          1              O   0.000
O6       5.49081        1.45302        8.01292          1              O   0.000
O7       2.77069        1.67182        8.06191          1              O   0.000
O8      -0.02431        1.69726        8.03377          1              O   0.000
O9      -4.11201        8.65167        7.98795          1              O   0.000
O10      2.60421        4.54957        9.93502          1              O   0.000
O11      6.52807        7.72284       10.48575          1              O   0.000
O12     -0.51267        5.32254        8.78642          1              O   0.000
O13     -0.98179        6.58329        8.78988          1              O   0.000
O14      4.81165        5.25613       17.80703          1              O   0.000
O15      0.51834        3.66995       17.81326          1              O   0.000
O16      2.23390        6.16484       16.02070          1              O   0.000
O17      3.82891        7.32545       19.15414          1              O   0.000
O18     -1.74542        7.93926       11.05135          1              O   0.000
O19      0.44119        2.96715       15.14708          1              O   0.000
O20      2.20003        8.04116       14.17457          1              O   0.000
O21      5.82545        5.51065       15.31125          1              O   0.000
O22      7.27274        3.04979       14.71351          1              O   0.000
O23      7.89875        1.86541       17.96943          1              O   0.000
O24     -1.56834        4.31001       13.66999          1              O   0.000
O25      9.92588        1.29875       11.39007          1              O   0.000
O26      0.19285        6.46545       17.91547          1              O   0.000
O27     -0.09626        6.57944       20.58697          1              O   0.000
O28      2.68393        6.97956       21.48922          1              O   0.000
O29      8.57685        0.68046       15.51930          1              O   0.000
O30     -3.60484        8.94648       17.40902          1              O   0.000
O31     -4.40306        8.21279       13.50060          1              O   0.000
O32      4.32027        6.94899       12.75965          1              O   0.000
O33      5.80613        4.52018       22.13176          1              O   0.000
O34      0.23729        0.27387       15.48945          1              O   0.000
O35      1.47489        2.81883       22.43658          1              O   0.000
O36     -0.77394        3.96082       21.51713          1              O   0.000
O37      4.95354        1.58218       15.70352          1              O   0.000
O38      7.79218        2.87000       21.40437          1              O   0.000
O39      3.19768        4.16732       21.11868          1              O   0.000
O40      5.96122        2.58674       12.41467          1              O   0.000
O41      7.28353        6.21645       20.59121          1              O   0.000
O42      3.97371        4.39509       12.57376          1              O   0.000
O43     -2.15705        6.83559       14.29238          1              O   0.000
O44      7.40346        4.64041       18.23535          1              O   0.000
O45      3.03328        3.59953       15.02152          1              O   0.000
O46      7.02611        0.14203       21.14979          1              O   0.000
O47     -0.87135        1.73653       19.33057          1              O   0.000
O48      4.39641        0.93267       10.98281          1              O   0.000
O49     -0.31861        8.90091       13.96103          1              O   0.000
O50     -1.14195        9.14669       20.64450          1              O   0.000
O51      3.09522        3.38436       18.62364          1              O   0.000
O52      1.73310        8.87094       18.53480          1              O   0.000
O53      3.94485        0.91512       18.20307          1              O   0.000
O54      0.48160        2.90202       10.33286          1              O   0.000
O55     -2.32006        6.60173       16.99713          1              O   0.000
O56      2.12051        1.01734       12.49950          1              O   0.000
O57      8.22850        3.11499       11.26732          1              O   0.000
O58     -5.02124        8.81089       19.66281          1              O   0.000
O59      1.89450        0.24463       21.84751          1              O   0.000
Pd1     -5.50230        9.53026       30.00000          1              Pd  0.000
Pd2      5.44114        9.51939        6.89103          1              Pd  0.000
Pd3      1.41086        0.77757        4.51811          1              Pd  0.000
Pd4     -0.00006        1.58841        2.24613          1              Pd  0.000
Pd5     -2.75115        9.53026       30.00000          1              Pd  0.000
Pd6     -2.65862        9.51361        6.91245          1              Pd  0.000
Pd7      4.09636        0.78607        4.52041          1              Pd  0.000
Pd8      2.75109        1.58841        2.24613          1              Pd  0.000
Pd9     -0.00000        9.53026       30.00000          1              Pd  0.000
Pd10     0.04005        9.45051        6.77628          1              Pd  0.000
Pd11     6.90716        0.81447        4.49473          1              Pd  0.000
Pd12     5.50224        1.58841        2.24613          1              Pd  0.000
Pd13     2.75115        9.53026       30.00000          1              Pd  0.000
Pd14     8.24143        0.00058        6.80612          1              Pd  0.000
Pd15     9.60579        0.80372        4.51606          1              Pd  0.000
Pd16     8.25339        1.58841        2.24613          1              Pd  0.000
Pd17     9.62902        2.38257       30.00000          1              Pd  0.000
Pd18    -1.42420        2.53347        6.86547          1              Pd  0.000
Pd19    -0.01705        3.22390        4.55487          1              Pd  0.000
Pd20    -1.37563        3.97097        2.24613          1              Pd  0.000
Pd21     1.37557        2.38257       30.00000          1              Pd  0.000
Pd22     1.39766        2.53927        6.89353          1              Pd  0.000
Pd23     2.77748        3.17996        4.51939          1              Pd  0.000
Pd24     1.37552        3.97097        2.24613          1              Pd  0.000
Pd25     4.12672        2.38257       30.00000          1              Pd  0.000
Pd26     4.15010        2.48769        6.89332          1              Pd  0.000
Pd27     5.50770        3.25039        4.58809          1              Pd  0.000
Pd28     4.12667        3.97097        2.24613          1              Pd  0.000
Pd29     6.87787        2.38257       30.00000          1              Pd  0.000
Pd30     6.85090        2.53387        6.99537          1              Pd  0.000
Pd31     8.23801        3.19552        4.56118          1              Pd  0.000
Pd32     6.87782        3.97097        2.24613          1              Pd  0.000
Pd33    -2.75115        4.76513       30.00000          1              Pd  0.000
Pd34     8.18647        4.82317        6.90105          1              Pd  0.000
Pd35    -1.37874        5.56600        4.48665          1              Pd  0.000
Pd36    -2.75121        6.35354        2.24613          1              Pd  0.000
Pd37    -0.00000        4.76513       30.00000          1              Pd  0.000
Pd38    -0.02276        4.86509        6.87810          1              Pd  0.000
Pd39     1.36018        5.60342        4.52807          1              Pd  0.000
Pd40    -0.00006        6.35354        2.24613          1              Pd  0.000
Pd41     2.75115        4.76513       30.00000          1              Pd  0.000
Pd42     2.81045        4.82454        6.84495          1              Pd  0.000
Pd43     4.15054        5.59865        4.52560          1              Pd  0.000
Pd44     2.75109        6.35354        2.24613          1              Pd  0.000
Pd45     5.50230        4.76513       30.00000          1              Pd  0.000
Pd46     5.49252        4.86167        6.95635          1              Pd  0.000
Pd47     6.85281        5.59434        4.52467          1              Pd  0.000
Pd48     5.50224        6.35354        2.24613          1              Pd  0.000
Pd49     6.87787        7.14770       30.00000          1              Pd  0.000
Pd50     6.86325        7.14466        6.72648          1              Pd  0.000
Pd51    -2.72238        7.97049        4.51932          1              Pd  0.000
Pd52    -4.12678        8.73611        2.24613          1              Pd  0.000
Pd53    -1.37558        7.14770       30.00000          1              Pd  0.000
Pd54    -1.33131        7.15133        6.86205          1              Pd  0.000
Pd55     0.01351        7.95584        4.55939          1              Pd  0.000
Pd56    -1.37563        8.73611        2.24613          1              Pd  0.000
Pd57     1.37557        7.14770       30.00000          1              Pd  0.000
Pd58     1.43354        7.18444        6.95082          1              Pd  0.000
Pd59     2.75437        7.98928        4.55782          1              Pd  0.000
Pd60     1.37552        8.73611        2.24613          1              Pd  0.000
Pd61     4.12672        7.14770       30.00000          1              Pd  0.000
Pd62     4.15049        7.16619        6.98194          1              Pd  0.000
Pd63     5.47818        7.98271        4.51038          1              Pd  0.000
Pd64     4.12667        8.73611        2.24613          1              Pd  0.000
end
end

!DATE Mon Jan 01 12:00:00 2000
PBC   11.00460  11.00460  30.00000  90.00000  90.00000 120.00001 (P1)
C1       3.48767        5.16989        9.40045          1              C   0.000
C2       4.90817        4.58672        9.41273          1              C   0.000
C3       3.26614        6.62968        9.04391          1              C   0.000
C4       4.37405        7.55623        9.49085          1              C   0.000
C5       6.07966        5.54084        9.25792          1              C   0.000
C6       5.75948        6.95611        9.73991          1              C   0.000
H1       2.73309        6.42443        5.59772          1              H   0.000
H2       1.44816        4.04122        5.61842          1              H   0.000
H3       0.01302        1.57352        5.24341          1              H   0.000
H4       5.49626        1.63417        5.23280          1              H   0.000
H5      -2.69161        6.08145        5.68433          1              H   0.000
H6       0.28120        2.61903        9.30015          1              H   0.000
H7       4.14577        4.51928       17.97512          1              H   0.000
H8       0.39840        3.42959       16.85953          1              H   0.000
H9      -0.15747        3.47746       14.57659          1              H   0.000
H10      4.13364        6.56053       18.57001          1              H   0.000
H11      3.11456        7.85385       18.69396          1              H   0.000
H12      2.50207        5.23637       15.83526          1              H   0.000
H13     -1.27305        7.35607       10.43693          1              H   0.000
H14     -2.70278        7.74439       10.88247          1              H   0.000
H15      1.40108        3.20956       14.96790          1              H   0.000
H16      0.31576        4.63828       17.88835          1              H   0.000
H17      4.94266        5.36947       16.82800          1              H   0.000
H18      1.54119        6.17703       16.71773          1              H   0.000
H19      2.17329        7.30511       14.86079          1              H   0.000
H20      6.25638        4.66551       15.07959          1              H   0.000
H21      5.35728        5.83992       14.51729          1              H   0.000
H22     10.06124        0.47813       10.79774          1              H   0.000
H23      9.27981        1.85938       11.36695          1              H   0.000
H24      6.80021        2.79705       13.88146          1              H   0.000
H25      8.07657        3.56364       14.44795          1              H   0.000
H26      8.20946        1.59967       17.06950          1              H   0.000
H27      8.74221        1.79192       18.54329          1              H   0.000
H28     -1.73134        5.28356       13.83861          1              H   0.000
H29     -1.79258        4.07443       12.78266          1              H   0.000
H30      2.55020        8.84441       14.66774          1              H   0.000
H31      0.12150        6.49020       18.92063          1              H   0.000
H32     -0.74977        6.55109       17.56951          1              H   0.000
H33     -0.60483        7.43615       20.66669          1              H   0.000
H34      0.76144        6.72385       21.04051          1              H   0.000
H35      3.34495        6.94496       22.20309          1              H   0.000
H36      9.57368        0.56661       15.53838          1              H   0.000
H37      8.33587        1.51931       15.05278          1              H   0.000
H38     -3.17957        8.05061       17.24985          1              H   0.000
H39      5.15187        7.45721       12.92194          1              H   0.000
H40      3.55476        7.42576       13.20022          1              H   0.000
H41      4.91505        4.33874       21.74865          1              H   0.000
H42      6.23130        5.23820       21.58371          1              H   0.000
H43      5.16354        8.26358       19.47093          1              H   0.000
H44     -4.68387        9.51961       16.26078          1              H   0.000
H45      0.44350        1.22230       15.29247          1              H   0.000
H46      0.58620        3.14411       22.11467          1              H   0.000
H47      1.56160        1.83938       22.22430          1              H   0.000
H48     -0.79871        4.90263       21.23619          1              H   0.000
H49     -1.68371        3.55220       21.40224          1              H   0.000
H50      5.82208        2.04572       15.67911          1              H   0.000
H51      5.01901        0.83404       15.06583          1              H   0.000
H52      7.56988        1.90540       21.36285          1              H   0.000
H53      6.99955        3.36539       21.76475          1              H   0.000
H54      2.53588        3.59890       21.69113          1              H   0.000
H55      2.87402        5.09443       21.21892          1              H   0.000
H56     -4.19032        9.41182       21.13433          1              H   0.000
H57      5.30058        3.33800       12.42163          1              H   0.000
H58      5.49790        1.84757       11.96644          1              H   0.000
H59     -4.06175        7.08214       20.27987          1              H   0.000
H60      7.41566        5.65436       19.78424          1              H   0.000
H61      3.40271        4.21514       11.80620          1              H   0.000
H62      4.11078        5.41224       12.61386          1              H   0.000
H63      3.20139        7.09667       20.61861          1              H   0.000
H64     -1.45886        7.54111       14.17740          1              H   0.000
H65     -3.00993        7.24238       14.00219          1              H   0.000
H66      1.95161        8.91971       21.60258          1              H   0.000
H67      7.58726        3.66518       18.18491          1              H   0.000
H68      3.64880        2.88022       15.32563          1              H   0.000
H69      3.35831        3.85393       14.11814          1              H   0.000
H70      6.41410        4.75514       18.11495          1              H   0.000
H71     -0.32765        0.92051       19.46597          1              H   0.000
H72     -0.29138        2.43543       18.93735          1              H   0.000
H73      4.43766        1.41134       10.15198          1              H   0.000
H74     -1.33598        9.49839       10.84737          1              H   0.000
H75      0.62990        8.55464       13.98184          1              H   0.000
H76     -0.52214        9.10591       13.03234          1              H   0.000
H77      4.27631        0.03153       19.74185          1              H   0.000
H78     -0.28133        9.48318       20.99470          1              H   0.000
H79      2.14921        3.48590       18.32180          1              H   0.000
H80      3.10902        3.67244       19.61213          1              H   0.000
H81      1.01239        8.36639       18.09413          1              H   0.000
H82      4.47287        1.06381       17.37959          1              H   0.000
H83      3.61252        1.84740       18.43903          1              H   0.000
H84     -0.16956        2.05704       10.90588          1              H   0.000
H85      1.18262        3.54261       10.26136          1              H   0.000
H86     -2.80903        5.79761       17.35908          1              H   0.000
H87      1.25888        1.34415       12.17420          1              H   0.000
H88     -2.32023        6.57254       16.00324          1              H   0.000
H89      2.79894        1.12200       11.88045          1              H   0.000
H90      8.23409        3.56644       10.49759          1              H   0.000
H91      1.60353        9.40779       20.18263          1              H   0.000
H92      7.36975        2.91247       11.66042          1              H   0.000
H93     -3.98520        8.90146       12.97204          1              H   0.000
H94     -4.73270        8.71058       14.30685          1              H   0.000
H95     -4.49727        8.83477       18.80491          1              H   0.000
H96      2.65638        0.02476       17.67631          1              H   0.000
H97      2.81218        0.04669       21.52953          1              H   0.000
H98      7.31488        0.27759       18.17193          1              H   0.000
O1       5.09588        3.42543        9.79446          1              O   0.000
O2       7.27994        5.12551        9.25761          1              O   0.000
O3       2.05235        7.07584        8.98324          1              O   0.000
O4       4.12240        8.73338        9.80006          1              O   0.000
O5       8.26347        1.59595        8.01909          1              O   0.000
O6       5.48784        1.45954        8.00697          1              O   0.000
O7       2.76453        1.69456        8.05868          1              O   0.000
O8      -0.02772        1.73007        8.02082          1              O   0.000
O9      -4.11283        8.66644        7.98707          1              O   0.000
O10      2.57509        4.51363        9.94134          1              O   0.000
O11      6.56484        7.58161       10.42667          1              O   0.000
O12     -0.52348        5.36062        8.78388          1              O   0.000
O13     -0.98874        6.62364        8.77953          1              O   0.000
O14      4.80811        5.25943       17.80845          1              O   0.000
O15      0.52228        3.66856       17.81971          1              O   0.000
O16      2.23587        6.16794       16.01480          1              O   0.000
O17      3.82717        7.32747       19.15371          1              O   0.000
O18     -1.75028        7.93308       11.06952          1              O   0.000
O19      0.44856        2.95798       15.16372          1              O   0.000
O20      2.19788        8.04633       14.16883          1              O   0.000
O21      5.82085        5.52021       15.31404          1              O   0.000
O22      7.25707        3.05465       14.73106          1              O   0.000
O23      7.90088        1.86677       17.97068          1              O   0.000
O24     -1.56267        4.29485       13.71551          1              O   0.000
O25     10.15488        1.29791       11.38087          1              O   0.000
O26      0.19491        6.46621       17.91451          1              O   0.000
O27     -0.09874        6.57626       20.58821          1              O   0.000
O28      2.68381        6.98107       21.48827          1              O   0.000
O29      8.57525        0.68214       15.51748          1              O   0.000
O30     -3.60804        8.94643       17.40873          1              O   0.000
O31     -4.40048        8.17705       13.51808          1              O   0.000
O32      4.30335        6.95676       12.73119          1              O   0.000
O33      5.81103        4.51703       22.13213          1              O   0.000
O34      0.23127        0.26636       15.48856          1              O   0.000
O35      1.47421        2.81880       22.44051          1              O   0.000
O36     -0.77421        3.95950       21.51860          1              O   0.000
O37      4.95347        1.58930       15.71272          1              O   0.000
O38      7.79339        2.86527       21.40504          1              O   0.000
O39      3.20094        4.16988       21.12823          1              O   0.000
O40      5.97910        2.59806       12.41370          1              O   0.000
O41      7.28209        6.21465       20.58925          1              O   0.000
O42      3.97716        4.39723       12.57812          1              O   0.000
O43     -2.14545        6.82932       14.30174          1              O   0.000
O44      7.40120        4.64129       18.23281          1              O   0.000
O45      3.03792        3.60331       15.02657          1              O   0.000
O46      7.02128        0.14079       21.14185          1              O   0.000
O47     -0.86939        1.73953       19.33448          1              O   0.000
O48      4.33531        0.95105       11.01038          1              O   0.000
O49     -0.32228        8.91319       13.96798          1              O   0.000
O50     -1.14556        9.14312       20.64061          1              O   0.000
O51      3.09714        3.38738       18.63088          1              O   0.000
O52      1.73234        8.87129       18.53025          1              O   0.000
O53      3.94070        0.91688       18.20385          1              O   0.000
O54      0.33727        3.03389       10.21127          1              O   0.000
O55     -2.31794        6.60533       17.00107          1              O   0.000
O56      2.08052        0.99213       12.55472          1              O   0.000
O57      8.32212        3.08548       11.34733          1              O   0.000
O58     -5.02256        8.81113       19.66259          1              O   0.000
O59      1.89420        0.24685       21.84384          1              O   0.000
Pd1     -5.50230        9.53026       30.00000          1              Pd  0.000
Pd2     10.93798        0.00069        6.90013          1              Pd  0.000
Pd3      1.40883        0.78201        4.51771          1              Pd  0.000
Pd4     -0.00006        1.58841        2.24613          1              Pd  0.000
Pd5     -2.75115        9.53026       30.00000          1              Pd  0.000
Pd6     -2.65992        9.52999        6.91587          1              Pd  0.000
Pd7      4.09463        0.79109        4.51808          1              Pd  0.000
Pd8      2.75109        1.58841        2.24613          1              Pd  0.000
Pd9     -0.00000        9.53026       30.00000          1              Pd  0.000
Pd10     0.03826        9.45887        6.77061          1              Pd  0.000
Pd11     6.90734        0.82187        4.49271          1              Pd  0.000
Pd12     5.50224        1.58841        2.24613          1              Pd  0.000
Pd13     2.75115        9.53026       30.00000          1              Pd  0.000
Pd14     8.24042        0.00699        6.80549          1              Pd  0.000
Pd15     9.60419        0.81046        4.51422          1              Pd  0.000
Pd16     8.25339        1.58841        2.24613          1              Pd  0.000
Pd17     9.62902        2.38257       30.00000          1              Pd  0.000
Pd18    -1.43413        2.54585        6.84215          1              Pd  0.000
Pd19    -0.01970        3.23075        4.55131          1              Pd  0.000
Pd20    -1.37563        3.97097        2.24613          1              Pd  0.000
Pd21     1.37557        2.38257       30.00000          1              Pd  0.000
Pd22     1.40072        2.55197        6.87201          1              Pd  0.000
Pd23     2.77810        3.18843        4.51812          1              Pd  0.000
Pd24     1.37552        3.97097        2.24613          1              Pd  0.000
Pd25     4.12672        2.38257       30.00000          1              Pd  0.000
Pd26     4.14933        2.49665        6.88506          1              Pd  0.000
Pd27     5.50685        3.25798        4.58654          1              Pd  0.000
Pd28     4.12667        3.97097        2.24613          1              Pd  0.000
Pd29     6.87787        2.38257       30.00000          1              Pd  0.000
Pd30     6.84720        2.53436        6.98599          1              Pd  0.000
Pd31     8.23279        3.20957        4.56849          1              Pd  0.000
Pd32     6.87782        3.97097        2.24613          1              Pd  0.000
Pd33    -2.75115        4.76513       30.00000          1              Pd  0.000
Pd34     8.16624        4.84401        6.98308          1              Pd  0.000
Pd35    -1.38511        5.57019        4.49422          1              Pd  0.000
Pd36    -2.75121        6.35354        2.24613          1              Pd  0.000
Pd37    -0.00000        4.76513       30.00000          1              Pd  0.000
Pd38    -0.03203        4.87852        6.88008          1              Pd  0.000
Pd39     1.35876        5.60840        4.52958          1              Pd  0.000
Pd40    -0.00006        6.35354        2.24613          1              Pd  0.000
Pd41     2.75115        4.76513       30.00000          1              Pd  0.000
Pd42     2.80959        4.83900        6.85478          1              Pd  0.000
Pd43     4.14962        5.60269        4.52361          1              Pd  0.000
Pd44     2.75109        6.35354        2.24613          1              Pd  0.000
Pd45     5.50230        4.76513       30.00000          1              Pd  0.000
Pd46     5.48861        4.88107        6.95722          1              Pd  0.000
Pd47     6.85403        5.60191        4.52940          1              Pd  0.000
Pd48     5.50224        6.35354        2.24613          1              Pd  0.000
Pd49     6.87787        7.14770       30.00000          1              Pd  0.000
Pd50     6.86176        7.16982        6.71119          1              Pd  0.000
Pd51    -2.72278        7.97668        4.51400          1              Pd  0.000
Pd52    -4.12678        8.73611        2.24613          1              Pd  0.000
Pd53    -1.37558        7.14770       30.00000          1              Pd  0.000
Pd54    -1.33700        7.16787        6.84905          1              Pd  0.000
Pd55     0.01232        7.96033        4.55607          1              Pd  0.000
Pd56    -1.37563        8.73611        2.24613          1              Pd  0.000
Pd57     1.37557        7.14770       30.00000          1              Pd  0.000
Pd58     1.42929        7.19332        6.95513          1              Pd  0.000
Pd59     2.75240        7.99472        4.55751          1              Pd  0.000
Pd60     1.37552        8.73611        2.24613          1              Pd  0.000
Pd61     4.12672        7.14770       30.00000          1              Pd  0.000
Pd62     4.14548        7.17994        6.96949          1              Pd  0.000
Pd63     5.47469        7.98881        4.50497          1              Pd  0.000
Pd64     4.12667        8.73611        2.24613          1              Pd  0.000
end
end

!DATE Mon Jan 01 12:00:00 2000
PBC   11.00460  11.00460  30.00000  90.00000  90.00000 120.00001 (P1)
C1       3.42447        5.10111        9.39318          1              C   0.000
C2       4.85184        4.52503        9.40379          1              C   0.000
C3       3.19778        6.56048        9.05045          1              C   0.000
C4       4.32918        7.49516        9.43799          1              C   0.000
C5       6.02308        5.47364        9.18087          1              C   0.000
C6       5.71184        6.88518        9.68314          1              C   0.000
H1       2.73661        6.42757        5.59278          1              H   0.000
H2       1.43726        4.03651        5.60575          1              H   0.000
H3       0.01135        1.56826        5.27584          1              H   0.000
H4       5.49395        1.63663        5.22394          1              H   0.000
H5      -2.69538        6.06021        5.67888          1              H   0.000
H6       0.15912        2.66539        9.25135          1              H   0.000
H7       4.14864        4.52319       17.96967          1              H   0.000
H8       0.41512        3.42188       16.86564          1              H   0.000
H9      -0.15222        3.47830       14.61241          1              H   0.000
H10      4.13638        6.56236       18.56247          1              H   0.000
H11      3.11650        7.85592       18.68301          1              H   0.000
H12      2.51347        5.24462       15.82605          1              H   0.000
H13     -1.32488        7.33775       10.43466          1              H   0.000
H14     -2.75513        7.71649       10.87803          1              H   0.000
H15      1.41364        3.20851       14.97760          1              H   0.000
H16      0.32088        4.63528       17.88899          1              H   0.000
H17      4.94015        5.38018       16.82237          1              H   0.000
H18      1.54793        6.18051       16.70689          1              H   0.000
H19      2.17197        7.31570       14.84874          1              H   0.000
H20      6.24332        4.68636       15.07902          1              H   0.000
H21      5.35923        5.86879       14.51249          1              H   0.000
H22     10.21390        0.47726       10.84653          1              H   0.000
H23      9.47700        1.75194       11.50746          1              H   0.000
H24      6.78782        2.82479       13.88284          1              H   0.000
H25      8.05903        3.57557       14.48935          1              H   0.000
H26      8.21864        1.60349       17.06250          1              H   0.000
H27      8.75038        1.79638       18.53842          1              H   0.000
H28     -1.72490        5.27868       13.88546          1              H   0.000
H29     -1.79590        4.04710       12.85364          1              H   0.000
H30      2.54715        8.85486       14.65760          1              H   0.000
H31      0.12305        6.49035       18.91092          1              H   0.000
H32     -0.74806        6.55366       17.56134          1              H   0.000
H33     -0.60794        7.43413       20.65946          1              H   0.000
H34      0.75908        6.72533       21.03512          1              H   0.000
H35      3.34974        6.95941       22.19154          1              H   0.000
H36      9.57508        0.57419       15.52414          1              H   0.000
H37      8.33526        1.52574       15.03981          1              H   0.000
H38     -3.17920        8.05761       17.24746          1              H   0.000
H39      5.13786        7.46871       12.89081          1              H   0.000
H40      3.54280        7.44604       13.17395          1              H   0.000
H41      4.91557        4.33877       21.74745          1              H   0.000
H42      6.23392        5.23536       21.57496          1              H   0.000
H43      5.16515        8.26771       19.46284          1              H   0.000
H44     -4.69167        9.52066       16.25402          1              H   0.000
H45      0.44636        1.22173       15.28389          1              H   0.000
H46      0.58113        3.14423       22.10785          1              H   0.000
H47      1.55787        1.83956       22.21728          1              H   0.000
H48     -0.79907        4.90366       21.22901          1              H   0.000
H49     -1.68485        3.55205       21.39571          1              H   0.000
H50      5.82438        2.06278       15.67582          1              H   0.000
H51      5.02189        0.84236       15.07771          1              H   0.000
H52      7.56997        1.90230       21.35289          1              H   0.000
H53      7.00056        3.36185       21.76213          1              H   0.000
H54      2.53863        3.60566       21.69428          1              H   0.000
H55      2.87686        5.10160       21.22510          1              H   0.000
H56     -4.18923        9.41394       21.12242          1              H   0.000
H57      5.30515        3.35618       12.40808          1              H   0.000
H58      5.51886        1.86332       11.97458          1              H   0.000
H59     -4.06265        7.07926       20.27156          1              H   0.000
H60      7.41466        5.65201       19.77394          1              H   0.000
H61      3.37751        4.21073       11.82327          1              H   0.000
H62      4.09565        5.42658       12.59926          1              H   0.000
H63      3.20102        7.10003       20.60644          1              H   0.000
H64     -1.46077        7.55816       14.17156          1              H   0.000
H65     -3.00978        7.24650       14.00155          1              H   0.000
H66      1.95196        8.92107       21.58758          1              H   0.000
H67      7.59127        3.66886       18.17386          1              H   0.000
H68      3.66181        2.88826       15.32696          1              H   0.000
H69      3.36900        3.86437       14.12059          1              H   0.000
H70      6.41664        4.75751       18.10370          1              H   0.000
H71     -0.32219        0.92798       19.46850          1              H   0.000
H72     -0.28518        2.44207       18.93799          1              H   0.000
H73      4.43726        1.38239       10.18174          1              H   0.000
H74     -1.36252        9.47528       10.87215          1              H   0.000
H75      0.62446        8.57607       13.98077          1              H   0.000
H76     -0.51985        9.17329       13.04843          1              H   0.000
H77      4.27463        0.03070       19.73183          1              H   0.000
H78     -0.28279        9.48236       20.98422          1              H   0.000
H79      2.15175        3.48952       18.32524          1              H   0.000
H80      3.11408        3.67652       19.61208          1              H   0.000
H81      1.01425        8.37039       18.08262          1              H   0.000
H82      4.47682        1.07128       17.37769          1              H   0.000
H83      3.61594        1.84985       18.43919          1              H   0.000
H84      0.01627        2.34617       10.83153          1              H   0.000
H85      1.11985        3.64887       10.19920          1              H   0.000
H86     -2.80675        5.80727       17.35026          1              H   0.000
H87      1.15804        1.19880       12.14008          1              H   0.000
H88     -2.31615        6.59092       15.99939          1              H   0.000
H89      2.73343        1.11468       11.86985          1              H   0.000
H90      8.36672        3.58211       10.57726          1              H   0.000
H91      1.60137        9.40985       20.16820          1              H   0.000
H92      7.44461        2.94361       11.68854          1              H   0.000
H93     -3.97583        8.90346       12.98488          1              H   0.000
H94     -4.74270        8.69725       14.30140          1              H   0.000
H95     -4.49423        8.83987       18.79828          1              H   0.000
H96      2.65619        0.03190       17.67117          1              H   0.000
H97      2.81393        0.05054       21.51704          1              H   0.000
H98      7.31902        0.28024       18.16166          1              H   0.000
O1       5.04448        3.37423        9.80244          1              O   0.000
O2       7.23103        5.05640        9.19439          1              O   0.000
O3       1.99435        7.01796        8.99298          1              O   0.000
O4       4.09827        8.67923        9.73333          1              O   0.000
O5       8.26226        1.60464        8.01106          1              O   0.000
O6       5.48919        1.47060        7.99887          1              O   0.000
O7       2.76751        1.70403        8.05127          1              O   0.000
O8      -0.02287        1.81258        8.08552          1              O   0.000
O9      -4.10814        8.67195        7.99195          1              O   0.000
O10      2.53088        4.43036        9.96137          1              O   0.000
O11      6.51871        7.49590       10.37775          1              O   0.000
O12     -0.54532        5.37976        8.76926          1              O   0.000
O13     -1.00599        6.64518        8.76416          1              O   0.000
O14      4.81115        5.26302       17.80318          1              O   0.000
O15      0.52934        3.66570       17.82776          1              O   0.000
O16      2.24575        6.17580       16.00744          1              O   0.000
O17      3.82835        7.33046       19.14473          1              O   0.000
O18     -1.80556        7.90652       11.07141          1              O   0.000
O19      0.46460        2.95746       15.18876          1              O   0.000
O20      2.19091        8.05851       14.15903          1              O   0.000
O21      5.81596        5.54628       15.31181          1              O   0.000
O22      7.22667        3.07242       14.74575          1              O   0.000
O23      7.91075        1.86969       17.96453          1              O   0.000
O24     -1.56178        4.28795       13.78424          1              O   0.000
O25     -0.64990        1.26428       11.43991          1              O   0.000
O26      0.19695        6.46648       17.90573          1              O   0.000
O27     -0.10088        6.57454       20.58371          1              O   0.000
O28      2.68611        6.98502       21.47863          1              O   0.000
O29      8.57599        0.69155       15.50721          1              O   0.000
O30     -3.60872        8.95308       17.40697          1              O   0.000
O31     -4.40169        8.17006       13.51294          1              O   0.000
O32      4.28645        6.97524       12.69960          1              O   0.000
O33      5.81493        4.51435       22.12551          1              O   0.000
O34      0.22593        0.26726       15.48104          1              O   0.000
O35      1.46841        2.81845       22.43554          1              O   0.000
O36     -0.77697        3.96179       21.51722          1              O   0.000
O37      4.95835        1.60059       15.72210          1              O   0.000
O38      7.79547        2.86167       21.40444          1              O   0.000
O39      3.20494        4.17701       21.13681          1              O   0.000
O40      5.99128        2.62476       12.40653          1              O   0.000
O41      7.27964        6.21081       20.58030          1              O   0.000
O42      3.97124        4.41016       12.57572          1              O   0.000
O43     -2.14195        6.84356       14.30607          1              O   0.000
O44      7.40371        4.64456       18.22403          1              O   0.000
O45      3.05055        3.61201       15.02925          1              O   0.000
O46      7.02085        0.14249       21.12815          1              O   0.000
O47     -0.86212        1.74943       19.34435          1              O   0.000
O48      4.32549        0.92286       11.03910          1              O   0.000
O49     -0.32622        8.93835       13.97575          1              O   0.000
O50     -1.14750        9.14240       20.63134          1              O   0.000
O51      3.10118        3.39226       18.63256          1              O   0.000
O52      1.73297        8.87482       18.52137          1              O   0.000
O53      3.94364        0.92026       18.20158          1              O   0.000
O54      0.24203        3.16340       10.16314          1              O   0.000
O55     -2.31614        6.61706       16.99843          1              O   0.000
O56      2.02254        1.00355       12.55139          1              O   0.000
O57      8.40777        3.11168       11.43366          1              O   0.000
O58     -5.02033        8.81341       19.65651          1              O   0.000
O59      1.89550        0.25065       21.83159          1              O   0.000
Pd1     -5.50230        9.53026       30.00000          1              Pd  0.000
Pd2     10.92993        0.02861        6.95799          1              Pd  0.000
Pd3      1.40327        0.78716        4.52636          1              Pd  0.000
Pd4     -0.00006        1.58841        2.24612          1              Pd  0.000
Pd5     -2.75115        9.53026       30.00000          1              Pd  0.000
Pd6      2.83852        0.00997        6.91342          1              Pd  0.000
Pd7      4.09147        0.79439        4.51399          1              Pd  0.000
Pd8      2.75109        1.58841        2.24612          1              Pd  0.000
Pd9     -0.00000        9.53026       30.00000          1              Pd  0.000
Pd10     0.03641        9.46723        6.76687          1              Pd  0.000
Pd11     6.90840        0.82515        4.49149          1              Pd  0.000
Pd12     5.50224        1.58841        2.24612          1              Pd  0.000
Pd13     2.75115        9.53026       30.00000          1              Pd  0.000
Pd14     8.23892        0.01256        6.81033          1              Pd  0.000
Pd15     9.60661        0.81465        4.52073          1              Pd  0.000
Pd16     8.25339        1.58841        2.24612          1              Pd  0.000
Pd17     9.62902        2.38257       30.00000          1              Pd  0.000
Pd18    -1.43063        2.55448        6.84129          1              Pd  0.000
Pd19    -0.01970        3.22975        4.54988          1              Pd  0.000
Pd20    -1.37563        3.97097        2.24612          1              Pd  0.000
Pd21     1.37557        2.38257       30.00000          1              Pd  0.000
Pd22     1.40182        2.56827        6.87563          1              Pd  0.000
Pd23     2.77719        3.19533        4.52817          1              Pd  0.000
Pd24     1.37552        3.97097        2.24612          1              Pd  0.000
Pd25     4.12672        2.38257       30.00000          1              Pd  0.000
Pd26     4.15001        2.50199        6.87181          1              Pd  0.000
Pd27     5.50781        3.26217        4.58260          1              Pd  0.000
Pd28     4.12667        3.97097        2.24612          1              Pd  0.000
Pd29     6.87787        2.38257       30.00000          1              Pd  0.000
Pd30     6.84852        2.53876        6.97275          1              Pd  0.000
Pd31     8.23445        3.21237        4.57016          1              Pd  0.000
Pd32     6.87782        3.97097        2.24612          1              Pd  0.000
Pd33    -2.75115        4.76513       30.00000          1              Pd  0.000
Pd34     8.15909        4.85736        7.00047          1              Pd  0.000
Pd35    -1.38620        5.57154        4.49101          1              Pd  0.000
Pd36    -2.75121        6.35354        2.24612          1              Pd  0.000
Pd37    -0.00000        4.76513       30.00000          1              Pd  0.000
Pd38    -0.03594        4.89056        6.86835          1              Pd  0.000
Pd39     1.36289        5.60872        4.53419          1              Pd  0.000
Pd40    -0.00006        6.35354        2.24612          1              Pd  0.000
Pd41     2.75115        4.76513       30.00000          1              Pd  0.000
Pd42     2.81904        4.85840        6.89128          1              Pd  0.000
Pd43     4.14815        5.60350        4.52438          1              Pd  0.000
Pd44     2.75109        6.35354        2.24612          1              Pd  0.000
Pd45     5.50230        4.76513       30.00000          1              Pd  0.000
Pd46     5.49108        4.89672        6.95876          1              Pd  0.000
Pd47     6.85301        5.60725        4.52788          1              Pd  0.000
Pd48     5.50224        6.35354        2.24612          1              Pd  0.000
Pd49     6.87787        7.14770       30.00000          1              Pd  0.000
Pd50    -4.14109        7.18891        6.70183          1              Pd  0.000
Pd51    -2.72412        7.98147        4.50776          1              Pd  0.000
Pd52    -4.12678        8.73611        2.24612          1              Pd  0.000
Pd53    -1.37558        7.14770       30.00000          1              Pd  0.000
Pd54    -1.34080        7.18048        6.83287          1              Pd  0.000
Pd55     0.01207        7.96371        4.54990          1              Pd  0.000
Pd56    -1.37563        8.73611        2.24612          1              Pd  0.000
Pd57     1.37557        7.14770       30.00000          1              Pd  0.000
Pd58     1.42415        7.19962        6.94728          1              Pd  0.000
Pd59     2.75106        7.99949        4.55482          1              Pd  0.000
Pd60     1.37552        8.73611        2.24612          1              Pd  0.000
Pd61     4.12672        7.14770       30.00000          1              Pd  0.000
Pd62     4.14984        7.20198        6.94096          1              Pd  0.000
Pd63     5.47329        7.99739        4.50404          1              Pd  0.000
Pd64     4.12667        8.73611        2.24612          1              Pd  0.000
end
end

!DATE Mon Jan 01 12:00:00 2000
PBC   11.00460  11.00460  30.00000  90.00000  90.00000 120.00001 (P1)
C1       3.36092        5.05551        9.30530          1              C   0.000
C2       4.79389        4.49787        9.36422          1              C   0.000
C3       3.13506        6.52500        9.05333          1              C   0.000
C4       4.28404        7.45965        9.40319          1              C   0.000
C5       5.97381        5.44299        9.14290          1              C   0.000
C6       5.66762        6.85235        9.65200          1              C   0.000
H1       2.73427        6.44692        5.57988          1              H   0.000
H2       1.41681        4.00830        5.59498          1              H   0.000
H3       0.01183        1.56441        5.28384          1              H   0.000
H4       5.49224        1.63543        5.22208          1              H   0.000
H5      -2.69489        6.05079        5.67584          1              H   0.000
H6       0.08900        2.79303        9.36045          1              H   0.000
H7       4.15057        4.52586       17.96305          1              H   0.000
H8       0.42753        3.41598       16.86419          1              H   0.000
H9      -0.14931        3.48578       14.63984          1              H   0.000
H10      4.14015        6.56467       18.55251          1              H   0.000
H11      3.11995        7.85868       18.67128          1              H   0.000
H12      2.52530        5.25267       15.82179          1              H   0.000
H13     -1.35542        7.31397       10.44588          1              H   0.000
H14     -2.78207        7.70442       10.88828          1              H   0.000
H15      1.42384        3.21244       14.98234          1              H   0.000
H16      0.32273        4.63230       17.88519          1              H   0.000
H17      4.94118        5.38542       16.81694          1              H   0.000
H18      1.55502        6.18464       16.69952          1              H   0.000
H19      2.17646        7.32279       14.84003          1              H   0.000
H20      6.23743        4.69065       15.07199          1              H   0.000
H21      5.37831        5.89109       14.50587          1              H   0.000
H22     10.23244        0.42142       10.94229          1              H   0.000
H23      9.54317        1.66801       11.64532          1              H   0.000
H24      6.77184        2.85403       13.86359          1              H   0.000
H25      8.04130        3.58307       14.51187          1              H   0.000
H26      8.22632        1.60585       17.05215          1              H   0.000
H27      8.75789        1.80095       18.52962          1              H   0.000
H28     -1.71756        5.27974       13.92357          1              H   0.000
H29     -1.78981        4.02192       12.92032          1              H   0.000
H30      2.54830        8.86147       14.64944          1              H   0.000
H31      0.12058        6.48969       18.90491          1              H   0.000
H32     -0.74836        6.55574       17.55493          1              H   0.000
H33     -0.61068        7.43621       20.65632          1              H   0.000
H34      0.75748        6.72961       21.03170          1              H   0.000
H35      3.35432        6.97109       22.17648          1              H   0.000
H36      9.57642        0.58102       15.50983          1              H   0.000
H37      8.33672        1.52721       15.01817          1              H   0.000
H38     -3.17873        8.06533       17.24371          1              H   0.000
H39      5.12399        7.48414       12.85210          1              H   0.000
H40      3.53216        7.47275       13.13720          1              H   0.000
H41      4.91706        4.33725       21.74257          1              H   0.000
H42      6.23633        5.23271       21.56363          1              H   0.000
H43      5.16826        8.27326       19.45369          1              H   0.000
H44     -4.69850        9.52510       16.24205          1              H   0.000
H45      0.44727        1.22262       15.26891          1              H   0.000
H46      0.57489        3.14491       22.10074          1              H   0.000
H47      1.55226        1.83997       22.21086          1              H   0.000
H48     -0.79855        4.90850       21.22303          1              H   0.000
H49     -1.68554        3.55554       21.38885          1              H   0.000
H50      5.82556        2.07743       15.66191          1              H   0.000
H51      5.02152        0.85065       15.08005          1              H   0.000
H52      7.57256        1.90049       21.34560          1              H   0.000
H53      7.00273        3.35966       21.75944          1              H   0.000
H54      2.54006        3.61134       21.69523          1              H   0.000
H55      2.87877        5.10678       21.22668          1              H   0.000
H56     -4.18604        9.41617       21.11009          1              H   0.000
H57      5.28468        3.38109       12.38171          1              H   0.000
H58      5.52364        1.88902       11.95993          1              H   0.000
H59     -4.06530        7.07759       20.26260          1              H   0.000
H60      7.41310        5.65065       19.76436          1              H   0.000
H61      3.32071        4.22813       11.82805          1              H   0.000
H62      4.06222        5.45358       12.57247          1              H   0.000
H63      3.20191        7.10299       20.59105          1              H   0.000
H64     -1.46217        7.57423       14.16606          1              H   0.000
H65     -3.00996        7.25678       13.99561          1              H   0.000
H66      1.95327        8.92431       21.57579          1              H   0.000
H67      7.59495        3.67211       18.16432          1              H   0.000
H68      3.67214        2.89788       15.32114          1              H   0.000
H69      3.37039        3.88155       14.12013          1              H   0.000
H70      6.41876        4.75903       18.09526          1              H   0.000
H71     -0.31530        0.93545       19.46805          1              H   0.000
H72     -0.27830        2.44739       18.93177          1              H   0.000
H73      4.45383        1.34720       10.16900          1              H   0.000
H74     -1.35412        9.45412       10.87746          1              H   0.000
H75      0.62456        8.59207       13.97762          1              H   0.000
H76     -0.51418        9.21341       13.05342          1              H   0.000
H77      4.27722        0.03467       19.72057          1              H   0.000
H78     -0.28253        9.48612       20.97487          1              H   0.000
H79      2.15294        3.49114       18.32317          1              H   0.000
H80      3.11601        3.67815       19.60831          1              H   0.000
H81      1.01574        8.37589       18.07549          1              H   0.000
H82      4.48397        1.07792       17.37236          1              H   0.000
H83      3.62190        1.85204       18.43530          1              H   0.000
H84      0.16813        2.67156       10.92564          1              H   0.000
H85      1.16603        3.93494       10.07771          1              H   0.000
H86     -2.80502        5.81609       17.33882          1              H   0.000
H87      1.12756        1.15592       12.11198          1              H   0.000
H88     -2.31401        6.60778       15.99221          1              H   0.000
H89      2.71112        1.10439       11.84016          1              H   0.000
H90      8.54856        3.54073       10.66457          1              H   0.000
H91      1.60026        9.41346       20.15704          1              H   0.000
H92      7.48516        2.97769       11.69637          1              H   0.000
H93     -3.98383        8.90250       12.97326          1              H   0.000
H94     -4.75216        8.69090       14.28598          1              H   0.000
H95     -4.48992        8.84623       18.79065          1              H   0.000
H96      2.65817        0.03867       17.66524          1              H   0.000
H97      2.81800        0.05653       21.50245          1              H   0.000
H98      7.32289        0.28420       18.15320          1              H   0.000
O1       4.98870        3.35868        9.78706          1              O   0.000
O2       7.17825        5.01628        9.16832          1              O   0.000
O3       1.93954        6.99425        9.01696          1              O   0.000
O4       4.05884        8.64796        9.68218          1              O   0.000
O5       8.26056        1.60202        8.01318          1              O   0.000
O6       5.49486        1.46748        7.99556          1              O   0.000
O7       2.77856        1.68156        8.04494          1              O   0.000
O8      -0.02354        1.83721        8.13763          1              O   0.000
O9      -4.10684        8.66229        7.99088          1              O   0.000
O10      2.49298        4.34317        9.90855          1              O   0.000
O11      6.47528        7.45918       10.34743          1              O   0.000
O12     -0.56516        5.39523        8.75906          1              O   0.000
O13     -1.01613        6.66502        8.75085          1              O   0.000
O14      4.81337        5.26535       17.79782          1              O   0.000
O15      0.53437        3.66330       17.82765          1              O   0.000
O16      2.25823        6.18390       16.00566          1              O   0.000
O17      3.83229        7.33456       19.13327          1              O   0.000
O18     -1.83232        7.88464       11.08307          1              O   0.000
O19      0.47758        2.95792       15.20048          1              O   0.000
O20      2.18984        8.06625       14.15144          1              O   0.000
O21      5.81597        5.55319       15.30886          1              O   0.000
O22      7.19725        3.08598       14.73824          1              O   0.000
O23      7.91978        1.87352       17.95480          1              O   0.000
O24     -1.55299        4.28814       13.84528          1              O   0.000
O25     -0.59876        1.18279       11.54885          1              O   0.000
O26      0.19605        6.46502       17.90062          1              O   0.000
O27     -0.10382        6.57642       20.58382          1              O   0.000
O28      2.68885        6.98871       21.46511          1              O   0.000
O29      8.57691        0.70240       15.49981          1              O   0.000
O30     -3.60794        8.96099       17.40299          1              O   0.000
O31     -4.40690        8.16445       13.49967          1              O   0.000
O32      4.26741        7.00571       12.64708          1              O   0.000
O33      5.81939        4.51064       22.11527          1              O   0.000
O34      0.22194        0.26917       15.46731          1              O   0.000
O35      1.46084        2.81809       22.43152          1              O   0.000
O36     -0.77865        3.96690       21.51353          1              O   0.000
O37      4.96169        1.61116       15.72256          1              O   0.000
O38      7.79987        2.85920       21.40632          1              O   0.000
O39      3.20688        4.18174       21.14081          1              O   0.000
O40      5.98220        2.66204       12.38508          1              O   0.000
O41      7.27549        6.20852       20.57141          1              O   0.000
O42      3.93356        4.43705       12.56181          1              O   0.000
O43     -2.14120        6.85882       14.30553          1              O   0.000
O44      7.40582        4.64743       18.21693          1              O   0.000
O45      3.05857        3.62253       15.02907          1              O   0.000
O46      7.02136        0.14593       21.11753          1              O   0.000
O47     -0.85403        1.75824       19.34729          1              O   0.000
O48      4.35549        0.89731       11.03266          1              O   0.000
O49     -0.32442        8.95777       13.97613          1              O   0.000
O50     -1.14711        9.14706       20.62107          1              O   0.000
O51      3.10315        3.39454       18.63022          1              O   0.000
O52      1.73398        8.87995       18.51530          1              O   0.000
O53      3.95131        0.92368       18.19663          1              O   0.000
O54      0.24291        3.37162       10.20100          1              O   0.000
O55     -2.31429        6.62707       16.99213          1              O   0.000
O56      2.00554        0.99663       12.52379          1              O   0.000
O57      8.47136        3.10449       11.53339          1              O   0.000
O58     -5.01681        8.81762       19.64909          1              O   0.000
O59      1.89923        0.25468       21.81848          1              O   0.000
Pd1     -5.50230        9.53026       30.00000          1              Pd  0.000
Pd2     10.92949        0.04174        6.98300          1              Pd  0.000
Pd3      1.40344        0.78872        4.53159          1              Pd  0.000
Pd4     -0.00006        1.58841        2.24612          1              Pd  0.000
Pd5     -2.75115        9.53026       30.00000          1              Pd  0.000
Pd6     -2.66577        9.52950        6.90523          1              Pd  0.000
Pd7      4.09134        0.79136        4.50905          1              Pd  0.000
Pd8      2.75109        1.58841        2.24612          1              Pd  0.000
Pd9     -0.00000        9.53026       30.00000          1              Pd  0.000
Pd10     0.03977        9.46377        6.76467          1              Pd  0.000
Pd11     6.90964        0.82487        4.49246          1              Pd  0.000
Pd12     5.50224        1.58841        2.24612          1              Pd  0.000
Pd13     2.75115        9.53026       30.00000          1              Pd  0.000
Pd14     8.23997        0.00920        6.81629          1              Pd  0.000
Pd15     9.60779        0.81441        4.52440          1              Pd  0.000
Pd16     8.25339        1.58841        2.24612          1              Pd  0.000
Pd17     9.62902        2.38257       30.00000          1              Pd  0.000
Pd18    -1.41749        2.54822        6.85873          1              Pd  0.000
Pd19    -0.01867        3.22673        4.55323          1              Pd  0.000
Pd20    -1.37563        3.97097        2.24612          1              Pd  0.000
Pd21     1.37557        2.38257       30.00000          1              Pd  0.000
Pd22     1.39808        2.57113        6.90902          1              Pd  0.000
Pd23     2.77547        3.19868        4.55072          1              Pd  0.000
Pd24     1.37552        3.97097        2.24612          1              Pd  0.000
Pd25     4.12672        2.38257       30.00000          1              Pd  0.000
Pd26     4.15033        2.48617        6.85776          1              Pd  0.000
Pd27     5.50836        3.25805        4.57429          1              Pd  0.000
Pd28     4.12667        3.97097        2.24612          1              Pd  0.000
Pd29     6.87787        2.38257       30.00000          1              Pd  0.000
Pd30     6.85349        2.53657        6.96858          1              Pd  0.000
Pd31     8.23937        3.20804        4.57401          1              Pd  0.000
Pd32     6.87782        3.97097        2.24612          1              Pd  0.000
Pd33    -2.75115        4.76513       30.00000          1              Pd  0.000
Pd34     8.16375        4.85313        6.99956          1              Pd  0.000
Pd35    -1.38309        5.56801        4.48736          1              Pd  0.000
Pd36    -2.75121        6.35354        2.24612          1              Pd  0.000
Pd37    -0.00000        4.76513       30.00000          1              Pd  0.000
Pd38    -0.03281        4.88962        6.86593          1              Pd  0.000
Pd39     1.37189        5.60260        4.55256          1              Pd  0.000
Pd40    -0.00006        6.35354        2.24612          1              Pd  0.000
Pd41     2.75115        4.76513       30.00000          1              Pd  0.000
Pd42     2.83833        4.85722        6.98388          1              Pd  0.000
Pd43     4.14007        5.59855        4.53158          1              Pd  0.000
Pd44     2.75109        6.35354        2.24612          1              Pd  0.000
Pd45     5.50230        4.76513       30.00000          1              Pd  0.000
Pd46     5.49750        4.89059        6.92528          1              Pd  0.000
Pd47     6.85421        5.60428        4.51939          1              Pd  0.000
Pd48     5.50224        6.35354        2.24612          1              Pd  0.000
Pd49     6.87787        7.14770       30.00000          1              Pd  0.000
Pd50    -4.13961        7.18660        6.69351          1              Pd  0.000
Pd51    -2.72434        7.97928        4.50246          1              Pd  0.000
Pd52    -4.12678        8.73611        2.24612          1              Pd  0.000
Pd53    -1.37558        7.14770       30.00000          1              Pd  0.000
Pd54    -1.34028        7.17964        6.81710          1              Pd  0.000
Pd55     0.01348        7.96138        4.54384          1              Pd  0.000
Pd56    -1.37563        8.73611        2.24612          1              Pd  0.000
Pd57     1.37557        7.14770       30.00000          1              Pd  0.000
Pd58     1.42439        7.19309        6.94376          1              Pd  0.000
Pd59     2.74921        8.00195        4.55079          1              Pd  0.000
Pd60     1.37552        8.73611        2.24612          1              Pd  0.000
Pd61     4.12672        7.14770       30.00000          1              Pd  0.000
Pd62     4.15631        7.21058        6.91272          1              Pd  0.000
Pd63     5.47406        7.99794        4.49964          1              Pd  0.000
Pd64     4.12667        8.73611        2.24612          1              Pd  0.000
end
end

!DATE Mon Jan 01 12:00:00 2000
PBC   11.00460  11.00460  30.00000  90.00000  90.00000 120.00001 (P1)
C1       3.36130        5.05980        9.20200          1              C   0.000
C2       4.77249        4.50337        9.34488          1              C   0.000
C3       3.12759        6.52615        9.06488          1              C   0.000
C4       4.27945        7.46132        9.40363          1              C   0.000
C5       5.96040        5.44421        9.14188          1              C   0.000
C6       5.66233        6.85401        9.65402          1              C   0.000
H1       2.73423        6.46021        5.57170          1              H   0.000
H2       1.41211        4.00096        5.58981          1              H   0.000
H3       0.01245        1.56785        5.26569          1              H   0.000
H4       5.49207        1.63646        5.22293          1              H   0.000
H5      -2.69294        6.04847        5.67865          1              H   0.000
H6       0.00175        2.83141        9.47402          1              H   0.000
H7       4.15237        4.52775       17.95793          1              H   0.000
H8       0.43084        3.41394       16.86047          1              H   0.000
H9      -0.15096        3.48556       14.64291          1              H   0.000
H10      4.14202        6.56458       18.54923          1              H   0.000
H11      3.12159        7.85870       18.66885          1              H   0.000
H12      2.52725        5.25383       15.81986          1              H   0.000
H13     -1.35577        7.30040       10.45971          1              H   0.000
H14     -2.78155        7.70309       10.89755          1              H   0.000
H15      1.42346        3.21309       14.98093          1              H   0.000
H16      0.32327        4.62902       17.88356          1              H   0.000
H17      4.94456        5.38725       16.81348          1              H   0.000
H18      1.55564        6.18386       16.69709          1              H   0.000
H19      2.17871        7.32520       14.83910          1              H   0.000
H20      6.23895        4.69020       15.06865          1              H   0.000
H21      5.38507        5.89637       14.50590          1              H   0.000
H22     10.19207        0.36397       10.99558          1              H   0.000
H23      9.52966        1.61597       11.69669          1              H   0.000
H24      6.76992        2.85959       13.85724          1              H   0.000
H25      8.03959        3.58352       14.51269          1              H   0.000
H26      8.22690        1.60502       17.04787          1              H   0.000
H27      8.75796        1.80208       18.52608          1              H   0.000
H28     -1.71538        5.27558       13.92922          1              H   0.000
H29     -1.78320        4.00612       12.93733          1              H   0.000
H30      2.55060        8.86331       14.64661          1              H   0.000
H31      0.11872        6.48863       18.90269          1              H   0.000
H32     -0.74912        6.55631       17.55251          1              H   0.000
H33     -0.61134        7.43483       20.65698          1              H   0.000
H34      0.75814        6.73057       21.03131          1              H   0.000
H35      3.35544        6.97305       22.17099          1              H   0.000
H36      9.57590        0.58327       15.50552          1              H   0.000
H37      8.33761        1.52636       15.00971          1              H   0.000
H38     -3.17808        8.06664       17.24345          1              H   0.000
H39      5.12343        7.48991       12.84548          1              H   0.000
H40      3.53277        7.48023       13.12736          1              H   0.000
H41      4.91683        4.33682       21.74017          1              H   0.000
H42      6.23716        5.23282       21.55904          1              H   0.000
H43      5.16989        8.27477       19.45166          1              H   0.000
H44     -4.70042        9.52918       16.23922          1              H   0.000
H45      0.44679        1.22396       15.26348          1              H   0.000
H46      0.57193        3.14360       22.09790          1              H   0.000
H47      1.54920        1.83806       22.21001          1              H   0.000
H48     -0.79633        4.91028       21.22012          1              H   0.000
H49     -1.68564        3.55646       21.38485          1              H   0.000
H50      5.82616        2.08067       15.65554          1              H   0.000
H51      5.02158        0.85187       15.07972          1              H   0.000
H52      7.57288        1.89959       21.34233          1              H   0.000
H53      7.00352        3.35915       21.75987          1              H   0.000
H54      2.54348        3.61404       21.69538          1              H   0.000
H55      2.87937        5.10848       21.22609          1              H   0.000
H56     -4.18575        9.41624       21.10488          1              H   0.000
H57      5.27028        3.38374       12.37951          1              H   0.000
H58      5.51766        1.89272       11.95968          1              H   0.000
H59     -4.06631        7.07630       20.26049          1              H   0.000
H60      7.41203        5.64907       19.76196          1              H   0.000
H61      3.29031        4.23003       11.84870          1              H   0.000
H62      4.05356        5.46172       12.56832          1              H   0.000
H63      3.20271        7.10264       20.58437          1              H   0.000
H64     -1.46259        7.57852       14.16629          1              H   0.000
H65     -3.01068        7.26292       13.99592          1              H   0.000
H66      1.95419        8.92569       21.57266          1              H   0.000
H67      7.59510        3.67251       18.16130          1              H   0.000
H68      3.67480        2.89965       15.32034          1              H   0.000
H69      3.37185        3.88684       14.12240          1              H   0.000
H70      6.41939        4.75963       18.09246          1              H   0.000
H71     -0.31151        0.93797       19.46788          1              H   0.000
H72     -0.27540        2.44850       18.92565          1              H   0.000
H73      4.45565        1.33882       10.16400          1              H   0.000
H74     -1.35307        9.45132       10.87878          1              H   0.000
H75      0.62649        8.59559       13.97615          1              H   0.000
H76     -0.51211        9.22069       13.05418          1              H   0.000
H77      4.27784        0.03541       19.71749          1              H   0.000
H78     -0.28286        9.48698       20.97277          1              H   0.000
H79      2.15249        3.49098       18.31943          1              H   0.000
H80      3.11616        3.67706       19.60325          1              H   0.000
H81      1.01782        8.37583       18.07366          1              H   0.000
H82      4.48694        1.07818       17.36971          1              H   0.000
H83      3.62456        1.85171       18.43260          1              H   0.000
H84      0.05941        2.69816       10.98024          1              H   0.000
H85      1.51846        4.43954        9.88889          1              H   0.000
H86     -2.80301        5.81930       17.33397          1              H   0.000
H87      1.11621        1.16352       12.10592          1              H   0.000
H88     -2.31147        6.61363       15.98863          1              H   0.000
H89      2.69837        1.10933       11.83476          1              H   0.000
H90      8.66189        3.49823       10.71177          1              H   0.000
H91      1.59941        9.41438       20.15384          1              H   0.000
H92      7.48979        2.99056       11.67982          1              H   0.000
H93     -3.99129        8.90522       12.96695          1              H   0.000
H94     -4.75491        8.68810       14.28012          1              H   0.000
H95     -4.48658        8.84736       18.78826          1              H   0.000
H96      2.66013        0.03902       17.66521          1              H   0.000
H97      2.81926        0.05776       21.49760          1              H   0.000
H98      7.32481        0.28389       18.15094          1              H   0.000
O1       4.95975        3.36895        9.78397          1              O   0.000
O2       7.15853        5.00916        9.16254          1              O   0.000
O3       1.93030        6.98748        9.04387          1              O   0.000
O4       4.05197        8.65084        9.66348          1              O   0.000
O5       8.25975        1.60102        8.01420          1              O   0.000
O6       5.49845        1.46480        7.99682          1              O   0.000
O7       2.78502        1.66804        8.04321          1              O   0.000
O8      -0.02437        1.75415        8.06547          1              O   0.000
O9      -4.10384        8.65512        7.98972          1              O   0.000
O10      2.51343        4.28520        9.89080          1              O   0.000
O11      6.47223        7.45674       10.34752          1              O   0.000
O12     -0.55068        5.39788        8.75937          1              O   0.000
O13     -1.00718        6.66286        8.74909          1              O   0.000
O14      4.81467        5.26743       17.79511          1              O   0.000
O15      0.53536        3.66020       17.82643          1              O   0.000
O16      2.26297        6.18530       16.00807          1              O   0.000
O17      3.83361        7.33434       19.13135          1              O   0.000
O18     -1.83128        7.88362       11.08488          1              O   0.000
O19      0.47869        2.96138       15.20604          1              O   0.000
O20      2.19126        8.06776       14.15044          1              O   0.000
O21      5.81591        5.55170       15.30960          1              O   0.000
O22      7.19032        3.09081       14.73498          1              O   0.000
O23      7.92134        1.87305       17.95215          1              O   0.000
O24     -1.55417        4.28431       13.86306          1              O   0.000
O25     10.35305        1.06289       11.66911          1              O   0.000
O26      0.19523        6.46516       17.89983          1              O   0.000
O27     -0.10530        6.57438       20.58860          1              O   0.000
O28      2.68986        6.98769       21.45972          1              O   0.000
O29      8.57656        0.70843       15.50326          1              O   0.000
O30     -3.60725        8.96172       17.40749          1              O   0.000
O31     -4.40598        8.16149       13.49650          1              O   0.000
O32      4.26616        7.01332       12.63420          1              O   0.000
O33      5.82093        4.50902       22.11069          1              O   0.000
O34      0.22041        0.27141       15.46550          1              O   0.000
O35      1.45677        2.81614       22.43108          1              O   0.000
O36     -0.77957        3.96881       21.51383          1              O   0.000
O37      4.96422        1.61094       15.72460          1              O   0.000
O38      7.80163        2.85818       21.40890          1              O   0.000
O39      3.20931        4.18355       21.14337          1              O   0.000
O40      5.97046        2.66943       12.38255          1              O   0.000
O41      7.27199        6.20634       20.56990          1              O   0.000
O42      3.92270        4.44551       12.56218          1              O   0.000
O43     -2.14231        6.86471       14.30904          1              O   0.000
O44      7.40586        4.64753       18.21974          1              O   0.000
O45      3.06139        3.62539       15.03120          1              O   0.000
O46      7.02194        0.14746       21.11507          1              O   0.000
O47     -0.84854        1.76302       19.35285          1              O   0.000
O48      4.36391        0.89281       11.02937          1              O   0.000
O49     -0.32223        8.96136       13.97583          1              O   0.000
O50     -1.14790        9.14895       20.61938          1              O   0.000
O51      3.10301        3.39424       18.62716          1              O   0.000
O52      1.73376        8.88091       18.51640          1              O   0.000
O53      3.95602        0.92403       18.19608          1              O   0.000
O54      0.09282        3.39381       10.27967          1              O   0.000
O55     -2.31267        6.63053       16.99008          1              O   0.000
O56      1.99419        0.98073       12.51358          1              O   0.000
O57      8.48275        3.08709       11.57778          1              O   0.000
O58     -5.01495        8.81888       19.64760          1              O   0.000
O59      1.89971        0.25515       21.81406          1              O   0.000
Pd1     -5.50230        9.53026       30.00000          1              Pd  0.000
Pd2     10.93275        0.02158        6.95116          1              Pd  0.000
Pd3      1.40720        0.78830        4.52944          1              Pd  0.000
Pd4     -0.00006        1.58841        2.24611          1              Pd  0.000
Pd5     -2.75115        9.53026       30.00000          1              Pd  0.000
Pd6     -2.66284        9.52178        6.90438          1              Pd  0.000
Pd7      4.09320        0.78994        4.50790          1              Pd  0.000
Pd8      2.75109        1.58841        2.24611          1              Pd  0.000
Pd9     -0.00000        9.53026       30.00000          1              Pd  0.000
Pd10     0.04244        9.46120        6.76721          1              Pd  0.000
Pd11     6.91008        0.82473        4.49411          1              Pd  0.000
Pd12     5.50224        1.58841        2.24611          1              Pd  0.000
Pd13     2.75115        9.53026       30.00000          1              Pd  0.000
Pd14     8.24127        0.00725        6.81940          1              Pd  0.000
Pd15     9.60706        0.81354        4.52153          1              Pd  0.000
Pd16     8.25339        1.58841        2.24611          1              Pd  0.000
Pd17     9.62902        2.38257       30.00000          1              Pd  0.000
Pd18    -1.41613        2.54466        6.85767          1              Pd  0.000
Pd19    -0.01758        3.22745        4.55430          1              Pd  0.000
Pd20    -1.37563        3.97097        2.24611          1              Pd  0.000
Pd21     1.37557        2.38257       30.00000          1              Pd  0.000
Pd22     1.40226        2.56661        6.91845          1              Pd  0.000
Pd23     2.77687        3.19985        4.55447          1              Pd  0.000
Pd24     1.37552        3.97097        2.24611          1              Pd  0.000
Pd25     4.12672        2.38257       30.00000          1              Pd  0.000
Pd26     4.15138        2.47564        6.85321          1              Pd  0.000
Pd27     5.50813        3.25664        4.57095          1              Pd  0.000
Pd28     4.12667        3.97097        2.24611          1              Pd  0.000
Pd29     6.87787        2.38257       30.00000          1              Pd  0.000
Pd30     6.85505        2.53651        6.97058          1              Pd  0.000
Pd31     8.23948        3.20771        4.57177          1              Pd  0.000
Pd32     6.87782        3.97097        2.24611          1              Pd  0.000
Pd33    -2.75115        4.76513       30.00000          1              Pd  0.000
Pd34     8.16870        4.84776        7.00064          1              Pd  0.000
Pd35    -1.38094        5.56648        4.48808          1              Pd  0.000
Pd36    -2.75121        6.35354        2.24611          1              Pd  0.000
Pd37    -0.00000        4.76513       30.00000          1              Pd  0.000
Pd38    -0.02675        4.88358        6.87080          1              Pd  0.000
Pd39     1.37513        5.60123        4.56179          1              Pd  0.000
Pd40    -0.00006        6.35354        2.24611          1              Pd  0.000
Pd41     2.75115        4.76513       30.00000          1              Pd  0.000
Pd42     2.85213        4.84482        7.02304          1              Pd  0.000
Pd43     4.13694        5.59774        4.53017          1              Pd  0.000
Pd44     2.75109        6.35354        2.24611          1              Pd  0.000
Pd45     5.50230        4.76513       30.00000          1              Pd  0.000
Pd46     5.50133        4.88530        6.90857          1              Pd  0.000
Pd47     6.85634        5.60200        4.51617          1              Pd  0.000
Pd48     5.50224        6.35354        2.24611          1              Pd  0.000
Pd49     6.87787        7.14770       30.00000          1              Pd  0.000
Pd50    -4.14004        7.18031        6.69067          1              Pd  0.000
Pd51    -2.72323        7.97740        4.50197          1              Pd  0.000
Pd52    -4.12678        8.73611        2.24611          1              Pd  0.000
Pd53    -1.37558        7.14770       30.00000          1              Pd  0.000
Pd54    -1.33885        7.17477        6.81677          1              Pd  0.000
Pd55     0.01340        7.96073        4.54313          1              Pd  0.000
Pd56    -1.37563        8.73611        2.24611          1              Pd  0.000
Pd57     1.37557        7.14770       30.00000          1              Pd  0.000
Pd58     1.42350        7.18892        6.94139          1              Pd  0.000
Pd59     2.74804        8.00360        4.54799          1              Pd  0.000
Pd60     1.37552        8.73611        2.24611          1              Pd  0.000
Pd61     4.12672        7.14770       30.00000          1              Pd  0.000
Pd62     4.15095        7.20207        6.90446          1              Pd  0.000
Pd63     5.47515        7.99485        4.49621          1              Pd  0.000
Pd64     4.12667        8.73611        2.24611          1              Pd  0.000
end
end

!DATE Mon Jan 01 12:00:00 2000
PBC   11.00460  11.00460  30.00000  90.00000  90.00000 120.00001 (P1)
C1       3.33047        5.14406        9.14220          1              C   0.000
C2       4.69660        4.52079        9.33869          1              C   0.000
C3       3.16141        6.61745        9.01974          1              C   0.000
C4       4.31600        7.50798        9.42360          1              C   0.000
C5       5.92631        5.42282        9.16928          1              C   0.000
C6       5.67357        6.84755        9.67934          1              C   0.000
H1       2.74022        6.45659        5.55434          1              H   0.000
H2       1.41600        3.99598        5.58129          1              H   0.000
H3       0.01380        1.56815        5.26120          1              H   0.000
H4       5.49244        1.63603        5.22476          1              H   0.000
H5      -2.68540        6.06518        5.68860          1              H   0.000
H6      -0.03281        2.81034        9.49877          1              H   0.000
H7       4.16066        4.53089       17.94075          1              H   0.000
H8       0.44074        3.41465       16.85570          1              H   0.000
H9      -0.14283        3.50042       14.65092          1              H   0.000
H10      4.14768        6.56683       18.53327          1              H   0.000
H11      3.12599        7.85957       18.65552          1              H   0.000
H12      2.53435        5.26628       15.82061          1              H   0.000
H13     -1.35554        7.27883       10.45759          1              H   0.000
H14     -2.76968        7.68397       10.92669          1              H   0.000
H15      1.43522        3.22689       14.97903          1              H   0.000
H16      0.32792        4.62873       17.87967          1              H   0.000
H17      4.95331        5.39007       16.79633          1              H   0.000
H18      1.55560        6.19263       16.69406          1              H   0.000
H19      2.18405        7.33336       14.83616          1              H   0.000
H20      6.24345        4.69213       15.05015          1              H   0.000
H21      5.40579        5.91082       14.49031          1              H   0.000
H22     10.17582        0.32129       11.07740          1              H   0.000
H23      9.50299        1.54106       11.82151          1              H   0.000
H24      6.76949        2.87444       13.82963          1              H   0.000
H25      8.03501        3.58829       14.51235          1              H   0.000
H26      8.23318        1.60447       17.03548          1              H   0.000
H27      8.76496        1.80376       18.51444          1              H   0.000
H28     -1.70857        5.28760       13.94641          1              H   0.000
H29     -1.78157        3.99781       12.97801          1              H   0.000
H30      2.55704        8.87130       14.64212          1              H   0.000
H31      0.11925        6.49032       18.89620          1              H   0.000
H32     -0.74721        6.55771       17.54533          1              H   0.000
H33     -0.61044        7.43984       20.65061          1              H   0.000
H34      0.75968        6.73535       21.02238          1              H   0.000
H35      3.35856        6.97280       22.15332          1              H   0.000
H36      9.57998        0.59437       15.49197          1              H   0.000
H37      8.33724        1.53131       14.99382          1              H   0.000
H38     -3.17410        8.07257       17.23693          1              H   0.000
H39      5.12269        7.50244       12.83564          1              H   0.000
H40      3.53282        7.49751       13.12070          1              H   0.000
H41      4.91594        4.33624       21.72719          1              H   0.000
H42      6.23620        5.23366       21.54367          1              H   0.000
H43      5.17403        8.27792       19.43943          1              H   0.000
H44      0.80447        0.00789       16.22932          1              H   0.000
H45      0.45254        1.23380       15.25450          1              H   0.000
H46      0.57004        3.14517       22.09155          1              H   0.000
H47      1.54637        1.83819       22.20365          1              H   0.000
H48     -0.79420        4.91531       21.21529          1              H   0.000
H49     -1.68471        3.56159       21.38111          1              H   0.000
H50      5.82876        2.09122       15.63874          1              H   0.000
H51      5.02307        0.86139       15.07003          1              H   0.000
H52      7.57700        1.90158       21.33603          1              H   0.000
H53      7.00468        3.36095       21.75279          1              H   0.000
H54      2.54486        3.61430       21.68720          1              H   0.000
H55      2.88008        5.10785       21.21591          1              H   0.000
H56     -4.18340        9.41669       21.09444          1              H   0.000
H57      5.24182        3.39859       12.35186          1              H   0.000
H58      5.50681        1.90943       11.93977          1              H   0.000
H59     -4.06716        7.07840       20.24793          1              H   0.000
H60      7.41282        5.65136       19.74906          1              H   0.000
H61      3.22121        4.25537       11.87568          1              H   0.000
H62      4.03062        5.48370       12.55515          1              H   0.000
H63      3.20498        7.10123       20.56689          1              H   0.000
H64     -1.45752        7.59834       14.15672          1              H   0.000
H65     -3.00591        7.27830       13.99321          1              H   0.000
H66      1.95900        8.92915       21.56464          1              H   0.000
H67      7.60065        3.67485       18.15117          1              H   0.000
H68      3.68648        2.91276       15.31756          1              H   0.000
H69      3.38157        3.90733       14.12509          1              H   0.000
H70      6.42525        4.76208       18.07948          1              H   0.000
H71     -0.30742        0.94136       19.46032          1              H   0.000
H72     -0.27057        2.45142       18.91647          1              H   0.000
H73      4.47541        1.29266       10.14041          1              H   0.000
H74     -1.34216        9.42499       10.88383          1              H   0.000
H75      0.63360        8.60921       13.96673          1              H   0.000
H76     -0.49605        9.24371       13.04104          1              H   0.000
H77      4.28241        0.04093       19.70966          1              H   0.000
H78     -0.27964        9.49226       20.96598          1              H   0.000
H79      2.15938        3.49375       18.30815          1              H   0.000
H80      3.12325        3.67827       19.59029          1              H   0.000
H81      1.02067        8.38201       18.06769          1              H   0.000
H82      4.49498        1.08114       17.36196          1              H   0.000
H83      3.63216        1.85516       18.42296          1              H   0.000
H84     -0.08031        2.56776       10.99315          1              H   0.000
H85      1.47823        4.85813        9.75479          1              H   0.000
H86     -2.79770        5.82462       17.32314          1              H   0.000
H87      1.13252        1.17522       12.11545          1              H   0.000
H88     -2.30425        6.62660       15.98215          1              H   0.000
H89      2.70814        1.10764       11.80985          1              H   0.000
H90      8.83448        3.39817       10.80587          1              H   0.000
H91      1.60355        9.41730       20.14587          1              H   0.000
H92      7.50532        3.00919       11.65781          1              H   0.000
H93     -3.98825        8.90546       12.95488          1              H   0.000
H94     -4.75346        8.69820       14.26894          1              H   0.000
H95     -4.48164        8.85250       18.77808          1              H   0.000
H96      2.66593        0.04435       17.65759          1              H   0.000
H97      2.82149        0.06060       21.48817          1              H   0.000
H98      7.33155        0.28767       18.14462          1              H   0.000
O1       4.81431        3.37980        9.78311          1              O   0.000
O2       7.10514        4.95188        9.18793          1              O   0.000
O3       1.96282        7.09472        9.00649          1              O   0.000
O4       4.11961        8.69873        9.69335          1              O   0.000
O5       8.26108        1.59968        8.01312          1              O   0.000
O6       5.49867        1.47130        8.00131          1              O   0.000
O7       2.78589        1.66551        8.04187          1              O   0.000
O8      -0.01882        1.74275        8.05306          1              O   0.000
O9      -4.10866        8.65184        7.99434          1              O   0.000
O10      2.37667        4.43768        9.78230          1              O   0.000
O11      6.50249        7.41831       10.37576          1              O   0.000
O12     -0.47137        5.39306        8.77120          1              O   0.000
O13     -0.98126        6.64272        8.76369          1              O   0.000
O14      4.82312        5.27019       17.77805          1              O   0.000
O15      0.54170        3.66020       17.82299          1              O   0.000
O16      2.26522        6.19672       16.00726          1              O   0.000
O17      3.83838        7.33493       19.11710          1              O   0.000
O18     -1.81581        7.86353       11.09320          1              O   0.000
O19      0.49227        2.97048       15.20424          1              O   0.000
O20      2.19890        8.07493       14.14633          1              O   0.000
O21      5.82620        5.55566       15.29480          1              O   0.000
O22      7.18261        3.09162       14.71448          1              O   0.000
O23      7.92863        1.87291       17.94047          1              O   0.000
O24     -1.54849        4.29608       13.89810          1              O   0.000
O25     10.32922        0.99310       11.78059          1              O   0.000
O26      0.19690        6.46502       17.89381          1              O   0.000
O27     -0.10565        6.57862       20.58351          1              O   0.000
O28      2.69226        6.98617       21.44268          1              O   0.000
O29      8.58051        0.71855       15.49386          1              O   0.000
O30     -3.60246        8.96809       17.40088          1              O   0.000
O31     -4.40377        8.16581       13.48957          1              O   0.000
O32      4.26261        7.03300       12.61876          1              O   0.000
O33      5.82129        4.50854       22.09538          1              O   0.000
O34      0.22433        0.28122       15.45552          1              O   0.000
O35      1.45446        2.81622       22.42441          1              O   0.000
O36     -0.77879        3.97421       21.51109          1              O   0.000
O37      4.96844        1.61889       15.71716          1              O   0.000
O38      7.80575        2.85995       21.40808          1              O   0.000
O39      3.21084        4.18282       21.13594          1              O   0.000
O40      5.95009        2.69488       12.35435          1              O   0.000
O41      7.26984        6.20789       20.55707          1              O   0.000
O42      3.89299        4.46805       12.55107          1              O   0.000
O43     -2.13577        6.88517       14.30766          1              O   0.000
O44      7.41123        4.64960       18.21132          1              O   0.000
O45      3.07589        3.64360       15.03448          1              O   0.000
O46      7.02666        0.15087       21.10734          1              O   0.000
O47     -0.84362        1.76727       19.34687          1              O   0.000
O48      4.37644        0.86969       11.01582          1              O   0.000
O49     -0.31291        8.97913       13.96254          1              O   0.000
O50     -1.14494        9.15537       20.61234          1              O   0.000
O51      3.11093        3.39803       18.61417          1              O   0.000
O52      1.73788        8.88467       18.51086          1              O   0.000
O53      3.96386        0.92708       18.18855          1              O   0.000
O54     -0.07373        3.31228       10.34296          1              O   0.000
O55     -2.30744        6.63750       16.98425          1              O   0.000
O56      2.01597        0.97347       12.49941          1              O   0.000
O57      8.50254        3.05155       11.65883          1              O   0.000
O58     -5.01160        8.82251       19.63699          1              O   0.000
O59      1.90118        0.25490       21.80504          1              O   0.000
Pd1     -5.50230        9.53026       30.00000          1              Pd  0.000
Pd2     10.93660        0.01790        6.93780          1              Pd  0.000
Pd3      1.40935        0.78690        4.52813          1              Pd  0.000
Pd4     -0.00006        1.58841        2.24611          1              Pd  0.000
Pd5     -2.75115        9.53026       30.00000          1              Pd  0.000
Pd6     -2.66353        9.51625        6.90927          1              Pd  0.000
Pd7      4.09354        0.78817        4.50876          1              Pd  0.000
Pd8      2.75109        1.58841        2.24611          1              Pd  0.000
Pd9     -0.00000        9.53026       30.00000          1              Pd  0.000
Pd10     0.03825        9.46508        6.77037          1              Pd  0.000
Pd11     6.90933        0.82441        4.49394          1              Pd  0.000
Pd12     5.50224        1.58841        2.24611          1              Pd  0.000
Pd13     2.75115        9.53026       30.00000          1              Pd  0.000
Pd14     8.24198        0.01044        6.81305          1              Pd  0.000
Pd15     9.60813        0.81417        4.51967          1              Pd  0.000
Pd16     8.25339        1.58841        2.24611          1              Pd  0.000
Pd17     9.62902        2.38257       30.00000          1              Pd  0.000
Pd18    -1.41413        2.54509        6.86063          1              Pd  0.000
Pd19    -0.01756        3.22716        4.55258          1              Pd  0.000
Pd20    -1.37563        3.97097        2.24611          1              Pd  0.000
Pd21     1.37557        2.38257       30.00000          1              Pd  0.000
Pd22     1.40477        2.56469        6.91683          1              Pd  0.000
Pd23     2.77858        3.19714        4.54942          1              Pd  0.000
Pd24     1.37552        3.97097        2.24611          1              Pd  0.000
Pd25     4.12672        2.38257       30.00000          1              Pd  0.000
Pd26     4.15242        2.47519        6.85253          1              Pd  0.000
Pd27     5.50961        3.25542        4.56965          1              Pd  0.000
Pd28     4.12667        3.97097        2.24611          1              Pd  0.000
Pd29     6.87787        2.38257       30.00000          1              Pd  0.000
Pd30     6.85642        2.53942        6.97397          1              Pd  0.000
Pd31     8.24047        3.20634        4.57104          1              Pd  0.000
Pd32     6.87782        3.97097        2.24611          1              Pd  0.000
Pd33    -2.75115        4.76513       30.00000          1              Pd  0.000
Pd34     8.17318        4.84412        6.99369          1              Pd  0.000
Pd35    -1.38094        5.56703        4.48943          1              Pd  0.000
Pd36    -2.75121        6.35354        2.24611          1              Pd  0.000
Pd37    -0.00000        4.76513       30.00000          1              Pd  0.000
Pd38    -0.02098        4.88042        6.86410          1              Pd  0.000
Pd39     1.37468        5.60187        4.55265          1              Pd  0.000
Pd40    -0.00006        6.35354        2.24611          1              Pd  0.000
Pd41     2.75115        4.76513       30.00000          1              Pd  0.000
Pd42     2.85061        4.84662        6.98834          1              Pd  0.000
Pd43     4.14181        5.59852        4.52563          1              Pd  0.000
Pd44     2.75109        6.35354        2.24611          1              Pd  0.000
Pd45     5.50230        4.76513       30.00000          1              Pd  0.000
Pd46     5.50166        4.88243        6.90654          1              Pd  0.000
Pd47     6.85912        5.60117        4.51808          1              Pd  0.000
Pd48     5.50224        6.35354        2.24611          1              Pd  0.000
Pd49     6.87787        7.14770       30.00000          1              Pd  0.000
Pd50    -4.13980        7.17418        6.69864          1              Pd  0.000
Pd51    -2.72269        7.97540        4.50762          1              Pd  0.000
Pd52    -4.12678        8.73611        2.24611          1              Pd  0.000
Pd53    -1.37558        7.14770       30.00000          1              Pd  0.000
Pd54    -1.33599        7.16643        6.83440          1              Pd  0.000
Pd55     0.01191        7.96081        4.54571          1              Pd  0.000
Pd56    -1.37563        8.73611        2.24611          1              Pd  0.000
Pd57     1.37557        7.14770       30.00000          1              Pd  0.000
Pd58     1.41944        7.19769        6.91824          1              Pd  0.000
Pd59     2.75152        8.00531        4.54133          1              Pd  0.000
Pd60     1.37552        8.73611        2.24611          1              Pd  0.000
Pd61     4.12672        7.14770       30.00000          1              Pd  0.000
Pd62     4.14598        7.20029        6.91068          1              Pd  0.000
Pd63     5.47733        7.99371        4.49896          1              Pd  0.000
Pd64     4.12667        8.73611        2.24611          1              Pd  0.000
end
end

!DATE Mon Jan 01 12:00:00 2000
PBC   11.00460  11.00460  30.00000  90.00000  90.00000 120.00001 (P1)
C1       3.25208        5.21222        9.13738          1              C   0.000
C2       4.59096        4.54603        9.36253          1              C   0.000
C3       3.12381        6.68663        9.00529          1              C   0.000
C4       4.28806        7.55211        9.41058          1              C   0.000
C5       5.85192        5.41866        9.25553          1              C   0.000
C6       5.62131        6.86821        9.70904          1              C   0.000
H1       2.74814        6.46161        5.54654          1              H   0.000
H2       1.41886        3.99656        5.57516          1              H   0.000
H3       0.01337        1.57141        5.26458          1              H   0.000
H4       5.49320        1.63897        5.22886          1              H   0.000
H5      -2.66571        6.17636        5.67421          1              H   0.000
H6      -0.11668        2.87738        9.48038          1              H   0.000
H7       4.18527        4.53936       17.89485          1              H   0.000
H8       0.45383        3.42893       16.83248          1              H   0.000
H9      -0.12161        3.53575       14.62571          1              H   0.000
H10      4.16099        6.58113       18.48849          1              H   0.000
H11      3.13658        7.86862       18.62277          1              H   0.000
H12      2.54905        5.28909       15.82653          1              H   0.000
H13     -1.43996        7.22476       10.42621          1              H   0.000
H14     -2.82786        7.66812       10.93787          1              H   0.000
H15      1.45339        3.25119       14.96569          1              H   0.000
H16      0.33930        4.63580       17.86417          1              H   0.000
H17      4.97270        5.38948       16.74135          1              H   0.000
H18      1.55995        6.21107       16.69130          1              H   0.000
H19      2.19753        7.35189       14.83366          1              H   0.000
H20      6.28934        4.69830       14.97711          1              H   0.000
H21      5.48206        5.93755       14.41718          1              H   0.000
H22     10.18023        0.32115       11.01789          1              H   0.000
H23      9.50630        1.49784       11.82832          1              H   0.000
H24      6.80217        2.88381       13.77368          1              H   0.000
H25      8.06676        3.60188       14.46318          1              H   0.000
H26      8.24053        1.61243       17.01770          1              H   0.000
H27      8.78075        1.81627       18.49324          1              H   0.000
H28     -1.69012        5.32820       13.91085          1              H   0.000
H29     -1.76922        4.02060       12.96300          1              H   0.000
H30      2.56930        8.89080       14.63456          1              H   0.000
H31      0.11430        6.49489       18.88300          1              H   0.000
H32     -0.74296        6.56234       17.52387          1              H   0.000
H33     -0.60204        7.45708       20.63749          1              H   0.000
H34      0.76744        6.74765       21.00182          1              H   0.000
H35      3.38334        6.95966       22.11574          1              H   0.000
H36      9.58583        0.62745       15.46662          1              H   0.000
H37      8.33064        1.55492       14.97548          1              H   0.000
H38     -3.16216        8.09453       17.20637          1              H   0.000
H39      5.11405        7.53424       12.80646          1              H   0.000
H40      3.53090        7.51410       13.11379          1              H   0.000
H41      4.90778        4.33684       21.68437          1              H   0.000
H42      6.22788        5.24354       21.50084          1              H   0.000
H43      5.18986        8.28726       19.40851          1              H   0.000
H44      0.81534        0.04236       16.19547          1              H   0.000
H45      0.46114        1.27295       15.22636          1              H   0.000
H46      0.57099        3.15541       22.08869          1              H   0.000
H47      1.54662        1.84699       22.18897          1              H   0.000
H48     -0.79344        4.92987       21.21306          1              H   0.000
H49     -1.68379        3.57682       21.38233          1              H   0.000
H50      5.85760        2.11017       15.60231          1              H   0.000
H51      5.05202        0.88060       15.03492          1              H   0.000
H52      7.58642        1.90673       21.32908          1              H   0.000
H53      7.00243        3.36726       21.72721          1              H   0.000
H54      2.53897        3.61752       21.66222          1              H   0.000
H55      2.87517        5.10947       21.18223          1              H   0.000
H56     -4.17517        9.42712       21.06796          1              H   0.000
H57      5.20885        3.40490       12.32334          1              H   0.000
H58      5.49980        1.91718       11.91383          1              H   0.000
H59     -4.06590        7.08687       20.21912          1              H   0.000
H60      7.42307        5.66503       19.72060          1              H   0.000
H61      3.16256        4.28124       11.91019          1              H   0.000
H62      4.01129        5.50561       12.55039          1              H   0.000
H63      3.22057        7.10080       20.53278          1              H   0.000
H64     -1.44728        7.64214       14.10278          1              H   0.000
H65     -2.99492        7.31951       13.95614          1              H   0.000
H66      1.97885        8.93523       21.55938          1              H   0.000
H67      7.62077        3.68977       18.12947          1              H   0.000
H68      3.70911        2.93058       15.31672          1              H   0.000
H69      3.39995        3.93591       14.13543          1              H   0.000
H70      6.44673        4.77563       18.04609          1              H   0.000
H71     -0.29160        0.95584       19.42844          1              H   0.000
H72     -0.25135        2.46327       18.87519          1              H   0.000
H73      4.58027        1.15684       10.10574          1              H   0.000
H74     -1.32965        9.34244       10.89460          1              H   0.000
H75      0.65495        8.63129       13.93426          1              H   0.000
H76     -0.43307        9.30678       12.98944          1              H   0.000
H77      4.30507        0.05895       19.69382          1              H   0.000
H78     -0.26364        9.50960       20.95530          1              H   0.000
H79      2.17985        3.50052       18.27545          1              H   0.000
H80      3.13475        3.68324       19.56140          1              H   0.000
H81      1.02326        8.41063       18.06190          1              H   0.000
H82      4.52807        1.09267       17.33399          1              H   0.000
H83      3.66058        1.86732       18.39109          1              H   0.000
H84     -0.12793        2.53494       10.95638          1              H   0.000
H85      1.38004        5.02275        9.67730          1              H   0.000
H86     -2.78559        5.84334       17.27777          1              H   0.000
H87      1.15928        1.20082       12.02505          1              H   0.000
H88     -2.29062        6.65517       15.94120          1              H   0.000
H89      2.73667        1.11728       11.73480          1              H   0.000
H90      8.92891        3.35922       10.86338          1              H   0.000
H91      1.62176        9.42271       20.14037          1              H   0.000
H92      7.52015        3.02812       11.62648          1              H   0.000
H93     -3.99202        8.94449       12.90916          1              H   0.000
H94     -4.75060        8.74741       14.22935          1              H   0.000
H95     -4.46430        8.86540       18.75366          1              H   0.000
H96      2.68736        0.06146       17.63064          1              H   0.000
H97      2.82815        0.07858       21.46647          1              H   0.000
H98      7.34601        0.30800       18.14261          1              H   0.000
O1       4.65729        3.39435        9.78511          1              O   0.000
O2       7.00436        4.92042        9.29291          1              O   0.000
O3       1.93504        7.18940        8.98006          1              O   0.000
O4       4.11918        8.75558        9.64465          1              O   0.000
O5       8.26114        1.61187        8.01223          1              O   0.000
O6       5.49986        1.48822        8.01159          1              O   0.000
O7       2.78278        1.66903        8.04314          1              O   0.000
O8      -0.01936        1.75197        8.05282          1              O   0.000
O9      -4.11315        8.65511        7.99992          1              O   0.000
O10      2.25078        4.54534        9.74242          1              O   0.000
O11      6.45689        7.44992       10.38761          1              O   0.000
O12     -0.42194        5.40044        8.76729          1              O   0.000
O13     -0.97843        6.63387        8.76638          1              O   0.000
O14      4.84698        5.27664       17.72318          1              O   0.000
O15      0.55776        3.66812       17.80106          1              O   0.000
O16      2.27416        6.21856       16.00923          1              O   0.000
O17      3.85249        7.34295       19.07776          1              O   0.000
O18     -1.86494        7.81279       11.08380          1              O   0.000
O19      0.50681        2.99728       15.17887          1              O   0.000
O20      2.21561        8.09039       14.14091          1              O   0.000
O21      5.86982        5.55879       15.22731          1              O   0.000
O22      7.22007        3.09159       14.65832          1              O   0.000
O23      7.93974        1.88098       17.92437          1              O   0.000
O24     -1.52371        4.33791       13.87447          1              O   0.000
O25     10.34304        0.97320       11.73901          1              O   0.000
O26      0.19677        6.46211       17.88183          1              O   0.000
O27     -0.10206        6.59359       20.57034          1              O   0.000
O28      2.71224        6.98201       21.40979          1              O   0.000
O29      8.58616        0.74281       15.47377          1              O   0.000
O30     -3.58622        8.99052       17.37657          1              O   0.000
O31     -4.40473        8.21035       13.45104          1              O   0.000
O32      4.25666        7.05655       12.59790          1              O   0.000
O33      5.81708        4.50885       22.04385          1              O   0.000
O34      0.23613        0.31794       15.42320          1              O   0.000
O35      1.45672        2.82375       22.41607          1              O   0.000
O36     -0.78003        3.99233       21.51933          1              O   0.000
O37      5.00100        1.63295       15.68880          1              O   0.000
O38      7.81211        2.86580       21.40282          1              O   0.000
O39      3.20287        4.18294       21.10550          1              O   0.000
O40      5.92834        2.71488       12.31620          1              O   0.000
O41      7.26213        6.21396       20.53045          1              O   0.000
O42      3.86663        4.49182       12.55169          1              O   0.000
O43     -2.12387        6.93070       14.26941          1              O   0.000
O44      7.43221        4.66485       18.18388          1              O   0.000
O45      3.09574        3.66229       15.04276          1              O   0.000
O46      7.04579        0.15614       21.10224          1              O   0.000
O47     -0.82483        1.78267       19.31245          1              O   0.000
O48      4.43999        0.78104       10.99675          1              O   0.000
O49     -0.28683        9.01050       13.90847          1              O   0.000
O50     -1.12934        9.17755       20.59883          1              O   0.000
O51      3.13061        3.40765       18.58393          1              O   0.000
O52      1.74813        8.90173       18.50391          1              O   0.000
O53      3.99464        0.93956       18.15918          1              O   0.000
O54     -0.17722        3.31992       10.35429          1              O   0.000
O55     -2.29628        6.65754       16.94364          1              O   0.000
O56      2.03940        1.01915       12.42441          1              O   0.000
O57      8.51211        3.03570       11.69323          1              O   0.000
O58     -4.99755        8.83209       19.61073          1              O   0.000
O59      1.90590        0.26819       21.78018          1              O   0.000
Pd1      5.50230        9.53026       30.00000          1              Pd  0.000
Pd2     10.93591        0.02551        6.93707          1              Pd  0.000
Pd3      1.40955        0.79199        4.52917          1              Pd  0.000
Pd4     -0.00006        1.58841        2.24610          1              Pd  0.000
Pd5     -2.75115        9.53026       30.00000          1              Pd  0.000
Pd6     -2.66815        9.52099        6.91250          1              Pd  0.000
Pd7      4.09224        0.79453        4.51084          1              Pd  0.000
Pd8      2.75109        1.58841        2.24610          1              Pd  0.000
Pd9     -0.00000        9.53026       30.00000          1              Pd  0.000
Pd10     0.03331        9.48154        6.77416          1              Pd  0.000
Pd11     6.90756        0.82873        4.49507          1              Pd  0.000
Pd12     5.50224        1.58841        2.24610          1              Pd  0.000
Pd13     2.75115        9.53026       30.00000          1              Pd  0.000
Pd14     8.23922        0.02417        6.81031          1              Pd  0.000
Pd15     9.60975        0.81735        4.51926          1              Pd  0.000
Pd16     8.25339        1.58841        2.24610          1              Pd  0.000
Pd17     9.62902        2.38257       30.00000          1              Pd  0.000
Pd18    -1.41217        2.55324        6.86006          1              Pd  0.000
Pd19    -0.01594        3.23029        4.54988          1              Pd  0.000
Pd20    -1.37563        3.97097        2.24610          1              Pd  0.000
Pd21     1.37557        2.38257       30.00000          1              Pd  0.000
Pd22     1.40543        2.57396        6.92044          1              Pd  0.000
Pd23     2.78022        3.20122        4.55102          1              Pd  0.000
Pd24     1.37552        3.97097        2.24610          1              Pd  0.000
Pd25     4.12672        2.38257       30.00000          1              Pd  0.000
Pd26     4.15103        2.48643        6.86122          1              Pd  0.000
Pd27     5.51046        3.25872        4.57288          1              Pd  0.000
Pd28     4.12667        3.97097        2.24610          1              Pd  0.000
Pd29     6.87787        2.38257       30.00000          1              Pd  0.000
Pd30     6.85581        2.56290        6.98769          1              Pd  0.000
Pd31     8.24205        3.20464        4.55909          1              Pd  0.000
Pd32     6.87782        3.97097        2.24610          1              Pd  0.000
Pd33     8.25345        4.76513       30.00000          1              Pd  0.000
Pd34     8.18840        4.84578        6.90806          1              Pd  0.000
Pd35    -1.37629        5.57299        4.47919          1              Pd  0.000
Pd36    -2.75121        6.35354        2.24610          1              Pd  0.000
Pd37    -0.00000        4.76513       30.00000          1              Pd  0.000
Pd38    -0.01627        4.88869        6.85079          1              Pd  0.000
Pd39     1.37633        5.60746        4.54452          1              Pd  0.000
Pd40    -0.00006        6.35354        2.24610          1              Pd  0.000
Pd41     2.75115        4.76513       30.00000          1              Pd  0.000
Pd42     2.84584        4.86218        6.98298          1              Pd  0.000
Pd43     4.14389        5.60210        4.52780          1              Pd  0.000
Pd44     2.75109        6.35354        2.24610          1              Pd  0.000
Pd45     5.50230        4.76513       30.00000          1              Pd  0.000
Pd46     5.50123        4.88602        6.91030          1              Pd  0.000
Pd47     6.85634        5.60526        4.51539          1              Pd  0.000
Pd48     5.50224        6.35354        2.24610          1              Pd  0.000
Pd49     6.87787        7.14770       30.00000          1              Pd  0.000
Pd50    -4.14007        7.17177        6.71309          1              Pd  0.000
Pd51    -2.72457        7.97991        4.51166          1              Pd  0.000
Pd52    -4.12678        8.73611        2.24610          1              Pd  0.000
Pd53    -1.37558        7.14770       30.00000          1              Pd  0.000
Pd54    -1.33601        7.17294        6.84210          1              Pd  0.000
Pd55     0.00980        7.97012        4.54341          1              Pd  0.000
Pd56    -1.37563        8.73611        2.24610          1              Pd  0.000
Pd57     1.37557        7.14770       30.00000          1              Pd  0.000
Pd58     1.41288        7.21498        6.88951          1              Pd  0.000
Pd59     2.75406        8.01211        4.53383          1              Pd  0.000
Pd60     1.37552        8.73611        2.24610          1              Pd  0.000
Pd61     4.12672        7.14770       30.00000          1              Pd  0.000
Pd62     4.14588        7.21004        6.90546          1              Pd  0.000
Pd63     5.48009        7.99796        4.50194          1              Pd  0.000
Pd64     4.12667        8.73611        2.24610          1              Pd  0.000
end
end
