# Supplementary material for: Intentional Formation of Persistent Surface Redox Mediators by Adsorption of Polyconjugated Carbonyl Complexes to Pd Nanoparticles
Source: J Am Chem Soc. 2025 Apr 4;147(20):16885–900. doi: 10.1021/jacs.4c15874 (PMC12100725; doi:10.1021/jacs.4c15874)
Supplement: Supplementary file 2 [file ja4c15874_si_002.zip › Structures/Heterogeneous/Surface_Reactions/Quinones/HKH/FirstProtonElectronTransfer/WaterMediatedHydrogenationofMediator/P.res]

TITL CONTCAR
CELL 0.0000 11.0046 11.0046 30.0000 90.0000 90.0000 120.0000
LATT -1
SFAC C H O Pd
 C    1    0.56893    0.54689    0.30457    1.00000    0.00000
 C    1    0.65567    0.47704    0.31207    1.00000    0.00000
 C    1    0.63469    0.70161    0.30019    1.00000    0.00000
 C    1    0.78591    0.79242    0.31368    1.00000    0.00000
 C    1    0.81603    0.56856    0.30853    1.00000    0.00000
 C    1    0.87120    0.72067    0.32363    1.00000    0.00000
 H    2    0.58873    0.67800    0.18488    1.00000    0.00000
 H    2    0.33861    0.41936    0.18584    1.00000    0.00000
 H    2    0.08366    0.16489    0.17549    1.00000    0.00000
 H    2    0.58516    0.17198    0.17430    1.00000    0.00000
 H    2    0.08179    0.64807    0.18914    1.00000    0.00000
 H    2    0.14038    0.30189    0.31601    1.00000    0.00000
 H    2    0.61846    0.47630    0.59649    1.00000    0.00000
 H    2    0.22114    0.35979    0.56108    1.00000    0.00000
 H    2    0.17444    0.37099    0.48752    1.00000    0.00000
 H    2    0.72338    0.69055    0.61628    1.00000    0.00000
 H    2    0.69785    0.82564    0.62076    1.00000    0.00000
 H    2    0.50912    0.55499    0.52755    1.00000    0.00000
 H    2    0.24822    0.75810    0.34755    1.00000    0.00000
 H    2    0.14534    0.80460    0.36459    1.00000    0.00000
 H    2    0.30264    0.34114    0.49886    1.00000    0.00000
 H    2    0.27405    0.48643    0.59547    1.00000    0.00000
 H    2    0.73464    0.56551    0.55805    1.00000    0.00000
 H    2    0.46761    0.65172    0.55638    1.00000    0.00000
 H    2    0.58541    0.77143    0.49446    1.00000    0.00000
 H    2    0.81799    0.49299    0.49925    1.00000    0.00000
 H    2    0.80965    0.62301    0.48058    1.00000    0.00000
 H    2    0.94194    0.03370    0.36727    1.00000    0.00000
 H    2    0.94243    0.15718    0.39429    1.00000    0.00000
 H    2    0.76941    0.30260    0.45913    1.00000    0.00000
 H    2    0.92199    0.37793    0.48211    1.00000    0.00000
 H    2    0.83342    0.16918    0.56726    1.00000    0.00000
 H    2    0.89320    0.19057    0.61644    1.00000    0.00000
 H    2    0.12595    0.55907    0.46370    1.00000    0.00000
 H    2    0.05016    0.42188    0.43210    1.00000    0.00000
 H    2    0.69992    0.93288    0.48782    1.00000    0.00000
 H    2    0.35114    0.68150    0.62944    1.00000    0.00000
 H    2    0.27679    0.68858    0.58413    1.00000    0.00000
 H    2    0.33653    0.78248    0.68792    1.00000    0.00000
 H    2    0.42374    0.70802    0.70006    1.00000    0.00000
 H    2    0.67258    0.73027    0.73719    1.00000    0.00000
 H    2    0.90399    0.06583    0.51555    1.00000    0.00000
 H    2    0.83859    0.16315    0.49918    1.00000    0.00000
 H    2    0.13733    0.84934    0.57355    1.00000    0.00000
 H    2    0.85999    0.79055    0.42688    1.00000    0.00000
 H    2    0.71508    0.78846    0.43713    1.00000    0.00000
 H    2    0.67354    0.45508    0.72281    1.00000    0.00000
 H    2    0.84099    0.55014    0.71669    1.00000    0.00000
 H    2    0.90638    0.86958    0.64695    1.00000    0.00000
 H    2    0.07631    0.00443    0.53986    1.00000    0.00000
 H    2    0.10868    0.13356    0.50755    1.00000    0.00000
 H    2    0.21744    0.33109    0.73629    1.00000    0.00000
 H    2    0.23744    0.19380    0.73963    1.00000    0.00000
 H    2    0.18654    0.51728    0.70710    1.00000    0.00000
 H    2    0.03463    0.37529    0.71274    1.00000    0.00000
 H    2    0.64299    0.22141    0.52008    1.00000    0.00000
 H    2    0.50527    0.09240    0.50116    1.00000    0.00000
 H    2    0.78943    0.20007    0.71097    1.00000    0.00000
 H    2    0.81299    0.35334    0.72424    1.00000    0.00000
 H    2    0.42051    0.37958    0.72208    1.00000    0.00000
 H    2    0.52934    0.53613    0.70607    1.00000    0.00000
 H    2    0.11520    0.98919    0.70227    1.00000    0.00000
 H    2    0.65197    0.35728    0.41078    1.00000    0.00000
 H    2    0.60037    0.20118    0.39713    1.00000    0.00000
 H    2    0.00235    0.74366    0.67398    1.00000    0.00000
 H    2    0.97173    0.59438    0.65735    1.00000    0.00000
 H    2    0.51200    0.44923    0.39701    1.00000    0.00000
 H    2    0.65336    0.57770    0.41835    1.00000    0.00000
 H    2    0.66520    0.74508    0.68443    1.00000    0.00000
 H    2    0.26942    0.80187    0.47009    1.00000    0.00000
 H    2    0.11186    0.76802    0.46520    1.00000    0.00000
 H    2    0.64860    0.93756    0.71865    1.00000    0.00000
 H    2    0.88609    0.38717    0.60432    1.00000    0.00000
 H    2    0.49079    0.30749    0.51056    1.00000    0.00000
 H    2    0.51543    0.41298    0.47118    1.00000    0.00000
 H    2    0.83637    0.50110    0.60153    1.00000    0.00000
 H    2    0.02365    0.10030    0.64761    1.00000    0.00000
 H    2    0.10638    0.25846    0.62918    1.00000    0.00000
 H    2    0.47691    0.12141    0.33686    1.00000    0.00000
 H    2    0.36933    0.98031    0.36315    1.00000    0.00000
 H    2    0.51234    0.90566    0.46448    1.00000    0.00000
 H    2    0.44890    0.97653    0.43299    1.00000    0.00000
 H    2    0.39429    0.00619    0.65646    1.00000    0.00000
 H    2    0.47496    0.99783    0.69851    1.00000    0.00000
 H    2    0.38174    0.36732    0.60918    1.00000    0.00000
 H    2    0.47811    0.38648    0.65205    1.00000    0.00000
 H    2    0.53425    0.88252    0.60206    1.00000    0.00000
 H    2    0.46879    0.11465    0.57780    1.00000    0.00000
 H    2    0.43061    0.19595    0.61304    1.00000    0.00000
 H    2    0.12137    0.26598    0.36521    1.00000    0.00000
 H    2    0.38894    0.52703    0.32258    1.00000    0.00000
 H    2    0.05344    0.61313    0.57593    1.00000    0.00000
 H    2    0.16835    0.12600    0.40084    1.00000    0.00000
 H    2    0.14101    0.69832    0.53138    1.00000    0.00000
 H    2    0.30728    0.11722    0.39117    1.00000    0.00000
 H    2    0.98761    0.35248    0.36210    1.00000    0.00000
 H    2    0.64173    0.98872    0.67135    1.00000    0.00000
 H    2    0.84223    0.31774    0.38755    1.00000    0.00000
 H    2    0.10651    0.93853    0.43031    1.00000    0.00000
 H    2    0.02723    0.91785    0.47431    1.00000    0.00000
 H    2    0.05944    0.93025    0.62512    1.00000    0.00000
 H    2    0.24741    0.00644    0.58769    1.00000    0.00000
 H    2    0.26111    0.00825    0.71555    1.00000    0.00000
 H    2    0.68369    0.03231    0.60475    1.00000    0.00000
 O    3    0.60132    0.35614    0.32618    1.00000    0.00000
 O    3    0.89466    0.51632    0.30975    1.00000    0.00000
 O    3    0.55301    0.75435    0.29933    1.00000    0.00000
 O    3    0.83368    0.91874    0.32150    1.00000    0.00000
 O    3    0.83528    0.16914    0.26707    1.00000    0.00000
 O    3    0.57786    0.15616    0.26705    1.00000    0.00000
 O    3    0.34045    0.17513    0.26810    1.00000    0.00000
 O    3    0.09015    0.18383    0.26843    1.00000    0.00000
 O    3    0.08033    0.90816    0.26666    1.00000    0.00000
 O    3    0.44301    0.47691    0.32476    1.00000    0.00000
 O    3    0.97758    0.78170    0.34625    1.00000    0.00000
 O    3    0.24498    0.56665    0.29224    1.00000    0.00000
 O    3    0.25912    0.69608    0.29221    1.00000    0.00000
 O    3    0.71727    0.55367    0.59078    1.00000    0.00000
 O    3    0.24313    0.38489    0.59337    1.00000    0.00000
 O    3    0.53290    0.65251    0.53364    1.00000    0.00000
 O    3    0.73531    0.77048    0.63593    1.00000    0.00000
 O    3    0.24044    0.81980    0.36946    1.00000    0.00000
 O    3    0.20329    0.31449    0.50596    1.00000    0.00000
 O    3    0.62578    0.84891    0.47136    1.00000    0.00000
 O    3    0.82502    0.58328    0.50759    1.00000    0.00000
 O    3    0.81828    0.32440    0.48862    1.00000    0.00000
 O    3    0.82017    0.19737    0.59748    1.00000    0.00000
 O    3    0.08911    0.45516    0.46249    1.00000    0.00000
 O    3    0.99094    0.10212    0.39131    1.00000    0.00000
 O    3    0.35691    0.67806    0.59606    1.00000    0.00000
 O    3    0.33666    0.69187    0.68568    1.00000    0.00000
 O    3    0.61277    0.73262    0.71366    1.00000    0.00000
 O    3    0.81921    0.07795    0.51579    1.00000    0.00000
 O    3    0.14579    0.94336    0.57922    1.00000    0.00000
 O    3    0.03049    0.86149    0.44837    1.00000    0.00000
 O    3    0.75701    0.74042    0.41994    1.00000    0.00000
 O    3    0.76513    0.47310    0.73481    1.00000    0.00000
 O    3    0.03814    0.03336    0.51411    1.00000    0.00000
 O    3    0.28054    0.29630    0.74720    1.00000    0.00000
 O    3    0.13859    0.41890    0.71731    1.00000    0.00000
 O    3    0.54011    0.17134    0.52296    1.00000    0.00000
 O    3    0.86026    0.30069    0.71343    1.00000    0.00000
 O    3    0.51051    0.43891    0.70352    1.00000    0.00000
 O    3    0.68116    0.28487    0.41055    1.00000    0.00000
 O    3    0.98599    0.65207    0.68433    1.00000    0.00000
 O    3    0.58702    0.47132    0.41839    1.00000    0.00000
 O    3    0.17061    0.72723    0.47566    1.00000    0.00000
 O    3    0.92010    0.48947    0.60614    1.00000    0.00000
 O    3    0.47344    0.38428    0.50143    1.00000    0.00000
 O    3    0.64844    0.01638    0.70341    1.00000    0.00000
 O    3    0.01856    0.18706    0.64375    1.00000    0.00000
 O    3    0.44444    0.08198    0.36656    1.00000    0.00000
 O    3    0.44665    0.94546    0.46362    1.00000    0.00000
 O    3    0.37887    0.96297    0.68663    1.00000    0.00000
 O    3    0.46327    0.35757    0.61946    1.00000    0.00000
 O    3    0.62588    0.93404    0.61680    1.00000    0.00000
 O    3    0.41229    0.09859    0.60531    1.00000    0.00000
 O    3    0.15807    0.34834    0.34514    1.00000    0.00000
 O    3    0.14061    0.69857    0.56479    1.00000    0.00000
 O    3    0.23878    0.10692    0.41415    1.00000    0.00000
 O    3    0.93277    0.31854    0.38977    1.00000    0.00000
 O    3    0.00923    0.92671    0.65369    1.00000    0.00000
 O    3    0.18726    0.02813    0.72601    1.00000    0.00000
Pd    4    0.00000    0.00000    0.00000    1.00000    0.00000
Pd    4    0.99509    0.00267    0.23124    1.00000    0.00000
Pd    4    0.16964    0.08310    0.15097    1.00000    0.00000
Pd    4    0.08333    0.16667    0.07487    1.00000    0.00000
Pd    4    0.25000    0.00000    0.00000    1.00000    0.00000
Pd    4    0.25707    0.99903    0.23042    1.00000    0.00000
Pd    4    0.41356    0.08337    0.15036    1.00000    0.00000
Pd    4    0.33333    0.16667    0.07487    1.00000    0.00000
Pd    4    0.50000    0.00000    0.00000    1.00000    0.00000
Pd    4    0.50047    0.99488    0.22581    1.00000    0.00000
Pd    4    0.67118    0.08695    0.14984    1.00000    0.00000
Pd    4    0.58333    0.16667    0.07487    1.00000    0.00000
Pd    4    0.75000    0.00000    0.00000    1.00000    0.00000
Pd    4    0.74998    0.00253    0.22701    1.00000    0.00000
Pd    4    0.91613    0.08575    0.15064    1.00000    0.00000
Pd    4    0.83333    0.16667    0.07487    1.00000    0.00000
Pd    4    0.00000    0.25000    0.00000    1.00000    0.00000
Pd    4    0.00563    0.26791    0.22867    1.00000    0.00000
Pd    4    0.16803    0.33895    0.15166    1.00000    0.00000
Pd    4    0.08333    0.41667    0.07487    1.00000    0.00000
Pd    4    0.25000    0.25000    0.00000    1.00000    0.00000
Pd    4    0.26274    0.27007    0.23068    1.00000    0.00000
Pd    4    0.42059    0.33590    0.15170    1.00000    0.00000
Pd    4    0.33333    0.41667    0.07487    1.00000    0.00000
Pd    4    0.50000    0.25000    0.00000    1.00000    0.00000
Pd    4    0.50767    0.26090    0.22871    1.00000    0.00000
Pd    4    0.67171    0.34193    0.15243    1.00000    0.00000
Pd    4    0.58333    0.41667    0.07487    1.00000    0.00000
Pd    4    0.75000    0.25000    0.00000    1.00000    0.00000
Pd    4    0.75746    0.26891    0.23292    1.00000    0.00000
Pd    4    0.91709    0.33626    0.15197    1.00000    0.00000
Pd    4    0.83333    0.41667    0.07487    1.00000    0.00000
Pd    4    0.00000    0.50000    0.00000    1.00000    0.00000
Pd    4    0.99832    0.50846    0.23027    1.00000    0.00000
Pd    4    0.16732    0.58476    0.14931    1.00000    0.00000
Pd    4    0.08333    0.66667    0.07487    1.00000    0.00000
Pd    4    0.25000    0.50000    0.00000    1.00000    0.00000
Pd    4    0.25500    0.51295    0.22836    1.00000    0.00000
Pd    4    0.41926    0.58838    0.15148    1.00000    0.00000
Pd    4    0.33333    0.66667    0.07487    1.00000    0.00000
Pd    4    0.50000    0.50000    0.00000    1.00000    0.00000
Pd    4    0.51369    0.51017    0.23277    1.00000    0.00000
Pd    4    0.67046    0.58781    0.15093    1.00000    0.00000
Pd    4    0.58333    0.66667    0.07487    1.00000    0.00000
Pd    4    0.75000    0.50000    0.00000    1.00000    0.00000
Pd    4    0.75625    0.51269    0.23034    1.00000    0.00000
Pd    4    0.91711    0.58814    0.15051    1.00000    0.00000
Pd    4    0.83333    0.66667    0.07487    1.00000    0.00000
Pd    4    0.00000    0.75000    0.00000    1.00000    0.00000
Pd    4    0.00005    0.75252    0.22377    1.00000    0.00000
Pd    4    0.17108    0.83732    0.15039    1.00000    0.00000
Pd    4    0.08333    0.91667    0.07487    1.00000    0.00000
Pd    4    0.25000    0.75000    0.00000    1.00000    0.00000
Pd    4    0.25492    0.75264    0.22807    1.00000    0.00000
Pd    4    0.41904    0.83629    0.15145    1.00000    0.00000
Pd    4    0.33333    0.91667    0.07487    1.00000    0.00000
Pd    4    0.50000    0.75000    0.00000    1.00000    0.00000
Pd    4    0.50692    0.75705    0.22966    1.00000    0.00000
Pd    4    0.67061    0.84069    0.15113    1.00000    0.00000
Pd    4    0.58333    0.91667    0.07487    1.00000    0.00000
Pd    4    0.75000    0.75000    0.00000    1.00000    0.00000
Pd    4    0.75501    0.75654    0.23018    1.00000    0.00000
Pd    4    0.91759    0.83921    0.15006    1.00000    0.00000
Pd    4    0.83333    0.91667    0.07487    1.00000    0.00000
END
