# Supplementary material for: Intentional Formation of Persistent Surface Redox Mediators by Adsorption of Polyconjugated Carbonyl Complexes to Pd Nanoparticles
Source: J Am Chem Soc. 2025 Apr 4;147(20):16885–900. doi: 10.1021/jacs.4c15874 (PMC12100725; doi:10.1021/jacs.4c15874)
Supplement: Supplementary file 2 [file ja4c15874_si_002.zip › Structures/Heterogeneous/Surface_Reactions/Quinones/HKH/FirstProtonElectronTransfer/WaterMediatedHydrogenationofMediator/R.res]

TITL CONTCAR
CELL 0.0000 11.0046 11.0046 30.0000 90.0000 90.0000 120.0000
LATT -1
SFAC C H O Pd
 C    1    0.55168    0.55065    0.32230    1.00000    0.00000
 C    1    0.63098    0.47003    0.31838    1.00000    0.00000
 C    1    0.61463    0.69661    0.30384    1.00000    0.00000
 C    1    0.77147    0.78710    0.31063    1.00000    0.00000
 C    1    0.79113    0.55583    0.31246    1.00000    0.00000
 C    1    0.85446    0.71367    0.32289    1.00000    0.00000
 H    2    0.59120    0.67533    0.18538    1.00000    0.00000
 H    2    0.33349    0.41807    0.18246    1.00000    0.00000
 H    2    0.08265    0.16543    0.17552    1.00000    0.00000
 H    2    0.58447    0.16960    0.17477    1.00000    0.00000
 H    2    0.08734    0.66829    0.18127    1.00000    0.00000
 H    2    0.34165    0.44366    0.25968    1.00000    0.00000
 H    2    0.61875    0.47602    0.59429    1.00000    0.00000
 H    2    0.22186    0.36075    0.55905    1.00000    0.00000
 H    2    0.17812    0.37370    0.48430    1.00000    0.00000
 H    2    0.72420    0.69038    0.61429    1.00000    0.00000
 H    2    0.69959    0.82568    0.61966    1.00000    0.00000
 H    2    0.51047    0.55704    0.52786    1.00000    0.00000
 H    2    0.24278    0.75142    0.35004    1.00000    0.00000
 H    2    0.14284    0.80473    0.36400    1.00000    0.00000
 H    2    0.30519    0.34402    0.49725    1.00000    0.00000
 H    2    0.27472    0.48595    0.59397    1.00000    0.00000
 H    2    0.73552    0.56471    0.55588    1.00000    0.00000
 H    2    0.46858    0.65381    0.55648    1.00000    0.00000
 H    2    0.58587    0.77280    0.49475    1.00000    0.00000
 H    2    0.82289    0.49447    0.49750    1.00000    0.00000
 H    2    0.82101    0.62909    0.47995    1.00000    0.00000
 H    2    0.94987    0.04739    0.35188    1.00000    0.00000
 H    2    0.96584    0.17933    0.37905    1.00000    0.00000
 H    2    0.77747    0.30343    0.45608    1.00000    0.00000
 H    2    0.92979    0.37958    0.47854    1.00000    0.00000
 H    2    0.83658    0.17089    0.56667    1.00000    0.00000
 H    2    0.89748    0.19285    0.61580    1.00000    0.00000
 H    2    0.12999    0.56317    0.46035    1.00000    0.00000
 H    2    0.06036    0.43012    0.42696    1.00000    0.00000
 H    2    0.70070    0.93433    0.48816    1.00000    0.00000
 H    2    0.35125    0.68034    0.62884    1.00000    0.00000
 H    2    0.27660    0.68709    0.58346    1.00000    0.00000
 H    2    0.33956    0.78394    0.68731    1.00000    0.00000
 H    2    0.42530    0.70794    0.69937    1.00000    0.00000
 H    2    0.67401    0.72651    0.73608    1.00000    0.00000
 H    2    0.90679    0.06785    0.51524    1.00000    0.00000
 H    2    0.84146    0.16503    0.49854    1.00000    0.00000
 H    2    0.13982    0.84995    0.57222    1.00000    0.00000
 H    2    0.86068    0.79433    0.42610    1.00000    0.00000
 H    2    0.71451    0.78960    0.43673    1.00000    0.00000
 H    2    0.67091    0.45484    0.72185    1.00000    0.00000
 H    2    0.83834    0.55084    0.71593    1.00000    0.00000
 H    2    0.90821    0.86965    0.64524    1.00000    0.00000
 H    2    0.08095    0.00716    0.53889    1.00000    0.00000
 H    2    0.11198    0.13622    0.50647    1.00000    0.00000
 H    2    0.21611    0.33101    0.73600    1.00000    0.00000
 H    2    0.23659    0.19402    0.73890    1.00000    0.00000
 H    2    0.18634    0.51828    0.70682    1.00000    0.00000
 H    2    0.03399    0.37722    0.71275    1.00000    0.00000
 H    2    0.64754    0.22400    0.51860    1.00000    0.00000
 H    2    0.50894    0.09440    0.50036    1.00000    0.00000
 H    2    0.78963    0.20170    0.71141    1.00000    0.00000
 H    2    0.81181    0.35483    0.72413    1.00000    0.00000
 H    2    0.41825    0.37849    0.72093    1.00000    0.00000
 H    2    0.52748    0.53477    0.70481    1.00000    0.00000
 H    2    0.11730    0.99022    0.70061    1.00000    0.00000
 H    2    0.66196    0.36004    0.40992    1.00000    0.00000
 H    2    0.61144    0.20464    0.39522    1.00000    0.00000
 H    2    0.00240    0.74407    0.67318    1.00000    0.00000
 H    2    0.97031    0.59426    0.65664    1.00000    0.00000
 H    2    0.51862    0.45042    0.40130    1.00000    0.00000
 H    2    0.66099    0.57844    0.42087    1.00000    0.00000
 H    2    0.66691    0.74373    0.68349    1.00000    0.00000
 H    2    0.27036    0.80454    0.46915    1.00000    0.00000
 H    2    0.11361    0.77138    0.46363    1.00000    0.00000
 H    2    0.65138    0.93818    0.71884    1.00000    0.00000
 H    2    0.88800    0.38881    0.60363    1.00000    0.00000
 H    2    0.49220    0.30911    0.51193    1.00000    0.00000
 H    2    0.52317    0.41668    0.47296    1.00000    0.00000
 H    2    0.83749    0.50197    0.59967    1.00000    0.00000
 H    2    0.02570    0.10123    0.64640    1.00000    0.00000
 H    2    0.10885    0.25903    0.62774    1.00000    0.00000
 H    2    0.47584    0.11633    0.33817    1.00000    0.00000
 H    2    0.36928    0.97551    0.36442    1.00000    0.00000
 H    2    0.51343    0.90746    0.46430    1.00000    0.00000
 H    2    0.45398    0.98172    0.43257    1.00000    0.00000
 H    2    0.39814    0.00761    0.65611    1.00000    0.00000
 H    2    0.47790    0.99868    0.69837    1.00000    0.00000
 H    2    0.38251    0.36666    0.60727    1.00000    0.00000
 H    2    0.47791    0.38606    0.65041    1.00000    0.00000
 H    2    0.53893    0.88931    0.60198    1.00000    0.00000
 H    2    0.47288    0.11585    0.57716    1.00000    0.00000
 H    2    0.43259    0.19632    0.61197    1.00000    0.00000
 H    2    0.13058    0.27430    0.34080    1.00000    0.00000
 H    2    0.26539    0.42628    0.34115    1.00000    0.00000
 H    2    0.05447    0.61359    0.57506    1.00000    0.00000
 H    2    0.16332    0.12435    0.39245    1.00000    0.00000
 H    2    0.14125    0.69845    0.53035    1.00000    0.00000
 H    2    0.30367    0.11396    0.38914    1.00000    0.00000
 H    2    0.00101    0.37876    0.35370    1.00000    0.00000
 H    2    0.64523    0.99006    0.67155    1.00000    0.00000
 H    2    0.85760    0.33102    0.38121    1.00000    0.00000
 H    2    0.10630    0.94418    0.42830    1.00000    0.00000
 H    2    0.02970    0.92151    0.47316    1.00000    0.00000
 H    2    0.06160    0.93118    0.62356    1.00000    0.00000
 H    2    0.25061    0.00687    0.58643    1.00000    0.00000
 H    2    0.26300    0.00950    0.71453    1.00000    0.00000
 H    2    0.68968    0.03671    0.60505    1.00000    0.00000
 O    3    0.57098    0.34512    0.32777    1.00000    0.00000
 O    3    0.86411    0.49911    0.31603    1.00000    0.00000
 O    3    0.53777    0.75316    0.29966    1.00000    0.00000
 O    3    0.82389    0.91607    0.31535    1.00000    0.00000
 O    3    0.83202    0.16662    0.26721    1.00000    0.00000
 O    3    0.58067    0.16036    0.26744    1.00000    0.00000
 O    3    0.33890    0.16809    0.26937    1.00000    0.00000
 O    3    0.07763    0.16519    0.26767    1.00000    0.00000
 O    3    0.07837    0.90296    0.26598    1.00000    0.00000
 O    3    0.44698    0.50269    0.34672    1.00000    0.00000
 O    3    0.96582    0.77756    0.34272    1.00000    0.00000
 O    3    0.13802    0.54926    0.28413    1.00000    0.00000
 O    3    0.20767    0.69009    0.28967    1.00000    0.00000
 O    3    0.71762    0.55303    0.58858    1.00000    0.00000
 O    3    0.24394    0.38438    0.59137    1.00000    0.00000
 O    3    0.53396    0.65457    0.53373    1.00000    0.00000
 O    3    0.73662    0.76957    0.63437    1.00000    0.00000
 O    3    0.23547    0.81623    0.37066    1.00000    0.00000
 O    3    0.20535    0.31733    0.50340    1.00000    0.00000
 O    3    0.62635    0.85054    0.47169    1.00000    0.00000
 O    3    0.82877    0.58347    0.50674    1.00000    0.00000
 O    3    0.82637    0.32539    0.48560    1.00000    0.00000
 O    3    0.82391    0.19938    0.59694    1.00000    0.00000
 O    3    0.09557    0.45993    0.45788    1.00000    0.00000
 O    3    0.01302    0.12510    0.37161    1.00000    0.00000
 O    3    0.35558    0.67493    0.59549    1.00000    0.00000
 O    3    0.33851    0.69275    0.68504    1.00000    0.00000
 O    3    0.61498    0.73137    0.71274    1.00000    0.00000
 O    3    0.82206    0.08000    0.51538    1.00000    0.00000
 O    3    0.14915    0.94447    0.57772    1.00000    0.00000
 O    3    0.03159    0.86605    0.44676    1.00000    0.00000
 O    3    0.75746    0.74272    0.41945    1.00000    0.00000
 O    3    0.76261    0.47420    0.73417    1.00000    0.00000
 O    3    0.04173    0.03629    0.51345    1.00000    0.00000
 O    3    0.27932    0.29621    0.74676    1.00000    0.00000
 O    3    0.13787    0.42021    0.71728    1.00000    0.00000
 O    3    0.54494    0.17403    0.52197    1.00000    0.00000
 O    3    0.85970    0.30261    0.71352    1.00000    0.00000
 O    3    0.50778    0.43728    0.70212    1.00000    0.00000
 O    3    0.69400    0.29000    0.40690    1.00000    0.00000
 O    3    0.98465    0.65206    0.68361    1.00000    0.00000
 O    3    0.59751    0.47160    0.42117    1.00000    0.00000
 O    3    0.17135    0.73000    0.47446    1.00000    0.00000
 O    3    0.92136    0.49103    0.60501    1.00000    0.00000
 O    3    0.47548    0.38592    0.50244    1.00000    0.00000
 O    3    0.65079    0.01684    0.70367    1.00000    0.00000
 O    3    0.02171    0.18870    0.64290    1.00000    0.00000
 O    3    0.44590    0.07625    0.36793    1.00000    0.00000
 O    3    0.44846    0.94811    0.46307    1.00000    0.00000
 O    3    0.38212    0.96424    0.68624    1.00000    0.00000
 O    3    0.46406    0.35736    0.61781    1.00000    0.00000
 O    3    0.63045    0.93784    0.61676    1.00000    0.00000
 O    3    0.41534    0.09914    0.60441    1.00000    0.00000
 O    3    0.17102    0.37072    0.32854    1.00000    0.00000
 O    3    0.14167    0.69882    0.56373    1.00000    0.00000
 O    3    0.22918    0.10525    0.40930    1.00000    0.00000
 O    3    0.95016    0.33580    0.38139    1.00000    0.00000
 O    3    0.01097    0.92763    0.65202    1.00000    0.00000
 O    3    0.18871    0.02928    0.72453    1.00000    0.00000
Pd    4    0.00000    0.00000    0.00000    1.00000    0.00000
Pd    4    0.99336    0.99597    0.22871    1.00000    0.00000
Pd    4    0.16917    0.08367    0.15082    1.00000    0.00000
Pd    4    0.08333    0.16667    0.07487    1.00000    0.00000
Pd    4    0.25000    0.00000    0.00000    1.00000    0.00000
Pd    4    0.25524    0.99864    0.22931    1.00000    0.00000
Pd    4    0.41385    0.08440    0.15046    1.00000    0.00000
Pd    4    0.33333    0.16667    0.07487    1.00000    0.00000
Pd    4    0.50000    0.00000    0.00000    1.00000    0.00000
Pd    4    0.50150    0.99740    0.22648    1.00000    0.00000
Pd    4    0.67063    0.08610    0.14991    1.00000    0.00000
Pd    4    0.58333    0.16667    0.07487    1.00000    0.00000
Pd    4    0.75000    0.00000    0.00000    1.00000    0.00000
Pd    4    0.74826    0.00019    0.22699    1.00000    0.00000
Pd    4    0.91433    0.08364    0.15053    1.00000    0.00000
Pd    4    0.83333    0.16667    0.07487    1.00000    0.00000
Pd    4    0.00000    0.25000    0.00000    1.00000    0.00000
Pd    4    0.00413    0.26300    0.22976    1.00000    0.00000
Pd    4    0.16610    0.33679    0.15165    1.00000    0.00000
Pd    4    0.08333    0.41667    0.07487    1.00000    0.00000
Pd    4    0.25000    0.25000    0.00000    1.00000    0.00000
Pd    4    0.25862    0.26611    0.23439    1.00000    0.00000
Pd    4    0.41897    0.33485    0.15252    1.00000    0.00000
Pd    4    0.33333    0.41667    0.07487    1.00000    0.00000
Pd    4    0.50000    0.25000    0.00000    1.00000    0.00000
Pd    4    0.50635    0.26222    0.22989    1.00000    0.00000
Pd    4    0.66995    0.34058    0.15305    1.00000    0.00000
Pd    4    0.58333    0.41667    0.07487    1.00000    0.00000
Pd    4    0.75000    0.25000    0.00000    1.00000    0.00000
Pd    4    0.75914    0.26954    0.23243    1.00000    0.00000
Pd    4    0.91635    0.33453    0.15173    1.00000    0.00000
Pd    4    0.83333    0.41667    0.07487    1.00000    0.00000
Pd    4    0.00000    0.50000    0.00000    1.00000    0.00000
Pd    4    0.00393    0.50897    0.22775    1.00000    0.00000
Pd    4    0.16852    0.58429    0.14883    1.00000    0.00000
Pd    4    0.08333    0.66667    0.07487    1.00000    0.00000
Pd    4    0.25000    0.50000    0.00000    1.00000    0.00000
Pd    4    0.25193    0.51204    0.22939    1.00000    0.00000
Pd    4    0.41771    0.58781    0.15197    1.00000    0.00000
Pd    4    0.33333    0.66667    0.07487    1.00000    0.00000
Pd    4    0.50000    0.50000    0.00000    1.00000    0.00000
Pd    4    0.50832    0.51030    0.23358    1.00000    0.00000
Pd    4    0.66821    0.58512    0.15207    1.00000    0.00000
Pd    4    0.58333    0.66667    0.07487    1.00000    0.00000
Pd    4    0.75000    0.50000    0.00000    1.00000    0.00000
Pd    4    0.75346    0.51071    0.23318    1.00000    0.00000
Pd    4    0.91412    0.58406    0.15115    1.00000    0.00000
Pd    4    0.83333    0.66667    0.07487    1.00000    0.00000
Pd    4    0.00000    0.75000    0.00000    1.00000    0.00000
Pd    4    0.99628    0.74824    0.22282    1.00000    0.00000
Pd    4    0.17062    0.83893    0.14926    1.00000    0.00000
Pd    4    0.08333    0.91667    0.07487    1.00000    0.00000
Pd    4    0.25000    0.75000    0.00000    1.00000    0.00000
Pd    4    0.25649    0.75799    0.22562    1.00000    0.00000
Pd    4    0.41940    0.83732    0.15131    1.00000    0.00000
Pd    4    0.33333    0.91667    0.07487    1.00000    0.00000
Pd    4    0.50000    0.75000    0.00000    1.00000    0.00000
Pd    4    0.50285    0.75621    0.23063    1.00000    0.00000
Pd    4    0.66796    0.83841    0.15163    1.00000    0.00000
Pd    4    0.58333    0.91667    0.07487    1.00000    0.00000
Pd    4    0.75000    0.75000    0.00000    1.00000    0.00000
Pd    4    0.75142    0.75312    0.23071    1.00000    0.00000
Pd    4    0.91525    0.83673    0.14957    1.00000    0.00000
Pd    4    0.83333    0.91667    0.07487    1.00000    0.00000
END
