# Supplementary material for: Intentional Formation of Persistent Surface Redox Mediators by Adsorption of Polyconjugated Carbonyl Complexes to Pd Nanoparticles
Source: J Am Chem Soc. 2025 Apr 4;147(20):16885–900. doi: 10.1021/jacs.4c15874 (PMC12100725; doi:10.1021/jacs.4c15874)
Supplement: Supplementary file 2 [file ja4c15874_si_002.zip › Structures/Heterogeneous/Surface_Reactions/Quinones/HKH/FirstProtonElectronTransfer/WaterMediatedHydrogenationofMediator/TS.res]

TITL CONTCAR
CELL 0.0000 11.0046 11.0046 30.0000 90.0000 90.0000 120.0000
LATT -1
SFAC C H O Pd
 C    1    0.58855    0.55711    0.31953    1.00000    0.00000
 C    1    0.68935    0.49980    0.31779    1.00000    0.00000
 C    1    0.63586    0.70394    0.30365    1.00000    0.00000
 C    1    0.78333    0.81105    0.31806    1.00000    0.00000
 C    1    0.84436    0.60635    0.32474    1.00000    0.00000
 C    1    0.88422    0.75995    0.33165    1.00000    0.00000
 H    2    0.58918    0.67177    0.18612    1.00000    0.00000
 H    2    0.32514    0.43821    0.19062    1.00000    0.00000
 H    2    0.08167    0.16416    0.17575    1.00000    0.00000
 H    2    0.58420    0.16797    0.17496    1.00000    0.00000
 H    2    0.08592    0.66657    0.18119    1.00000    0.00000
 H    2    0.29680    0.41453    0.26786    1.00000    0.00000
 H    2    0.61522    0.47429    0.59854    1.00000    0.00000
 H    2    0.21891    0.35993    0.56231    1.00000    0.00000
 H    2    0.17206    0.36864    0.48779    1.00000    0.00000
 H    2    0.72124    0.68869    0.61804    1.00000    0.00000
 H    2    0.69629    0.82430    0.62220    1.00000    0.00000
 H    2    0.50507    0.55026    0.52816    1.00000    0.00000
 H    2    0.24375    0.75862    0.35011    1.00000    0.00000
 H    2    0.15330    0.82342    0.36433    1.00000    0.00000
 H    2    0.29919    0.33828    0.49982    1.00000    0.00000
 H    2    0.27268    0.48658    0.59659    1.00000    0.00000
 H    2    0.73274    0.56244    0.56031    1.00000    0.00000
 H    2    0.46530    0.64860    0.55690    1.00000    0.00000
 H    2    0.58245    0.76674    0.49478    1.00000    0.00000
 H    2    0.81492    0.48833    0.50151    1.00000    0.00000
 H    2    0.80026    0.61571    0.48391    1.00000    0.00000
 H    2    0.97194    0.06517    0.35271    1.00000    0.00000
 H    2    0.99010    0.19973    0.37806    1.00000    0.00000
 H    2    0.77055    0.29507    0.45954    1.00000    0.00000
 H    2    0.92259    0.37445    0.48192    1.00000    0.00000
 H    2    0.83114    0.16718    0.56821    1.00000    0.00000
 H    2    0.89022    0.18858    0.61741    1.00000    0.00000
 H    2    0.12329    0.55691    0.46360    1.00000    0.00000
 H    2    0.05704    0.42593    0.42967    1.00000    0.00000
 H    2    0.69739    0.92792    0.48827    1.00000    0.00000
 H    2    0.35121    0.68160    0.63026    1.00000    0.00000
 H    2    0.27647    0.68858    0.58502    1.00000    0.00000
 H    2    0.33492    0.78045    0.68870    1.00000    0.00000
 H    2    0.42221    0.70614    0.70098    1.00000    0.00000
 H    2    0.67097    0.73074    0.73888    1.00000    0.00000
 H    2    0.90090    0.06156    0.51737    1.00000    0.00000
 H    2    0.83591    0.15895    0.50063    1.00000    0.00000
 H    2    0.13560    0.84688    0.57469    1.00000    0.00000
 H    2    0.86320    0.78672    0.43071    1.00000    0.00000
 H    2    0.71460    0.77966    0.43918    1.00000    0.00000
 H    2    0.67454    0.45477    0.72476    1.00000    0.00000
 H    2    0.84141    0.54883    0.71878    1.00000    0.00000
 H    2    0.90452    0.86803    0.64822    1.00000    0.00000
 H    2    0.07548    0.00277    0.54191    1.00000    0.00000
 H    2    0.10690    0.13304    0.50998    1.00000    0.00000
 H    2    0.21785    0.32976    0.73689    1.00000    0.00000
 H    2    0.23787    0.19276    0.74048    1.00000    0.00000
 H    2    0.18536    0.51488    0.70748    1.00000    0.00000
 H    2    0.03376    0.37284    0.71295    1.00000    0.00000
 H    2    0.64167    0.21842    0.52148    1.00000    0.00000
 H    2    0.50364    0.08900    0.50292    1.00000    0.00000
 H    2    0.78827    0.19947    0.71149    1.00000    0.00000
 H    2    0.81299    0.35251    0.72538    1.00000    0.00000
 H    2    0.42091    0.37876    0.72324    1.00000    0.00000
 H    2    0.52982    0.53554    0.70746    1.00000    0.00000
 H    2    0.11391    0.98802    0.70354    1.00000    0.00000
 H    2    0.66570    0.35133    0.41142    1.00000    0.00000
 H    2    0.61211    0.19725    0.39519    1.00000    0.00000
 H    2    0.00216    0.74260    0.67539    1.00000    0.00000
 H    2    0.97069    0.59289    0.65879    1.00000    0.00000
 H    2    0.52738    0.43934    0.39766    1.00000    0.00000
 H    2    0.65992    0.56484    0.42212    1.00000    0.00000
 H    2    0.66404    0.74465    0.68603    1.00000    0.00000
 H    2    0.26605    0.79756    0.47194    1.00000    0.00000
 H    2    0.11019    0.76721    0.46600    1.00000    0.00000
 H    2    0.64639    0.93642    0.71927    1.00000    0.00000
 H    2    0.88386    0.38540    0.60544    1.00000    0.00000
 H    2    0.48601    0.30270    0.51283    1.00000    0.00000
 H    2    0.51311    0.40486    0.47258    1.00000    0.00000
 H    2    0.83397    0.49929    0.60325    1.00000    0.00000
 H    2    0.02097    0.09829    0.64877    1.00000    0.00000
 H    2    0.10340    0.25700    0.63087    1.00000    0.00000
 H    2    0.47806    0.13473    0.33644    1.00000    0.00000
 H    2    0.37784    0.99100    0.36219    1.00000    0.00000
 H    2    0.50944    0.90128    0.46564    1.00000    0.00000
 H    2    0.44122    0.96914    0.43488    1.00000    0.00000
 H    2    0.39123    0.00381    0.65763    1.00000    0.00000
 H    2    0.47256    0.99535    0.69943    1.00000    0.00000
 H    2    0.37904    0.36648    0.61076    1.00000    0.00000
 H    2    0.47628    0.38561    0.65356    1.00000    0.00000
 H    2    0.53200    0.87813    0.60268    1.00000    0.00000
 H    2    0.46691    0.11339    0.57950    1.00000    0.00000
 H    2    0.42758    0.19475    0.61447    1.00000    0.00000
 H    2    0.15500    0.28954    0.33855    1.00000    0.00000
 H    2    0.30004    0.43554    0.34003    1.00000    0.00000
 H    2    0.05109    0.61090    0.57749    1.00000    0.00000
 H    2    0.17222    0.13109    0.39681    1.00000    0.00000
 H    2    0.13692    0.69487    0.53262    1.00000    0.00000
 H    2    0.30987    0.11791    0.39333    1.00000    0.00000
 H    2    0.98914    0.39384    0.35480    1.00000    0.00000
 H    2    0.63951    0.98744    0.67197    1.00000    0.00000
 H    2    0.85494    0.32081    0.38611    1.00000    0.00000
 H    2    0.10824    0.94476    0.43151    1.00000    0.00000
 H    2    0.02996    0.92072    0.47622    1.00000    0.00000
 H    2    0.05734    0.92842    0.62630    1.00000    0.00000
 H    2    0.24535    0.00432    0.58892    1.00000    0.00000
 H    2    0.25929    0.00581    0.71673    1.00000    0.00000
 H    2    0.68037    0.02921    0.60514    1.00000    0.00000
 O    3    0.64439    0.37310    0.32295    1.00000    0.00000
 O    3    0.92966    0.56879    0.33305    1.00000    0.00000
 O    3    0.54261    0.74270    0.29955    1.00000    0.00000
 O    3    0.81638    0.93512    0.32359    1.00000    0.00000
 O    3    0.82866    0.16159    0.26701    1.00000    0.00000
 O    3    0.57579    0.15157    0.26736    1.00000    0.00000
 O    3    0.33722    0.16302    0.27081    1.00000    0.00000
 O    3    0.07041    0.15777    0.26785    1.00000    0.00000
 O    3    0.07667    0.89975    0.26558    1.00000    0.00000
 O    3    0.47752    0.48891    0.34054    1.00000    0.00000
 O    3    0.99571    0.84170    0.34951    1.00000    0.00000
 O    3    0.12711    0.54331    0.28442    1.00000    0.00000
 O    3    0.20177    0.68458    0.29000    1.00000    0.00000
 O    3    0.71426    0.55162    0.59300    1.00000    0.00000
 O    3    0.24111    0.38495    0.59456    1.00000    0.00000
 O    3    0.52942    0.64810    0.53397    1.00000    0.00000
 O    3    0.73369    0.76925    0.63751    1.00000    0.00000
 O    3    0.24507    0.83030    0.36965    1.00000    0.00000
 O    3    0.20037    0.31341    0.50701    1.00000    0.00000
 O    3    0.62349    0.84416    0.47165    1.00000    0.00000
 O    3    0.82220    0.57835    0.51026    1.00000    0.00000
 O    3    0.81930    0.31969    0.48909    1.00000    0.00000
 O    3    0.81785    0.19602    0.59828    1.00000    0.00000
 O    3    0.08814    0.45347    0.46101    1.00000    0.00000
 O    3    0.03977    0.14823    0.36992    1.00000    0.00000
 O    3    0.35747    0.67937    0.59682    1.00000    0.00000
 O    3    0.33577    0.69021    0.68619    1.00000    0.00000
 O    3    0.61135    0.73248    0.71518    1.00000    0.00000
 O    3    0.81551    0.07262    0.51682    1.00000    0.00000
 O    3    0.14388    0.94086    0.58032    1.00000    0.00000
 O    3    0.03320    0.86628    0.44971    1.00000    0.00000
 O    3    0.75979    0.73139    0.42395    1.00000    0.00000
 O    3    0.76566    0.47298    0.73715    1.00000    0.00000
 O    3    0.03700    0.03253    0.51639    1.00000    0.00000
 O    3    0.28098    0.29530    0.74802    1.00000    0.00000
 O    3    0.13778    0.41610    0.71726    1.00000    0.00000
 O    3    0.53890    0.16854    0.52446    1.00000    0.00000
 O    3    0.85929    0.30002    0.71369    1.00000    0.00000
 O    3    0.51115    0.43843    0.70473    1.00000    0.00000
 O    3    0.69460    0.27863    0.40909    1.00000    0.00000
 O    3    0.98698    0.65138    0.68569    1.00000    0.00000
 O    3    0.59612    0.45876    0.42139    1.00000    0.00000
 O    3    0.16638    0.72382    0.47664    1.00000    0.00000
 O    3    0.91784    0.48767    0.60741    1.00000    0.00000
 O    3    0.46930    0.37900    0.50270    1.00000    0.00000
 O    3    0.64597    0.01511    0.70400    1.00000    0.00000
 O    3    0.01494    0.18449    0.64474    1.00000    0.00000
 O    3    0.45044    0.09308    0.36612    1.00000    0.00000
 O    3    0.44333    0.94061    0.46554    1.00000    0.00000
 O    3    0.37620    0.95984    0.68766    1.00000    0.00000
 O    3    0.46017    0.35603    0.62099    1.00000    0.00000
 O    3    0.62373    0.93130    0.61736    1.00000    0.00000
 O    3    0.40941    0.09743    0.60672    1.00000    0.00000
 O    3    0.20640    0.38761    0.32641    1.00000    0.00000
 O    3    0.13815    0.69595    0.56600    1.00000    0.00000
 O    3    0.23576    0.10872    0.41381    1.00000    0.00000
 O    3    0.95245    0.33778    0.38185    1.00000    0.00000
 O    3    0.00747    0.92513    0.65488    1.00000    0.00000
 O    3    0.18612    0.02663    0.72722    1.00000    0.00000
Pd    4    0.00000    1.00000    0.00000    1.00000    0.00000
Pd    4    0.98855    0.98966    0.22831    1.00000    0.00000
Pd    4    0.16825    0.08233    0.15102    1.00000    0.00000
Pd    4    0.08333    0.16667    0.07487    1.00000    0.00000
Pd    4    0.25000    1.00000    0.00000    1.00000    0.00000
Pd    4    0.25325    0.99559    0.22899    1.00000    0.00000
Pd    4    0.41300    0.08295    0.15074    1.00000    0.00000
Pd    4    0.33333    0.16667    0.07487    1.00000    0.00000
Pd    4    0.50000    1.00000    0.00000    1.00000    0.00000
Pd    4    0.49805    0.99083    0.22616    1.00000    0.00000
Pd    4    0.66925    0.08374    0.14982    1.00000    0.00000
Pd    4    0.58333    0.16667    0.07487    1.00000    0.00000
Pd    4    0.75000    1.00000    0.00000    1.00000    0.00000
Pd    4    0.74478    0.99521    0.22663    1.00000    0.00000
Pd    4    0.91330    0.08163    0.15039    1.00000    0.00000
Pd    4    0.83333    0.16667    0.07487    1.00000    0.00000
Pd    4    1.00000    0.25000    0.00000    1.00000    0.00000
Pd    4    0.00026    0.25769    0.22925    1.00000    0.00000
Pd    4    0.16687    0.33511    0.15185    1.00000    0.00000
Pd    4    0.08333    0.41667    0.07487    1.00000    0.00000
Pd    4    0.25000    0.25000    0.00000    1.00000    0.00000
Pd    4    0.25585    0.26182    0.23675    1.00000    0.00000
Pd    4    0.41651    0.33219    0.15188    1.00000    0.00000
Pd    4    0.33333    0.41667    0.07487    1.00000    0.00000
Pd    4    0.50000    0.25000    0.00000    1.00000    0.00000
Pd    4    0.50388    0.25824    0.23122    1.00000    0.00000
Pd    4    0.66802    0.33822    0.15282    1.00000    0.00000
Pd    4    0.58333    0.41667    0.07487    1.00000    0.00000
Pd    4    0.75000    0.25000    0.00000    1.00000    0.00000
Pd    4    0.75534    0.26456    0.23271    1.00000    0.00000
Pd    4    0.91539    0.33258    0.15171    1.00000    0.00000
Pd    4    0.83333    0.41667    0.07487    1.00000    0.00000
Pd    4    0.00000    0.50000    0.00000    1.00000    0.00000
Pd    4    0.99928    0.50409    0.22777    1.00000    0.00000
Pd    4    0.16769    0.58239    0.14914    1.00000    0.00000
Pd    4    0.08333    0.66667    0.07487    1.00000    0.00000
Pd    4    0.25000    0.50000    0.00000    1.00000    0.00000
Pd    4    0.24916    0.50536    0.23092    1.00000    0.00000
Pd    4    0.41696    0.58622    0.15089    1.00000    0.00000
Pd    4    0.33333    0.66667    0.07487    1.00000    0.00000
Pd    4    0.50000    0.50000    0.00000    1.00000    0.00000
Pd    4    0.50186    0.50112    0.22918    1.00000    0.00000
Pd    4    0.66824    0.58464    0.15174    1.00000    0.00000
Pd    4    0.58333    0.66667    0.07487    1.00000    0.00000
Pd    4    0.75000    0.50000    0.00000    1.00000    0.00000
Pd    4    0.74887    0.50445    0.23122    1.00000    0.00000
Pd    4    0.91349    0.58228    0.15097    1.00000    0.00000
Pd    4    0.83333    0.66667    0.07487    1.00000    0.00000
Pd    4    1.00000    0.75000    0.00000    1.00000    0.00000
Pd    4    0.99090    0.74266    0.22349    1.00000    0.00000
Pd    4    0.16944    0.83726    0.14971    1.00000    0.00000
Pd    4    0.08333    0.91667    0.07487    1.00000    0.00000
Pd    4    0.25000    0.75000    0.00000    1.00000    0.00000
Pd    4    0.25248    0.75249    0.22612    1.00000    0.00000
Pd    4    0.41825    0.83459    0.15170    1.00000    0.00000
Pd    4    0.33333    0.91667    0.07487    1.00000    0.00000
Pd    4    0.50000    0.75000    0.00000    1.00000    0.00000
Pd    4    0.49939    0.74951    0.23209    1.00000    0.00000
Pd    4    0.66719    0.83569    0.15235    1.00000    0.00000
Pd    4    0.58333    0.91667    0.07487    1.00000    0.00000
Pd    4    0.75000    0.75000    0.00000    1.00000    0.00000
Pd    4    0.74448    0.74539    0.23516    1.00000    0.00000
Pd    4    0.91413    0.83466    0.14990    1.00000    0.00000
Pd    4    0.83333    0.91667    0.07487    1.00000    0.00000
END
