# Supplementary material for: Intentional Formation of Persistent Surface Redox Mediators by Adsorption of Polyconjugated Carbonyl Complexes to Pd Nanoparticles
Source: J Am Chem Soc. 2025 Apr 4;147(20):16885–900. doi: 10.1021/jacs.4c15874 (PMC12100725; doi:10.1021/jacs.4c15874)
Supplement: Supplementary file 2 [file ja4c15874_si_002.zip › Structures/Heterogeneous/Surface_Reactions/Quinones/HKH/SecondProtonElectronTransfer/FormationofH2O2/NEB.arc]

!BIOSYM archive 3
PBC=ON

!DATE Mon Jan 01 12:00:00 2000
PBC   11.00460  11.00460  30.00000  90.00000  90.00000 120.00001 (P1)
C1       3.38172        5.22398        9.12274          1              C   0.000
C2       4.74553        4.59422        9.33947          1              C   0.000
C3       3.21667        6.69866        9.00956          1              C   0.000
C4       4.35827        7.58152        9.45788          1              C   0.000
C5       5.97507        5.50125        9.21713          1              C   0.000
C6       5.71888        6.92413        9.70474          1              C   0.000
H1       2.78520        6.44082        5.55298          1              H   0.000
H2       1.43045        3.99433        5.57222          1              H   0.000
H3       0.00383        1.57430        5.26165          1              H   0.000
H4       5.49619        1.64749        5.23266          1              H   0.000
H5      -2.57009        6.38941        5.69024          1              H   0.000
H6       0.12590        2.68240        9.62670          1              H   0.000
H7       4.16515        4.53238       17.91456          1              H   0.000
H8       0.44318        3.40710       16.85741          1              H   0.000
H9      -0.14787        3.48099       14.65779          1              H   0.000
H10      4.14874        6.57204       18.51842          1              H   0.000
H11      3.12923        7.86080       18.65629          1              H   0.000
H12      2.52713        5.26508       15.81654          1              H   0.000
H13     -1.26430        7.30044       10.62537          1              H   0.000
H14     -2.67265        7.79782       11.03809          1              H   0.000
H15      1.42757        3.20673       14.98828          1              H   0.000
H16      0.33423        4.62747       17.87628          1              H   0.000
H17      4.91801        5.38169       16.74062          1              H   0.000
H18      1.55418        6.18970       16.69894          1              H   0.000
H19      2.16167        7.33185       14.85009          1              H   0.000
H20      6.22724        4.66738       14.97810          1              H   0.000
H21      5.44960        5.92478       14.40551          1              H   0.000
H22     10.10343        0.25883       11.24117          1              H   0.000
H23      9.43403        1.49225       11.95757          1              H   0.000
H24      6.77604        2.86564       13.79686          1              H   0.000
H25      8.03859        3.56717       14.50179          1              H   0.000
H26      8.23486        1.60356       17.02814          1              H   0.000
H27      8.76724        1.80745       18.50588          1              H   0.000
H28     -1.70777        5.27800       13.96326          1              H   0.000
H29     -1.76004        4.00001       12.97778          1              H   0.000
H30      2.53594        8.86995       14.65452          1              H   0.000
H31      0.12446        6.48955       18.90172          1              H   0.000
H32     -0.74429        6.55710       17.55286          1              H   0.000
H33     -0.60853        7.43978       20.65422          1              H   0.000
H34      0.76268        6.73829       21.02789          1              H   0.000
H35      3.36355        6.97722       22.15836          1              H   0.000
H36      9.57718        0.58163       15.48535          1              H   0.000
H37      8.33167        1.51687       14.98640          1              H   0.000
H38     -3.16659        8.07015       17.24865          1              H   0.000
H39      5.06634        7.49841       12.84018          1              H   0.000
H40      3.47873        7.50198       13.11676          1              H   0.000
H41      4.92020        4.34111       21.73465          1              H   0.000
H42      6.24127        5.23725       21.55298          1              H   0.000
H43      5.17912        8.27703       19.44020          1              H   0.000
H44     -4.69245        9.52294       16.22853          1              H   0.000
H45      0.45182        1.20877       15.24539          1              H   0.000
H46      0.58532        3.14397       22.10534          1              H   0.000
H47      1.55910        1.83777       22.21592          1              H   0.000
H48     -0.78370        4.91069       21.21933          1              H   0.000
H49     -1.67267        3.55797       21.38420          1              H   0.000
H50      5.82599        2.10478       15.63233          1              H   0.000
H51      5.00887        0.87317       15.08485          1              H   0.000
H52      7.57866        1.90477       21.33888          1              H   0.000
H53      7.01082        3.36357       21.75781          1              H   0.000
H54      2.55053        3.61439       21.69579          1              H   0.000
H55      2.88035        5.10903       21.22361          1              H   0.000
H56     -4.18209        9.42028       21.10042          1              H   0.000
H57      5.22747        3.45978       12.35063          1              H   0.000
H58      5.49156        1.98234       11.91862          1              H   0.000
H59     -4.06209        7.08051       20.25157          1              H   0.000
H60      7.40432        5.65222       19.74719          1              H   0.000
H61      3.17288        4.26952       11.86643          1              H   0.000
H62      3.96591        5.49709       12.56185          1              H   0.000
H63      3.21043        7.09994       20.57233          1              H   0.000
H64     -1.48188        7.59164       14.19062          1              H   0.000
H65     -3.02826        7.24825       14.02386          1              H   0.000
H66      1.96094        8.93131       21.56665          1              H   0.000
H67      7.59303        3.67418       18.14361          1              H   0.000
H68      3.68017        2.91805       15.31980          1              H   0.000
H69      3.35991        3.91514       14.13058          1              H   0.000
H70      6.41786        4.76389       18.05334          1              H   0.000
H71     -0.30713        0.94340       19.45625          1              H   0.000
H72     -0.26710        2.45354       18.91201          1              H   0.000
H73      4.42029        1.41824       10.13109          1              H   0.000
H74      4.20651        0.00789       10.88129          1              H   0.000
H75      0.60445        8.60222       13.99482          1              H   0.000
H76     -0.55615        9.19249       13.07368          1              H   0.000
H77      4.28386        0.04273       19.71394          1              H   0.000
H78     -0.27830        9.49239       20.96957          1              H   0.000
H79      2.16595        3.49965       18.31280          1              H   0.000
H80      3.12869        3.68765       19.59481          1              H   0.000
H81      1.02689        8.38283       18.07154          1              H   0.000
H82      4.50003        1.09062       17.36942          1              H   0.000
H83      3.63593        1.85963       18.43126          1              H   0.000
H84     -0.08868        2.34912       11.10262          1              H   0.000
H85      1.52839        5.00831        9.69810          1              H   0.000
H86     -2.79734        5.81858       17.34189          1              H   0.000
H87      1.11225        1.14560       12.21544          1              H   0.000
H88     -2.30794        6.61460       15.99652          1              H   0.000
H89      2.66842        1.10125       11.83868          1              H   0.000
H90      8.90536        3.31043       10.80204          1              H   0.000
H91      1.60490        9.41991       20.14848          1              H   0.000
H92      7.52093        3.04464       11.61887          1              H   0.000
H93     -4.02815        8.82872       12.96122          1              H   0.000
H94     -4.77597        8.65905       14.28856          1              H   0.000
H95     -4.47757        8.85442       18.78225          1              H   0.000
H96      2.67127        0.04522       17.66112          1              H   0.000
H97      2.82314        0.05983       21.49355          1              H   0.000
H98      7.33779        0.28879       18.14564          1              H   0.000
H99     -2.34185        5.85241        9.14887          1              H   0.000
O1       4.85464        3.44351        9.76349          1              O   0.000
O2       7.15474        5.02362        9.27466          1              O   0.000
O3       2.00386        7.16375        9.01894          1              O   0.000
O4       4.15966        8.76561        9.74698          1              O   0.000
O5       8.25852        1.60308        8.02190          1              O   0.000
O6       5.50172        1.48286        8.00509          1              O   0.000
O7       2.78757        1.67671        8.03866          1              O   0.000
O8      -0.00887        1.73675        8.05144          1              O   0.000
O9      -4.10338        8.64992        7.99067          1              O   0.000
O10      2.39932        4.53130        9.74161          1              O   0.000
O11      6.56114        7.49704       10.38796          1              O   0.000
O12     -0.55254        5.11530        8.84401          1              O   0.000
O13     -1.41620        6.27085        9.00558          1              O   0.000
O14      4.82383        5.26815       17.72590          1              O   0.000
O15      0.54866        3.65906       17.82285          1              O   0.000
O16      2.26155        6.19540       16.01001          1              O   0.000
O17      3.84204        7.33054       19.11207          1              O   0.000
O18     -1.71467        7.95529       11.19570          1              O   0.000
O19      0.48400        2.94527       15.20930          1              O   0.000
O20      2.16655        8.07592       14.16160          1              O   0.000
O21      5.78932        5.51885       15.22357          1              O   0.000
O22      7.19025        3.05946       14.68854          1              O   0.000
O23      7.93013        1.87346       17.93259          1              O   0.000
O24     -1.53955        4.28887       13.90302          1              O   0.000
O25     10.24111        0.91663       11.96153          1              O   0.000
O26      0.20086        6.46623       17.89936          1              O   0.000
O27     -0.10180        6.57977       20.58839          1              O   0.000
O28      2.69761        6.99127       21.44730          1              O   0.000
O29      8.57929        0.70888       15.49352          1              O   0.000
O30     -3.59575        8.96652       17.40545          1              O   0.000
O31     -4.44504        8.10361       13.51430          1              O   0.000
O32      4.20487        7.04107       12.60490          1              O   0.000
O33      5.82396        4.51470       22.10601          1              O   0.000
O34      0.22745        0.25677       15.45346          1              O   0.000
O35      1.46901        2.81537       22.44048          1              O   0.000
O36     -0.76630        3.96925       21.51349          1              O   0.000
O37      4.96531        1.63530       15.72668          1              O   0.000
O38      7.80956        2.86275       21.40907          1              O   0.000
O39      3.21329        4.18525       21.14231          1              O   0.000
O40      5.94338        2.76360       12.33593          1              O   0.000
O41      7.27412        6.20872       20.55708          1              O   0.000
O42      3.83860        4.48069       12.54842          1              O   0.000
O43     -2.15030        6.86551       14.32823          1              O   0.000
O44      7.40031        4.64766       18.21202          1              O   0.000
O45      3.05499        3.63655       15.03606          1              O   0.000
O46      7.02685        0.15253       21.11014          1              O   0.000
O47     -0.84281        1.76898       19.33834          1              O   0.000
O48      4.33864        0.99276       11.00726          1              O   0.000
O49     -0.34482        8.96786       13.99940          1              O   0.000
O50     -1.14334        9.15518       20.61584          1              O   0.000
O51      3.11767        3.40894       18.61870          1              O   0.000
O52      1.74427        8.88615       18.51390          1              O   0.000
O53      3.96701        0.93259       18.19405          1              O   0.000
O54      0.08323        3.11859       10.50431          1              O   0.000
O55     -2.30686        6.63057       16.99847          1              O   0.000
O56      2.00182        0.87257       12.52809          1              O   0.000
O57      8.51715        3.05076       11.66095          1              O   0.000
O58     -5.00955        8.82469       19.63993          1              O   0.000
O59      1.90351        0.25539       21.81155          1              O   0.000
Pd1      5.50230        9.53026       30.00000          1              Pd  0.000
Pd2     10.94041        0.02033        6.92859          1              Pd  0.000
Pd3      1.40760        0.79583        4.52905          1              Pd  0.000
Pd4     -0.00006        1.58841        2.24610          1              Pd  0.000
Pd5     -2.75115        9.53026       30.00000          1              Pd  0.000
Pd6     -2.66097        9.52046        6.91136          1              Pd  0.000
Pd7      4.09607        0.79655        4.51295          1              Pd  0.000
Pd8      2.75109        1.58841        2.24610          1              Pd  0.000
Pd9     -0.00000        9.53026       30.00000          1              Pd  0.000
Pd10     0.03378        9.46315        6.79638          1              Pd  0.000
Pd11     6.89976        0.81742        4.50027          1              Pd  0.000
Pd12     5.50224        1.58841        2.24610          1              Pd  0.000
Pd13     2.75115        9.53026       30.00000          1              Pd  0.000
Pd14     8.23599        0.01370        6.81501          1              Pd  0.000
Pd15     9.60494        0.80815        4.52203          1              Pd  0.000
Pd16     8.25339        1.58841        2.24610          1              Pd  0.000
Pd17     9.62902        2.38257       30.00000          1              Pd  0.000
Pd18    -1.40954        2.54288        6.87522          1              Pd  0.000
Pd19    -0.01738        3.23077        4.55652          1              Pd  0.000
Pd20    -1.37563        3.97097        2.24610          1              Pd  0.000
Pd21     1.37557        2.38257       30.00000          1              Pd  0.000
Pd22     1.40230        2.57637        6.91456          1              Pd  0.000
Pd23     2.78205        3.20371        4.54958          1              Pd  0.000
Pd24     1.37552        3.97097        2.24610          1              Pd  0.000
Pd25     4.12672        2.38257       30.00000          1              Pd  0.000
Pd26     4.15769        2.48361        6.85325          1              Pd  0.000
Pd27     5.51369        3.26412        4.57350          1              Pd  0.000
Pd28     4.12667        3.97097        2.24610          1              Pd  0.000
Pd29     6.87787        2.38257       30.00000          1              Pd  0.000
Pd30     6.86087        2.55130        6.97777          1              Pd  0.000
Pd31     8.24633        3.18522        4.52113          1              Pd  0.000
Pd32     6.87782        3.97097        2.24610          1              Pd  0.000
Pd33     8.25345        4.76513       30.00000          1              Pd  0.000
Pd34     8.19036        4.81472        6.73331          1              Pd  0.000
Pd35    -1.36563        5.58005        4.46954          1              Pd  0.000
Pd36    -2.75121        6.35354        2.24610          1              Pd  0.000
Pd37    -0.00000        4.76513       30.00000          1              Pd  0.000
Pd38    -0.04085        4.89303        6.90080          1              Pd  0.000
Pd39     1.36971        5.60261        4.58308          1              Pd  0.000
Pd40    -0.00006        6.35354        2.24610          1              Pd  0.000
Pd41     2.75115        4.76513       30.00000          1              Pd  0.000
Pd42     2.85645        4.85670        7.00129          1              Pd  0.000
Pd43     4.13870        5.60341        4.53206          1              Pd  0.000
Pd44     2.75109        6.35354        2.24610          1              Pd  0.000
Pd45     5.50230        4.76513       30.00000          1              Pd  0.000
Pd46     5.51663        4.89078        6.92585          1              Pd  0.000
Pd47     6.84538        5.61348        4.48752          1              Pd  0.000
Pd48     5.50224        6.35354        2.24610          1              Pd  0.000
Pd49     6.87787        7.14770       30.00000          1              Pd  0.000
Pd50     6.86029        7.16856        6.69208          1              Pd  0.000
Pd51    -2.72879        7.99010        4.49172          1              Pd  0.000
Pd52    -4.12678        8.73611        2.24610          1              Pd  0.000
Pd53    -1.37558        7.14770       30.00000          1              Pd  0.000
Pd54    -1.35750        7.16476        6.87143          1              Pd  0.000
Pd55     0.00896        7.95846        4.57293          1              Pd  0.000
Pd56    -1.37563        8.73611        2.24610          1              Pd  0.000
Pd57     1.37557        7.14770       30.00000          1              Pd  0.000
Pd58     1.39554        7.19334        6.96398          1              Pd  0.000
Pd59     2.73773        8.00276        4.55519          1              Pd  0.000
Pd60     1.37552        8.73611        2.24610          1              Pd  0.000
Pd61     4.12672        7.14770       30.00000          1              Pd  0.000
Pd62     4.13886        7.20703        6.92637          1              Pd  0.000
Pd63     5.46783        8.00034        4.49872          1              Pd  0.000
Pd64     4.12667        8.73611        2.24610          1              Pd  0.000
end
end

!DATE Mon Jan 01 12:00:00 2000
PBC   11.00460  11.00460  30.00000  90.00000  90.00000 120.00001 (P1)
C1       3.40623        5.22663        9.12016          1              C   0.000
C2       4.77399        4.60737        9.33293          1              C   0.000
C3       3.23094        6.70077        9.01242          1              C   0.000
C4       4.36205        7.59076        9.47650          1              C   0.000
C5       5.99471        5.52468        9.23443          1              C   0.000
C6       5.72905        6.94495        9.72191          1              C   0.000
H1       2.78559        6.43837        5.55558          1              H   0.000
H2       1.43064        3.99183        5.57633          1              H   0.000
H3       0.00493        1.57208        5.26235          1              H   0.000
H4       5.49711        1.64488        5.23162          1              H   0.000
H5      -2.57032        6.38465        5.69079          1              H   0.000
H6       0.17617        2.65036        9.64122          1              H   0.000
H7       4.15101        4.52676       17.93939          1              H   0.000
H8       0.43718        3.39610       16.86961          1              H   0.000
H9      -0.15849        3.46302       14.66992          1              H   0.000
H10      4.14258        6.56497       18.53232          1              H   0.000
H11      3.12412        7.85718       18.66443          1              H   0.000
H12      2.51773        5.25429       15.81845          1              H   0.000
H13     -1.24309        7.33993       10.60177          1              H   0.000
H14     -2.64458        7.82781       11.04814          1              H   0.000
H15      1.41744        3.19022       14.99435          1              H   0.000
H16      0.32833        4.62011       17.88507          1              H   0.000
H17      4.93081        5.37595       16.78017          1              H   0.000
H18      1.54829        6.18136       16.70238          1              H   0.000
H19      2.15771        7.32217       14.84576          1              H   0.000
H20      6.23092        4.65051       15.02726          1              H   0.000
H21      5.43417        5.89395       14.45806          1              H   0.000
H22     10.10544        0.26502       11.27179          1              H   0.000
H23      9.43538        1.50963       11.96455          1              H   0.000
H24      6.75960        2.86908       13.81071          1              H   0.000
H25      8.02813        3.55929       14.51240          1              H   0.000
H26      8.22900        1.59897       17.03861          1              H   0.000
H27      8.76343        1.80149       18.51664          1              H   0.000
H28     -1.71556        5.26352       13.97658          1              H   0.000
H29     -1.76170        3.99297       12.98397          1              H   0.000
H30      2.52930        8.86059       14.65080          1              H   0.000
H31      0.12283        6.48233       18.90723          1              H   0.000
H32     -0.75136        6.54562       17.56200          1              H   0.000
H33     -0.60957        7.43324       20.65930          1              H   0.000
H34      0.76171        6.73329       21.03403          1              H   0.000
H35      3.36227        6.97791       22.16669          1              H   0.000
H36      9.56637        0.56679       15.49931          1              H   0.000
H37      8.32889        1.50648       14.99301          1              H   0.000
H38     -3.17145        8.05774       17.26088          1              H   0.000
H39      5.06668        7.47852       12.85492          1              H   0.000
H40      3.47536        7.49197       13.11439          1              H   0.000
H41      4.92028        4.33541       21.74612          1              H   0.000
H42      6.23955        5.23254       21.56318          1              H   0.000
H43      5.17150        8.27247       19.45186          1              H   0.000
H44     -4.70327        9.50562       16.24728          1              H   0.000
H45      0.44000        1.18978       15.26359          1              H   0.000
H46      0.58834        3.13959       22.11630          1              H   0.000
H47      1.56302        1.83503       22.22492          1              H   0.000
H48     -0.78247        4.90272       21.22507          1              H   0.000
H49     -1.67182        3.55036       21.38740          1              H   0.000
H50      5.81803        2.08815       15.62921          1              H   0.000
H51      4.99492        0.86109       15.07915          1              H   0.000
H52      7.57796        1.90167       21.34199          1              H   0.000
H53      7.01146        3.36067       21.76282          1              H   0.000
H54      2.55384        3.61300       21.70592          1              H   0.000
H55      2.88260        5.10792       21.23285          1              H   0.000
H56     -4.18521        9.41753       21.10829          1              H   0.000
H57      5.24043        3.46290       12.35379          1              H   0.000
H58      5.49449        1.98820       11.91601          1              H   0.000
H59     -4.07038        7.07505       20.26082          1              H   0.000
H60      7.39901        5.64458       19.76073          1              H   0.000
H61      3.18322        4.25071       11.85779          1              H   0.000
H62      3.96758        5.48523       12.55298          1              H   0.000
H63      3.20689        7.09948       20.58025          1              H   0.000
H64     -1.48783        7.57658       14.20843          1              H   0.000
H65     -3.03674        7.23656       14.03504          1              H   0.000
H66      1.95678        8.92884       21.57291          1              H   0.000
H67      7.58345        3.66367       18.15876          1              H   0.000
H68      3.67010        2.90684       15.31568          1              H   0.000
H69      3.34411        3.89587       14.12206          1              H   0.000
H70      6.40892        4.75461       18.07507          1              H   0.000
H71     -0.31077        0.93773       19.46890          1              H   0.000
H72     -0.27083        2.44808       18.92559          1              H   0.000
H73      4.37065        1.48923       10.14113          1              H   0.000
H74      4.19722        0.05919       10.86581          1              H   0.000
H75      0.59302        8.58631       13.99458          1              H   0.000
H76     -0.58192        9.13703       13.06906          1              H   0.000
H77      4.28029        0.03581       19.71727          1              H   0.000
H78     -0.28215        9.48712       20.97357          1              H   0.000
H79      2.15863        3.49084       18.32373          1              H   0.000
H80      3.12422        3.67997       19.60522          1              H   0.000
H81      1.02022        8.37924       18.07522          1              H   0.000
H82      4.49003        1.08465       17.36954          1              H   0.000
H83      3.62934        1.85367       18.43536          1              H   0.000
H84     -0.07157        2.35033       11.11922          1              H   0.000
H85      1.55701        4.99484        9.70417          1              H   0.000
H86     -2.80719        5.80588       17.35625          1              H   0.000
H87      1.11086        1.15000       12.25364          1              H   0.000
H88     -2.31818        6.59935       16.01044          1              H   0.000
H89      2.66390        1.11128       11.87002          1              H   0.000
H90      8.87496        3.32394       10.77782          1              H   0.000
H91      1.60067        9.41652       20.15424          1              H   0.000
H92      7.52053        3.04354       11.62923          1              H   0.000
H93     -4.03192        8.81958       12.97881          1              H   0.000
H94     -4.79147        8.64106       14.30006          1              H   0.000
H95     -4.48298        8.84655       18.79522          1              H   0.000
H96      2.66451        0.03549       17.66875          1              H   0.000
H97      2.82171        0.05591       21.49693          1              H   0.000
H98      7.33092        0.28461       18.15105          1              H   0.000
H99     -2.34085        5.87189        9.15559          1              H   0.000
O1       4.89373        3.45372        9.74930          1              O   0.000
O2       7.17514        5.05352        9.28595          1              O   0.000
O3       2.01300        7.15444        9.02117          1              O   0.000
O4       4.15165        8.77078        9.77100          1              O   0.000
O5       8.25958        1.59768        8.02383          1              O   0.000
O6       5.50448        1.47703        8.00295          1              O   0.000
O7       2.79030        1.67218        8.03950          1              O   0.000
O8      -0.00536        1.72853        8.05335          1              O   0.000
O9      -4.10173        8.64569        7.99019          1              O   0.000
O10      2.43124        4.52442        9.74130          1              O   0.000
O11      6.56994        7.52531       10.40062          1              O   0.000
O12     -0.56143        5.11080        8.85200          1              O   0.000
O13     -1.40925        6.27927        9.00760          1              O   0.000
O14      4.81143        5.26500       17.76348          1              O   0.000
O15      0.54412        3.65164       17.83354          1              O   0.000
O16      2.25368        6.18513       16.01118          1              O   0.000
O17      3.83684        7.32919       19.12187          1              O   0.000
O18     -1.68446        7.98912       11.18632          1              O   0.000
O19      0.47520        2.92795       15.21954          1              O   0.000
O20      2.16221        8.06618       14.15759          1              O   0.000
O21      5.80668        5.51027       15.27226          1              O   0.000
O22      7.17473        3.06023       14.70264          1              O   0.000
O23      7.92640        1.86977       17.94346          1              O   0.000
O24     -1.55195        4.27358       13.91393          1              O   0.000
O25     10.23719        0.92687       11.98938          1              O   0.000
O26      0.19518        6.45562       17.90447          1              O   0.000
O27     -0.10214        6.57355       20.59353          1              O   0.000
O28      2.69552        6.98912       21.45642          1              O   0.000
O29      8.56865        0.69866       15.50261          1              O   0.000
O30     -3.60135        8.95405       17.41703          1              O   0.000
O31     -4.45368        8.09179       13.52497          1              O   0.000
O32      4.20325        7.03283       12.60308          1              O   0.000
O33      5.82553        4.50696       22.11473          1              O   0.000
O34      0.21401        0.23861       15.47358          1              O   0.000
O35      1.47231        2.81227       22.45114          1              O   0.000
O36     -0.76518        3.96079       21.51774          1              O   0.000
O37      4.95460        1.62310       15.72099          1              O   0.000
O38      7.80879        2.85977       21.40986          1              O   0.000
O39      3.21487        4.18384       21.15055          1              O   0.000
O40      5.95397        2.76414       12.33711          1              O   0.000
O41      7.26582        6.20369       20.56857          1              O   0.000
O42      3.84024        4.46829       12.54649          1              O   0.000
O43     -2.15940        6.85163       14.33868          1              O   0.000
O44      7.39250        4.63801       18.22230          1              O   0.000
O45      3.04556        3.62588       15.03220          1              O   0.000
O46      7.02279        0.14964       21.11559          1              O   0.000
O47     -0.84662        1.76307       19.35103          1              O   0.000
O48      4.30382        1.04382       11.00887          1              O   0.000
O49     -0.35771        8.94609       13.99957          1              O   0.000
O50     -1.14676        9.14901       20.61919          1              O   0.000
O51      3.11027        3.39733       18.62982          1              O   0.000
O52      1.73723        8.88200       18.51826          1              O   0.000
O53      3.96060        0.92661       18.19626          1              O   0.000
O54      0.14276        3.10136       10.51176          1              O   0.000
O55     -2.31580        6.61725       17.01203          1              O   0.000
O56      2.00034        0.86737       12.55811          1              O   0.000
O57      8.51885        3.05864       11.64752          1              O   0.000
O58     -5.01512        8.81733       19.65263          1              O   0.000
O59      1.90317        0.25424       21.81621          1              O   0.000
Pd1      5.50230        9.53026       30.00000          1              Pd  0.000
Pd2     10.94335        0.01559        6.92690          1              Pd  0.000
Pd3      1.40875        0.79344        4.52901          1              Pd  0.000
Pd4     -0.00006        1.58841        2.24610          1              Pd  0.000
Pd5     -2.75115        9.53026       30.00000          1              Pd  0.000
Pd6     -2.65835        9.51555        6.91122          1              Pd  0.000
Pd7      4.09689        0.79346        4.51282          1              Pd  0.000
Pd8      2.75109        1.58841        2.24610          1              Pd  0.000
Pd9     -0.00000        9.53026       30.00000          1              Pd  0.000
Pd10     0.03674        9.45766        6.79562          1              Pd  0.000
Pd11     6.90114        0.81454        4.50030          1              Pd  0.000
Pd12     5.50224        1.58841        2.24610          1              Pd  0.000
Pd13     2.75115        9.53026       30.00000          1              Pd  0.000
Pd14     8.23838        0.00959        6.81541          1              Pd  0.000
Pd15     9.60589        0.80610        4.52256          1              Pd  0.000
Pd16     8.25339        1.58841        2.24610          1              Pd  0.000
Pd17     9.62902        2.38257       30.00000          1              Pd  0.000
Pd18    -1.40682        2.53881        6.88032          1              Pd  0.000
Pd19    -0.01657        3.22861        4.55913          1              Pd  0.000
Pd20    -1.37563        3.97097        2.24610          1              Pd  0.000
Pd21     1.37557        2.38257       30.00000          1              Pd  0.000
Pd22     1.40410        2.57204        6.91655          1              Pd  0.000
Pd23     2.78237        3.20141        4.55029          1              Pd  0.000
Pd24     1.37552        3.97097        2.24610          1              Pd  0.000
Pd25     4.12672        2.38257       30.00000          1              Pd  0.000
Pd26     4.15967        2.47827        6.85319          1              Pd  0.000
Pd27     5.51418        3.26068        4.57108          1              Pd  0.000
Pd28     4.12667        3.97097        2.24610          1              Pd  0.000
Pd29     6.87787        2.38257       30.00000          1              Pd  0.000
Pd30     6.86363        2.54629        6.97751          1              Pd  0.000
Pd31     8.24761        3.18272        4.52238          1              Pd  0.000
Pd32     6.87782        3.97097        2.24610          1              Pd  0.000
Pd33     8.25345        4.76513       30.00000          1              Pd  0.000
Pd34     8.19324        4.81035        6.73548          1              Pd  0.000
Pd35    -1.36398        5.57750        4.47117          1              Pd  0.000
Pd36    -2.75121        6.35354        2.24610          1              Pd  0.000
Pd37    -0.00000        4.76513       30.00000          1              Pd  0.000
Pd38    -0.03896        4.88875        6.91017          1              Pd  0.000
Pd39     1.36997        5.59975        4.58659          1              Pd  0.000
Pd40    -0.00006        6.35354        2.24610          1              Pd  0.000
Pd41     2.75115        4.76513       30.00000          1              Pd  0.000
Pd42     2.86031        4.85143        7.00236          1              Pd  0.000
Pd43     4.13862        5.60219        4.53147          1              Pd  0.000
Pd44     2.75109        6.35354        2.24610          1              Pd  0.000
Pd45     5.50230        4.76513       30.00000          1              Pd  0.000
Pd46     5.51837        4.88339        6.91333          1              Pd  0.000
Pd47     6.84753        5.61078        4.48672          1              Pd  0.000
Pd48     5.50224        6.35354        2.24610          1              Pd  0.000
Pd49     6.87787        7.14770       30.00000          1              Pd  0.000
Pd50     6.86156        7.16312        6.69307          1              Pd  0.000
Pd51    -2.72757        7.98732        4.49268          1              Pd  0.000
Pd52    -4.12678        8.73611        2.24610          1              Pd  0.000
Pd53    -1.37558        7.14770       30.00000          1              Pd  0.000
Pd54    -1.35412        7.15967        6.87250          1              Pd  0.000
Pd55     0.01052        7.95508        4.57346          1              Pd  0.000
Pd56    -1.37563        8.73611        2.24610          1              Pd  0.000
Pd57     1.37557        7.14770       30.00000          1              Pd  0.000
Pd58     1.39990        7.18815        6.96868          1              Pd  0.000
Pd59     2.73866        7.99983        4.55696          1              Pd  0.000
Pd60     1.37552        8.73611        2.24610          1              Pd  0.000
Pd61     4.12672        7.14770       30.00000          1              Pd  0.000
Pd62     4.14130        7.20245        6.93295          1              Pd  0.000
Pd63     5.46862        7.99773        4.49974          1              Pd  0.000
Pd64     4.12667        8.73611        2.24610          1              Pd  0.000
end
end

!DATE Mon Jan 01 12:00:00 2000
PBC   11.00460  11.00460  30.00000  90.00000  90.00000 120.00001 (P1)
C1       3.42581        5.24310        9.11480          1              C   0.000
C2       4.79497        4.62858        9.32842          1              C   0.000
C3       3.24773        6.71710        9.01178          1              C   0.000
C4       4.37103        7.60915        9.49299          1              C   0.000
C5       6.01294        5.55126        9.26187          1              C   0.000
C6       5.74027        6.97056        9.74505          1              C   0.000
H1       2.78652        6.43668        5.55764          1              H   0.000
H2       1.43413        3.98939        5.57702          1              H   0.000
H3       0.00737        1.57075        5.26276          1              H   0.000
H4       5.49948        1.64283        5.23070          1              H   0.000
H5      -2.56607        6.38199        5.69531          1              H   0.000
H6       0.19019        2.63077        9.65210          1              H   0.000
H7       4.14152        4.52418       17.95945          1              H   0.000
H8       0.43238        3.38378       16.88366          1              H   0.000
H9      -0.17258        3.44701       14.68954          1              H   0.000
H10      4.13654        6.56100       18.55243          1              H   0.000
H11      3.11785        7.85407       18.68007          1              H   0.000
H12      2.50623        5.24422       15.81706          1              H   0.000
H13     -1.21543        7.38171       10.59921          1              H   0.000
H14     -2.61908        7.85914       11.05573          1              H   0.000
H15      1.40544        3.17658       15.00192          1              H   0.000
H16      0.32330        4.61153       17.89445          1              H   0.000
H17      4.92492        5.37436       16.80313          1              H   0.000
H18      1.53934        6.17213       16.70366          1              H   0.000
H19      2.14468        7.31195       14.84602          1              H   0.000
H20      6.21750        4.64295       15.05353          1              H   0.000
H21      5.41123        5.87995       14.48544          1              H   0.000
H22     10.09863        0.26744       11.30144          1              H   0.000
H23      9.43047        1.51767       11.98614          1              H   0.000
H24      6.74156        2.87135       13.81935          1              H   0.000
H25      8.00990        3.54969       14.53113          1              H   0.000
H26      8.22322        1.59541       17.05379          1              H   0.000
H27      8.76050        1.79490       18.53186          1              H   0.000
H28     -1.73026        5.24812       14.00160          1              H   0.000
H29     -1.77053        3.98101       13.00643          1              H   0.000
H30      2.51268        8.85088       14.65447          1              H   0.000
H31      0.12172        6.47472       18.91060          1              H   0.000
H32     -0.75748        6.53482       17.56884          1              H   0.000
H33     -0.61011        7.42621       20.66294          1              H   0.000
H34      0.76037        6.72636       21.03996          1              H   0.000
H35      3.35552        6.97608       22.18250          1              H   0.000
H36      9.55300        0.55216       15.51231          1              H   0.000
H37      8.32033        1.49337       15.00179          1              H   0.000
H38     -3.17961        8.04603       17.27562          1              H   0.000
H39      5.05641        7.47210       12.86738          1              H   0.000
H40      3.46301        7.49021       13.11695          1              H   0.000
H41      4.92057        4.32656       21.76498          1              H   0.000
H42      6.23817        5.22418       21.58197          1              H   0.000
H43      5.16538        8.26732       19.46944          1              H   0.000
H44     -4.71551        9.49113       16.26224          1              H   0.000
H45      0.42817        1.17571       15.27930          1              H   0.000
H46      0.58845        3.13750       22.13022          1              H   0.000
H47      1.56327        1.83379       22.23860          1              H   0.000
H48     -0.78207        4.89835       21.23091          1              H   0.000
H49     -1.67076        3.54579       21.39314          1              H   0.000
H50      5.79690        2.06917       15.61800          1              H   0.000
H51      4.96830        0.84592       15.06652          1              H   0.000
H52      7.57870        1.89812       21.34663          1              H   0.000
H53      7.01269        3.35543       21.77166          1              H   0.000
H54      2.55441        3.60983       21.72144          1              H   0.000
H55      2.88441        5.10346       21.24663          1              H   0.000
H56     -4.18671        9.41444       21.12108          1              H   0.000
H57      5.24031        3.47790       12.35640          1              H   0.000
H58      5.48354        2.00523       11.91580          1              H   0.000
H59     -4.07698        7.06701       20.27405          1              H   0.000
H60      7.39200        5.63604       19.77452          1              H   0.000
H61      3.17821        4.25135       11.84972          1              H   0.000
H62      3.95541        5.48690       12.55172          1              H   0.000
H63      3.20151        7.09671       20.59525          1              H   0.000
H64     -1.50319        7.55885       14.22711          1              H   0.000
H65     -3.05367        7.22124       14.05143          1              H   0.000
H66      1.95178        8.92547       21.58205          1              H   0.000
H67      7.57377        3.65400       18.17566          1              H   0.000
H68      3.65531        2.89660       15.30636          1              H   0.000
H69      3.32779        3.88834       14.11528          1              H   0.000
H70      6.39935        4.74615       18.09424          1              H   0.000
H71     -0.31314        0.93187       19.48548          1              H   0.000
H72     -0.27417        2.44212       18.94184          1              H   0.000
H73      4.32441        1.56127       10.15195          1              H   0.000
H74      4.18541        0.11638       10.85385          1              H   0.000
H75      0.57283        8.56615       13.99238          1              H   0.000
H76     -0.61578        9.07289       13.05936          1              H   0.000
H77      4.27795        0.02844       19.72077          1              H   0.000
H78     -0.28512        9.48278       20.97771          1              H   0.000
H79      2.15249        3.48340       18.33906          1              H   0.000
H80      3.12037        3.67183       19.61954          1              H   0.000
H81      1.01582        8.37488       18.07951          1              H   0.000
H82      4.47606        1.07610       17.36441          1              H   0.000
H83      3.62577        1.84654       18.43905          1              H   0.000
H84     -0.06526        2.34019       11.13154          1              H   0.000
H85      1.57521        5.00919        9.69042          1              H   0.000
H86     -2.81615        5.79518       17.37291          1              H   0.000
H87      1.09480        1.14743       12.29436          1              H   0.000
H88     -2.33160        6.58575       16.02453          1              H   0.000
H89      2.64440        1.12447       11.89869          1              H   0.000
H90      8.87636        3.32412       10.78889          1              H   0.000
H91      1.59743        9.41203       20.16252          1              H   0.000
H92      7.52042        3.04794       11.63935          1              H   0.000
H93     -4.04274        8.80890       12.99519          1              H   0.000
H94     -4.80300        8.62874       14.31578          1              H   0.000
H95     -4.48848        8.83774       18.81114          1              H   0.000
H96      2.65565        0.02542       17.67834          1              H   0.000
H97      2.82145        0.05384       21.50363          1              H   0.000
H98      7.32728        0.27928       18.16055          1              H   0.000
H99     -2.31095        5.88556        9.17172          1              H   0.000
O1       4.91853        3.46968        9.73306          1              O   0.000
O2       7.19142        5.08373        9.30951          1              O   0.000
O3       2.02722        7.16619        9.01836          1              O   0.000
O4       4.15326        8.78664        9.78796          1              O   0.000
O5       8.26327        1.59456        8.02473          1              O   0.000
O6       5.50947        1.47406        8.00170          1              O   0.000
O7       2.79498        1.66920        8.04060          1              O   0.000
O8      -0.00076        1.72418        8.05416          1              O   0.000
O9      -4.09810        8.64357        7.99135          1              O   0.000
O10      2.44901        4.53740        9.73124          1              O   0.000
O11      6.57816        7.55736       10.42335          1              O   0.000
O12     -0.53698        5.11753        8.85898          1              O   0.000
O13     -1.38059        6.28922        9.01715          1              O   0.000
O14      4.80147        5.26379       17.78633          1              O   0.000
O15      0.53850        3.64265       17.84686          1              O   0.000
O16      2.24213        6.17507       16.00968          1              O   0.000
O17      3.82981        7.32706       19.13997          1              O   0.000
O18     -1.65916        8.03202       11.18078          1              O   0.000
O19      0.46554        2.91254       15.23489          1              O   0.000
O20      2.14734        8.05737       14.15906          1              O   0.000
O21      5.79870        5.50629       15.29719          1              O   0.000
O22      7.15208        3.05575       14.71517          1              O   0.000
O23      7.92247        1.86307       17.96013          1              O   0.000
O24     -1.56609        4.25811       13.93888          1              O   0.000
O25     10.22819        0.92963       12.01890          1              O   0.000
O26      0.19042        6.44588       17.90767          1              O   0.000
O27     -0.10208        6.56699       20.59639          1              O   0.000
O28      2.68964        6.98454       21.47144          1              O   0.000
O29      8.55571        0.68730       15.51530          1              O   0.000
O30     -3.61016        8.94215       17.43144          1              O   0.000
O31     -4.46468        8.08034       13.53999          1              O   0.000
O32      4.19240        7.03278       12.60612          1              O   0.000
O33      5.82622        4.49716       22.13330          1              O   0.000
O34      0.20214        0.22427       15.48830          1              O   0.000
O35      1.47175        2.81043       22.46689          1              O   0.000
O36     -0.76493        3.95708       21.52577          1              O   0.000
O37      4.93168        1.60677       15.70940          1              O   0.000
O38      7.80839        2.85660       21.41206          1              O   0.000
O39      3.21608        4.17906       21.16529          1              O   0.000
O40      5.95112        2.77627       12.33877          1              O   0.000
O41      7.25950        6.19572       20.58205          1              O   0.000
O42      3.83028        4.46950       12.54299          1              O   0.000
O43     -2.17654        6.83409       14.35340          1              O   0.000
O44      7.38328        4.62855       18.23760          1              O   0.000
O45      3.03241        3.61867       15.02645          1              O   0.000
O46      7.02011        0.14676       21.12326          1              O   0.000
O47     -0.84919        1.75725       19.36875          1              O   0.000
O48      4.26873        1.09917       11.01201          1              O   0.000
O49     -0.38050        8.91783       13.99431          1              O   0.000
O50     -1.14911        9.14321       20.62317          1              O   0.000
O51      3.10459        3.39045       18.64397          1              O   0.000
O52      1.73275        8.87551       18.52466          1              O   0.000
O53      3.95474        0.91982       18.19653          1              O   0.000
O54      0.15875        3.08546       10.52075          1              O   0.000
O55     -2.32478        6.60554       17.02605          1              O   0.000
O56      1.98785        0.86329       12.58743          1              O   0.000
O57      8.51911        3.06205       11.65902          1              O   0.000
O58     -5.01941        8.80981       19.66940          1              O   0.000
O59      1.90421        0.25328       21.82578          1              O   0.000
Pd1      5.50230        9.53026       30.00000          1              Pd  0.000
Pd2     10.94850        0.01353        6.92498          1              Pd  0.000
Pd3      1.41120        0.79223        4.52909          1              Pd  0.000
Pd4     -0.00006        1.58841        2.24610          1              Pd  0.000
Pd5     -2.75115        9.53026       30.00000          1              Pd  0.000
Pd6     -2.65380        9.51222        6.91208          1              Pd  0.000
Pd7      4.09884        0.79147        4.51301          1              Pd  0.000
Pd8      2.75109        1.58841        2.24610          1              Pd  0.000
Pd9     -0.00000        9.53026       30.00000          1              Pd  0.000
Pd10     0.04165        9.45531        6.79449          1              Pd  0.000
Pd11     6.90384        0.81295        4.50000          1              Pd  0.000
Pd12     5.50224        1.58841        2.24610          1              Pd  0.000
Pd13     2.75115        9.53026       30.00000          1              Pd  0.000
Pd14     8.24323        0.00777        6.81426          1              Pd  0.000
Pd15     9.60848        0.80537        4.52249          1              Pd  0.000
Pd16     8.25339        1.58841        2.24610          1              Pd  0.000
Pd17     9.62902        2.38257       30.00000          1              Pd  0.000
Pd18    -1.40229        2.53764        6.88394          1              Pd  0.000
Pd19    -0.01419        3.22775        4.56063          1              Pd  0.000
Pd20    -1.37563        3.97097        2.24610          1              Pd  0.000
Pd21     1.37557        2.38257       30.00000          1              Pd  0.000
Pd22     1.40841        2.57002        6.91835          1              Pd  0.000
Pd23     2.78465        3.19981        4.55053          1              Pd  0.000
Pd24     1.37552        3.97097        2.24610          1              Pd  0.000
Pd25     4.12672        2.38257       30.00000          1              Pd  0.000
Pd26     4.16403        2.47554        6.85402          1              Pd  0.000
Pd27     5.51633        3.25816        4.56908          1              Pd  0.000
Pd28     4.12667        3.97097        2.24610          1              Pd  0.000
Pd29     6.87787        2.38257       30.00000          1              Pd  0.000
Pd30     6.86861        2.54467        6.97832          1              Pd  0.000
Pd31     8.25007        3.18180        4.52428          1              Pd  0.000
Pd32     6.87782        3.97097        2.24610          1              Pd  0.000
Pd33     8.25345        4.76513       30.00000          1              Pd  0.000
Pd34     8.19952        4.80904        6.73998          1              Pd  0.000
Pd35    -1.36151        5.57632        4.47247          1              Pd  0.000
Pd36    -2.75121        6.35354        2.24610          1              Pd  0.000
Pd37    -0.00000        4.76513       30.00000          1              Pd  0.000
Pd38    -0.03324        4.88661        6.91285          1              Pd  0.000
Pd39     1.37245        5.59852        4.58580          1              Pd  0.000
Pd40    -0.00006        6.35354        2.24610          1              Pd  0.000
Pd41     2.75115        4.76513       30.00000          1              Pd  0.000
Pd42     2.86636        4.84961        7.00101          1              Pd  0.000
Pd43     4.14082        5.60159        4.53064          1              Pd  0.000
Pd44     2.75109        6.35354        2.24610          1              Pd  0.000
Pd45     5.50230        4.76513       30.00000          1              Pd  0.000
Pd46     5.52271        4.87780        6.90301          1              Pd  0.000
Pd47     6.85120        5.60908        4.48749          1              Pd  0.000
Pd48     5.50224        6.35354        2.24610          1              Pd  0.000
Pd49     6.87787        7.14770       30.00000          1              Pd  0.000
Pd50     6.86585        7.15872        6.69724          1              Pd  0.000
Pd51    -2.72554        7.98540        4.49428          1              Pd  0.000
Pd52    -4.12678        8.73611        2.24610          1              Pd  0.000
Pd53    -1.37558        7.14770       30.00000          1              Pd  0.000
Pd54    -1.34805        7.15731        6.87386          1              Pd  0.000
Pd55     0.01312        7.95358        4.57259          1              Pd  0.000
Pd56    -1.37563        8.73611        2.24610          1              Pd  0.000
Pd57     1.37557        7.14770       30.00000          1              Pd  0.000
Pd58     1.40661        7.18634        6.96742          1              Pd  0.000
Pd59     2.74186        7.99849        4.55639          1              Pd  0.000
Pd60     1.37552        8.73611        2.24610          1              Pd  0.000
Pd61     4.12672        7.14770       30.00000          1              Pd  0.000
Pd62     4.14718        7.20045        6.93544          1              Pd  0.000
Pd63     5.47188        7.99616        4.50115          1              Pd  0.000
Pd64     4.12667        8.73611        2.24610          1              Pd  0.000
end
end

!DATE Mon Jan 01 12:00:00 2000
PBC   11.00460  11.00460  30.00000  90.00000  90.00000 120.00001 (P1)
C1       3.44540        5.26018        9.10905          1              C   0.000
C2       4.81582        4.64983        9.32413          1              C   0.000
C3       3.26512        6.73421        9.01138          1              C   0.000
C4       4.38070        7.62761        9.50948          1              C   0.000
C5       6.03080        5.57811        9.28894          1              C   0.000
C6       5.75218        6.99660        9.76896          1              C   0.000
H1       2.78738        6.43489        5.55980          1              H   0.000
H2       1.43770        3.98684        5.57765          1              H   0.000
H3       0.00982        1.56936        5.26318          1              H   0.000
H4       5.50187        1.64069        5.22980          1              H   0.000
H5      -2.56164        6.37926        5.70005          1              H   0.000
H6       0.20290        2.61114        9.66302          1              H   0.000
H7       4.13199        4.52133       17.97910          1              H   0.000
H8       0.42760        3.37140       16.89824          1              H   0.000
H9      -0.18693        3.43089       14.70974          1              H   0.000
H10      4.13076        6.55676       18.57294          1              H   0.000
H11      3.11220        7.85048       18.69667          1              H   0.000
H12      2.49441        5.23366       15.81574          1              H   0.000
H13     -1.18740        7.42504       10.59837          1              H   0.000
H14     -2.59344        7.89115       11.06387          1              H   0.000
H15      1.39311        3.16293       15.00982          1              H   0.000
H16      0.31823        4.60308       17.90403          1              H   0.000
H17      4.91829        5.37255       16.82498          1              H   0.000
H18      1.52987        6.16245       16.70505          1              H   0.000
H19      2.13154        7.30121       14.84710          1              H   0.000
H20      6.20324        4.63537       15.07892          1              H   0.000
H21      5.38779        5.86616       14.51181          1              H   0.000
H22     10.09181        0.26989       11.33203          1              H   0.000
H23      9.42560        1.52531       12.00881          1              H   0.000
H24      6.72335        2.87342       13.82750          1              H   0.000
H25      7.99116        3.53976       14.55009          1              H   0.000
H26      8.21790        1.59149       17.06846          1              H   0.000
H27      8.75785        1.78818       18.54690          1              H   0.000
H28     -1.74560        5.23264       14.02714          1              H   0.000
H29     -1.78012        3.96876       13.02943          1              H   0.000
H30      2.49584        8.84098       14.65901          1              H   0.000
H31      0.12064        6.46708       18.91382          1              H   0.000
H32     -0.76352        6.52396       17.57574          1              H   0.000
H33     -0.61082        7.41958       20.66663          1              H   0.000
H34      0.75887        6.71946       21.04592          1              H   0.000
H35      3.34844        6.97408       22.19861          1              H   0.000
H36      9.53927        0.53750       15.52574          1              H   0.000
H37      8.31141        1.48038       15.01060          1              H   0.000
H38     -3.18811        8.03414       17.29058          1              H   0.000
H39      5.04520        7.46566       12.87983          1              H   0.000
H40      3.44993        7.48849       13.12007          1              H   0.000
H41      4.92046        4.31764       21.78382          1              H   0.000
H42      6.23670        5.21595       21.60068          1              H   0.000
H43      5.15952        8.26197       19.48745          1              H   0.000
H44     -4.72783        9.47628       16.27801          1              H   0.000
H45      0.41588        1.16083       15.29559          1              H   0.000
H46      0.58840        3.13525       22.14472          1              H   0.000
H47      1.56323        1.83226       22.25279          1              H   0.000
H48     -0.78173        4.89430       21.23675          1              H   0.000
H49     -1.66934        3.54143       21.39913          1              H   0.000
H50      5.77514        2.04977       15.60645          1              H   0.000
H51      4.94107        0.83034       15.05347          1              H   0.000
H52      7.57949        1.89452       21.35143          1              H   0.000
H53      7.01399        3.34999       21.78058          1              H   0.000
H54      2.55489        3.60647       21.73751          1              H   0.000
H55      2.88612        5.09866       21.26081          1              H   0.000
H56     -4.18812        9.41115       21.13412          1              H   0.000
H57      5.23966        3.49354       12.35901          1              H   0.000
H58      5.47159        2.02330       11.91558          1              H   0.000
H59      6.92079        7.05947       20.28667          1              H   0.000
H60      7.38480        5.62762       19.78777          1              H   0.000
H61      3.17233        4.25251       11.84158          1              H   0.000
H62      3.94250        5.48898       12.55065          1              H   0.000
H63      3.19627        7.09373       20.61054          1              H   0.000
H64     -1.51890        7.54120       14.24615          1              H   0.000
H65     -3.07086        7.20556       14.06830          1              H   0.000
H66      1.94656        8.92199       21.59148          1              H   0.000
H67      7.56365        3.64437       18.19276          1              H   0.000
H68      3.64078        2.88577       15.29694          1              H   0.000
H69      3.31155        3.88088       14.10880          1              H   0.000
H70      6.38884        4.73750       18.11335          1              H   0.000
H71     -0.31536        0.92587       19.50215          1              H   0.000
H72     -0.27727        2.43612       18.95805          1              H   0.000
H73      4.27789        1.63438       10.16303          1              H   0.000
H74      4.17276        0.17683       10.84292          1              H   0.000
H75      0.55213        8.54580       13.98984          1              H   0.000
H76     -0.64963        9.00777       13.04980          1              H   0.000
H77      4.27582        0.02101       19.72441          1              H   0.000
H78     -0.28760        9.47861       20.98198          1              H   0.000
H79      2.14639        3.47573       18.35479          1              H   0.000
H80      3.11650        3.66324       19.63417          1              H   0.000
H81      1.01179        8.37064       18.08417          1              H   0.000
H82      4.46184        1.06733       17.35911          1              H   0.000
H83      3.62228        1.83930       18.44279          1              H   0.000
H84     -0.05931        2.32936       11.14394          1              H   0.000
H85      1.59296        5.02494        9.67547          1              H   0.000
H86     -2.82558        5.78441       17.39006          1              H   0.000
H87      1.07769        1.14459       12.33485          1              H   0.000
H88     -2.34542        6.57210       16.03924          1              H   0.000
H89      2.62391        1.13819       11.92645          1              H   0.000
H90      8.87893        3.32376       10.80128          1              H   0.000
H91      1.59403        9.40752       20.17119          1              H   0.000
H92      7.52030        3.05265       11.64952          1              H   0.000
H93     -4.05405        8.79813       13.01148          1              H   0.000
H94     -4.81475        8.61639       14.33184          1              H   0.000
H95     -4.49387        8.82866       18.82719          1              H   0.000
H96      2.64660        0.01518       17.68808          1              H   0.000
H97      2.82137        0.05171       21.51044          1              H   0.000
H98      7.32381        0.27402       18.17027          1              H   0.000
H99     -2.27933        5.89938        9.18849          1              H   0.000
O1       4.94365        3.48642        9.71634          1              O   0.000
O2       7.20730        5.11344        9.33462          1              O   0.000
O3       2.04279        7.17981        9.01584          1              O   0.000
O4       4.15596        8.80341        9.80476          1              O   0.000
O5       8.26735        1.59166        8.02540          1              O   0.000
O6       5.51471        1.47141        8.00067          1              O   0.000
O7       2.79951        1.66654        8.04176          1              O   0.000
O8       0.00398        1.71970        8.05503          1              O   0.000
O9      -4.09469        8.64144        7.99267          1              O   0.000
O10      2.46601        4.55102        9.71910          1              O   0.000
O11      6.58545        7.58826       10.44702          1              O   0.000
O12     -0.51048        5.12600        8.86609          1              O   0.000
O13     -1.35075        6.30020        9.02720          1              O   0.000
O14      4.79160        5.26190       17.80796          1              O   0.000
O15      0.53325        3.63396       17.86064          1              O   0.000
O16      2.23009        6.16439       16.00840          1              O   0.000
O17      3.82376        7.32450       19.15890          1              O   0.000
O18     -1.63417        8.07574       11.17751          1              O   0.000
O19      0.45567        2.89736       15.25104          1              O   0.000
O20      2.13323        8.04800       14.16156          1              O   0.000
O21      5.78995        5.50230       15.32072          1              O   0.000
O22      7.12938        3.05018       14.72709          1              O   0.000
O23      7.91938        1.85671       17.97598          1              O   0.000
O24     -1.58146        4.24252       13.96432          1              O   0.000
O25     10.21927        0.93209       12.04974          1              O   0.000
O26      0.18582        6.43623       17.91067          1              O   0.000
O27     -0.10212        6.56100       20.59905          1              O   0.000
O28      2.68367        6.98015       21.48655          1              O   0.000
O29      8.54250        0.67659       15.52869          1              O   0.000
O30     -3.61913        8.93039       17.44548          1              O   0.000
O31     -4.47630        8.06911       13.55513          1              O   0.000
O32      4.18066        7.03244       12.60967          1              O   0.000
O33      5.82653        4.48760       22.15146          1              O   0.000
O34      0.18915        0.20942       15.50460          1              O   0.000
O35      1.47051        2.80799       22.48418          1              O   0.000
O36     -0.76441        3.95387       21.53418          1              O   0.000
O37      4.90831        1.58985       15.69759          1              O   0.000
O38      7.80799        2.85344       21.41412          1              O   0.000
O39      3.21714        4.17389       21.18049          1              O   0.000
O40      5.94771        2.78903       12.34023          1              O   0.000
O41      7.25430        6.18878       20.59444          1              O   0.000
O42      3.81965        4.47104       12.53915          1              O   0.000
O43     -2.19377        6.81663       14.36881          1              O   0.000
O44      7.37289        4.61900       18.25354          1              O   0.000
O45      3.02024        3.61159       15.02128          1              O   0.000
O46      7.01699        0.14376       21.13140          1              O   0.000
O47     -0.85173        1.75097       19.38531          1              O   0.000
O48      4.22998        1.15759       11.01589          1              O   0.000
O49     -0.40317        8.89028       13.98821          1              O   0.000
O50     -1.15096        9.13767       20.62738          1              O   0.000
O51      3.09892        3.38281       18.65855          1              O   0.000
O52      1.72840        8.86933       18.53173          1              O   0.000
O53      3.94916        0.91304       18.19685          1              O   0.000
O54      0.17254        3.06927       10.52986          1              O   0.000
O55     -2.33469        6.59407       17.04071          1              O   0.000
O56      1.97439        0.85820       12.61454          1              O   0.000
O57      8.51930        3.06573       11.67155          1              O   0.000
O58     -5.02312        8.80167       19.68652          1              O   0.000
O59      1.90545        0.25251       21.83524          1              O   0.000
Pd1      5.50230        9.53026       30.00000          1              Pd  0.000
Pd2     10.95381        0.01150        6.92289          1              Pd  0.000
Pd3      1.41371        0.79098        4.52919          1              Pd  0.000
Pd4     -0.00006        1.58841        2.24610          1              Pd  0.000
Pd5     -2.75115        9.53026       30.00000          1              Pd  0.000
Pd6     -2.64923        9.50888        6.91303          1              Pd  0.000
Pd7      4.10081        0.78943        4.51323          1              Pd  0.000
Pd8      2.75109        1.58841        2.24610          1              Pd  0.000
Pd9     -0.00000        9.53026       30.00000          1              Pd  0.000
Pd10     0.04665        9.45304        6.79340          1              Pd  0.000
Pd11     6.90657        0.81133        4.49969          1              Pd  0.000
Pd12     5.50224        1.58841        2.24610          1              Pd  0.000
Pd13     2.75115        9.53026       30.00000          1              Pd  0.000
Pd14     8.24821        0.00601        6.81314          1              Pd  0.000
Pd15     9.61111        0.80461        4.52238          1              Pd  0.000
Pd16     8.25339        1.58841        2.24610          1              Pd  0.000
Pd17     9.62902        2.38257       30.00000          1              Pd  0.000
Pd18    -1.39755        2.53652        6.88740          1              Pd  0.000
Pd19    -0.01170        3.22689        4.56218          1              Pd  0.000
Pd20    -1.37563        3.97097        2.24610          1              Pd  0.000
Pd21     1.37557        2.38257       30.00000          1              Pd  0.000
Pd22     1.41284        2.56802        6.92017          1              Pd  0.000
Pd23     2.78704        3.19814        4.55076          1              Pd  0.000
Pd24     1.37552        3.97097        2.24610          1              Pd  0.000
Pd25     4.12672        2.38257       30.00000          1              Pd  0.000
Pd26     4.16851        2.47282        6.85498          1              Pd  0.000
Pd27     5.51856        3.25562        4.56718          1              Pd  0.000
Pd28     4.12667        3.97097        2.24610          1              Pd  0.000
Pd29     6.87787        2.38257       30.00000          1              Pd  0.000
Pd30     6.87382        2.54311        6.97905          1              Pd  0.000
Pd31     8.25259        3.18091        4.52622          1              Pd  0.000
Pd32     6.87782        3.97097        2.24610          1              Pd  0.000
Pd33     8.25345        4.76513       30.00000          1              Pd  0.000
Pd34     8.20608        4.80779        6.74477          1              Pd  0.000
Pd35    -1.35904        5.57510        4.47385          1              Pd  0.000
Pd36    -2.75121        6.35354        2.24610          1              Pd  0.000
Pd37    -0.00000        4.76513       30.00000          1              Pd  0.000
Pd38    -0.02735        4.88454        6.91560          1              Pd  0.000
Pd39     1.37505        5.59725        4.58481          1              Pd  0.000
Pd40    -0.00006        6.35354        2.24610          1              Pd  0.000
Pd41     2.75115        4.76513       30.00000          1              Pd  0.000
Pd42     2.87260        4.84789        6.99944          1              Pd  0.000
Pd43     4.14318        5.60090        4.52988          1              Pd  0.000
Pd44     2.75109        6.35354        2.24610          1              Pd  0.000
Pd45     5.50230        4.76513       30.00000          1              Pd  0.000
Pd46     5.52740        4.87248        6.89416          1              Pd  0.000
Pd47     6.85492        5.60732        4.48840          1              Pd  0.000
Pd48     5.50224        6.35354        2.24610          1              Pd  0.000
Pd49     6.87787        7.14770       30.00000          1              Pd  0.000
Pd50     6.87033        7.15423        6.70165          1              Pd  0.000
Pd51    -2.72349        7.98343        4.49591          1              Pd  0.000
Pd52    -4.12678        8.73611        2.24610          1              Pd  0.000
Pd53    -1.37558        7.14770       30.00000          1              Pd  0.000
Pd54    -1.34184        7.15502        6.87526          1              Pd  0.000
Pd55     0.01578        7.95205        4.57170          1              Pd  0.000
Pd56    -1.37563        8.73611        2.24610          1              Pd  0.000
Pd57     1.37557        7.14770       30.00000          1              Pd  0.000
Pd58     1.41356        7.18457        6.96593          1              Pd  0.000
Pd59     2.74517        7.99711        4.55567          1              Pd  0.000
Pd60     1.37552        8.73611        2.24610          1              Pd  0.000
Pd61     4.12672        7.14770       30.00000          1              Pd  0.000
Pd62     4.15336        7.19854        6.93752          1              Pd  0.000
Pd63     5.47528        7.99457        4.50259          1              Pd  0.000
Pd64     4.12667        8.73611        2.24610          1              Pd  0.000
end
end

!DATE Mon Jan 01 12:00:00 2000
PBC   11.00460  11.00460  30.00000  90.00000  90.00000 120.00001 (P1)
C1       3.43248        5.28964        9.10232          1              C   0.000
C2       4.79785        4.67069        9.32685          1              C   0.000
C3       3.26718        6.76554        9.00451          1              C   0.000
C4       4.38129        7.65046        9.52095          1              C   0.000
C5       6.02385        5.59069        9.32062          1              C   0.000
C6       5.74839        7.01425        9.79060          1              C   0.000
H1       2.79121        6.43343        5.55643          1              H   0.000
H2       1.44616        3.98352        5.57106          1              H   0.000
H3       0.01332        1.56953        5.26426          1              H   0.000
H4       5.50478        1.64028        5.22798          1              H   0.000
H5      -2.54835        6.38288        5.71426          1              H   0.000
H6       0.17347        2.59919        9.67552          1              H   0.000
H7       4.12606        4.51862       17.98583          1              H   0.000
H8       0.42734        3.36415       16.90689          1              H   0.000
H9      -0.19680        3.42102       14.72580          1              H   0.000
H10      4.12869        6.55277       18.58216          1              H   0.000
H11      3.11066        7.84675       18.70702          1              H   0.000
H12      2.48557        5.22800       15.81354          1              H   0.000
H13     -1.16272        7.44474       10.61897          1              H   0.000
H14     -2.58376        7.89931       11.05983          1              H   0.000
H15      1.38532        3.15319       15.01572          1              H   0.000
H16      0.31840        4.59807       17.91091          1              H   0.000
H17      4.91121        5.37084       16.83056          1              H   0.000
H18      1.52354        6.15657       16.70571          1              H   0.000
H19      2.11968        7.29872       14.84779          1              H   0.000
H20      6.18973        4.62972       15.08680          1              H   0.000
H21      5.37691        5.86213       14.52063          1              H   0.000
H22     10.07611        0.25738       11.37308          1              H   0.000
H23      9.41300        1.51221       12.05345          1              H   0.000
H24      6.70751        2.87640       13.82730          1              H   0.000
H25      7.97182        3.53224       14.56529          1              H   0.000
H26      8.21423        1.58773       17.07365          1              H   0.000
H27      8.75720        1.78520       18.55129          1              H   0.000
H28     -1.75666        5.22377       14.04876          1              H   0.000
H29     -1.79271        3.95659       13.05543          1              H   0.000
H30      2.48391        8.83931       14.66471          1              H   0.000
H31      0.11945        6.46146       18.92131          1              H   0.000
H32     -0.76555        6.51713       17.58366          1              H   0.000
H33     -0.61111        7.41747       20.67132          1              H   0.000
H34      0.75839        6.71748       21.05222          1              H   0.000
H35      3.34343        6.97189       22.20799          1              H   0.000
H36      9.53262        0.53027       15.53102          1              H   0.000
H37      8.30682        1.47310       15.01240          1              H   0.000
H38     -3.19158        8.02812       17.30052          1              H   0.000
H39      5.03031        7.46456       12.88443          1              H   0.000
H40      3.43490        7.49384       13.12230          1              H   0.000
H41      4.92071        4.31580       21.79034          1              H   0.000
H42      6.23714        5.21406       21.60544          1              H   0.000
H43      5.15771        8.25870       19.49835          1              H   0.000
H44     -4.73570        9.46739       16.28566          1              H   0.000
H45      0.40864        1.15199       15.30381          1              H   0.000
H46      0.58629        3.13404       22.15230          1              H   0.000
H47      1.56198        1.83086       22.25806          1              H   0.000
H48     -0.78243        4.89185       21.24361          1              H   0.000
H49     -1.66977        3.53873       21.40385          1              H   0.000
H50      5.76252        2.03855       15.59641          1              H   0.000
H51      4.92511        0.82042       15.04440          1              H   0.000
H52      7.57864        1.89073       21.35365          1              H   0.000
H53      7.01431        3.34667       21.78243          1              H   0.000
H54      2.55439        3.60485       21.74660          1              H   0.000
H55      2.88541        5.09653       21.26914          1              H   0.000
H56     -4.18884        9.40952       21.13967          1              H   0.000
H57      5.22802        3.50914       12.35632          1              H   0.000
H58      5.45648        2.04214       11.91023          1              H   0.000
H59      6.91873        7.05689       20.29194          1              H   0.000
H60      7.38146        5.62462       19.79219          1              H   0.000
H61      3.14664        4.26143       11.84294          1              H   0.000
H62      3.92017        5.49661       12.55013          1              H   0.000
H63      3.19313        7.09061       20.61967          1              H   0.000
H64     -1.52815        7.53494       14.25444          1              H   0.000
H65     -3.08051        7.19805       14.07723          1              H   0.000
H66      1.94398        8.92027       21.59866          1              H   0.000
H67      7.55719        3.64018       18.19981          1              H   0.000
H68      3.63213        2.87758       15.29165          1              H   0.000
H69      3.29871        3.87685       14.10721          1              H   0.000
H70      6.38237        4.73368       18.11930          1              H   0.000
H71     -0.31655        0.92407       19.50883          1              H   0.000
H72     -0.27717        2.43368       18.96256          1              H   0.000
H73      4.24129        1.67534       10.16278          1              H   0.000
H74      4.15620        0.21333       10.83386          1              H   0.000
H75      0.53909        8.53930       13.98544          1              H   0.000
H76     -0.66966        8.97942       13.04165          1              H   0.000
H77      4.27627        0.01702       19.72553          1              H   0.000
H78     -0.28886        9.47695       20.98469          1              H   0.000
H79      2.14558        3.47092       18.36381          1              H   0.000
H80      3.11635        3.65863       19.64273          1              H   0.000
H81      1.01098        8.36650       18.09114          1              H   0.000
H82      4.45601        1.06135       17.35513          1              H   0.000
H83      3.62361        1.83423       18.44465          1              H   0.000
H84     -0.07744        2.28902       11.15612          1              H   0.000
H85      1.56445        5.06473        9.62710          1              H   0.000
H86     -2.82937        5.78022       17.39840          1              H   0.000
H87      1.06366        1.14178       12.36634          1              H   0.000
H88     -2.35046        6.56801       16.04786          1              H   0.000
H89      2.60498        1.14750       11.93918          1              H   0.000
H90      8.92722        3.29071       10.84329          1              H   0.000
H91      1.59245        9.40453       20.17782          1              H   0.000
H92      7.52570        3.05792       11.64556          1              H   0.000
H93     -4.06348        8.78712       13.01757          1              H   0.000
H94     -4.82287        8.60808       14.33872          1              H   0.000
H95     -4.49584        8.82473       18.83724          1              H   0.000
H96      2.64272        0.00990       17.69418          1              H   0.000
H97      2.82143        0.05171       21.51268          1              H   0.000
H98      7.32373        0.26878       18.17841          1              H   0.000
H99     -2.18723        5.86619        9.22468          1              H   0.000
O1       4.91390        3.50232        9.70862          1              O   0.000
O2       7.19354        5.12101        9.37144          1              O   0.000
O3       2.04849        7.22198        8.99766          1              O   0.000
O4       4.15891        8.82592        9.81571          1              O   0.000
O5       8.27309        1.59229        8.02474          1              O   0.000
O6       5.52125        1.47538        8.00108          1              O   0.000
O7       2.80592        1.66621        8.04167          1              O   0.000
O8       0.01143        1.72039        8.05611          1              O   0.000
O9      -4.08994        8.64185        7.99639          1              O   0.000
O10      2.43818        4.58924        9.69909          1              O   0.000
O11      6.58172        7.60786       10.46829          1              O   0.000
O12     -0.41178        5.12712        8.87109          1              O   0.000
O13     -1.27376        6.28151        9.06262          1              O   0.000
O14      4.78407        5.26049       17.81362          1              O   0.000
O15      0.53443        3.62893       17.86863          1              O   0.000
O16      2.21913        6.15848       16.00450          1              O   0.000
O17      3.82226        7.32057       19.16890          1              O   0.000
O18     -1.62813        8.10045       11.17727          1              O   0.000
O19      0.44951        2.88596       15.26161          1              O   0.000
O20      2.12108        8.04795       14.16490          1              O   0.000
O21      5.78174        5.49941       15.32862          1              O   0.000
O22      7.10677        3.04443       14.73175          1              O   0.000
O23      7.91770        1.85264       17.98186          1              O   0.000
O24     -1.59554        4.23305       13.99040          1              O   0.000
O25     10.20440        0.91558       12.09422          1              O   0.000
O26      0.18374        6.42797       17.91818          1              O   0.000
O27     -0.10253        6.55875       20.60521          1              O   0.000
O28      2.67937        6.97748       21.49525          1              O   0.000
O29      8.53615        0.67213       15.53488          1              O   0.000
O30     -3.62327        8.92414       17.45522          1              O   0.000
O31     -4.48578        8.05933       13.56225          1              O   0.000
O32      4.16393        7.03951       12.60751          1              O   0.000
O33      5.82751        4.48542       22.15645          1              O   0.000
O34      0.18224        0.20012       15.51162          1              O   0.000
O35      1.46865        2.80622       22.49081          1              O   0.000
O36     -0.76661        3.95274       21.54533          1              O   0.000
O37      4.89573        1.57830       15.69035          1              O   0.000
O38      7.80670        2.85002       21.41289          1              O   0.000
O39      3.21722        4.17199       21.19016          1              O   0.000
O40      5.93639        2.80585       12.33417          1              O   0.000
O41      7.25290        6.18615       20.59897          1              O   0.000
O42      3.79670        4.47893       12.53809          1              O   0.000
O43     -2.20302        6.81014       14.37786          1              O   0.000
O44      7.36613        4.61477       18.26057          1              O   0.000
O45      3.01160        3.60519       15.02024          1              O   0.000
O46      7.01538        0.14205       21.13770          1              O   0.000
O47     -0.85256        1.74886       19.38941          1              O   0.000
O48      4.19808        1.19267       11.01263          1              O   0.000
O49     -0.41754        8.87921       13.98106          1              O   0.000
O50     -1.15157        9.13530       20.62924          1              O   0.000
O51      3.09840        3.37882       18.66722          1              O   0.000
O52      1.72703        8.86426       18.54048          1              O   0.000
O53      3.94873        0.90820       18.19652          1              O   0.000
O54      0.11691        3.04444       10.54770          1              O   0.000
O55     -2.33752        6.58932       17.04944          1              O   0.000
O56      1.96492        0.85611       12.63152          1              O   0.000
O57      8.52203        3.05486       11.70125          1              O   0.000
O58     -5.02433        8.79758       19.69720          1              O   0.000
O59      1.90606        0.25288       21.83872          1              O   0.000
Pd1      5.50230        9.53026       30.00000          1              Pd  0.000
Pd2     10.96054        0.01241        6.92328          1              Pd  0.000
Pd3      1.41704        0.79080        4.52965          1              Pd  0.000
Pd4     -0.00006        1.58841        2.24610          1              Pd  0.000
Pd5     -2.75115        9.53026       30.00000          1              Pd  0.000
Pd6     -2.64307        9.50712        6.91573          1              Pd  0.000
Pd7      4.10321        0.78905        4.51382          1              Pd  0.000
Pd8      2.75109        1.58841        2.24610          1              Pd  0.000
Pd9     -0.00000        9.53026       30.00000          1              Pd  0.000
Pd10     0.05127        9.45625        6.79327          1              Pd  0.000
Pd11     6.91008        0.81218        4.49921          1              Pd  0.000
Pd12     5.50224        1.58841        2.24610          1              Pd  0.000
Pd13     2.75115        9.53026       30.00000          1              Pd  0.000
Pd14     8.25428        0.00844        6.81046          1              Pd  0.000
Pd15     9.61506        0.80601        4.52237          1              Pd  0.000
Pd16     8.25339        1.58841        2.24610          1              Pd  0.000
Pd17     9.62902        2.38257       30.00000          1              Pd  0.000
Pd18    -1.39064        2.53974        6.89147          1              Pd  0.000
Pd19    -0.00815        3.22713        4.56111          1              Pd  0.000
Pd20    -1.37563        3.97097        2.24610          1              Pd  0.000
Pd21     1.37557        2.38257       30.00000          1              Pd  0.000
Pd22     1.41980        2.56709        6.91937          1              Pd  0.000
Pd23     2.79158        3.19748        4.54983          1              Pd  0.000
Pd24     1.37552        3.97097        2.24610          1              Pd  0.000
Pd25     4.12672        2.38257       30.00000          1              Pd  0.000
Pd26     4.17468        2.47488        6.85588          1              Pd  0.000
Pd27     5.52265        3.25583        4.56682          1              Pd  0.000
Pd28     4.12667        3.97097        2.24610          1              Pd  0.000
Pd29     6.87787        2.38257       30.00000          1              Pd  0.000
Pd30     6.88067        2.54646        6.98010          1              Pd  0.000
Pd31     8.25623        3.18258        4.52959          1              Pd  0.000
Pd32     6.87782        3.97097        2.24610          1              Pd  0.000
Pd33     8.25345        4.76513       30.00000          1              Pd  0.000
Pd34     8.21559        4.81088        6.75269          1              Pd  0.000
Pd35    -1.35618        5.57614        4.47575          1              Pd  0.000
Pd36    -2.75121        6.35354        2.24610          1              Pd  0.000
Pd37    -0.00000        4.76513       30.00000          1              Pd  0.000
Pd38    -0.01468        4.88301        6.90371          1              Pd  0.000
Pd39     1.38010        5.59848        4.57573          1              Pd  0.000
Pd40    -0.00006        6.35354        2.24610          1              Pd  0.000
Pd41     2.75115        4.76513       30.00000          1              Pd  0.000
Pd42     2.87785        4.85106        6.99365          1              Pd  0.000
Pd43     4.14841        5.60134        4.52963          1              Pd  0.000
Pd44     2.75109        6.35354        2.24610          1              Pd  0.000
Pd45     5.50230        4.76513       30.00000          1              Pd  0.000
Pd46     5.53318        4.87189        6.89404          1              Pd  0.000
Pd47     6.85994        5.60722        4.49186          1              Pd  0.000
Pd48     5.50224        6.35354        2.24610          1              Pd  0.000
Pd49     6.87787        7.14770       30.00000          1              Pd  0.000
Pd50    -4.12735        7.15179        6.70980          1              Pd  0.000
Pd51    -2.72086        7.98248        4.49877          1              Pd  0.000
Pd52    -4.12678        8.73611        2.24610          1              Pd  0.000
Pd53    -1.37558        7.14770       30.00000          1              Pd  0.000
Pd54    -1.33350        7.15447        6.88158          1              Pd  0.000
Pd55     0.01864        7.95375        4.56907          1              Pd  0.000
Pd56    -1.37563        8.73611        2.24610          1              Pd  0.000
Pd57     1.37557        7.14770       30.00000          1              Pd  0.000
Pd58     1.41892        7.18824        6.95035          1              Pd  0.000
Pd59     2.75088        7.99876        4.55152          1              Pd  0.000
Pd60     1.37552        8.73611        2.24610          1              Pd  0.000
Pd61     4.12672        7.14770       30.00000          1              Pd  0.000
Pd62     4.16015        7.20080        6.93571          1              Pd  0.000
Pd63     5.48082        7.99447        4.50510          1              Pd  0.000
Pd64     4.12667        8.73611        2.24610          1              Pd  0.000
end
end

!DATE Mon Jan 01 12:00:00 2000
PBC   11.00460  11.00460  30.00000  90.00000  90.00000 120.00001 (P1)
C1       3.40062        5.31904        9.09852          1              C   0.000
C2       4.75870        4.68705        9.33254          1              C   0.000
C3       3.25560        6.79709        8.99867          1              C   0.000
C4       4.37309        7.66965        9.52955          1              C   0.000
C5       5.99759        5.59349        9.34847          1              C   0.000
C6       5.73423        7.02467        9.80759          1              C   0.000
H1       2.79417        6.42937        5.55479          1              H   0.000
H2       1.45396        3.98068        5.56795          1              H   0.000
H3       0.01609        1.57056        5.26620          1              H   0.000
H4       5.50725        1.63980        5.22652          1              H   0.000
H5      -2.53622        6.38495        5.73192          1              H   0.000
H6       0.14304        2.59223        9.68243          1              H   0.000
H7       4.12445        4.51734       17.98927          1              H   0.000
H8       0.42786        3.36107       16.91097          1              H   0.000
H9      -0.20100        3.41787       14.73210          1              H   0.000
H10      4.12699        6.55168       18.58643          1              H   0.000
H11      3.10909        7.84581       18.71124          1              H   0.000
H12      2.48374        5.22525       15.81338          1              H   0.000
H13     -1.13609        7.44412       10.64848          1              H   0.000
H14     -2.57818        7.88676       11.04577          1              H   0.000
H15      1.38208        3.14991       15.01780          1              H   0.000
H16      0.31911        4.59579       17.91411          1              H   0.000
H17      4.90860        5.37072       16.83376          1              H   0.000
H18      1.52269        6.15371       16.70685          1              H   0.000
H19      2.11498        7.29656       14.84881          1              H   0.000
H20      6.18348        4.62934       15.09077          1              H   0.000
H21      5.37199        5.86270       14.52574          1              H   0.000
H22     10.06355        0.24603       11.40197          1              H   0.000
H23      9.40198        1.49643       12.09087          1              H   0.000
H24      6.70012        2.88022       13.82517          1              H   0.000
H25      7.96321        3.52975       14.57108          1              H   0.000
H26      8.21249        1.58630       17.07565          1              H   0.000
H27      8.75696        1.78342       18.55297          1              H   0.000
H28     -1.76107        5.22023       14.05743          1              H   0.000
H29     -1.80308        3.94941       13.06769          1              H   0.000
H30      2.47848        8.83748       14.66665          1              H   0.000
H31      0.11984        6.45913       18.92367          1              H   0.000
H32     -0.76559        6.51412       17.58649          1              H   0.000
H33     -0.61155        7.41628       20.67280          1              H   0.000
H34      0.75769        6.71635       21.05470          1              H   0.000
H35      3.34096        6.97079       22.21216          1              H   0.000
H36      9.52935        0.52672       15.53306          1              H   0.000
H37      8.30529        1.46959       15.01159          1              H   0.000
H38     -3.19254        8.02572       17.30513          1              H   0.000
H39      5.02460        7.46405       12.88712          1              H   0.000
H40      3.42904        7.49615       13.12348          1              H   0.000
H41      4.92086        4.31511       21.79362          1              H   0.000
H42      6.23736        5.21321       21.60840          1              H   0.000
H43      5.15705        8.25719       19.50245          1              H   0.000
H44     -4.73829        9.46350       16.29035          1              H   0.000
H45      0.40578        1.14784       15.30861          1              H   0.000
H46      0.58591        3.13298       22.15591          1              H   0.000
H47      1.56200        1.82995       22.26093          1              H   0.000
H48     -0.78278        4.89054       21.24663          1              H   0.000
H49     -1.67010        3.53743       21.40623          1              H   0.000
H50      5.75628        2.03427       15.59257          1              H   0.000
H51      4.91763        0.81627       15.04244          1              H   0.000
H52      7.57836        1.88998       21.35487          1              H   0.000
H53      7.01436        3.34589       21.78392          1              H   0.000
H54      2.55415        3.60401       21.75002          1              H   0.000
H55      2.88483        5.09560       21.27234          1              H   0.000
H56     -4.18868        9.40854       21.14285          1              H   0.000
H57      5.21702        3.51642       12.35075          1              H   0.000
H58      5.44712        2.05055       11.90629          1              H   0.000
H59      6.91828        7.05550       20.29479          1              H   0.000
H60      7.38044        5.62309       19.79468          1              H   0.000
H61      3.12487        4.26915       11.84435          1              H   0.000
H62      3.90713        5.50057       12.54800          1              H   0.000
H63      3.19159        7.08938       20.62358          1              H   0.000
H64     -1.53280        7.53353       14.25809          1              H   0.000
H65     -3.08505        7.19545       14.08162          1              H   0.000
H66      1.94280        8.91988       21.60197          1              H   0.000
H67      7.55475        3.63809       18.20317          1              H   0.000
H68      3.62918        2.87419       15.28847          1              H   0.000
H69      3.29335        3.87524       14.10549          1              H   0.000
H70      6.38022        4.73213       18.12228          1              H   0.000
H71     -0.31703        0.92259       19.51161          1              H   0.000
H72     -0.27733        2.43204       18.96490          1              H   0.000
H73      4.21787        1.68766       10.16386          1              H   0.000
H74      4.14693        0.22268       10.82843          1              H   0.000
H75      0.53302        8.53730       13.98310          1              H   0.000
H76     -0.67909        8.97345       13.04004          1              H   0.000
H77      4.27650        0.01594       19.72585          1              H   0.000
H78     -0.28928        9.47652       20.98565          1              H   0.000
H79      2.14596        3.46862       18.36799          1              H   0.000
H80      3.11674        3.65669       19.64680          1              H   0.000
H81      1.01002        8.36512       18.09393          1              H   0.000
H82      4.45346        1.05928       17.35386          1              H   0.000
H83      3.62430        1.83256       18.44603          1              H   0.000
H84     -0.10060        2.25606       11.16198          1              H   0.000
H85      1.50813        5.08486        9.56434          1              H   0.000
H86     -2.83034        5.77803       17.40270          1              H   0.000
H87      1.05929        1.14190       12.38650          1              H   0.000
H88     -2.35226        6.56619       16.05230          1              H   0.000
H89      2.59781        1.14842       11.94765          1              H   0.000
H90      8.96529        3.25543       10.87864          1              H   0.000
H91      1.59186        9.40341       20.18067          1              H   0.000
H92      7.52752        3.06045       11.64074          1              H   0.000
H93     -4.06716        8.78234       13.02072          1              H   0.000
H94     -4.82673        8.60523       14.34215          1              H   0.000
H95     -4.49633        8.82260       18.84075          1              H   0.000
H96      2.64139        0.00793       17.69732          1              H   0.000
H97      2.82193        0.05164       21.51395          1              H   0.000
H98      7.32306        0.26726       18.18159          1              H   0.000
H99     -2.07082        5.81399        9.27947          1              H   0.000
O1       4.85886        3.51487        9.70487          1              O   0.000
O2       7.15830        5.11376        9.40388          1              O   0.000
O3       2.04425        7.27168        8.97648          1              O   0.000
O4       4.15775        8.84699        9.82312          1              O   0.000
O5       8.27768        1.59385        8.02425          1              O   0.000
O6       5.52652        1.48125        8.00224          1              O   0.000
O7       2.81022        1.66568        8.04182          1              O   0.000
O8       0.01764        1.72127        8.05822          1              O   0.000
O9      -4.08338        8.64235        8.00059          1              O   0.000
O10      2.39341        4.62683        9.67813          1              O   0.000
O11      6.57152        7.61786       10.47811          1              O   0.000
O12     -0.30094        5.11463        8.86897          1              O   0.000
O13     -1.17708        6.24841        9.11229          1              O   0.000
O14      4.78172        5.25981       17.81685          1              O   0.000
O15      0.53542        3.62664       17.87249          1              O   0.000
O16      2.21731        6.15565       16.00468          1              O   0.000
O17      3.82068        7.31964       19.17315          1              O   0.000
O18     -1.62798        8.10575       11.17584          1              O   0.000
O19      0.44696        2.88212       15.26552          1              O   0.000
O20      2.11528        8.04643       14.16653          1              O   0.000
O21      5.77844        5.50039       15.33307          1              O   0.000
O22      7.09638        3.04327       14.73177          1              O   0.000
O23      7.91689        1.85048       17.98434          1              O   0.000
O24     -1.60022        4.22976       14.00096          1              O   0.000
O25     10.19385        0.90003       12.12656          1              O   0.000
O26      0.18387        6.42487       17.92055          1              O   0.000
O27     -0.10297        6.55757       20.60717          1              O   0.000
O28      2.67741        6.97586       21.49896          1              O   0.000
O29      8.53301        0.66985       15.53626          1              O   0.000
O30     -3.62459        8.92160       17.45963          1              O   0.000
O31     -4.49057        8.05579       13.56573          1              O   0.000
O32      4.15733        7.04301       12.60635          1              O   0.000
O33      5.82780        4.48449       22.15952          1              O   0.000
O34      0.17917        0.19602       15.51668          1              O   0.000
O35      1.46844        2.80524       22.49406          1              O   0.000
O36     -0.76728        3.95169       21.54920          1              O   0.000
O37      4.88962        1.57390       15.68873          1              O   0.000
O38      7.80624        2.84942       21.41305          1              O   0.000
O39      3.21679        4.17110       21.19344          1              O   0.000
O40      5.92674        2.81505       12.32843          1              O   0.000
O41      7.25275        6.18477       20.60150          1              O   0.000
O42      3.78152        4.48337       12.53414          1              O   0.000
O43     -2.20723        6.80845       14.38229          1              O   0.000
O44      7.36390        4.61268       18.26373          1              O   0.000
O45      3.00889        3.60285       15.01897          1              O   0.000
O46      7.01481        0.14158       21.14038          1              O   0.000
O47     -0.85321        1.74712       19.39113          1              O   0.000
O48      4.18339        1.20081       11.01169          1              O   0.000
O49     -0.42380        8.87632       13.97905          1              O   0.000
O50     -1.15178        9.13474       20.62985          1              O   0.000
O51      3.09877        3.37638       18.67145          1              O   0.000
O52      1.72547        8.86288       18.54408          1              O   0.000
O53      3.94863        0.90655       18.19688          1              O   0.000
O54      0.05359        3.02464       10.55819          1              O   0.000
O55     -2.33804        6.58692       17.05389          1              O   0.000
O56      1.96260        0.85673       12.64445          1              O   0.000
O57      8.52030        3.04662       11.72573          1              O   0.000
O58     -5.02483        8.79595       19.70079          1              O   0.000
O59      1.90684        0.25242       21.84115          1              O   0.000
Pd1      5.50230        9.53026       30.00000          1              Pd  0.000
Pd2     10.96674        0.01300        6.92616          1              Pd  0.000
Pd3      1.41940        0.79087        4.53045          1              Pd  0.000
Pd4     -0.00006        1.58841        2.24610          1              Pd  0.000
Pd5     -2.75115        9.53026       30.00000          1              Pd  0.000
Pd6     -2.63780        9.50665        6.91748          1              Pd  0.000
Pd7      4.10483        0.78954        4.51462          1              Pd  0.000
Pd8      2.75109        1.58841        2.24610          1              Pd  0.000
Pd9     -0.00000        9.53026       30.00000          1              Pd  0.000
Pd10     0.05427        9.46137        6.79314          1              Pd  0.000
Pd11     6.91335        0.81368        4.49892          1              Pd  0.000
Pd12     5.50224        1.58841        2.24610          1              Pd  0.000
Pd13     2.75115        9.53026       30.00000          1              Pd  0.000
Pd14     8.25923        0.01181        6.80834          1              Pd  0.000
Pd15     9.61858        0.80760        4.52292          1              Pd  0.000
Pd16     8.25339        1.58841        2.24610          1              Pd  0.000
Pd17     9.62902        2.38257       30.00000          1              Pd  0.000
Pd18    -1.38446        2.54330        6.89551          1              Pd  0.000
Pd19    -0.00511        3.22706        4.55801          1              Pd  0.000
Pd20    -1.37563        3.97097        2.24610          1              Pd  0.000
Pd21     1.37557        2.38257       30.00000          1              Pd  0.000
Pd22     1.42510        2.56671        6.91893          1              Pd  0.000
Pd23     2.79501        3.19722        4.54887          1              Pd  0.000
Pd24     1.37552        3.97097        2.24610          1              Pd  0.000
Pd25     4.12672        2.38257       30.00000          1              Pd  0.000
Pd26     4.17890        2.47898        6.85835          1              Pd  0.000
Pd27     5.52597        3.25635        4.56737          1              Pd  0.000
Pd28     4.12667        3.97097        2.24610          1              Pd  0.000
Pd29     6.87787        2.38257       30.00000          1              Pd  0.000
Pd30     6.88632        2.55145        6.98203          1              Pd  0.000
Pd31     8.25920        3.18505        4.53422          1              Pd  0.000
Pd32     6.87782        3.97097        2.24610          1              Pd  0.000
Pd33     8.25345        4.76513       30.00000          1              Pd  0.000
Pd34     8.22377        4.81551        6.76448          1              Pd  0.000
Pd35    -1.35456        5.57751        4.47796          1              Pd  0.000
Pd36    -2.75121        6.35354        2.24610          1              Pd  0.000
Pd37    -0.00000        4.76513       30.00000          1              Pd  0.000
Pd38    -0.00413        4.88236        6.88396          1              Pd  0.000
Pd39     1.38457        5.60039        4.56363          1              Pd  0.000
Pd40    -0.00006        6.35354        2.24610          1              Pd  0.000
Pd41     2.75115        4.76513       30.00000          1              Pd  0.000
Pd42     2.87911        4.85634        6.98507          1              Pd  0.000
Pd43     4.15329        5.60198        4.52943          1              Pd  0.000
Pd44     2.75109        6.35354        2.24610          1              Pd  0.000
Pd45     5.50230        4.76513       30.00000          1              Pd  0.000
Pd46     5.53629        4.87298        6.89520          1              Pd  0.000
Pd47     6.86450        5.60701        4.49611          1              Pd  0.000
Pd48     5.50224        6.35354        2.24610          1              Pd  0.000
Pd49     6.87787        7.14770       30.00000          1              Pd  0.000
Pd50    -4.12198        7.15051        6.71744          1              Pd  0.000
Pd51    -2.71933        7.98206        4.50087          1              Pd  0.000
Pd52    -4.12678        8.73611        2.24610          1              Pd  0.000
Pd53    -1.37558        7.14770       30.00000          1              Pd  0.000
Pd54    -1.32729        7.15628        6.88662          1              Pd  0.000
Pd55     0.02062        7.95661        4.56500          1              Pd  0.000
Pd56    -1.37563        8.73611        2.24610          1              Pd  0.000
Pd57     1.37557        7.14770       30.00000          1              Pd  0.000
Pd58     1.42041        7.19380        6.93137          1              Pd  0.000
Pd59     2.75650        8.00058        4.54760          1              Pd  0.000
Pd60     1.37552        8.73611        2.24610          1              Pd  0.000
Pd61     4.12672        7.14770       30.00000          1              Pd  0.000
Pd62     4.16458        7.20412        6.93469          1              Pd  0.000
Pd63     5.48552        7.99447        4.50788          1              Pd  0.000
Pd64     4.12667        8.73611        2.24610          1              Pd  0.000
end
end

!DATE Mon Jan 01 12:00:00 2000
PBC   11.00460  11.00460  30.00000  90.00000  90.00000 120.00001 (P1)
C1       3.36894        5.34906        9.09678          1              C   0.000
C2       4.71935        4.70340        9.33815          1              C   0.000
C3       3.24401        6.82945        8.99281          1              C   0.000
C4       4.36501        7.68968        9.53813          1              C   0.000
C5       5.96983        5.59573        9.37565          1              C   0.000
C6       5.71916        7.03400        9.82338          1              C   0.000
H1       2.79680        6.42456        5.55386          1              H   0.000
H2       1.46130        3.97807        5.56600          1              H   0.000
H3       0.01872        1.57171        5.26810          1              H   0.000
H4       5.50965        1.63924        5.22506          1              H   0.000
H5      -2.52479        6.38653        5.74909          1              H   0.000
H6       0.11435        2.58559        9.68940          1              H   0.000
H7       4.12275        4.51611       17.99265          1              H   0.000
H8       0.42823        3.35807       16.91467          1              H   0.000
H9      -0.20511        3.41488       14.73809          1              H   0.000
H10      4.12539        6.55043       18.59038          1              H   0.000
H11      3.10768        7.84479       18.71532          1              H   0.000
H12      2.48196        5.22282       15.81322          1              H   0.000
H13     -1.11022        7.44394       10.67877          1              H   0.000
H14     -2.57238        7.87387       11.03185          1              H   0.000
H15      1.37888        3.14676       15.01984          1              H   0.000
H16      0.31974        4.59348       17.91710          1              H   0.000
H17      4.90604        5.37060       16.83707          1              H   0.000
H18      1.52187        6.15108       16.70790          1              H   0.000
H19      2.11066        7.29442       14.84965          1              H   0.000
H20      6.17741        4.62906       15.09464          1              H   0.000
H21      5.36724        5.86330       14.53059          1              H   0.000
H22     10.05135        0.23530       11.43041          1              H   0.000
H23      9.39098        1.48136       12.12697          1              H   0.000
H24      6.69311        2.88392       13.82308          1              H   0.000
H25      7.95501        3.52724       14.57654          1              H   0.000
H26      8.21084        1.58489       17.07740          1              H   0.000
H27      8.75655        1.78173       18.55446          1              H   0.000
H28     -1.76518        5.21655       14.06573          1              H   0.000
H29     -1.81311        3.94248       13.07928          1              H   0.000
H30      2.47351        8.83566       14.66845          1              H   0.000
H31      0.12020        6.45687       18.92595          1              H   0.000
H32     -0.76562        6.51115       17.58915          1              H   0.000
H33     -0.61201        7.41507       20.67418          1              H   0.000
H34      0.75698        6.71522       21.05702          1              H   0.000
H35      3.33871        6.96975       22.21616          1              H   0.000
H36      9.52608        0.52314       15.53507          1              H   0.000
H37      8.30378        1.46592       15.01091          1              H   0.000
H38     -3.19327        8.02342       17.30945          1              H   0.000
H39      5.01948        7.46351       12.88990          1              H   0.000
H40      3.42365        7.49829       13.12467          1              H   0.000
H41      4.92088        4.31448       21.79665          1              H   0.000
H42      6.23754        5.21247       21.61111          1              H   0.000
H43      5.15639        8.25565       19.50632          1              H   0.000
H44     -4.74069        9.45985       16.29462          1              H   0.000
H45      0.40311        1.14414       15.31312          1              H   0.000
H46      0.58555        3.13187       22.15953          1              H   0.000
H47      1.56203        1.82895       22.26371          1              H   0.000
H48     -0.78309        4.88891       21.24971          1              H   0.000
H49     -1.67054        3.53602       21.40867          1              H   0.000
H50      5.75036        2.03035       15.58889          1              H   0.000
H51      4.91044        0.81249       15.04083          1              H   0.000
H52      7.57808        1.88925       21.35609          1              H   0.000
H53      7.01438        3.34514       21.78533          1              H   0.000
H54      2.55406        3.60320       21.75323          1              H   0.000
H55      2.88432        5.09468       21.27535          1              H   0.000
H56     -4.18852        9.40754       21.14587          1              H   0.000
H57      5.20613        3.52336       12.34508          1              H   0.000
H58      5.43804        2.05844       11.90215          1              H   0.000
H59      6.91789        7.05410       20.29759          1              H   0.000
H60      7.37950        5.62160       19.79714          1              H   0.000
H61      3.10372        4.27654       11.84533          1              H   0.000
H62      3.89452        5.50424       12.54573          1              H   0.000
H63      3.19024        7.08825       20.62729          1              H   0.000
H64     -1.53740        7.53186       14.26164          1              H   0.000
H65     -3.08958        7.19290       14.08581          1              H   0.000
H66      1.94164        8.91952       21.60528          1              H   0.000
H67      7.55244        3.63618       18.20639          1              H   0.000
H68      3.62638        2.87089       15.28541          1              H   0.000
H69      3.28818        3.87360       14.10383          1              H   0.000
H70      6.37821        4.73067       18.12523          1              H   0.000
H71     -0.31761        0.92116       19.51429          1              H   0.000
H72     -0.27761        2.43041       18.96715          1              H   0.000
H73      4.19544        1.69889       10.16500          1              H   0.000
H74      4.13828        0.23103       10.82301          1              H   0.000
H75      0.52742        8.53516       13.98069          1              H   0.000
H76     -0.68802        8.96788       13.03860          1              H   0.000
H77      4.27671        0.01488       19.72617          1              H   0.000
H78     -0.28972        9.47608       20.98661          1              H   0.000
H79      2.14610        3.46643       18.37183          1              H   0.000
H80      3.11707        3.65479       19.65043          1              H   0.000
H81      1.00913        8.36384       18.09666          1              H   0.000
H82      4.45100        1.05735       17.35270          1              H   0.000
H83      3.62487        1.83098       18.44730          1              H   0.000
H84     -0.12360        2.22502       11.16751          1              H   0.000
H85      1.45035        5.10161        9.50099          1              H   0.000
H86     -2.83115        5.77586       17.40679          1              H   0.000
H87      1.05517        1.14211       12.40585          1              H   0.000
H88     -2.35395        6.56430       16.05647          1              H   0.000
H89      2.59099        1.14896       11.95593          1              H   0.000
H90      9.00036        3.22145       10.91300          1              H   0.000
H91      1.59115        9.40258       20.18381          1              H   0.000
H92      7.52994        3.06270       11.63619          1              H   0.000
H93     -4.07068        8.77747       13.02378          1              H   0.000
H94     -4.83039        8.60241       14.34544          1              H   0.000
H95     -4.49684        8.82051       18.84410          1              H   0.000
H96      2.64038        0.00607       17.70030          1              H   0.000
H97      2.82241        0.05150       21.51514          1              H   0.000
H98      7.32231        0.26589       18.18458          1              H   0.000
H99     -1.95193        5.76188        9.33797          1              H   0.000
O1       4.80405        3.52682        9.70054          1              O   0.000
O2       7.12110        5.10524        9.43647          1              O   0.000
O3       2.04068        7.32300        8.95493          1              O   0.000
O4       4.15704        8.86788        9.83137          1              O   0.000
O5       8.28226        1.59539        8.02362          1              O   0.000
O6       5.53156        1.48704        8.00298          1              O   0.000
O7       2.81506        1.66524        8.04200          1              O   0.000
O8       0.02348        1.72241        8.06006          1              O   0.000
O9      -4.07724        8.64267        8.00489          1              O   0.000
O10      2.35134        4.66535        9.65779          1              O   0.000
O11      6.56304        7.62690       10.48774          1              O   0.000
O12     -0.19629        5.10038        8.86523          1              O   0.000
O13     -1.07707        6.21604        9.16433          1              O   0.000
O14      4.77916        5.25934       17.82023          1              O   0.000
O15      0.53630        3.62429       17.87599          1              O   0.000
O16      2.21545        6.15320       16.00468          1              O   0.000
O17      3.81919        7.31846       19.17721          1              O   0.000
O18     -1.62806        8.11051       11.17398          1              O   0.000
O19      0.44443        2.87863       15.26942          1              O   0.000
O20      2.11047        8.04485       14.16786          1              O   0.000
O21      5.77469        5.50118       15.33745          1              O   0.000
O22      7.08647        3.04226       14.73175          1              O   0.000
O23      7.91605        1.84863       17.98643          1              O   0.000
O24     -1.60439        4.22630       14.01095          1              O   0.000
O25     10.18318        0.88517       12.15864          1              O   0.000
O26      0.18402        6.42179       17.92286          1              O   0.000
O27     -0.10340        6.55638       20.60892          1              O   0.000
O28      2.67568        6.97467       21.50250          1              O   0.000
O29      8.52987        0.66745       15.53787          1              O   0.000
O30     -3.62547        8.91924       17.46358          1              O   0.000
O31     -4.49496        8.05208       13.56925          1              O   0.000
O32      4.15144        7.04627       12.60556          1              O   0.000
O33      5.82797        4.48368       22.16222          1              O   0.000
O34      0.17655        0.19232       15.52118          1              O   0.000
O35      1.46822        2.80411       22.49733          1              O   0.000
O36     -0.76818        3.95054       21.55394          1              O   0.000
O37      4.88367        1.57011       15.68721          1              O   0.000
O38      7.80575        2.84884       21.41317          1              O   0.000
O39      3.21657        4.17026       21.19654          1              O   0.000
O40      5.91714        2.82397       12.32232          1              O   0.000
O41      7.25279        6.18340       20.60401          1              O   0.000
O42      3.76662        4.48758       12.52988          1              O   0.000
O43     -2.21153        6.80658       14.38645          1              O   0.000
O44      7.36180        4.61080       18.26692          1              O   0.000
O45      3.00621        3.60046       15.01771          1              O   0.000
O46      7.01421        0.14138       21.14346          1              O   0.000
O47     -0.85395        1.74546       19.39286          1              O   0.000
O48      4.17062        1.20784       11.01075          1              O   0.000
O49     -0.42968        8.87286       13.97709          1              O   0.000
O50     -1.15198        9.13418       20.63042          1              O   0.000
O51      3.09898        3.37423       18.67515          1              O   0.000
O52      1.72413        8.86166       18.54737          1              O   0.000
O53      3.94858        0.90499       18.19729          1              O   0.000
O54     -0.00667        3.00409       10.56813          1              O   0.000
O55     -2.33811        6.58431       17.05808          1              O   0.000
O56      1.96020        0.85665       12.65665          1              O   0.000
O57      8.51857        3.03966       11.74881          1              O   0.000
O58     -5.02530        8.79420       19.70423          1              O   0.000
O59      1.90760        0.25203       21.84336          1              O   0.000
Pd1      5.50230        9.53026       30.00000          1              Pd  0.000
Pd2     10.97298        0.01352        6.92893          1              Pd  0.000
Pd3      1.42164        0.79095        4.53122          1              Pd  0.000
Pd4     -0.00006        1.58841        2.24610          1              Pd  0.000
Pd5     -2.75115        9.53026       30.00000          1              Pd  0.000
Pd6     -2.63282        9.50628        6.91909          1              Pd  0.000
Pd7      4.10635        0.79004        4.51539          1              Pd  0.000
Pd8      2.75109        1.58841        2.24610          1              Pd  0.000
Pd9     -0.00000        9.53026       30.00000          1              Pd  0.000
Pd10     0.05709        9.46641        6.79288          1              Pd  0.000
Pd11     6.91655        0.81512        4.49865          1              Pd  0.000
Pd12     5.50224        1.58841        2.24610          1              Pd  0.000
Pd13     2.75115        9.53026       30.00000          1              Pd  0.000
Pd14     8.26409        0.01497        6.80620          1              Pd  0.000
Pd15     9.62201        0.80913        4.52347          1              Pd  0.000
Pd16     8.25339        1.58841        2.24610          1              Pd  0.000
Pd17     9.62902        2.38257       30.00000          1              Pd  0.000
Pd18    -1.37836        2.54679        6.89938          1              Pd  0.000
Pd19    -0.00216        3.22681        4.55459          1              Pd  0.000
Pd20    -1.37563        3.97097        2.24610          1              Pd  0.000
Pd21     1.37557        2.38257       30.00000          1              Pd  0.000
Pd22     1.43031        2.56657        6.91891          1              Pd  0.000
Pd23     2.79811        3.19693        4.54783          1              Pd  0.000
Pd24     1.37552        3.97097        2.24610          1              Pd  0.000
Pd25     4.12672        2.38257       30.00000          1              Pd  0.000
Pd26     4.18311        2.48337        6.86069          1              Pd  0.000
Pd27     5.52914        3.25683        4.56797          1              Pd  0.000
Pd28     4.12667        3.97097        2.24610          1              Pd  0.000
Pd29     6.87787        2.38257       30.00000          1              Pd  0.000
Pd30     6.89200        2.55638        6.98404          1              Pd  0.000
Pd31     8.26206        3.18745        4.53887          1              Pd  0.000
Pd32     6.87782        3.97097        2.24610          1              Pd  0.000
Pd33     8.25345        4.76513       30.00000          1              Pd  0.000
Pd34    -2.77268        4.82013        6.77643          1              Pd  0.000
Pd35    -1.35290        5.57867        4.48016          1              Pd  0.000
Pd36    -2.75121        6.35354        2.24610          1              Pd  0.000
Pd37    -0.00000        4.76513       30.00000          1              Pd  0.000
Pd38     0.00565        4.88229        6.86470          1              Pd  0.000
Pd39     1.38882        5.60229        4.55147          1              Pd  0.000
Pd40    -0.00006        6.35354        2.24610          1              Pd  0.000
Pd41     2.75115        4.76513       30.00000          1              Pd  0.000
Pd42     2.87993        4.86163        6.97586          1              Pd  0.000
Pd43     4.15805        5.60251        4.52924          1              Pd  0.000
Pd44     2.75109        6.35354        2.24610          1              Pd  0.000
Pd45     5.50230        4.76513       30.00000          1              Pd  0.000
Pd46     5.53935        4.87413        6.89653          1              Pd  0.000
Pd47     6.86899        5.60671        4.50038          1              Pd  0.000
Pd48     5.50224        6.35354        2.24610          1              Pd  0.000
Pd49     6.87787        7.14770       30.00000          1              Pd  0.000
Pd50    -4.11687        7.14935        6.72460          1              Pd  0.000
Pd51    -2.71800        7.98172        4.50258          1              Pd  0.000
Pd52    -4.12678        8.73611        2.24610          1              Pd  0.000
Pd53    -1.37558        7.14770       30.00000          1              Pd  0.000
Pd54    -1.32139        7.15882        6.88999          1              Pd  0.000
Pd55     0.02248        7.95945        4.56063          1              Pd  0.000
Pd56    -1.37563        8.73611        2.24610          1              Pd  0.000
Pd57     1.37557        7.14770       30.00000          1              Pd  0.000
Pd58     1.42165        7.19945        6.91295          1              Pd  0.000
Pd59     2.76214        8.00223        4.54382          1              Pd  0.000
Pd60     1.37552        8.73611        2.24610          1              Pd  0.000
Pd61     4.12672        7.14770       30.00000          1              Pd  0.000
Pd62     4.16896        7.20738        6.93397          1              Pd  0.000
Pd63     5.49010        7.99445        4.51064          1              Pd  0.000
Pd64     4.12667        8.73611        2.24610          1              Pd  0.000
end
end

!DATE Mon Jan 01 12:00:00 2000
PBC   11.00460  11.00460  30.00000  90.00000  90.00000 120.00001 (P1)
C1       3.33696        5.37552        9.10936          1              C   0.000
C2       4.68385        4.71476        9.34696          1              C   0.000
C3       3.23600        6.85590        8.98881          1              C   0.000
C4       4.36137        7.70470        9.54505          1              C   0.000
C5       5.94484        5.59501        9.39825          1              C   0.000
C6       5.70893        7.03918        9.83702          1              C   0.000
H1       2.79549        6.41287        5.56066          1              H   0.000
H2       1.46433        3.97813        5.57407          1              H   0.000
H3       0.01962        1.57362        5.26977          1              H   0.000
H4       5.51084        1.63821        5.22392          1              H   0.000
H5      -2.52003        6.38379        5.76173          1              H   0.000
H6       0.10589        2.58138        9.69825          1              H   0.000
H7       4.12201        4.51579       17.99370          1              H   0.000
H8       0.42807        3.35718       16.91539          1              H   0.000
H9      -0.20663        3.41417       14.73967          1              H   0.000
H10      4.12490        6.55011       18.59141          1              H   0.000
H11      3.10728        7.84456       18.71645          1              H   0.000
H12      2.48133        5.22249       15.81302          1              H   0.000
H13     -1.08818        7.44059       10.70960          1              H   0.000
H14     -2.56793        7.86143       11.02044          1              H   0.000
H15      1.37759        3.14590       15.02016          1              H   0.000
H16      0.31979        4.59264       17.91781          1              H   0.000
H17      4.90511        5.37062       16.83814          1              H   0.000
H18      1.52152        6.15061       16.70812          1              H   0.000
H19      2.10934        7.29391       14.84963          1              H   0.000
H20      6.17554        4.62905       15.09513          1              H   0.000
H21      5.36592        5.86395       14.53186          1              H   0.000
H22     10.04525        0.23057       11.44428          1              H   0.000
H23      9.38337        1.47279       12.14564          1              H   0.000
H24      6.69063        2.88609       13.82114          1              H   0.000
H25      7.95209        3.52688       14.57753          1              H   0.000
H26      8.21024        1.58462       17.07789          1              H   0.000
H27      8.75624        1.78137       18.55487          1              H   0.000
H28     -1.76626        5.21548       14.06835          1              H   0.000
H29     -1.81723        3.93995       13.08329          1              H   0.000
H30      2.47220        8.83518       14.66858          1              H   0.000
H31      0.12023        6.45624       18.92672          1              H   0.000
H32     -0.76559        6.51022       17.58989          1              H   0.000
H33     -0.61216        7.41482       20.67453          1              H   0.000
H34      0.75676        6.71500       21.05762          1              H   0.000
H35      3.33817        6.96955       22.21731          1              H   0.000
H36      9.52522        0.52205       15.53553          1              H   0.000
H37      8.30374        1.46477       15.01013          1              H   0.000
H38     -3.19341        8.02282       17.31048          1              H   0.000
H39      5.01781        7.46276       12.89106          1              H   0.000
H40      3.42180        7.49907       13.12515          1              H   0.000
H41      4.92086        4.31436       21.79743          1              H   0.000
H42      6.23750        5.21225       21.61188          1              H   0.000
H43      5.15614        8.25535       19.50724          1              H   0.000
H44     -4.74146        9.45902       16.29563          1              H   0.000
H45      0.40213        1.14336       15.31431          1              H   0.000
H46      0.58537        3.13164       22.16067          1              H   0.000
H47      1.56202        1.82877       22.26443          1              H   0.000
H48     -0.78326        4.88839       21.25081          1              H   0.000
H49     -1.67075        3.53561       21.40966          1              H   0.000
H50      5.74879        2.02992       15.58746          1              H   0.000
H51      4.90851        0.81175       15.04071          1              H   0.000
H52      7.57795        1.88907       21.35658          1              H   0.000
H53      7.01428        3.34499       21.78567          1              H   0.000
H54      2.55395        3.60303       21.75398          1              H   0.000
H55      2.88416        5.09449       21.27609          1              H   0.000
H56     -4.18851        9.40744       21.14678          1              H   0.000
H57      5.19974        3.52523       12.34129          1              H   0.000
H58      5.43291        2.06066       11.89890          1              H   0.000
H59      6.91782        7.05384       20.29823          1              H   0.000
H60      7.37924        5.62126       19.79768          1              H   0.000
H61      3.08981        4.27931       11.84685          1              H   0.000
H62      3.88755        5.50590       12.54306          1              H   0.000
H63      3.18990        7.08808       20.62841          1              H   0.000
H64     -1.53897        7.53157       14.26261          1              H   0.000
H65     -3.09100        7.19229       14.08670          1              H   0.000
H66      1.94131        8.91938       21.60637          1              H   0.000
H67      7.55174        3.63576       18.20719          1              H   0.000
H68      3.62571        2.87017       15.28416          1              H   0.000
H69      3.28635        3.87306       14.10288          1              H   0.000
H70      6.37761        4.73037       18.12600          1              H   0.000
H71     -0.31810        0.92090       19.51497          1              H   0.000
H72     -0.27798        2.43002       18.96772          1              H   0.000
H73      4.18574        1.70112       10.16424          1              H   0.000
H74      4.13555        0.23255       10.82001          1              H   0.000
H75      0.52566        8.53498       13.97919          1              H   0.000
H76     -0.69167        8.96847       13.03866          1              H   0.000
H77      4.27672        0.01466       19.72635          1              H   0.000
H78     -0.28997        9.47601       20.98701          1              H   0.000
H79      2.14593        3.46582       18.37274          1              H   0.000
H80      3.11699        3.65437       19.65130          1              H   0.000
H81      1.00875        8.36361       18.09755          1              H   0.000
H82      4.45038        1.05711       17.35252          1              H   0.000
H83      3.62484        1.83068       18.44765          1              H   0.000
H84     -0.14058        2.20449       11.17309          1              H   0.000
H85      1.35918        5.10307        9.41761          1              H   0.000
H86     -2.83142        5.77514       17.40772          1              H   0.000
H87      1.05438        1.14392       12.41374          1              H   0.000
H88     -2.35452        6.56360       16.05739          1              H   0.000
H89      2.58868        1.14846       11.95823          1              H   0.000
H90      9.01376        3.20154       10.92850          1              H   0.000
H91      1.59088        9.40251       20.18492          1              H   0.000
H92      7.52922        3.06309       11.63441          1              H   0.000
H93     -4.07188        8.77549       13.02401          1              H   0.000
H94     -4.83152        8.60184       14.34601          1              H   0.000
H95     -4.49708        8.82009       18.84492          1              H   0.000
H96      2.64015        0.00563       17.70102          1              H   0.000
H97      2.82246        0.05151       21.51553          1              H   0.000
H98      7.32189        0.26559       18.18550          1              H   0.000
H99     -1.81864        5.71619        9.41137          1              H   0.000
O1       4.75953        3.53300        9.69267          1              O   0.000
O2       7.08860        5.09464        9.45967          1              O   0.000
O3       2.04178        7.36918        8.93135          1              O   0.000
O4       4.16246        8.88518        9.83498          1              O   0.000
O5       8.28452        1.59605        8.02358          1              O   0.000
O6       5.53422        1.49046        8.00302          1              O   0.000
O7       2.81762        1.66282        8.04318          1              O   0.000
O8       0.02618        1.72033        8.06352          1              O   0.000
O9      -4.07384        8.64261        8.00656          1              O   0.000
O10      2.30289        4.70306        9.62533          1              O   0.000
O11      6.55908        7.63070       10.49407          1              O   0.000
O12     -0.09493        5.07815        8.86341          1              O   0.000
O13     -0.95944        6.18560        9.23214          1              O   0.000
O14      4.77825        5.25923       17.82130          1              O   0.000
O15      0.53628        3.62337       17.87670          1              O   0.000
O16      2.21477        6.15282       16.00452          1              O   0.000
O17      3.81884        7.31826       19.17824          1              O   0.000
O18     -1.62871        8.11166       11.17336          1              O   0.000
O19      0.44339        2.87751       15.27020          1              O   0.000
O20      2.10923        8.04443       14.16781          1              O   0.000
O21      5.77349        5.50142       15.33845          1              O   0.000
O22      7.08232        3.04343       14.73055          1              O   0.000
O23      7.91556        1.84816       17.98700          1              O   0.000
O24     -1.60538        4.22537       14.01411          1              O   0.000
O25     10.17572        0.87679       12.17610          1              O   0.000
O26      0.18399        6.42058       17.92360          1              O   0.000
O27     -0.10350        6.55617       20.60927          1              O   0.000
O28      2.67527        6.97441       21.50354          1              O   0.000
O29      8.52902        0.66695       15.53814          1              O   0.000
O30     -3.62561        8.91865       17.46439          1              O   0.000
O31     -4.49634        8.05084       13.57013          1              O   0.000
O32      4.14933        7.04696       12.60550          1              O   0.000
O33      5.82794        4.48352       22.16306          1              O   0.000
O34      0.17552        0.19154       15.52239          1              O   0.000
O35      1.46822        2.80393       22.49810          1              O   0.000
O36     -0.76855        3.95026       21.55570          1              O   0.000
O37      4.88222        1.56952       15.68679          1              O   0.000
O38      7.80547        2.84871       21.41317          1              O   0.000
O39      3.21641        4.17009       21.19717          1              O   0.000
O40      5.91140        2.82693       12.31814          1              O   0.000
O41      7.25272        6.18311       20.60453          1              O   0.000
O42      3.75861        4.48947       12.52576          1              O   0.000
O43     -2.21283        6.80600       14.38714          1              O   0.000
O44      7.36121        4.61040       18.26751          1              O   0.000
O45      3.00552        3.59998       15.01696          1              O   0.000
O46      7.01403        0.14132       21.14453          1              O   0.000
O47     -0.85450        1.74514       19.39340          1              O   0.000
O48      4.16615        1.20881       11.00937          1              O   0.000
O49     -0.43153        8.87223       13.97651          1              O   0.000
O50     -1.15216        9.13408       20.63067          1              O   0.000
O51      3.09885        3.37377       18.67601          1              O   0.000
O52      1.72357        8.86145       18.54853          1              O   0.000
O53      3.94844        0.90473       18.19738          1              O   0.000
O54     -0.04032        2.98946       10.57794          1              O   0.000
O55     -2.33828        6.58351       17.05895          1              O   0.000
O56      1.95969        0.85704       12.66098          1              O   0.000
O57      8.51563        3.03657       11.75967          1              O   0.000
O58     -5.02552        8.79388       19.70502          1              O   0.000
O59      1.90777        0.25169       21.84428          1              O   0.000
Pd1      5.50230        9.53026       30.00000          1              Pd  0.000
Pd2     10.97716        0.01358        6.92926          1              Pd  0.000
Pd3      1.42240        0.79084        4.53184          1              Pd  0.000
Pd4     -0.00006        1.58841        2.24610          1              Pd  0.000
Pd5     -2.75115        9.53026       30.00000          1              Pd  0.000
Pd6     -2.62998        9.50612        6.91915          1              Pd  0.000
Pd7      4.10673        0.79055        4.51606          1              Pd  0.000
Pd8      2.75109        1.58841        2.24610          1              Pd  0.000
Pd9     -0.00000        9.53026       30.00000          1              Pd  0.000
Pd10     0.05809        9.47025        6.79154          1              Pd  0.000
Pd11     6.91878        0.81632        4.49842          1              Pd  0.000
Pd12     5.50224        1.58841        2.24610          1              Pd  0.000
Pd13     2.75115        9.53026       30.00000          1              Pd  0.000
Pd14     8.26713        0.01702        6.80493          1              Pd  0.000
Pd15     9.62362        0.81014        4.52424          1              Pd  0.000
Pd16     8.25339        1.58841        2.24610          1              Pd  0.000
Pd17     9.62902        2.38257       30.00000          1              Pd  0.000
Pd18    -1.37381        2.54982        6.90512          1              Pd  0.000
Pd19    -0.00018        3.22543        4.54981          1              Pd  0.000
Pd20    -1.37563        3.97097        2.24610          1              Pd  0.000
Pd21     1.37557        2.38257       30.00000          1              Pd  0.000
Pd22     1.43222        2.56591        6.92236          1              Pd  0.000
Pd23     2.79810        3.19572        4.54581          1              Pd  0.000
Pd24     1.37552        3.97097        2.24610          1              Pd  0.000
Pd25     4.12672        2.38257       30.00000          1              Pd  0.000
Pd26     4.18450        2.48736        6.86437          1              Pd  0.000
Pd27     5.53051        3.25686        4.56920          1              Pd  0.000
Pd28     4.12667        3.97097        2.24610          1              Pd  0.000
Pd29     6.87787        2.38257       30.00000          1              Pd  0.000
Pd30     6.89545        2.56022        6.98605          1              Pd  0.000
Pd31     8.26361        3.18953        4.54434          1              Pd  0.000
Pd32     6.87782        3.97097        2.24610          1              Pd  0.000
Pd33     8.25345        4.76513       30.00000          1              Pd  0.000
Pd34    -2.76615        4.82464        6.79130          1              Pd  0.000
Pd35    -1.35218        5.57851        4.48172          1              Pd  0.000
Pd36    -2.75121        6.35354        2.24610          1              Pd  0.000
Pd37    -0.00000        4.76513       30.00000          1              Pd  0.000
Pd38     0.01185        4.88306        6.84337          1              Pd  0.000
Pd39     1.39167        5.60388        4.53639          1              Pd  0.000
Pd40    -0.00006        6.35354        2.24610          1              Pd  0.000
Pd41     2.75115        4.76513       30.00000          1              Pd  0.000
Pd42     2.87628        4.86503        6.95690          1              Pd  0.000
Pd43     4.16206        5.60252        4.52851          1              Pd  0.000
Pd44     2.75109        6.35354        2.24610          1              Pd  0.000
Pd45     5.50230        4.76513       30.00000          1              Pd  0.000
Pd46     5.53979        4.87460        6.89953          1              Pd  0.000
Pd47     6.87241        5.60546        4.50483          1              Pd  0.000
Pd48     5.50224        6.35354        2.24610          1              Pd  0.000
Pd49     6.87787        7.14770       30.00000          1              Pd  0.000
Pd50    -4.11391        7.14783        6.72954          1              Pd  0.000
Pd51    -2.71840        7.98152        4.50209          1              Pd  0.000
Pd52    -4.12678        8.73611        2.24610          1              Pd  0.000
Pd53    -1.37558        7.14770       30.00000          1              Pd  0.000
Pd54    -1.31807        7.16277        6.88452          1              Pd  0.000
Pd55     0.02424        7.96211        4.55469          1              Pd  0.000
Pd56    -1.37563        8.73611        2.24610          1              Pd  0.000
Pd57     1.37557        7.14770       30.00000          1              Pd  0.000
Pd58     1.42105        7.20523        6.89633          1              Pd  0.000
Pd59     2.76716        8.00244        4.54176          1              Pd  0.000
Pd60     1.37552        8.73611        2.24610          1              Pd  0.000
Pd61     4.12672        7.14770       30.00000          1              Pd  0.000
Pd62     4.17215        7.20845        6.93509          1              Pd  0.000
Pd63     5.49292        7.99402        4.51327          1              Pd  0.000
Pd64     4.12667        8.73611        2.24610          1              Pd  0.000
end
end

!DATE Mon Jan 01 12:00:00 2000
PBC   11.00460  11.00460  30.00000  90.00000  90.00000 120.00001 (P1)
C1       3.32371        5.38486        9.16010          1              C   0.000
C2       4.68433        4.71671        9.35547          1              C   0.000
C3       3.23773        6.86554        8.98686          1              C   0.000
C4       4.36207        7.71132        9.54765          1              C   0.000
C5       5.94452        5.59647        9.40601          1              C   0.000
C6       5.70909        7.04228        9.84173          1              C   0.000
H1       2.79287        6.40288        5.56814          1              H   0.000
H2       1.46180        3.98081        5.58312          1              H   0.000
H3       0.01974        1.57534        5.27018          1              H   0.000
H4       5.51102        1.63754        5.22362          1              H   0.000
H5      -2.51861        6.38227        5.76579          1              H   0.000
H6       0.10834        2.57882        9.70383          1              H   0.000
H7       4.12205        4.51585       17.99365          1              H   0.000
H8       0.42814        3.35716       16.91528          1              H   0.000
H9      -0.20672        3.41416       14.73966          1              H   0.000
H10      4.12495        6.55014       18.59137          1              H   0.000
H11      3.10732        7.84459       18.71640          1              H   0.000
H12      2.48134        5.22257       15.81285          1              H   0.000
H13     -1.08247        7.43759       10.72303          1              H   0.000
H14     -2.56771        7.85901       11.01775          1              H   0.000
H15      1.37747        3.14589       15.01995          1              H   0.000
H16      0.31985        4.59260       17.91772          1              H   0.000
H17      4.90518        5.37067       16.83811          1              H   0.000
H18      1.52155        6.15061       16.70800          1              H   0.000
H19      2.10931        7.29400       14.84943          1              H   0.000
H20      6.17554        4.62904       15.09500          1              H   0.000
H21      5.36607        5.86417       14.53193          1              H   0.000
H22     10.04420        0.22952       11.44593          1              H   0.000
H23      9.38143        1.47018       12.14902          1              H   0.000
H24      6.69078        2.88625       13.82052          1              H   0.000
H25      7.95209        3.52683       14.57728          1              H   0.000
H26      8.21037        1.58455       17.07770          1              H   0.000
H27      8.75636        1.78138       18.55474          1              H   0.000
H28     -1.76619        5.21547       14.06859          1              H   0.000
H29     -1.81758        3.93968       13.08390          1              H   0.000
H30      2.47227        8.83521       14.66835          1              H   0.000
H31      0.12026        6.45626       18.92661          1              H   0.000
H32     -0.76556        6.51022       17.58976          1              H   0.000
H33     -0.61212        7.41483       20.67445          1              H   0.000
H34      0.75681        6.71505       21.05755          1              H   0.000
H35      3.33821        6.96962       22.21725          1              H   0.000
H36      9.52522        0.52195       15.53541          1              H   0.000
H37      8.30389        1.46461       15.00979          1              H   0.000
H38     -3.19333        8.02279       17.31046          1              H   0.000
H39      5.01772        7.46249       12.89101          1              H   0.000
H40      3.42168        7.49906       13.12480          1              H   0.000
H41      4.92091        4.31441       21.79734          1              H   0.000
H42      6.23759        5.21233       21.61176          1              H   0.000
H43      5.15619        8.25539       19.50720          1              H   0.000
H44     -4.74146        9.45904       16.29559          1              H   0.000
H45      0.40210        1.14332       15.31424          1              H   0.000
H46      0.58541        3.13166       22.16061          1              H   0.000
H47      1.56206        1.82879       22.26438          1              H   0.000
H48     -0.78316        4.88843       21.25070          1              H   0.000
H49     -1.67069        3.53564       21.40952          1              H   0.000
H50      5.74877        2.02991       15.58716          1              H   0.000
H51      4.90842        0.81171       15.04061          1              H   0.000
H52      7.57801        1.88912       21.35643          1              H   0.000
H53      7.01437        3.34504       21.78561          1              H   0.000
H54      2.55408        3.60310       21.75396          1              H   0.000
H55      2.88423        5.09455       21.27606          1              H   0.000
H56     -4.18845        9.40747       21.14659          1              H   0.000
H57      5.19821        3.52521       12.34113          1              H   0.000
H58      5.43192        2.06076       11.89820          1              H   0.000
H59      6.91789        7.05383       20.29819          1              H   0.000
H60      7.37930        5.62126       19.79764          1              H   0.000
H61      3.08643        4.27866       11.84574          1              H   0.000
H62      3.88583        5.50586       12.54156          1              H   0.000
H63      3.18995        7.08812       20.62832          1              H   0.000
H64     -1.53902        7.53169       14.26262          1              H   0.000
H65     -3.09103        7.19238       14.08659          1              H   0.000
H66      1.94136        8.91944       21.60627          1              H   0.000
H67      7.55177        3.63575       18.20713          1              H   0.000
H68      3.62584        2.87021       15.28375          1              H   0.000
H69      3.28616        3.87275       14.10232          1              H   0.000
H70      6.37764        4.73039       18.12597          1              H   0.000
H71     -0.31797        0.92095       19.51491          1              H   0.000
H72     -0.27786        2.43006       18.96756          1              H   0.000
H73      4.18400        1.70165       10.16396          1              H   0.000
H74      4.13528        0.23306       10.81954          1              H   0.000
H75      0.52562        8.53506       13.97877          1              H   0.000
H76     -0.69227        8.96884       13.03870          1              H   0.000
H77      4.27680        0.01469       19.72621          1              H   0.000
H78     -0.28991        9.47606       20.98688          1              H   0.000
H79      2.14594        3.46584       18.37268          1              H   0.000
H80      3.11704        3.65437       19.65120          1              H   0.000
H81      1.00882        8.36362       18.09745          1              H   0.000
H82      4.45042        1.05713       17.35240          1              H   0.000
H83      3.62491        1.83070       18.44755          1              H   0.000
H84     -0.14551        2.19485       11.17621          1              H   0.000
H85      1.12804        5.12718        9.33888          1              H   0.000
H86     -2.83136        5.77513       17.40762          1              H   0.000
H87      1.05448        1.14441       12.41483          1              H   0.000
H88     -2.35448        6.56362       16.05727          1              H   0.000
H89      2.58840        1.14839       11.95837          1              H   0.000
H90      9.01604        3.19644       10.93140          1              H   0.000
H91      1.59090        9.40254       20.18480          1              H   0.000
H92      7.52858        3.06325       11.63383          1              H   0.000
H93     -4.07198        8.77509       13.02371          1              H   0.000
H94     -4.83160        8.60181       14.34581          1              H   0.000
H95     -4.49699        8.82010       18.84487          1              H   0.000
H96      2.64022        0.00559       17.70099          1              H   0.000
H97      2.82257        0.05156       21.51534          1              H   0.000
H98      7.32197        0.26560       18.18540          1              H   0.000
H99     -1.73742        5.68995        9.44461          1              H   0.000
O1       4.76192        3.53043        9.68203          1              O   0.000
O2       7.08880        5.09783        9.46161          1              O   0.000
O3       2.04530        7.38404        8.91611          1              O   0.000
O4       4.16819        8.89342        9.83599          1              O   0.000
O5       8.28423        1.59554        8.02319          1              O   0.000
O6       5.53534        1.49046        8.00181          1              O   0.000
O7       2.81935        1.65994        8.04470          1              O   0.000
O8       0.02426        1.71787        8.06541          1              O   0.000
O9      -4.07209        8.64259        8.00644          1              O   0.000
O10      2.28612        4.73128        9.59139          1              O   0.000
O11      6.55971        7.63384       10.49579          1              O   0.000
O12     -0.01074        5.05683        8.89735          1              O   0.000
O13     -0.87955        6.17062        9.29497          1              O   0.000
O14      4.77829        5.25929       17.82128          1              O   0.000
O15      0.53636        3.62335       17.87662          1              O   0.000
O16      2.21486        6.15289       16.00448          1              O   0.000
O17      3.81888        7.31829       19.17819          1              O   0.000
O18     -1.62980        8.11343       11.17227          1              O   0.000
O19      0.44338        2.87759       15.27025          1              O   0.000
O20      2.10922        8.04449       14.16761          1              O   0.000
O21      5.77343        5.50133       15.33849          1              O   0.000
O22      7.08228        3.04324       14.72995          1              O   0.000
O23      7.91573        1.84817       17.98683          1              O   0.000
O24     -1.60542        4.22536       14.01468          1              O   0.000
O25     10.17272        0.87296       12.18078          1              O   0.000
O26      0.18403        6.42064       17.92351          1              O   0.000
O27     -0.10346        6.55616       20.60927          1              O   0.000
O28      2.67531        6.97442       21.50347          1              O   0.000
O29      8.52904        0.66701       15.53819          1              O   0.000
O30     -3.62554        8.91860       17.46446          1              O   0.000
O31     -4.49639        8.05062       13.57012          1              O   0.000
O32      4.14925        7.04650       12.60556          1              O   0.000
O33      5.82803        4.48352       22.16290          1              O   0.000
O34      0.17549        0.19153       15.52241          1              O   0.000
O35      1.46824        2.80394       22.49808          1              O   0.000
O36     -0.76850        3.95029       21.55564          1              O   0.000
O37      4.88219        1.56956       15.68663          1              O   0.000
O38      7.80556        2.84876       21.41308          1              O   0.000
O39      3.21651        4.17014       21.19718          1              O   0.000
O40      5.91031        2.82748       12.31692          1              O   0.000
O41      7.25275        6.18309       20.60450          1              O   0.000
O42      3.75705        4.48935       12.52273          1              O   0.000
O43     -2.21284        6.80609       14.38710          1              O   0.000
O44      7.36123        4.61038       18.26753          1              O   0.000
O45      3.00571        3.60007       15.01649          1              O   0.000
O46      7.01408        0.14138       21.14443          1              O   0.000
O47     -0.85434        1.74524       19.39337          1              O   0.000
O48      4.16594        1.20934       11.00909          1              O   0.000
O49     -0.43159        8.87225       13.97639          1              O   0.000
O50     -1.15209        9.13412       20.63054          1              O   0.000
O51      3.09887        3.37380       18.67593          1              O   0.000
O52      1.72359        8.86149       18.54850          1              O   0.000
O53      3.94854        0.90476       18.19730          1              O   0.000
O54     -0.04892        2.98191       10.58369          1              O   0.000
O55     -2.33821        6.58348       17.05886          1              O   0.000
O56      1.95977        0.85720       12.66153          1              O   0.000
O57      8.51446        3.03645       11.76171          1              O   0.000
O58     -5.02548        8.79394       19.70498          1              O   0.000
O59      1.90786        0.25184       21.84402          1              O   0.000
Pd1      5.50230        9.53026       30.00000          1              Pd  0.000
Pd2     10.97921        0.01317        6.92817          1              Pd  0.000
Pd3      1.42255        0.79048        4.53204          1              Pd  0.000
Pd4     -0.00006        1.58841        2.24610          1              Pd  0.000
Pd5     -2.75115        9.53026       30.00000          1              Pd  0.000
Pd6     -2.62894        9.50579        6.91864          1              Pd  0.000
Pd7      4.10692        0.79049        4.51662          1              Pd  0.000
Pd8      2.75109        1.58841        2.24610          1              Pd  0.000
Pd9     -0.00000        9.53026       30.00000          1              Pd  0.000
Pd10     0.05785        9.47079        6.79103          1              Pd  0.000
Pd11     6.91943        0.81694        4.49850          1              Pd  0.000
Pd12     5.50224        1.58841        2.24610          1              Pd  0.000
Pd13     2.75115        9.53026       30.00000          1              Pd  0.000
Pd14     8.26827        0.01722        6.80460          1              Pd  0.000
Pd15     9.62364        0.81038        4.52479          1              Pd  0.000
Pd16     8.25339        1.58841        2.24610          1              Pd  0.000
Pd17     9.62902        2.38257       30.00000          1              Pd  0.000
Pd18    -1.37288        2.55140        6.90884          1              Pd  0.000
Pd19     0.00047        3.22302        4.54339          1              Pd  0.000
Pd20    -1.37563        3.97097        2.24610          1              Pd  0.000
Pd21     1.37557        2.38257       30.00000          1              Pd  0.000
Pd22     1.43229        2.56371        6.92851          1              Pd  0.000
Pd23     2.79669        3.19350        4.54195          1              Pd  0.000
Pd24     1.37552        3.97097        2.24610          1              Pd  0.000
Pd25     4.12672        2.38257       30.00000          1              Pd  0.000
Pd26     4.18438        2.48995        6.86793          1              Pd  0.000
Pd27     5.53101        3.25673        4.57013          1              Pd  0.000
Pd28     4.12667        3.97097        2.24610          1              Pd  0.000
Pd29     6.87787        2.38257       30.00000          1              Pd  0.000
Pd30     6.89663        2.56174        6.98644          1              Pd  0.000
Pd31     8.26376        3.19039        4.54687          1              Pd  0.000
Pd32     6.87782        3.97097        2.24610          1              Pd  0.000
Pd33     8.25345        4.76513       30.00000          1              Pd  0.000
Pd34    -2.76259        4.82730        6.79986          1              Pd  0.000
Pd35    -1.35121        5.57744        4.48188          1              Pd  0.000
Pd36    -2.75121        6.35354        2.24610          1              Pd  0.000
Pd37    -0.00000        4.76513       30.00000          1              Pd  0.000
Pd38     0.02052        4.87959        6.82031          1              Pd  0.000
Pd39     1.39285        5.60569        4.52124          1              Pd  0.000
Pd40    -0.00006        6.35354        2.24610          1              Pd  0.000
Pd41     2.75115        4.76513       30.00000          1              Pd  0.000
Pd42     2.86570        4.86230        6.92840          1              Pd  0.000
Pd43     4.16420        5.60147        4.52941          1              Pd  0.000
Pd44     2.75109        6.35354        2.24610          1              Pd  0.000
Pd45     5.50230        4.76513       30.00000          1              Pd  0.000
Pd46     5.53747        4.87418        6.90317          1              Pd  0.000
Pd47     6.87362        5.60442        4.50717          1              Pd  0.000
Pd48     5.50224        6.35354        2.24610          1              Pd  0.000
Pd49     6.87787        7.14770       30.00000          1              Pd  0.000
Pd50    -4.11381        7.14704        6.73103          1              Pd  0.000
Pd51    -2.71890        7.98125        4.50118          1              Pd  0.000
Pd52    -4.12678        8.73611        2.24610          1              Pd  0.000
Pd53    -1.37558        7.14770       30.00000          1              Pd  0.000
Pd54    -1.31653        7.16462        6.87567          1              Pd  0.000
Pd55     0.02599        7.96377        4.55144          1              Pd  0.000
Pd56    -1.37563        8.73611        2.24610          1              Pd  0.000
Pd57     1.37557        7.14770       30.00000          1              Pd  0.000
Pd58     1.42193        7.20940        6.89130          1              Pd  0.000
Pd59     2.76980        8.00178        4.54210          1              Pd  0.000
Pd60     1.37552        8.73611        2.24610          1              Pd  0.000
Pd61     4.12672        7.14770       30.00000          1              Pd  0.000
Pd62     4.17255        7.20657        6.93933          1              Pd  0.000
Pd63     5.49344        7.99365        4.51536          1              Pd  0.000
Pd64     4.12667        8.73611        2.24610          1              Pd  0.000
end
end

!DATE Mon Jan 01 12:00:00 2000
PBC   11.00460  11.00460  30.00000  90.00000  90.00000 120.00001 (P1)
C1       3.37005        5.38114        9.21137          1              C   0.000
C2       4.74322        4.71991        9.36203          1              C   0.000
C3       3.26274        6.86185        8.99245          1              C   0.000
C4       4.37591        7.71697        9.55376          1              C   0.000
C5       5.98657        5.60965        9.41502          1              C   0.000
C6       5.72876        7.05285        9.84898          1              C   0.000
H1       2.78697        6.39399        5.57767          1              H   0.000
H2       1.45731        3.98585        5.59642          1              H   0.000
H3       0.01887        1.57646        5.27077          1              H   0.000
H4       5.51101        1.63674        5.22393          1              H   0.000
H5      -2.52069        6.37832        5.76437          1              H   0.000
H6       0.11384        2.57086        9.70865          1              H   0.000
H7       4.12195        4.51576       17.99374          1              H   0.000
H8       0.42810        3.35711       16.91537          1              H   0.000
H9      -0.20674        3.41398       14.73962          1              H   0.000
H10      4.12489        6.55010       18.59142          1              H   0.000
H11      3.10729        7.84457       18.71642          1              H   0.000
H12      2.48125        5.22252       15.81285          1              H   0.000
H13     -1.08433        7.43808       10.73289          1              H   0.000
H14     -2.56939        7.86466       11.02110          1              H   0.000
H15      1.37737        3.14571       15.01989          1              H   0.000
H16      0.31988        4.59254       17.91780          1              H   0.000
H17      4.90497        5.37068       16.83817          1              H   0.000
H18      1.52151        6.15061       16.70802          1              H   0.000
H19      2.10931        7.29383       14.84922          1              H   0.000
H20      6.17538        4.62926       15.09527          1              H   0.000
H21      5.36561        5.86417       14.53194          1              H   0.000
H22     10.04555        0.23041       11.44707          1              H   0.000
H23      9.38090        1.46968       12.15059          1              H   0.000
H24      6.69066        2.88626       13.82173          1              H   0.000
H25      7.95196        3.52695       14.57814          1              H   0.000
H26      8.21012        1.58466       17.07784          1              H   0.000
H27      8.75613        1.78142       18.55482          1              H   0.000
H28     -1.76643        5.21540       14.06859          1              H   0.000
H29     -1.81756        3.93965       13.08373          1              H   0.000
H30      2.47234        8.83497       14.66783          1              H   0.000
H31      0.12030        6.45620       18.92667          1              H   0.000
H32     -0.76551        6.51010       17.58980          1              H   0.000
H33     -0.61210        7.41481       20.67443          1              H   0.000
H34      0.75680        6.71498       21.05755          1              H   0.000
H35      3.33817        6.96952       22.21732          1              H   0.000
H36      9.52511        0.52163       15.53552          1              H   0.000
H37      8.30405        1.46440       15.00989          1              H   0.000
H38     -3.19335        8.02275       17.31046          1              H   0.000
H39      5.01786        7.46224       12.89151          1              H   0.000
H40      3.42177        7.49868       13.12432          1              H   0.000
H41      4.92091        4.31436       21.79737          1              H   0.000
H42      6.23753        5.21225       21.61183          1              H   0.000
H43      5.15617        8.25533       19.50722          1              H   0.000
H44     -4.74156        9.45903       16.29578          1              H   0.000
H45      0.40191        1.14322       15.31435          1              H   0.000
H46      0.58544        3.13159       22.16064          1              H   0.000
H47      1.56213        1.82875       22.26443          1              H   0.000
H48     -0.78318        4.88831       21.25079          1              H   0.000
H49     -1.67067        3.53554       21.40962          1              H   0.000
H50      5.74862        2.02976       15.58747          1              H   0.000
H51      4.90827        0.81168       15.04045          1              H   0.000
H52      7.57803        1.88911       21.35651          1              H   0.000
H53      7.01436        3.34502       21.78558          1              H   0.000
H54      2.55399        3.60300       21.75392          1              H   0.000
H55      2.88418        5.09447       21.27603          1              H   0.000
H56     -4.18839        9.40740       21.14685          1              H   0.000
H57      5.19822        3.52498       12.34331          1              H   0.000
H58      5.43182        2.06123       11.89843          1              H   0.000
H59      6.91780        7.05387       20.29816          1              H   0.000
H60      7.37922        5.62129       19.79760          1              H   0.000
H61      3.08916        4.27589       11.84345          1              H   0.000
H62      3.88564        5.50512       12.54069          1              H   0.000
H63      3.18992        7.08809       20.62841          1              H   0.000
H64     -1.53914        7.53166       14.26285          1              H   0.000
H65     -3.09119        7.19248       14.08668          1              H   0.000
H66      1.94133        8.91937       21.60636          1              H   0.000
H67      7.55168        3.63577       18.20712          1              H   0.000
H68      3.62574        2.87007       15.28366          1              H   0.000
H69      3.28604        3.87222       14.10205          1              H   0.000
H70      6.37754        4.73039       18.12594          1              H   0.000
H71     -0.31816        0.92085       19.51493          1              H   0.000
H72     -0.27803        2.42994       18.96770          1              H   0.000
H73      4.18673        1.70522       10.16148          1              H   0.000
H74      4.13510        0.23746       10.81863          1              H   0.000
H75      0.52545        8.53509       13.97844          1              H   0.000
H76     -0.69333        8.96814       13.03877          1              H   0.000
H77      4.27682        0.01466       19.72622          1              H   0.000
H78     -0.28989        9.47601       20.98690          1              H   0.000
H79      2.14594        3.46574       18.37275          1              H   0.000
H80      3.11704        3.65433       19.65129          1              H   0.000
H81      1.00875        8.36359       18.09750          1              H   0.000
H82      4.45029        1.05707       17.35238          1              H   0.000
H83      3.62488        1.83068       18.44759          1              H   0.000
H84     -0.14421        2.18983       11.18069          1              H   0.000
H85      0.91074        5.18016        9.32768          1              H   0.000
H86     -2.83144        5.77497       17.40769          1              H   0.000
H87      1.05452        1.14442       12.41637          1              H   0.000
H88     -2.35459        6.56335       16.05729          1              H   0.000
H89      2.58728        1.14972       11.95808          1              H   0.000
H90      9.01457        3.19548       10.93000          1              H   0.000
H91      1.59092        9.40250       20.18490          1              H   0.000
H92      7.52844        3.06287       11.63394          1              H   0.000
H93     -4.07226        8.77482       13.02371          1              H   0.000
H94     -4.83168        8.60202       14.34616          1              H   0.000
H95     -4.49704        8.82004       18.84493          1              H   0.000
H96      2.64022        0.00554       17.70103          1              H   0.000
H97      2.82259        0.05147       21.51550          1              H   0.000
H98      7.32183        0.26559       18.18544          1              H   0.000
H99     -1.77058        5.70955        9.46040          1              H   0.000
O1       4.82505        3.52788        9.67121          1              O   0.000
O2       7.13867        5.12654        9.46550          1              O   0.000
O3       2.06131        7.36307        8.91781          1              O   0.000
O4       4.17889        8.89842        9.84084          1              O   0.000
O5       8.28236        1.59235        8.02240          1              O   0.000
O6       5.53454        1.48561        7.99999          1              O   0.000
O7       2.81930        1.65698        8.04846          1              O   0.000
O8       0.02054        1.71447        8.06702          1              O   0.000
O9      -4.07105        8.64154        8.00586          1              O   0.000
O10      2.34830        4.72021        9.57245          1              O   0.000
O11      6.57208        7.65252       10.50727          1              O   0.000
O12     -0.05797        5.04150        8.92167          1              O   0.000
O13     -0.90541        6.18059        9.31338          1              O   0.000
O14      4.77817        5.25921       17.82132          1              O   0.000
O15      0.53638        3.62329       17.87668          1              O   0.000
O16      2.21469        6.15283       16.00435          1              O   0.000
O17      3.81884        7.31827       19.17822          1              O   0.000
O18     -1.63082        8.11851       11.17574          1              O   0.000
O19      0.44330        2.87748       15.27027          1              O   0.000
O20      2.10928        8.04415       14.16721          1              O   0.000
O21      5.77321        5.50160       15.33851          1              O   0.000
O22      7.08193        3.04394       14.73114          1              O   0.000
O23      7.91546        1.84829       17.98693          1              O   0.000
O24     -1.60541        4.22533       14.01447          1              O   0.000
O25     10.17171        0.87213       12.18422          1              O   0.000
O26      0.18406        6.42052       17.92354          1              O   0.000
O27     -0.10344        6.55615       20.60918          1              O   0.000
O28      2.67528        6.97439       21.50353          1              O   0.000
O29      8.52891        0.66671       15.53818          1              O   0.000
O30     -3.62552        8.91856       17.46441          1              O   0.000
O31     -4.49646        8.05063       13.57059          1              O   0.000
O32      4.14964        7.04581       12.60570          1              O   0.000
O33      5.82798        4.48352       22.16300          1              O   0.000
O34      0.17531        0.19147       15.52264          1              O   0.000
O35      1.46830        2.80391       22.49806          1              O   0.000
O36     -0.76846        3.95017       21.55564          1              O   0.000
O37      4.88191        1.56957       15.68641          1              O   0.000
O38      7.80553        2.84875       21.41302          1              O   0.000
O39      3.21643        4.17007       21.19710          1              O   0.000
O40      5.91043        2.82727       12.31837          1              O   0.000
O41      7.25274        6.18315       20.60445          1              O   0.000
O42      3.75781        4.48849       12.52185          1              O   0.000
O43     -2.21294        6.80594       14.38681          1              O   0.000
O44      7.36115        4.61042       18.26739          1              O   0.000
O45      3.00570        3.60000       15.01631          1              O   0.000
O46      7.01406        0.14132       21.14451          1              O   0.000
O47     -0.85459        1.74505       19.39331          1              O   0.000
O48      4.16532        1.21396       11.00720          1              O   0.000
O49     -0.43175        8.87216       13.97634          1              O   0.000
O50     -1.15204        9.13404       20.63052          1              O   0.000
O51      3.09888        3.37373       18.67599          1              O   0.000
O52      1.72356        8.86145       18.54847          1              O   0.000
O53      3.94848        0.90472       18.19730          1              O   0.000
O54     -0.04270        2.97580       10.58782          1              O   0.000
O55     -2.33823        6.58329       17.05882          1              O   0.000
O56      1.96018        0.85762       12.66211          1              O   0.000
O57      8.51445        3.03698       11.76119          1              O   0.000
O58     -5.02549        8.79385       19.70502          1              O   0.000
O59      1.90793        0.25162       21.84432          1              O   0.000
Pd1      5.50230        9.53026       30.00000          1              Pd  0.000
Pd2     10.97906        0.01079        6.92701          1              Pd  0.000
Pd3      1.42183        0.78932        4.53271          1              Pd  0.000
Pd4     -0.00006        1.58841        2.24610          1              Pd  0.000
Pd5     -2.75115        9.53026       30.00000          1              Pd  0.000
Pd6     -2.62959        9.50585        6.91781          1              Pd  0.000
Pd7      4.10702        0.78997        4.51779          1              Pd  0.000
Pd8      2.75109        1.58841        2.24610          1              Pd  0.000
Pd9     -0.00000        9.53026       30.00000          1              Pd  0.000
Pd10     0.05796        9.46732        6.79071          1              Pd  0.000
Pd11     6.91920        0.81640        4.49861          1              Pd  0.000
Pd12     5.50224        1.58841        2.24610          1              Pd  0.000
Pd13     2.75115        9.53026       30.00000          1              Pd  0.000
Pd14     8.26808        0.01412        6.80485          1              Pd  0.000
Pd15     9.62278        0.80897        4.52540          1              Pd  0.000
Pd16     8.25339        1.58841        2.24610          1              Pd  0.000
Pd17     9.62902        2.38257       30.00000          1              Pd  0.000
Pd18    -1.37481        2.55008        6.91047          1              Pd  0.000
Pd19     0.00023        3.21891        4.53598          1              Pd  0.000
Pd20    -1.37563        3.97097        2.24610          1              Pd  0.000
Pd21     1.37557        2.38257       30.00000          1              Pd  0.000
Pd22     1.43015        2.56169        6.93705          1              Pd  0.000
Pd23     2.79416        3.18912        4.53523          1              Pd  0.000
Pd24     1.37552        3.97097        2.24610          1              Pd  0.000
Pd25     4.12672        2.38257       30.00000          1              Pd  0.000
Pd26     4.18251        2.49010        6.87234          1              Pd  0.000
Pd27     5.53025        3.25648        4.57195          1              Pd  0.000
Pd28     4.12667        3.97097        2.24610          1              Pd  0.000
Pd29     6.87787        2.38257       30.00000          1              Pd  0.000
Pd30     6.89540        2.55924        6.98567          1              Pd  0.000
Pd31     8.26269        3.18977        4.54749          1              Pd  0.000
Pd32     6.87782        3.97097        2.24610          1              Pd  0.000
Pd33     8.25345        4.76513       30.00000          1              Pd  0.000
Pd34    -2.76415        4.82627        6.80202          1              Pd  0.000
Pd35    -1.35432        5.57738        4.47624          1              Pd  0.000
Pd36    -2.75121        6.35354        2.24610          1              Pd  0.000
Pd37    -0.00000        4.76513       30.00000          1              Pd  0.000
Pd38     0.01958        4.87435        6.79203          1              Pd  0.000
Pd39     1.39051        5.60693        4.50642          1              Pd  0.000
Pd40    -0.00006        6.35354        2.24610          1              Pd  0.000
Pd41     2.75115        4.76513       30.00000          1              Pd  0.000
Pd42     2.84978        4.85410        6.88613          1              Pd  0.000
Pd43     4.16477        5.60058        4.52768          1              Pd  0.000
Pd44     2.75109        6.35354        2.24610          1              Pd  0.000
Pd45     5.50230        4.76513       30.00000          1              Pd  0.000
Pd46     5.53180        4.87204        6.90983          1              Pd  0.000
Pd47     6.87229        5.60378        4.50893          1              Pd  0.000
Pd48     5.50224        6.35354        2.24610          1              Pd  0.000
Pd49     6.87787        7.14770       30.00000          1              Pd  0.000
Pd50    -4.11658        7.14537        6.73134          1              Pd  0.000
Pd51    -2.72035        7.98158        4.50048          1              Pd  0.000
Pd52    -4.12678        8.73611        2.24610          1              Pd  0.000
Pd53    -1.37558        7.14770       30.00000          1              Pd  0.000
Pd54    -1.31807        7.16525        6.86504          1              Pd  0.000
Pd55     0.02754        7.96435        4.55038          1              Pd  0.000
Pd56    -1.37563        8.73611        2.24610          1              Pd  0.000
Pd57     1.37557        7.14770       30.00000          1              Pd  0.000
Pd58     1.42266        7.20739        6.89764          1              Pd  0.000
Pd59     2.77022        7.99958        4.54469          1              Pd  0.000
Pd60     1.37552        8.73611        2.24610          1              Pd  0.000
Pd61     4.12672        7.14770       30.00000          1              Pd  0.000
Pd62     4.17039        7.20039        6.94548          1              Pd  0.000
Pd63     5.49274        7.99298        4.51658          1              Pd  0.000
Pd64     4.12667        8.73611        2.24610          1              Pd  0.000
end
end

!DATE Mon Jan 01 12:00:00 2000
PBC   11.00460  11.00460  30.00000  90.00000  90.00000 120.00001 (P1)
C1       3.43025        5.36981        9.23156          1              C   0.000
C2       4.81709        4.72752        9.36960          1              C   0.000
C3       3.29717        6.85056        9.00740          1              C   0.000
C4       4.39704        7.72024        9.56813          1              C   0.000
C5       6.04373        5.63638        9.42903          1              C   0.000
C6       5.75994        7.07273        9.86427          1              C   0.000
H1       2.77560        6.38663        5.59025          1              H   0.000
H2       1.45007        3.99218        5.61438          1              H   0.000
H3       0.01700        1.57659        5.27145          1              H   0.000
H4       5.51072        1.63515        5.22451          1              H   0.000
H5      -2.52553        6.37143        5.76080          1              H   0.000
H6       0.12795        2.55949        9.71380          1              H   0.000
H7       4.12092        4.51554       17.99459          1              H   0.000
H8       0.42773        3.35673       16.91606          1              H   0.000
H9      -0.20771        3.41343       14.73995          1              H   0.000
H10      4.12422        6.55016       18.59204          1              H   0.000
H11      3.10675        7.84473       18.71704          1              H   0.000
H12      2.48041        5.22214       15.81278          1              H   0.000
H13     -1.09446        7.44760       10.73897          1              H   0.000
H14     -2.57203        7.88587       11.03591          1              H   0.000
H15      1.37626        3.14497       15.01969          1              H   0.000
H16      0.31986        4.59213       17.91848          1              H   0.000
H17      4.90336        5.37101       16.83886          1              H   0.000
H18      1.52112        6.15042       16.70816          1              H   0.000
H19      2.10876        7.29328       14.84843          1              H   0.000
H20      6.17398        4.63072       15.09712          1              H   0.000
H21      5.36214        5.86374       14.53225          1              H   0.000
H22     10.04837        0.23347       11.44972          1              H   0.000
H23      9.38140        1.47243       12.15136          1              H   0.000
H24      6.68979        2.88678       13.82652          1              H   0.000
H25      7.95164        3.52759       14.58137          1              H   0.000
H26      8.20916        1.58464       17.07836          1              H   0.000
H27      8.75551        1.78123       18.55527          1              H   0.000
H28     -1.76737        5.21524       14.06876          1              H   0.000
H29     -1.81694        3.94010       13.08312          1              H   0.000
H30      2.47173        8.83418       14.66646          1              H   0.000
H31      0.12030        6.45570       18.92724          1              H   0.000
H32     -0.76562        6.50925       17.59045          1              H   0.000
H33     -0.61219        7.41479       20.67458          1              H   0.000
H34      0.75662        6.71490       21.05788          1              H   0.000
H35      3.33764        6.96934       22.21789          1              H   0.000
H36      9.52394        0.52057       15.53634          1              H   0.000
H37      8.30359        1.46395       15.01087          1              H   0.000
H38     -3.19360        8.02244       17.31103          1              H   0.000
H39      5.01809        7.46183       12.89386          1              H   0.000
H40      3.42161        7.49776       13.12411          1              H   0.000
H41      4.92075        4.31424       21.79797          1              H   0.000
H42      6.23707        5.21227       21.61235          1              H   0.000
H43      5.15590        8.25537       19.50780          1              H   0.000
H44     -4.74226        9.45879       16.29727          1              H   0.000
H45      0.40056        1.14290       15.31578          1              H   0.000
H46      0.58547        3.13131       22.16134          1              H   0.000
H47      1.56250        1.82863       22.26522          1              H   0.000
H48     -0.78335        4.88793       21.25162          1              H   0.000
H49     -1.67081        3.53525       21.41041          1              H   0.000
H50      5.74711        2.02889       15.58806          1              H   0.000
H51      4.90675        0.81159       15.03865          1              H   0.000
H52      7.57785        1.88920       21.35702          1              H   0.000
H53      7.01419        3.34516       21.78573          1              H   0.000
H54      2.55371        3.60287       21.75415          1              H   0.000
H55      2.88393        5.09438       21.27619          1              H   0.000
H56     -4.18797        9.40717       21.14874          1              H   0.000
H57      5.19989        3.52578       12.34911          1              H   0.000
H58      5.43232        2.06327       11.90230          1              H   0.000
H59      6.91673        7.05418       20.29819          1              H   0.000
H60      7.37791        5.62151       19.79742          1              H   0.000
H61      3.09116        4.27144       11.84085          1              H   0.000
H62      3.88493        5.50453       12.53773          1              H   0.000
H63      3.18951        7.08822       20.62904          1              H   0.000
H64     -1.54006        7.53088       14.26422          1              H   0.000
H65     -3.09216        7.19230       14.08790          1              H   0.000
H66      1.94097        8.91934       21.60717          1              H   0.000
H67      7.55034        3.63575       18.20726          1              H   0.000
H68      3.62504        2.86919       15.28249          1              H   0.000
H69      3.28544        3.87097       14.10089          1              H   0.000
H70      6.37596        4.73035       18.12597          1              H   0.000
H71     -0.31892        0.92045       19.51551          1              H   0.000
H72     -0.27886        2.42949       18.96850          1              H   0.000
H73      4.19591        1.71413       10.15660          1              H   0.000
H74      4.13596        0.24964       10.81999          1              H   0.000
H75      0.52373        8.53467       13.97713          1              H   0.000
H76     -0.69772        8.96119       13.03770          1              H   0.000
H77      4.27680        0.01460       19.72636          1              H   0.000
H78     -0.29005        9.47604       20.98718          1              H   0.000
H79      2.14567        3.46528       18.37338          1              H   0.000
H80      3.11686        3.65412       19.65190          1              H   0.000
H81      1.00809        8.36373       18.09822          1              H   0.000
H82      4.44927        1.05680       17.35186          1              H   0.000
H83      3.62471        1.83060       18.44771          1              H   0.000
H84     -0.13682        2.18807       11.18628          1              H   0.000
H85      0.79867        5.23268        9.34224          1              H   0.000
H86     -2.83214        5.77451       17.40849          1              H   0.000
H87      1.05373        1.14512       12.42050          1              H   0.000
H88     -2.35515        6.56258       16.05812          1              H   0.000
H89      2.58405        1.15499       11.95780          1              H   0.000
H90      9.00809        3.19939       10.92366          1              H   0.000
H91      1.59063        9.40256       20.18574          1              H   0.000
H92      7.52841        3.06233       11.63578          1              H   0.000
H93     -4.07322        8.77522       13.02487          1              H   0.000
H94     -4.83240        8.60298       14.34798          1              H   0.000
H95     -4.49731        8.81994       18.84562          1              H   0.000
H96      2.63999        0.00531       17.70146          1              H   0.000
H97      2.82311        0.05114       21.51640          1              H   0.000
H98      7.32117        0.26567       18.18622          1              H   0.000
H99     -1.84796        5.75207        9.45813          1              H   0.000
O1       4.91720        3.53181        9.66393          1              O   0.000
O2       7.20587        5.17294        9.47006          1              O   0.000
O3       2.08613        7.32948        8.93206          1              O   0.000
O4       4.18966        8.90040        9.85180          1              O   0.000
O5       8.27833        1.58620        8.02346          1              O   0.000
O6       5.53240        1.47614        7.99814          1              O   0.000
O7       2.81741        1.65360        8.05295          1              O   0.000
O8       0.01465        1.70372        8.06843          1              O   0.000
O9      -4.07087        8.63806        8.00459          1              O   0.000
O10      2.41081        4.68849        9.52481          1              O   0.000
O11     -4.41325        7.68523       10.52643          1              O   0.000
O12     -0.13016        5.05200        8.94676          1              O   0.000
O13     -0.97233        6.20938        9.30458          1              O   0.000
O14      4.77708        5.25908       17.82200          1              O   0.000
O15      0.53631        3.62282       17.87729          1              O   0.000
O16      2.21402        6.15247       16.00417          1              O   0.000
O17      3.81837        7.31845       19.17874          1              O   0.000
O18     -1.63039        8.13170       11.18907          1              O   0.000
O19      0.44234        2.87702       15.27063          1              O   0.000
O20      2.10912        8.04310       14.16591          1              O   0.000
O21      5.77098        5.50311       15.33905          1              O   0.000
O22      7.08144        3.04550       14.73570          1              O   0.000
O23      7.91472        1.84816       17.98747          1              O   0.000
O24     -1.60589        4.22520       14.01406          1              O   0.000
O25     10.17113        0.87388       12.18882          1              O   0.000
O26      0.18395        6.41946       17.92407          1              O   0.000
O27     -0.10354        6.55613       20.60932          1              O   0.000
O28      2.67477        6.97440       21.50408          1              O   0.000
O29      8.52773        0.66549       15.53820          1              O   0.000
O30     -3.62571        8.91829       17.46477          1              O   0.000
O31     -4.49721        8.05155       13.57231          1              O   0.000
O32      4.15052        7.04461       12.60684          1              O   0.000
O33      5.82774        4.48355       22.16363          1              O   0.000
O34      0.17423        0.19114       15.52436          1              O   0.000
O35      1.46852        2.80385       22.49846          1              O   0.000
O36     -0.76860        3.94986       21.55653          1              O   0.000
O37      4.87995        1.56918       15.68497          1              O   0.000
O38      7.80525        2.84887       21.41297          1              O   0.000
O39      3.21615        4.16998       21.19718          1              O   0.000
O40      5.91172        2.82764       12.32491          1              O   0.000
O41      7.25143        6.18327       20.60430          1              O   0.000
O42      3.75899        4.48759       12.51866          1              O   0.000
O43     -2.21396        6.80509       14.38731          1              O   0.000
O44      7.35962        4.61038       18.26702          1              O   0.000
O45      3.00520        3.59937       15.01509          1              O   0.000
O46      7.01380        0.14133       21.14533          1              O   0.000
O47     -0.85553        1.74449       19.39366          1              O   0.000
O48      4.16566        1.22709       11.00456          1              O   0.000
O49     -0.43320        8.87160       13.97539          1              O   0.000
O50     -1.15210        9.13399       20.63063          1              O   0.000
O51      3.09866        3.37341       18.67652          1              O   0.000
O52      1.72297        8.86147       18.54915          1              O   0.000
O53      3.94821        0.90464       18.19721          1              O   0.000
O54     -0.02126        2.97052       10.59133          1              O   0.000
O55     -2.33854        6.58267       17.05958          1              O   0.000
O56      1.96055        0.85910       12.66312          1              O   0.000
O57      8.51533        3.03802       11.75783          1              O   0.000
O58     -5.02568        8.79372       19.70568          1              O   0.000
O59      1.90873        0.25109       21.84599          1              O   0.000
Pd1      5.50230        9.53026       30.00000          1              Pd  0.000
Pd2     10.97666        0.00414        6.92471          1              Pd  0.000
Pd3      1.42007        0.78705        4.53340          1              Pd  0.000
Pd4     -0.00006        1.58841        2.24610          1              Pd  0.000
Pd5     -2.75115        9.53026       30.00000          1              Pd  0.000
Pd6     -2.63121        9.50432        6.91691          1              Pd  0.000
Pd7      4.10654        0.78819        4.51888          1              Pd  0.000
Pd8      2.75109        1.58841        2.24610          1              Pd  0.000
Pd9     -0.00000        9.53026       30.00000          1              Pd  0.000
Pd10     0.05794        9.45986        6.78975          1              Pd  0.000
Pd11     6.91841        0.81414        4.49860          1              Pd  0.000
Pd12     5.50224        1.58841        2.24610          1              Pd  0.000
Pd13     2.75115        9.53026       30.00000          1              Pd  0.000
Pd14     8.26674        0.00762        6.80619          1              Pd  0.000
Pd15     9.62101        0.80616        4.52639          1              Pd  0.000
Pd16     8.25339        1.58841        2.24610          1              Pd  0.000
Pd17     9.62902        2.38257       30.00000          1              Pd  0.000
Pd18    -1.37859        2.54533        6.91353          1              Pd  0.000
Pd19    -0.00114        3.21567        4.53444          1              Pd  0.000
Pd20    -1.37563        3.97097        2.24610          1              Pd  0.000
Pd21     1.37557        2.38257       30.00000          1              Pd  0.000
Pd22     1.42447        2.55598        6.94433          1              Pd  0.000
Pd23     2.79006        3.18351        4.52852          1              Pd  0.000
Pd24     1.37552        3.97097        2.24610          1              Pd  0.000
Pd25     4.12672        2.38257       30.00000          1              Pd  0.000
Pd26     4.17947        2.48599        6.87594          1              Pd  0.000
Pd27     5.52765        3.25496        4.57359          1              Pd  0.000
Pd28     4.12667        3.97097        2.24610          1              Pd  0.000
Pd29     6.87787        2.38257       30.00000          1              Pd  0.000
Pd30     6.89237        2.55198        6.98389          1              Pd  0.000
Pd31     8.26075        3.18778        4.54750          1              Pd  0.000
Pd32     6.87782        3.97097        2.24610          1              Pd  0.000
Pd33     8.25345        4.76513       30.00000          1              Pd  0.000
Pd34    -2.76850        4.82111        6.80170          1              Pd  0.000
Pd35    -1.35824        5.57616        4.47310          1              Pd  0.000
Pd36    -2.75121        6.35354        2.24610          1              Pd  0.000
Pd37    -0.00000        4.76513       30.00000          1              Pd  0.000
Pd38     0.01305        4.86896        6.78714          1              Pd  0.000
Pd39     1.38549        5.60607        4.49859          1              Pd  0.000
Pd40    -0.00006        6.35354        2.24610          1              Pd  0.000
Pd41     2.75115        4.76513       30.00000          1              Pd  0.000
Pd42     2.83662        4.84202        6.85123          1              Pd  0.000
Pd43     4.16325        5.59944        4.52423          1              Pd  0.000
Pd44     2.75109        6.35354        2.24610          1              Pd  0.000
Pd45     5.50230        4.76513       30.00000          1              Pd  0.000
Pd46     5.52585        4.86657        6.91446          1              Pd  0.000
Pd47     6.86961        5.60206        4.50984          1              Pd  0.000
Pd48     5.50224        6.35354        2.24610          1              Pd  0.000
Pd49     6.87787        7.14770       30.00000          1              Pd  0.000
Pd50    -4.12066        7.14098        6.73108          1              Pd  0.000
Pd51    -2.72221        7.98074        4.50027          1              Pd  0.000
Pd52    -4.12678        8.73611        2.24610          1              Pd  0.000
Pd53    -1.37558        7.14770       30.00000          1              Pd  0.000
Pd54    -1.32094        7.16224        6.85948          1              Pd  0.000
Pd55     0.02793        7.96221        4.55173          1              Pd  0.000
Pd56    -1.37563        8.73611        2.24610          1              Pd  0.000
Pd57     1.37557        7.14770       30.00000          1              Pd  0.000
Pd58     1.42376        7.20069        6.91209          1              Pd  0.000
Pd59     2.76866        7.99549        4.54880          1              Pd  0.000
Pd60     1.37552        8.73611        2.24610          1              Pd  0.000
Pd61     4.12672        7.14770       30.00000          1              Pd  0.000
Pd62     4.16784        7.19024        6.95103          1              Pd  0.000
Pd63     5.49105        7.99109        4.51682          1              Pd  0.000
Pd64     4.12667        8.73611        2.24610          1              Pd  0.000
end
end

!DATE Mon Jan 01 12:00:00 2000
PBC   11.00460  11.00460  30.00000  90.00000  90.00000 120.00001 (P1)
C1       3.48976        5.34975        9.22292          1              C   0.000
C2       4.88831        4.73370        9.36752          1              C   0.000
C3       3.32441        6.83225        9.02049          1              C   0.000
C4       4.40677        7.71874        9.58372          1              C   0.000
C5       6.09296        5.66708        9.44172          1              C   0.000
C6       5.78136        7.09515        9.88091          1              C   0.000
H1       2.76192        6.38139        5.60112          1              H   0.000
H2       1.44079        3.99648        5.62644          1              H   0.000
H3       0.01596        1.57476        5.27189          1              H   0.000
H4       5.51042        1.63276        5.22503          1              H   0.000
H5      -2.53104        6.36430        5.75581          1              H   0.000
H6       0.14843        2.56202        9.71338          1              H   0.000
H7       4.11880        4.51430       17.99684          1              H   0.000
H8       0.42725        3.35515       16.91789          1              H   0.000
H9      -0.21019        3.41175       14.74132          1              H   0.000
H10      4.12260        6.54983       18.59374          1              H   0.000
H11      3.10529        7.84466       18.71867          1              H   0.000
H12      2.47850        5.22050       15.81248          1              H   0.000
H13     -1.10981        7.47176       10.72710          1              H   0.000
H14     -2.57551        7.91821       11.05698          1              H   0.000
H15      1.37376        3.14314       15.01929          1              H   0.000
H16      0.31993        4.59043       17.92040          1              H   0.000
H17      4.90022        5.37054       16.84088          1              H   0.000
H18      1.52016        6.14886       16.70867          1              H   0.000
H19      2.10651        7.29185       14.84799          1              H   0.000
H20      6.17063        4.63111       15.09986          1              H   0.000
H21      5.35391        5.86062       14.53354          1              H   0.000
H22     10.05124        0.23897       11.44891          1              H   0.000
H23      9.38461        1.47977       12.14757          1              H   0.000
H24      6.68800        2.88671       13.83318          1              H   0.000
H25      7.95105        3.52746       14.58578          1              H   0.000
H26      8.20721        1.58379       17.07944          1              H   0.000
H27      8.75450        1.78037       18.55618          1              H   0.000
H28     -1.76927        5.21415       14.06977          1              H   0.000
H29     -1.81674        3.94023       13.08294          1              H   0.000
H30      2.46890        8.83262       14.66586          1              H   0.000
H31      0.12006        6.45385       18.92896          1              H   0.000
H32     -0.76627        6.50687       17.59241          1              H   0.000
H33     -0.61231        7.41383       20.67535          1              H   0.000
H34      0.75658        6.71435       21.05915          1              H   0.000
H35      3.33582        6.96868       22.21947          1              H   0.000
H36      9.52110        0.51841       15.53856          1              H   0.000
H37      8.30156        1.46263       15.01290          1              H   0.000
H38     -3.19505        8.02082       17.31357          1              H   0.000
H39      5.01780        7.46178       12.89923          1              H   0.000
H40      3.42056        7.49656       13.12638          1              H   0.000
H41      4.92105        4.31390       21.80000          1              H   0.000
H42      6.23709        5.21193       21.61428          1              H   0.000
H43      5.15466        8.25538       19.51050          1              H   0.000
H44     -4.74434        9.45785       16.30149          1              H   0.000
H45      0.39785        1.14237       15.32010          1              H   0.000
H46      0.58565        3.13041       22.16366          1              H   0.000
H47      1.56346        1.82817       22.26748          1              H   0.000
H48     -0.78341        4.88685       21.25394          1              H   0.000
H49     -1.67084        3.53427       21.41240          1              H   0.000
H50      5.74355        2.02557       15.58769          1              H   0.000
H51      4.90219        0.81054       15.03409          1              H   0.000
H52      7.57736        1.88877       21.35823          1              H   0.000
H53      7.01411        3.34489       21.78661          1              H   0.000
H54      2.55372        3.60251       21.75556          1              H   0.000
H55      2.88350        5.09387       21.27696          1              H   0.000
H56     -4.18721        9.40651       21.15264          1              H   0.000
H57      5.20215        3.52802       12.35632          1              H   0.000
H58      5.43185        2.06690       11.90933          1              H   0.000
H59      6.91551        7.05389       20.29950          1              H   0.000
H60      7.37622        5.62115       19.79821          1              H   0.000
H61      3.08888        4.26901       11.83871          1              H   0.000
H62      3.88317        5.50533       12.53351          1              H   0.000
H63      3.18821        7.08818       20.63058          1              H   0.000
H64     -1.54243        7.52895       14.26641          1              H   0.000
H65     -3.09480        7.19145       14.09140          1              H   0.000
H66      1.93993        8.91851       21.60927          1              H   0.000
H67      7.54816        3.63516       18.20852          1              H   0.000
H68      3.62322        2.86698       15.27963          1              H   0.000
H69      3.28416        3.86918       14.09864          1              H   0.000
H70      6.37368        4.72978       18.12716          1              H   0.000
H71     -0.32045        0.91953       19.51750          1              H   0.000
H72     -0.27985        2.42835       18.96978          1              H   0.000
H73      4.20788        1.72871       10.15063          1              H   0.000
H74      4.13514        0.26877       10.82217          1              H   0.000
H75      0.51909        8.53298       13.97349          1              H   0.000
H76     -0.70495        8.94668       13.03149          1              H   0.000
H77      4.27666        0.01360       19.72651          1              H   0.000
H78     -0.29061        9.47533       20.98775          1              H   0.000
H79      2.14542        3.46339       18.37516          1              H   0.000
H80      3.11686        3.65268       19.65349          1              H   0.000
H81      1.00634        8.36371       18.10014          1              H   0.000
H82      4.44685        1.05501       17.35021          1              H   0.000
H83      3.62474        1.82945       18.44777          1              H   0.000
H84     -0.12850        2.19575       11.18389          1              H   0.000
H85      0.74830        5.32655        9.34424          1              H   0.000
H86     -2.83375        5.77294       17.41085          1              H   0.000
H87      1.04972        1.14536       12.42353          1              H   0.000
H88     -2.35663        6.56063       16.06040          1              H   0.000
H89      2.57776        1.16508       11.95729          1              H   0.000
H90      8.99643        3.21031       10.91487          1              H   0.000
H91      1.58965        9.40200       20.18791          1              H   0.000
H92      7.52682        3.06237       11.63974          1              H   0.000
H93     -4.07582        8.77713       13.02928          1              H   0.000
H94     -4.83426        8.60526       14.35354          1              H   0.000
H95     -4.49845        8.81957       18.84907          1              H   0.000
H96      2.63870        0.00382       17.70325          1              H   0.000
H97      2.82440        0.05038       21.51778          1              H   0.000
H98      7.31960        0.26540       18.18830          1              H   0.000
H99     -1.90218        5.81090        9.43496          1              H   0.000
O1       5.01259        3.53770        9.65605          1              O   0.000
O2       7.26469        5.22563        9.47650          1              O   0.000
O3       2.10223        7.28309        8.95145          1              O   0.000
O4       4.18193        8.89599        9.86728          1              O   0.000
O5       8.27482        1.57868        8.02583          1              O   0.000
O6       5.52837        1.46431        7.99691          1              O   0.000
O7       2.81466        1.64743        8.05362          1              O   0.000
O8       0.00940        1.69198        8.07045          1              O   0.000
O9      -4.07100        8.63161        8.00462          1              O   0.000
O10      2.47509        4.64273        9.45623          1              O   0.000
O11     -4.40678        7.72062       10.54779          1              O   0.000
O12     -0.16581        5.09409        8.97333          1              O   0.000
O13     -1.02087        6.26324        9.27013          1              O   0.000
O14      4.77441        5.25826       17.82407          1              O   0.000
O15      0.53630        3.62105       17.87904          1              O   0.000
O16      2.21255        6.15084       16.00414          1              O   0.000
O17      3.81712        7.31854       19.18015          1              O   0.000
O18     -1.62912        8.15249       11.20117          1              O   0.000
O19      0.44026        2.87580       15.27199          1              O   0.000
O20      2.10714        8.04128       14.16517          1              O   0.000
O21      5.76544        5.50291       15.34030          1              O   0.000
O22      7.08109        3.04593       14.74194          1              O   0.000
O23      7.91351        1.84755       17.98862          1              O   0.000
O24     -1.60689        4.22425       14.01426          1              O   0.000
O25     10.17399        0.88106       12.18686          1              O   0.000
O26      0.18331        6.41703       17.92575          1              O   0.000
O27     -0.10343        6.55530       20.61036          1              O   0.000
O28      2.67316        6.97428       21.50544          1              O   0.000
O29      8.52497        0.66309       15.53892          1              O   0.000
O30     -3.62721        8.91660       17.46758          1              O   0.000
O31     -4.49890        8.05399       13.57773          1              O   0.000
O32      4.15111        7.04340       12.61109          1              O   0.000
O33      5.82802        4.48317       22.16567          1              O   0.000
O34      0.17180        0.19058       15.52892          1              O   0.000
O35      1.46896        2.80337       22.50049          1              O   0.000
O36     -0.76883        3.94899       21.55944          1              O   0.000
O37      4.87579        1.56662       15.68222          1              O   0.000
O38      7.80475        2.84849       21.41308          1              O   0.000
O39      3.21603        4.16958       21.19840          1              O   0.000
O40      5.91218        2.82799       12.33805          1              O   0.000
O41      7.25061        6.18299       20.60517          1              O   0.000
O42      3.75937        4.48806       12.51255          1              O   0.000
O43     -2.21647        6.80308       14.38890          1              O   0.000
O44      7.35738        4.60979       18.26815          1              O   0.000
O45      3.00383        3.59779       15.01254          1              O   0.000
O46      7.01280        0.14058       21.14753          1              O   0.000
O47     -0.85695        1.74351       19.39453          1              O   0.000
O48      4.16380        1.24724       11.00125          1              O   0.000
O49     -0.43736        8.86998       13.96986          1              O   0.000
O50     -1.15245        9.13310       20.63078          1              O   0.000
O51      3.09849        3.37172       18.67815          1              O   0.000
O52      1.72100        8.86130       18.55147          1              O   0.000
O53      3.94758        0.90340       18.19666          1              O   0.000
O54      0.00170        2.97622       10.58950          1              O   0.000
O55     -2.33986        6.58093       17.06174          1              O   0.000
O56      1.95866        0.86237       12.66317          1              O   0.000
O57      8.51506        3.04055       11.75302          1              O   0.000
O58     -5.02718        8.79393       19.70897          1              O   0.000
O59      1.91057        0.25017       21.84901          1              O   0.000
Pd1      5.50230        9.53026       30.00000          1              Pd  0.000
Pd2      5.47135        9.52561        6.92451          1              Pd  0.000
Pd3      1.41860        0.78382        4.53323          1              Pd  0.000
Pd4     -0.00006        1.58841        2.24610          1              Pd  0.000
Pd5     -2.75115        9.53026       30.00000          1              Pd  0.000
Pd6     -2.63349        9.49893        6.91536          1              Pd  0.000
Pd7      4.10589        0.78536        4.51898          1              Pd  0.000
Pd8      2.75109        1.58841        2.24610          1              Pd  0.000
Pd9     -0.00000        9.53026       30.00000          1              Pd  0.000
Pd10     0.05811        9.45071        6.78800          1              Pd  0.000
Pd11     6.91778        0.81089        4.49867          1              Pd  0.000
Pd12     5.50224        1.58841        2.24610          1              Pd  0.000
Pd13     2.75115        9.53026       30.00000          1              Pd  0.000
Pd14     8.26559        0.00045        6.80799          1              Pd  0.000
Pd15     9.61968        0.80285        4.52777          1              Pd  0.000
Pd16     8.25339        1.58841        2.24610          1              Pd  0.000
Pd17     9.62902        2.38257       30.00000          1              Pd  0.000
Pd18    -1.38205        2.53922        6.91803          1              Pd  0.000
Pd19    -0.00300        3.21299        4.53606          1              Pd  0.000
Pd20    -1.37563        3.97097        2.24610          1              Pd  0.000
Pd21     1.37557        2.38257       30.00000          1              Pd  0.000
Pd22     1.41852        2.54507        6.94543          1              Pd  0.000
Pd23     2.78687        3.17937        4.52548          1              Pd  0.000
Pd24     1.37552        3.97097        2.24610          1              Pd  0.000
Pd25     4.12672        2.38257       30.00000          1              Pd  0.000
Pd26     4.17690        2.47776        6.87669          1              Pd  0.000
Pd27     5.52536        3.25214        4.57364          1              Pd  0.000
Pd28     4.12667        3.97097        2.24610          1              Pd  0.000
Pd29     6.87787        2.38257       30.00000          1              Pd  0.000
Pd30     6.88942        2.54272        6.98368          1              Pd  0.000
Pd31     8.25901        3.18472        4.54730          1              Pd  0.000
Pd32     6.87782        3.97097        2.24610          1              Pd  0.000
Pd33     8.25345        4.76513       30.00000          1              Pd  0.000
Pd34    -2.77129        4.81357        6.80021          1              Pd  0.000
Pd35    -1.36026        5.57346        4.47267          1              Pd  0.000
Pd36    -2.75121        6.35354        2.24610          1              Pd  0.000
Pd37    -0.00000        4.76513       30.00000          1              Pd  0.000
Pd38     0.00895        4.86115        6.79255          1              Pd  0.000
Pd39     1.38231        5.60338        4.49732          1              Pd  0.000
Pd40    -0.00006        6.35354        2.24610          1              Pd  0.000
Pd41     2.75115        4.76513       30.00000          1              Pd  0.000
Pd42     2.82835        4.82836        6.84126          1              Pd  0.000
Pd43     4.15959        5.59692        4.52503          1              Pd  0.000
Pd44     2.75109        6.35354        2.24610          1              Pd  0.000
Pd45     5.50230        4.76513       30.00000          1              Pd  0.000
Pd46     5.52316        4.85823        6.91317          1              Pd  0.000
Pd47     6.86716        5.59938        4.50940          1              Pd  0.000
Pd48     5.50224        6.35354        2.24610          1              Pd  0.000
Pd49     6.87787        7.14770       30.00000          1              Pd  0.000
Pd50     6.88059        7.13463        6.73053          1              Pd  0.000
Pd51    -2.72307        7.97812        4.50071          1              Pd  0.000
Pd52    -4.12678        8.73611        2.24610          1              Pd  0.000
Pd53    -1.37558        7.14770       30.00000          1              Pd  0.000
Pd54    -1.32230        7.15593        6.85761          1              Pd  0.000
Pd55     0.02773        7.95845        4.55294          1              Pd  0.000
Pd56    -1.37563        8.73611        2.24610          1              Pd  0.000
Pd57     1.37557        7.14770       30.00000          1              Pd  0.000
Pd58     1.42696        7.19308        6.92320          1              Pd  0.000
Pd59     2.76708        7.99119        4.55189          1              Pd  0.000
Pd60     1.37552        8.73611        2.24610          1              Pd  0.000
Pd61     4.12672        7.14770       30.00000          1              Pd  0.000
Pd62     4.16612        7.18028        6.95547          1              Pd  0.000
Pd63     5.48935        7.98784        4.51665          1              Pd  0.000
Pd64     4.12667        8.73611        2.24610          1              Pd  0.000
end
end

!DATE Mon Jan 01 12:00:00 2000
PBC   11.00460  11.00460  30.00000  90.00000  90.00000 120.00001 (P1)
C1       3.54893        5.32990        9.21159          1              C   0.000
C2       4.95687        4.74055        9.36536          1              C   0.000
C3       3.34968        6.81261        9.03505          1              C   0.000
C4       4.41508        7.71678        9.59860          1              C   0.000
C5       6.13881        5.69667        9.45483          1              C   0.000
C6       5.80066        7.11631        9.89652          1              C   0.000
H1       2.74839        6.37662        5.61139          1              H   0.000
H2       1.43136        4.00054        5.63733          1              H   0.000
H3       0.01508        1.57276        5.27226          1              H   0.000
H4       5.51012        1.63033        5.22560          1              H   0.000
H5      -2.53665        6.35719        5.75068          1              H   0.000
H6       0.16847        2.56688        9.71266          1              H   0.000
H7       4.11676        4.51307       17.99921          1              H   0.000
H8       0.42677        3.35334       16.91991          1              H   0.000
H9      -0.21276        3.40989       14.74288          1              H   0.000
H10      4.12095        6.54945       18.59556          1              H   0.000
H11      3.10380        7.84445       18.72049          1              H   0.000
H12      2.47638        5.21872       15.81224          1              H   0.000
H13     -1.12554        7.49867       10.71397          1              H   0.000
H14     -2.57851        7.95145       11.07810          1              H   0.000
H15      1.37116        3.14117       15.01891          1              H   0.000
H16      0.31996        4.58843       17.92252          1              H   0.000
H17      4.89706        5.36995       16.84291          1              H   0.000
H18      1.51891        6.14702       16.70938          1              H   0.000
H19      2.10406        7.29022       14.84776          1              H   0.000
H20      6.16713        4.63125       15.10266          1              H   0.000
H21      5.34531        5.85714       14.53503          1              H   0.000
H22     10.05378        0.24445       11.44783          1              H   0.000
H23      9.38794        1.48728       12.14349          1              H   0.000
H24      6.68617        2.88646       13.83971          1              H   0.000
H25      7.95028        3.52712       14.59019          1              H   0.000
H26      8.20512        1.58280       17.08073          1              H   0.000
H27      8.75348        1.77937       18.55725          1              H   0.000
H28     -1.77129        5.21292       14.07100          1              H   0.000
H29     -1.81671        3.94025       13.08298          1              H   0.000
H30      2.46582        8.83091       14.66551          1              H   0.000
H31      0.11974        6.45174       18.93075          1              H   0.000
H32     -0.76711        6.50417       17.59458          1              H   0.000
H33     -0.61254        7.41285       20.67620          1              H   0.000
H34      0.75641        6.71369       21.06045          1              H   0.000
H35      3.33407        6.96793       22.22114          1              H   0.000
H36      9.51780        0.51607       15.54113          1              H   0.000
H37      8.29925        1.46105       15.01515          1              H   0.000
H38     -3.19668        8.01902       17.31648          1              H   0.000
H39      5.01739        7.46162       12.90481          1              H   0.000
H40      3.41940        7.49526       13.12893          1              H   0.000
H41      4.92126        4.31353       21.80211          1              H   0.000
H42      6.23712        5.21161       21.61630          1              H   0.000
H43      5.15346        8.25542       19.51350          1              H   0.000
H44     -4.74672        9.45678       16.30589          1              H   0.000
H45      0.39496        1.14180       15.32467          1              H   0.000
H46      0.58593        3.12947       22.16620          1              H   0.000
H47      1.56447        1.82768       22.26985          1              H   0.000
H48     -0.78344        4.88571       21.25639          1              H   0.000
H49     -1.67072        3.53322       21.41452          1              H   0.000
H50      5.73959        2.02183       15.58719          1              H   0.000
H51      4.89733        0.80906       15.02939          1              H   0.000
H52      7.57691        1.88833       21.35948          1              H   0.000
H53      7.01408        3.34456       21.78757          1              H   0.000
H54      2.55373        3.60200       21.75720          1              H   0.000
H55      2.88314        5.09316       21.27786          1              H   0.000
H56     -4.18671        9.40572       21.15645          1              H   0.000
H57      5.20442        3.53004       12.36287          1              H   0.000
H58      5.43041        2.07009       11.91537          1              H   0.000
H59      6.91428        7.05353       20.30099          1              H   0.000
H60      7.37449        5.62069       19.79925          1              H   0.000
H61      3.08593        4.26708       11.83699          1              H   0.000
H62      3.88129        5.50634       12.52940          1              H   0.000
H63      3.18709        7.08809       20.63212          1              H   0.000
H64     -1.54492        7.52673       14.26881          1              H   0.000
H65     -3.09755        7.19035       14.09516          1              H   0.000
H66      1.93874        8.91783       21.61144          1              H   0.000
H67      7.54580        3.63440       18.21006          1              H   0.000
H68      3.62121        2.86458       15.27663          1              H   0.000
H69      3.28278        3.86736       14.09632          1              H   0.000
H70      6.37119        4.72906       18.12858          1              H   0.000
H71     -0.32199        0.91851       19.51966          1              H   0.000
H72     -0.28086        2.42705       18.97113          1              H   0.000
H73      4.21938        1.74392       10.14439          1              H   0.000
H74      4.13391        0.28919       10.82462          1              H   0.000
H75      0.51443        8.53076       13.96991          1              H   0.000
H76     -0.71217        8.93155       13.02552          1              H   0.000
H77      4.27649        0.01247       19.72670          1              H   0.000
H78     -0.29122        9.47455       20.98839          1              H   0.000
H79      2.14515        3.46124       18.37714          1              H   0.000
H80      3.11687        3.65098       19.65527          1              H   0.000
H81      1.00426        8.36353       18.10203          1              H   0.000
H82      4.44421        1.05297       17.34860          1              H   0.000
H83      3.62470        1.82820       18.44791          1              H   0.000
H84     -0.12065        2.20500       11.18063          1              H   0.000
H85      0.70593        5.42874        9.34229          1              H   0.000
H86     -2.83557        5.77124       17.41360          1              H   0.000
H87      1.04516        1.14556       12.42636          1              H   0.000
H88     -2.35827        6.55859       16.06323          1              H   0.000
H89      2.57107        1.17554       11.95683          1              H   0.000
H90      8.98461        3.22164       10.90649          1              H   0.000
H91      1.58852        9.40142       20.19017          1              H   0.000
H92      7.52500        3.06234       11.64370          1              H   0.000
H93     -4.07845        8.77925       13.03373          1              H   0.000
H94     -4.83615        8.60721       14.35897          1              H   0.000
H95     -4.49957        8.81914       18.85276          1              H   0.000
H96      2.63731        0.00215       17.70531          1              H   0.000
H97      2.82539        0.04962       21.51924          1              H   0.000
H98      7.31784        0.26490       18.19053          1              H   0.000
H99     -1.95128        5.86953        9.41115          1              H   0.000
O1       5.10379        3.54379        9.64679          1              O   0.000
O2       7.31854        5.27498        9.48321          1              O   0.000
O3       2.11740        7.23575        8.97366          1              O   0.000
O4       4.17290        8.89084        9.87983          1              O   0.000
O5       8.27161        1.57132        8.02883          1              O   0.000
O6       5.52465        1.45232        7.99642          1              O   0.000
O7       2.81209        1.64106        8.05338          1              O   0.000
O8       0.00527        1.68009        8.07205          1              O   0.000
O9      -4.07141        8.62578        8.00476          1              O   0.000
O10      2.54325        4.59540        9.38501          1              O   0.000
O11     -4.40053        7.75489       10.56747          1              O   0.000
O12     -0.19553        5.14116        8.99989          1              O   0.000
O13     -1.06501        6.31795        9.23221          1              O   0.000
O14      4.77197        5.25747       17.82619          1              O   0.000
O15      0.53625        3.61897       17.88104          1              O   0.000
O16      2.21063        6.14897       16.00420          1              O   0.000
O17      3.81596        7.31859       19.18170          1              O   0.000
O18     -1.62770        8.17522       11.21225          1              O   0.000
O19      0.43812        2.87442       15.27352          1              O   0.000
O20      2.10504        8.03926       14.16467          1              O   0.000
O21      5.75981        5.50251       15.34165          1              O   0.000
O22      7.08049        3.04619       14.74806          1              O   0.000
O23      7.91219        1.84667       17.99005          1              O   0.000
O24     -1.60815        4.22317       14.01474          1              O   0.000
O25     10.17680        0.88814       12.18461          1              O   0.000
O26      0.18249        6.41385       17.92746          1              O   0.000
O27     -0.10345        6.55447       20.61138          1              O   0.000
O28      2.67181        6.97399       21.50676          1              O   0.000
O29      8.52169        0.66059       15.54024          1              O   0.000
O30     -3.62886        8.91478       17.47082          1              O   0.000
O31     -4.50053        8.05635       13.58276          1              O   0.000
O32      4.15158        7.04200       12.61569          1              O   0.000
O33      5.82817        4.48289       22.16776          1              O   0.000
O34      0.16898        0.19002       15.53375          1              O   0.000
O35      1.46956        2.80291       22.50258          1              O   0.000
O36     -0.76891        3.94806       21.56239          1              O   0.000
O37      4.87120        1.56359       15.67929          1              O   0.000
O38      7.80430        2.84811       21.41323          1              O   0.000
O39      3.21602        4.16897       21.19976          1              O   0.000
O40      5.91222        2.82777       12.34921          1              O   0.000
O41      7.24985        6.18268       20.60625          1              O   0.000
O42      3.75968        4.48874       12.50638          1              O   0.000
O43     -2.21918        6.80079       14.39101          1              O   0.000
O44      7.35488        4.60898       18.26990          1              O   0.000
O45      3.00227        3.59602       15.00987          1              O   0.000
O46      7.01173        0.14004       21.14979          1              O   0.000
O47     -0.85841        1.74237       19.39544          1              O   0.000
O48      4.16081        1.26892       10.99780          1              O   0.000
O49     -0.44179        8.86707       13.96452          1              O   0.000
O50     -1.15284        9.13215       20.63100          1              O   0.000
O51      3.09832        3.36972       18.67993          1              O   0.000
O52      1.71862        8.86089       18.55392          1              O   0.000
O53      3.94681        0.90204       18.19621          1              O   0.000
O54      0.02265        2.98398       10.58735          1              O   0.000
O55     -2.34158        6.57929       17.06450          1              O   0.000
O56      1.95625        0.86577       12.66298          1              O   0.000
O57      8.51446        3.04341       11.74837          1              O   0.000
O58     -5.02863        8.79410       19.71245          1              O   0.000
O59      1.91205        0.24947       21.85181          1              O   0.000
Pd1      5.50230        9.53026       30.00000          1              Pd  0.000
Pd2      5.46812        9.51661        6.92417          1              Pd  0.000
Pd3      1.41724        0.78056        4.53287          1              Pd  0.000
Pd4     -0.00006        1.58841        2.24610          1              Pd  0.000
Pd5     -2.75115        9.53026       30.00000          1              Pd  0.000
Pd6     -2.63567        9.49332        6.91344          1              Pd  0.000
Pd7      4.10530        0.78253        4.51896          1              Pd  0.000
Pd8      2.75109        1.58841        2.24610          1              Pd  0.000
Pd9     -0.00000        9.53026       30.00000          1              Pd  0.000
Pd10     0.05843        9.44173        6.78630          1              Pd  0.000
Pd11     6.91718        0.80762        4.49885          1              Pd  0.000
Pd12     5.50224        1.58841        2.24610          1              Pd  0.000
Pd13     2.75115        9.53026       30.00000          1              Pd  0.000
Pd14     2.76224        9.52375        6.81012          1              Pd  0.000
Pd15     9.61842        0.79957        4.52919          1              Pd  0.000
Pd16     8.25339        1.58841        2.24610          1              Pd  0.000
Pd17     9.62902        2.38257       30.00000          1              Pd  0.000
Pd18    -1.38511        2.53297        6.92282          1              Pd  0.000
Pd19    -0.00485        3.21039        4.53804          1              Pd  0.000
Pd20    -1.37563        3.97097        2.24610          1              Pd  0.000
Pd21     1.37557        2.38257       30.00000          1              Pd  0.000
Pd22     1.41300        2.53363        6.94507          1              Pd  0.000
Pd23     2.78403        3.17549        4.52282          1              Pd  0.000
Pd24     1.37552        3.97097        2.24610          1              Pd  0.000
Pd25     4.12672        2.38257       30.00000          1              Pd  0.000
Pd26     4.17488        2.46945        6.87728          1              Pd  0.000
Pd27     5.52323        3.24921        4.57350          1              Pd  0.000
Pd28     4.12667        3.97097        2.24610          1              Pd  0.000
Pd29     6.87787        2.38257       30.00000          1              Pd  0.000
Pd30     6.88675        2.53366        6.98410          1              Pd  0.000
Pd31     8.25739        3.18162        4.54714          1              Pd  0.000
Pd32     6.87782        3.97097        2.24610          1              Pd  0.000
Pd33     8.25345        4.76513       30.00000          1              Pd  0.000
Pd34    -2.77353        4.80596        6.79860          1              Pd  0.000
Pd35    -1.36192        5.57063        4.47258          1              Pd  0.000
Pd36    -2.75121        6.35354        2.24610          1              Pd  0.000
Pd37    -0.00000        4.76513       30.00000          1              Pd  0.000
Pd38     0.00549        4.85351        6.79926          1              Pd  0.000
Pd39     1.37952        5.60060        4.49691          1              Pd  0.000
Pd40    -0.00006        6.35354        2.24610          1              Pd  0.000
Pd41     2.75115        4.76513       30.00000          1              Pd  0.000
Pd42     2.82053        4.81458        6.83507          1              Pd  0.000
Pd43     4.15569        5.59428        4.52634          1              Pd  0.000
Pd44     2.75109        6.35354        2.24610          1              Pd  0.000
Pd45     5.50230        4.76513       30.00000          1              Pd  0.000
Pd46     5.52099        4.84996        6.91118          1              Pd  0.000
Pd47     6.86481        5.59664        4.50888          1              Pd  0.000
Pd48     5.50224        6.35354        2.24610          1              Pd  0.000
Pd49     6.87787        7.14770       30.00000          1              Pd  0.000
Pd50     6.87746        7.12832        6.73014          1              Pd  0.000
Pd51    -2.72380        7.97531        4.50122          1              Pd  0.000
Pd52    -4.12678        8.73611        2.24610          1              Pd  0.000
Pd53    -1.37558        7.14770       30.00000          1              Pd  0.000
Pd54    -1.32339        7.14954        6.85619          1              Pd  0.000
Pd55     0.02735        7.95464        4.55395          1              Pd  0.000
Pd56    -1.37563        8.73611        2.24610          1              Pd  0.000
Pd57     1.37557        7.14770       30.00000          1              Pd  0.000
Pd58     1.43042        7.18559        6.93330          1              Pd  0.000
Pd59     2.76558        7.98704        4.55482          1              Pd  0.000
Pd60     1.37552        8.73611        2.24610          1              Pd  0.000
Pd61     4.12672        7.14770       30.00000          1              Pd  0.000
Pd62     4.16440        7.17042        6.95995          1              Pd  0.000
Pd63     5.48773        7.98447        4.51644          1              Pd  0.000
Pd64     4.12667        8.73611        2.24610          1              Pd  0.000
end
end

!DATE Mon Jan 01 12:00:00 2000
PBC   11.00460  11.00460  30.00000  90.00000  90.00000 120.00001 (P1)
C1       3.60371        5.30696        9.19795          1              C   0.000
C2       5.01888        4.74694        9.36462          1              C   0.000
C3       3.36497        6.78714        9.04774          1              C   0.000
C4       4.41326        7.71098        9.61032          1              C   0.000
C5       6.17757        5.72451        9.46620          1              C   0.000
C6       5.81098        7.13510        9.90819          1              C   0.000
H1       2.73660        6.37265        5.61908          1              H   0.000
H2       1.42146        4.00444        5.64557          1              H   0.000
H3       0.01476        1.57045        5.27269          1              H   0.000
H4       5.50981        1.62781        5.22622          1              H   0.000
H5      -2.54279        6.34962        5.74504          1              H   0.000
H6       0.18519        2.57669        9.70882          1              H   0.000
H7       4.11506        4.51180       18.00180          1              H   0.000
H8       0.42633        3.35108       16.92195          1              H   0.000
H9      -0.21535        3.40774       14.74480          1              H   0.000
H10      4.11933        6.54889       18.59785          1              H   0.000
H11      3.10221        7.84393       18.72268          1              H   0.000
H12      2.47382        5.21670       15.81186          1              H   0.000
H13     -1.14062        7.53069       10.69991          1              H   0.000
H14     -2.58096        7.98578       11.09912          1              H   0.000
H15      1.36881        3.13908       15.01842          1              H   0.000
H16      0.31980        4.58592       17.92480          1              H   0.000
H17      4.89435        5.36931       16.84527          1              H   0.000
H18      1.51722        6.14473       16.71008          1              H   0.000
H19      2.10147        7.28876       14.84762          1              H   0.000
H20      6.16327        4.63110       15.10579          1              H   0.000
H21      5.33607        5.85320       14.53744          1              H   0.000
H22     10.05435        0.24871       11.44487          1              H   0.000
H23      9.39118        1.49448       12.13811          1              H   0.000
H24      6.68372        2.88566       13.84554          1              H   0.000
H25      7.94809        3.52594       14.59498          1              H   0.000
H26      8.20256        1.58177       17.08263          1              H   0.000
H27      8.75231        1.77823       18.55880          1              H   0.000
H28     -1.77386        5.21106       14.07305          1              H   0.000
H29     -1.81753        3.93961       13.08382          1              H   0.000
H30      2.46239        8.82953       14.66593          1              H   0.000
H31      0.11933        6.44887       18.93240          1              H   0.000
H32     -0.76834        6.50046       17.59686          1              H   0.000
H33     -0.61293        7.41118       20.67732          1              H   0.000
H34      0.75617        6.71260       21.06192          1              H   0.000
H35      3.33238        6.96697       22.22303          1              H   0.000
H36      9.51411        0.51383       15.54395          1              H   0.000
H37      8.29651        1.45962       15.01746          1              H   0.000
H38     -3.19875        8.01654       17.31990          1              H   0.000
H39      5.01692        7.46172       12.91101          1              H   0.000
H40      3.41798        7.49437       13.13295          1              H   0.000
H41      4.92192        4.31316       21.80481          1              H   0.000
H42      6.23743        5.21132       21.61884          1              H   0.000
H43      5.15181        8.25507       19.51684          1              H   0.000
H44     -4.74973        9.45495       16.31006          1              H   0.000
H45      0.39181        1.14051       15.32923          1              H   0.000
H46      0.58665        3.12826       22.16897          1              H   0.000
H47      1.56551        1.82661       22.27230          1              H   0.000
H48     -0.78319        4.88456       21.25877          1              H   0.000
H49     -1.67021        3.53205       21.41652          1              H   0.000
H50      5.73461        2.01709       15.58582          1              H   0.000
H51      4.89155        0.80644       15.02408          1              H   0.000
H52      7.57652        1.88790       21.36072          1              H   0.000
H53      7.01436        3.34419       21.78887          1              H   0.000
H54      2.55412        3.60109       21.75905          1              H   0.000
H55      2.88299        5.09206       21.27891          1              H   0.000
H56     -4.18689        9.40477       21.16022          1              H   0.000
H57      5.20690        3.53241       12.36778          1              H   0.000
H58      5.42763        2.07420       11.91843          1              H   0.000
H59      6.91310        7.05292       20.30267          1              H   0.000
H60      7.37288        5.61989       19.80065          1              H   0.000
H61      3.08150        4.26598       11.83733          1              H   0.000
H62      3.87916        5.50698       12.52709          1              H   0.000
H63      3.18598        7.08766       20.63387          1              H   0.000
H64     -1.54777        7.52373       14.27180          1              H   0.000
H65     -3.10065        7.18847       14.09947          1              H   0.000
H66      1.93727        8.91722       21.61374          1              H   0.000
H67      7.54324        3.63281       18.21243          1              H   0.000
H68      3.61856        2.86158       15.27306          1              H   0.000
H69      3.28118        3.86549       14.09362          1              H   0.000
H70      6.36868        4.72778       18.13073          1              H   0.000
H71     -0.32341        0.91749       19.52198          1              H   0.000
H72     -0.28161        2.42571       18.97220          1              H   0.000
H73      4.22865        1.76199       10.13683          1              H   0.000
H74      4.13110        0.31363       10.82760          1              H   0.000
H75      0.50923        8.52759       13.96608          1              H   0.000
H76     -0.71980        8.91493       13.01893          1              H   0.000
H77      4.27622        0.01103       19.72691          1              H   0.000
H78     -0.29197        9.47373       20.98911          1              H   0.000
H79      2.14515        3.45855       18.37953          1              H   0.000
H80      3.11715        3.64871       19.65743          1              H   0.000
H81      1.00224        8.36321       18.10403          1              H   0.000
H82      4.44099        1.05025       17.34655          1              H   0.000
H83      3.62467        1.82641       18.44802          1              H   0.000
H84     -0.11523        2.21644       11.17366          1              H   0.000
H85      0.68790        5.55674        9.32467          1              H   0.000
H86     -2.83753        5.76850       17.41727          1              H   0.000
H87      1.03921        1.14520       12.42845          1              H   0.000
H88     -2.36029        6.55587       16.06691          1              H   0.000
H89      2.56319        1.18734       11.95654          1              H   0.000
H90      8.97419        3.23271       10.90063          1              H   0.000
H91      1.58721        9.40069       20.19244          1              H   0.000
H92      7.52301        3.06218       11.64759          1              H   0.000
H93     -4.08095        8.78156       13.03790          1              H   0.000
H94     -4.83798        8.60851       14.36385          1              H   0.000
H95     -4.50108        8.81827       18.85664          1              H   0.000
H96     -2.86687        9.53011       17.70747          1              H   0.000
H97      2.82564        0.04875       21.52089          1              H   0.000
H98      7.31613        0.26418       18.19303          1              H   0.000
H99     -1.98312        5.92561        9.39112          1              H   0.000
O1       5.18978        3.55150        9.64405          1              O   0.000
O2       7.36371        5.32084        9.49151          1              O   0.000
O3       2.12095        7.17893        8.99286          1              O   0.000
O4       4.15334        8.88111        9.88968          1              O   0.000
O5       8.27037        1.56268        8.03243          1              O   0.000
O6       5.52175        1.44362        7.99677          1              O   0.000
O7       2.81040        1.63501        8.05210          1              O   0.000
O8       0.00321        1.66832        8.07390          1              O   0.000
O9      -4.07158        8.61970        8.00567          1              O   0.000
O10      2.61336        4.54191        9.31723          1              O   0.000
O11     -4.40291        7.78880       10.58232          1              O   0.000
O12     -0.20396        5.20535        9.02760          1              O   0.000
O13     -1.09629        6.37756        9.19888          1              O   0.000
O14      4.76967        5.25674       17.82865          1              O   0.000
O15      0.53594        3.61631       17.88313          1              O   0.000
O16      2.20842        6.14688       16.00439          1              O   0.000
O17      3.81464        7.31835       19.18382          1              O   0.000
O18     -1.62650        8.19934       11.22481          1              O   0.000
O19      0.43628        2.87282       15.27508          1              O   0.000
O20      2.10304        8.03768       14.16454          1              O   0.000
O21      5.75532        5.50244       15.34339          1              O   0.000
O22      7.07828        3.04550       14.75392          1              O   0.000
O23      7.91051        1.84554       17.99224          1              O   0.000
O24     -1.61021        4.22143       14.01606          1              O   0.000
O25     10.17946        0.89461       12.17946          1              O   0.000
O26      0.18142        6.40947       17.92912          1              O   0.000
O27     -0.10368        6.55289       20.61296          1              O   0.000
O28      2.67046        6.97336       21.50836          1              O   0.000
O29      8.51814        0.65864       15.54204          1              O   0.000
O30     -3.63094        8.91231       17.47400          1              O   0.000
O31     -4.50194        8.05854       13.58704          1              O   0.000
O32      4.15178        7.04054       12.62228          1              O   0.000
O33      5.82861        4.48290       22.17080          1              O   0.000
O34      0.16585        0.18859       15.53809          1              O   0.000
O35      1.47045        2.80187       22.50496          1              O   0.000
O36     -0.76865        3.94710       21.56532          1              O   0.000
O37      4.86549        1.55970       15.67539          1              O   0.000
O38      7.80400        2.84770       21.41344          1              O   0.000
O39      3.21621        4.16796       21.20124          1              O   0.000
O40      5.91219        2.82775       12.35715          1              O   0.000
O41      7.24947        6.18227       20.60758          1              O   0.000
O42      3.75931        4.48911       12.50183          1              O   0.000
O43     -2.22243        6.79804       14.39434          1              O   0.000
O44      7.35227        4.60739       18.27234          1              O   0.000
O45      3.00027        3.59384       15.00672          1              O   0.000
O46      7.01053        0.13951       21.15197          1              O   0.000
O47     -0.85958        1.74133       19.39651          1              O   0.000
O48      4.15558        1.29477       10.99332          1              O   0.000
O49     -0.44697        8.86243       13.95853          1              O   0.000
O50     -1.15339        9.13119       20.63137          1              O   0.000
O51      3.09840        3.36717       18.68211          1              O   0.000
O52      1.71669        8.86005       18.55618          1              O   0.000
O53      3.94593        0.90013       18.19559          1              O   0.000
O54      0.03635        2.99511       10.58211          1              O   0.000
O55     -2.34307        6.57629       17.06817          1              O   0.000
O56      1.95268        0.86978       12.66247          1              O   0.000
O57      8.51346        3.04521       11.74517          1              O   0.000
O58     -5.03037        8.79379       19.71613          1              O   0.000
O59      1.91276        0.24862       21.85472          1              O   0.000
Pd1      5.50230        9.53026       30.00000          1              Pd  0.000
Pd2      5.46520        9.50734        6.92508          1              Pd  0.000
Pd3      1.41609        0.77721        4.53225          1              Pd  0.000
Pd4     -0.00006        1.58841        2.24610          1              Pd  0.000
Pd5     -2.75115        9.53026       30.00000          1              Pd  0.000
Pd6     -2.63759        9.48783        6.91156          1              Pd  0.000
Pd7      4.10481        0.77961        4.51884          1              Pd  0.000
Pd8      2.75109        1.58841        2.24610          1              Pd  0.000
Pd9     -0.00000        9.53026       30.00000          1              Pd  0.000
Pd10     0.05925        9.43459        6.78564          1              Pd  0.000
Pd11     6.91694        0.80462        4.49929          1              Pd  0.000
Pd12     5.50224        1.58841        2.24610          1              Pd  0.000
Pd13     2.75115        9.53026       30.00000          1              Pd  0.000
Pd14     2.76165        9.51686        6.81205          1              Pd  0.000
Pd15     9.61763        0.79661        4.53071          1              Pd  0.000
Pd16     8.25339        1.58841        2.24610          1              Pd  0.000
Pd17     9.62902        2.38257       30.00000          1              Pd  0.000
Pd18    -1.38706        2.52694        6.92831          1              Pd  0.000
Pd19    -0.00653        3.20827        4.54123          1              Pd  0.000
Pd20    -1.37563        3.97097        2.24610          1              Pd  0.000
Pd21     1.37557        2.38257       30.00000          1              Pd  0.000
Pd22     1.40844        2.52159        6.94256          1              Pd  0.000
Pd23     2.78186        3.17179        4.52056          1              Pd  0.000
Pd24     1.37552        3.97097        2.24610          1              Pd  0.000
Pd25     4.12672        2.38257       30.00000          1              Pd  0.000
Pd26     4.17404        2.46148        6.87700          1              Pd  0.000
Pd27     5.52176        3.24612        4.57303          1              Pd  0.000
Pd28     4.12667        3.97097        2.24610          1              Pd  0.000
Pd29     6.87787        2.38257       30.00000          1              Pd  0.000
Pd30     6.88606        2.52564        6.98578          1              Pd  0.000
Pd31     8.25626        3.17867        4.54739          1              Pd  0.000
Pd32     6.87782        3.97097        2.24610          1              Pd  0.000
Pd33     8.25345        4.76513       30.00000          1              Pd  0.000
Pd34     8.23049        4.79924        6.79803          1              Pd  0.000
Pd35    -1.36274        5.56767        4.47319          1              Pd  0.000
Pd36    -2.75121        6.35354        2.24610          1              Pd  0.000
Pd37    -0.00000        4.76513       30.00000          1              Pd  0.000
Pd38     0.00282        4.84691        6.80958          1              Pd  0.000
Pd39     1.37737        5.59758        4.49715          1              Pd  0.000
Pd40    -0.00006        6.35354        2.24610          1              Pd  0.000
Pd41     2.75115        4.76513       30.00000          1              Pd  0.000
Pd42     2.81407        4.80065        6.83166          1              Pd  0.000
Pd43     4.15220        5.59161        4.52774          1              Pd  0.000
Pd44     2.75109        6.35354        2.24610          1              Pd  0.000
Pd45     5.50230        4.76513       30.00000          1              Pd  0.000
Pd46     5.51998        4.84189        6.90815          1              Pd  0.000
Pd47     6.86305        5.59378        4.50843          1              Pd  0.000
Pd48     5.50224        6.35354        2.24610          1              Pd  0.000
Pd49     6.87787        7.14770       30.00000          1              Pd  0.000
Pd50     6.87477        7.12220        6.73011          1              Pd  0.000
Pd51    -2.72458        7.97230        4.50145          1              Pd  0.000
Pd52    -4.12678        8.73611        2.24610          1              Pd  0.000
Pd53    -1.37558        7.14770       30.00000          1              Pd  0.000
Pd54    -1.32424        7.14435        6.85356          1              Pd  0.000
Pd55     0.02685        7.95148        4.55399          1              Pd  0.000
Pd56    -1.37563        8.73611        2.24610          1              Pd  0.000
Pd57     1.37557        7.14770       30.00000          1              Pd  0.000
Pd58     1.43370        7.17862        6.93652          1              Pd  0.000
Pd59     2.76482        7.98344        4.55659          1              Pd  0.000
Pd60     1.37552        8.73611        2.24610          1              Pd  0.000
Pd61     4.12672        7.14770       30.00000          1              Pd  0.000
Pd62     4.16227        7.16062        6.96565          1              Pd  0.000
Pd63     5.48630        7.98098        4.51667          1              Pd  0.000
Pd64     4.12667        8.73611        2.24610          1              Pd  0.000
end
end

!DATE Mon Jan 01 12:00:00 2000
PBC   11.00460  11.00460  30.00000  90.00000  90.00000 120.00001 (P1)
C1       3.65596        5.28189        9.18501          1              C   0.000
C2       5.07895        4.75199        9.36365          1              C   0.000
C3       3.37644        6.75741        9.06175          1              C   0.000
C4       4.40774        7.70189        9.62127          1              C   0.000
C5       6.21330        5.75197        9.47741          1              C   0.000
C6       5.81850        7.15388        9.91929          1              C   0.000
H1       2.72553        6.36933        5.62599          1              H   0.000
H2       1.41102        4.00867        5.65331          1              H   0.000
H3       0.01465        1.56814        5.27317          1              H   0.000
H4       5.50947        1.62544        5.22684          1              H   0.000
H5      -2.54933        6.34170        5.73924          1              H   0.000
H6       0.19977        2.58724        9.70371          1              H   0.000
H7       4.11350        4.51050       18.00473          1              H   0.000
H8       0.42598        3.34882       16.92429          1              H   0.000
H9      -0.21814        3.40533       14.74727          1              H   0.000
H10      4.11751        6.54805       18.60030          1              H   0.000
H11      3.10028        7.84317       18.72511          1              H   0.000
H12      2.47110        5.21476       15.81155          1              H   0.000
H13     -1.15586        7.56487       10.68592          1              H   0.000
H14     -2.58394        8.02041       11.11971          1              H   0.000
H15      1.36623        3.13687       15.01833          1              H   0.000
H16      0.31972        4.58347       17.92730          1              H   0.000
H17      4.89175        5.36858       16.84779          1              H   0.000
H18      1.51545        6.14257       16.71077          1              H   0.000
H19      2.09866        7.28727       14.84766          1              H   0.000
H20      6.15913        4.63062       15.10922          1              H   0.000
H21      5.32641        5.84893       14.54024          1              H   0.000
H22     10.05404        0.25262       11.44230          1              H   0.000
H23      9.39427        1.50175       12.13283          1              H   0.000
H24      6.68083        2.88489       13.85145          1              H   0.000
H25      7.94516        3.52451       14.60024          1              H   0.000
H26      8.19962        1.58072       17.08500          1              H   0.000
H27      8.75104        1.77694       18.56076          1              H   0.000
H28     -1.77675        5.20891       14.07557          1              H   0.000
H29     -1.81886        3.93873       13.08503          1              H   0.000
H30      2.45858        8.82809       14.66651          1              H   0.000
H31      0.11890        6.44601       18.93426          1              H   0.000
H32     -0.76973        6.49641       17.59941          1              H   0.000
H33     -0.61344        7.40975       20.67864          1              H   0.000
H34      0.75588        6.71165       21.06357          1              H   0.000
H35      3.33049        6.96599       22.22513          1              H   0.000
H36      9.50995        0.51149       15.54703          1              H   0.000
H37      8.29351        1.45807       15.01989          1              H   0.000
H38     -3.20088        8.01389       17.32388          1              H   0.000
H39      5.01586        7.46157       12.91694          1              H   0.000
H40      3.41618        7.49345       13.13684          1              H   0.000
H41      4.92244        4.31299       21.80781          1              H   0.000
H42      6.23780        5.21124       21.62179          1              H   0.000
H43      5.14961        8.25417       19.52050          1              H   0.000
H44     -4.75294        9.45287       16.31446          1              H   0.000
H45      0.38852        1.13904       15.33415          1              H   0.000
H46      0.58789        3.12699       22.17199          1              H   0.000
H47      1.56679        1.82535       22.27488          1              H   0.000
H48     -0.78297        4.88337       21.26133          1              H   0.000
H49     -1.66980        3.53089       21.41865          1              H   0.000
H50      5.72933        2.01193       15.58410          1              H   0.000
H51      4.88541        0.80328       15.01848          1              H   0.000
H52      7.57606        1.88753       21.36215          1              H   0.000
H53      7.01469        3.34388       21.79049          1              H   0.000
H54      2.55473        3.60003       21.76116          1              H   0.000
H55      2.88294        5.09091       21.28020          1              H   0.000
H56     -4.18747        9.40352       21.16419          1              H   0.000
H57      5.20931        3.53552       12.37219          1              H   0.000
H58      5.42452        2.07916       11.92047          1              H   0.000
H59      6.91191        7.05224       20.30474          1              H   0.000
H60      7.37139        5.61909       19.80252          1              H   0.000
H61      3.07645        4.26558       11.83851          1              H   0.000
H62      3.87684        5.50788       12.52528          1              H   0.000
H63      3.18470        7.08703       20.63575          1              H   0.000
H64     -1.55111        7.52030       14.27533          1              H   0.000
H65     -3.10418        7.18630       14.10413          1              H   0.000
H66      1.93574        8.91646       21.61638          1              H   0.000
H67      7.54049        3.63103       18.21541          1              H   0.000
H68      3.61562        2.85844       15.26952          1              H   0.000
H69      3.27928        3.86378       14.09128          1              H   0.000
H70      6.36614        4.72645       18.13340          1              H   0.000
H71     -0.32490        0.91659       19.52453          1              H   0.000
H72     -0.28221        2.42444       18.97331          1              H   0.000
H73      4.23676        1.78067       10.12934          1              H   0.000
H74      4.12754        0.33902       10.83066          1              H   0.000
H75      0.50383        8.52414       13.96249          1              H   0.000
H76     -0.72767        8.89797       13.01289          1              H   0.000
H77      4.27583        0.00950       19.72734          1              H   0.000
H78     -0.29291        9.47295       20.99007          1              H   0.000
H79      2.14580        3.45574       18.38246          1              H   0.000
H80      3.11785        3.64637       19.66028          1              H   0.000
H81      1.00018        8.36273       18.10635          1              H   0.000
H82      4.43745        1.04734       17.34449          1              H   0.000
H83      3.62480        1.82459       18.44841          1              H   0.000
H84     -0.11106        2.22838       11.16562          1              H   0.000
H85      0.68001        5.68786        9.30037          1              H   0.000
H86     -2.83960        5.76509       17.42156          1              H   0.000
H87      1.03289        1.14463       12.43122          1              H   0.000
H88     -2.36260        6.55254       16.07122          1              H   0.000
H89      2.55475        1.19961       11.95702          1              H   0.000
H90      8.96461        3.24351       10.89565          1              H   0.000
H91      1.58579        9.40001       20.19521          1              H   0.000
H92      7.52092        3.06229       11.65121          1              H   0.000
H93     -4.08361        8.78359       13.04221          1              H   0.000
H94     -4.83995        8.60924       14.36865          1              H   0.000
H95     -4.50301        8.81703       18.86109          1              H   0.000
H96     -2.86860        9.52773       17.70997          1              H   0.000
H97      2.82544        0.04770       21.52281          1              H   0.000
H98      7.31446        0.26320       18.19599          1              H   0.000
H99     -2.00738        5.98076        9.37295          1              H   0.000
O1       5.27474        3.55817        9.63832          1              O   0.000
O2       7.40599        5.36701        9.50068          1              O   0.000
O3       2.12150        7.11780        9.01330          1              O   0.000
O4       4.12879        8.86838        9.89857          1              O   0.000
O5       8.26889        1.55525        8.03595          1              O   0.000
O6       5.51933        1.43523        7.99696          1              O   0.000
O7       2.80898        1.62820        8.05006          1              O   0.000
O8       0.00114        1.65658        8.07544          1              O   0.000
O9      -4.07142        8.61444        8.00620          1              O   0.000
O10      2.68462        4.48598        9.25313          1              O   0.000
O11     -4.41012        7.82259       10.59418          1              O   0.000
O12     -0.20300        5.27674        9.05348          1              O   0.000
O13     -1.12113        6.43801        9.16756          1              O   0.000
O14      4.76748        5.25600       17.83125          1              O   0.000
O15      0.53598        3.61375       17.88546          1              O   0.000
O16      2.20617        6.14491       16.00455          1              O   0.000
O17      3.81270        7.31752       19.18619          1              O   0.000
O18     -1.62621        8.22406       11.23679          1              O   0.000
O19      0.43429        2.87097       15.27721          1              O   0.000
O20      2.10075        8.03600       14.16452          1              O   0.000
O21      5.75106        5.50237       15.34520          1              O   0.000
O22      7.07538        3.04437       14.76004          1              O   0.000
O23      7.90860        1.84387       17.99508          1              O   0.000
O24     -1.61252        4.21941       14.01774          1              O   0.000
O25     10.18176        0.90074       12.17447          1              O   0.000
O26      0.18030        6.40533       17.93099          1              O   0.000
O27     -0.10391        6.55169       20.61451          1              O   0.000
O28      2.66894        6.97244       21.51012          1              O   0.000
O29      8.51409        0.65649       15.54400          1              O   0.000
O30     -3.63285        8.90974       17.47770          1              O   0.000
O31     -4.50345        8.06022       13.59118          1              O   0.000
O32      4.15134        7.03934       12.62802          1              O   0.000
O33      5.82901        4.48298       22.17397          1              O   0.000
O34      0.16257        0.18697       15.54271          1              O   0.000
O35      1.47208        2.80079       22.50706          1              O   0.000
O36     -0.76855        3.94615       21.56857          1              O   0.000
O37      4.85959        1.55543       15.67110          1              O   0.000
O38      7.80364        2.84736       21.41373          1              O   0.000
O39      3.21677        4.16700       21.20312          1              O   0.000
O40      5.91222        2.82867       12.36333          1              O   0.000
O41      7.24931        6.18189       20.60930          1              O   0.000
O42      3.75883        4.48971       12.49775          1              O   0.000
O43     -2.22626        6.79492       14.39830          1              O   0.000
O44      7.34964        4.60564       18.27548          1              O   0.000
O45      2.99833        3.59197       15.00415          1              O   0.000
O46      7.00922        0.13894       21.15471          1              O   0.000
O47     -0.86069        1.74038       19.39754          1              O   0.000
O48      4.14969        1.32144       10.98880          1              O   0.000
O49     -0.45231        8.85773       13.95297          1              O   0.000
O50     -1.15416        9.13030       20.63205          1              O   0.000
O51      3.09911        3.36449       18.68498          1              O   0.000
O52      1.71487        8.85886       18.55878          1              O   0.000
O53      3.94509        0.89814       18.19520          1              O   0.000
O54      0.04535        3.00677       10.57521          1              O   0.000
O55     -2.34452        6.57262       17.07242          1              O   0.000
O56      1.94889        0.87391       12.66276          1              O   0.000
O57      8.51221        3.04704       11.74223          1              O   0.000
O58     -5.03250        8.79247       19.72044          1              O   0.000
O59      1.91296        0.24693       21.85817          1              O   0.000
Pd1      5.50230        9.53026       30.00000          1              Pd  0.000
Pd2      5.46219        9.49816        6.92610          1              Pd  0.000
Pd3      1.41498        0.77394        4.53157          1              Pd  0.000
Pd4     -0.00006        1.58841        2.24610          1              Pd  0.000
Pd5     -2.75115        9.53026       30.00000          1              Pd  0.000
Pd6     -2.63920        9.48229        6.90916          1              Pd  0.000
Pd7      4.10442        0.77675        4.51861          1              Pd  0.000
Pd8      2.75109        1.58841        2.24610          1              Pd  0.000
Pd9     -0.00000        9.53026       30.00000          1              Pd  0.000
Pd10     0.06048        9.42782        6.78494          1              Pd  0.000
Pd11     6.91688        0.80187        4.49994          1              Pd  0.000
Pd12     5.50224        1.58841        2.24610          1              Pd  0.000
Pd13     2.75115        9.53026       30.00000          1              Pd  0.000
Pd14     2.76128        9.51030        6.81473          1              Pd  0.000
Pd15     9.61694        0.79393        4.53234          1              Pd  0.000
Pd16     8.25339        1.58841        2.24610          1              Pd  0.000
Pd17     9.62902        2.38257       30.00000          1              Pd  0.000
Pd18    -1.38868        2.52127        6.93396          1              Pd  0.000
Pd19    -0.00811        3.20646        4.54510          1              Pd  0.000
Pd20    -1.37563        3.97097        2.24610          1              Pd  0.000
Pd21     1.37557        2.38257       30.00000          1              Pd  0.000
Pd22     1.40418        2.50970        6.93962          1              Pd  0.000
Pd23     2.77993        3.16804        4.51817          1              Pd  0.000
Pd24     1.37552        3.97097        2.24610          1              Pd  0.000
Pd25     4.12672        2.38257       30.00000          1              Pd  0.000
Pd26     4.17374        2.45361        6.87647          1              Pd  0.000
Pd27     5.52046        3.24311        4.57238          1              Pd  0.000
Pd28     4.12667        3.97097        2.24610          1              Pd  0.000
Pd29     6.87787        2.38257       30.00000          1              Pd  0.000
Pd30     6.88557        2.51828        6.98717          1              Pd  0.000
Pd31     8.25533        3.17601        4.54779          1              Pd  0.000
Pd32     6.87782        3.97097        2.24610          1              Pd  0.000
Pd33     8.25345        4.76513       30.00000          1              Pd  0.000
Pd34     8.23064        4.79316        6.79826          1              Pd  0.000
Pd35    -1.36318        5.56471        4.47417          1              Pd  0.000
Pd36    -2.75121        6.35354        2.24610          1              Pd  0.000
Pd37    -0.00000        4.76513       30.00000          1              Pd  0.000
Pd38     0.00080        4.84113        6.82189          1              Pd  0.000
Pd39     1.37548        5.59459        4.49738          1              Pd  0.000
Pd40    -0.00006        6.35354        2.24610          1              Pd  0.000
Pd41     2.75115        4.76513       30.00000          1              Pd  0.000
Pd42     2.80851        4.78664        6.82737          1              Pd  0.000
Pd43     4.14922        5.58928        4.52860          1              Pd  0.000
Pd44     2.75109        6.35354        2.24610          1              Pd  0.000
Pd45     5.50230        4.76513       30.00000          1              Pd  0.000
Pd46     5.51924        4.83440        6.90493          1              Pd  0.000
Pd47     6.86160        5.59094        4.50817          1              Pd  0.000
Pd48     5.50224        6.35354        2.24610          1              Pd  0.000
Pd49     6.87787        7.14770       30.00000          1              Pd  0.000
Pd50     6.87231        7.11646        6.73040          1              Pd  0.000
Pd51    -2.72545        7.96928        4.50145          1              Pd  0.000
Pd52    -4.12678        8.73611        2.24610          1              Pd  0.000
Pd53    -1.37558        7.14770       30.00000          1              Pd  0.000
Pd54    -1.32489        7.13978        6.85003          1              Pd  0.000
Pd55     0.02634        7.94870        4.55334          1              Pd  0.000
Pd56    -1.37563        8.73611        2.24610          1              Pd  0.000
Pd57     1.37557        7.14770       30.00000          1              Pd  0.000
Pd58     1.43721        7.17173        6.93683          1              Pd  0.000
Pd59     2.76444        7.98024        4.55804          1              Pd  0.000
Pd60     1.37552        8.73611        2.24610          1              Pd  0.000
Pd61     4.12672        7.14770       30.00000          1              Pd  0.000
Pd62     4.15992        7.15066        6.97248          1              Pd  0.000
Pd63     5.48500        7.97762        4.51720          1              Pd  0.000
Pd64     4.12667        8.73611        2.24610          1              Pd  0.000
end
end

!DATE Mon Jan 01 12:00:00 2000
PBC   11.00460  11.00460  30.00000  90.00000  90.00000 120.00001 (P1)
C1       3.70437        5.26535        9.17634          1              C   0.000
C2       5.13355        4.76425        9.36824          1              C   0.000
C3       3.39123        6.73468        9.07652          1              C   0.000
C4       4.40400        7.69872        9.63789          1              C   0.000
C5       6.24557        5.78420        9.49981          1              C   0.000
C6       5.82623        7.17941        9.93670          1              C   0.000
H1       2.71696        6.36655        5.63193          1              H   0.000
H2       1.39905        4.01335        5.65921          1              H   0.000
H3       0.01553        1.56511        5.27347          1              H   0.000
H4       5.50973        1.62250        5.22769          1              H   0.000
H5      -2.55399        6.33239        5.73524          1              H   0.000
H6       0.19897        2.59648        9.69405          1              H   0.000
H7       4.11002        4.50710       18.01025          1              H   0.000
H8       0.42514        3.34421       16.92998          1              H   0.000
H9      -0.22501        3.39884       14.75503          1              H   0.000
H10      4.11309        6.54448       18.60629          1              H   0.000
H11      3.09627        7.83998       18.73094          1              H   0.000
H12      2.46572        5.21090       15.81188          1              H   0.000
H13     -1.15746        7.61431       10.67020          1              H   0.000
H14     -2.57616        8.06475       11.13626          1              H   0.000
H15      1.35949        3.13087       15.02156          1              H   0.000
H16      0.31994        4.57926       17.93268          1              H   0.000
H17      4.88675        5.36663       16.85300          1              H   0.000
H18      1.51192        6.13880       16.71285          1              H   0.000
H19      2.09171        7.28372       14.84856          1              H   0.000
H20      6.15001        4.62902       15.11539          1              H   0.000
H21      5.30918        5.84237       14.54738          1              H   0.000
H22     10.05185        0.25734       11.44537          1              H   0.000
H23      9.39631        1.50990       12.13374          1              H   0.000
H24      6.67178        2.88596       13.85808          1              H   0.000
H25      7.93608        3.52184       14.60873          1              H   0.000
H26      8.19437        1.57833       17.08844          1              H   0.000
H27      8.74916        1.77387       18.56338          1              H   0.000
H28     -1.78253        5.20291       14.08132          1              H   0.000
H29     -1.82460        3.93392       13.08975          1              H   0.000
H30      2.44915        8.82486       14.66829          1              H   0.000
H31      0.11835        6.44233       18.93790          1              H   0.000
H32     -0.77177        6.49089       17.60439          1              H   0.000
H33     -0.61476        7.40772       20.68109          1              H   0.000
H34      0.75446        6.71002       21.06733          1              H   0.000
H35      3.32719        6.96431       22.23132          1              H   0.000
H36      9.50148        0.50574       15.55310          1              H   0.000
H37      8.28886        1.45415       15.02238          1              H   0.000
H38     -3.20468        8.00839       17.33092          1              H   0.000
H39      5.00988        7.46079       12.92536          1              H   0.000
H40      3.40894        7.49297       13.14113          1              H   0.000
H41      4.92291        4.31122       21.81421          1              H   0.000
H42      6.23817        5.20907       21.62914          1              H   0.000
H43      5.14631        8.25104       19.52745          1              H   0.000
H44     -4.76001        9.44659       16.32288          1              H   0.000
H45      0.38122        1.13348       15.34380          1              H   0.000
H46      0.58804        3.12424       22.17533          1              H   0.000
H47      1.56707        1.82250       22.27829          1              H   0.000
H48     -0.78328        4.88069       21.26473          1              H   0.000
H49     -1.66990        3.52821       21.42105          1              H   0.000
H50      5.72040        2.00401       15.58005          1              H   0.000
H51      4.87361        0.79842       15.01091          1              H   0.000
H52      7.57541        1.88605       21.36397          1              H   0.000
H53      7.01484        3.34218       21.79348          1              H   0.000
H54      2.55510        3.59829       21.76534          1              H   0.000
H55      2.88214        5.08937       21.28432          1              H   0.000
H56     -4.18932        9.40022       21.17018          1              H   0.000
H57      5.21017        3.54431       12.37855          1              H   0.000
H58      5.41473        2.09119       11.92206          1              H   0.000
H59      6.90958        7.05023       20.30928          1              H   0.000
H60      7.36850        5.61676       19.80731          1              H   0.000
H61      3.06877        4.26690       11.83974          1              H   0.000
H62      3.86989        5.51089       12.52482          1              H   0.000
H63      3.18181        7.08481       20.64144          1              H   0.000
H64     -1.55854        7.51547       14.28022          1              H   0.000
H65     -3.11149        7.17988       14.11199          1              H   0.000
H66      1.93300        8.91550       21.62043          1              H   0.000
H67      7.53479        3.62677       18.22172          1              H   0.000
H68      3.60909        2.85359       15.26500          1              H   0.000
H69      3.27272        3.86135       14.08913          1              H   0.000
H70      6.36066        4.72289       18.13924          1              H   0.000
H71     -0.32717        0.91390       19.52874          1              H   0.000
H72     -0.28308        2.42140       18.97601          1              H   0.000
H73      4.22987        1.81932       10.12520          1              H   0.000
H74      4.11760        0.38306       10.83268          1              H   0.000
H75      0.49132        8.51842       13.95787          1              H   0.000
H76     -0.74153        8.87617       13.00359          1              H   0.000
H77      4.27499        0.00660       19.72790          1              H   0.000
H78     -0.29451        9.47204       20.99142          1              H   0.000
H79      2.14596        3.45015       18.38907          1              H   0.000
H80      3.11851        3.64168       19.66641          1              H   0.000
H81      0.99718        8.36105       18.11011          1              H   0.000
H82      4.43151        1.04246       17.34082          1              H   0.000
H83      3.62476        1.82044       18.44942          1              H   0.000
H84     -0.11051        2.24139       11.15623          1              H   0.000
H85      0.70026        5.79944        9.27553          1              H   0.000
H86     -2.84370        5.75979       17.42996          1              H   0.000
H87      1.02029        1.14253       12.45040          1              H   0.000
H88     -2.36744        6.54627       16.07924          1              H   0.000
H89      2.53850        1.21624       11.97248          1              H   0.000
H90      8.95725        3.25044       10.89663          1              H   0.000
H91      1.58411        9.39798       20.19855          1              H   0.000
H92      7.51751        3.06232       11.65700          1              H   0.000
H93     -4.08977        8.78323       13.05188          1              H   0.000
H94     -4.84680        8.60545       14.37711          1              H   0.000
H95     -4.50622        8.81311       18.86785          1              H   0.000
H96     -2.87195        9.52290       17.71400          1              H   0.000
H97      2.82429        0.04533       21.52549          1              H   0.000
H98      7.31214        0.26102       18.20036          1              H   0.000
H99     -2.00163        6.03100        9.36844          1              H   0.000
O1       5.35206        3.57155        9.63463          1              O   0.000
O2       7.44296        5.41768        9.52213          1              O   0.000
O3       2.12907        7.07121        9.02998          1              O   0.000
O4       4.10249        8.85954        9.91306          1              O   0.000
O5       8.27036        1.54651        8.04005          1              O   0.000
O6       5.51887        1.43015        7.99822          1              O   0.000
O7       2.80893        1.62202        8.04641          1              O   0.000
O8       0.00188        1.64735        8.07600          1              O   0.000
O9      -4.06700        8.60804        8.00607          1              O   0.000
O10      2.75159        4.44299        9.19994          1              O   0.000
O11     -4.41202        7.86742       10.60536          1              O   0.000
O12     -0.17919        5.34492        9.08069          1              O   0.000
O13     -1.11885        6.49317        9.15034          1              O   0.000
O14      4.76254        5.25386       17.83657          1              O   0.000
O15      0.53664        3.60970       17.89088          1              O   0.000
O16      2.20213        6.14115       16.00613          1              O   0.000
O17      3.80808        7.31382       19.19244          1              O   0.000
O18     -1.61619        8.26439       11.24200          1              O   0.000
O19      0.42863        2.86557       15.28483          1              O   0.000
O20      2.09349        8.03253       14.16562          1              O   0.000
O21      5.74341        5.50207       15.34990          1              O   0.000
O22      7.06435        3.04525       14.76769          1              O   0.000
O23      7.90563        1.84100       17.99930          1              O   0.000
O24     -1.61833        4.21355       14.02288          1              O   0.000
O25     10.18284        0.90731       12.17528          1              O   0.000
O26      0.17877        6.40112       17.93453          1              O   0.000
O27     -0.10481        6.54994       20.61728          1              O   0.000
O28      2.66602        6.97075       21.51600          1              O   0.000
O29      8.50599        0.65288       15.54793          1              O   0.000
O30     -3.63646        8.90456       17.48356          1              O   0.000
O31     -4.50993        8.05861       13.59811          1              O   0.000
O32      4.14592        7.03886       12.63446          1              O   0.000
O33      5.82950        4.48023       22.18070          1              O   0.000
O34      0.15463        0.18144       15.55201          1              O   0.000
O35      1.47244        2.79816       22.50982          1              O   0.000
O36     -0.76880        3.94348       21.57197          1              O   0.000
O37      4.84960        1.54916       15.66517          1              O   0.000
O38      7.80286        2.84598       21.41441          1              O   0.000
O39      3.21690        4.16580       21.20754          1              O   0.000
O40      5.90939        2.83394       12.36940          1              O   0.000
O41      7.24883        6.18057       20.61372          1              O   0.000
O42      3.75441        4.49228       12.49493          1              O   0.000
O43     -2.23276        6.78898       14.40343          1              O   0.000
O44      7.34397        4.60138       18.28207          1              O   0.000
O45      2.99280        3.58897       15.00198          1              O   0.000
O46      7.00765        0.13803       21.15772          1              O   0.000
O47     -0.86258        1.73750       19.39918          1              O   0.000
O48      4.12795        1.36624       10.98637          1              O   0.000
O49     -0.46444        8.85094       13.94460          1              O   0.000
O50     -1.15549        9.12892       20.63325          1              O   0.000
O51      3.09928        3.35853       18.69143          1              O   0.000
O52      1.71241        8.85637       18.56246          1              O   0.000
O53      3.94356        0.89401       18.19415          1              O   0.000
O54      0.03789        3.01887       10.56280          1              O   0.000
O55     -2.34852        6.56722       17.08023          1              O   0.000
O56      1.94035        0.88202       12.68038          1              O   0.000
O57      8.50929        3.04700       11.74394          1              O   0.000
O58     -5.03570        8.78920       19.72717          1              O   0.000
O59      1.91243        0.24450       21.86249          1              O   0.000
Pd1      5.50230        9.53026       30.00000          1              Pd  0.000
Pd2      5.46209        9.48869        6.92874          1              Pd  0.000
Pd3      1.41470        0.77021        4.53083          1              Pd  0.000
Pd4     -0.00006        1.58841        2.24610          1              Pd  0.000
Pd5     -2.75115        9.53026       30.00000          1              Pd  0.000
Pd6     -2.63811        9.47675        6.90573          1              Pd  0.000
Pd7      4.10494        0.77353        4.51831          1              Pd  0.000
Pd8      2.75109        1.58841        2.24610          1              Pd  0.000
Pd9     -0.00000        9.53026       30.00000          1              Pd  0.000
Pd10     0.06359        9.42250        6.78580          1              Pd  0.000
Pd11     6.91783        0.79904        4.50116          1              Pd  0.000
Pd12     5.50224        1.58841        2.24610          1              Pd  0.000
Pd13     2.75115        9.53026       30.00000          1              Pd  0.000
Pd14     2.76341        9.50336        6.81738          1              Pd  0.000
Pd15     9.61731        0.79104        4.53380          1              Pd  0.000
Pd16     8.25339        1.58841        2.24610          1              Pd  0.000
Pd17     9.62902        2.38257       30.00000          1              Pd  0.000
Pd18    -1.38873        2.51523        6.93820          1              Pd  0.000
Pd19    -0.00885        3.20457        4.54936          1              Pd  0.000
Pd20    -1.37563        3.97097        2.24610          1              Pd  0.000
Pd21     1.37557        2.38257       30.00000          1              Pd  0.000
Pd22     1.40244        2.49927        6.93529          1              Pd  0.000
Pd23     2.77912        3.16373        4.51518          1              Pd  0.000
Pd24     1.37552        3.97097        2.24610          1              Pd  0.000
Pd25     4.12672        2.38257       30.00000          1              Pd  0.000
Pd26     4.17558        2.44682        6.87518          1              Pd  0.000
Pd27     5.52040        3.23937        4.57098          1              Pd  0.000
Pd28     4.12667        3.97097        2.24610          1              Pd  0.000
Pd29     6.87787        2.38257       30.00000          1              Pd  0.000
Pd30     6.88793        2.51191        6.99058          1              Pd  0.000
Pd31     8.25534        3.17330        4.54898          1              Pd  0.000
Pd32     6.87782        3.97097        2.24610          1              Pd  0.000
Pd33     8.25345        4.76513       30.00000          1              Pd  0.000
Pd34     8.23393        4.78774        6.80113          1              Pd  0.000
Pd35    -1.36221        5.56144        4.47620          1              Pd  0.000
Pd36    -2.75121        6.35354        2.24610          1              Pd  0.000
Pd37    -0.00000        4.76513       30.00000          1              Pd  0.000
Pd38     0.00161        4.83616        6.83676          1              Pd  0.000
Pd39     1.37458        5.59145        4.49701          1              Pd  0.000
Pd40    -0.00006        6.35354        2.24610          1              Pd  0.000
Pd41     2.75115        4.76513       30.00000          1              Pd  0.000
Pd42     2.80606        4.77390        6.82057          1              Pd  0.000
Pd43     4.14802        5.58700        4.52778          1              Pd  0.000
Pd44     2.75109        6.35354        2.24610          1              Pd  0.000
Pd45     5.50230        4.76513       30.00000          1              Pd  0.000
Pd46     5.52067        4.82639        6.89935          1              Pd  0.000
Pd47     6.86193        5.58747        4.50827          1              Pd  0.000
Pd48     5.50224        6.35354        2.24610          1              Pd  0.000
Pd49     6.87787        7.14770       30.00000          1              Pd  0.000
Pd50     6.87247        7.10945        6.73155          1              Pd  0.000
Pd51    -2.72535        7.96571        4.50138          1              Pd  0.000
Pd52    -4.12678        8.73611        2.24610          1              Pd  0.000
Pd53    -1.37558        7.14770       30.00000          1              Pd  0.000
Pd54    -1.32317        7.13532        6.84662          1              Pd  0.000
Pd55     0.02679        7.94645        4.55209          1              Pd  0.000
Pd56    -1.37563        8.73611        2.24610          1              Pd  0.000
Pd57     1.37557        7.14770       30.00000          1              Pd  0.000
Pd58     1.44243        7.16540        6.93249          1              Pd  0.000
Pd59     2.76574        7.97721        4.55822          1              Pd  0.000
Pd60     1.37552        8.73611        2.24610          1              Pd  0.000
Pd61     4.12672        7.14770       30.00000          1              Pd  0.000
Pd62     4.16089        7.14029        6.97888          1              Pd  0.000
Pd63     5.48524        7.97400        4.51823          1              Pd  0.000
Pd64     4.12667        8.73611        2.24610          1              Pd  0.000
end
end

!DATE Mon Jan 01 12:00:00 2000
PBC   11.00460  11.00460  30.00000  90.00000  90.00000 120.00001 (P1)
C1       3.75106        5.26536        9.17649          1              C   0.000
C2       5.18423        4.78479        9.37739          1              C   0.000
C3       3.41326        6.72921        9.08906          1              C   0.000
C4       4.40907        7.70746        9.65499          1              C   0.000
C5       6.27778        5.82063        9.52909          1              C   0.000
C6       5.83866        7.21204        9.95802          1              C   0.000
H1       2.71249        6.36316        5.63788          1              H   0.000
H2       1.39021        4.01718        5.66530          1              H   0.000
H3       0.01724        1.56218        5.27350          1              H   0.000
H4       5.51080        1.61955        5.22934          1              H   0.000
H5      -2.55504        6.32388        5.73483          1              H   0.000
H6       0.17238        2.60091        9.68356          1              H   0.000
H7       4.10648        4.50298       18.02051          1              H   0.000
H8       0.42557        3.33693       16.93719          1              H   0.000
H9      -0.23361        3.39099       14.76520          1              H   0.000
H10      4.10770        6.53924       18.61744          1              H   0.000
H11      3.09125        7.83493       18.74171          1              H   0.000
H12      2.45852        5.20515       15.81242          1              H   0.000
H13     -1.15116        7.66964       10.65578          1              H   0.000
H14     -2.56938        8.10652       11.14120          1              H   0.000
H15      1.35209        3.12256       15.02413          1              H   0.000
H16      0.32090        4.57211       17.93950          1              H   0.000
H17      4.87921        5.36453       16.86176          1              H   0.000
H18      1.50767        6.13374       16.71554          1              H   0.000
H19      2.08113        7.27779       14.84922          1              H   0.000
H20      6.13362        4.62663       15.12302          1              H   0.000
H21      5.28226        5.83302       14.55623          1              H   0.000
H22     10.04876        0.26333       11.45744          1              H   0.000
H23      9.39387        1.51567       12.14709          1              H   0.000
H24      6.65992        2.88615       13.86884          1              H   0.000
H25      7.92323        3.51644       14.62430          1              H   0.000
H26      8.18509        1.57480       17.09170          1              H   0.000
H27      8.74354        1.76893       18.56572          1              H   0.000
H28     -1.79094        5.19427       14.09404          1              H   0.000
H29     -1.83480        3.92516       13.10389          1              H   0.000
H30      2.43540        8.81940       14.67048          1              H   0.000
H31      0.11727        6.43685       18.94379          1              H   0.000
H32     -0.77418        6.48380       17.61148          1              H   0.000
H33     -0.61678        7.40380       20.68583          1              H   0.000
H34      0.75185        6.70615       21.07417          1              H   0.000
H35      3.31898        6.96047       22.24445          1              H   0.000
H36      9.49148        0.49666       15.56221          1              H   0.000
H37      8.28453        1.44774       15.02519          1              H   0.000
H38     -3.21014        8.00144       17.33994          1              H   0.000
H39      4.99998        7.46204       12.93325          1              H   0.000
H40      3.39781        7.49469       13.14314          1              H   0.000
H41      4.92411        4.30707       21.82493          1              H   0.000
H42      6.23841        5.20623       21.63924          1              H   0.000
H43      5.14125        8.24652       19.53743          1              H   0.000
H44     -4.76968        9.43781       16.33584          1              H   0.000
H45      0.37114        1.12552       15.35792          1              H   0.000
H46      0.58675        3.12092       22.18237          1              H   0.000
H47      1.56570        1.81916       22.28568          1              H   0.000
H48     -0.78356        4.87548       21.26935          1              H   0.000
H49     -1.66987        3.52284       21.42486          1              H   0.000
H50      5.70846        1.99058       15.57491          1              H   0.000
H51      4.85825        0.78855       15.00161          1              H   0.000
H52      7.57461        1.88225       21.36764          1              H   0.000
H53      7.01594        3.33841       21.79889          1              H   0.000
H54      2.55474        3.59247       21.77638          1              H   0.000
H55      2.88221        5.08242       21.29400          1              H   0.000
H56     -4.19146        9.39758       21.17668          1              H   0.000
H57      5.20611        3.55781       12.38857          1              H   0.000
H58      5.39627        2.10834       11.92594          1              H   0.000
H59      6.90591        7.04741       20.31667          1              H   0.000
H60      7.36381        5.61302       19.81599          1              H   0.000
H61      3.05940        4.27156       11.83773          1              H   0.000
H62      3.85772        5.51699       12.52437          1              H   0.000
H63      3.17544        7.07973       20.65417          1              H   0.000
H64     -1.57094        7.50896       14.28513          1              H   0.000
H65     -3.12405        7.17193       14.12185          1              H   0.000
H66      1.92897        8.91256       21.62701          1              H   0.000
H67      7.52668        3.62101       18.23241          1              H   0.000
H68      3.60098        2.84492       15.25852          1              H   0.000
H69      3.26288        3.85714       14.08657          1              H   0.000
H70      6.35376        4.71849       18.14951          1              H   0.000
H71     -0.33400        0.90908       19.53359          1              H   0.000
H72     -0.28820        2.41601       18.98024          1              H   0.000
H73      4.20505        1.86816       10.12461          1              H   0.000
H74      4.09658        0.43378       10.83213          1              H   0.000
H75      0.47591        8.50808       13.94993          1              H   0.000
H76     -0.75816        8.85274       12.99078          1              H   0.000
H77      4.27355        0.00097       19.73121          1              H   0.000
H78     -0.29632        9.46927       20.99508          1              H   0.000
H79      2.14718        3.44389       18.39920          1              H   0.000
H80      3.11974        3.63438       19.67700          1              H   0.000
H81      0.99402        8.35813       18.11622          1              H   0.000
H82      4.42350        1.03490       17.33752          1              H   0.000
H83      3.62549        1.81462       18.45213          1              H   0.000
H84     -0.12167        2.24996       11.14987          1              H   0.000
H85      0.73713        5.87614        9.25979          1              H   0.000
H86     -2.84862        5.75416       17.44103          1              H   0.000
H87      1.00268        1.14317       12.48065          1              H   0.000
H88     -2.37497        6.53901       16.08865          1              H   0.000
H89      2.51519        1.23806       11.99234          1              H   0.000
H90      8.95237        3.24806       10.91218          1              H   0.000
H91      1.58208        9.39391       20.20387          1              H   0.000
H92      7.50955        3.06096       11.66924          1              H   0.000
H93     -4.09880        8.78416       13.06404          1              H   0.000
H94     -4.85745        8.59996       14.38754          1              H   0.000
H95     -4.51176        8.80825       18.87620          1              H   0.000
H96     -2.87756        9.51671       17.71977          1              H   0.000
H97      2.82299        0.04307       21.52930          1              H   0.000
H98      7.30908        0.25786       18.20675          1              H   0.000
H99     -1.97225        6.07055        9.37797          1              H   0.000
O1       5.42233        3.59245        9.63102          1              O   0.000
O2       7.47811        5.46990        9.55466          1              O   0.000
O3       2.14699        7.05040        9.04087          1              O   0.000
O4       4.08894        8.86378        9.92868          1              O   0.000
O5       8.27404        1.53856        8.04323          1              O   0.000
O6       5.52023        1.42557        8.00076          1              O   0.000
O7       2.81006        1.61587        8.04472          1              O   0.000
O8       0.00362        1.63930        8.07570          1              O   0.000
O9      -4.06380        8.60321        8.00591          1              O   0.000
O10      2.81123        4.42670        9.17254          1              O   0.000
O11     -4.40961        7.91710       10.61870          1              O   0.000
O12     -0.14161        5.39928        9.09750          1              O   0.000
O13     -1.09523        6.53620        9.14636          1              O   0.000
O14      4.75745        5.25111       17.84560          1              O   0.000
O15      0.53868        3.60269       17.89788          1              O   0.000
O16      2.19561        6.13557       16.00662          1              O   0.000
O17      3.80211        7.30814       19.20398          1              O   0.000
O18     -1.60921        8.31002       11.23938          1              O   0.000
O19      0.42264        2.85778       15.29200          1              O   0.000
O20      2.08199        8.02690       14.16667          1              O   0.000
O21      5.72967        5.50150       15.35527          1              O   0.000
O22      7.05019        3.04172       14.77998          1              O   0.000
O23      7.89849        1.83594       18.00361          1              O   0.000
O24     -1.62567        4.20522       14.03665          1              O   0.000
O25     10.18135        0.91373       12.18666          1              O   0.000
O26      0.17652        6.39389       17.94037          1              O   0.000
O27     -0.10645        6.54631       20.62204          1              O   0.000
O28      2.65885        6.96574       21.52819          1              O   0.000
O29      8.49631        0.64661       15.55253          1              O   0.000
O30     -3.64217        8.89774       17.49161          1              O   0.000
O31     -4.51991        8.05738       13.60594          1              O   0.000
O32      4.13667        7.04271       12.63654          1              O   0.000
O33      5.83111        4.47626       22.19031          1              O   0.000
O34      0.14264        0.17415       15.56723          1              O   0.000
O35      1.47027        2.79440       22.51889          1              O   0.000
O36     -0.76884        3.93817       21.57624          1              O   0.000
O37      4.83649        1.53751       15.65786          1              O   0.000
O38      7.80260        2.84211       21.41717          1              O   0.000
O39      3.21779        4.15907       21.21889          1              O   0.000
O40      5.89972        2.84211       12.37851          1              O   0.000
O41      7.24643        6.17849       20.62164          1              O   0.000
O42      3.74363        4.49814       12.49380          1              O   0.000
O43     -2.24451        6.78199       14.41127          1              O   0.000
O44      7.33674        4.59571       18.29397          1              O   0.000
O45      2.98650        3.58343       14.99986          1              O   0.000
O46      7.00549        0.13519       21.16277          1              O   0.000
O47     -0.86985        1.73183       19.40021          1              O   0.000
O48      4.09299        1.41682       10.98541          1              O   0.000
O49     -0.47971        8.83858       13.93267          1              O   0.000
O50     -1.15725        9.12546       20.63739          1              O   0.000
O51      3.10060        3.35298       18.70157          1              O   0.000
O52      1.70940        8.85285       18.56880          1              O   0.000
O53      3.94140        0.88806       18.19441          1              O   0.000
O54      0.00343        3.02607       10.54949          1              O   0.000
O55     -2.35394        6.56114       17.08948          1              O   0.000
O56      1.92798        0.89225       12.70328          1              O   0.000
O57      8.50097        3.04280       11.75803          1              O   0.000
O58     -5.04111        8.78570       19.73560          1              O   0.000
O59      1.91163        0.24296       21.86720          1              O   0.000
Pd1      5.50230        9.53026       30.00000          1              Pd  0.000
Pd2      5.46367        9.48137        6.92851          1              Pd  0.000
Pd3      1.41567        0.76726        4.53034          1              Pd  0.000
Pd4     -0.00006        1.58841        2.24610          1              Pd  0.000
Pd5     -2.75115        9.53026       30.00000          1              Pd  0.000
Pd6     -2.63575        9.47126        6.90368          1              Pd  0.000
Pd7      4.10619        0.77074        4.51860          1              Pd  0.000
Pd8      2.75109        1.58841        2.24610          1              Pd  0.000
Pd9     -0.00000        9.53026       30.00000          1              Pd  0.000
Pd10     0.06741        9.41809        6.78703          1              Pd  0.000
Pd11     6.91945        0.79652        4.50247          1              Pd  0.000
Pd12     5.50224        1.58841        2.24610          1              Pd  0.000
Pd13     2.75115        9.53026       30.00000          1              Pd  0.000
Pd14     2.76671        9.49732        6.81908          1              Pd  0.000
Pd15     9.61862        0.78852        4.53441          1              Pd  0.000
Pd16     8.25339        1.58841        2.24610          1              Pd  0.000
Pd17     9.62902        2.38257       30.00000          1              Pd  0.000
Pd18    -1.38722        2.50994        6.94039          1              Pd  0.000
Pd19    -0.00816        3.20303        4.55352          1              Pd  0.000
Pd20    -1.37563        3.97097        2.24610          1              Pd  0.000
Pd21     1.37557        2.38257       30.00000          1              Pd  0.000
Pd22     1.40355        2.49155        6.93372          1              Pd  0.000
Pd23     2.77972        3.16024        4.51391          1              Pd  0.000
Pd24     1.37552        3.97097        2.24610          1              Pd  0.000
Pd25     4.12672        2.38257       30.00000          1              Pd  0.000
Pd26     4.17879        2.44132        6.87627          1              Pd  0.000
Pd27     5.52127        3.23559        4.57004          1              Pd  0.000
Pd28     4.12667        3.97097        2.24610          1              Pd  0.000
Pd29     6.87787        2.38257       30.00000          1              Pd  0.000
Pd30     6.89138        2.50685        6.99539          1              Pd  0.000
Pd31     8.25621        3.17092        4.55057          1              Pd  0.000
Pd32     6.87782        3.97097        2.24610          1              Pd  0.000
Pd33     8.25345        4.76513       30.00000          1              Pd  0.000
Pd34     8.23917        4.78326        6.80534          1              Pd  0.000
Pd35    -1.36018        5.55857        4.47850          1              Pd  0.000
Pd36    -2.75121        6.35354        2.24610          1              Pd  0.000
Pd37    -0.00000        4.76513       30.00000          1              Pd  0.000
Pd38     0.00544        4.83256        6.84985          1              Pd  0.000
Pd39     1.37542        5.58858        4.49682          1              Pd  0.000
Pd40    -0.00006        6.35354        2.24610          1              Pd  0.000
Pd41     2.75115        4.76513       30.00000          1              Pd  0.000
Pd42     2.80659        4.76419        6.81743          1              Pd  0.000
Pd43     4.14858        5.58474        4.52691          1              Pd  0.000
Pd44     2.75109        6.35354        2.24610          1              Pd  0.000
Pd45     5.50230        4.76513       30.00000          1              Pd  0.000
Pd46     5.52375        4.81906        6.89447          1              Pd  0.000
Pd47     6.86374        5.58412        4.50910          1              Pd  0.000
Pd48     5.50224        6.35354        2.24610          1              Pd  0.000
Pd49     6.87787        7.14770       30.00000          1              Pd  0.000
Pd50     6.87504        7.10250        6.73452          1              Pd  0.000
Pd51    -2.72435        7.96242        4.50181          1              Pd  0.000
Pd52    -4.12678        8.73611        2.24610          1              Pd  0.000
Pd53    -1.37558        7.14770       30.00000          1              Pd  0.000
Pd54    -1.31971        7.13132        6.84478          1              Pd  0.000
Pd55     0.02823        7.94455        4.55084          1              Pd  0.000
Pd56    -1.37563        8.73611        2.24610          1              Pd  0.000
Pd57     1.37557        7.14770       30.00000          1              Pd  0.000
Pd58     1.44925        7.16058        6.92677          1              Pd  0.000
Pd59     2.76833        7.97460        4.55725          1              Pd  0.000
Pd60     1.37552        8.73611        2.24610          1              Pd  0.000
Pd61     4.12672        7.14770       30.00000          1              Pd  0.000
Pd62     4.16528        7.13155        6.98208          1              Pd  0.000
Pd63     5.48726        7.97071        4.51925          1              Pd  0.000
Pd64     4.12667        8.73611        2.24610          1              Pd  0.000
end
end

!DATE Mon Jan 01 12:00:00 2000
PBC   11.00460  11.00460  30.00000  90.00000  90.00000 120.00001 (P1)
C1       3.78488        5.25105        9.17122          1              C   0.000
C2       5.21705        4.77476        9.37902          1              C   0.000
C3       3.43954        6.71236        9.09083          1              C   0.000
C4       4.43166        7.69451        9.65404          1              C   0.000
C5       6.30847        5.81278        9.53670          1              C   0.000
C6       5.86155        7.20255        9.96497          1              C   0.000
H1       2.71600        6.35839        5.63939          1              H   0.000
H2       1.41511        3.99759        5.64901          1              H   0.000
H3       0.02064        1.55757        5.27314          1              H   0.000
H4       5.51349        1.61533        5.23064          1              H   0.000
H5      -2.54622        6.31755        5.74299          1              H   0.000
H6       0.12612        2.60702        9.68394          1              H   0.000
H7       4.10694        4.49841       18.02357          1              H   0.000
H8       0.42277        3.33649       16.93257          1              H   0.000
H9      -0.24290        3.38399       14.76147          1              H   0.000
H10      4.10932        6.54510       18.62150          1              H   0.000
H11      3.09750        7.84099       18.74649          1              H   0.000
H12      2.46499        5.20036       15.80850          1              H   0.000
H13     -1.12036        7.66823       10.65541          1              H   0.000
H14     -2.54367        8.10337       11.13181          1              H   0.000
H15      1.34189        3.11321       15.02178          1              H   0.000
H16      0.32499        4.57643       17.93090          1              H   0.000
H17      4.84248        5.36711       16.85311          1              H   0.000
H18      1.51875        6.12996       16.71549          1              H   0.000
H19      2.08688        7.27999       14.85571          1              H   0.000
H20      6.07017        4.64429       15.06215          1              H   0.000
H21      5.27614        5.88664       14.48412          1              H   0.000
H22     10.03282        0.24406       11.45525          1              H   0.000
H23      9.37757        1.48641       12.16448          1              H   0.000
H24      6.65621        2.89396       13.87550          1              H   0.000
H25      7.91401        3.53479       14.62938          1              H   0.000
H26      8.19207        1.57653       17.09679          1              H   0.000
H27      8.74919        1.77196       18.57074          1              H   0.000
H28     -1.78866        5.19726       14.08931          1              H   0.000
H29     -1.84791        3.92085       13.10630          1              H   0.000
H30      2.43503        8.82564       14.67843          1              H   0.000
H31      0.12165        6.43635       18.94353          1              H   0.000
H32     -0.76736        6.48493       17.61027          1              H   0.000
H33     -0.61665        7.40398       20.68463          1              H   0.000
H34      0.75187        6.70784       21.07568          1              H   0.000
H35      3.31447        6.96242       22.25358          1              H   0.000
H36      9.49179        0.50048       15.56382          1              H   0.000
H37      8.29021        1.46057       15.03058          1              H   0.000
H38     -3.20413        8.00191       17.33903          1              H   0.000
H39      4.97194        7.46831       12.91825          1              H   0.000
H40      3.37234        7.50404       13.13540          1              H   0.000
H41      4.92461        4.31129       21.82291          1              H   0.000
H42      6.23917        5.21146       21.63479          1              H   0.000
H43      5.14958        8.25274       19.53950          1              H   0.000
H44     -4.76911        9.43138       16.32968          1              H   0.000
H45      0.36914        1.11558       15.34919          1              H   0.000
H46      0.58999        3.11911       22.17927          1              H   0.000
H47      1.57182        1.82002       22.28553          1              H   0.000
H48     -0.78084        4.87402       21.26499          1              H   0.000
H49     -1.66699        3.52117       21.42104          1              H   0.000
H50      5.71136        2.00159       15.58262          1              H   0.000
H51      4.86695        0.79738       15.00502          1              H   0.000
H52      7.57528        1.88268       21.36424          1              H   0.000
H53      7.01739        3.33978       21.79418          1              H   0.000
H54      2.55312        3.59707       21.78092          1              H   0.000
H55      2.87825        5.08811       21.29678          1              H   0.000
H56     -4.18657        9.40093       21.17697          1              H   0.000
H57      5.18659        3.56061       12.40351          1              H   0.000
H58      5.37536        2.11095       11.93825          1              H   0.000
H59      6.91232        7.04769       20.31619          1              H   0.000
H60      7.36535        5.61450       19.81014          1              H   0.000
H61      3.04298        4.27343       11.85084          1              H   0.000
H62      3.83568        5.52370       12.52898          1              H   0.000
H63      3.17961        7.08576       20.66260          1              H   0.000
H64     -1.56611        7.51406       14.28458          1              H   0.000
H65     -3.12098        7.17216       14.12688          1              H   0.000
H66      1.92863        8.91252       21.62361          1              H   0.000
H67      7.52989        3.62238       18.22162          1              H   0.000
H68      3.59172        2.83838       15.26927          1              H   0.000
H69      3.25768        3.85431       14.10016          1              H   0.000
H70      6.35492        4.71786       18.13663          1              H   0.000
H71     -0.31983        0.91447       19.53356          1              H   0.000
H72     -0.27940        2.42108       18.97701          1              H   0.000
H73      4.21553        1.88293       10.12766          1              H   0.000
H74      4.10727        0.44177       10.82050          1              H   0.000
H75      0.47741        8.51267       13.95214          1              H   0.000
H76     -0.75189        8.85974       12.98807          1              H   0.000
H77      4.27399        0.00138       19.73039          1              H   0.000
H78     -0.29451        9.46993       20.99302          1              H   0.000
H79      2.14360        3.44111       18.40511          1              H   0.000
H80      3.11362        3.63421       19.68520          1              H   0.000
H81      1.00071        8.35338       18.11308          1              H   0.000
H82      4.42734        1.03790       17.34360          1              H   0.000
H83      3.62481        1.81380       18.45864          1              H   0.000
H84     -0.15797        2.23331       11.14759          1              H   0.000
H85      0.79964        5.88187        9.23560          1              H   0.000
H86     -2.84489        5.75476       17.43771          1              H   0.000
H87      0.99067        1.10976       12.46697          1              H   0.000
H88     -2.36420        6.54314       16.08796          1              H   0.000
H89      2.50328        1.21605       11.98145          1              H   0.000
H90      8.93927        3.21692       10.94210          1              H   0.000
H91      1.58202        9.39404       20.20021          1              H   0.000
H92      7.48857        3.04435       11.69238          1              H   0.000
H93     -4.11140        8.75226       13.05973          1              H   0.000
H94     -4.86668        8.58460       14.38861          1              H   0.000
H95     -4.50443        8.81202       18.87450          1              H   0.000
H96     -2.87497        9.51817       17.71724          1              H   0.000
H97      2.82761        0.04392       21.53009          1              H   0.000
H98      7.31223        0.25648       18.20485          1              H   0.000
H99     -1.91235        6.03956        9.39256          1              H   0.000
O1       5.45639        3.58277        9.63479          1              O   0.000
O2       7.50893        5.46668        9.56371          1              O   0.000
O3       2.17229        7.02941        9.04593          1              O   0.000
O4       4.10882        8.85179        9.91944          1              O   0.000
O5       8.28160        1.52862        8.04278          1              O   0.000
O6       5.52727        1.41773        8.00207          1              O   0.000
O7       2.81625        1.60635        8.04404          1              O   0.000
O8       0.00996        1.63439        8.07644          1              O   0.000
O9      -4.05772        8.59421        8.00996          1              O   0.000
O10      2.84851        4.40742        9.15383          1              O   0.000
O11     -4.39446        7.90813       10.63370          1              O   0.000
O12     -0.07841        5.39273        9.08535          1              O   0.000
O13     -1.04536        6.51662        9.15825          1              O   0.000
O14      4.75709        5.24479       17.83835          1              O   0.000
O15      0.53943        3.60610       17.89195          1              O   0.000
O16      2.20445        6.13136       16.00480          1              O   0.000
O17      3.80912        7.31406       19.20831          1              O   0.000
O18     -1.58495        8.31454       11.22720          1              O   0.000
O19      0.41158        2.84950       15.28937          1              O   0.000
O20      2.08148        8.03237       14.17621          1              O   0.000
O21      5.64556        5.50581       15.30083          1              O   0.000
O22      7.04162        3.06068       14.78563          1              O   0.000
O23      7.90421        1.83684       18.00884          1              O   0.000
O24     -1.62743        4.20769       14.03512          1              O   0.000
O25     10.16908        0.88915       12.18863          1              O   0.000
O26      0.18312        6.39609       17.94010          1              O   0.000
O27     -0.10551        6.54702       20.62249          1              O   0.000
O28      2.65874        6.97270       21.53346          1              O   0.000
O29      8.49762        0.65674       15.55529          1              O   0.000
O30     -3.63803        8.89770       17.48789          1              O   0.000
O31     -4.53445        8.03361       13.61005          1              O   0.000
O32      4.10755        7.05568       12.61863          1              O   0.000
O33      5.83455        4.47718       22.18202          1              O   0.000
O34      0.14241        0.16420       15.56065          1              O   0.000
O35      1.47299        2.79489       22.51901          1              O   0.000
O36     -0.76535        3.93629       21.57004          1              O   0.000
O37      4.84233        1.54225       15.66515          1              O   0.000
O38      7.80560        2.84184       21.41735          1              O   0.000
O39      3.21590        4.16557       21.22394          1              O   0.000
O40      5.87893        2.84412       12.39160          1              O   0.000
O41      7.24654        6.17568       20.61873          1              O   0.000
O42      3.72801        4.50444       12.50415          1              O   0.000
O43     -2.23897        6.78632       14.41325          1              O   0.000
O44      7.33815        4.59700       18.28199          1              O   0.000
O45      2.96895        3.56796       15.00530          1              O   0.000
O46      7.00567        0.13532       21.15891          1              O   0.000
O47     -0.85757        1.73636       19.40126          1              O   0.000
O48      4.08858        1.42313       10.98195          1              O   0.000
O49     -0.47785        8.84389       13.93124          1              O   0.000
O50     -1.15549        9.12520       20.63652          1              O   0.000
O51      3.09592        3.35056       18.71040          1              O   0.000
O52      1.71415        8.85112       18.56585          1              O   0.000
O53      3.94113        0.88841       18.19786          1              O   0.000
O54     -0.06121        3.01828       10.55278          1              O   0.000
O55     -2.34790        6.56240       17.08914          1              O   0.000
O56      1.91715        0.86262       12.68915          1              O   0.000
O57      8.47932        3.01602       11.78557          1              O   0.000
O58     -5.03365        8.79394       19.73412          1              O   0.000
O59      1.91659        0.24444       21.86855          1              O   0.000
Pd1      5.50230        9.53026       30.00000          1              Pd  0.000
Pd2      5.46968        9.47303        6.93261          1              Pd  0.000
Pd3      1.41904        0.76203        4.53141          1              Pd  0.000
Pd4     -0.00006        1.58841        2.24610          1              Pd  0.000
Pd5     -2.75115        9.53026       30.00000          1              Pd  0.000
Pd6     -2.62920        9.46088        6.90566          1              Pd  0.000
Pd7      4.11002        0.76494        4.51929          1              Pd  0.000
Pd8      2.75109        1.58841        2.24610          1              Pd  0.000
Pd9     -0.00000        9.53026       30.00000          1              Pd  0.000
Pd10     0.07388        9.40928        6.78957          1              Pd  0.000
Pd11     6.92261        0.79183        4.50414          1              Pd  0.000
Pd12     5.50224        1.58841        2.24610          1              Pd  0.000
Pd13     2.75115        9.53026       30.00000          1              Pd  0.000
Pd14     2.77334        9.48723        6.82089          1              Pd  0.000
Pd15     9.62210        0.78380        4.53472          1              Pd  0.000
Pd16     8.25339        1.58841        2.24610          1              Pd  0.000
Pd17     9.62902        2.38257       30.00000          1              Pd  0.000
Pd18    -1.38099        2.50043        6.93816          1              Pd  0.000
Pd19    -0.00545        3.19894        4.55326          1              Pd  0.000
Pd20    -1.37563        3.97097        2.24610          1              Pd  0.000
Pd21     1.37557        2.38257       30.00000          1              Pd  0.000
Pd22     1.40993        2.48230        6.93251          1              Pd  0.000
Pd23     2.78407        3.15380        4.51158          1              Pd  0.000
Pd24     1.37552        3.97097        2.24610          1              Pd  0.000
Pd25     4.12672        2.38257       30.00000          1              Pd  0.000
Pd26     4.18566        2.43142        6.87605          1              Pd  0.000
Pd27     5.52517        3.23060        4.56913          1              Pd  0.000
Pd28     4.12667        3.97097        2.24610          1              Pd  0.000
Pd29     6.87787        2.38257       30.00000          1              Pd  0.000
Pd30     6.89830        2.49762        6.99534          1              Pd  0.000
Pd31     8.25952        3.16687        4.55095          1              Pd  0.000
Pd32     6.87782        3.97097        2.24610          1              Pd  0.000
Pd33     8.25345        4.76513       30.00000          1              Pd  0.000
Pd34     8.24768        4.77499        6.80917          1              Pd  0.000
Pd35    -1.35715        5.55450        4.47970          1              Pd  0.000
Pd36    -2.75121        6.35354        2.24610          1              Pd  0.000
Pd37    -0.00000        4.76513       30.00000          1              Pd  0.000
Pd38     0.01448        4.82370        6.84847          1              Pd  0.000
Pd39     1.37871        5.58373        4.49494          1              Pd  0.000
Pd40    -0.00006        6.35354        2.24610          1              Pd  0.000
Pd41     2.75115        4.76513       30.00000          1              Pd  0.000
Pd42     2.81371        4.75341        6.81319          1              Pd  0.000
Pd43     4.15263        5.58023        4.52493          1              Pd  0.000
Pd44     2.75109        6.35354        2.24610          1              Pd  0.000
Pd45     5.50230        4.76513       30.00000          1              Pd  0.000
Pd46     5.53139        4.80927        6.89394          1              Pd  0.000
Pd47     6.86791        5.57925        4.51080          1              Pd  0.000
Pd48     5.50224        6.35354        2.24610          1              Pd  0.000
Pd49     6.87787        7.14770       30.00000          1              Pd  0.000
Pd50     6.88264        7.09338        6.73906          1              Pd  0.000
Pd51    -2.72114        7.95697        4.50425          1              Pd  0.000
Pd52    -4.12678        8.73611        2.24610          1              Pd  0.000
Pd53    -1.37558        7.14770       30.00000          1              Pd  0.000
Pd54    -1.31083        7.12169        6.84940          1              Pd  0.000
Pd55     0.03101        7.93979        4.55031          1              Pd  0.000
Pd56    -1.37563        8.73611        2.24610          1              Pd  0.000
Pd57     1.37557        7.14770       30.00000          1              Pd  0.000
Pd58     1.45938        7.15201        6.91982          1              Pd  0.000
Pd59     2.77276        7.97040        4.55451          1              Pd  0.000
Pd60     1.37552        8.73611        2.24610          1              Pd  0.000
Pd61     4.12672        7.14770       30.00000          1              Pd  0.000
Pd62     4.17499        7.12103        6.97783          1              Pd  0.000
Pd63     5.49241        7.96597        4.52109          1              Pd  0.000
Pd64     4.12667        8.73611        2.24610          1              Pd  0.000
end
end
