# Supplementary material for: Intentional Formation of Persistent Surface Redox Mediators by Adsorption of Polyconjugated Carbonyl Complexes to Pd Nanoparticles
Source: J Am Chem Soc. 2025 Apr 4;147(20):16885–900. doi: 10.1021/jacs.4c15874 (PMC12100725; doi:10.1021/jacs.4c15874)
Supplement: Supplementary file 2 [file ja4c15874_si_002.zip › Structures/Heterogeneous/Surface_Reactions/Quinones/HKH/SecondProtonElectronTransfer/FormationofH2O2/P.res]

TITL CONTCAR
CELL 0.0000 11.0046 11.0046 30.0000 90.0000 90.0000 120.0000
LATT -1
SFAC C H O Pd
 C    1    0.61944    0.55100    0.30571    1.00000    0.00000
 C    1    0.72459    0.50102    0.31263    1.00000    0.00000
 C    1    0.66472    0.70433    0.30303    1.00000    0.00000
 C    1    0.80640    0.80739    0.32180    1.00000    0.00000
 C    1    0.87823    0.60994    0.31789    1.00000    0.00000
 C    1    0.91049    0.75574    0.33216    1.00000    0.00000
 H    2    0.58040    0.66718    0.18798    1.00000    0.00000
 H    2    0.33831    0.41947    0.18830    1.00000    0.00000
 H    2    0.08359    0.16343    0.17577    1.00000    0.00000
 H    2    0.58576    0.16949    0.17435    1.00000    0.00000
 H    2    0.10007    0.66289    0.19143    1.00000    0.00000
 H    2    0.14824    0.27354    0.32280    1.00000    0.00000
 H    2    0.60921    0.47202    0.60079    1.00000    0.00000
 H    2    0.21346    0.35008    0.56442    1.00000    0.00000
 H    2    0.15547    0.35508    0.49205    1.00000    0.00000
 H    2    0.71680    0.68675    0.62072    1.00000    0.00000
 H    2    0.69284    0.82274    0.62488    1.00000    0.00000
 H    2    0.49682    0.54567    0.52695    1.00000    0.00000
 H    2    0.30051    0.80464    0.35518    1.00000    0.00000
 H    2    0.19399    0.85029    0.37106    1.00000    0.00000
 H    2    0.28527    0.32666    0.50073    1.00000    0.00000
 H    2    0.26962    0.48018    0.59770    1.00000    0.00000
 H    2    0.72163    0.56317    0.56177    1.00000    0.00000
 H    2    0.45961    0.64320    0.55718    1.00000    0.00000
 H    2    0.57158    0.76389    0.49519    1.00000    0.00000
 H    2    0.79530    0.48732    0.50209    1.00000    0.00000
 H    2    0.78826    0.61765    0.48282    1.00000    0.00000
 H    2    0.92451    0.02562    0.38184    1.00000    0.00000
 H    2    0.93014    0.15598    0.40548    1.00000    0.00000
 H    2    0.75667    0.30365    0.46251    1.00000    0.00000
 H    2    0.90461    0.37090    0.48766    1.00000    0.00000
 H    2    0.82712    0.16542    0.56989    1.00000    0.00000
 H    2    0.88800    0.18592    0.61902    1.00000    0.00000
 H    2    0.11013    0.54533    0.46964    1.00000    0.00000
 H    2    0.03778    0.41140    0.43689    1.00000    0.00000
 H    2    0.68430    0.92605    0.48928    1.00000    0.00000
 H    2    0.34873    0.67536    0.63145    1.00000    0.00000
 H    2    0.27049    0.68046    0.58701    1.00000    0.00000
 H    2    0.33241    0.77690    0.68949    1.00000    0.00000
 H    2    0.42025    0.70385    0.70252    1.00000    0.00000
 H    2    0.66647    0.73056    0.74179    1.00000    0.00000
 H    2    0.88878    0.05251    0.51879    1.00000    0.00000
 H    2    0.82996    0.15325    0.50102    1.00000    0.00000
 H    2    0.12865    0.83962    0.57797    1.00000    0.00000
 H    2    0.84364    0.78365    0.43062    1.00000    0.00000
 H    2    0.70016    0.78739    0.43785    1.00000    0.00000
 H    2    0.67369    0.45238    0.72743    1.00000    0.00000
 H    2    0.84036    0.54680    0.72116    1.00000    0.00000
 H    2    0.90091    0.86595    0.65132    1.00000    0.00000
 H    2    0.06144    0.98962    0.54432    1.00000    0.00000
 H    2    0.09207    0.11706    0.51164    1.00000    0.00000
 H    2    0.21725    0.32728    0.73931    1.00000    0.00000
 H    2    0.23831    0.19097    0.74285    1.00000    0.00000
 H    2    0.18476    0.51143    0.70883    1.00000    0.00000
 H    2    0.03326    0.36947    0.71403    1.00000    0.00000
 H    2    0.62400    0.21002    0.51942    1.00000    0.00000
 H    2    0.48408    0.08365    0.50017    1.00000    0.00000
 H    2    0.78715    0.19755    0.71214    1.00000    0.00000
 H    2    0.81290    0.35044    0.72647    1.00000    0.00000
 H    2    0.42072    0.37744    0.72603    1.00000    0.00000
 H    2    0.52849    0.53388    0.70989    1.00000    0.00000
 H    2    0.11278    0.98643    0.70590    1.00000    0.00000
 H    2    0.65812    0.37362    0.41345    1.00000    0.00000
 H    2    0.59921    0.22150    0.39793    1.00000    0.00000
 H    2    0.99788    0.73952    0.67721    1.00000    0.00000
 H    2    0.96385    0.58910    0.66034    1.00000    0.00000
 H    2    0.50071    0.44840    0.39503    1.00000    0.00000
 H    2    0.63836    0.57960    0.41763    1.00000    0.00000
 H    2    0.66068    0.74349    0.68875    1.00000    0.00000
 H    2    0.25189    0.78844    0.47615    1.00000    0.00000
 H    2    0.09267    0.75257    0.47090    1.00000    0.00000
 H    2    0.64285    0.93518    0.72079    1.00000    0.00000
 H    2    0.87430    0.38010    0.60739    1.00000    0.00000
 H    2    0.47530    0.29783    0.50898    1.00000    0.00000
 H    2    0.49823    0.40443    0.47001    1.00000    0.00000
 H    2    0.82501    0.49504    0.60454    1.00000    0.00000
 H    2    0.01890    0.09595    0.65112    1.00000    0.00000
 H    2    0.10162    0.25403    0.63257    1.00000    0.00000
 H    2    0.48186    0.19759    0.33758    1.00000    0.00000
 H    2    0.39641    0.04637    0.36068    1.00000    0.00000
 H    2    0.48998    0.89321    0.46507    1.00000    0.00000
 H    2    0.39648    0.92963    0.43293    1.00000    0.00000
 H    2    0.38845    0.00015    0.65768    1.00000    0.00000
 H    2    0.47007    0.99366    0.69977    1.00000    0.00000
 H    2    0.37534    0.36108    0.61350    1.00000    0.00000
 H    2    0.47362    0.38134    0.65617    1.00000    0.00000
 H    2    0.52919    0.87651    0.60377    1.00000    0.00000
 H    2    0.45675    0.10890    0.57812    1.00000    0.00000
 H    2    0.42455    0.19033    0.61529    1.00000    0.00000
 H    2    0.10283    0.23436    0.37159    1.00000    0.00000
 H    2    0.38124    0.61719    0.30785    1.00000    0.00000
 H    2    0.04341    0.60384    0.58126    1.00000    0.00000
 H    2    0.14826    0.11647    0.41558    1.00000    0.00000
 H    2    0.12842    0.68655    0.53627    1.00000    0.00000
 H    2    0.29128    0.12761    0.39938    1.00000    0.00000
 H    2    0.98111    0.33756    0.36473    1.00000    0.00000
 H    2    0.63661    0.98570    0.67334    1.00000    0.00000
 H    2    0.84022    0.31945    0.38975    1.00000    0.00000
 H    2    0.08558    0.91837    0.43532    1.00000    0.00000
 H    2    0.00815    0.90078    0.47962    1.00000    0.00000
 H    2    0.05300    0.92464    0.62915    1.00000    0.00000
 H    2    0.23811    0.99873    0.59057    1.00000    0.00000
 H    2    0.25925    0.00461    0.71767    1.00000    0.00000
 H    2    0.67793    0.02691    0.60683    1.00000    0.00000
 H    2    0.14309    0.63375    0.31309    1.00000    0.00000
 O    3    0.68381    0.37596    0.32116    1.00000    0.00000
 O    3    0.96916    0.57363    0.31879    1.00000    0.00000
 O    3    0.56619    0.73759    0.30153    1.00000    0.00000
 O    3    0.83778    0.92883    0.33066    1.00000    0.00000
 O    3    0.83275    0.16039    0.26809    1.00000    0.00000
 O    3    0.57666    0.14877    0.26674    1.00000    0.00000
 O    3    0.34019    0.16855    0.26813    1.00000    0.00000
 O    3    0.08665    0.17150    0.26921    1.00000    0.00000
 O    3    0.08216    0.90178    0.26700    1.00000    0.00000
 O    3    0.49009    0.46248    0.30513    1.00000    0.00000
 O    3    0.01560    0.82982    0.35447    1.00000    0.00000
 O    3    0.27579    0.56586    0.30284    1.00000    0.00000
 O    3    0.24690    0.68380    0.30528    1.00000    0.00000
 O    3    0.70744    0.55033    0.59461    1.00000    0.00000
 O    3    0.23820    0.37837    0.59640    1.00000    0.00000
 O    3    0.52201    0.64336    0.53349    1.00000    0.00000
 O    3    0.72987    0.76746    0.64028    1.00000    0.00000
 O    3    0.29218    0.87245    0.37424    1.00000    0.00000
 O    3    0.18690    0.29899    0.50965    1.00000    0.00000
 O    3    0.61055    0.84283    0.47254    1.00000    0.00000
 O    3    0.80191    0.57772    0.51004    1.00000    0.00000
 O    3    0.80045    0.32115    0.49285    1.00000    0.00000
 O    3    0.81464    0.19276    0.60029    1.00000    0.00000
 O    3    0.07285    0.44149    0.46785    1.00000    0.00000
 O    3    0.97073    0.09331    0.40629    1.00000    0.00000
 O    3    0.35221    0.67114    0.59800    1.00000    0.00000
 O    3    0.33389    0.68697    0.68742    1.00000    0.00000
 O    3    0.60742    0.73163    0.71778    1.00000    0.00000
 O    3    0.80663    0.06890    0.51851    1.00000    0.00000
 O    3    0.13621    0.93362    0.58293    1.00000    0.00000
 O    3    0.00945    0.84297    0.45367    1.00000    0.00000
 O    3    0.74344    0.74034    0.42063    1.00000    0.00000
 O    3    0.76507    0.46980    0.73941    1.00000    0.00000
 O    3    0.02156    0.01723    0.51869    1.00000    0.00000
 O    3    0.28048    0.29325    0.75063    1.00000    0.00000
 O    3    0.13697    0.41304    0.71900    1.00000    0.00000
 O    3    0.52093    0.16182    0.52217    1.00000    0.00000
 O    3    0.85841    0.29820    0.71391    1.00000    0.00000
 O    3    0.51077    0.43708    0.70746    1.00000    0.00000
 O    3    0.68344    0.29843    0.41305    1.00000    0.00000
 O    3    0.98254    0.64803    0.68729    1.00000    0.00000
 O    3    0.57508    0.47265    0.41681    1.00000    0.00000
 O    3    0.15258    0.71208    0.48044    1.00000    0.00000
 O    3    0.90800    0.48236    0.60941    1.00000    0.00000
 O    3    0.45698    0.37439    0.50018    1.00000    0.00000
 O    3    0.64370    0.01419    0.70530    1.00000    0.00000
 O    3    0.01315    0.18218    0.64671    1.00000    0.00000
 O    3    0.44620    0.14934    0.36606    1.00000    0.00000
 O    3    0.42057    0.92798    0.46437    1.00000    0.00000
 O    3    0.37375    0.95748    0.68788    1.00000    0.00000
 O    3    0.45711    0.35156    0.62368    1.00000    0.00000
 O    3    0.62014    0.92873    0.61886    1.00000    0.00000
 O    3    0.40472    0.09322    0.60659    1.00000    0.00000
 O    3    0.15281    0.31672    0.35176    1.00000    0.00000
 O    3    0.13093    0.68859    0.56964    1.00000    0.00000
 O    3    0.21948    0.09053    0.42297    1.00000    0.00000
 O    3    0.92877    0.31649    0.39285    1.00000    0.00000
 O    3    0.00394    0.92271    0.65780    1.00000    0.00000
 O    3    0.18699    0.02565    0.72895    1.00000    0.00000
Pd    4    0.00000    0.00000    0.00000    1.00000    0.00000
Pd    4    0.99403    0.99399    0.23109    1.00000    0.00000
Pd    4    0.16893    0.07996    0.15105    1.00000    0.00000
Pd    4    0.08333    0.16667    0.07487    1.00000    0.00000
Pd    4    0.25000    0.00000    0.00000    1.00000    0.00000
Pd    4    0.25744    0.99272    0.23019    1.00000    0.00000
Pd    4    0.41361    0.08027    0.15064    1.00000    0.00000
Pd    4    0.33333    0.16667    0.07487    1.00000    0.00000
Pd    4    0.50000    0.00000    0.00000    1.00000    0.00000
Pd    4    0.50037    0.98732    0.22632    1.00000    0.00000
Pd    4    0.67061    0.08309    0.15014    1.00000    0.00000
Pd    4    0.58333    0.16667    0.07487    1.00000    0.00000
Pd    4    0.75000    0.00000    0.00000    1.00000    0.00000
Pd    4    0.74976    0.99548    0.22736    1.00000    0.00000
Pd    4    0.91549    0.08224    0.15116    1.00000    0.00000
Pd    4    0.83333    0.16667    0.07487    1.00000    0.00000
Pd    4    0.00000    0.25000    0.00000    1.00000    0.00000
Pd    4    0.00568    0.26237    0.23127    1.00000    0.00000
Pd    4    0.16734    0.33566    0.15178    1.00000    0.00000
Pd    4    0.08333    0.41667    0.07487    1.00000    0.00000
Pd    4    0.25000    0.25000    0.00000    1.00000    0.00000
Pd    4    0.25835    0.26047    0.23108    1.00000    0.00000
Pd    4    0.41845    0.33092    0.15039    1.00000    0.00000
Pd    4    0.33333    0.41667    0.07487    1.00000    0.00000
Pd    4    0.50000    0.25000    0.00000    1.00000    0.00000
Pd    4    0.50792    0.25513    0.22920    1.00000    0.00000
Pd    4    0.67157    0.33898    0.15230    1.00000    0.00000
Pd    4    0.58333    0.41667    0.07487    1.00000    0.00000
Pd    4    0.75000    0.25000    0.00000    1.00000    0.00000
Pd    4    0.75790    0.26208    0.23318    1.00000    0.00000
Pd    4    0.91670    0.33230    0.15170    1.00000    0.00000
Pd    4    0.83333    0.41667    0.07487    1.00000    0.00000
Pd    4    0.00000    0.50000    0.00000    1.00000    0.00000
Pd    4    0.99999    0.50103    0.22697    1.00000    0.00000
Pd    4    0.16809    0.58283    0.14932    1.00000    0.00000
Pd    4    0.08333    0.66667    0.07487    1.00000    0.00000
Pd    4    0.25000    0.50000    0.00000    1.00000    0.00000
Pd    4    0.25439    0.50615    0.22828    1.00000    0.00000
Pd    4    0.41823    0.58589    0.14983    1.00000    0.00000
Pd    4    0.33333    0.66667    0.07487    1.00000    0.00000
Pd    4    0.50000    0.50000    0.00000    1.00000    0.00000
Pd    4    0.50507    0.49877    0.22711    1.00000    0.00000
Pd    4    0.67012    0.58553    0.15083    1.00000    0.00000
Pd    4    0.58333    0.66667    0.07487    1.00000    0.00000
Pd    4    0.75000    0.50000    0.00000    1.00000    0.00000
Pd    4    0.75496    0.50463    0.22980    1.00000    0.00000
Pd    4    0.91681    0.58543    0.15036    1.00000    0.00000
Pd    4    0.83333    0.66667    0.07487    1.00000    0.00000
Pd    4    0.00000    0.75000    0.00000    1.00000    0.00000
Pd    4    0.99758    0.74430    0.22464    1.00000    0.00000
Pd    4    0.17019    0.83492    0.15014    1.00000    0.00000
Pd    4    0.08333    0.91667    0.07487    1.00000    0.00000
Pd    4    0.25000    0.75000    0.00000    1.00000    0.00000
Pd    4    0.25452    0.74727    0.22831    1.00000    0.00000
Pd    4    0.41937    0.83311    0.15168    1.00000    0.00000
Pd    4    0.33333    0.91667    0.07487    1.00000    0.00000
Pd    4    0.50000    0.75000    0.00000    1.00000    0.00000
Pd    4    0.50784    0.75045    0.23066    1.00000    0.00000
Pd    4    0.67013    0.83632    0.15182    1.00000    0.00000
Pd    4    0.58333    0.91667    0.07487    1.00000    0.00000
Pd    4    0.75000    0.75000    0.00000    1.00000    0.00000
Pd    4    0.75299    0.74720    0.23259    1.00000    0.00000
Pd    4    0.91703    0.83586    0.15070    1.00000    0.00000
Pd    4    0.83333    0.91667    0.07487    1.00000    0.00000
END
