# Supplementary material for: Intentional Formation of Persistent Surface Redox Mediators by Adsorption of Polyconjugated Carbonyl Complexes to Pd Nanoparticles
Source: J Am Chem Soc. 2025 Apr 4;147(20):16885–900. doi: 10.1021/jacs.4c15874 (PMC12100725; doi:10.1021/jacs.4c15874)
Supplement: Supplementary file 2 [file ja4c15874_si_002.zip › Structures/Heterogeneous/Surface_Reactions/Quinones/HKH/SecondProtonElectronTransfer/FormationofH2O2/R.res]

TITL CONTCAR
CELL 0.0000 11.0046 11.0046 30.0000 90.0000 90.0000 120.0000
LATT -1
SFAC C H O Pd
 C    1    0.58904    0.55194    0.30363    1.00000    0.00000
 C    1    0.68158    0.48790    0.31080    1.00000    0.00000
 C    1    0.65003    0.70662    0.30038    1.00000    0.00000
 C    1    0.79828    0.80040    0.31698    1.00000    0.00000
 C    1    0.84069    0.58530    0.30963    1.00000    0.00000
 C    1    0.88974    0.73412    0.32562    1.00000    0.00000
 H    2    0.59090    0.67521    0.18533    1.00000    0.00000
 H    2    0.33981    0.41834    0.18592    1.00000    0.00000
 H    2    0.08323    0.16467    0.17544    1.00000    0.00000
 H    2    0.58604    0.17216    0.17433    1.00000    0.00000
 H    2    0.10191    0.66937    0.19000    1.00000    0.00000
 H    2    0.15545    0.27398    0.32210    1.00000    0.00000
 H    2    0.61269    0.47442    0.59930    1.00000    0.00000
 H    2    0.21574    0.35376    0.56327    1.00000    0.00000
 H    2    0.16301    0.35999    0.49032    1.00000    0.00000
 H    2    0.71936    0.68799    0.61910    1.00000    0.00000
 H    2    0.69468    0.82373    0.62322    1.00000    0.00000
 H    2    0.50125    0.54916    0.52719    1.00000    0.00000
 H    2    0.28166    0.77911    0.35328    1.00000    0.00000
 H    2    0.17835    0.82802    0.36880    1.00000    0.00000
 H    2    0.29253    0.33188    0.50033    1.00000    0.00000
 H    2    0.27042    0.48300    0.59680    1.00000    0.00000
 H    2    0.72880    0.56374    0.56084    1.00000    0.00000
 H    2    0.46233    0.64662    0.55684    1.00000    0.00000
 H    2    0.57674    0.76610    0.49490    1.00000    0.00000
 H    2    0.80689    0.48638    0.50263    1.00000    0.00000
 H    2    0.79735    0.61552    0.48373    1.00000    0.00000
 H    2    0.93122    0.02833    0.37773    1.00000    0.00000
 H    2    0.93655    0.16006    0.40029    1.00000    0.00000
 H    2    0.76170    0.30149    0.46092    1.00000    0.00000
 H    2    0.91187    0.37141    0.48500    1.00000    0.00000
 H    2    0.83027    0.16699    0.56895    1.00000    0.00000
 H    2    0.88964    0.18763    0.61823    1.00000    0.00000
 H    2    0.11589    0.54905    0.46757    1.00000    0.00000
 H    2    0.04646    0.41644    0.43431    1.00000    0.00000
 H    2    0.69063    0.92767    0.48863    1.00000    0.00000
 H    2    0.35025    0.67858    0.63046    1.00000    0.00000
 H    2    0.27288    0.68455    0.58586    1.00000    0.00000
 H    2    0.33375    0.77852    0.68889    1.00000    0.00000
 H    2    0.42149    0.70507    0.70153    1.00000    0.00000
 H    2    0.67017    0.73178    0.73995    1.00000    0.00000
 H    2    0.89504    0.05639    0.51752    1.00000    0.00000
 H    2    0.83292    0.15533    0.50035    1.00000    0.00000
 H    2    0.13179    0.84301    0.57635    1.00000    0.00000
 H    2    0.85014    0.78335    0.42933    1.00000    0.00000
 H    2    0.70638    0.78575    0.43734    1.00000    0.00000
 H    2    0.67362    0.45305    0.72613    1.00000    0.00000
 H    2    0.84049    0.54744    0.72001    1.00000    0.00000
 H    2    0.90232    0.86692    0.64958    1.00000    0.00000
 H    2    0.06754    0.99433    0.54260    1.00000    0.00000
 H    2    0.09868    0.12179    0.50985    1.00000    0.00000
 H    2    0.21795    0.32898    0.73816    1.00000    0.00000
 H    2    0.23817    0.19225    0.74176    1.00000    0.00000
 H    2    0.18574    0.51356    0.70789    1.00000    0.00000
 H    2    0.03410    0.37160    0.71330    1.00000    0.00000
 H    2    0.63232    0.21507    0.52021    1.00000    0.00000
 H    2    0.49255    0.08712    0.50178    1.00000    0.00000
 H    2    0.78814    0.19878    0.71171    1.00000    0.00000
 H    2    0.81312    0.35151    0.72602    1.00000    0.00000
 H    2    0.42139    0.37842    0.72458    1.00000    0.00000
 H    2    0.52976    0.53500    0.70869    1.00000    0.00000
 H    2    0.11315    0.98748    0.70447    1.00000    0.00000
 H    2    0.65942    0.36657    0.41197    1.00000    0.00000
 H    2    0.60336    0.21230    0.39719    1.00000    0.00000
 H    2    0.99925    0.74068    0.67622    1.00000    0.00000
 H    2    0.96633    0.59055    0.65961    1.00000    0.00000
 H    2    0.51138    0.44620    0.39472    1.00000    0.00000
 H    2    0.64624    0.57594    0.41835    1.00000    0.00000
 H    2    0.66262    0.74434    0.68702    1.00000    0.00000
 H    2    0.25761    0.79128    0.47487    1.00000    0.00000
 H    2    0.09898    0.75606    0.46894    1.00000    0.00000
 H    2    0.64497    0.93617    0.71972    1.00000    0.00000
 H    2    0.87852    0.38241    0.60643    1.00000    0.00000
 H    2    0.48224    0.30280    0.50990    1.00000    0.00000
 H    2    0.50452    0.40721    0.47029    1.00000    0.00000
 H    2    0.82911    0.49710    0.60378    1.00000    0.00000
 H    2    0.01992    0.09714    0.65007    1.00000    0.00000
 H    2    0.10261    0.25562    0.63193    1.00000    0.00000
 H    2    0.47448    0.17151    0.33877    1.00000    0.00000
 H    2    0.38847    0.01857    0.36143    1.00000    0.00000
 H    2    0.49851    0.89669    0.46633    1.00000    0.00000
 H    2    0.41354    0.94516    0.43499    1.00000    0.00000
 H    2    0.38965    0.00220    0.65748    1.00000    0.00000
 H    2    0.47115    0.99458    0.69940    1.00000    0.00000
 H    2    0.37740    0.36470    0.61183    1.00000    0.00000
 H    2    0.47539    0.38437    0.65447    1.00000    0.00000
 H    2    0.53110    0.87832    0.60281    1.00000    0.00000
 H    2    0.46145    0.11199    0.57864    1.00000    0.00000
 H    2    0.42566    0.19299    0.61476    1.00000    0.00000
 H    2    0.11682    0.24442    0.37146    1.00000    0.00000
 H    2    0.40840    0.52725    0.32252    1.00000    0.00000
 H    2    0.04670    0.60695    0.57967    1.00000    0.00000
 H    2    0.15798    0.12010    0.41116    1.00000    0.00000
 H    2    0.13166    0.68959    0.53464    1.00000    0.00000
 H    2    0.29815    0.11943    0.39755    1.00000    0.00000
 H    2    0.98121    0.34877    0.36004    1.00000    0.00000
 H    2    0.63841    0.98712    0.67237    1.00000    0.00000
 H    2    0.84353    0.32031    0.38832    1.00000    0.00000
 H    2    0.09319    0.92318    0.43372    1.00000    0.00000
 H    2    0.01453    0.90411    0.47773    1.00000    0.00000
 H    2    0.05482    0.92637    0.62758    1.00000    0.00000
 H    2    0.24129    0.00158    0.58960    1.00000    0.00000
 H    2    0.25910    0.00542    0.71701    1.00000    0.00000
 H    2    0.67990    0.02875    0.60568    1.00000    0.00000
 H    2    0.10237    0.61903    0.30628    1.00000    0.00000
 O    3    0.63216    0.36583    0.32388    1.00000    0.00000
 O    3    0.92323    0.53654    0.31115    1.00000    0.00000
 O    3    0.56230    0.75335    0.30053    1.00000    0.00000
 O    3    0.83951    0.92369    0.32683    1.00000    0.00000
 O    3    0.83479    0.16702    0.26751    1.00000    0.00000
 O    3    0.57834    0.15441    0.26669    1.00000    0.00000
 O    3    0.34183    0.17487    0.26806    1.00000    0.00000
 O    3    0.09058    0.18045    0.26850    1.00000    0.00000
 O    3    0.08129    0.90673    0.26642    1.00000    0.00000
 O    3    0.46287    0.47751    0.32397    1.00000    0.00000
 O    3    0.99658    0.79625    0.34824    1.00000    0.00000
 O    3    0.22252    0.53785    0.29554    1.00000    0.00000
 O    3    0.20779    0.66109    0.30091    1.00000    0.00000
 O    3    0.71146    0.55211    0.59360    1.00000    0.00000
 O    3    0.23911    0.38129    0.59536    1.00000    0.00000
 O    3    0.52605    0.64681    0.53361    1.00000    0.00000
 O    3    0.73173    0.76856    0.63863    1.00000    0.00000
 O    3    0.27520    0.84737    0.37257    1.00000    0.00000
 O    3    0.19341    0.30402    0.50837    1.00000    0.00000
 O    3    0.61608    0.84447    0.47205    1.00000    0.00000
 O    3    0.81482    0.57735    0.51070    1.00000    0.00000
 O    3    0.80786    0.32004    0.49090    1.00000    0.00000
 O    3    0.81706    0.19482    0.59920    1.00000    0.00000
 O    3    0.07887    0.44514    0.46547    1.00000    0.00000
 O    3    0.97753    0.09783    0.40166    1.00000    0.00000
 O    3    0.35456    0.67534    0.59703    1.00000    0.00000
 O    3    0.33495    0.68847    0.68664    1.00000    0.00000
 O    3    0.61007    0.73241    0.71622    1.00000    0.00000
 O    3    0.81176    0.07099    0.51762    1.00000    0.00000
 O    3    0.13964    0.93703    0.58152    1.00000    0.00000
 O    3    0.01657    0.84667    0.45184    1.00000    0.00000
 O    3    0.74885    0.73790    0.42032    1.00000    0.00000
 O    3    0.76488    0.47080    0.73839    1.00000    0.00000
 O    3    0.02816    0.02198    0.51682    1.00000    0.00000
 O    3    0.28095    0.29462    0.74947    1.00000    0.00000
 O    3    0.13797    0.41487    0.71782    1.00000    0.00000
 O    3    0.52942    0.16681    0.52325    1.00000    0.00000
 O    3    0.85925    0.29943    0.71381    1.00000    0.00000
 O    3    0.51132    0.43795    0.70602    1.00000    0.00000
 O    3    0.68682    0.29266    0.41134    1.00000    0.00000
 O    3    0.98387    0.64935    0.68648    1.00000    0.00000
 O    3    0.58169    0.46916    0.41797    1.00000    0.00000
 O    3    0.15826    0.71523    0.47896    1.00000    0.00000
 O    3    0.91231    0.48465    0.60845    1.00000    0.00000
 O    3    0.46391    0.37895    0.50070    1.00000    0.00000
 O    3    0.64516    0.01507    0.70438    1.00000    0.00000
 O    3    0.01444    0.18372    0.64617    1.00000    0.00000
 O    3    0.44512    0.12148    0.36720    1.00000    0.00000
 O    3    0.42979    0.93285    0.46626    1.00000    0.00000
 O    3    0.37483    0.95880    0.68759    1.00000    0.00000
 O    3    0.45907    0.35495    0.62196    1.00000    0.00000
 O    3    0.62239    0.93063    0.61773    1.00000    0.00000
 O    3    0.40676    0.09582    0.60656    1.00000    0.00000
 O    3    0.17675    0.32206    0.35100    1.00000    0.00000
 O    3    0.13380    0.69191    0.56802    1.00000    0.00000
 O    3    0.22444    0.09003    0.42049    1.00000    0.00000
 O    3    0.93500    0.32168    0.38904    1.00000    0.00000
 O    3    0.00533    0.92359    0.65622    1.00000    0.00000
 O    3    0.18641    0.02652    0.72785    1.00000    0.00000
Pd    4    0.00000    0.00000    0.00000    1.00000    0.00000
Pd    4    0.99599    0.00121    0.23076    1.00000    0.00000
Pd    4    0.16996    0.08300    0.15097    1.00000    0.00000
Pd    4    0.08333    0.16667    0.07487    1.00000    0.00000
Pd    4    0.25000    0.00000    0.00000    1.00000    0.00000
Pd    4    0.25815    0.99777    0.23043    1.00000    0.00000
Pd    4    0.41407    0.08284    0.15044    1.00000    0.00000
Pd    4    0.33333    0.16667    0.07487    1.00000    0.00000
Pd    4    0.50000    0.00000    0.00000    1.00000    0.00000
Pd    4    0.50019    0.99190    0.22645    1.00000    0.00000
Pd    4    0.67017    0.08513    0.14999    1.00000    0.00000
Pd    4    0.58333    0.16667    0.07487    1.00000    0.00000
Pd    4    0.75000    0.00000    0.00000    1.00000    0.00000
Pd    4    0.74984    0.00063    0.22710    1.00000    0.00000
Pd    4    0.91559    0.08443    0.15075    1.00000    0.00000
Pd    4    0.83333    0.16667    0.07487    1.00000    0.00000
Pd    4    0.00000    0.25000    0.00000    1.00000    0.00000
Pd    4    0.00609    0.26616    0.22958    1.00000    0.00000
Pd    4    0.16823    0.33859    0.15207    1.00000    0.00000
Pd    4    0.08333    0.41667    0.07487    1.00000    0.00000
Pd    4    0.25000    0.25000    0.00000    1.00000    0.00000
Pd    4    0.26311    0.26946    0.23067    1.00000    0.00000
Pd    4    0.42104    0.33558    0.15169    1.00000    0.00000
Pd    4    0.33333    0.41667    0.07487    1.00000    0.00000
Pd    4    0.50000    0.25000    0.00000    1.00000    0.00000
Pd    4    0.50854    0.25947    0.22850    1.00000    0.00000
Pd    4    0.67228    0.34161    0.15224    1.00000    0.00000
Pd    4    0.58333    0.41667    0.07487    1.00000    0.00000
Pd    4    0.75000    0.25000    0.00000    1.00000    0.00000
Pd    4    0.75806    0.26685    0.23263    1.00000    0.00000
Pd    4    0.91681    0.33377    0.15087    1.00000    0.00000
Pd    4    0.83333    0.41667    0.07487    1.00000    0.00000
Pd    4    0.00000    0.50000    0.00000    1.00000    0.00000
Pd    4    0.99793    0.50448    0.22483    1.00000    0.00000
Pd    4    0.16900    0.58499    0.14913    1.00000    0.00000
Pd    4    0.08333    0.66667    0.07487    1.00000    0.00000
Pd    4    0.25000    0.50000    0.00000    1.00000    0.00000
Pd    4    0.25377    0.51253    0.23052    1.00000    0.00000
Pd    4    0.41860    0.58731    0.15283    1.00000    0.00000
Pd    4    0.33333    0.66667    0.07487    1.00000    0.00000
Pd    4    0.50000    0.50000    0.00000    1.00000    0.00000
Pd    4    0.51538    0.50868    0.23331    1.00000    0.00000
Pd    4    0.67034    0.58770    0.15100    1.00000    0.00000
Pd    4    0.58333    0.66667    0.07487    1.00000    0.00000
Pd    4    0.75000    0.50000    0.00000    1.00000    0.00000
Pd    4    0.75791    0.51126    0.22981    1.00000    0.00000
Pd    4    0.91710    0.58837    0.14961    1.00000    0.00000
Pd    4    0.83333    0.66667    0.07487    1.00000    0.00000
Pd    4    0.00000    0.75000    0.00000    1.00000    0.00000
Pd    4    0.99966    0.75068    0.22339    1.00000    0.00000
Pd    4    0.17136    0.83769    0.14986    1.00000    0.00000
Pd    4    0.08333    0.91667    0.07487    1.00000    0.00000
Pd    4    0.25000    0.75000    0.00000    1.00000    0.00000
Pd    4    0.25345    0.75077    0.22918    1.00000    0.00000
Pd    4    0.41863    0.83440    0.15239    1.00000    0.00000
Pd    4    0.33333    0.91667    0.07487    1.00000    0.00000
Pd    4    0.50000    0.75000    0.00000    1.00000    0.00000
Pd    4    0.50539    0.75387    0.23220    1.00000    0.00000
Pd    4    0.66902    0.83913    0.15186    1.00000    0.00000
Pd    4    0.58333    0.91667    0.07487    1.00000    0.00000
Pd    4    0.75000    0.75000    0.00000    1.00000    0.00000
Pd    4    0.75509    0.75533    0.23125    1.00000    0.00000
Pd    4    0.91698    0.83886    0.15009    1.00000    0.00000
Pd    4    0.83333    0.91667    0.07487    1.00000    0.00000
END
