# Supplementary material for: Intentional Formation of Persistent Surface Redox Mediators by Adsorption of Polyconjugated Carbonyl Complexes to Pd Nanoparticles
Source: J Am Chem Soc. 2025 Apr 4;147(20):16885–900. doi: 10.1021/jacs.4c15874 (PMC12100725; doi:10.1021/jacs.4c15874)
Supplement: Supplementary file 2 [file ja4c15874_si_002.zip › Structures/Heterogeneous/Surface_Reactions/Quinones/HKH/SecondProtonElectronTransfer/FormationofH2O2/TS.res]

TITL CONTCAR
CELL 0.0000 11.0046 11.0046 30.0000 90.0000 90.0000 120.0000
LATT -1
SFAC C H O Pd
 C    1    0.58454    0.56504    0.30538    1.00000    0.00000
 C    1    0.67318    0.49493    0.31186    1.00000    0.00000
 C    1    0.65441    0.72043    0.29957    1.00000    0.00000
 C    1    0.80096    0.80916    0.31826    1.00000    0.00000
 C    1    0.83381    0.58721    0.31355    1.00000    0.00000
 C    1    0.88821    0.73889    0.32807    1.00000    0.00000
 H    2    0.58974    0.67185    0.18561    1.00000    0.00000
 H    2    0.34169    0.41773    0.18611    1.00000    0.00000
 H    2    0.08446    0.16533    0.17567    1.00000    0.00000
 H    2    0.58672    0.17185    0.17412    1.00000    0.00000
 H    2    0.10603    0.66974    0.19219    1.00000    0.00000
 H    2    0.14496    0.27043    0.32347    1.00000    0.00000
 H    2    0.61144    0.47381    0.59981    1.00000    0.00000
 H    2    0.21499    0.35220    0.56386    1.00000    0.00000
 H    2    0.16026    0.35819    0.49134    1.00000    0.00000
 H    2    0.71845    0.68728    0.61973    1.00000    0.00000
 H    2    0.69388    0.82310    0.62389    1.00000    0.00000
 H    2    0.49943    0.54795    0.52710    1.00000    0.00000
 H    2    0.29184    0.78038    0.35744    1.00000    0.00000
 H    2    0.17900    0.82462    0.36726    1.00000    0.00000
 H    2    0.29015    0.33004    0.50067    1.00000    0.00000
 H    2    0.26998    0.48184    0.59727    1.00000    0.00000
 H    2    0.72748    0.56350    0.56130    1.00000    0.00000
 H    2    0.46092    0.64534    0.55694    1.00000    0.00000
 H    2    0.57429    0.76529    0.49498    1.00000    0.00000
 H    2    0.80399    0.48566    0.50319    1.00000    0.00000
 H    2    0.79525    0.61528    0.48443    1.00000    0.00000
 H    2    0.92466    0.02399    0.38160    1.00000    0.00000
 H    2    0.92955    0.15418    0.40503    1.00000    0.00000
 H    2    0.75936    0.30284    0.46067    1.00000    0.00000
 H    2    0.90757    0.37002    0.48592    1.00000    0.00000
 H    2    0.82917    0.16623    0.56927    1.00000    0.00000
 H    2    0.88912    0.18687    0.61850    1.00000    0.00000
 H    2    0.11304    0.54718    0.46898    1.00000    0.00000
 H    2    0.04146    0.41333    0.43616    1.00000    0.00000
 H    2    0.68811    0.92700    0.48894    1.00000    0.00000
 H    2    0.34962    0.67741    0.63090    1.00000    0.00000
 H    2    0.27195    0.68305    0.58634    1.00000    0.00000
 H    2    0.33336    0.77801    0.68915    1.00000    0.00000
 H    2    0.42106    0.70459    0.70193    1.00000    0.00000
 H    2    0.66898    0.73130    0.74059    1.00000    0.00000
 H    2    0.89288    0.05470    0.51786    1.00000    0.00000
 H    2    0.83137    0.15361    0.50032    1.00000    0.00000
 H    2    0.13070    0.84176    0.57703    1.00000    0.00000
 H    2    0.84743    0.78299    0.42971    1.00000    0.00000
 H    2    0.70432    0.78684    0.43749    1.00000    0.00000
 H    2    0.67353    0.45270    0.72659    1.00000    0.00000
 H    2    0.84026    0.54693    0.72041    1.00000    0.00000
 H    2    0.90164    0.86621    0.65025    1.00000    0.00000
 H    2    0.06534    0.99246    0.54320    1.00000    0.00000
 H    2    0.09644    0.11990    0.51049    1.00000    0.00000
 H    2    0.21749    0.32857    0.73870    1.00000    0.00000
 H    2    0.23789    0.19189    0.74215    1.00000    0.00000
 H    2    0.18527    0.51293    0.70836    1.00000    0.00000
 H    2    0.03369    0.37101    0.71368    1.00000    0.00000
 H    2    0.62880    0.21293    0.51956    1.00000    0.00000
 H    2    0.48851    0.08510    0.50135    1.00000    0.00000
 H    2    0.78770    0.19819    0.71189    1.00000    0.00000
 H    2    0.81287    0.35096    0.72618    1.00000    0.00000
 H    2    0.42110    0.37805    0.72514    1.00000    0.00000
 H    2    0.52936    0.53452    0.70921    1.00000    0.00000
 H    2    0.11295    0.98709    0.70490    1.00000    0.00000
 H    2    0.65730    0.36990    0.41136    1.00000    0.00000
 H    2    0.60171    0.21626    0.39659    1.00000    0.00000
 H    2    0.99866    0.74011    0.67662    1.00000    0.00000
 H    2    0.96545    0.58980    0.65994    1.00000    0.00000
 H    2    0.50492    0.44897    0.39485    1.00000    0.00000
 H    2    0.64192    0.57771    0.41805    1.00000    0.00000
 H    2    0.66172    0.74373    0.68762    1.00000    0.00000
 H    2    0.25518    0.79019    0.47544    1.00000    0.00000
 H    2    0.09636    0.75460    0.46957    1.00000    0.00000
 H    2    0.64434    0.93589    0.72022    1.00000    0.00000
 H    2    0.87692    0.38143    0.60692    1.00000    0.00000
 H    2    0.48000    0.30114    0.50945    1.00000    0.00000
 H    2    0.50174    0.40633    0.47007    1.00000    0.00000
 H    2    0.82768    0.49631    0.60422    1.00000    0.00000
 H    2    0.01937    0.09659    0.65050    1.00000    0.00000
 H    2    0.10217    0.25492    0.63226    1.00000    0.00000
 H    2    0.46932    0.17859    0.33881    1.00000    0.00000
 H    2    0.38795    0.02447    0.36064    1.00000    0.00000
 H    2    0.49544    0.89549    0.46596    1.00000    0.00000
 H    2    0.40750    0.94097    0.43462    1.00000    0.00000
 H    2    0.38939    0.00151    0.65755    1.00000    0.00000
 H    2    0.47080    0.99430    0.69957    1.00000    0.00000
 H    2    0.37680    0.36363    0.61243    1.00000    0.00000
 H    2    0.47494    0.38342    0.65506    1.00000    0.00000
 H    2    0.53043    0.87757    0.60326    1.00000    0.00000
 H    2    0.45983    0.11090    0.57841    1.00000    0.00000
 H    2    0.42542    0.19209    0.61492    1.00000    0.00000
 H    2    0.10181    0.23014    0.37256    1.00000    0.00000
 H    2    0.37087    0.53809    0.31128    1.00000    0.00000
 H    2    0.04565    0.60592    0.58027    1.00000    0.00000
 H    2    0.15589    0.12006    0.41390    1.00000    0.00000
 H    2    0.13033    0.68864    0.53526    1.00000    0.00000
 H    2    0.29542    0.12045    0.39866    1.00000    0.00000
 H    2    0.98707    0.33526    0.36443    1.00000    0.00000
 H    2    0.63784    0.98658    0.67284    1.00000    0.00000
 H    2    0.84488    0.32141    0.38778    1.00000    0.00000
 H    2    0.09030    0.92069    0.43415    1.00000    0.00000
 H    2    0.01216    0.90251    0.47821    1.00000    0.00000
 H    2    0.05406    0.92545    0.62818    1.00000    0.00000
 H    2    0.24018    0.00054    0.59004    1.00000    0.00000
 H    2    0.25918    0.00538    0.71718    1.00000    0.00000
 H    2    0.67925    0.02785    0.60619    1.00000    0.00000
 H    2    0.14049    0.59686    0.31487    1.00000    0.00000
 O    3    0.61793    0.37042    0.32273    1.00000    0.00000
 O    3    0.91160    0.53492    0.31541    1.00000    0.00000
 O    3    0.57321    0.77481    0.29721    1.00000    0.00000
 O    3    0.84535    0.93315    0.32788    1.00000    0.00000
 O    3    0.83665    0.16748    0.26745    1.00000    0.00000
 O    3    0.58132    0.15650    0.26672    1.00000    0.00000
 O    3    0.34336    0.17425    0.26816    1.00000    0.00000
 O    3    0.09236    0.18034    0.26885    1.00000    0.00000
 O    3    0.08345    0.90687    0.26688    1.00000    0.00000
 O    3    0.45604    0.49644    0.31974    1.00000    0.00000
 O    3    0.99666    0.80106    0.34988    1.00000    0.00000
 O    3    0.26423    0.53043    0.29661    1.00000    0.00000
 O    3    0.24371    0.64738    0.30990    1.00000    0.00000
 O    3    0.71011    0.55178    0.59408    1.00000    0.00000
 O    3    0.23881    0.38014    0.59591    1.00000    0.00000
 O    3    0.52404    0.64556    0.53349    1.00000    0.00000
 O    3    0.73092    0.76787    0.63928    1.00000    0.00000
 O    3    0.27756    0.85127    0.37238    1.00000    0.00000
 O    3    0.19125    0.30194    0.50903    1.00000    0.00000
 O    3    0.61366    0.84403    0.47225    1.00000    0.00000
 O    3    0.81323    0.57719    0.51130    1.00000    0.00000
 O    3    0.80317    0.31931    0.49098    1.00000    0.00000
 O    3    0.81624    0.19391    0.59957    1.00000    0.00000
 O    3    0.07577    0.44325    0.46720    1.00000    0.00000
 O    3    0.97011    0.09152    0.40608    1.00000    0.00000
 O    3    0.35352    0.67363    0.59747    1.00000    0.00000
 O    3    0.33459    0.68801    0.68699    1.00000    0.00000
 O    3    0.60900    0.73178    0.71679    1.00000    0.00000
 O    3    0.80997    0.06993    0.51794    1.00000    0.00000
 O    3    0.13840    0.93572    0.58216    1.00000    0.00000
 O    3    0.01367    0.84466    0.45235    1.00000    0.00000
 O    3    0.74673    0.73939    0.42018    1.00000    0.00000
 O    3    0.76487    0.47049    0.73877    1.00000    0.00000
 O    3    0.02592    0.02003    0.51743    1.00000    0.00000
 O    3    0.28048    0.29415    0.74995    1.00000    0.00000
 O    3    0.13742    0.41457    0.71855    1.00000    0.00000
 O    3    0.52593    0.16466    0.52287    1.00000    0.00000
 O    3    0.85877    0.29893    0.71379    1.00000    0.00000
 O    3    0.51101    0.43749    0.70658    1.00000    0.00000
 O    3    0.68545    0.29672    0.41054    1.00000    0.00000
 O    3    0.98344    0.64876    0.68685    1.00000    0.00000
 O    3    0.57692    0.47108    0.41742    1.00000    0.00000
 O    3    0.15588    0.71403    0.47959    1.00000    0.00000
 O    3    0.91078    0.48373    0.60893    1.00000    0.00000
 O    3    0.46190    0.37771    0.50053    1.00000    0.00000
 O    3    0.64471    0.01477    0.70481    1.00000    0.00000
 O    3    0.01380    0.18303    0.64644    1.00000    0.00000
 O    3    0.44185    0.12684    0.36698    1.00000    0.00000
 O    3    0.42616    0.93089    0.46585    1.00000    0.00000
 O    3    0.37452    0.95837    0.68770    1.00000    0.00000
 O    3    0.45855    0.35394    0.62255    1.00000    0.00000
 O    3    0.62153    0.92980    0.61829    1.00000    0.00000
 O    3    0.40619    0.09497    0.60657    1.00000    0.00000
 O    3    0.15183    0.31274    0.35279    1.00000    0.00000
 O    3    0.13286    0.69077    0.56865    1.00000    0.00000
 O    3    0.22305    0.08987    0.42212    1.00000    0.00000
 O    3    0.93302    0.31859    0.39209    1.00000    0.00000
 O    3    0.00464    0.92276    0.65686    1.00000    0.00000
 O    3    0.18658    0.02639    0.72816    1.00000    0.00000
Pd    4    0.00000    0.00000    0.00000    1.00000    0.00000
Pd    4    0.99847    0.00146    0.23095    1.00000    0.00000
Pd    4    0.17078    0.08301    0.15106    1.00000    0.00000
Pd    4    0.08333    0.16667    0.07487    1.00000    0.00000
Pd    4    0.25000    -0.00000    0.00000    1.00000    0.00000
Pd    4    0.25991    0.99755    0.23063    1.00000    0.00000
Pd    4    0.41473    0.08301    0.15055    1.00000    0.00000
Pd    4    0.33333    0.16667    0.07487    1.00000    0.00000
Pd    4    0.50000    -0.00000    0.00000    1.00000    0.00000
Pd    4    0.50221    0.99385    0.22637    1.00000    0.00000
Pd    4    0.67167    0.08577    0.14995    1.00000    0.00000
Pd    4    0.58333    0.16667    0.07487    1.00000    0.00000
Pd    4    0.75000    -0.00000    0.00000    1.00000    0.00000
Pd    4    0.75230    0.00188    0.22681    1.00000    0.00000
Pd    4    0.91707    0.08507    0.15082    1.00000    0.00000
Pd    4    0.83333    0.16667    0.07487    1.00000    0.00000
Pd    4    0.00000    0.25000    0.00000    1.00000    0.00000
Pd    4    0.00918    0.26781    0.23030    1.00000    0.00000
Pd    4    0.16918    0.33825    0.15145    1.00000    0.00000
Pd    4    0.08333    0.41667    0.07487    1.00000    0.00000
Pd    4    0.25000    0.25000    0.00000    1.00000    0.00000
Pd    4    0.26473    0.26908    0.23096    1.00000    0.00000
Pd    4    0.42173    0.33517    0.15140    1.00000    0.00000
Pd    4    0.33333    0.41667    0.07487    1.00000    0.00000
Pd    4    0.50000    0.25000    0.00000    1.00000    0.00000
Pd    4    0.51093    0.26135    0.22892    1.00000    0.00000
Pd    4    0.67354    0.34179    0.15233    1.00000    0.00000
Pd    4    0.58333    0.41667    0.07487    1.00000    0.00000
Pd    4    0.75000    0.25000    0.00000    1.00000    0.00000
Pd    4    0.76122    0.26891    0.23288    1.00000    0.00000
Pd    4    0.91836    0.33481    0.15155    1.00000    0.00000
Pd    4    0.83333    0.41667    0.07487    1.00000    0.00000
Pd    4    0.00000    0.50000    0.00000    1.00000    0.00000
Pd    4    0.00232    0.50664    0.22665    1.00000    0.00000
Pd    4    0.16989    0.58529    0.14940    1.00000    0.00000
Pd    4    0.08333    0.66667    0.07487    1.00000    0.00000
Pd    4    0.25000    0.50000    0.00000    1.00000    0.00000
Pd    4    0.25798    0.51209    0.22735    1.00000    0.00000
Pd    4    0.42071    0.58825    0.15073    1.00000    0.00000
Pd    4    0.33333    0.66667    0.07487    1.00000    0.00000
Pd    4    0.50000    0.50000    0.00000    1.00000    0.00000
Pd    4    0.51557    0.51029    0.23098    1.00000    0.00000
Pd    4    0.67232    0.58780    0.15100    1.00000    0.00000
Pd    4    0.58333    0.66667    0.07487    1.00000    0.00000
Pd    4    0.75000    0.50000    0.00000    1.00000    0.00000
Pd    4    0.75901    0.51152    0.23011    1.00000    0.00000
Pd    4    0.91868    0.58810    0.15024    1.00000    0.00000
Pd    4    0.83333    0.66667    0.07487    1.00000    0.00000
Pd    4    0.00000    0.75000    0.00000    1.00000    0.00000
Pd    4    0.00121    0.75001    0.22436    1.00000    0.00000
Pd    4    0.17171    0.83752    0.15004    1.00000    0.00000
Pd    4    0.08333    0.91667    0.07487    1.00000    0.00000
Pd    4    0.25000    0.75000    0.00000    1.00000    0.00000
Pd    4    0.25631    0.75187    0.22920    1.00000    0.00000
Pd    4    0.42020    0.83568    0.15172    1.00000    0.00000
Pd    4    0.33333    0.91667    0.07487    1.00000    0.00000
Pd    4    0.50000    0.75000    0.00000    1.00000    0.00000
Pd    4    0.50753    0.75660    0.22973    1.00000    0.00000
Pd    4    0.67155    0.83967    0.15141    1.00000    0.00000
Pd    4    0.58333    0.91667    0.07487    1.00000    0.00000
Pd    4    0.75000    0.75000    0.00000    1.00000    0.00000
Pd    4    0.75732    0.75628    0.23133    1.00000    0.00000
Pd    4    0.91861    0.83880    0.15052    1.00000    0.00000
Pd    4    0.83333    0.91667    0.07487    1.00000    0.00000
END
