# Supplementary material for: Intentional Formation of Persistent Surface Redox Mediators by Adsorption of Polyconjugated Carbonyl Complexes to Pd Nanoparticles
Source: J Am Chem Soc. 2025 Apr 4;147(20):16885–900. doi: 10.1021/jacs.4c15874 (PMC12100725; doi:10.1021/jacs.4c15874)
Supplement: Supplementary file 2 [file ja4c15874_si_002.zip › Structures/Heterogeneous/Surface_Reactions/Quinones/HKH/SecondProtonElectronTransfer/FormationofWater/NEB.arc]

!BIOSYM archive 3
PBC=ON

!DATE Mon Jan 01 12:00:00 2000
PBC   11.00460  11.00460  30.00000  90.00000  90.00000 120.00001 (P1)
C1       3.36570        5.17064        9.10534          1              C   0.000
C2       4.69849        4.49449        9.32696          1              C   0.000
C3       3.26941        6.65280        8.98385          1              C   0.000
C4       4.46366        7.48940        9.38864          1              C   0.000
C5       5.95222        5.33479        9.04094          1              C   0.000
C6       5.78858        6.74919        9.61044          1              C   0.000
H1       2.70335        6.46521        5.57322          1              H   0.000
H2       1.21089        4.11964        5.71324          1              H   0.000
H3       0.02627        1.56564        5.28814          1              H   0.000
H4       5.50875        1.63953        5.21741          1              H   0.000
H5      -2.61611        6.21487        5.69038          1              H   0.000
H6       0.36252        2.35545        9.90885          1              H   0.000
H7       4.04750        4.46432       18.07547          1              H   0.000
H8       0.23793        3.35456       16.91260          1              H   0.000
H9      -0.40246        3.37821       14.60010          1              H   0.000
H10      4.06525        6.49463       18.70196          1              H   0.000
H11      3.04612        7.78389       18.81308          1              H   0.000
H12      2.37625        5.14626       15.93172          1              H   0.000
H13     -1.35922        7.47851       10.40367          1              H   0.000
H14     -2.68404        7.74575       11.15572          1              H   0.000
H15      1.14962        3.12933       15.00269          1              H   0.000
H16      0.18602        4.54815       17.95685          1              H   0.000
H17      4.83074        5.32781       16.93909          1              H   0.000
H18      1.43707        6.09405       16.81829          1              H   0.000
H19      2.05977        7.21922       14.97176          1              H   0.000
H20      6.07719        4.61617       15.15915          1              H   0.000
H21      5.15577        5.77870       14.60083          1              H   0.000
H22      9.11830        0.46299       10.89610          1              H   0.000
H23      8.48817        1.85058       11.36305          1              H   0.000
H24      6.52834        2.80110       13.96658          1              H   0.000
H25      7.86261        3.49593       14.48549          1              H   0.000
H26      8.07854        1.54076       17.14927          1              H   0.000
H27      8.65241        1.72171       18.61671          1              H   0.000
H28     -1.99451        5.21671       13.86057          1              H   0.000
H29     -2.10370        4.05219       12.78492          1              H   0.000
H30      2.37509        8.76847       14.75124          1              H   0.000
H31     -0.03195        6.40899       18.99561          1              H   0.000
H32     -0.88500        6.47114       17.62761          1              H   0.000
H33     -0.70528        7.36901       20.76955          1              H   0.000
H34      0.66893        6.66343       21.12368          1              H   0.000
H35      3.22346        6.88579       22.31701          1              H   0.000
H36      9.37267        0.50401       15.60253          1              H   0.000
H37      8.14262        1.43992       15.08765          1              H   0.000
H38     -3.32550        7.97066       17.32386          1              H   0.000
H39      4.95709        7.46395       12.88681          1              H   0.000
H40      3.37776        7.42173       13.21386          1              H   0.000
H41      4.87755        4.26074       21.83089          1              H   0.000
H42      6.19389        5.17160       21.67498          1              H   0.000
H43      5.09468        8.21499       19.61827          1              H   0.000
H44     -4.86213        9.45394       16.32907          1              H   0.000
H45      0.24092        1.15891       15.37168          1              H   0.000
H46      0.53731        3.09399       22.25538          1              H   0.000
H47      1.50812        1.79355       22.37996          1              H   0.000
H48     -0.84125        4.83203       21.31812          1              H   0.000
H49     -1.71669        3.47031       21.44716          1              H   0.000
H50      5.60962        1.91115       15.65766          1              H   0.000
H51      4.80636        0.70126       15.04938          1              H   0.000
H52      7.52744        1.84165       21.38911          1              H   0.000
H53      6.96725        3.30124       21.80453          1              H   0.000
H54      2.50487        3.54477       21.81707          1              H   0.000
H55      2.82165        5.02529       21.32040          1              H   0.000
H56     -4.24693        9.37633       21.25174          1              H   0.000
H57      4.85359        3.36627       12.58817          1              H   0.000
H58      5.19105        1.90167       12.11874          1              H   0.000
H59      6.88122        7.01873       20.40107          1              H   0.000
H60      7.34891        5.59341       19.89270          1              H   0.000
H61      2.92650        4.25451       11.90274          1              H   0.000
H62      3.78058        5.43486       12.62207          1              H   0.000
H63      3.10815        7.02361       20.72456          1              H   0.000
H64     -1.68841        7.47183       14.23251          1              H   0.000
H65     -3.24608        7.27041       13.99790          1              H   0.000
H66      1.86295        8.86567       21.69030          1              H   0.000
H67      7.49398        3.60494       18.30373          1              H   0.000
H68      3.43105        2.78109       15.33303          1              H   0.000
H69      3.07795        3.80988       14.18255          1              H   0.000
H70      6.32143        4.69170       18.23309          1              H   0.000
H71     -0.38930        0.87072       19.56955          1              H   0.000
H72     -0.36812        2.36689       18.98104          1              H   0.000
H73      4.19945        1.47484       10.25133          1              H   0.000
H74      4.04198        0.01736       10.95639          1              H   0.000
H75      0.46906        8.40016       14.05089          1              H   0.000
H76     -0.66912        8.79323       13.01670          1              H   0.000
H77     -1.31155        9.50177       19.80905          1              H   0.000
H78     -0.35465        9.43957       21.05678          1              H   0.000
H79      2.03390        3.41436       18.39158          1              H   0.000
H80      2.99431        3.58774       19.68656          1              H   0.000
H81      0.92779        8.29874       18.18432          1              H   0.000
H82      4.32062        0.96556       17.39809          1              H   0.000
H83      3.50888        1.76672       18.48644          1              H   0.000
H84     -0.61407        2.17504       11.10003          1              H   0.000
H85      1.53096        5.13211        9.69978          1              H   0.000
H86     -2.93488        5.72621       17.40848          1              H   0.000
H87      1.16826        1.72417       11.90160          1              H   0.000
H88     -2.52154        6.51096       16.03227          1              H   0.000
H89      2.62306        1.16929       11.98270          1              H   0.000
H90      7.58040        3.84121       10.50088          1              H   0.000
H91      1.52443        9.33246       20.25908          1              H   0.000
H92      6.89251        3.21674       11.77760          1              H   0.000
H93     -4.31842        9.07101       12.90334          1              H   0.000
H94     -4.94004        8.73960       14.27692          1              H   0.000
H95     -4.57953        8.77153       18.92289          1              H   0.000
H96     -2.98325        9.46927       17.74936          1              H   0.000
H97      2.76247        0.01690       21.62087          1              H   0.000
H98      7.23510        0.20149       18.26696          1              H   0.000
H99     -1.11697        4.86343        9.51906          1              H   0.000
O1       4.78941        3.37844        9.83383          1              O   0.000
O2       7.12904        4.80238        9.08004          1              O   0.000
O3       2.08122        7.16747        9.00766          1              O   0.000
O4       4.34454        8.68199        9.67389          1              O   0.000
O5       8.27448        1.57900        8.02209          1              O   0.000
O6       5.53695        1.48840        7.98776          1              O   0.000
O7       2.83995        1.65174        8.05481          1              O   0.000
O8       0.02672        1.73857        8.09612          1              O   0.000
O9      -4.08226        8.65329        7.99839          1              O   0.000
O10      2.34032        4.55469        9.74026          1              O   0.000
O11      6.64433        7.21558       10.34606          1              O   0.000
O12     -0.40900        5.41165        9.09411          1              O   0.000
O13     -1.05436        6.71321        8.89688          1              O   0.000
O14      4.71588        5.19888       17.92237          1              O   0.000
O15      0.40121        3.58123       17.87309          1              O   0.000
O16      2.16428        6.08482       16.15106          1              O   0.000
O17      3.75515        7.26415       19.28495          1              O   0.000
O18     -1.72647        7.95875       11.18621          1              O   0.000
O19      0.19982        2.90479       15.22847          1              O   0.000
O20      2.04334        7.95124       14.27277          1              O   0.000
O21      5.62755        5.46625       15.39535          1              O   0.000
O22      7.03733        3.01414       14.80217          1              O   0.000
O23      7.80241        1.79624       18.06766          1              O   0.000
O24     -1.81429        4.23990       13.71279          1              O   0.000
O25      9.16630        1.15830       11.58279          1              O   0.000
O26      0.04924        6.37498       17.99429          1              O   0.000
O27     -0.20057        6.51024       20.69075          1              O   0.000
O28      2.57743        6.89567       21.58823          1              O   0.000
O29      8.37749        0.63525       15.60743          1              O   0.000
O30     -3.75251        8.86284       17.50575          1              O   0.000
O31     -4.61738        8.27865       13.44301          1              O   0.000
O32      4.10737        6.95574       12.71393          1              O   0.000
O33      5.78245        4.42486       22.20268          1              O   0.000
O34      0.04494        0.20048       15.57006          1              O   0.000
O35      1.41742        2.77105       22.60392          1              O   0.000
O36     -0.81710        3.88762       21.60453          1              O   0.000
O37      4.74572        1.44626       15.70751          1              O   0.000
O38      7.75339        2.80252       21.42302          1              O   0.000
O39      3.15374        4.10105       21.23757          1              O   0.000
O40      5.58398        2.68137       12.60455          1              O   0.000
O41      7.22447        6.15040       20.70359          1              O   0.000
O42      3.55589        4.43510       12.62602          1              O   0.000
O43     -2.42450        6.80525       14.33294          1              O   0.000
O44      7.30780        4.58035       18.36209          1              O   0.000
O45      2.81203        3.51796       15.09535          1              O   0.000
O46      6.94830        0.08596       21.21544          1              O   0.000
O47     -0.93459        1.68602       19.42550          1              O   0.000
O48      4.17960        1.00177       11.10581          1              O   0.000
O49     -0.48636        8.74129       13.97557          1              O   0.000
O50     -1.22473        9.10147       20.71608          1              O   0.000
O51      2.97839        3.31456       18.70986          1              O   0.000
O52      1.64797        8.79529       18.62852          1              O   0.000
O53      3.82921        0.83641       18.25204          1              O   0.000
O54      0.14176        2.76390       10.77231          1              O   0.000
O55     -2.45973        6.53096       17.03052          1              O   0.000
O56      1.75028        1.13564       12.44515          1              O   0.000
O57      7.78934        3.45502       11.38191          1              O   0.000
O58      5.91652        8.76111       19.79529          1              O   0.000
O59      1.84815        0.21182       21.95455          1              O   0.000
Pd1      5.50230        9.53026       30.00000          1              Pd  0.000
Pd2     10.96847        0.03292        6.94333          1              Pd  0.000
Pd3      1.42514        0.78763        4.53273          1              Pd  0.000
Pd4     -0.00006        1.58841        2.24610          1              Pd  0.000
Pd5     -2.75115        9.53026       30.00000          1              Pd  0.000
Pd6     -2.63285        9.50663        6.91318          1              Pd  0.000
Pd7      4.10704        0.79262        4.50770          1              Pd  0.000
Pd8      2.75109        1.58841        2.24610          1              Pd  0.000
Pd9     -0.00000        9.53026       30.00000          1              Pd  0.000
Pd10     0.05893        9.46059        6.78272          1              Pd  0.000
Pd11     6.91908        0.81901        4.49072          1              Pd  0.000
Pd12     5.50224        1.58841        2.24610          1              Pd  0.000
Pd13     2.75115        9.53026       30.00000          1              Pd  0.000
Pd14     8.27349        0.00378        6.80533          1              Pd  0.000
Pd15     9.62315        0.81679        4.52730          1              Pd  0.000
Pd16     8.25339        1.58841        2.24610          1              Pd  0.000
Pd17     9.62902        2.38257       30.00000          1              Pd  0.000
Pd18    -1.37551        2.55671        6.93483          1              Pd  0.000
Pd19     0.00069        3.21251        4.54875          1              Pd  0.000
Pd20    -1.37563        3.97097        2.24610          1              Pd  0.000
Pd21     1.37557        2.38257       30.00000          1              Pd  0.000
Pd22     1.44365        2.55397        6.94882          1              Pd  0.000
Pd23     2.78039        3.19878        4.55846          1              Pd  0.000
Pd24     1.37552        3.97097        2.24610          1              Pd  0.000
Pd25     4.12672        2.38257       30.00000          1              Pd  0.000
Pd26     4.18296        2.47649        6.84371          1              Pd  0.000
Pd27     5.52233        3.25797        4.55882          1              Pd  0.000
Pd28     4.12667        3.97097        2.24610          1              Pd  0.000
Pd29     6.87787        2.38257       30.00000          1              Pd  0.000
Pd30     6.89926        2.52207        6.93145          1              Pd  0.000
Pd31     8.26221        3.20079        4.56510          1              Pd  0.000
Pd32     6.87782        3.97097        2.24610          1              Pd  0.000
Pd33     8.25345        4.76513       30.00000          1              Pd  0.000
Pd34    -2.78950        4.84095        6.91599          1              Pd  0.000
Pd35    -1.35666        5.56738        4.51485          1              Pd  0.000
Pd36    -2.75121        6.35354        2.24610          1              Pd  0.000
Pd37    -0.00000        4.76513       30.00000          1              Pd  0.000
Pd38     0.03378        4.85199        6.88775          1              Pd  0.000
Pd39     1.39241        5.59918        4.53907          1              Pd  0.000
Pd40    -0.00006        6.35354        2.24610          1              Pd  0.000
Pd41     2.75115        4.76513       30.00000          1              Pd  0.000
Pd42     2.88363        4.84450        6.97318          1              Pd  0.000
Pd43     4.15242        5.59728        4.51950          1              Pd  0.000
Pd44     2.75109        6.35354        2.24610          1              Pd  0.000
Pd45     5.50230        4.76513       30.00000          1              Pd  0.000
Pd46     5.53759        4.88716        6.89256          1              Pd  0.000
Pd47     6.87503        5.60683        4.50748          1              Pd  0.000
Pd48     5.50224        6.35354        2.24610          1              Pd  0.000
Pd49     6.87787        7.14770       30.00000          1              Pd  0.000
Pd50    -4.10875        7.17858        6.69578          1              Pd  0.000
Pd51    -2.69820        7.97638        4.51802          1              Pd  0.000
Pd52    -4.12678        8.73611        2.24610          1              Pd  0.000
Pd53    -1.37558        7.14770       30.00000          1              Pd  0.000
Pd54    -1.29266        7.13666        6.91359          1              Pd  0.000
Pd55     0.02386        7.95422        4.57031          1              Pd  0.000
Pd56    -1.37563        8.73611        2.24610          1              Pd  0.000
Pd57     1.37557        7.14770       30.00000          1              Pd  0.000
Pd58     1.43748        7.19447        6.94369          1              Pd  0.000
Pd59     2.76178        8.00301        4.54009          1              Pd  0.000
Pd60     1.37552        8.73611        2.24610          1              Pd  0.000
Pd61     4.12672        7.14770       30.00000          1              Pd  0.000
Pd62     4.17435        7.20142        6.88362          1              Pd  0.000
Pd63     5.49113        7.99950        4.49765          1              Pd  0.000
Pd64     4.12667        8.73611        2.24610          1              Pd  0.000
end
end

!DATE Mon Jan 01 12:00:00 2000
PBC   11.00460  11.00460  30.00000  90.00000  90.00000 120.00001 (P1)
C1       3.36674        5.18514        9.10237          1              C   0.000
C2       4.69784        4.50799        9.32589          1              C   0.000
C3       3.27192        6.66879        8.97785          1              C   0.000
C4       4.45894        7.50302        9.40683          1              C   0.000
C5       5.95227        5.34975        9.05682          1              C   0.000
C6       5.78445        6.76392        9.62924          1              C   0.000
H1       2.72239        6.45160        5.55656          1              H   0.000
H2       1.25571        4.08429        5.68837          1              H   0.000
H3       0.02609        1.56059        5.28178          1              H   0.000
H4       5.50665        1.63708        5.22239          1              H   0.000
H5      -2.59686        6.20849        5.71686          1              H   0.000
H6       0.34629        2.47116        9.83730          1              H   0.000
H7       4.03975        4.46136       18.07540          1              H   0.000
H8       0.23583        3.34959       16.92434          1              H   0.000
H9      -0.40618        3.38255       14.61987          1              H   0.000
H10      4.05651        6.49062       18.70175          1              H   0.000
H11      3.03934        7.78141       18.81288          1              H   0.000
H12      2.36736        5.14131       15.93321          1              H   0.000
H13     -1.32594        7.43186       10.42852          1              H   0.000
H14     -2.66954        7.73066       11.13321          1              H   0.000
H15      1.14943        3.13264       15.01402          1              H   0.000
H16      0.18160        4.54302       17.96850          1              H   0.000
H17      4.82419        5.32648       16.93985          1              H   0.000
H18      1.42614        6.08749       16.82043          1              H   0.000
H19      2.04877        7.21193       14.97331          1              H   0.000
H20      6.06467        4.61347       15.16284          1              H   0.000
H21      5.14391        5.77601       14.60393          1              H   0.000
H22      9.23032        0.50590       10.95167          1              H   0.000
H23      8.54817        1.87481       11.40230          1              H   0.000
H24      6.52370        2.79703       13.96605          1              H   0.000
H25      7.85217        3.49291       14.50157          1              H   0.000
H26      8.07252        1.53970       17.14474          1              H   0.000
H27      8.64567        1.71834       18.61313          1              H   0.000
H28     -2.00294        5.21960       13.89266          1              H   0.000
H29     -2.11234        4.05835       12.81498          1              H   0.000
H30      2.36547        8.76147       14.75434          1              H   0.000
H31     -0.03427        6.40633       18.99883          1              H   0.000
H32     -0.89356        6.46757       17.63464          1              H   0.000
H33     -0.70786        7.36578       20.76816          1              H   0.000
H34      0.66672        6.66108       21.12549          1              H   0.000
H35      3.21193        6.87839       22.31697          1              H   0.000
H36      9.36640        0.49867       15.59742          1              H   0.000
H37      8.13368        1.43309       15.08577          1              H   0.000
H38     -3.33821        7.97014       17.32984          1              H   0.000
H39      4.95273        7.46199       12.89210          1              H   0.000
H40      3.37305        7.41598       13.22259          1              H   0.000
H41      4.87709        4.25393       21.83137          1              H   0.000
H42      6.18952        5.16546       21.67689          1              H   0.000
H43      5.08727        8.20984       19.62021          1              H   0.000
H44     -4.87118        9.45256       16.32699          1              H   0.000
H45      0.23272        1.16312       15.37587          1              H   0.000
H46      0.53716        3.09169       22.25515          1              H   0.000
H47      1.50811        1.79199       22.37966          1              H   0.000
H48     -0.84335        4.82970       21.31970          1              H   0.000
H49     -1.71789        3.46770       21.44749          1              H   0.000
H50      5.59748        1.90324       15.65270          1              H   0.000
H51      4.79280        0.69605       15.04082          1              H   0.000
H52      7.52462        1.83951       21.38815          1              H   0.000
H53      6.96435        3.29751       21.80631          1              H   0.000
H54      2.50278        3.53690       21.81148          1              H   0.000
H55      2.82030        5.01557       21.31215          1              H   0.000
H56     -4.25138        9.37426       21.25233          1              H   0.000
H57      4.85804        3.36142       12.57988          1              H   0.000
H58      5.19027        1.89748       12.10808          1              H   0.000
H59      6.87634        7.02121       20.39898          1              H   0.000
H60      7.34169        5.59287       19.89069          1              H   0.000
H61      2.93700        4.25629       11.88532          1              H   0.000
H62      3.78094        5.43026       12.62107          1              H   0.000
H63      3.09866        7.01928       20.72511          1              H   0.000
H64     -1.69751        7.47224       14.24691          1              H   0.000
H65     -3.25419        7.26856       14.00879          1              H   0.000
H66      1.85463        8.86108       21.68608          1              H   0.000
H67      7.48321        3.60116       18.30752          1              H   0.000
H68      3.42637        2.77702       15.32694          1              H   0.000
H69      3.07387        3.80627       14.17530          1              H   0.000
H70      6.31050        4.68778       18.23684          1              H   0.000
H71     -0.40083        0.86526       19.57073          1              H   0.000
H72     -0.37732        2.36325       18.98806          1              H   0.000
H73      4.21491        1.47354       10.22780          1              H   0.000
H74      4.05612        0.01534       10.92822          1              H   0.000
H75      0.45657        8.39287       14.04329          1              H   0.000
H76     -0.68824        8.76646       13.00767          1              H   0.000
H77     -1.31857        9.49550       19.80213          1              H   0.000
H78     -0.36080        9.43530       21.04931          1              H   0.000
H79      2.03068        3.40934       18.39376          1              H   0.000
H80      2.99530        3.58139       19.68585          1              H   0.000
H81      0.92209        8.29798       18.18013          1              H   0.000
H82      4.31080        0.95887       17.39304          1              H   0.000
H83      3.50396        1.76340       18.48300          1              H   0.000
H84     -0.62566        2.32820       11.03230          1              H   0.000
H85      1.52399        5.13462        9.68272          1              H   0.000
H86     -2.94477        5.72483       17.42237          1              H   0.000
H87      1.14234        1.73728       11.92163          1              H   0.000
H88     -2.53280        6.51241       16.04779          1              H   0.000
H89      2.60217        1.18001       11.92219          1              H   0.000
H90      7.61361        3.86205       10.52003          1              H   0.000
H91      1.51948        9.32935       20.25385          1              H   0.000
H92      6.90003        3.21777       11.77528          1              H   0.000
H93     -4.32566        9.05991       12.89171          1              H   0.000
H94     -4.94368        8.74865       14.27286          1              H   0.000
H95     -4.58982        8.77029       18.92328          1              H   0.000
H96     -2.99507        9.46968       17.74897          1              H   0.000
H97      2.75902        0.01309       21.61672          1              H   0.000
H98      7.23009        0.20179       18.26134          1              H   0.000
H99     -0.89033        4.73239        9.57784          1              H   0.000
O1       4.78586        3.38822        9.82705          1              O   0.000
O2       7.12617        4.81798        9.09429          1              O   0.000
O3       2.08278        7.18442        8.99651          1              O   0.000
O4       4.33239        8.69141        9.70407          1              O   0.000
O5       8.27515        1.57640        8.02076          1              O   0.000
O6       5.53642        1.48120        7.99442          1              O   0.000
O7       2.83881        1.63800        8.05426          1              O   0.000
O8       0.02818        1.72738        8.08822          1              O   0.000
O9      -4.09077        8.64546        8.00043          1              O   0.000
O10      2.34497        4.57087        9.74116          1              O   0.000
O11      6.63493        7.23138       10.37030          1              O   0.000
O12     -0.30479        5.36285        9.07444          1              O   0.000
O13     -1.07541        6.60187        8.92646          1              O   0.000
O14      4.70815        5.19675       17.92277          1              O   0.000
O15      0.39833        3.57631       17.88462          1              O   0.000
O16      2.15290        6.07912       16.15238          1              O   0.000
O17      3.74706        7.26001       19.28509          1              O   0.000
O18     -1.71286        7.94733       11.17859          1              O   0.000
O19      0.20033        2.90320       15.23999          1              O   0.000
O20      2.03480        7.94449       14.27456          1              O   0.000
O21      5.61930        5.46614       15.39732          1              O   0.000
O22      7.02513        3.00655       14.80673          1              O   0.000
O23      7.79572        1.79342       18.06290          1              O   0.000
O24     -1.82179        4.24275       13.74376          1              O   0.000
O25      9.27658        1.23080       11.60781          1              O   0.000
O26      0.04203        6.36944       17.99696          1              O   0.000
O27     -0.20290        6.50671       20.69288          1              O   0.000
O28      2.56640        6.89064       21.58769          1              O   0.000
O29      8.37097        0.62780       15.60335          1              O   0.000
O30     -3.76496        8.86371       17.50540          1              O   0.000
O31     -4.62149        8.27843       13.44315          1              O   0.000
O32      4.10354        6.95297       12.72104          1              O   0.000
O33      5.77979        4.42086       22.20636          1              O   0.000
O34      0.04032        0.20171       15.56526          1              O   0.000
O35      1.41850        2.77011       22.60179          1              O   0.000
O36     -0.81801        3.88457       21.60315          1              O   0.000
O37      4.73270        1.43927       15.70047          1              O   0.000
O38      7.74984        2.80050       21.42108          1              O   0.000
O39      3.15213        4.09132       21.22849          1              O   0.000
O40      5.58575        2.67327       12.59654          1              O   0.000
O41      7.21923        6.15218       20.70050          1              O   0.000
O42      3.55766        4.43037       12.61794          1              O   0.000
O43     -2.43413        6.80630       14.35025          1              O   0.000
O44      7.29700        4.57645       18.36771          1              O   0.000
O45      2.80998        3.51639       15.08929          1              O   0.000
O46      6.94118        0.08130       21.21013          1              O   0.000
O47     -0.94639        1.67961       19.42448          1              O   0.000
O48      4.16769        1.00159       11.08237          1              O   0.000
O49     -0.49871        8.73252       13.96662          1              O   0.000
O50     -1.23058        9.09558       20.70913          1              O   0.000
O51      2.97685        3.31057       18.70751          1              O   0.000
O52      1.64306        8.79511       18.62183          1              O   0.000
O53      3.82100        0.83174       18.24797          1              O   0.000
O54      0.07197        2.95394       10.64650          1              O   0.000
O55     -2.47014        6.53088       17.04571          1              O   0.000
O56      1.74468        1.14032       12.41588          1              O   0.000
O57      7.80241        3.46409       11.40033          1              O   0.000
O58      5.90915        8.75603       19.79714          1              O   0.000
O59      1.84618        0.20870       21.95328          1              O   0.000
Pd1      5.50230        9.53026       30.00000          1              Pd  0.000
Pd2     10.96843        0.02456        6.93506          1              Pd  0.000
Pd3      1.42673        0.78184        4.53209          1              Pd  0.000
Pd4     -0.00006        1.58841        2.24610          1              Pd  0.000
Pd5     -2.75115        9.53026       30.00000          1              Pd  0.000
Pd6     -2.63225        9.49112        6.91751          1              Pd  0.000
Pd7      4.10702        0.78719        4.51049          1              Pd  0.000
Pd8      2.75109        1.58841        2.24610          1              Pd  0.000
Pd9     -0.00000        9.53026       30.00000          1              Pd  0.000
Pd10     0.05475        9.45200        6.78981          1              Pd  0.000
Pd11     6.91628        0.81520        4.49299          1              Pd  0.000
Pd12     5.50224        1.58841        2.24610          1              Pd  0.000
Pd13     2.75115        9.53026       30.00000          1              Pd  0.000
Pd14     2.76898        9.52962        6.80568          1              Pd  0.000
Pd15     9.62105        0.81323        4.52578          1              Pd  0.000
Pd16     8.25339        1.58841        2.24610          1              Pd  0.000
Pd17     9.62902        2.38257       30.00000          1              Pd  0.000
Pd18    -1.37518        2.54779        6.92801          1              Pd  0.000
Pd19     0.00019        3.20824        4.54440          1              Pd  0.000
Pd20    -1.37563        3.97097        2.24610          1              Pd  0.000
Pd21     1.37557        2.38257       30.00000          1              Pd  0.000
Pd22     1.44753        2.54376        6.94277          1              Pd  0.000
Pd23     2.78366        3.19494        4.55883          1              Pd  0.000
Pd24     1.37552        3.97097        2.24610          1              Pd  0.000
Pd25     4.12672        2.38257       30.00000          1              Pd  0.000
Pd26     4.18420        2.46912        6.84924          1              Pd  0.000
Pd27     5.52296        3.25487        4.56147          1              Pd  0.000
Pd28     4.12667        3.97097        2.24610          1              Pd  0.000
Pd29     6.87787        2.38257       30.00000          1              Pd  0.000
Pd30     6.89673        2.51773        6.93631          1              Pd  0.000
Pd31     8.26114        3.19874        4.56813          1              Pd  0.000
Pd32     6.87782        3.97097        2.24610          1              Pd  0.000
Pd33     8.25345        4.76513       30.00000          1              Pd  0.000
Pd34    -2.78751        4.83233        6.93100          1              Pd  0.000
Pd35    -1.35791        5.56450        4.51831          1              Pd  0.000
Pd36    -2.75121        6.35354        2.24610          1              Pd  0.000
Pd37    -0.00000        4.76513       30.00000          1              Pd  0.000
Pd38     0.04305        4.83901        6.86913          1              Pd  0.000
Pd39     1.39285        5.59615        4.53573          1              Pd  0.000
Pd40    -0.00006        6.35354        2.24610          1              Pd  0.000
Pd41     2.75115        4.76513       30.00000          1              Pd  0.000
Pd42     2.88514        4.83901        6.97371          1              Pd  0.000
Pd43     4.15509        5.59477        4.52075          1              Pd  0.000
Pd44     2.75109        6.35354        2.24610          1              Pd  0.000
Pd45     5.50230        4.76513       30.00000          1              Pd  0.000
Pd46     5.53806        4.88232        6.89890          1              Pd  0.000
Pd47     6.87756        5.60256        4.51174          1              Pd  0.000
Pd48     5.50224        6.35354        2.24610          1              Pd  0.000
Pd49     6.87787        7.14770       30.00000          1              Pd  0.000
Pd50    -4.10737        7.16951        6.69786          1              Pd  0.000
Pd51    -2.69685        7.97024        4.52245          1              Pd  0.000
Pd52    -4.12678        8.73611        2.24610          1              Pd  0.000
Pd53    -1.37558        7.14770       30.00000          1              Pd  0.000
Pd54    -1.28630        7.11614        6.94803          1              Pd  0.000
Pd55     0.02034        7.94765        4.57858          1              Pd  0.000
Pd56    -1.37563        8.73611        2.24610          1              Pd  0.000
Pd57     1.37557        7.14770       30.00000          1              Pd  0.000
Pd58     1.43918        7.18956        6.93968          1              Pd  0.000
Pd59     2.76020        8.00050        4.53980          1              Pd  0.000
Pd60     1.37552        8.73611        2.24610          1              Pd  0.000
Pd61     4.12672        7.14770       30.00000          1              Pd  0.000
Pd62     4.17280        7.19679        6.88801          1              Pd  0.000
Pd63     5.49156        7.99525        4.49890          1              Pd  0.000
Pd64     4.12667        8.73611        2.24610          1              Pd  0.000
end
end

!DATE Mon Jan 01 12:00:00 2000
PBC   11.00460  11.00460  30.00000  90.00000  90.00000 120.00001 (P1)
C1       3.37741        5.20341        9.09851          1              C   0.000
C2       4.70581        4.52573        9.32659          1              C   0.000
C3       3.28346        6.68840        8.97155          1              C   0.000
C4       4.46399        7.52049        9.42119          1              C   0.000
C5       5.96126        5.36706        9.07117          1              C   0.000
C6       5.79095        6.78244        9.64207          1              C   0.000
H1       2.73412        6.44425        5.54636          1              H   0.000
H2       1.28458        4.06318        5.67076          1              H   0.000
H3       0.02660        1.55839        5.27788          1              H   0.000
H4       5.50614        1.63648        5.22551          1              H   0.000
H5      -2.57451        6.21286        5.74139          1              H   0.000
H6       0.31666        2.61059        9.76103          1              H   0.000
H7       4.03538        4.45786       18.07567          1              H   0.000
H8       0.23454        3.34655       16.93032          1              H   0.000
H9      -0.40994        3.38557       14.62866          1              H   0.000
H10      4.05131        6.48799       18.70062          1              H   0.000
H11      3.03496        7.77970       18.81182          1              H   0.000
H12      2.36374        5.13967       15.93156          1              H   0.000
H13     -1.29792        7.40615       10.44258          1              H   0.000
H14     -2.65287        7.72271       11.11594          1              H   0.000
H15      1.14873        3.13575       15.01825          1              H   0.000
H16      0.18166        4.54097       17.97319          1              H   0.000
H17      4.81950        5.32441       16.94030          1              H   0.000
H18      1.42277        6.08554       16.81974          1              H   0.000
H19      2.04051        7.20735       14.96920          1              H   0.000
H20      6.05673        4.60994       15.16441          1              H   0.000
H21      5.13665        5.77232       14.60527          1              H   0.000
H22      9.36002        0.55603       10.98058          1              H   0.000
H23      8.62247        1.89484       11.43760          1              H   0.000
H24      6.52038        2.79228       13.96399          1              H   0.000
H25      7.84506        3.49031       14.50903          1              H   0.000
H26      8.06945        1.54002       17.14438          1              H   0.000
H27      8.64317        1.71577       18.61277          1              H   0.000
H28     -2.00823        5.21878       13.91300          1              H   0.000
H29     -2.12379        4.06103       12.83163          1              H   0.000
H30      2.35763        8.75662       14.75275          1              H   0.000
H31     -0.03055        6.40407       19.00133          1              H   0.000
H32     -0.89518        6.46479       17.64151          1              H   0.000
H33     -0.70799        7.36471       20.76639          1              H   0.000
H34      0.66567        6.65897       21.12718          1              H   0.000
H35      3.20770        6.87232       22.31781          1              H   0.000
H36      9.36281        0.49591       15.59501          1              H   0.000
H37      8.12815        1.43085       15.08722          1              H   0.000
H38     -3.34559        7.97015       17.33557          1              H   0.000
H39      4.95021        7.45494       12.90153          1              H   0.000
H40      3.36849        7.40981       13.22705          1              H   0.000
H41      4.87666        4.25009       21.83181          1              H   0.000
H42      6.18708        5.16332       21.67922          1              H   0.000
H43      5.08268        8.20450       19.62078          1              H   0.000
H44     -4.87487        9.45072       16.32704          1              H   0.000
H45      0.22934        1.16398       15.37864          1              H   0.000
H46      0.53820        3.09242       22.25485          1              H   0.000
H47      1.50908        1.79285       22.37889          1              H   0.000
H48     -0.84483        4.82839       21.32119          1              H   0.000
H49     -1.71792        3.46629       21.44921          1              H   0.000
H50      5.58849        1.89617       15.64510          1              H   0.000
H51      4.78161        0.69217       15.02973          1              H   0.000
H52      7.52374        1.83835       21.38903          1              H   0.000
H53      6.96342        3.29573       21.80695          1              H   0.000
H54      2.50118        3.53200       21.80773          1              H   0.000
H55      2.82053        5.00963       21.30623          1              H   0.000
H56     -4.25391        9.37268       21.25578          1              H   0.000
H57      4.86029        3.35854       12.57348          1              H   0.000
H58      5.18166        1.89552       12.09708          1              H   0.000
H59      6.87143        7.02305       20.39659          1              H   0.000
H60      7.33647        5.59381       19.89052          1              H   0.000
H61      2.95534        4.26164       11.86433          1              H   0.000
H62      3.78371        5.42791       12.62263          1              H   0.000
H63      3.09508        7.01665       20.72614          1              H   0.000
H64     -1.70302        7.46813       14.25895          1              H   0.000
H65     -3.26017        7.25866       14.02521          1              H   0.000
H66      1.85005        8.85751       21.68536          1              H   0.000
H67      7.47768        3.59817       18.31155          1              H   0.000
H68      3.42241        2.77336       15.32108          1              H   0.000
H69      3.07038        3.80297       14.16922          1              H   0.000
H70      6.30428        4.68485       18.23922          1              H   0.000
H71     -0.40726        0.85967       19.57249          1              H   0.000
H72     -0.38141        2.35896       18.99454          1              H   0.000
H73      4.21537        1.47988       10.20200          1              H   0.000
H74      4.05501        0.02384       10.90425          1              H   0.000
H75      0.44703        8.38632       14.03319          1              H   0.000
H76     -0.70528        8.73760       12.99648          1              H   0.000
H77     -1.32142        9.49195       19.79821          1              H   0.000
H78     -0.36324        9.43316       21.04529          1              H   0.000
H79      2.03089        3.40537       18.39451          1              H   0.000
H80      2.99784        3.57656       19.68505          1              H   0.000
H81      0.91881        8.29743       18.17868          1              H   0.000
H82      4.30397        0.95385       17.38704          1              H   0.000
H83      3.50212        1.76128       18.47904          1              H   0.000
H84     -0.65904        2.48613       10.95275          1              H   0.000
H85      1.53470        5.16079        9.66988          1              H   0.000
H86     -2.94942        5.72327       17.43821          1              H   0.000
H87      1.09568        1.69368       11.98510          1              H   0.000
H88     -2.53641        6.51127       16.06504          1              H   0.000
H89      2.58010        1.18880       11.87730          1              H   0.000
H90      7.64717        3.86455       10.53671          1              H   0.000
H91      1.51729        9.32704       20.25306          1              H   0.000
H92      6.90602        3.20615       11.77096          1              H   0.000
H93     -4.31975        9.03230       12.89659          1              H   0.000
H94     -4.94752        8.74596       14.27960          1              H   0.000
H95     -4.59598        8.76821       18.92458          1              H   0.000
H96     -3.00225        9.47097       17.74791          1              H   0.000
H97      2.75703        0.01146       21.61579          1              H   0.000
H98      7.22659        0.20147       18.25959          1              H   0.000
H99     -0.68220        4.61765        9.60783          1              H   0.000
O1       4.79015        3.40541        9.82887          1              O   0.000
O2       7.13192        4.83440        9.11108          1              O   0.000
O3       2.09276        7.20345        8.98949          1              O   0.000
O4       4.33093        8.70460        9.73179          1              O   0.000
O5       8.27836        1.57544        8.02088          1              O   0.000
O6       5.53718        1.47787        7.99950          1              O   0.000
O7       2.83884        1.63278        8.05453          1              O   0.000
O8       0.03281        1.72279        8.08484          1              O   0.000
O9      -4.09257        8.64325        8.00033          1              O   0.000
O10      2.35647        4.59641        9.74633          1              O   0.000
O11      6.63926        7.25038       10.38519          1              O   0.000
O12     -0.23389        5.33516        9.03789          1              O   0.000
O13     -1.09426        6.51236        8.94915          1              O   0.000
O14      4.70270        5.19468       17.92285          1              O   0.000
O15      0.39824        3.57412       17.88950          1              O   0.000
O16      2.14679        6.07729       16.14833          1              O   0.000
O17      3.74220        7.25750       19.28373          1              O   0.000
O18     -1.69744        7.94614       11.16815          1              O   0.000
O19      0.20000        2.90089       15.24129          1              O   0.000
O20      2.02763        7.94061       14.27058          1              O   0.000
O21      5.61569        5.46498       15.39744          1              O   0.000
O22      7.01757        3.00024       14.80718          1              O   0.000
O23      7.79298        1.79308       18.06222          1              O   0.000
O24     -1.82784        4.24183       13.75989          1              O   0.000
O25      9.40726        1.30717       11.60796          1              O   0.000
O26      0.04235        6.36630       17.99870          1              O   0.000
O27     -0.20286        6.50560       20.69194          1              O   0.000
O28      2.56279        6.88735       21.58809          1              O   0.000
O29      8.36722        0.62294       15.59983          1              O   0.000
O30     -3.77240        8.86510       17.50389          1              O   0.000
O31     -4.62704        8.26301       13.45573          1              O   0.000
O32      4.10021        6.94911       12.72502          1              O   0.000
O33      5.77787        4.41927       22.20901          1              O   0.000
O34      0.03823        0.20147       15.56379          1              O   0.000
O35      1.42028        2.77121       22.60014          1              O   0.000
O36     -0.81757        3.88285       21.60207          1              O   0.000
O37      4.72275        1.43374       15.69088          1              O   0.000
O38      7.74876        2.79925       21.42098          1              O   0.000
O39      3.15205        4.08536       21.22334          1              O   0.000
O40      5.58311        2.66509       12.58936          1              O   0.000
O41      7.21585        6.15478       20.69919          1              O   0.000
O42      3.55826        4.42814       12.61355          1              O   0.000
O43     -2.43793        6.80080       14.36724          1              O   0.000
O44      7.29060        4.57328       18.37087          1              O   0.000
O45      2.80777        3.51471       15.08413          1              O   0.000
O46      6.93749        0.07811       21.20924          1              O   0.000
O47     -0.95272        1.67338       19.42397          1              O   0.000
O48      4.13854        1.01271       11.05732          1              O   0.000
O49     -0.50826        8.72401       13.95498          1              O   0.000
O50     -1.23282        9.09279       20.70517          1              O   0.000
O51      2.97796        3.30663       18.70549          1              O   0.000
O52      1.64063        8.79444       18.61897          1              O   0.000
O53      3.81597        0.82850       18.24284          1              O   0.000
O54     -0.03769        3.15197       10.50081          1              O   0.000
O55     -2.47524        6.53073       17.06284          1              O   0.000
O56      1.75212        1.11729       12.41933          1              O   0.000
O57      7.81560        3.45033       11.41391          1              O   0.000
O58      5.90534        8.74908       19.79916          1              O   0.000
O59      1.84537        0.20838       21.95411          1              O   0.000
Pd1      5.50230        9.53026       30.00000          1              Pd  0.000
Pd2     10.97051        0.02142        6.92986          1              Pd  0.000
Pd3      1.42827        0.77998        4.53111          1              Pd  0.000
Pd4     -0.00006        1.58841        2.24610          1              Pd  0.000
Pd5     -2.75115        9.53026       30.00000          1              Pd  0.000
Pd6     -2.62955        9.48500        6.91920          1              Pd  0.000
Pd7      4.10800        0.78532        4.51194          1              Pd  0.000
Pd8      2.75109        1.58841        2.24610          1              Pd  0.000
Pd9     -0.00000        9.53026       30.00000          1              Pd  0.000
Pd10     0.05316        9.44852        6.79398          1              Pd  0.000
Pd11     6.91520        0.81397        4.49411          1              Pd  0.000
Pd12     5.50224        1.58841        2.24610          1              Pd  0.000
Pd13     2.75115        9.53026       30.00000          1              Pd  0.000
Pd14     2.76878        9.52926        6.80456          1              Pd  0.000
Pd15     9.62063        0.81235        4.52428          1              Pd  0.000
Pd16     8.25339        1.58841        2.24610          1              Pd  0.000
Pd17     9.62902        2.38257       30.00000          1              Pd  0.000
Pd18    -1.37308        2.54366        6.92408          1              Pd  0.000
Pd19     0.00019        3.20802        4.54392          1              Pd  0.000
Pd20    -1.37563        3.97097        2.24610          1              Pd  0.000
Pd21     1.37557        2.38257       30.00000          1              Pd  0.000
Pd22     1.45114        2.54004        6.93732          1              Pd  0.000
Pd23     2.78658        3.19385        4.55893          1              Pd  0.000
Pd24     1.37552        3.97097        2.24610          1              Pd  0.000
Pd25     4.12672        2.38257       30.00000          1              Pd  0.000
Pd26     4.18682        2.46728        6.85371          1              Pd  0.000
Pd27     5.52451        3.25432        4.56400          1              Pd  0.000
Pd28     4.12667        3.97097        2.24610          1              Pd  0.000
Pd29     6.87787        2.38257       30.00000          1              Pd  0.000
Pd30     6.89705        2.51712        6.94203          1              Pd  0.000
Pd31     8.26132        3.19892        4.57101          1              Pd  0.000
Pd32     6.87782        3.97097        2.24610          1              Pd  0.000
Pd33     8.25345        4.76513       30.00000          1              Pd  0.000
Pd34    -2.78542        4.82874        6.94157          1              Pd  0.000
Pd35    -1.35868        5.56420        4.52189          1              Pd  0.000
Pd36    -2.75121        6.35354        2.24610          1              Pd  0.000
Pd37    -0.00000        4.76513       30.00000          1              Pd  0.000
Pd38     0.04918        4.83659        6.86351          1              Pd  0.000
Pd39     1.39332        5.59488        4.53491          1              Pd  0.000
Pd40    -0.00006        6.35354        2.24610          1              Pd  0.000
Pd41     2.75115        4.76513       30.00000          1              Pd  0.000
Pd42     2.88870        4.83808        6.97556          1              Pd  0.000
Pd43     4.15769        5.59392        4.52176          1              Pd  0.000
Pd44     2.75109        6.35354        2.24610          1              Pd  0.000
Pd45     5.50230        4.76513       30.00000          1              Pd  0.000
Pd46     5.54112        4.88093        6.90484          1              Pd  0.000
Pd47     6.88003        5.60062        4.51517          1              Pd  0.000
Pd48     5.50224        6.35354        2.24610          1              Pd  0.000
Pd49     6.87787        7.14770       30.00000          1              Pd  0.000
Pd50    -4.10491        7.16551        6.69854          1              Pd  0.000
Pd51    -2.69555        7.96767        4.52485          1              Pd  0.000
Pd52    -4.12678        8.73611        2.24610          1              Pd  0.000
Pd53    -1.37558        7.14770       30.00000          1              Pd  0.000
Pd54    -1.28218        7.10669        6.97685          1              Pd  0.000
Pd55     0.01823        7.94410        4.58427          1              Pd  0.000
Pd56    -1.37563        8.73611        2.24610          1              Pd  0.000
Pd57     1.37557        7.14770       30.00000          1              Pd  0.000
Pd58     1.44243        7.18981        6.93723          1              Pd  0.000
Pd59     2.75988        7.99985        4.53900          1              Pd  0.000
Pd60     1.37552        8.73611        2.24610          1              Pd  0.000
Pd61     4.12672        7.14770       30.00000          1              Pd  0.000
Pd62     4.17412        7.19627        6.89019          1              Pd  0.000
Pd63     5.49272        7.99364        4.49931          1              Pd  0.000
Pd64     4.12667        8.73611        2.24610          1              Pd  0.000
end
end

!DATE Mon Jan 01 12:00:00 2000
PBC   11.00460  11.00460  30.00000  90.00000  90.00000 120.00001 (P1)
C1       3.39039        5.23504        9.08736          1              C   0.000
C2       4.72173        4.56481        9.32440          1              C   0.000
C3       3.28923        6.71964        8.96245          1              C   0.000
C4       4.45839        7.55689        9.43337          1              C   0.000
C5       5.97360        5.41667        9.10014          1              C   0.000
C6       5.79153        6.83314        9.66063          1              C   0.000
H1       2.72646        6.45301        5.55500          1              H   0.000
H2       1.30762        4.05086        5.63917          1              H   0.000
H3       0.02685        1.56399        5.26936          1              H   0.000
H4       5.50375        1.63774        5.22585          1              H   0.000
H5      -2.69077        6.01258        5.69354          1              H   0.000
H6       0.49535        2.58258        9.81969          1              H   0.000
H7       4.03537        4.45539       18.07642          1              H   0.000
H8       0.23997        3.34227       16.93493          1              H   0.000
H9      -0.41073        3.38694       14.64447          1              H   0.000
H10      4.05034        6.48535       18.70112          1              H   0.000
H11      3.03348        7.77700       18.81260          1              H   0.000
H12      2.36318        5.12768       15.92055          1              H   0.000
H13     -1.23747        7.41627       10.37769          1              H   0.000
H14     -2.59367        7.71295       11.06368          1              H   0.000
H15      1.15199        3.13376       15.02056          1              H   0.000
H16      0.18521        4.53781       17.97694          1              H   0.000
H17      4.82057        5.32128       16.94055          1              H   0.000
H18      1.42399        6.07350       16.81249          1              H   0.000
H19      2.03719        7.20108       14.96255          1              H   0.000
H20      6.04709        4.60252       15.16314          1              H   0.000
H21      5.12746        5.76719       14.60955          1              H   0.000
H22      9.43004        0.58326       10.99993          1              H   0.000
H23      8.70457        1.93246       11.44859          1              H   0.000
H24      6.51732        2.79639       13.94650          1              H   0.000
H25      7.83599        3.48716       14.51574          1              H   0.000
H26      8.06454        1.53633       17.14119          1              H   0.000
H27      8.63965        1.71187       18.60923          1              H   0.000
H28     -2.00358        5.21814       13.94325          1              H   0.000
H29     -2.11031        4.06511       12.85554          1              H   0.000
H30      2.35390        8.75178       14.75282          1              H   0.000
H31     -0.02369        6.40094       19.00337          1              H   0.000
H32     -0.89216        6.46238       17.64785          1              H   0.000
H33     -0.70839        7.36223       20.76588          1              H   0.000
H34      0.66504        6.65772       21.13079          1              H   0.000
H35      3.20540        6.86965       22.31828          1              H   0.000
H36      9.35981        0.49363       15.59699          1              H   0.000
H37      8.12613        1.42574       15.08107          1              H   0.000
H38     -3.34762        7.96886       17.34586          1              H   0.000
H39      4.95392        7.44869       12.91230          1              H   0.000
H40      3.36986        7.40725       13.22571          1              H   0.000
H41      4.87476        4.24485       21.83450          1              H   0.000
H42      6.18439        5.15985       21.68291          1              H   0.000
H43      5.07966        8.20155       19.62359          1              H   0.000
H44     -4.88012        9.44849       16.33827          1              H   0.000
H45      0.22726        1.16239       15.38962          1              H   0.000
H46      0.53655        3.08416       22.25480          1              H   0.000
H47      1.50662        1.78346       22.37791          1              H   0.000
H48     -0.84447        4.82648       21.32187          1              H   0.000
H49     -1.71821        3.46481       21.44886          1              H   0.000
H50      5.58309        1.88682       15.61889          1              H   0.000
H51      4.76987        0.68825       15.00180          1              H   0.000
H52      7.52359        1.83655       21.38662          1              H   0.000
H53      6.96239        3.29240       21.80743          1              H   0.000
H54      2.49943        3.52506       21.80946          1              H   0.000
H55      2.81774        5.00358       21.30896          1              H   0.000
H56     -4.25587        9.36681       21.25709          1              H   0.000
H57      4.87544        3.36941       12.53895          1              H   0.000
H58      5.20403        1.91063       12.05940          1              H   0.000
H59      6.86848        7.02027       20.39977          1              H   0.000
H60      7.33418        5.59075       19.89542          1              H   0.000
H61      2.94406        4.26694       11.85879          1              H   0.000
H62      3.78148        5.42580       12.61618          1              H   0.000
H63      3.09237        7.01252       20.72658          1              H   0.000
H64     -1.69903        7.47099       14.26239          1              H   0.000
H65     -3.25968        7.25327       14.04930          1              H   0.000
H66      1.84705        8.85585       21.68388          1              H   0.000
H67      7.47474        3.59493       18.31560          1              H   0.000
H68      3.42171        2.76477       15.30433          1              H   0.000
H69      3.07126        3.79806       14.15514          1              H   0.000
H70      6.30235        4.68258       18.24270          1              H   0.000
H71     -0.41160        0.85767       19.57487          1              H   0.000
H72     -0.38338        2.35677       18.99667          1              H   0.000
H73      4.20907        1.49529       10.17526          1              H   0.000
H74      4.08383        0.03391       10.86779          1              H   0.000
H75      0.44519        8.37956       14.00944          1              H   0.000
H76     -0.70075        8.70289       12.95728          1              H   0.000
H77     -1.32135        9.48952       19.79174          1              H   0.000
H78     -0.36449        9.43267       21.03970          1              H   0.000
H79      2.03239        3.40243       18.39674          1              H   0.000
H80      3.00028        3.57136       19.68640          1              H   0.000
H81      0.91991        8.29050       18.17727          1              H   0.000
H82      4.30099        0.95066       17.37213          1              H   0.000
H83      3.50637        1.76112       18.46916          1              H   0.000
H84     -0.55520        2.46615       10.95451          1              H   0.000
H85      1.52740        5.14194        9.60421          1              H   0.000
H86     -2.94759        5.72267       17.45065          1              H   0.000
H87      1.14339        1.68354       12.07147          1              H   0.000
H88     -2.52934        6.51363       16.08043          1              H   0.000
H89      2.61663        1.16604       11.89864          1              H   0.000
H90      7.70675        3.90979       10.56040          1              H   0.000
H91      1.51619        9.32389       20.25058          1              H   0.000
H92      6.94946        3.21580       11.76157          1              H   0.000
H93     -4.29876        9.00968       12.92362          1              H   0.000
H94     -4.94995        8.73661       14.29883          1              H   0.000
H95     -4.59849        8.76726       18.92934          1              H   0.000
H96     -3.00408        9.47160       17.74924          1              H   0.000
H97      2.75544        0.00835       21.61288          1              H   0.000
H98      7.22504        0.19673       18.25717          1              H   0.000
H99     -0.55697        4.55523        9.57753          1              H   0.000
O1       4.80602        3.43829        9.81453          1              O   0.000
O2       7.14716        4.89340        9.15218          1              O   0.000
O3       2.09647        7.23119        8.96964          1              O   0.000
O4       4.31091        8.73975        9.74202          1              O   0.000
O5       8.27733        1.57834        8.01894          1              O   0.000
O6       5.53358        1.48433        8.00094          1              O   0.000
O7       2.83361        1.64085        8.05444          1              O   0.000
O8       0.02979        1.72077        8.07454          1              O   0.000
O9      -4.09158        8.65258        7.99388          1              O   0.000
O10      2.37196        4.61445        9.72231          1              O   0.000
O11      6.63920        7.31891       10.39537          1              O   0.000
O12     -0.16408        5.29717        8.99015          1              O   0.000
O13     -1.06367        6.47221        8.92288          1              O   0.000
O14      4.70221        5.19270       17.92314          1              O   0.000
O15      0.40192        3.57089       17.89431          1              O   0.000
O16      2.14221        6.06481       16.13512          1              O   0.000
O17      3.74048        7.25427       19.28456          1              O   0.000
O18     -1.64039        7.94869       11.10794          1              O   0.000
O19      0.20462        2.89713       15.24831          1              O   0.000
O20      2.02714        7.93702       14.26687          1              O   0.000
O21      5.61415        5.46138       15.39759          1              O   0.000
O22      7.00393        2.99558       14.79815          1              O   0.000
O23      7.78879        1.78810       18.05956          1              O   0.000
O24     -1.82476        4.24098       13.78825          1              O   0.000
O25      9.48987        1.34352       11.61579          1              O   0.000
O26      0.04730        6.36325       18.00053          1              O   0.000
O27     -0.20227        6.50371       20.69328          1              O   0.000
O28      2.56026        6.88395       21.58870          1              O   0.000
O29      8.36400        0.62068       15.59791          1              O   0.000
O30     -3.77495        8.86414       17.51069          1              O   0.000
O31     -4.62588        8.24699       13.48028          1              O   0.000
O32      4.10309        6.94823       12.72408          1              O   0.000
O33      5.77613        4.41366       22.21107          1              O   0.000
O34      0.03355        0.20021       15.57472          1              O   0.000
O35      1.41742        2.76153       22.59991          1              O   0.000
O36     -0.81769        3.88064       21.60224          1              O   0.000
O37      4.71665        1.42539       15.66742          1              O   0.000
O38      7.74832        2.79688       21.42005          1              O   0.000
O39      3.15039        4.07962       21.22653          1              O   0.000
O40      5.60288        2.68108       12.55252          1              O   0.000
O41      7.21365        6.15280       20.70330          1              O   0.000
O42      3.55692        4.42632       12.60169          1              O   0.000
O43     -2.43052        6.80188       14.38478          1              O   0.000
O44      7.28837        4.56996       18.37614          1              O   0.000
O45      2.81028        3.51010       15.07075          1              O   0.000
O46      6.93533        0.07607       21.20636          1              O   0.000
O47     -0.95689        1.67106       19.42312          1              O   0.000
O48      4.14830        1.02292       11.02899          1              O   0.000
O49     -0.50878        8.71558       13.91718          1              O   0.000
O50     -1.23421        9.09274       20.69948          1              O   0.000
O51      2.98022        3.30400       18.70618          1              O   0.000
O52      1.64073        8.78966       18.61706          1              O   0.000
O53      3.81754        0.82802       18.23041          1              O   0.000
O54      0.08535        3.13254       10.52099          1              O   0.000
O55     -2.47243        6.53128       17.07855          1              O   0.000
O56      1.80583        1.08550       12.46511          1              O   0.000
O57      7.86563        3.46355       11.42315          1              O   0.000
O58      5.90152        8.74686       19.80307          1              O   0.000
O59      1.84473        0.20174       21.95421          1              O   0.000
Pd1      5.50230        9.53026       30.00000          1              Pd  0.000
Pd2     10.96974        0.02618        6.92024          1              Pd  0.000
Pd3      1.42753        0.78185        4.52804          1              Pd  0.000
Pd4     -0.00006        1.58841        2.24610          1              Pd  0.000
Pd5     -2.75115        9.53026       30.00000          1              Pd  0.000
Pd6     -2.62907        9.49405        6.91329          1              Pd  0.000
Pd7      4.10687        0.78890        4.51198          1              Pd  0.000
Pd8      2.75109        1.58841        2.24610          1              Pd  0.000
Pd9     -0.00000        9.53026       30.00000          1              Pd  0.000
Pd10     0.04871        9.45631        6.79168          1              Pd  0.000
Pd11     6.91473        0.82073        4.49306          1              Pd  0.000
Pd12     5.50224        1.58841        2.24610          1              Pd  0.000
Pd13     2.75115        9.53026       30.00000          1              Pd  0.000
Pd14     8.26712        0.00429        6.80077          1              Pd  0.000
Pd15     9.61845        0.81752        4.52205          1              Pd  0.000
Pd16     8.25339        1.58841        2.24610          1              Pd  0.000
Pd17     9.62902        2.38257       30.00000          1              Pd  0.000
Pd18    -1.37618        2.54530        6.91754          1              Pd  0.000
Pd19    -0.00231        3.21141        4.53723          1              Pd  0.000
Pd20    -1.37563        3.97097        2.24610          1              Pd  0.000
Pd21     1.37557        2.38257       30.00000          1              Pd  0.000
Pd22     1.44810        2.54702        6.93304          1              Pd  0.000
Pd23     2.78677        3.19589        4.55659          1              Pd  0.000
Pd24     1.37552        3.97097        2.24610          1              Pd  0.000
Pd25     4.12672        2.38257       30.00000          1              Pd  0.000
Pd26     4.18563        2.47912        6.85956          1              Pd  0.000
Pd27     5.52219        3.25842        4.56950          1              Pd  0.000
Pd28     4.12667        3.97097        2.24610          1              Pd  0.000
Pd29     6.87787        2.38257       30.00000          1              Pd  0.000
Pd30     6.89434        2.52429        6.94718          1              Pd  0.000
Pd31     8.25905        3.20683        4.58430          1              Pd  0.000
Pd32     6.87782        3.97097        2.24610          1              Pd  0.000
Pd33     8.25345        4.76513       30.00000          1              Pd  0.000
Pd34    -2.78756        4.83824        7.02791          1              Pd  0.000
Pd35    -1.35877        5.57031        4.52602          1              Pd  0.000
Pd36    -2.75121        6.35354        2.24610          1              Pd  0.000
Pd37    -0.00000        4.76513       30.00000          1              Pd  0.000
Pd38     0.04624        4.83716        6.83675          1              Pd  0.000
Pd39     1.39428        5.60017        4.52571          1              Pd  0.000
Pd40    -0.00006        6.35354        2.24610          1              Pd  0.000
Pd41     2.75115        4.76513       30.00000          1              Pd  0.000
Pd42     2.88950        4.84620        6.96328          1              Pd  0.000
Pd43     4.15821        5.59769        4.52087          1              Pd  0.000
Pd44     2.75109        6.35354        2.24610          1              Pd  0.000
Pd45     5.50230        4.76513       30.00000          1              Pd  0.000
Pd46     5.54362        4.89119        6.91778          1              Pd  0.000
Pd47     6.87834        5.60131        4.51726          1              Pd  0.000
Pd48     5.50224        6.35354        2.24610          1              Pd  0.000
Pd49     6.87787        7.14770       30.00000          1              Pd  0.000
Pd50    -4.10068        7.17274        6.69735          1              Pd  0.000
Pd51    -2.69363        7.97100        4.52622          1              Pd  0.000
Pd52    -4.12678        8.73611        2.24610          1              Pd  0.000
Pd53    -1.37558        7.14770       30.00000          1              Pd  0.000
Pd54    -1.28412        7.10979        6.96683          1              Pd  0.000
Pd55     0.01726        7.94972        4.57927          1              Pd  0.000
Pd56    -1.37563        8.73611        2.24610          1              Pd  0.000
Pd57     1.37557        7.14770       30.00000          1              Pd  0.000
Pd58     1.43901        7.19668        6.92324          1              Pd  0.000
Pd59     2.76135        8.00436        4.53436          1              Pd  0.000
Pd60     1.37552        8.73611        2.24610          1              Pd  0.000
Pd61     4.12672        7.14770       30.00000          1              Pd  0.000
Pd62     4.17331        7.20390        6.88792          1              Pd  0.000
Pd63     5.49346        7.99594        4.49896          1              Pd  0.000
Pd64     4.12667        8.73611        2.24610          1              Pd  0.000
end
end

!DATE Mon Jan 01 12:00:00 2000
PBC   11.00460  11.00460  30.00000  90.00000  90.00000 120.00001 (P1)
C1       3.37477        5.24047        9.10872          1              C   0.000
C2       4.71533        4.56836        9.33015          1              C   0.000
C3       3.28234        6.72595        8.96028          1              C   0.000
C4       4.45537        7.56133        9.43387          1              C   0.000
C5       5.96799        5.42035        9.10652          1              C   0.000
C6       5.78848        6.83767        9.66635          1              C   0.000
H1       2.72855        6.45430        5.56286          1              H   0.000
H2       1.29771        4.05931        5.63056          1              H   0.000
H3       0.02666        1.56646        5.26595          1              H   0.000
H4       5.50379        1.63603        5.22590          1              H   0.000
H5      -2.72605        5.93749        5.68455          1              H   0.000
H6       0.53754        2.50391        9.86007          1              H   0.000
H7       4.03587        4.45644       18.07531          1              H   0.000
H8       0.24066        3.34193       16.93365          1              H   0.000
H9      -0.41084        3.38643       14.64579          1              H   0.000
H10      4.05074        6.48537       18.70099          1              H   0.000
H11      3.03351        7.77690       18.81251          1              H   0.000
H12      2.36370        5.12756       15.91970          1              H   0.000
H13     -1.25057        7.46339       10.32935          1              H   0.000
H14     -2.58299        7.70736       11.07666          1              H   0.000
H15      1.15200        3.13327       15.01995          1              H   0.000
H16      0.18475        4.53707       17.97646          1              H   0.000
H17      4.82162        5.32199       16.94005          1              H   0.000
H18      1.42422        6.07246       16.81207          1              H   0.000
H19      2.03817        7.20132       14.96258          1              H   0.000
H20      6.04702        4.60234       15.16285          1              H   0.000
H21      5.12704        5.76744       14.61052          1              H   0.000
H22      9.40215        0.57138       11.00266          1              H   0.000
H23      8.69454        1.93273       11.44639          1              H   0.000
H24      6.51661        2.79736       13.94524          1              H   0.000
H25      7.83558        3.48720       14.51485          1              H   0.000
H26      8.06403        1.53581       17.14007          1              H   0.000
H27      8.63899        1.71219       18.60832          1              H   0.000
H28     -2.00200        5.21666       13.94439          1              H   0.000
H29     -2.10440        4.06331       12.85736          1              H   0.000
H30      2.35419        8.75177       14.75288          1              H   0.000
H31     -0.02492        6.40064       19.00289          1              H   0.000
H32     -0.89300        6.46261       17.64741          1              H   0.000
H33     -0.70931        7.36122       20.76647          1              H   0.000
H34      0.66487        6.65805       21.13104          1              H   0.000
H35      3.20568        6.87078       22.31751          1              H   0.000
H36      9.35921        0.49447       15.59682          1              H   0.000
H37      8.12571        1.42564       15.07953          1              H   0.000
H38     -3.34768        7.96869       17.34636          1              H   0.000
H39      4.95483        7.45044       12.91276          1              H   0.000
H40      3.37040        7.40799       13.22326          1              H   0.000
H41      4.87409        4.24524       21.83501          1              H   0.000
H42      6.18425        5.16380       21.68262          1              H   0.000
H43      5.08007        8.20169       19.62392          1              H   0.000
H44     -4.88111        9.44933       16.33802          1              H   0.000
H45      0.22714        1.16274       15.38888          1              H   0.000
H46      0.53529        3.08367       22.25442          1              H   0.000
H47      1.50555        1.78234       22.37859          1              H   0.000
H48     -0.84384        4.82638       21.32072          1              H   0.000
H49     -1.71875        3.46462       21.44758          1              H   0.000
H50      5.58285        1.88645       15.61700          1              H   0.000
H51      4.76940        0.68766       15.00059          1              H   0.000
H52      7.52319        1.83594       21.38514          1              H   0.000
H53      6.96256        3.29244       21.80716          1              H   0.000
H54      2.50065        3.52603       21.81035          1              H   0.000
H55      2.81778        5.00424       21.30962          1              H   0.000
H56     -4.25648        9.36621       21.25497          1              H   0.000
H57      4.87295        3.36931       12.53663          1              H   0.000
H58      5.20473        1.91063       12.05813          1              H   0.000
H59      6.86774        7.01791       20.39986          1              H   0.000
H60      7.33392        5.59072       19.89616          1              H   0.000
H61      2.93132        4.26771       11.86474          1              H   0.000
H62      3.77865        5.42459       12.61447          1              H   0.000
H63      3.09233        7.01253       20.72534          1              H   0.000
H64     -1.69846        7.47100       14.26184          1              H   0.000
H65     -3.25927        7.25464       14.04947          1              H   0.000
H66      1.84704        8.85664       21.68310          1              H   0.000
H67      7.47405        3.59444       18.31503          1              H   0.000
H68      3.42182        2.76486       15.30274          1              H   0.000
H69      3.07097        3.79847       14.15388          1              H   0.000
H70      6.30221        4.68281       18.24306          1              H   0.000
H71     -0.41054        0.85841       19.57506          1              H   0.000
H72     -0.38296        2.35720       18.99433          1              H   0.000
H73      4.20568        1.48755       10.17526          1              H   0.000
H74      4.08481        0.02856       10.87586          1              H   0.000
H75      0.44544        8.37864       14.00913          1              H   0.000
H76     -0.69781        8.69859       12.95492          1              H   0.000
H77     -1.32152        9.48931       19.79094          1              H   0.000
H78     -0.36491        9.43305       21.03913          1              H   0.000
H79      2.03172        3.40257       18.39597          1              H   0.000
H80      2.99973        3.57102       19.68513          1              H   0.000
H81      0.92044        8.28992       18.17689          1              H   0.000
H82      4.30114        0.95021       17.37106          1              H   0.000
H83      3.50693        1.76088       18.46824          1              H   0.000
H84     -0.52607        2.39303       10.99045          1              H   0.000
H85      1.44747        5.05339        9.52700          1              H   0.000
H86     -2.94758        5.72334       17.44960          1              H   0.000
H87      1.16296        1.69940       12.05973          1              H   0.000
H88     -2.52893        6.51510       16.07955          1              H   0.000
H89      2.62392        1.15769       11.91095          1              H   0.000
H90      7.71875        3.91726       10.56755          1              H   0.000
H91      1.51545        9.32417       20.24968          1              H   0.000
H92      6.95036        3.21703       11.75992          1              H   0.000
H93     -4.29939        9.01557       12.92348          1              H   0.000
H94     -4.94956        8.73640       14.29743          1              H   0.000
H95     -4.59767        8.76701       18.92937          1              H   0.000
H96     -3.00396        9.47126       17.74957          1              H   0.000
H97      2.75578        0.00843       21.61114          1              H   0.000
H98      7.22518        0.19628       18.25678          1              H   0.000
H99     -0.44462        4.45118        9.52746          1              H   0.000
O1       4.80418        3.43940        9.81036          1              O   0.000
O2       7.14143        4.89839        9.16327          1              O   0.000
O3       2.09834        7.25268        8.95147          1              O   0.000
O4       4.31055        8.74510        9.73483          1              O   0.000
O5       8.27521        1.57907        8.01825          1              O   0.000
O6       5.53522        1.49250        8.00065          1              O   0.000
O7       2.83046        1.65464        8.05656          1              O   0.000
O8       0.02461        1.71678        8.06965          1              O   0.000
O9      -4.09330        8.65923        7.98866          1              O   0.000
O10      2.36890        4.61946        9.72696          1              O   0.000
O11      6.63611        7.32429       10.39671          1              O   0.000
O12     -0.01551        5.14954        8.94190          1              O   0.000
O13     -1.18248        6.76918        8.76952          1              O   0.000
O14      4.70253        5.19360       17.92296          1              O   0.000
O15      0.40133        3.57010       17.89403          1              O   0.000
O16      2.14398        6.06454       16.13666          1              O   0.000
O17      3.74013        7.25400       19.28496          1              O   0.000
O18     -1.62921        7.94030       11.11364          1              O   0.000
O19      0.20506        2.89829       15.25094          1              O   0.000
O20      2.02794        7.93705       14.26720          1              O   0.000
O21      5.61399        5.46107       15.39824          1              O   0.000
O22      7.00260        2.99619       14.79734          1              O   0.000
O23      7.78855        1.78739       18.05909          1              O   0.000
O24     -1.82521        4.23904       13.79220          1              O   0.000
O25      9.45931        1.32168       11.62964          1              O   0.000
O26      0.04651        6.36352       18.00056          1              O   0.000
O27     -0.20308        6.50280       20.69528          1              O   0.000
O28      2.56040        6.88373       21.58815          1              O   0.000
O29      8.36351        0.62269       15.59974          1              O   0.000
O30     -3.77506        8.86385       17.51238          1              O   0.000
O31     -4.62441        8.24935       13.47823          1              O   0.000
O32      4.10456        6.94939       12.72274          1              O   0.000
O33      5.77778        4.41287       22.20817          1              O   0.000
O34      0.03257        0.20091       15.57494          1              O   0.000
O35      1.41624        2.76073       22.60079          1              O   0.000
O36     -0.81841        3.88071       21.60292          1              O   0.000
O37      4.71690        1.42410       15.66723          1              O   0.000
O38      7.74861        2.79685       21.42099          1              O   0.000
O39      3.15148        4.08054       21.22866          1              O   0.000
O40      5.60242        2.68309       12.54942          1              O   0.000
O41      7.21020        6.15027       20.70453          1              O   0.000
O42      3.55518        4.42559       12.59907          1              O   0.000
O43     -2.43069        6.80288       14.38597          1              O   0.000
O44      7.28819        4.56935       18.37630          1              O   0.000
O45      2.81123        3.51106       15.07022          1              O   0.000
O46      6.93552        0.07697       21.20571          1              O   0.000
O47     -0.95519        1.67282       19.42523          1              O   0.000
O48      4.15350        1.01890       11.03110          1              O   0.000
O49     -0.50807        8.71508       13.91540          1              O   0.000
O50     -1.23488        9.09343       20.69935          1              O   0.000
O51      2.97956        3.30397       18.70582          1              O   0.000
O52      1.63998        8.78975       18.61818          1              O   0.000
O53      3.81856        0.82801       18.23026          1              O   0.000
O54      0.16368        3.03053       10.59651          1              O   0.000
O55     -2.47232        6.53185       17.07819          1              O   0.000
O56      1.80556        1.08555       12.46649          1              O   0.000
O57      7.86880        3.46256       11.42659          1              O   0.000
O58      5.90083        8.74899       19.80292          1              O   0.000
O59      1.84424        0.20239       21.95273          1              O   0.000
Pd1      5.50230        9.53026       30.00000          1              Pd  0.000
Pd2     10.96523        0.02572        6.91947          1              Pd  0.000
Pd3      1.42459        0.78483        4.52371          1              Pd  0.000
Pd4     -0.00006        1.58841        2.24610          1              Pd  0.000
Pd5     -2.75115        9.53026       30.00000          1              Pd  0.000
Pd6     -2.63662        9.51284        6.90437          1              Pd  0.000
Pd7      4.10578        0.79229        4.50997          1              Pd  0.000
Pd8      2.75109        1.58841        2.24610          1              Pd  0.000
Pd9     -0.00000        9.53026       30.00000          1              Pd  0.000
Pd10     0.04965        9.47064        6.78072          1              Pd  0.000
Pd11     6.91733        0.82512        4.49111          1              Pd  0.000
Pd12     5.50224        1.58841        2.24610          1              Pd  0.000
Pd13     2.75115        9.53026       30.00000          1              Pd  0.000
Pd14     8.26443        0.00568        6.79851          1              Pd  0.000
Pd15     9.61810        0.82134        4.52061          1              Pd  0.000
Pd16     8.25339        1.58841        2.24610          1              Pd  0.000
Pd17     9.62902        2.38257       30.00000          1              Pd  0.000
Pd18    -1.37939        2.54201        6.91048          1              Pd  0.000
Pd19    -0.00260        3.22021        4.54650          1              Pd  0.000
Pd20    -1.37563        3.97097        2.24610          1              Pd  0.000
Pd21     1.37557        2.38257       30.00000          1              Pd  0.000
Pd22     1.44263        2.54645        6.92813          1              Pd  0.000
Pd23     2.78550        3.19653        4.55605          1              Pd  0.000
Pd24     1.37552        3.97097        2.24610          1              Pd  0.000
Pd25     4.12672        2.38257       30.00000          1              Pd  0.000
Pd26     4.18531        2.48848        6.86217          1              Pd  0.000
Pd27     5.52273        3.25915        4.57138          1              Pd  0.000
Pd28     4.12667        3.97097        2.24610          1              Pd  0.000
Pd29     6.87787        2.38257       30.00000          1              Pd  0.000
Pd30     6.89580        2.53104        6.94707          1              Pd  0.000
Pd31     8.26030        3.21237        4.58858          1              Pd  0.000
Pd32     6.87782        3.97097        2.24610          1              Pd  0.000
Pd33     8.25345        4.76513       30.00000          1              Pd  0.000
Pd34    -2.78283        4.85318        7.08604          1              Pd  0.000
Pd35    -1.35214        5.57733        4.55269          1              Pd  0.000
Pd36    -2.75121        6.35354        2.24610          1              Pd  0.000
Pd37    -0.00000        4.76513       30.00000          1              Pd  0.000
Pd38     0.03178        4.84366        6.88650          1              Pd  0.000
Pd39     1.39385        5.59966        4.53440          1              Pd  0.000
Pd40    -0.00006        6.35354        2.24610          1              Pd  0.000
Pd41     2.75115        4.76513       30.00000          1              Pd  0.000
Pd42     2.88452        4.84681        6.95941          1              Pd  0.000
Pd43     4.15842        5.59692        4.52090          1              Pd  0.000
Pd44     2.75109        6.35354        2.24610          1              Pd  0.000
Pd45     5.50230        4.76513       30.00000          1              Pd  0.000
Pd46     5.54613        4.89626        6.92017          1              Pd  0.000
Pd47     6.87995        5.60217        4.51672          1              Pd  0.000
Pd48     5.50224        6.35354        2.24610          1              Pd  0.000
Pd49     6.87787        7.14770       30.00000          1              Pd  0.000
Pd50    -4.10667        7.17893        6.69184          1              Pd  0.000
Pd51    -2.69441        7.97487        4.52326          1              Pd  0.000
Pd52    -4.12678        8.73611        2.24610          1              Pd  0.000
Pd53    -1.37558        7.14770       30.00000          1              Pd  0.000
Pd54    -1.30533        7.14567        6.93430          1              Pd  0.000
Pd55     0.02614        7.95607        4.57340          1              Pd  0.000
Pd56    -1.37563        8.73611        2.24610          1              Pd  0.000
Pd57     1.37557        7.14770       30.00000          1              Pd  0.000
Pd58     1.43003        7.19912        6.92710          1              Pd  0.000
Pd59     2.76357        8.00442        4.53317          1              Pd  0.000
Pd60     1.37552        8.73611        2.24610          1              Pd  0.000
Pd61     4.12672        7.14770       30.00000          1              Pd  0.000
Pd62     4.16891        7.20356        6.88568          1              Pd  0.000
Pd63     5.49132        7.99639        4.49786          1              Pd  0.000
Pd64     4.12667        8.73611        2.24610          1              Pd  0.000
end
end

!DATE Mon Jan 01 12:00:00 2000
PBC   11.00460  11.00460  30.00000  90.00000  90.00000 120.00001 (P1)
C1       3.40371        5.23308        9.20910          1              C   0.000
C2       4.76860        4.56328        9.33749          1              C   0.000
C3       3.29451        6.72028        8.95519          1              C   0.000
C4       4.46204        7.56429        9.43188          1              C   0.000
C5       6.00182        5.42458        9.10453          1              C   0.000
C6       5.80105        6.84232        9.66802          1              C   0.000
H1       2.72570        6.44422        5.57232          1              H   0.000
H2       1.29157        4.06457        5.64283          1              H   0.000
H3       0.02498        1.56961        5.26644          1              H   0.000
H4       5.50396        1.63444        5.22496          1              H   0.000
H5      -2.72915        5.92749        5.68659          1              H   0.000
H6       0.54908        2.47866        9.88384          1              H   0.000
H7       4.03631        4.45723       18.07496          1              H   0.000
H8       0.24106        3.34176       16.93312          1              H   0.000
H9      -0.41077        3.38610       14.64605          1              H   0.000
H10      4.05110        6.48534       18.70091          1              H   0.000
H11      3.03375        7.77683       18.81256          1              H   0.000
H12      2.36404        5.12768       15.91929          1              H   0.000
H13     -1.25952        7.48805       10.31930          1              H   0.000
H14     -2.57679        7.70975       11.08680          1              H   0.000
H15      1.15192        3.13288       15.01972          1              H   0.000
H16      0.18479        4.53679       17.97619          1              H   0.000
H17      4.82221        5.32255       16.93991          1              H   0.000
H18      1.42459        6.07222       16.81183          1              H   0.000
H19      2.03891        7.20150       14.96214          1              H   0.000
H20      6.04719        4.60214       15.16280          1              H   0.000
H21      5.12691        5.76719       14.61089          1              H   0.000
H22      9.39021        0.56517       11.00464          1              H   0.000
H23      8.68855        1.92996       11.44692          1              H   0.000
H24      6.51668        2.79741       13.94494          1              H   0.000
H25      7.83568        3.48730       14.51426          1              H   0.000
H26      8.06420        1.53527       17.13954          1              H   0.000
H27      8.63912        1.71235       18.60796          1              H   0.000
H28     -2.00138        5.21646       13.94441          1              H   0.000
H29     -2.10174        4.06309       12.85751          1              H   0.000
H30      2.35463        8.75161       14.75249          1              H   0.000
H31     -0.02533        6.40038       19.00263          1              H   0.000
H32     -0.89317        6.46267       17.64713          1              H   0.000
H33     -0.70974        7.36063       20.76694          1              H   0.000
H34      0.66475        6.65809       21.13125          1              H   0.000
H35      3.20593        6.87128       22.31712          1              H   0.000
H36      9.35897        0.49462       15.59682          1              H   0.000
H37      8.12569        1.42545       15.07895          1              H   0.000
H38     -3.34744        7.96846       17.34664          1              H   0.000
H39      4.95515        7.45088       12.91356          1              H   0.000
H40      3.37048        7.40773       13.22132          1              H   0.000
H41      4.87398        4.24566       21.83464          1              H   0.000
H42      6.18461        5.16401       21.68260          1              H   0.000
H43      5.07998        8.20216       19.62408          1              H   0.000
H44     -4.88115        9.44950       16.33825          1              H   0.000
H45      0.22725        1.16261       15.38878          1              H   0.000
H46      0.53468        3.08328       22.25428          1              H   0.000
H47      1.50486        1.78207       22.37866          1              H   0.000
H48     -0.84354        4.82628       21.32023          1              H   0.000
H49     -1.71899        3.46450       21.44721          1              H   0.000
H50      5.58286        1.88623       15.61653          1              H   0.000
H51      4.76937        0.68725       15.00030          1              H   0.000
H52      7.52290        1.83577       21.38458          1              H   0.000
H53      6.96248        3.29244       21.80695          1              H   0.000
H54      2.50128        3.52652       21.81109          1              H   0.000
H55      2.81783        5.00455       21.31015          1              H   0.000
H56     -4.25649        9.36630       21.25368          1              H   0.000
H57      4.87116        3.36902       12.53729          1              H   0.000
H58      5.20457        1.91040       12.05811          1              H   0.000
H59      6.86830        7.01669       20.40212          1              H   0.000
H60      7.33462        5.58959       19.89810          1              H   0.000
H61      2.93112        4.26525       11.86228          1              H   0.000
H62      3.77696        5.42217       12.61379          1              H   0.000
H63      3.09250        7.01251       20.72468          1              H   0.000
H64     -1.69800        7.47064       14.26189          1              H   0.000
H65     -3.25878        7.25470       14.04995          1              H   0.000
H66      1.84721        8.85686       21.68280          1              H   0.000
H67      7.47396        3.59424       18.31428          1              H   0.000
H68      3.42177        2.76497       15.30223          1              H   0.000
H69      3.07025        3.79811       14.15303          1              H   0.000
H70      6.30246        4.68301       18.24312          1              H   0.000
H71     -0.41017        0.85884       19.57510          1              H   0.000
H72     -0.38268        2.35744       18.99337          1              H   0.000
H73      4.20484        1.48346       10.17435          1              H   0.000
H74      4.08598        0.02632       10.88002          1              H   0.000
H75      0.44507        8.37862       14.00892          1              H   0.000
H76     -0.69842        8.69505       12.95476          1              H   0.000
H77     -1.32155        9.48928       19.79069          1              H   0.000
H78     -0.36506        9.43297       21.03904          1              H   0.000
H79      2.03155        3.40266       18.39571          1              H   0.000
H80      2.99956        3.57080       19.68470          1              H   0.000
H81      0.92084        8.28963       18.17672          1              H   0.000
H82      4.30134        0.95005       17.37069          1              H   0.000
H83      3.50729        1.76072       18.46800          1              H   0.000
H84     -0.52197        2.35619       11.01134          1              H   0.000
H85      1.10243        5.03748        9.39215          1              H   0.000
H86     -2.94723        5.72356       17.44913          1              H   0.000
H87      1.16835        1.70416       12.05652          1              H   0.000
H88     -2.52838        6.51587       16.07918          1              H   0.000
H89      2.62506        1.15492       11.91493          1              H   0.000
H90      7.72671        3.91822       10.56832          1              H   0.000
H91      1.51520        9.32421       20.24931          1              H   0.000
H92      6.94979        3.21761       11.75787          1              H   0.000
H93     -4.29897        9.01770       12.92422          1              H   0.000
H94     -4.94956        8.73582       14.29716          1              H   0.000
H95     -4.59732        8.76728       18.92945          1              H   0.000
H96     -3.00368        9.47101       17.74981          1              H   0.000
H97      2.75591        0.00853       21.61010          1              H   0.000
H98      7.22542        0.19598       18.25660          1              H   0.000
H99     -0.32571        4.35058        9.57492          1              H   0.000
O1       4.86135        3.42804        9.79904          1              O   0.000
O2       7.18153        4.91722        9.16011          1              O   0.000
O3       2.10969        7.24382        8.93692          1              O   0.000
O4       4.31782        8.74657        9.73239          1              O   0.000
O5       8.27579        1.58037        8.01743          1              O   0.000
O6       5.53537        1.49814        7.99730          1              O   0.000
O7       2.82703        1.66535        8.05768          1              O   0.000
O8       0.02039        1.71577        8.06884          1              O   0.000
O9      -4.09527        8.66447        7.98599          1              O   0.000
O10      2.43643        4.61484        9.73936          1              O   0.000
O11      6.64141        7.33222       10.40364          1              O   0.000
O12      0.10884        5.06381        9.02235          1              O   0.000
O13     -1.31626        6.97610        8.67873          1              O   0.000
O14      4.70287        5.19447       17.92306          1              O   0.000
O15      0.40121        3.56977       17.89397          1              O   0.000
O16      2.14540        6.06462       16.13775          1              O   0.000
O17      3.74032        7.25396       19.28517          1              O   0.000
O18     -1.62094        7.93196       11.12940          1              O   0.000
O19      0.20507        2.89878       15.25211          1              O   0.000
O20      2.02884        7.93696       14.26684          1              O   0.000
O21      5.61396        5.46076       15.39858          1              O   0.000
O22      7.00239        2.99645       14.79713          1              O   0.000
O23      7.78896        1.78725       18.05881          1              O   0.000
O24     -1.82582        4.23855       13.79333          1              O   0.000
O25      9.44347        1.30954       11.63797          1              O   0.000
O26      0.04635        6.36357       18.00062          1              O   0.000
O27     -0.20370        6.50205       20.69679          1              O   0.000
O28      2.56063        6.88371       21.58778          1              O   0.000
O29      8.36335        0.62350       15.60078          1              O   0.000
O30     -3.77490        8.86347       17.51370          1              O   0.000
O31     -4.62386        8.24987       13.47776          1              O   0.000
O32      4.10551        6.94949       12.72159          1              O   0.000
O33      5.77786        4.41272       22.20756          1              O   0.000
O34      0.03232        0.20096       15.57556          1              O   0.000
O35      1.41516        2.76019       22.60130          1              O   0.000
O36     -0.81884        3.88077       21.60321          1              O   0.000
O37      4.71717        1.42344       15.66748          1              O   0.000
O38      7.74865        2.79659       21.42127          1              O   0.000
O39      3.15193        4.08091       21.22991          1              O   0.000
O40      5.60211        2.68383       12.54823          1              O   0.000
O41      7.21060        6.14893       20.70677          1              O   0.000
O42      3.55470        4.42354       12.59780          1              O   0.000
O43     -2.43065        6.80312       14.38775          1              O   0.000
O44      7.28827        4.56912       18.37743          1              O   0.000
O45      2.81146        3.51144       15.07008          1              O   0.000
O46      6.93557        0.07718       21.20549          1              O   0.000
O47     -0.95439        1.67379       19.42649          1              O   0.000
O48      4.15466        1.01751       11.03150          1              O   0.000
O49     -0.50803        8.71546       13.91530          1              O   0.000
O50     -1.23508        9.09350       20.69930          1              O   0.000
O51      2.97941        3.30404       18.70576          1              O   0.000
O52      1.63983        8.78974       18.61869          1              O   0.000
O53      3.81918        0.82797       18.23036          1              O   0.000
O54      0.17714        2.98830       10.63203          1              O   0.000
O55     -2.47204        6.53205       17.07822          1              O   0.000
O56      1.80468        1.08473       12.46718          1              O   0.000
O57      7.86939        3.46199       11.42731          1              O   0.000
O58      5.90074        8.74953       19.80311          1              O   0.000
O59      1.84427        0.20252       21.95136          1              O   0.000
Pd1      5.50230        9.53026       30.00000          1              Pd  0.000
Pd2     10.96559        0.02756        6.91625          1              Pd  0.000
Pd3      1.42155        0.78820        4.52305          1              Pd  0.000
Pd4     -0.00006        1.58841        2.24610          1              Pd  0.000
Pd5     -2.75115        9.53026       30.00000          1              Pd  0.000
Pd6     -2.63864        9.52345        6.90478          1              Pd  0.000
Pd7      4.10488        0.79223        4.51091          1              Pd  0.000
Pd8      2.75109        1.58841        2.24610          1              Pd  0.000
Pd9     -0.00000        9.53026       30.00000          1              Pd  0.000
Pd10     0.05152        9.47748        6.77776          1              Pd  0.000
Pd11     6.91859        0.82591        4.49063          1              Pd  0.000
Pd12     5.50224        1.58841        2.24610          1              Pd  0.000
Pd13     2.75115        9.53026       30.00000          1              Pd  0.000
Pd14     8.26536        0.00676        6.79779          1              Pd  0.000
Pd15     9.61766        0.82114        4.52082          1              Pd  0.000
Pd16     8.25339        1.58841        2.24610          1              Pd  0.000
Pd17     9.62902        2.38257       30.00000          1              Pd  0.000
Pd18    -1.37992        2.54850        6.91271          1              Pd  0.000
Pd19    -0.00389        3.22105        4.54925          1              Pd  0.000
Pd20    -1.37563        3.97097        2.24610          1              Pd  0.000
Pd21     1.37557        2.38257       30.00000          1              Pd  0.000
Pd22     1.43537        2.55445        6.93295          1              Pd  0.000
Pd23     2.78294        3.19392        4.54885          1              Pd  0.000
Pd24     1.37552        3.97097        2.24610          1              Pd  0.000
Pd25     4.12672        2.38257       30.00000          1              Pd  0.000
Pd26     4.18259        2.49839        6.86591          1              Pd  0.000
Pd27     5.52194        3.25915        4.57259          1              Pd  0.000
Pd28     4.12667        3.97097        2.24610          1              Pd  0.000
Pd29     6.87787        2.38257       30.00000          1              Pd  0.000
Pd30     6.89694        2.53586        6.94727          1              Pd  0.000
Pd31     8.25957        3.21238        4.59162          1              Pd  0.000
Pd32     6.87782        3.97097        2.24610          1              Pd  0.000
Pd33     8.25345        4.76513       30.00000          1              Pd  0.000
Pd34    -2.77779        4.86270        7.10458          1              Pd  0.000
Pd35    -1.35109        5.57504        4.55449          1              Pd  0.000
Pd36    -2.75121        6.35354        2.24610          1              Pd  0.000
Pd37    -0.00000        4.76513       30.00000          1              Pd  0.000
Pd38     0.02466        4.86193        6.90397          1              Pd  0.000
Pd39     1.38951        5.60017        4.52729          1              Pd  0.000
Pd40    -0.00006        6.35354        2.24610          1              Pd  0.000
Pd41     2.75115        4.76513       30.00000          1              Pd  0.000
Pd42     2.86301        4.84687        6.91126          1              Pd  0.000
Pd43     4.16031        5.59699        4.52130          1              Pd  0.000
Pd44     2.75109        6.35354        2.24610          1              Pd  0.000
Pd45     5.50230        4.76513       30.00000          1              Pd  0.000
Pd46     5.54207        4.89799        6.92886          1              Pd  0.000
Pd47     6.88108        5.60022        4.52058          1              Pd  0.000
Pd48     5.50224        6.35354        2.24610          1              Pd  0.000
Pd49     6.87787        7.14770       30.00000          1              Pd  0.000
Pd50    -4.11290        7.18287        6.69031          1              Pd  0.000
Pd51    -2.70596        7.97871        4.51093          1              Pd  0.000
Pd52    -4.12678        8.73611        2.24610          1              Pd  0.000
Pd53    -1.37558        7.14770       30.00000          1              Pd  0.000
Pd54    -1.32112        7.17550        6.85640          1              Pd  0.000
Pd55     0.03104        7.95828        4.56578          1              Pd  0.000
Pd56    -1.37563        8.73611        2.24610          1              Pd  0.000
Pd57     1.37557        7.14770       30.00000          1              Pd  0.000
Pd58     1.42657        7.20105        6.93350          1              Pd  0.000
Pd59     2.76566        8.00298        4.53607          1              Pd  0.000
Pd60     1.37552        8.73611        2.24610          1              Pd  0.000
Pd61     4.12672        7.14770       30.00000          1              Pd  0.000
Pd62     4.16734        7.20062        6.89306          1              Pd  0.000
Pd63     5.48837        7.99654        4.49841          1              Pd  0.000
Pd64     4.12667        8.73611        2.24610          1              Pd  0.000
end
end

!DATE Mon Jan 01 12:00:00 2000
PBC   11.00460  11.00460  30.00000  90.00000  90.00000 120.00001 (P1)
C1       3.45395        5.22885        9.27312          1              C   0.000
C2       4.83149        4.56541        9.36259          1              C   0.000
C3       3.32339        6.70848        8.96926          1              C   0.000
C4       4.47942        7.56863        9.43849          1              C   0.000
C5       6.04571        5.44446        9.11122          1              C   0.000
C6       5.82689        6.85882        9.67503          1              C   0.000
H1       2.70470        6.43974        5.59451          1              H   0.000
H2       1.26993        4.08723        5.67515          1              H   0.000
H3       0.01902        1.57388        5.26783          1              H   0.000
H4       5.50106        1.63024        5.22578          1              H   0.000
H5      -2.73006        5.91736        5.68921          1              H   0.000
H6       0.58175        2.39943        9.91811          1              H   0.000
H7       4.03623        4.45753       18.07489          1              H   0.000
H8       0.24098        3.34162       16.93280          1              H   0.000
H9      -0.41100        3.38683       14.64617          1              H   0.000
H10      4.05109        6.48539       18.70058          1              H   0.000
H11      3.03382        7.77685       18.81236          1              H   0.000
H12      2.36463        5.12825       15.91978          1              H   0.000
H13     -1.25313        7.50294       10.32076          1              H   0.000
H14     -2.56706        7.70056       11.09871          1              H   0.000
H15      1.15189        3.13288       15.01947          1              H   0.000
H16      0.18450        4.53672       17.97577          1              H   0.000
H17      4.82236        5.32285       16.93992          1              H   0.000
H18      1.42513        6.07250       16.81209          1              H   0.000
H19      2.04030        7.20143       14.96196          1              H   0.000
H20      6.04699        4.60184       15.16258          1              H   0.000
H21      5.12651        5.76682       14.61091          1              H   0.000
H22      9.36919        0.55463       11.00741          1              H   0.000
H23      8.67717        1.92712       11.44823          1              H   0.000
H24      6.51689        2.79733       13.94389          1              H   0.000
H25      7.83541        3.48748       14.51383          1              H   0.000
H26      8.06383        1.53513       17.13917          1              H   0.000
H27      8.63874        1.71254       18.60758          1              H   0.000
H28     -2.00070        5.21673       13.94459          1              H   0.000
H29     -2.10076        4.06342       12.85769          1              H   0.000
H30      2.35535        8.75136       14.75169          1              H   0.000
H31     -0.02567        6.40012       19.00252          1              H   0.000
H32     -0.89341        6.46274       17.64698          1              H   0.000
H33     -0.71011        7.36048       20.76718          1              H   0.000
H34      0.66423        6.65782       21.13133          1              H   0.000
H35      3.20602        6.87147       22.31659          1              H   0.000
H36      9.35819        0.49489       15.59702          1              H   0.000
H37      8.12507        1.42564       15.07857          1              H   0.000
H38     -3.34750        7.96845       17.34677          1              H   0.000
H39      4.95533        7.45003       12.91374          1              H   0.000
H40      3.37041        7.40668       13.21943          1              H   0.000
H41      4.87416        4.24545       21.83409          1              H   0.000
H42      6.18480        5.16086       21.68203          1              H   0.000
H43      5.07945        8.20256       19.62380          1              H   0.000
H44     -4.88146        9.44942       16.33866          1              H   0.000
H45      0.22705        1.16220       15.38888          1              H   0.000
H46      0.53406        3.08293       22.25417          1              H   0.000
H47      1.50432        1.78198       22.37807          1              H   0.000
H48     -0.84377        4.82610       21.32039          1              H   0.000
H49     -1.71924        3.46430       21.44672          1              H   0.000
H50      5.58256        1.88541       15.61566          1              H   0.000
H51      4.76885        0.68678       14.99896          1              H   0.000
H52      7.52251        1.83568       21.38444          1              H   0.000
H53      6.96222        3.29226       21.80730          1              H   0.000
H54      2.50107        3.52647       21.81122          1              H   0.000
H55      2.81777        5.00455       21.31049          1              H   0.000
H56     -4.25666        9.36655       21.25275          1              H   0.000
H57      4.87057        3.36746       12.53776          1              H   0.000
H58      5.20526        1.90966       12.05756          1              H   0.000
H59      6.86875        7.01742       20.40305          1              H   0.000
H60      7.33456        5.58833       19.89819          1              H   0.000
H61      2.93203        4.26094       11.86199          1              H   0.000
H62      3.77572        5.42052       12.61315          1              H   0.000
H63      3.09256        7.01233       20.72420          1              H   0.000
H64     -1.69767        7.47026       14.26267          1              H   0.000
H65     -3.25854        7.25437       14.05081          1              H   0.000
H66      1.84708        8.85694       21.68243          1              H   0.000
H67      7.47388        3.59455       18.31404          1              H   0.000
H68      3.42135        2.76451       15.30197          1              H   0.000
H69      3.06991        3.79732       14.15278          1              H   0.000
H70      6.30241        4.68317       18.24287          1              H   0.000
H71     -0.41047        0.85943       19.57504          1              H   0.000
H72     -0.38290        2.35761       18.99318          1              H   0.000
H73      4.20872        1.47177       10.17007          1              H   0.000
H74      4.09120        0.02121       10.88524          1              H   0.000
H75      0.44469        8.37812       14.00900          1              H   0.000
H76     -0.69900        8.68688       12.95385          1              H   0.000
H77     -1.32162        9.48922       19.79041          1              H   0.000
H78     -0.36527        9.43280       21.03883          1              H   0.000
H79      2.03146        3.40268       18.39550          1              H   0.000
H80      2.99929        3.57079       19.68465          1              H   0.000
H81      0.92083        8.28945       18.17651          1              H   0.000
H82      4.30130        0.94984       17.37011          1              H   0.000
H83      3.50747        1.76071       18.46755          1              H   0.000
H84     -0.52163        2.30645       11.02678          1              H   0.000
H85      0.96539        5.10537        9.35358          1              H   0.000
H86     -2.94730        5.72361       17.44891          1              H   0.000
H87      1.17958        1.71088       12.06183          1              H   0.000
H88     -2.52828        6.51643       16.07928          1              H   0.000
H89      2.62917        1.14808       11.92129          1              H   0.000
H90      7.74288        3.91861       10.56616          1              H   0.000
H91      1.51493        9.32421       20.24900          1              H   0.000
H92      6.94950        3.22014       11.75007          1              H   0.000
H93     -4.29941        9.01785       12.92519          1              H   0.000
H94     -4.95018        8.73519       14.29776          1              H   0.000
H95     -4.59762        8.76772       18.92931          1              H   0.000
H96     -3.00366        9.47103       17.74983          1              H   0.000
H97      2.75568        0.00859       21.60925          1              H   0.000
H98      7.22523        0.19584       18.25633          1              H   0.000
H99     -0.23834        4.18602        9.63452          1              H   0.000
O1       4.94165        3.42128        9.79970          1              O   0.000
O2       7.23931        4.95816        9.15463          1              O   0.000
O3       2.12851        7.21187        8.94272          1              O   0.000
O4       4.32822        8.75194        9.73400          1              O   0.000
O5       8.26974        1.57771        8.01831          1              O   0.000
O6       5.52591        1.50783        7.99139          1              O   0.000
O7       2.81941        1.68125        8.06149          1              O   0.000
O8       0.01295        1.70976        8.06801          1              O   0.000
O9      -4.10362        8.66983        7.98170          1              O   0.000
O10      2.47759        4.60141        9.73832          1              O   0.000
O11      6.65866        7.35697       10.41303          1              O   0.000
O12      0.00185        4.99521        9.07285          1              O   0.000
O13     -1.22148        7.33871        8.59075          1              O   0.000
O14      4.70313        5.19460       17.92304          1              O   0.000
O15      0.40109        3.56977       17.89352          1              O   0.000
O16      2.14729        6.06524       16.13939          1              O   0.000
O17      3.74066        7.25415       19.28474          1              O   0.000
O18     -1.60909        7.91324       11.14860          1              O   0.000
O19      0.20495        2.89866       15.25137          1              O   0.000
O20      2.03044        7.93632       14.26615          1              O   0.000
O21      5.61396        5.46055       15.39841          1              O   0.000
O22      7.00213        2.99659       14.79634          1              O   0.000
O23      7.78856        1.78758       18.05827          1              O   0.000
O24     -1.82541        4.23867       13.79363          1              O   0.000
O25      9.42765        1.30041       11.63920          1              O   0.000
O26      0.04608        6.36350       18.00048          1              O   0.000
O27     -0.20427        6.50181       20.69692          1              O   0.000
O28      2.56079        6.88344       21.58716          1              O   0.000
O29      8.36257        0.62365       15.60041          1              O   0.000
O30     -3.77496        8.86345       17.51390          1              O   0.000
O31     -4.62463        8.24965       13.47814          1              O   0.000
O32      4.10597        6.94845       12.72018          1              O   0.000
O33      5.77695        4.41310       22.20886          1              O   0.000
O34      0.03177        0.20077       15.57611          1              O   0.000
O35      1.41459        2.75992       22.60121          1              O   0.000
O36     -0.81919        3.88054       21.60296          1              O   0.000
O37      4.71681        1.42273       15.66638          1              O   0.000
O38      7.74813        2.79656       21.42083          1              O   0.000
O39      3.15136        4.08080       21.22949          1              O   0.000
O40      5.60255        2.68340       12.54720          1              O   0.000
O41      7.21262        6.14948       20.70675          1              O   0.000
O42      3.55476        4.42160       12.59755          1              O   0.000
O43     -2.43048        6.80293       14.38889          1              O   0.000
O44      7.28817        4.56951       18.37823          1              O   0.000
O45      2.81132        3.51129       15.06997          1              O   0.000
O46      6.93500        0.07699       21.20512          1              O   0.000
O47     -0.95483        1.67403       19.42604          1              O   0.000
O48      4.15461        1.01283       11.03084          1              O   0.000
O49     -0.50807        8.71475       13.91429          1              O   0.000
O50     -1.23520        9.09320       20.69886          1              O   0.000
O51      2.97935        3.30420       18.70547          1              O   0.000
O52      1.63985        8.78960       18.61835          1              O   0.000
O53      3.81924        0.82792       18.22980          1              O   0.000
O54      0.20084        2.92416       10.65114          1              O   0.000
O55     -2.47216        6.53225       17.07840          1              O   0.000
O56      1.80836        1.08384       12.47347          1              O   0.000
O57      7.87240        3.46091       11.42638          1              O   0.000
O58      5.90098        8.74866       19.80322          1              O   0.000
O59      1.84410        0.20220       21.95066          1              O   0.000
Pd1      5.50230        9.53026       30.00000          1              Pd  0.000
Pd2     10.95909        0.02692        6.91015          1              Pd  0.000
Pd3      1.41594        0.79112        4.52309          1              Pd  0.000
Pd4     -0.00006        1.58841        2.24610          1              Pd  0.000
Pd5     -2.75115        9.53026       30.00000          1              Pd  0.000
Pd6      2.85414        0.00418        6.90619          1              Pd  0.000
Pd7      4.10212        0.79110        4.51433          1              Pd  0.000
Pd8      2.75109        1.58841        2.24610          1              Pd  0.000
Pd9     -0.00000        9.53026       30.00000          1              Pd  0.000
Pd10     0.04796        9.47524        6.78774          1              Pd  0.000
Pd11     6.91689        0.82481        4.49306          1              Pd  0.000
Pd12     5.50224        1.58841        2.24610          1              Pd  0.000
Pd13     2.75115        9.53026       30.00000          1              Pd  0.000
Pd14     8.25984        0.00402        6.79932          1              Pd  0.000
Pd15     9.61409        0.82017        4.52109          1              Pd  0.000
Pd16     8.25339        1.58841        2.24610          1              Pd  0.000
Pd17     9.62902        2.38257       30.00000          1              Pd  0.000
Pd18    -1.38808        2.55043        6.91633          1              Pd  0.000
Pd19    -0.00525        3.22273        4.55481          1              Pd  0.000
Pd20    -1.37563        3.97097        2.24610          1              Pd  0.000
Pd21     1.37557        2.38257       30.00000          1              Pd  0.000
Pd22     1.42245        2.56227        6.93761          1              Pd  0.000
Pd23     2.77839        3.18855        4.53585          1              Pd  0.000
Pd24     1.37552        3.97097        2.24610          1              Pd  0.000
Pd25     4.12672        2.38257       30.00000          1              Pd  0.000
Pd26     4.17351        2.50905        6.86691          1              Pd  0.000
Pd27     5.51851        3.25811        4.57572          1              Pd  0.000
Pd28     4.12667        3.97097        2.24610          1              Pd  0.000
Pd29     6.87787        2.38257       30.00000          1              Pd  0.000
Pd30     6.89319        2.53402        6.94338          1              Pd  0.000
Pd31     8.25562        3.21125        4.59455          1              Pd  0.000
Pd32     6.87782        3.97097        2.24610          1              Pd  0.000
Pd33     8.25345        4.76513       30.00000          1              Pd  0.000
Pd34    -2.79419        4.86494        7.11922          1              Pd  0.000
Pd35    -1.35681        5.57062        4.54689          1              Pd  0.000
Pd36    -2.75121        6.35354        2.24610          1              Pd  0.000
Pd37    -0.00000        4.76513       30.00000          1              Pd  0.000
Pd38    -0.00557        4.87014        6.92929          1              Pd  0.000
Pd39     1.37881        5.60051        4.52191          1              Pd  0.000
Pd40    -0.00006        6.35354        2.24610          1              Pd  0.000
Pd41     2.75115        4.76513       30.00000          1              Pd  0.000
Pd42     2.83839        4.84564        6.84842          1              Pd  0.000
Pd43     4.16153        5.59730        4.51499          1              Pd  0.000
Pd44     2.75109        6.35354        2.24610          1              Pd  0.000
Pd45     5.50230        4.76513       30.00000          1              Pd  0.000
Pd46     5.52966        4.90023        6.94730          1              Pd  0.000
Pd47     6.87702        5.59816        4.52506          1              Pd  0.000
Pd48     5.50224        6.35354        2.24610          1              Pd  0.000
Pd49     6.87787        7.14770       30.00000          1              Pd  0.000
Pd50    -4.12433        7.18622        6.68913          1              Pd  0.000
Pd51    -2.72244        7.98277        4.49359          1              Pd  0.000
Pd52    -4.12678        8.73611        2.24610          1              Pd  0.000
Pd53    -1.37558        7.14770       30.00000          1              Pd  0.000
Pd54    -1.34925        7.16754        6.77127          1              Pd  0.000
Pd55     0.03443        7.96428        4.54890          1              Pd  0.000
Pd56    -1.37563        8.73611        2.24610          1              Pd  0.000
Pd57     1.37557        7.14770       30.00000          1              Pd  0.000
Pd58     1.41332        7.19747        6.94867          1              Pd  0.000
Pd59     2.76527        7.99857        4.54209          1              Pd  0.000
Pd60     1.37552        8.73611        2.24610          1              Pd  0.000
Pd61     4.12672        7.14770       30.00000          1              Pd  0.000
Pd62     4.15733        7.19345        6.90232          1              Pd  0.000
Pd63     5.48196        7.99668        4.49911          1              Pd  0.000
Pd64     4.12667        8.73611        2.24610          1              Pd  0.000
end
end

!DATE Mon Jan 01 12:00:00 2000
PBC   11.00460  11.00460  30.00000  90.00000  90.00000 120.00001 (P1)
C1       3.46965        5.22573        9.28660          1              C   0.000
C2       4.85174        4.56707        9.37276          1              C   0.000
C3       3.33433        6.70482        8.98030          1              C   0.000
C4       4.48675        7.56951        9.44342          1              C   0.000
C5       6.05891        5.45292        9.11387          1              C   0.000
C6       5.83585        6.86454        9.67700          1              C   0.000
H1       2.68966        6.44135        5.60628          1              H   0.000
H2       1.26110        4.09472        5.68742          1              H   0.000
H3       0.01442        1.57303        5.26748          1              H   0.000
H4       5.49715        1.62422        5.24351          1              H   0.000
H5      -2.73277        5.90880        5.69071          1              H   0.000
H6       0.59401        2.37059        9.92575          1              H   0.000
H7       4.03620        4.45748       18.07495          1              H   0.000
H8       0.24089        3.34160       16.93295          1              H   0.000
H9      -0.41098        3.38708       14.64632          1              H   0.000
H10      4.05119        6.48543       18.70068          1              H   0.000
H11      3.03381        7.77683       18.81226          1              H   0.000
H12      2.36482        5.12841       15.92010          1              H   0.000
H13     -1.23879        7.51317       10.30129          1              H   0.000
H14     -2.56130        7.68686       11.08312          1              H   0.000
H15      1.15196        3.13296       15.01957          1              H   0.000
H16      0.18445        4.53679       17.97578          1              H   0.000
H17      4.82224        5.32275       16.94001          1              H   0.000
H18      1.42530        6.07275       16.81229          1              H   0.000
H19      2.04057        7.20127       14.96209          1              H   0.000
H20      6.04691        4.60175       15.16259          1              H   0.000
H21      5.12636        5.76662       14.61079          1              H   0.000
H22      9.36280        0.55178       11.00795          1              H   0.000
H23      8.67406        1.92684       11.44838          1              H   0.000
H24      6.51716        2.79726       13.94362          1              H   0.000
H25      7.83539        3.48749       14.51398          1              H   0.000
H26      8.06370        1.53528       17.13916          1              H   0.000
H27      8.63858        1.71262       18.60751          1              H   0.000
H28     -2.00058        5.21677       13.94476          1              H   0.000
H29     -2.10082        4.06347       12.85781          1              H   0.000
H30      2.35557        8.75131       14.75153          1              H   0.000
H31     -0.02561        6.40009       19.00262          1              H   0.000
H32     -0.89340        6.46269       17.64714          1              H   0.000
H33     -0.71043        7.36004       20.76722          1              H   0.000
H34      0.66425        6.65781       21.13132          1              H   0.000
H35      3.20610        6.87147       22.31657          1              H   0.000
H36      9.35807        0.49487       15.59717          1              H   0.000
H37      8.12499        1.42570       15.07861          1              H   0.000
H38     -3.34758        7.96848       17.34695          1              H   0.000
H39      4.95542        7.44951       12.91384          1              H   0.000
H40      3.37043        7.40623       13.21904          1              H   0.000
H41      4.87409        4.24549       21.83434          1              H   0.000
H42      6.18511        5.16264       21.68186          1              H   0.000
H43      5.07969        8.20247       19.62401          1              H   0.000
H44     -4.88148        9.44929       16.33889          1              H   0.000
H45      0.22699        1.16207       15.38905          1              H   0.000
H46      0.53400        3.08295       22.25419          1              H   0.000
H47      1.50425        1.78185       22.37819          1              H   0.000
H48     -0.84397        4.82602       21.32031          1              H   0.000
H49     -1.71936        3.46433       21.44690          1              H   0.000
H50      5.58261        1.88510       15.61540          1              H   0.000
H51      4.76883        0.68667       14.99847          1              H   0.000
H52      7.52241        1.83566       21.38445          1              H   0.000
H53      6.96223        3.29221       21.80713          1              H   0.000
H54      2.50091        3.52635       21.81110          1              H   0.000
H55      2.81777        5.00447       21.31043          1              H   0.000
H56     -4.25674        9.36629       21.25273          1              H   0.000
H57      4.87063        3.36671       12.53786          1              H   0.000
H58      5.20617        1.90922       12.05776          1              H   0.000
H59      6.86907        7.01623       20.40360          1              H   0.000
H60      7.33488        5.58907       19.89893          1              H   0.000
H61      2.93256        4.25935       11.86200          1              H   0.000
H62      3.77550        5.42000       12.61297          1              H   0.000
H63      3.09261        7.01229       20.72421          1              H   0.000
H64     -1.69777        7.47014       14.26297          1              H   0.000
H65     -3.25887        7.25445       14.05117          1              H   0.000
H66      1.84704        8.85686       21.68243          1              H   0.000
H67      7.47379        3.59431       18.31382          1              H   0.000
H68      3.42119        2.76432       15.30209          1              H   0.000
H69      3.06995        3.79703       14.15291          1              H   0.000
H70      6.30252        4.68319       18.24318          1              H   0.000
H71     -0.41063        0.85927       19.57502          1              H   0.000
H72     -0.38303        2.35763       18.99323          1              H   0.000
H73      4.21163        1.46907       10.16888          1              H   0.000
H74      4.09374        0.01977       10.88177          1              H   0.000
H75      0.44544        8.37724       14.00929          1              H   0.000
H76     -0.69644        8.68639       12.95295          1              H   0.000
H77     -1.32160        9.48910       19.79046          1              H   0.000
H78     -0.36525        9.43282       21.03883          1              H   0.000
H79      2.03150        3.40264       18.39557          1              H   0.000
H80      2.99933        3.57081       19.68471          1              H   0.000
H81      0.92071        8.28944       18.17661          1              H   0.000
H82      4.30129        0.94981       17.37009          1              H   0.000
H83      3.50748        1.76081       18.46749          1              H   0.000
H84     -0.52102        2.29309       11.02623          1              H   0.000
H85      0.91983        5.14481        9.34852          1              H   0.000
H86     -2.94740        5.72357       17.44940          1              H   0.000
H87      1.18341        1.71279       12.06528          1              H   0.000
H88     -2.52844        6.51613       16.07963          1              H   0.000
H89      2.63078        1.14600       11.92307          1              H   0.000
H90      7.74808        3.91800       10.56459          1              H   0.000
H91      1.51496        9.32419       20.24904          1              H   0.000
H92      6.94957        3.22133       11.74695          1              H   0.000
H93     -4.29964        9.01721       12.92548          1              H   0.000
H94     -4.95039        8.73508       14.29822          1              H   0.000
H95     -4.59775        8.76767       18.92957          1              H   0.000
H96     -3.00375        9.47108       17.74979          1              H   0.000
H97      2.75557        0.00843       21.60928          1              H   0.000
H98      7.22509        0.19593       18.25627          1              H   0.000
H99     -0.21851        4.15389        9.64814          1              H   0.000
O1       4.96706        3.42174        9.80616          1              O   0.000
O2       7.25931        4.97340        9.15300          1              O   0.000
O3       2.13823        7.20004        8.94735          1              O   0.000
O4       4.33326        8.75386        9.73541          1              O   0.000
O5       8.26201        1.57588        8.01848          1              O   0.000
O6       5.52203        1.53489        8.00182          1              O   0.000
O7       2.81484        1.68238        8.06080          1              O   0.000
O8       0.00832        1.70337        8.06655          1              O   0.000
O9      -4.11848        8.66507        7.98405          1              O   0.000
O10      2.48838        4.59466        9.73032          1              O   0.000
O11      6.66826        7.36694       10.41416          1              O   0.000
O12     -0.04012        4.99176        9.09530          1              O   0.000
O13     -0.98510        7.73938        8.44117          1              O   0.000
O14      4.70297        5.19458       17.92301          1              O   0.000
O15      0.40117        3.56986       17.89349          1              O   0.000
O16      2.14731        6.06541       16.13934          1              O   0.000
O17      3.74051        7.25411       19.28474          1              O   0.000
O18     -1.60308        7.89985       11.13140          1              O   0.000
O19      0.20503        2.89834       15.25097          1              O   0.000
O20      2.03048        7.93616       14.26610          1              O   0.000
O21      5.61407        5.46059       15.39817          1              O   0.000
O22      7.00216        2.99649       14.79616          1              O   0.000
O23      7.78834        1.78752       18.05816          1              O   0.000
O24     -1.82506        4.23877       13.79357          1              O   0.000
O25      9.42422        1.29913       11.63794          1              O   0.000
O26      0.04615        6.36344       18.00046          1              O   0.000
O27     -0.20409        6.50172       20.69666          1              O   0.000
O28      2.56083        6.88337       21.58719          1              O   0.000
O29      8.36240        0.62335       15.59992          1              O   0.000
O30     -3.77496        8.86363       17.51333          1              O   0.000
O31     -4.62502        8.24931       13.47856          1              O   0.000
O32      4.10603        6.94793       12.71993          1              O   0.000
O33      5.77751        4.41279       22.20796          1              O   0.000
O34      0.03172        0.20065       15.57625          1              O   0.000
O35      1.41454        2.75988       22.60113          1              O   0.000
O36     -0.81925        3.88052       21.60306          1              O   0.000
O37      4.71679        1.42251       15.66570          1              O   0.000
O38      7.74813        2.79645       21.42088          1              O   0.000
O39      3.15138        4.08070       21.22947          1              O   0.000
O40      5.60284        2.68294       12.54732          1              O   0.000
O41      7.21180        6.14847       20.70767          1              O   0.000
O42      3.55491        4.42092       12.59756          1              O   0.000
O43     -2.43059        6.80275       14.38825          1              O   0.000
O44      7.28835        4.56924       18.37702          1              O   0.000
O45      2.81126        3.51116       15.07004          1              O   0.000
O46      6.93506        0.07698       21.20514          1              O   0.000
O47     -0.95504        1.67395       19.42570          1              O   0.000
O48      4.15478        1.01011       11.02974          1              O   0.000
O49     -0.50767        8.71327       13.91348          1              O   0.000
O50     -1.23521        9.09329       20.69894          1              O   0.000
O51      2.97937        3.30415       18.70551          1              O   0.000
O52      1.63987        8.78962       18.61816          1              O   0.000
O53      3.81916        0.82799       18.22961          1              O   0.000
O54      0.20811        2.90543       10.64877          1              O   0.000
O55     -2.47216        6.53221       17.07853          1              O   0.000
O56      1.81063        1.08374       12.47625          1              O   0.000
O57      7.87348        3.46117       11.42585          1              O   0.000
O58      5.90035        8.74992       19.80299          1              O   0.000
O59      1.84401        0.20240       21.95039          1              O   0.000
Pd1      5.50230        9.53026       30.00000          1              Pd  0.000
Pd2     10.94883        0.02295        6.90592          1              Pd  0.000
Pd3      1.41617        0.79057        4.52408          1              Pd  0.000
Pd4     -0.00006        1.58841        2.24610          1              Pd  0.000
Pd5     -2.75115        9.53026       30.00000          1              Pd  0.000
Pd6     -2.66580        9.52787        6.90991          1              Pd  0.000
Pd7      4.10807        0.78065        4.53287          1              Pd  0.000
Pd8      2.75109        1.58841        2.24610          1              Pd  0.000
Pd9     -0.00000        9.53026       30.00000          1              Pd  0.000
Pd10     0.00981        9.39901        6.94295          1              Pd  0.000
Pd11     6.89986        0.81136        4.51849          1              Pd  0.000
Pd12     5.50224        1.58841        2.24610          1              Pd  0.000
Pd13     2.75115        9.53026       30.00000          1              Pd  0.000
Pd14     2.74543        9.52598        6.80922          1              Pd  0.000
Pd15     9.60625        0.81827        4.52236          1              Pd  0.000
Pd16     8.25339        1.58841        2.24610          1              Pd  0.000
Pd17     9.62902        2.38257       30.00000          1              Pd  0.000
Pd18    -1.39423        2.54455        6.91647          1              Pd  0.000
Pd19    -0.00768        3.22164        4.55816          1              Pd  0.000
Pd20    -1.37563        3.97097        2.24610          1              Pd  0.000
Pd21     1.37557        2.38257       30.00000          1              Pd  0.000
Pd22     1.41619        2.55959        6.93797          1              Pd  0.000
Pd23     2.77733        3.18457        4.53011          1              Pd  0.000
Pd24     1.37552        3.97097        2.24610          1              Pd  0.000
Pd25     4.12672        2.38257       30.00000          1              Pd  0.000
Pd26     4.16670        2.50446        6.86311          1              Pd  0.000
Pd27     5.51526        3.25414        4.57469          1              Pd  0.000
Pd28     4.12667        3.97097        2.24610          1              Pd  0.000
Pd29     6.87787        2.38257       30.00000          1              Pd  0.000
Pd30     6.88818        2.51448        6.92228          1              Pd  0.000
Pd31     8.25022        3.20888        4.59456          1              Pd  0.000
Pd32     6.87782        3.97097        2.24610          1              Pd  0.000
Pd33     8.25345        4.76513       30.00000          1              Pd  0.000
Pd34     8.19588        4.85191        7.12958          1              Pd  0.000
Pd35    -1.36339        5.56795        4.53710          1              Pd  0.000
Pd36    -2.75121        6.35354        2.24610          1              Pd  0.000
Pd37    -0.00000        4.76513       30.00000          1              Pd  0.000
Pd38    -0.01684        4.86110        6.94097          1              Pd  0.000
Pd39     1.37278        5.59721        4.51882          1              Pd  0.000
Pd40    -0.00006        6.35354        2.24610          1              Pd  0.000
Pd41     2.75115        4.76513       30.00000          1              Pd  0.000
Pd42     2.83240        4.83753        6.83151          1              Pd  0.000
Pd43     4.15988        5.59585        4.51204          1              Pd  0.000
Pd44     2.75109        6.35354        2.24610          1              Pd  0.000
Pd45     5.50230        4.76513       30.00000          1              Pd  0.000
Pd46     5.52260        4.89538        6.95642          1              Pd  0.000
Pd47     6.87190        5.59521        4.52625          1              Pd  0.000
Pd48     5.50224        6.35354        2.24610          1              Pd  0.000
Pd49     6.87787        7.14770       30.00000          1              Pd  0.000
Pd50    -4.13440        7.18183        6.69049          1              Pd  0.000
Pd51    -2.73504        7.98233        4.48387          1              Pd  0.000
Pd52    -4.12678        8.73611        2.24610          1              Pd  0.000
Pd53    -1.37558        7.14770       30.00000          1              Pd  0.000
Pd54    -1.37494        7.11055        6.72555          1              Pd  0.000
Pd55     0.03008        7.96679        4.53472          1              Pd  0.000
Pd56    -1.37563        8.73611        2.24610          1              Pd  0.000
Pd57     1.37557        7.14770       30.00000          1              Pd  0.000
Pd58     1.41656        7.17427        6.93917          1              Pd  0.000
Pd59     2.76129        7.99650        4.54349          1              Pd  0.000
Pd60     1.37552        8.73611        2.24610          1              Pd  0.000
Pd61     4.12672        7.14770       30.00000          1              Pd  0.000
Pd62     4.15298        7.18638        6.90325          1              Pd  0.000
Pd63     5.47813        7.99620        4.49953          1              Pd  0.000
Pd64     4.12667        8.73611        2.24610          1              Pd  0.000
end
end

!DATE Mon Jan 01 12:00:00 2000
PBC   11.00460  11.00460  30.00000  90.00000  90.00000 120.00001 (P1)
C1       3.50172        5.21673        9.30321          1              C   0.000
C2       4.89244        4.57579        9.39230          1              C   0.000
C3       3.35109        6.69676        9.00334          1              C   0.000
C4       4.49649        7.57290        9.45845          1              C   0.000
C5       6.08657        5.47443        9.12439          1              C   0.000
C6       5.85379        6.88233        9.68363          1              C   0.000
H1       2.65069        6.44387        5.63032          1              H   0.000
H2       1.21159        4.12933        5.72046          1              H   0.000
H3       0.00638        1.56969        5.26338          1              H   0.000
H4       5.49552        1.61621        5.27474          1              H   0.000
H5      -2.73119        5.91695        5.71392          1              H   0.000
H6       0.63347        2.33136        9.92666          1              H   0.000
H7       4.03569        4.45663       18.07537          1              H   0.000
H8       0.24070        3.34173       16.93375          1              H   0.000
H9      -0.41088        3.38784       14.64682          1              H   0.000
H10      4.05072        6.48551       18.70059          1              H   0.000
H11      3.03374        7.77711       18.81240          1              H   0.000
H12      2.36386        5.12757       15.91913          1              H   0.000
H13     -1.16711        7.50173       10.27291          1              H   0.000
H14     -2.53554        7.64385       10.99080          1              H   0.000
H15      1.15216        3.13338       15.02034          1              H   0.000
H16      0.18499        4.53713       17.97628          1              H   0.000
H17      4.82169        5.32173       16.93978          1              H   0.000
H18      1.42452        6.07275       16.81131          1              H   0.000
H19      2.03994        7.20075       14.96087          1              H   0.000
H20      6.04690        4.60061       15.16234          1              H   0.000
H21      5.12672        5.76542       14.61022          1              H   0.000
H22      9.36200        0.55314       11.00736          1              H   0.000
H23      8.68147        1.93336       11.44804          1              H   0.000
H24      6.51887        2.79548       13.94287          1              H   0.000
H25      7.83590        3.48727       14.51438          1              H   0.000
H26      8.06330        1.53603       17.13951          1              H   0.000
H27      8.63844        1.71262       18.60770          1              H   0.000
H28     -2.00069        5.21715       13.94516          1              H   0.000
H29     -2.10183        4.06353       12.85837          1              H   0.000
H30      2.35604        8.75120       14.75087          1              H   0.000
H31     -0.02416        6.40049       19.00291          1              H   0.000
H32     -0.89241        6.46270       17.64757          1              H   0.000
H33     -0.70926        7.36118       20.76645          1              H   0.000
H34      0.66470        6.65790       21.13117          1              H   0.000
H35      3.20581        6.87052       22.31728          1              H   0.000
H36      9.35798        0.49460       15.59810          1              H   0.000
H37      8.12500        1.42570       15.07928          1              H   0.000
H38     -3.34729        7.96887       17.34662          1              H   0.000
H39      4.95544        7.44629       12.91592          1              H   0.000
H40      3.37021        7.40369       13.21749          1              H   0.000
H41      4.87455        4.24516       21.83420          1              H   0.000
H42      6.18481        5.16002       21.68190          1              H   0.000
H43      5.07946        8.20222       19.62375          1              H   0.000
H44     -4.88136        9.44925       16.34048          1              H   0.000
H45      0.22683        1.16198       15.39055          1              H   0.000
H46      0.53470        3.08362       22.25441          1              H   0.000
H47      1.50516        1.78261       22.37817          1              H   0.000
H48     -0.84417        4.82610       21.32110          1              H   0.000
H49     -1.71898        3.46450       21.44760          1              H   0.000
H50      5.58264        1.88503       15.61475          1              H   0.000
H51      4.76912        0.68689       14.99761          1              H   0.000
H52      7.52285        1.83600       21.38552          1              H   0.000
H53      6.96237        3.29230       21.80745          1              H   0.000
H54      2.50021        3.52585       21.81038          1              H   0.000
H55      2.81773        5.00399       21.30966          1              H   0.000
H56     -4.25656        9.36668       21.25507          1              H   0.000
H57      4.87221        3.36120       12.53758          1              H   0.000
H58      5.20898        1.90417       12.05815          1              H   0.000
H59      6.86871        7.01920       20.40117          1              H   0.000
H60      7.33440        5.58998       19.89627          1              H   0.000
H61      2.93623        4.25381       11.86032          1              H   0.000
H62      3.77548        5.41747       12.61194          1              H   0.000
H63      3.09240        7.01240       20.72528          1              H   0.000
H64     -1.69836        7.47049       14.25908          1              H   0.000
H65     -3.26037        7.25331       14.05169          1              H   0.000
H66      1.84697        8.85651       21.68290          1              H   0.000
H67      7.47415        3.59499       18.31438          1              H   0.000
H68      3.42049        2.76356       15.30246          1              H   0.000
H69      3.06995        3.79581       14.15295          1              H   0.000
H70      6.30235        4.68323       18.24252          1              H   0.000
H71     -0.41148        0.85873       19.57483          1              H   0.000
H72     -0.38343        2.35727       18.99461          1              H   0.000
H73      4.22454        1.47382       10.16517          1              H   0.000
H74      4.09821        0.01686       10.85330          1              H   0.000
H75      0.44868        8.37552       14.00720          1              H   0.000
H76     -0.68718        8.69748       12.94799          1              H   0.000
H77     -1.32148        9.48937       19.79078          1              H   0.000
H78     -0.36493        9.43284       21.03896          1              H   0.000
H79      2.03188        3.40252       18.39602          1              H   0.000
H80      2.99980        3.57097       19.68535          1              H   0.000
H81      0.92061        8.28968       18.17680          1              H   0.000
H82      4.30127        0.95010       17.37006          1              H   0.000
H83      3.50739        1.76125       18.46744          1              H   0.000
H84     -0.50691        2.27896       11.00636          1              H   0.000
H85      0.84932        5.25032        9.36329          1              H   0.000
H86     -2.94709        5.72354       17.44965          1              H   0.000
H87      1.19084        1.71125       12.08638          1              H   0.000
H88     -2.52767        6.51559       16.07997          1              H   0.000
H89      2.63375        1.14000       11.92469          1              H   0.000
H90      7.76091        3.91710       10.56112          1              H   0.000
H91      1.51558        9.32418       20.24952          1              H   0.000
H92      6.95279        3.22220       11.73847          1              H   0.000
H93     -4.29896        9.00798       12.92922          1              H   0.000
H94     -4.95370        8.73419       14.30228          1              H   0.000
H95     -4.59805        8.76779       18.92958          1              H   0.000
H96     -3.00365        9.47161       17.74959          1              H   0.000
H97      2.75550        0.00859       21.61106          1              H   0.000
H98      7.22477        0.19634       18.25622          1              H   0.000
H99     -0.17282        4.13434        9.68153          1              H   0.000
O1       5.02475        3.43393        9.83245          1              O   0.000
O2       7.29489        5.00722        9.15749          1              O   0.000
O3       2.14932        7.17418        8.96513          1              O   0.000
O4       4.33678        8.75811        9.74461          1              O   0.000
O5       8.25304        1.57464        8.01455          1              O   0.000
O6       5.51664        1.58420        8.02947          1              O   0.000
O7       2.80282        1.68444        8.05904          1              O   0.000
O8      -0.00258        1.68845        8.05863          1              O   0.000
O9      -4.12226        8.65613        7.98356          1              O   0.000
O10      2.51681        4.57181        9.70905          1              O   0.000
O11      6.68817        7.39805       10.41378          1              O   0.000
O12     -0.09087        5.00466        9.14049          1              O   0.000
O13     -0.80399        8.11225        8.28875          1              O   0.000
O14      4.70255        5.19372       17.92272          1              O   0.000
O15      0.40149        3.57017       17.89396          1              O   0.000
O16      2.14420        6.06464       16.13579          1              O   0.000
O17      3.74053        7.25421       19.28458          1              O   0.000
O18     -1.58415        7.88377       11.07243          1              O   0.000
O19      0.20508        2.89805       15.25059          1              O   0.000
O20      2.03027        7.93625       14.26511          1              O   0.000
O21      5.61435        5.45965       15.39773          1              O   0.000
O22      7.00281        2.99586       14.79580          1              O   0.000
O23      7.78796        1.78844       18.05827          1              O   0.000
O24     -1.82437        4.23925       13.79359          1              O   0.000
O25      9.43388        1.30586       11.63033          1              O   0.000
O26      0.04713        6.36345       18.00050          1              O   0.000
O27     -0.20313        6.50274       20.69507          1              O   0.000
O28      2.56052        6.88380       21.58790          1              O   0.000
O29      8.36215        0.62223       15.59899          1              O   0.000
O30     -3.77472        8.86393       17.51285          1              O   0.000
O31     -4.62972        8.24446       13.48435          1              O   0.000
O32      4.10597        6.94538       12.71893          1              O   0.000
O33      5.77662        4.41379       22.20992          1              O   0.000
O34      0.03090        0.20087       15.57847          1              O   0.000
O35      1.41556        2.76074       22.60085          1              O   0.000
O36     -0.81876        3.88055       21.60272          1              O   0.000
O37      4.71685        1.42235       15.66486          1              O   0.000
O38      7.74800        2.79688       21.42052          1              O   0.000
O39      3.15082        4.08018       21.22799          1              O   0.000
O40      5.60400        2.67716       12.54855          1              O   0.000
O41      7.21325        6.15140       20.70461          1              O   0.000
O42      3.55528        4.41823       12.59784          1              O   0.000
O43     -2.43026        6.80274       14.38632          1              O   0.000
O44      7.28823        4.57002       18.37696          1              O   0.000
O45      2.81119        3.51087       15.07033          1              O   0.000
O46      6.93508        0.07661       21.20549          1              O   0.000
O47     -0.95619        1.67269       19.42427          1              O   0.000
O48      4.15418        1.00344       11.01922          1              O   0.000
O49     -0.50491        8.71141       13.90923          1              O   0.000
O50     -1.23483        9.09313       20.69893          1              O   0.000
O51      2.97980        3.30413       18.70569          1              O   0.000
O52      1.64026        8.78980       18.61758          1              O   0.000
O53      3.81874        0.82826       18.22922          1              O   0.000
O54      0.23294        2.88255       10.62889          1              O   0.000
O55     -2.47180        6.53218       17.07866          1              O   0.000
O56      1.82169        1.08153       12.48981          1              O   0.000
O57      7.87843        3.46248       11.42468          1              O   0.000
O58      5.90097        8.74824       19.80331          1              O   0.000
O59      1.84421        0.20221       21.95271          1              O   0.000
Pd1      5.50230        9.53026       30.00000          1              Pd  0.000
Pd2     10.94232        0.00899        6.89959          1              Pd  0.000
Pd3      1.41309        0.78726        4.52484          1              Pd  0.000
Pd4     -0.00006        1.58841        2.24610          1              Pd  0.000
Pd5     -2.75115        9.53026       30.00000          1              Pd  0.000
Pd6     -2.67813        9.52700        6.90237          1              Pd  0.000
Pd7      4.10640        0.77803        4.54078          1              Pd  0.000
Pd8      2.75109        1.58841        2.24610          1              Pd  0.000
Pd9     -0.00000        9.53026       30.00000          1              Pd  0.000
Pd10     0.03766        9.41181        6.98782          1              Pd  0.000
Pd11     6.88929        0.80355        4.53334          1              Pd  0.000
Pd12     5.50224        1.58841        2.24610          1              Pd  0.000
Pd13     2.75115        9.53026       30.00000          1              Pd  0.000
Pd14     2.75639        9.51557        6.81853          1              Pd  0.000
Pd15     9.59853        0.81521        4.52040          1              Pd  0.000
Pd16     8.25339        1.58841        2.24610          1              Pd  0.000
Pd17     9.62902        2.38257       30.00000          1              Pd  0.000
Pd18    -1.40323        2.53874        6.91277          1              Pd  0.000
Pd19    -0.01573        3.22151        4.56334          1              Pd  0.000
Pd20    -1.37563        3.97097        2.24610          1              Pd  0.000
Pd21     1.37557        2.38257       30.00000          1              Pd  0.000
Pd22     1.40437        2.54979        6.93326          1              Pd  0.000
Pd23     2.76957        3.18044        4.52125          1              Pd  0.000
Pd24     1.37552        3.97097        2.24610          1              Pd  0.000
Pd25     4.12672        2.38257       30.00000          1              Pd  0.000
Pd26     4.15340        2.50460        6.86418          1              Pd  0.000
Pd27     5.50516        3.24888        4.57379          1              Pd  0.000
Pd28     4.12667        3.97097        2.24610          1              Pd  0.000
Pd29     6.87787        2.38257       30.00000          1              Pd  0.000
Pd30     6.88190        2.49978        6.89959          1              Pd  0.000
Pd31     8.24167        3.20844        4.59195          1              Pd  0.000
Pd32     6.87782        3.97097        2.24610          1              Pd  0.000
Pd33     8.25345        4.76513       30.00000          1              Pd  0.000
Pd34     8.19515        4.85133        7.14819          1              Pd  0.000
Pd35    -1.37667        5.57155        4.55089          1              Pd  0.000
Pd36    -2.75121        6.35354        2.24610          1              Pd  0.000
Pd37    -0.00000        4.76513       30.00000          1              Pd  0.000
Pd38    -0.02324        4.85132        6.96948          1              Pd  0.000
Pd39     1.35916        5.59301        4.51245          1              Pd  0.000
Pd40    -0.00006        6.35354        2.24610          1              Pd  0.000
Pd41     2.75115        4.76513       30.00000          1              Pd  0.000
Pd42     2.82040        4.82709        6.80948          1              Pd  0.000
Pd43     4.15554        5.59261        4.51102          1              Pd  0.000
Pd44     2.75109        6.35354        2.24610          1              Pd  0.000
Pd45     5.50230        4.76513       30.00000          1              Pd  0.000
Pd46     5.51744        4.88620        6.97207          1              Pd  0.000
Pd47     6.86615        5.58976        4.53120          1              Pd  0.000
Pd48     5.50224        6.35354        2.24610          1              Pd  0.000
Pd49     6.87787        7.14770       30.00000          1              Pd  0.000
Pd50    -4.13890        7.17193        6.68999          1              Pd  0.000
Pd51    -2.74454        7.98093        4.48029          1              Pd  0.000
Pd52    -4.12678        8.73611        2.24610          1              Pd  0.000
Pd53    -1.37558        7.14770       30.00000          1              Pd  0.000
Pd54    -1.35667        7.10878        6.73896          1              Pd  0.000
Pd55     0.02189        7.97101        4.52202          1              Pd  0.000
Pd56    -1.37563        8.73611        2.24610          1              Pd  0.000
Pd57     1.37557        7.14770       30.00000          1              Pd  0.000
Pd58     1.42329        7.16209        6.92744          1              Pd  0.000
Pd59     2.75713        7.99058        4.54459          1              Pd  0.000
Pd60     1.37552        8.73611        2.24610          1              Pd  0.000
Pd61     4.12672        7.14770       30.00000          1              Pd  0.000
Pd62     4.15063        7.17078        6.91072          1              Pd  0.000
Pd63     5.47309        7.99132        4.49970          1              Pd  0.000
Pd64     4.12667        8.73611        2.24610          1              Pd  0.000
end
end

!DATE Mon Jan 01 12:00:00 2000
PBC   11.00460  11.00460  30.00000  90.00000  90.00000 120.00001 (P1)
C1       3.52359        5.21555        9.30465          1              C   0.000
C2       4.92183        4.59086        9.39795          1              C   0.000
C3       3.35627        6.69497        9.00410          1              C   0.000
C4       4.48692        7.58163        9.47571          1              C   0.000
C5       6.10488        5.50584        9.14699          1              C   0.000
C6       5.85235        6.90755        9.70660          1              C   0.000
H1       2.67210        6.42193        5.61196          1              H   0.000
H2       1.16342        4.17192        5.73736          1              H   0.000
H3       0.01525        1.56768        5.26489          1              H   0.000
H4       5.50006        1.61549        5.26989          1              H   0.000
H5      -2.73424        5.89391        5.72685          1              H   0.000
H6       0.68928        2.34482        9.92366          1              H   0.000
H7       4.03538        4.45515       18.07634          1              H   0.000
H8       0.24088        3.34168       16.93508          1              H   0.000
H9      -0.41073        3.38819       14.64742          1              H   0.000
H10      4.05039        6.48513       18.70083          1              H   0.000
H11      3.03384        7.77706       18.81272          1              H   0.000
H12      2.36329        5.12719       15.91753          1              H   0.000
H13     -1.13216        7.42611       10.28915          1              H   0.000
H14     -2.53233        7.62372       10.92854          1              H   0.000
H15      1.15250        3.13360       15.02113          1              H   0.000
H16      0.18635        4.53753       17.97705          1              H   0.000
H17      4.82132        5.31969       16.94004          1              H   0.000
H18      1.42474        6.07307       16.81017          1              H   0.000
H19      2.03837        7.19996       14.95925          1              H   0.000
H20      6.04725        4.59752       15.16218          1              H   0.000
H21      5.12747        5.76273       14.61049          1              H   0.000
H22      9.39261        0.56693       11.00772          1              H   0.000
H23      8.71018        1.94741       11.44738          1              H   0.000
H24      6.52128        2.79309       13.94067          1              H   0.000
H25      7.83690        3.48610       14.51418          1              H   0.000
H26      8.06296        1.53633       17.14006          1              H   0.000
H27      8.63858        1.71212       18.60800          1              H   0.000
H28     -2.00092        5.21727       13.94727          1              H   0.000
H29     -2.10206        4.06372       12.85967          1              H   0.000
H30      2.35539        8.75068       14.74979          1              H   0.000
H31     -0.02150        6.40081       19.00340          1              H   0.000
H32     -0.89057        6.46255       17.64861          1              H   0.000
H33     -0.70809        7.36189       20.76579          1              H   0.000
H34      0.66542        6.65789       21.13145          1              H   0.000
H35      3.20563        6.86891       22.31823          1              H   0.000
H36      9.35741        0.49366       15.59925          1              H   0.000
H37      8.12464        1.42536       15.08029          1              H   0.000
H38     -3.34643        7.96862       17.34713          1              H   0.000
H39      4.95499        7.43955       12.92056          1              H   0.000
H40      3.36920        7.39937       13.21794          1              H   0.000
H41      4.87490        4.24499       21.83423          1              H   0.000
H42      6.18467        5.15974       21.68242          1              H   0.000
H43      5.07964        8.20149       19.62389          1              H   0.000
H44     -4.88121        9.44876       16.34311          1              H   0.000
H45      0.22676        1.16115       15.39266          1              H   0.000
H46      0.53633        3.08446       22.25485          1              H   0.000
H47      1.50670        1.78354       22.37823          1              H   0.000
H48     -0.84440        4.82618       21.32181          1              H   0.000
H49     -1.71852        3.46462       21.44888          1              H   0.000
H50      5.58277        1.88396       15.61264          1              H   0.000
H51      4.76882        0.68624       14.99545          1              H   0.000
H52      7.52353        1.83624       21.38674          1              H   0.000
H53      6.96261        3.29244       21.80743          1              H   0.000
H54      2.49987        3.52519       21.80952          1              H   0.000
H55      2.81806        5.00329       21.30829          1              H   0.000
H56     -4.25610        9.36675       21.25761          1              H   0.000
H57      4.87396        3.35693       12.53401          1              H   0.000
H58      5.21237        1.90008       12.05630          1              H   0.000
H59      6.86847        7.02047       20.40037          1              H   0.000
H60      7.33424        5.59102       19.89560          1              H   0.000
H61      2.93851        4.24917       11.85515          1              H   0.000
H62      3.77503        5.41324       12.61002          1              H   0.000
H63      3.09255        7.01234       20.72647          1              H   0.000
H64     -1.69885        7.46908       14.25627          1              H   0.000
H65     -3.26171        7.24830       14.05591          1              H   0.000
H66      1.84707        8.85573       21.68384          1              H   0.000
H67      7.47454        3.59516       18.31535          1              H   0.000
H68      3.42008        2.76228       15.30132          1              H   0.000
H69      3.06994        3.79357       14.15099          1              H   0.000
H70      6.30242        4.68300       18.24264          1              H   0.000
H71     -0.41249        0.85734       19.57481          1              H   0.000
H72     -0.38386        2.35637       18.99655          1              H   0.000
H73      4.23450        1.48865       10.15898          1              H   0.000
H74      4.10506        0.01948       10.81479          1              H   0.000
H75      0.44996        8.37396       14.00281          1              H   0.000
H76     -0.68405        8.70641       12.94326          1              H   0.000
H77     -1.32097        9.48926       19.79108          1              H   0.000
H78     -0.36436        9.43270       21.03917          1              H   0.000
H79      2.03256        3.40191       18.39677          1              H   0.000
H80      3.00079        3.57054       19.68611          1              H   0.000
H81      0.92078        8.28929       18.17738          1              H   0.000
H82      4.30138        0.94995       17.36914          1              H   0.000
H83      3.50786        1.76119       18.46692          1              H   0.000
H84     -0.47578        2.29129       10.98216          1              H   0.000
H85      0.82099        5.33684        9.37580          1              H   0.000
H86     -2.94566        5.72317       17.45174          1              H   0.000
H87      1.19163        1.69862       12.11987          1              H   0.000
H88     -2.52503        6.51426       16.08201          1              H   0.000
H89      2.63315        1.13317       11.92261          1              H   0.000
H90      7.77138        3.91957       10.56060          1              H   0.000
H91      1.51651        9.32382       20.25045          1              H   0.000
H92      6.95847        3.22000       11.73124          1              H   0.000
H93     -4.29660        8.99091       12.93630          1              H   0.000
H94     -4.95616        8.72855       14.30971          1              H   0.000
H95     -4.59800        8.76742       18.93022          1              H   0.000
H96     -3.00317        9.47160       17.74949          1              H   0.000
H97      2.75580        0.00847       21.61275          1              H   0.000
H98      7.22456        0.19622       18.25658          1              H   0.000
H99     -0.13243        4.15550        9.70934          1              H   0.000
O1       5.06850        3.44852        9.83454          1              O   0.000
O2       7.31792        5.05485        9.17628          1              O   0.000
O3       2.14426        7.15752        8.96363          1              O   0.000
O4       4.31303        8.76440        9.76307          1              O   0.000
O5       8.25543        1.57098        8.01438          1              O   0.000
O6       5.52496        1.60211        8.01823          1              O   0.000
O7       2.79535        1.73751        8.08860          1              O   0.000
O8      -0.00008        1.67865        8.04855          1              O   0.000
O9      -4.16948        8.63677        8.00115          1              O   0.000
O10      2.54197        4.55725        9.69281          1              O   0.000
O11      6.67715        7.43204       10.44217          1              O   0.000
O12     -0.10584        5.03999        9.17556          1              O   0.000
O13     -1.09309        8.40029        8.15387          1              O   0.000
O14      4.70192        5.19257       17.92291          1              O   0.000
O15      0.40232        3.57043       17.89483          1              O   0.000
O16      2.14245        6.06434       16.13243          1              O   0.000
O17      3.74058        7.25391       19.28470          1              O   0.000
O18     -1.58356        7.87226       11.03072          1              O   0.000
O19      0.20532        2.89713       15.25002          1              O   0.000
O20      2.02915        7.93590       14.26356          1              O   0.000
O21      5.61523        5.45661       15.39776          1              O   0.000
O22      7.00412        2.99329       14.79405          1              O   0.000
O23      7.78779        1.78865       18.05860          1              O   0.000
O24     -1.82349        4.23946       13.79451          1              O   0.000
O25      9.47061        1.32716       11.62134          1              O   0.000
O26      0.04927        6.36348       18.00073          1              O   0.000
O27     -0.20182        6.50354       20.69393          1              O   0.000
O28      2.56048        6.88374       21.58876          1              O   0.000
O29      8.36143        0.62026       15.59773          1              O   0.000
O30     -3.77411        8.86364       17.51270          1              O   0.000
O31     -4.63297        8.23302       13.49476          1              O   0.000
O32      4.10498        6.94046       12.72005          1              O   0.000
O33      5.77635        4.41421       22.21079          1              O   0.000
O34      0.03041        0.20033       15.58129          1              O   0.000
O35      1.41758        2.76180       22.60037          1              O   0.000
O36     -0.81806        3.88062       21.60269          1              O   0.000
O37      4.71667        1.42189       15.66219          1              O   0.000
O38      7.74823        2.79710       21.42048          1              O   0.000
O39      3.15086        4.07945       21.22647          1              O   0.000
O40      5.60583        2.67292       12.54627          1              O   0.000
O41      7.21371        6.15283       20.70368          1              O   0.000
O42      3.55504        4.41381       12.59471          1              O   0.000
O43     -2.42872        6.80018       14.38761          1              O   0.000
O44      7.28833        4.57018       18.37683          1              O   0.000
O45      2.81089        3.50952       15.06850          1              O   0.000
O46      6.93547        0.07595       21.20633          1              O   0.000
O47     -0.95751        1.67082       19.42310          1              O   0.000
O48      4.15183        1.00108       11.00266          1              O   0.000
O49     -0.50420        8.70947       13.90458          1              O   0.000
O50     -1.23426        9.09299       20.69906          1              O   0.000
O51      2.98053        3.30346       18.70608          1              O   0.000
O52      1.64086        8.78946       18.61736          1              O   0.000
O53      3.81890        0.82811       18.22812          1              O   0.000
O54      0.26604        2.89777       10.61056          1              O   0.000
O55     -2.46995        6.53163       17.08055          1              O   0.000
O56      1.83295        1.06805       12.50310          1              O   0.000
O57      7.88482        3.46262       11.42333          1              O   0.000
O58      5.90118        8.74735       19.80379          1              O   0.000
O59      1.84487        0.20203       21.95491          1              O   0.000
Pd1      5.50230        9.53026       30.00000          1              Pd  0.000
Pd2     10.95175        0.00620        6.87504          1              Pd  0.000
Pd3      1.43008        0.77651        4.54257          1              Pd  0.000
Pd4     -0.00006        1.58841        2.24610          1              Pd  0.000
Pd5     -2.75115        9.53026       30.00000          1              Pd  0.000
Pd6     -2.65303        9.50961        7.01663          1              Pd  0.000
Pd7      4.10757        0.77331        4.54438          1              Pd  0.000
Pd8      2.75109        1.58841        2.24610          1              Pd  0.000
Pd9     -0.00000        9.53026       30.00000          1              Pd  0.000
Pd10     0.09774        9.44759        6.92142          1              Pd  0.000
Pd11     6.89741        0.80473        4.52860          1              Pd  0.000
Pd12     5.50224        1.58841        2.24610          1              Pd  0.000
Pd13     2.75115        9.53026       30.00000          1              Pd  0.000
Pd14     2.77590        9.51178        6.81564          1              Pd  0.000
Pd15     9.60549        0.81404        4.51862          1              Pd  0.000
Pd16     8.25339        1.58841        2.24610          1              Pd  0.000
Pd17     9.62902        2.38257       30.00000          1              Pd  0.000
Pd18    -1.40122        2.54014        6.91785          1              Pd  0.000
Pd19    -0.01190        3.21845        4.56638          1              Pd  0.000
Pd20    -1.37563        3.97097        2.24610          1              Pd  0.000
Pd21     1.37557        2.38257       30.00000          1              Pd  0.000
Pd22     1.40892        2.52815        6.90753          1              Pd  0.000
Pd23     2.77412        3.17563        4.51561          1              Pd  0.000
Pd24     1.37552        3.97097        2.24610          1              Pd  0.000
Pd25     4.12672        2.38257       30.00000          1              Pd  0.000
Pd26     4.15205        2.50363        6.86086          1              Pd  0.000
Pd27     5.50814        3.24758        4.57550          1              Pd  0.000
Pd28     4.12667        3.97097        2.24610          1              Pd  0.000
Pd29     6.87787        2.38257       30.00000          1              Pd  0.000
Pd30     6.89527        2.51145        6.89692          1              Pd  0.000
Pd31     8.24551        3.20757        4.59243          1              Pd  0.000
Pd32     6.87782        3.97097        2.24610          1              Pd  0.000
Pd33     8.25345        4.76513       30.00000          1              Pd  0.000
Pd34    -2.79730        4.85584        7.16996          1              Pd  0.000
Pd35    -1.37395        5.57048        4.55758          1              Pd  0.000
Pd36    -2.75121        6.35354        2.24610          1              Pd  0.000
Pd37    -0.00000        4.76513       30.00000          1              Pd  0.000
Pd38    -0.01164        4.84633        6.99302          1              Pd  0.000
Pd39     1.36104        5.58972        4.50929          1              Pd  0.000
Pd40    -0.00006        6.35354        2.24610          1              Pd  0.000
Pd41     2.75115        4.76513       30.00000          1              Pd  0.000
Pd42     2.81858        4.81899        6.80462          1              Pd  0.000
Pd43     4.15782        5.58950        4.51166          1              Pd  0.000
Pd44     2.75109        6.35354        2.24610          1              Pd  0.000
Pd45     5.50230        4.76513       30.00000          1              Pd  0.000
Pd46     5.52248        4.88368        6.97853          1              Pd  0.000
Pd47     6.87041        5.58762        4.53370          1              Pd  0.000
Pd48     5.50224        6.35354        2.24610          1              Pd  0.000
Pd49     6.87787        7.14770       30.00000          1              Pd  0.000
Pd50    -4.13205        7.16759        6.68647          1              Pd  0.000
Pd51    -2.73566        7.97872        4.47701          1              Pd  0.000
Pd52    -4.12678        8.73611        2.24610          1              Pd  0.000
Pd53    -1.37558        7.14770       30.00000          1              Pd  0.000
Pd54    -1.33327        7.10016        6.72245          1              Pd  0.000
Pd55     0.03135        7.97078        4.51347          1              Pd  0.000
Pd56    -1.37563        8.73611        2.24610          1              Pd  0.000
Pd57     1.37557        7.14770       30.00000          1              Pd  0.000
Pd58     1.43666        7.15886        6.91453          1              Pd  0.000
Pd59     2.76273        7.98694        4.54185          1              Pd  0.000
Pd60     1.37552        8.73611        2.24610          1              Pd  0.000
Pd61     4.12672        7.14770       30.00000          1              Pd  0.000
Pd62     4.15389        7.16292        6.91898          1              Pd  0.000
Pd63     5.47808        7.98686        4.49821          1              Pd  0.000
Pd64     4.12667        8.73611        2.24610          1              Pd  0.000
end
end

!DATE Mon Jan 01 12:00:00 2000
PBC   11.00460  11.00460  30.00000  90.00000  90.00000 120.00001 (P1)
C1       3.57373        5.22187        9.27984          1              C   0.000
C2       4.98415        4.63498        9.39683          1              C   0.000
C3       3.37089        6.70301        9.01377          1              C   0.000
C4       4.46523        7.61466        9.51645          1              C   0.000
C5       6.14792        5.58651        9.24468          1              C   0.000
C6       5.84571        6.98290        9.77674          1              C   0.000
H1       2.69451        6.40048        5.60505          1              H   0.000
H2       1.11910        4.20506        5.74565          1              H   0.000
H3       0.01901        1.56762        5.26532          1              H   0.000
H4       5.50099        1.61309        5.26274          1              H   0.000
H5      -2.74090        5.85578        5.73392          1              H   0.000
H6       0.82541        2.43079        9.93620          1              H   0.000
H7       4.03637        4.45312       18.07773          1              H   0.000
H8       0.24284        3.34090       16.93637          1              H   0.000
H9      -0.41103        3.38805       14.64869          1              H   0.000
H10      4.05085        6.48456       18.70114          1              H   0.000
H11      3.03458        7.77678       18.81319          1              H   0.000
H12      2.36219        5.12594       15.91277          1              H   0.000
H13     -1.13037        7.34840       10.32687          1              H   0.000
H14     -2.54503        7.63721       10.90126          1              H   0.000
H15      1.15342        3.13358       15.01915          1              H   0.000
H16      0.18994        4.53718       17.97778          1              H   0.000
H17      4.82200        5.31679       16.94034          1              H   0.000
H18      1.42634        6.07265       16.80802          1              H   0.000
H19      2.03522        7.19699       14.95388          1              H   0.000
H20      6.04638        4.59274       15.16162          1              H   0.000
H21      5.12520        5.75705       14.61155          1              H   0.000
H22      9.49352        0.61316       11.01009          1              H   0.000
H23      8.79278        1.98661       11.44587          1              H   0.000
H24      6.52490        2.78957       13.93279          1              H   0.000
H25      7.83728        3.48298       14.51255          1              H   0.000
H26      8.06171        1.53567       17.13946          1              H   0.000
H27      8.63927        1.71001       18.60660          1              H   0.000
H28     -2.00071        5.21569       13.95378          1              H   0.000
H29     -2.09871        4.06328       12.86318          1              H   0.000
H30      2.35331        8.74727       14.74401          1              H   0.000
H31     -0.01497        6.40089       19.00439          1              H   0.000
H32     -0.88542        6.46259       17.65111          1              H   0.000
H33     -0.70616        7.36201       20.76471          1              H   0.000
H34      0.66670        6.65735       21.13207          1              H   0.000
H35      3.20572        6.86621       22.31923          1              H   0.000
H36      9.35575        0.48977       15.60001          1              H   0.000
H37      8.12303        1.42155       15.08031          1              H   0.000
H38     -3.34475        7.96766       17.34907          1              H   0.000
H39      4.95583        7.42728       12.93423          1              H   0.000
H40      3.36727        7.39080       13.22010          1              H   0.000
H41      4.87549        4.24533       21.83508          1              H   0.000
H42      6.18484        5.16060       21.68434          1              H   0.000
H43      5.08064        8.20028       19.62465          1              H   0.000
H44     -4.88107        9.44803       16.34883          1              H   0.000
H45      0.22655        1.15942       15.39654          1              H   0.000
H46      0.53813        3.08764       22.25523          1              H   0.000
H47      1.50885        1.78710       22.37944          1              H   0.000
H48     -0.84473        4.82640       21.32216          1              H   0.000
H49     -1.71824        3.46472       21.45033          1              H   0.000
H50      5.57924        1.88103       15.60390          1              H   0.000
H51      4.76356        0.68421       14.98722          1              H   0.000
H52      7.52381        1.83642       21.38783          1              H   0.000
H53      6.96279        3.29278       21.80769          1              H   0.000
H54      2.49991        3.52543       21.80844          1              H   0.000
H55      2.81946        5.00286       21.30546          1              H   0.000
H56     -4.25560        9.36771       21.26184          1              H   0.000
H57      4.88416        3.35373       12.51460          1              H   0.000
H58      5.21904        1.89741       12.03965          1              H   0.000
H59      6.86853        7.02180       20.40123          1              H   0.000
H60      7.33438        5.59215       19.89700          1              H   0.000
H61      2.92694        4.24473       11.85321          1              H   0.000
H62      3.77395        5.40912       12.60076          1              H   0.000
H63      3.09346        7.01212       20.72776          1              H   0.000
H64     -1.70004        7.46337       14.25613          1              H   0.000
H65     -3.26466        7.23614       14.06872          1              H   0.000
H66      1.84750        8.85523       21.68495          1              H   0.000
H67      7.47519        3.59483       18.31724          1              H   0.000
H68      3.41824        2.75975       15.29239          1              H   0.000
H69      3.07193        3.79065       14.14126          1              H   0.000
H70      6.30310        4.68272       18.24364          1              H   0.000
H71     -0.41321        0.85392       19.57405          1              H   0.000
H72     -0.38382        2.35370       18.99818          1              H   0.000
H73      4.24137        1.50425       10.14026          1              H   0.000
H74      4.11198        0.03064       10.77848          1              H   0.000
H75      0.44645        8.36976       13.99293          1              H   0.000
H76     -0.69171        8.70128       12.93591          1              H   0.000
H77     -1.31984        9.48829       19.79084          1              H   0.000
H78     -0.36327        9.43230       21.03882          1              H   0.000
H79      2.03506        3.40016       18.39806          1              H   0.000
H80      3.00363        3.56927       19.68743          1              H   0.000
H81      0.92232        8.28628       18.17829          1              H   0.000
H82      4.30057        0.94941       17.36501          1              H   0.000
H83      3.50973        1.76112       18.46481          1              H   0.000
H84     -0.39080        2.34902       10.94655          1              H   0.000
H85      0.79779        5.47741        9.35602          1              H   0.000
H86     -2.94222        5.72257       17.45807          1              H   0.000
H87      1.17670        1.65505       12.19996          1              H   0.000
H88     -2.51926        6.51155       16.08824          1              H   0.000
H89      2.62338        1.12675       11.92837          1              H   0.000
H90      7.79890        3.92573       10.56573          1              H   0.000
H91      1.51814        9.32297       20.25130          1              H   0.000
H92      6.97835        3.20882       11.71862          1              H   0.000
H93     -4.28754        8.95963       12.95643          1              H   0.000
H94     -4.95919        8.71591       14.32763          1              H   0.000
H95     -4.59711        8.76671       18.93188          1              H   0.000
H96     -3.00222        9.47140       17.74908          1              H   0.000
H97      2.75623        0.00933       21.61557          1              H   0.000
H98      7.22464        0.19428       18.25648          1              H   0.000
H99     -0.05833        4.21507        9.72779          1              H   0.000
O1       5.15045        3.48156        9.80659          1              O   0.000
O2       7.36073        5.17148        9.24285          1              O   0.000
O3       2.14271        7.13106        8.96973          1              O   0.000
O4       4.25464        8.79426        9.79153          1              O   0.000
O5       8.25419        1.56713        8.01713          1              O   0.000
O6       5.52348        1.60190        8.01242          1              O   0.000
O7       2.78602        1.76438        8.10121          1              O   0.000
O8      -0.00378        1.66883        8.04288          1              O   0.000
O9      -4.19220        8.62013        8.01012          1              O   0.000
O10      2.59605        4.51940        9.59106          1              O   0.000
O11      6.64711        7.54641       10.51207          1              O   0.000
O12     -0.10608        5.10575        9.19310          1              O   0.000
O13     -1.19254        8.47998        8.10505          1              O   0.000
O14      4.70219        5.19118       17.92323          1              O   0.000
O15      0.40490        3.56989       17.89565          1              O   0.000
O16      2.14040        6.06302       16.12624          1              O   0.000
O17      3.74147        7.25341       19.28481          1              O   0.000
O18     -1.59138        7.87010       11.01047          1              O   0.000
O19      0.20668        2.89516       15.24835          1              O   0.000
O20      2.02746        7.93235       14.25724          1              O   0.000
O21      5.61581        5.45231       15.39760          1              O   0.000
O22      7.00378        2.98859       14.78832          1              O   0.000
O23      7.78762        1.78760       18.05790          1              O   0.000
O24     -1.82209        4.23789       13.79880          1              O   0.000
O25      9.57535        1.38952       11.60433          1              O   0.000
O26      0.05527        6.36427       18.00134          1              O   0.000
O27     -0.19974        6.50377       20.69259          1              O   0.000
O28      2.56093        6.88342       21.58945          1              O   0.000
O29      8.35948        0.61340       15.59324          1              O   0.000
O30     -3.77296        8.86273       17.51296          1              O   0.000
O31     -4.63684        8.21064       13.51797          1              O   0.000
O32      4.10526        6.93176       12.72502          1              O   0.000
O33      5.77652        4.41511       22.21266          1              O   0.000
O34      0.02944        0.19923       15.58733          1              O   0.000
O35      1.42013        2.76575       22.60023          1              O   0.000
O36     -0.81724        3.88057       21.60229          1              O   0.000
O37      4.71180        1.42133       15.65214          1              O   0.000
O38      7.74822        2.79744       21.42022          1              O   0.000
O39      3.15189        4.07889       21.22451          1              O   0.000
O40      5.61531        2.66969       12.52764          1              O   0.000
O41      7.21378        6.15419       20.70475          1              O   0.000
O42      3.55751        4.40853       12.58034          1              O   0.000
O43     -2.42647        6.79207       14.39391          1              O   0.000
O44      7.28901        4.56986       18.37752          1              O   0.000
O45      2.81043        3.50801       15.05824          1              O   0.000
O46      6.93608        0.07521       21.20688          1              O   0.000
O47     -0.95872        1.66668       19.42009          1              O   0.000
O48      4.14264        1.00974       10.97858          1              O   0.000
O49     -0.50821        8.70349       13.89672          1              O   0.000
O50     -1.23333        9.09270       20.69886          1              O   0.000
O51      2.98308        3.30167       18.70696          1              O   0.000
O52      1.64228        8.78761       18.61734          1              O   0.000
O53      3.81971        0.82788       18.22458          1              O   0.000
O54      0.34463        2.97466       10.59043          1              O   0.000
O55     -2.46590        6.53092       17.08687          1              O   0.000
O56      1.85227        1.03996       12.54376          1              O   0.000
O57      7.90668        3.45827       11.42277          1              O   0.000
O58      5.90175        8.74664       19.80492          1              O   0.000
O59      1.84574        0.20367       21.95831          1              O   0.000
Pd1      5.50230        9.53026       30.00000          1              Pd  0.000
Pd2     10.94829        0.00032        6.86621          1              Pd  0.000
Pd3      1.43148        0.77248        4.54286          1              Pd  0.000
Pd4     -0.00006        1.58841        2.24610          1              Pd  0.000
Pd5     -2.75115        9.53026       30.00000          1              Pd  0.000
Pd6     -2.67895        9.52256        7.03139          1              Pd  0.000
Pd7      4.10646        0.77012        4.54264          1              Pd  0.000
Pd8      2.75109        1.58841        2.24610          1              Pd  0.000
Pd9     -0.00000        9.53026       30.00000          1              Pd  0.000
Pd10     0.09961        9.45481        6.90275          1              Pd  0.000
Pd11     6.90085        0.80382        4.52685          1              Pd  0.000
Pd12     5.50224        1.58841        2.24610          1              Pd  0.000
Pd13     2.75115        9.53026       30.00000          1              Pd  0.000
Pd14     2.77396        9.50995        6.81298          1              Pd  0.000
Pd15     9.60744        0.81249        4.51901          1              Pd  0.000
Pd16     8.25339        1.58841        2.24610          1              Pd  0.000
Pd17     9.62902        2.38257       30.00000          1              Pd  0.000
Pd18    -1.40334        2.54091        6.92305          1              Pd  0.000
Pd19    -0.01122        3.21751        4.56887          1              Pd  0.000
Pd20    -1.37563        3.97097        2.24610          1              Pd  0.000
Pd21     1.37557        2.38257       30.00000          1              Pd  0.000
Pd22     1.40210        2.51948        6.89542          1              Pd  0.000
Pd23     2.77459        3.17176        4.51041          1              Pd  0.000
Pd24     1.37552        3.97097        2.24610          1              Pd  0.000
Pd25     4.12672        2.38257       30.00000          1              Pd  0.000
Pd26     4.14835        2.49935        6.85844          1              Pd  0.000
Pd27     5.50962        3.24365        4.57258          1              Pd  0.000
Pd28     4.12667        3.97097        2.24610          1              Pd  0.000
Pd29     6.87787        2.38257       30.00000          1              Pd  0.000
Pd30     6.89834        2.51921        6.90692          1              Pd  0.000
Pd31     8.24670        3.20708        4.59556          1              Pd  0.000
Pd32     6.87782        3.97097        2.24610          1              Pd  0.000
Pd33     8.25345        4.76513       30.00000          1              Pd  0.000
Pd34    -2.79646        4.85721        7.18256          1              Pd  0.000
Pd35    -1.37088        5.57095        4.56008          1              Pd  0.000
Pd36    -2.75121        6.35354        2.24610          1              Pd  0.000
Pd37    -0.00000        4.76513       30.00000          1              Pd  0.000
Pd38    -0.01644        4.85281        7.01130          1              Pd  0.000
Pd39     1.36101        5.58950        4.50561          1              Pd  0.000
Pd40    -0.00006        6.35354        2.24610          1              Pd  0.000
Pd41     2.75115        4.76513       30.00000          1              Pd  0.000
Pd42     2.80849        4.81013        6.79621          1              Pd  0.000
Pd43     4.15536        5.58778        4.51008          1              Pd  0.000
Pd44     2.75109        6.35354        2.24610          1              Pd  0.000
Pd45     5.50230        4.76513       30.00000          1              Pd  0.000
Pd46     5.51698        4.86834        6.94684          1              Pd  0.000
Pd47     6.87327        5.58545        4.53154          1              Pd  0.000
Pd48     5.50224        6.35354        2.24610          1              Pd  0.000
Pd49     6.87787        7.14770       30.00000          1              Pd  0.000
Pd50     6.86618        7.15687        6.68995          1              Pd  0.000
Pd51    -2.73612        7.97639        4.47655          1              Pd  0.000
Pd52    -4.12678        8.73611        2.24610          1              Pd  0.000
Pd53    -1.37558        7.14770       30.00000          1              Pd  0.000
Pd54    -1.33899        7.10733        6.71755          1              Pd  0.000
Pd55     0.03423        7.96979        4.51255          1              Pd  0.000
Pd56    -1.37563        8.73611        2.24610          1              Pd  0.000
Pd57     1.37557        7.14770       30.00000          1              Pd  0.000
Pd58     1.43715        7.16054        6.91393          1              Pd  0.000
Pd59     2.76473        7.98424        4.54340          1              Pd  0.000
Pd60     1.37552        8.73611        2.24610          1              Pd  0.000
Pd61     4.12672        7.14770       30.00000          1              Pd  0.000
Pd62     4.15105        7.15586        6.93074          1              Pd  0.000
Pd63     5.47908        7.98217        4.49858          1              Pd  0.000
Pd64     4.12667        8.73611        2.24610          1              Pd  0.000
end
end

!DATE Mon Jan 01 12:00:00 2000
PBC   11.00460  11.00460  30.00000  90.00000  90.00000 120.00001 (P1)
C1       3.62678        5.23684        9.23903          1              C   0.000
C2       5.04286        4.68719        9.39763          1              C   0.000
C3       3.38486        6.71825        9.03097          1              C   0.000
C4       4.44584        7.65076        9.55771          1              C   0.000
C5       6.18539        5.66797        9.33020          1              C   0.000
C6       5.83961        7.05881        9.83905          1              C   0.000
H1       2.69656        6.38879        5.61319          1              H   0.000
H2       1.09255        4.21671        5.74576          1              H   0.000
H3       0.01804        1.56667        5.26638          1              H   0.000
H4       5.49956        1.60975        5.26388          1              H   0.000
H5      -2.74644        5.85490        5.73695          1              H   0.000
H6       0.96901        2.52153        9.93777          1              H   0.000
H7       4.03916        4.45241       18.07931          1              H   0.000
H8       0.24735        3.34013       16.93810          1              H   0.000
H9      -0.40909        3.38710       14.65162          1              H   0.000
H10      4.05181        6.48488       18.70158          1              H   0.000
H11      3.03546        7.77711       18.81403          1              H   0.000
H12      2.36232        5.12604       15.90752          1              H   0.000
H13     -1.15137        7.32190       10.35144          1              H   0.000
H14     -2.56145        7.66872       10.90822          1              H   0.000
H15      1.15704        3.13364       15.01598          1              H   0.000
H16      0.19481        4.53682       17.97921          1              H   0.000
H17      4.82410        5.31519       16.94081          1              H   0.000
H18      1.42842        6.07184       16.80638          1              H   0.000
H19      2.03234        7.19505       14.94787          1              H   0.000
H20      6.04395        4.58731       15.16104          1              H   0.000
H21      5.12009        5.74954       14.61279          1              H   0.000
H22      9.61374        0.66090       11.00213          1              H   0.000
H23      8.89802        2.02395       11.44257          1              H   0.000
H24      6.52686        2.78584       13.92250          1              H   0.000
H25      7.83557        3.47877       14.51091          1              H   0.000
H26      8.06039        1.53560       17.13977          1              H   0.000
H27      8.63983        1.70909       18.60612          1              H   0.000
H28     -1.99896        5.21316       13.96263          1              H   0.000
H29     -2.09272        4.06248       12.86840          1              H   0.000
H30      2.35095        8.74435       14.73794          1              H   0.000
H31     -0.00780        6.40036       19.00651          1              H   0.000
H32     -0.87987        6.46215       17.65504          1              H   0.000
H33     -0.70347        7.36237       20.76455          1              H   0.000
H34      0.66866        6.65705       21.13402          1              H   0.000
H35      3.20642        6.86422       22.32042          1              H   0.000
H36      9.35302        0.48760       15.60173          1              H   0.000
H37      8.11960        1.41880       15.08121          1              H   0.000
H38     -3.34306        7.96739       17.35255          1              H   0.000
H39      4.95679        7.41543       12.94741          1              H   0.000
H40      3.36611        7.38351       13.22092          1              H   0.000
H41      4.87599        4.24518       21.83722          1              H   0.000
H42      6.18467        5.16071       21.68783          1              H   0.000
H43      5.08157        8.19972       19.62597          1              H   0.000
H44     -4.88226        9.44760       16.35452          1              H   0.000
H45      0.22673        1.15834       15.40088          1              H   0.000
H46      0.53917        3.08980       22.25572          1              H   0.000
H47      1.51048        1.79008       22.38060          1              H   0.000
H48     -0.84475        4.82629       21.32326          1              H   0.000
H49     -1.71814        3.46510       21.45169          1              H   0.000
H50      5.57442        1.87675       15.59237          1              H   0.000
H51      4.75642        0.68179       14.97541          1              H   0.000
H52      7.52444        1.83699       21.38894          1              H   0.000
H53      6.96294        3.29295       21.80840          1              H   0.000
H54      2.49967        3.52555       21.80788          1              H   0.000
H55      2.82059        5.00246       21.30375          1              H   0.000
H56     -4.25479        9.36862       21.26572          1              H   0.000
H57      4.89768        3.35103       12.48813          1              H   0.000
H58      5.22742        1.89584       12.01883          1              H   0.000
H59      6.86848        7.02302       20.40355          1              H   0.000
H60      7.33450        5.59303       19.90011          1              H   0.000
H61      2.89615        4.23913       11.85524          1              H   0.000
H62      3.76618        5.40287       12.58369          1              H   0.000
H63      3.09478        7.01216       20.72914          1              H   0.000
H64     -1.69896        7.45859       14.25789          1              H   0.000
H65     -3.26519        7.22492       14.08380          1              H   0.000
H66      1.84857        8.85477       21.68625          1              H   0.000
H67      7.47620        3.59516       18.32020          1              H   0.000
H68      3.41983        2.75833       15.28035          1              H   0.000
H69      3.07637        3.78780       14.12777          1              H   0.000
H70      6.30455        4.68352       18.24533          1              H   0.000
H71     -0.41394        0.85210       19.57455          1              H   0.000
H72     -0.38324        2.35215       19.00027          1              H   0.000
H73      4.24940        1.50893       10.11514          1              H   0.000
H74      4.11378        0.04290       10.76201          1              H   0.000
H75      0.44204        8.36643       13.98015          1              H   0.000
H76     -0.70243        8.68582       12.92478          1              H   0.000
H77     -1.31788        9.48721       19.79032          1              H   0.000
H78     -0.36194        9.43207       21.03863          1              H   0.000
H79      2.03935        3.39858       18.39939          1              H   0.000
H80      3.00806        3.56801       19.68861          1              H   0.000
H81      0.92407        8.28416       18.17916          1              H   0.000
H82      4.29973        0.94836       17.35944          1              H   0.000
H83      3.51340        1.76115       18.46215          1              H   0.000
H84     -0.27676        2.41513       10.91849          1              H   0.000
H85      0.78388        5.60028        9.32582          1              H   0.000
H86     -2.93817        5.72256       17.46620          1              H   0.000
H87      1.15105        1.59615       12.25503          1              H   0.000
H88     -2.51225        6.50975       16.09669          1              H   0.000
H89      2.60995        1.12566       11.92925          1              H   0.000
H90      7.83237        3.93269       10.57173          1              H   0.000
H91      1.52004        9.32232       20.25243          1              H   0.000
H92      7.00882        3.19384       11.70496          1              H   0.000
H93     -4.27598        8.93277       12.97750          1              H   0.000
H94     -4.96083        8.70450       14.34548          1              H   0.000
H95     -4.59615        8.76668       18.93431          1              H   0.000
H96     -3.00128        9.47195       17.74923          1              H   0.000
H97      2.75688        0.01022       21.61781          1              H   0.000
H98      7.22455        0.19338       18.25673          1              H   0.000
H99      0.02016        4.27440        9.73214          1              H   0.000
O1       5.22743        3.52598        9.78550          1              O   0.000
O2       7.39695        5.28542        9.30653          1              O   0.000
O3       2.14467        7.11253        8.98359          1              O   0.000
O4       4.19836        8.82507        9.82099          1              O   0.000
O5       8.24982        1.56428        8.02038          1              O   0.000
O6       5.51537        1.60039        8.01708          1              O   0.000
O7       2.77374        1.76091        8.10031          1              O   0.000
O8      -0.01177        1.66019        8.04352          1              O   0.000
O9      -4.20307        8.60917        8.01567          1              O   0.000
O10      2.65404        4.48309        9.43164          1              O   0.000
O11     -4.38173        7.65598       10.57077          1              O   0.000
O12     -0.09433        5.16129        9.19595          1              O   0.000
O13     -1.20721        8.48771        8.10039          1              O   0.000
O14      4.70420        5.19114       17.92380          1              O   0.000
O15      0.40877        3.56933       17.89712          1              O   0.000
O16      2.13969        6.06264       16.12152          1              O   0.000
O17      3.74241        7.25345       19.28527          1              O   0.000
O18     -1.60125        7.87854       11.01470          1              O   0.000
O19      0.21148        2.89318       15.24771          1              O   0.000
O20      2.02659        7.92943       14.24998          1              O   0.000
O21      5.61654        5.44846       15.39661          1              O   0.000
O22      7.00112        2.98262       14.78099          1              O   0.000
O23      7.78748        1.78775       18.05810          1              O   0.000
O24     -1.82001        4.23528       13.80552          1              O   0.000
O25      9.70028        1.44829       11.58334          1              O   0.000
O26      0.06180        6.36417       18.00311          1              O   0.000
O27     -0.19702        6.50413       20.69275          1              O   0.000
O28      2.56195        6.88351       21.59040          1              O   0.000
O29      8.35653        0.60893       15.59129          1              O   0.000
O30     -3.77190        8.86257       17.51405          1              O   0.000
O31     -4.63815        8.19147       13.54060          1              O   0.000
O32      4.10606        6.92401       12.72846          1              O   0.000
O33      5.77641        4.41519       22.21554          1              O   0.000
O34      0.02761        0.19885       15.59310          1              O   0.000
O35      1.42153        2.76880       22.60021          1              O   0.000
O36     -0.81707        3.88065       21.60218          1              O   0.000
O37      4.70562        1.41932       15.63963          1              O   0.000
O38      7.74798        2.79798       21.41999          1              O   0.000
O39      3.15272        4.07842       21.22346          1              O   0.000
O40      5.62724        2.66693       12.50604          1              O   0.000
O41      7.21389        6.15554       20.70742          1              O   0.000
O42      3.55483        4.40184       12.55658          1              O   0.000
O43     -2.42191        6.78465       14.40175          1              O   0.000
O44      7.29033        4.57021       18.37989          1              O   0.000
O45      2.81519        3.50933       15.04580          1              O   0.000
O46      6.93712        0.07451       21.20779          1              O   0.000
O47     -0.95940        1.66425       19.41825          1              O   0.000
O48      4.13531        1.02305       10.95661          1              O   0.000
O49     -0.51283        8.69772       13.88470          1              O   0.000
O50     -1.23192        9.09237       20.69842          1              O   0.000
O51      2.98745        3.30035       18.70766          1              O   0.000
O52      1.64371        8.78673       18.61744          1              O   0.000
O53      3.82142        0.82758       18.22021          1              O   0.000
O54      0.45305        3.05351       10.57361          1              O   0.000
O55     -2.46162        6.53127       17.09544          1              O   0.000
O56      1.86626        1.01399       12.57271          1              O   0.000
O57      7.93845        3.45041       11.41989          1              O   0.000
O58      5.90266        8.74587       19.80703          1              O   0.000
O59      1.84705        0.20504       21.96105          1              O   0.000
Pd1      5.50230        9.53026       30.00000          1              Pd  0.000
Pd2      5.43962        9.52383        6.86592          1              Pd  0.000
Pd3      1.42897        0.77005        4.54202          1              Pd  0.000
Pd4     -0.00006        1.58841        2.24610          1              Pd  0.000
Pd5     -2.75115        9.53026       30.00000          1              Pd  0.000
Pd6     -2.69127        9.51872        7.03244          1              Pd  0.000
Pd7      4.10420        0.76744        4.54240          1              Pd  0.000
Pd8      2.75109        1.58841        2.24610          1              Pd  0.000
Pd9     -0.00000        9.53026       30.00000          1              Pd  0.000
Pd10     0.09528        9.45514        6.90213          1              Pd  0.000
Pd11     6.89958        0.80255        4.52773          1              Pd  0.000
Pd12     5.50224        1.58841        2.24610          1              Pd  0.000
Pd13     2.75115        9.53026       30.00000          1              Pd  0.000
Pd14     2.76878        9.50842        6.81397          1              Pd  0.000
Pd15     9.60612        0.81073        4.52040          1              Pd  0.000
Pd16     8.25339        1.58841        2.24610          1              Pd  0.000
Pd17     9.62902        2.38257       30.00000          1              Pd  0.000
Pd18    -1.40834        2.53926        6.92754          1              Pd  0.000
Pd19    -0.01443        3.21652        4.56991          1              Pd  0.000
Pd20    -1.37563        3.97097        2.24610          1              Pd  0.000
Pd21     1.37557        2.38257       30.00000          1              Pd  0.000
Pd22     1.39091        2.51034        6.88991          1              Pd  0.000
Pd23     2.77205        3.16858        4.50791          1              Pd  0.000
Pd24     1.37552        3.97097        2.24610          1              Pd  0.000
Pd25     4.12672        2.38257       30.00000          1              Pd  0.000
Pd26     4.14156        2.49228        6.86002          1              Pd  0.000
Pd27     5.50730        3.23948        4.57066          1              Pd  0.000
Pd28     4.12667        3.97097        2.24610          1              Pd  0.000
Pd29     6.87787        2.38257       30.00000          1              Pd  0.000
Pd30     6.89350        2.52151        6.91773          1              Pd  0.000
Pd31     8.24380        3.20604        4.59862          1              Pd  0.000
Pd32     6.87782        3.97097        2.24610          1              Pd  0.000
Pd33     8.25345        4.76513       30.00000          1              Pd  0.000
Pd34    -2.79938        4.85541        7.17801          1              Pd  0.000
Pd35    -1.37211        5.57063        4.55960          1              Pd  0.000
Pd36    -2.75121        6.35354        2.24610          1              Pd  0.000
Pd37    -0.00000        4.76513       30.00000          1              Pd  0.000
Pd38    -0.02355        4.85520        7.01963          1              Pd  0.000
Pd39     1.35894        5.58911        4.50270          1              Pd  0.000
Pd40    -0.00006        6.35354        2.24610          1              Pd  0.000
Pd41     2.75115        4.76513       30.00000          1              Pd  0.000
Pd42     2.79445        4.79935        6.79483          1              Pd  0.000
Pd43     4.14881        5.58634        4.51115          1              Pd  0.000
Pd44     2.75109        6.35354        2.24610          1              Pd  0.000
Pd45     5.50230        4.76513       30.00000          1              Pd  0.000
Pd46     5.50804        4.85499        6.92197          1              Pd  0.000
Pd47     6.87185        5.58287        4.53046          1              Pd  0.000
Pd48     5.50224        6.35354        2.24610          1              Pd  0.000
Pd49     6.87787        7.14770       30.00000          1              Pd  0.000
Pd50     6.85705        7.14702        6.69530          1              Pd  0.000
Pd51    -2.73934        7.97438        4.47799          1              Pd  0.000
Pd52    -4.12678        8.73611        2.24610          1              Pd  0.000
Pd53    -1.37558        7.14770       30.00000          1              Pd  0.000
Pd54    -1.34440        7.10914        6.71587          1              Pd  0.000
Pd55     0.03326        7.96909        4.51215          1              Pd  0.000
Pd56    -1.37563        8.73611        2.24610          1              Pd  0.000
Pd57     1.37557        7.14770       30.00000          1              Pd  0.000
Pd58     1.43385        7.16209        6.91066          1              Pd  0.000
Pd59     2.76385        7.98269        4.54467          1              Pd  0.000
Pd60     1.37552        8.73611        2.24610          1              Pd  0.000
Pd61     4.12672        7.14770       30.00000          1              Pd  0.000
Pd62     4.14605        7.15030        6.93909          1              Pd  0.000
Pd63     5.47760        7.97847        4.49965          1              Pd  0.000
Pd64     4.12667        8.73611        2.24610          1              Pd  0.000
end
end

!DATE Mon Jan 01 12:00:00 2000
PBC   11.00460  11.00460  30.00000  90.00000  90.00000 120.00001 (P1)
C1       3.68077        5.25793        9.19687          1              C   0.000
C2       5.09727        4.74089        9.40157          1              C   0.000
C3       3.39704        6.73517        9.05287          1              C   0.000
C4       4.42671        7.68748        9.60062          1              C   0.000
C5       6.21771        5.74849        9.40674          1              C   0.000
C6       5.83246        7.13438        9.89902          1              C   0.000
H1       2.69546        6.37909        5.62283          1              H   0.000
H2       1.06768        4.22534        5.74441          1              H   0.000
H3       0.01663        1.56539        5.26766          1              H   0.000
H4       5.49776        1.60643        5.26630          1              H   0.000
H5      -2.75172        5.86143        5.73915          1              H   0.000
H6       1.11048        2.61290        9.93633          1              H   0.000
H7       4.04221        4.45172       18.08098          1              H   0.000
H8       0.25259        3.33924       16.94044          1              H   0.000
H9      -0.40661        3.38602       14.65510          1              H   0.000
H10      4.05285        6.48530       18.70229          1              H   0.000
H11      3.03644        7.77743       18.81517          1              H   0.000
H12      2.36260        5.12610       15.90197          1              H   0.000
H13     -1.17620        7.30411       10.37507          1              H   0.000
H14     -2.57761        7.70357       10.92042          1              H   0.000
H15      1.16119        3.13370       15.01233          1              H   0.000
H16      0.20011        4.53624       17.98112          1              H   0.000
H17      4.82634        5.31369       16.94124          1              H   0.000
H18      1.43055        6.07068       16.80482          1              H   0.000
H19      2.02938        7.19327       14.94181          1              H   0.000
H20      6.04113        4.58137       15.16047          1              H   0.000
H21      5.11446        5.74135       14.61422          1              H   0.000
H22      9.73423        0.70910       10.99142          1              H   0.000
H23      9.00613        2.06209       11.43787          1              H   0.000
H24      6.52831        2.78145       13.91088          1              H   0.000
H25      7.83320        3.47377       14.50912          1              H   0.000
H26      8.05901        1.53552       17.14039          1              H   0.000
H27      8.64036        1.70839       18.60593          1              H   0.000
H28     -1.99694        5.21040       13.97210          1              H   0.000
H29     -2.08619        4.06142       12.87425          1              H   0.000
H30      2.34844        8.74155       14.73207          1              H   0.000
H31     -0.00055        6.39959       19.00860          1              H   0.000
H32     -0.87444        6.46137       17.65905          1              H   0.000
H33     -0.70075        7.36256       20.76463          1              H   0.000
H34      0.67070        6.65672       21.13621          1              H   0.000
H35      3.20714        6.86226       22.32174          1              H   0.000
H36      9.35004        0.48555       15.60378          1              H   0.000
H37      8.11559        1.41579       15.08246          1              H   0.000
H38     -3.34139        7.96729       17.35638          1              H   0.000
H39      4.95793        7.40334       12.96102          1              H   0.000
H40      3.36544        7.37604       13.22146          1              H   0.000
H41      4.87630        4.24489       21.83938          1              H   0.000
H42      6.18439        5.16071       21.69135          1              H   0.000
H43      5.08251        8.19915       19.62752          1              H   0.000
H44     -4.88331        9.44699       16.36054          1              H   0.000
H45      0.22720        1.15710       15.40557          1              H   0.000
H46      0.54027        3.09166       22.25627          1              H   0.000
H47      1.51220        1.79263       22.38164          1              H   0.000
H48     -0.84476        4.82637       21.32436          1              H   0.000
H49     -1.71829        3.46541       21.45314          1              H   0.000
H50      5.57079        1.87264       15.58023          1              H   0.000
H51      4.74935        0.67993       14.96359          1              H   0.000
H52      7.52510        1.83743       21.39019          1              H   0.000
H53      6.96291        3.29304       21.80910          1              H   0.000
H54      2.49935        3.52553       21.80741          1              H   0.000
H55      2.82157        5.00208       21.30231          1              H   0.000
H56     -4.25391        9.36918       21.26943          1              H   0.000
H57      4.91126        3.34809       12.46030          1              H   0.000
H58      5.23603        1.89413       11.99776          1              H   0.000
H59      6.86843        7.02394       20.40647          1              H   0.000
H60      7.33468        5.59375       19.90378          1              H   0.000
H61      2.85965        4.23292       11.85630          1              H   0.000
H62      3.75604        5.39366       12.56404          1              H   0.000
H63      3.09602        7.01215       20.73070          1              H   0.000
H64     -1.69745        7.45395       14.25988          1              H   0.000
H65     -3.26524        7.21390       14.09937          1              H   0.000
H66      1.84980        8.85415       21.68770          1              H   0.000
H67      7.47722        3.59543       18.32328          1              H   0.000
H68      3.42203        2.75779       15.26688          1              H   0.000
H69      3.08181        3.78465       14.11126          1              H   0.000
H70      6.30614        4.68445       18.24726          1              H   0.000
H71     -0.41476        0.85056       19.57533          1              H   0.000
H72     -0.38244        2.35090       19.00249          1              H   0.000
H73      4.25839        1.51172       10.08879          1              H   0.000
H74      4.11461        0.05613       10.74896          1              H   0.000
H75      0.43777        8.36324       13.96647          1              H   0.000
H76     -0.71345        8.66876       12.91255          1              H   0.000
H77     -1.31577        9.48595       19.78989          1              H   0.000
H78     -0.36056        9.43184       21.03858          1              H   0.000
H79      2.04489        3.39669       18.40098          1              H   0.000
H80      3.01322        3.56653       19.69005          1              H   0.000
H81      0.92585        8.28218       18.18009          1              H   0.000
H82      4.29914        0.94708       17.35368          1              H   0.000
H83      3.51760        1.76083       18.45954          1              H   0.000
H84     -0.15532        2.48397       10.89412          1              H   0.000
H85      0.77525        5.71534        9.29847          1              H   0.000
H86     -2.93387        5.72257       17.47436          1              H   0.000
H87      1.12353        1.53379       12.30206          1              H   0.000
H88     -2.50501        6.50775       16.10482          1              H   0.000
H89      2.59430        1.12563       11.92885          1              H   0.000
H90      7.86672        3.93934       10.57850          1              H   0.000
H91      1.52200        9.32163       20.25379          1              H   0.000
H92      7.04119        3.17764       11.69141          1              H   0.000
H93     -4.26361        8.90662       12.99909          1              H   0.000
H94     -4.96180        8.69321       14.36350          1              H   0.000
H95     -4.59515        8.76668       18.93690          1              H   0.000
H96     -3.00019        9.47255       17.74965          1              H   0.000
H97      2.75775        0.01081       21.61987          1              H   0.000
H98      7.22432        0.19261       18.25711          1              H   0.000
H99      0.09935        4.33782        9.73278          1              H   0.000
O1       5.29939        3.57301        9.76547          1              O   0.000
O2       7.42929        5.39587        9.36890          1              O   0.000
O3       2.14824        7.09796        9.00033          1              O   0.000
O4       4.14386        8.85624        9.85530          1              O   0.000
O5       8.24498        1.56128        8.02367          1              O   0.000
O6       5.50683        1.59886        8.02331          1              O   0.000
O7       2.76304        1.75205        8.09798          1              O   0.000
O8      -0.02043        1.65124        8.04577          1              O   0.000
O9      -4.21362        8.59840        8.02127          1              O   0.000
O10      2.72055        4.45873        9.26152          1              O   0.000
O11     -4.40620        7.76212       10.62279          1              O   0.000
O12     -0.07555        5.21684        9.19725          1              O   0.000
O13     -1.21540        8.49006        8.09990          1              O   0.000
O14      4.70605        5.19145       17.92430          1              O   0.000
O15      0.41345        3.56858       17.89924          1              O   0.000
O16      2.13920        6.06205       16.11709          1              O   0.000
O17      3.74342        7.25352       19.28615          1              O   0.000
O18     -1.61148        7.88946       11.02364          1              O   0.000
O19      0.21705        2.89168       15.24782          1              O   0.000
O20      2.02540        7.92681       14.24291          1              O   0.000
O21      5.61743        5.44430       15.39549          1              O   0.000
O22      6.99819        2.97481       14.77243          1              O   0.000
O23      7.78731        1.78815       18.05858          1              O   0.000
O24     -1.81775        4.23238       13.81291          1              O   0.000
O25      9.82649        1.50762       11.55917          1              O   0.000
O26      0.06816        6.36350       18.00487          1              O   0.000
O27     -0.19418        6.50437       20.69314          1              O   0.000
O28      2.56291        6.88356       21.59154          1              O   0.000
O29      8.35339        0.60444       15.59000          1              O   0.000
O30     -3.77091        8.86251       17.51568          1              O   0.000
O31     -4.63792        8.17265       13.56363          1              O   0.000
O32      4.10757        6.91563       12.73241          1              O   0.000
O33      5.77618        4.41513       22.21853          1              O   0.000
O34      0.02643        0.19811       15.59878          1              O   0.000
O35      1.42325        2.77158       22.60017          1              O   0.000
O36     -0.81669        3.88046       21.60234          1              O   0.000
O37      4.70084        1.41748       15.62771          1              O   0.000
O38      7.74777        2.79858       21.41994          1              O   0.000
O39      3.15337        4.07795       21.22256          1              O   0.000
O40      5.63940        2.66415       12.48415          1              O   0.000
O41      7.21381        6.15656       20.71067          1              O   0.000
O42      3.54993        4.39281       12.52679          1              O   0.000
O43     -2.41682        6.77733       14.40957          1              O   0.000
O44      7.29176        4.57055       18.38234          1              O   0.000
O45      2.82101        3.51142       15.03040          1              O   0.000
O46      6.93846        0.07379       21.20896          1              O   0.000
O47     10.04448        1.66236       19.41685          1              O   0.000
O48      4.12812        1.03790       10.93475          1              O   0.000
O49     -0.51706        8.69250       13.87128          1              O   0.000
O50     -1.23044        9.09204       20.69815          1              O   0.000
O51      2.99313        3.29831       18.70871          1              O   0.000
O52      1.64512        8.78599       18.61767          1              O   0.000
O53      3.82369        0.82688       18.21577          1              O   0.000
O54      0.56829        3.13386       10.55911          1              O   0.000
O55     -2.45682        6.53125       17.10352          1              O   0.000
O56      1.87749        0.98968       12.59632          1              O   0.000
O57      7.97180        3.44041       11.41636          1              O   0.000
O58      5.90344        8.74530       19.80918          1              O   0.000
O59      1.84850        0.20609       21.96383          1              O   0.000
Pd1      5.50230        9.53026       30.00000          1              Pd  0.000
Pd2      5.43297        9.51652        6.86686          1              Pd  0.000
Pd3      1.42625        0.76758        4.54143          1              Pd  0.000
Pd4     -0.00006        1.58841        2.24610          1              Pd  0.000
Pd5     -2.75115        9.53026       30.00000          1              Pd  0.000
Pd6     -2.70097        9.51132        7.03361          1              Pd  0.000
Pd7      4.10194        0.76479        4.54264          1              Pd  0.000
Pd8      2.75109        1.58841        2.24610          1              Pd  0.000
Pd9     -0.00000        9.53026       30.00000          1              Pd  0.000
Pd10     0.09120        9.45479        6.90394          1              Pd  0.000
Pd11     6.89758        0.80126        4.52892          1              Pd  0.000
Pd12     5.50224        1.58841        2.24610          1              Pd  0.000
Pd13     2.75115        9.53026       30.00000          1              Pd  0.000
Pd14     2.76330        9.50655        6.81559          1              Pd  0.000
Pd15     9.60441        0.80883        4.52203          1              Pd  0.000
Pd16     8.25339        1.58841        2.24610          1              Pd  0.000
Pd17     9.62902        2.38257       30.00000          1              Pd  0.000
Pd18    -1.41356        2.53701        6.93206          1              Pd  0.000
Pd19    -0.01813        3.21530        4.57091          1              Pd  0.000
Pd20    -1.37563        3.97097        2.24610          1              Pd  0.000
Pd21     1.37557        2.38257       30.00000          1              Pd  0.000
Pd22     1.37966        2.49929        6.88539          1              Pd  0.000
Pd23     2.76916        3.16533        4.50602          1              Pd  0.000
Pd24     1.37552        3.97097        2.24610          1              Pd  0.000
Pd25     4.12672        2.38257       30.00000          1              Pd  0.000
Pd26     4.13488        2.48434        6.86158          1              Pd  0.000
Pd27     5.50425        3.23543        4.56906          1              Pd  0.000
Pd28     4.12667        3.97097        2.24610          1              Pd  0.000
Pd29     6.87787        2.38257       30.00000          1              Pd  0.000
Pd30     6.88777        2.52295        6.92800          1              Pd  0.000
Pd31     8.24031        3.20465        4.60147          1              Pd  0.000
Pd32     6.87782        3.97097        2.24610          1              Pd  0.000
Pd33     8.25345        4.76513       30.00000          1              Pd  0.000
Pd34     8.20239        4.85296        7.17125          1              Pd  0.000
Pd35    -1.37414        5.56986        4.55885          1              Pd  0.000
Pd36    -2.75121        6.35354        2.24610          1              Pd  0.000
Pd37    -0.00000        4.76513       30.00000          1              Pd  0.000
Pd38    -0.03009        4.85656        7.02717          1              Pd  0.000
Pd39     1.35696        5.58845        4.50019          1              Pd  0.000
Pd40    -0.00006        6.35354        2.24610          1              Pd  0.000
Pd41     2.75115        4.76513       30.00000          1              Pd  0.000
Pd42     2.77946        4.78677        6.79526          1              Pd  0.000
Pd43     4.14163        5.58490        4.51243          1              Pd  0.000
Pd44     2.75109        6.35354        2.24610          1              Pd  0.000
Pd45     5.50230        4.76513       30.00000          1              Pd  0.000
Pd46     5.49963        4.84442        6.90334          1              Pd  0.000
Pd47     6.86967        5.58019        4.52981          1              Pd  0.000
Pd48     5.50224        6.35354        2.24610          1              Pd  0.000
Pd49     6.87787        7.14770       30.00000          1              Pd  0.000
Pd50     6.84853        7.13790        6.69996          1              Pd  0.000
Pd51    -2.74257        7.97252        4.47943          1              Pd  0.000
Pd52    -4.12678        8.73611        2.24610          1              Pd  0.000
Pd53    -1.37558        7.14770       30.00000          1              Pd  0.000
Pd54    -1.34928        7.10956        6.71512          1              Pd  0.000
Pd55     0.03175        7.96822        4.51151          1              Pd  0.000
Pd56    -1.37563        8.73611        2.24610          1              Pd  0.000
Pd57     1.37557        7.14770       30.00000          1              Pd  0.000
Pd58     1.42949        7.16340        6.90405          1              Pd  0.000
Pd59     2.76275        7.98145        4.54532          1              Pd  0.000
Pd60     1.37552        8.73611        2.24610          1              Pd  0.000
Pd61     4.12672        7.14770       30.00000          1              Pd  0.000
Pd62     4.14069        7.14482        6.94598          1              Pd  0.000
Pd63     5.47597        7.97501        4.50052          1              Pd  0.000
Pd64     4.12667        8.73611        2.24610          1              Pd  0.000
end
end

!DATE Mon Jan 01 12:00:00 2000
PBC   11.00460  11.00460  30.00000  90.00000  90.00000 120.00001 (P1)
C1       3.72705        5.30115        9.17448          1              C   0.000
C2       5.13940        4.80573        9.41489          1              C   0.000
C3       3.40884        6.77040        9.07892          1              C   0.000
C4       4.41038        7.73981        9.64707          1              C   0.000
C5       6.24171        5.83256        9.49506          1              C   0.000
C6       5.82305        7.21911        9.96298          1              C   0.000
H1       2.69186        6.37730        5.63351          1              H   0.000
H2       1.01821        4.24459        5.73655          1              H   0.000
H3       0.01563        1.56205        5.27109          1              H   0.000
H4       5.49628        1.60349        5.27003          1              H   0.000
H5      -2.75572        5.92509        5.72564          1              H   0.000
H6       1.25430        2.69157        9.93164          1              H   0.000
H7       4.04656        4.45188       18.08134          1              H   0.000
H8       0.26014        3.33777       16.94361          1              H   0.000
H9      -0.40261        3.38267       14.66197          1              H   0.000
H10      4.05441        6.48629       18.70131          1              H   0.000
H11      3.03778        7.77818       18.81564          1              H   0.000
H12      2.36434        5.12505       15.89416          1              H   0.000
H13     -1.20492        7.29951       10.40412          1              H   0.000
H14     -2.59488        7.74576       10.94460          1              H   0.000
H15      1.16667        3.13011       15.01111          1              H   0.000
H16      0.20733        4.53560       17.98350          1              H   0.000
H17      4.83062        5.31109       16.93955          1              H   0.000
H18      1.43455        6.06887       16.80068          1              H   0.000
H19      2.02776        7.18997       14.93199          1              H   0.000
H20      6.03886        4.56957       15.15729          1              H   0.000
H21      5.10923        5.72819       14.61506          1              H   0.000
H22      9.84545        0.75685       10.97729          1              H   0.000
H23      9.12149        2.10681       11.43164          1              H   0.000
H24      6.53201        2.77492       13.89306          1              H   0.000
H25      7.83126        3.46570       14.50666          1              H   0.000
H26      8.05796        1.53492       17.13922          1              H   0.000
H27      8.64187        1.70759       18.60375          1              H   0.000
H28     -1.99245        5.20547       13.98590          1              H   0.000
H29     -2.07565        4.05934       12.88286          1              H   0.000
H30      2.34737        8.73722       14.72345          1              H   0.000
H31      0.00882        6.39840       19.01087          1              H   0.000
H32     -0.86719        6.46058       17.66368          1              H   0.000
H33     -0.69717        7.36192       20.76464          1              H   0.000
H34      0.67372        6.65654       21.13919          1              H   0.000
H35      3.20996        6.86122       22.32224          1              H   0.000
H36      9.34680        0.48172       15.60513          1              H   0.000
H37      8.11093        1.40945       15.08098          1              H   0.000
H38     -3.33812        7.96708       17.36258          1              H   0.000
H39      4.96170        7.39117       12.97564          1              H   0.000
H40      3.36777        7.36787       13.22128          1              H   0.000
H41      4.87650        4.24455       21.84086          1              H   0.000
H42      6.18450        5.16059       21.69369          1              H   0.000
H43      5.08328        8.19851       19.62982          1              H   0.000
H44     -4.88510        9.44638       16.36888          1              H   0.000
H45      0.22758        1.15573       15.41244          1              H   0.000
H46      0.54095        3.09212       22.25643          1              H   0.000
H47      1.51353        1.79354       22.38222          1              H   0.000
H48     -0.84390        4.82624       21.32498          1              H   0.000
H49     -1.71828        3.46592       21.45374          1              H   0.000
H50      5.56974        1.86795       15.56661          1              H   0.000
H51      4.74356        0.67711       14.95326          1              H   0.000
H52      7.52582        1.83776       21.39048          1              H   0.000
H53      6.96311        3.29306       21.80952          1              H   0.000
H54      2.49957        3.52554       21.80733          1              H   0.000
H55      2.82274        5.00188       21.30172          1              H   0.000
H56     -4.25275        9.36912       21.27226          1              H   0.000
H57      4.93282        3.34701       12.43073          1              H   0.000
H58      5.25271        1.89541       11.97143          1              H   0.000
H59      6.86891        7.02400       20.40966          1              H   0.000
H60      7.33537        5.59386       19.90698          1              H   0.000
H61      2.83219        4.21737       11.85883          1              H   0.000
H62      3.74661        5.37781       12.54728          1              H   0.000
H63      3.09781        7.01201       20.73152          1              H   0.000
H64     -1.69250        7.44833       14.26453          1              H   0.000
H65     -3.26148        7.20352       14.11801          1              H   0.000
H66      1.85196        8.85423       21.68860          1              H   0.000
H67      7.47880        3.59592       18.32577          1              H   0.000
H68      3.42476        2.75589       15.25783          1              H   0.000
H69      3.08592        3.77809       14.09861          1              H   0.000
H70      6.30893        4.68598       18.24836          1              H   0.000
H71     -0.41466        0.84929       19.57579          1              H   0.000
H72     -0.38047        2.34975       19.00342          1              H   0.000
H73      4.26962        1.51272       10.06271          1              H   0.000
H74      4.11504        0.07131       10.74349          1              H   0.000
H75      0.43419        8.35924       13.94909          1              H   0.000
H76     -0.72649        8.64732       12.89877          1              H   0.000
H77     -1.31293        9.48482       19.78859          1              H   0.000
H78     -0.35888        9.43163       21.03802          1              H   0.000
H79      2.05148        3.39506       18.40255          1              H   0.000
H80      3.01923        3.56523       19.69134          1              H   0.000
H81      0.92873        8.27952       18.18063          1              H   0.000
H82      4.30073        0.94560       17.34877          1              H   0.000
H83      3.52344        1.76084       18.45710          1              H   0.000
H84     -0.02020        2.54083       10.87914          1              H   0.000
H85      0.77958        5.79740        9.28998          1              H   0.000
H86     -2.92733        5.72306       17.48318          1              H   0.000
H87      1.09601        1.47550       12.33423          1              H   0.000
H88     -2.49481        6.50697       16.11443          1              H   0.000
H89      2.57890        1.13016       11.93826          1              H   0.000
H90      7.91180        3.96157       10.59180          1              H   0.000
H91      1.52409        9.32115       20.25441          1              H   0.000
H92      7.08691        3.16462       11.67625          1              H   0.000
H93     -4.24787        8.88977       13.02608          1              H   0.000
H94     -4.96065        8.68329       14.38394          1              H   0.000
H95     -4.59344        8.76650       18.94165          1              H   0.000
H96     -2.99785        9.47310       17.75188          1              H   0.000
H97      2.75928        0.01145       21.62044          1              H   0.000
H98      7.22460        0.19158       18.25661          1              H   0.000
H99      0.17614        4.38946        9.73979          1              H   0.000
O1       5.35719        3.63011        9.74685          1              O   0.000
O2       7.44903        5.50206        9.46379          1              O   0.000
O3       2.15589        7.11102        9.01458          1              O   0.000
O4       4.09684        8.90163        9.89502          1              O   0.000
O5       8.24238        1.55887        8.02760          1              O   0.000
O6       5.50081        1.59874        8.03107          1              O   0.000
O7       2.75574        1.74797        8.09775          1              O   0.000
O8      -0.02310        1.64442        8.04834          1              O   0.000
O9      -4.22284        8.58639        8.03222          1              O   0.000
O10      2.78139        4.47434        9.14553          1              O   0.000
O11     -4.42857        7.87629       10.67603          1              O   0.000
O12     -0.05002        5.25921        9.20926          1              O   0.000
O13     -1.21657        8.49147        8.10482          1              O   0.000
O14      4.70901        5.19261       17.92296          1              O   0.000
O15      0.41992        3.56766       17.90245          1              O   0.000
O16      2.13950        6.06064       16.10923          1              O   0.000
O17      3.74464        7.25351       19.28609          1              O   0.000
O18     -1.62359        7.90788       11.04261          1              O   0.000
O19      0.22383        2.88761       15.25142          1              O   0.000
O20      2.02649        7.92283       14.23232          1              O   0.000
O21      5.62034        5.43480       15.39258          1              O   0.000
O22      6.99475        2.96374       14.75959          1              O   0.000
O23      7.78800        1.78807       18.05742          1              O   0.000
O24     -1.81387        4.22751       13.82409          1              O   0.000
O25      9.95192        1.56336       11.53427          1              O   0.000
O26      0.07654        6.36259       18.00694          1              O   0.000
O27     -0.19005        6.50401       20.69397          1              O   0.000
O28      2.56515        6.88379       21.59255          1              O   0.000
O29      8.34991        0.59701       15.58646          1              O   0.000
O30     -3.76862        8.86209       17.52021          1              O   0.000
O31     -4.63324        8.15927       13.58765          1              O   0.000
O32      4.11295        6.90564       12.73784          1              O   0.000
O33      5.77627        4.41464       22.22022          1              O   0.000
O34      0.02461        0.19726       15.60690          1              O   0.000
O35      1.42418        2.77252       22.60010          1              O   0.000
O36     -0.81637        3.88035       21.60237          1              O   0.000
O37      4.69929        1.41396       15.61814          1              O   0.000
O38      7.74786        2.79898       21.41966          1              O   0.000
O39      3.15438        4.07771       21.22254          1              O   0.000
O40      5.66178        2.66505       12.45424          1              O   0.000
O41      7.21419        6.15654       20.71383          1              O   0.000
O42      3.54694        4.37831       12.50387          1              O   0.000
O43     -2.40894        6.76986       14.42157          1              O   0.000
O44      7.29427        4.57116       18.38531          1              O   0.000
O45      2.82678        3.51173       15.02020          1              O   0.000
O46      6.94019        0.07336       21.20947          1              O   0.000
O47     10.04485        1.66060       19.41435          1              O   0.000
O48      4.12343        1.05543       10.91498          1              O   0.000
O49     -0.52051        8.68681       13.85559          1              O   0.000
O50     -1.22859        9.09178       20.69714          1              O   0.000
O51      3.00000        3.29690       18.70978          1              O   0.000
O52      1.64671        8.78542       18.61808          1              O   0.000
O53      3.82763        0.82644       18.21212          1              O   0.000
O54      0.69804        3.19943       10.55299          1              O   0.000
O55     -2.44926        6.53177       17.11341          1              O   0.000
O56      1.88423        0.97806       12.62364          1              O   0.000
O57      8.01820        3.43403       11.41185          1              O   0.000
O58      5.90391        8.74457       19.81314          1              O   0.000
O59      1.85055        0.20682       21.96532          1              O   0.000
Pd1      5.50230        9.53026       30.00000          1              Pd  0.000
Pd2      5.42966        9.50884        6.87014          1              Pd  0.000
Pd3      1.42475        0.76524        4.54180          1              Pd  0.000
Pd4     -0.00006        1.58841        2.24610          1              Pd  0.000
Pd5     -2.75115        9.53026       30.00000          1              Pd  0.000
Pd6     -2.70746        9.50399        7.04128          1              Pd  0.000
Pd7      4.10030        0.76270        4.54406          1              Pd  0.000
Pd8      2.75109        1.58841        2.24610          1              Pd  0.000
Pd9     -0.00000        9.53026       30.00000          1              Pd  0.000
Pd10     0.08924        9.45502        6.90824          1              Pd  0.000
Pd11     6.89558        0.79886        4.53079          1              Pd  0.000
Pd12     5.50224        1.58841        2.24610          1              Pd  0.000
Pd13     2.75115        9.53026       30.00000          1              Pd  0.000
Pd14     2.75975        9.50444        6.81847          1              Pd  0.000
Pd15     9.60398        0.80516        4.52381          1              Pd  0.000
Pd16     8.25339        1.58841        2.24610          1              Pd  0.000
Pd17     9.62902        2.38257       30.00000          1              Pd  0.000
Pd18    -1.41400        2.53168        6.93621          1              Pd  0.000
Pd19    -0.02058        3.21187        4.57102          1              Pd  0.000
Pd20    -1.37563        3.97097        2.24610          1              Pd  0.000
Pd21     1.37557        2.38257       30.00000          1              Pd  0.000
Pd22     1.37334        2.49077        6.88132          1              Pd  0.000
Pd23     2.76742        3.16237        4.50502          1              Pd  0.000
Pd24     1.37552        3.97097        2.24610          1              Pd  0.000
Pd25     4.12672        2.38257       30.00000          1              Pd  0.000
Pd26     4.13138        2.47891        6.86355          1              Pd  0.000
Pd27     5.50173        3.23102        4.56705          1              Pd  0.000
Pd28     4.12667        3.97097        2.24610          1              Pd  0.000
Pd29     6.87787        2.38257       30.00000          1              Pd  0.000
Pd30     6.88372        2.52326        6.93777          1              Pd  0.000
Pd31     8.23801        3.19983        4.59864          1              Pd  0.000
Pd32     6.87782        3.97097        2.24610          1              Pd  0.000
Pd33     8.25345        4.76513       30.00000          1              Pd  0.000
Pd34     8.20758        4.84048        7.11146          1              Pd  0.000
Pd35    -1.37251        5.56828        4.55636          1              Pd  0.000
Pd36    -2.75121        6.35354        2.24610          1              Pd  0.000
Pd37    -0.00000        4.76513       30.00000          1              Pd  0.000
Pd38    -0.03009        4.85689        7.04402          1              Pd  0.000
Pd39     1.35720        5.58826        4.49805          1              Pd  0.000
Pd40    -0.00006        6.35354        2.24610          1              Pd  0.000
Pd41     2.75115        4.76513       30.00000          1              Pd  0.000
Pd42     2.76997        4.77694        6.79024          1              Pd  0.000
Pd43     4.13713        5.58414        4.51159          1              Pd  0.000
Pd44     2.75109        6.35354        2.24610          1              Pd  0.000
Pd45     5.50230        4.76513       30.00000          1              Pd  0.000
Pd46     5.49552        4.83628        6.88820          1              Pd  0.000
Pd47     6.86693        5.57777        4.52633          1              Pd  0.000
Pd48     5.50224        6.35354        2.24610          1              Pd  0.000
Pd49     6.87787        7.14770       30.00000          1              Pd  0.000
Pd50     6.84432        7.12923        6.70831          1              Pd  0.000
Pd51    -2.74373        7.97130        4.48221          1              Pd  0.000
Pd52    -4.12678        8.73611        2.24610          1              Pd  0.000
Pd53    -1.37558        7.14770       30.00000          1              Pd  0.000
Pd54    -1.35072        7.10894        6.72077          1              Pd  0.000
Pd55     0.03039        7.96756        4.51231          1              Pd  0.000
Pd56    -1.37563        8.73611        2.24610          1              Pd  0.000
Pd57     1.37557        7.14770       30.00000          1              Pd  0.000
Pd58     1.42597        7.16383        6.89754          1              Pd  0.000
Pd59     2.76250        7.98040        4.54528          1              Pd  0.000
Pd60     1.37552        8.73611        2.24610          1              Pd  0.000
Pd61     4.12672        7.14770       30.00000          1              Pd  0.000
Pd62     4.13835        7.13945        6.95037          1              Pd  0.000
Pd63     5.47632        7.97232        4.50252          1              Pd  0.000
Pd64     4.12667        8.73611        2.24610          1              Pd  0.000
end
end

!DATE Mon Jan 01 12:00:00 2000
PBC   11.00460  11.00460  30.00000  90.00000  90.00000 120.00001 (P1)
C1       3.77045        5.35200        9.15849          1              C   0.000
C2       5.17759        4.87400        9.43165          1              C   0.000
C3       3.41779        6.81074        9.10716          1              C   0.000
C4       4.39397        7.79494        9.69218          1              C   0.000
C5       6.26046        5.91695        9.58428          1              C   0.000
C6       5.81195        7.30502       10.02463          1              C   0.000
H1       2.68785        6.37820        5.64389          1              H   0.000
H2       0.95843        4.26933        5.72655          1              H   0.000
H3       0.01477        1.55804        5.27510          1              H   0.000
H4       5.49488        1.60080        5.27375          1              H   0.000
H5      -2.75820        6.00171        5.70481          1              H   0.000
H6       1.39462        2.76496        9.92727          1              H   0.000
H7       4.05069        4.45191       18.08113          1              H   0.000
H8       0.26814        3.33615       16.94659          1              H   0.000
H9      -0.39810        3.37888       14.67003          1              H   0.000
H10      4.05595        6.48724       18.69969          1              H   0.000
H11      3.03912        7.77897       18.81575          1              H   0.000
H12      2.36640        5.12283       15.88534          1              H   0.000
H13     -1.23387        7.29919       10.43572          1              H   0.000
H14     -2.61118        7.78876       10.97140          1              H   0.000
H15      1.17274        3.12534       15.01057          1              H   0.000
H16      0.21481        4.53511       17.98571          1              H   0.000
H17      4.83510        5.30804       16.93734          1              H   0.000
H18      1.43935        6.06656       16.79525          1              H   0.000
H19      2.02655        7.18561       14.92136          1              H   0.000
H20      6.03641        4.55650       15.15336          1              H   0.000
H21      5.10392        5.71371       14.61526          1              H   0.000
H22      9.94756        0.80307       10.96311          1              H   0.000
H23      9.23604        2.15255       11.42633          1              H   0.000
H24      6.53667        2.76789       13.87463          1              H   0.000
H25      7.82959        3.45664       14.50490          1              H   0.000
H26      8.05677        1.53416       17.13740          1              H   0.000
H27      8.64352        1.70672       18.60079          1              H   0.000
H28     -1.98702        5.19975       14.00186          1              H   0.000
H29     -2.06324        4.05664       12.89397          1              H   0.000
H30      2.34656        8.73187       14.71387          1              H   0.000
H31      0.01857        6.39703       19.01326          1              H   0.000
H32     -0.85942        6.45992       17.66851          1              H   0.000
H33     -0.69369        7.36130       20.76465          1              H   0.000
H34      0.67675        6.65648       21.14236          1              H   0.000
H35      3.21389        6.86038       22.32264          1              H   0.000
H36      9.34317        0.47745       15.60623          1              H   0.000
H37      8.10588        1.40224       15.07862          1              H   0.000
H38     -3.33441        7.96629       17.36925          1              H   0.000
H39      4.96718        7.37969       12.99019          1              H   0.000
H40      3.37201        7.35937       13.22018          1              H   0.000
H41      4.87647        4.24409       21.84193          1              H   0.000
H42      6.18457        5.16029       21.69557          1              H   0.000
H43      5.08412        8.19787       19.63191          1              H   0.000
H44     -4.88704        9.44553       16.37790          1              H   0.000
H45      0.22789        1.15405       15.41999          1              H   0.000
H46      0.54125        3.09214       22.25630          1              H   0.000
H47      1.51461        1.79396       22.38259          1              H   0.000
H48     -0.84287        4.82604       21.32529          1              H   0.000
H49     -1.71833        3.46634       21.45386          1              H   0.000
H50      5.56900        1.86295       15.55264          1              H   0.000
H51      4.73809        0.67361       14.94351          1              H   0.000
H52      7.52646        1.83805       21.39031          1              H   0.000
H53      6.96329        3.29298       21.80976          1              H   0.000
H54      2.49982        3.52541       21.80739          1              H   0.000
H55      2.82394        5.00152       21.30127          1              H   0.000
H56     -4.25149        9.36894       21.27478          1              H   0.000
H57      4.95638        3.34626       12.40208          1              H   0.000
H58      5.27179        1.89741       11.94431          1              H   0.000
H59      6.86937        7.02386       20.41254          1              H   0.000
H60      7.33601        5.59382       19.90972          1              H   0.000
H61      2.80973        4.19846       11.85988          1              H   0.000
H62      3.73769        5.35916       12.53167          1              H   0.000
H63      3.09994        7.01173       20.73210          1              H   0.000
H64     -1.68619        7.44276       14.26956          1              H   0.000
H65     -3.25637        7.19363       14.13717          1              H   0.000
H66      1.85410        8.85472       21.68918          1              H   0.000
H67      7.48007        3.59595       18.32758          1              H   0.000
H68      3.42735        2.75341       15.25000          1              H   0.000
H69      3.08926        3.77039       14.08709          1              H   0.000
H70      6.31129        4.68730       18.24876          1              H   0.000
H71     -0.41417        0.84791       19.57579          1              H   0.000
H72     -0.37812        2.34861       19.00350          1              H   0.000
H73      4.28217        1.51265       10.03862          1              H   0.000
H74      4.11626        0.08671       10.74089          1              H   0.000
H75      0.43166        8.35378       13.93069          1              H   0.000
H76     -0.73943        8.62504       12.88476          1              H   0.000
H77     -1.31010        9.48361       19.78701          1              H   0.000
H78     -0.35718        9.43139       21.03715          1              H   0.000
H79      2.05789        3.39358       18.40376          1              H   0.000
H80      3.02518        3.56397       19.69229          1              H   0.000
H81      0.93194        8.27661       18.18098          1              H   0.000
H82      4.30271        0.94411       17.34395          1              H   0.000
H83      3.52940        1.76122       18.45441          1              H   0.000
H84      0.11692        2.59231       10.86943          1              H   0.000
H85      0.78696        5.86584        9.28917          1              H   0.000
H86     -2.92072        5.72368       17.49191          1              H   0.000
H87      1.07091        1.42323       12.36038          1              H   0.000
H88     -2.48424        6.50672       16.12413          1              H   0.000
H89      2.56370        1.13535       11.95280          1              H   0.000
H90      7.95871        3.99039       10.60827          1              H   0.000
H91      1.52605        9.32079       20.25463          1              H   0.000
H92      7.13718        3.15399       11.66085          1              H   0.000
H93     -4.23100        8.87747       13.05435          1              H   0.000
H94     -4.95858        8.67365       14.40390          1              H   0.000
H95     -4.59142        8.76607       18.94615          1              H   0.000
H96     -2.99539        9.47330       17.75439          1              H   0.000
H97      2.76102        0.01205       21.62044          1              H   0.000
H98      7.22500        0.19048       18.25572          1              H   0.000
H99      0.25066        4.43631        9.75040          1              H   0.000
O1       5.41051        3.69183        9.72873          1              O   0.000
O2       7.46507        5.60730        9.58506          1              O   0.000
O3       2.16270        7.13219        9.02997          1              O   0.000
O4       4.05306        8.95056        9.93584          1              O   0.000
O5       8.24098        1.55681        8.03140          1              O   0.000
O6       5.49605        1.60002        8.03866          1              O   0.000
O7       2.75047        1.74697        8.09886          1              O   0.000
O8      -0.02352        1.63842        8.05077          1              O   0.000
O9      -4.23164        8.57416        8.04354          1              O   0.000
O10      2.84274        4.50317        9.05522          1              O   0.000
O11     -4.45208        7.98847       10.72381          1              O   0.000
O12     -0.02228        5.29399        9.22611          1              O   0.000
O13     -1.21604        8.49273        8.11128          1              O   0.000
O14      4.71159        5.19373       17.92111          1              O   0.000
O15      0.42643        3.56693       17.90561          1              O   0.000
O16      2.13948        6.05820       16.09897          1              O   0.000
O17      3.74576        7.25335       19.28558          1              O   0.000
O18     -1.63582        7.92895       11.06428          1              O   0.000
O19      0.23107        2.88337       15.25647          1              O   0.000
O20      2.02797        7.91770       14.22091          1              O   0.000
O21      5.62255        5.42378       15.38922          1              O   0.000
O22      6.99153        2.95173       14.74678          1              O   0.000
O23      7.78879        1.78800       18.05569          1              O   0.000
O24     -1.80914        4.22176       13.83828          1              O   0.000
O25     -0.93197        1.61520       11.51093          1              O   0.000
O26      0.08534        6.36195       18.00919          1              O   0.000
O27     -0.18603        6.50365       20.69534          1              O   0.000
O28      2.56834        6.88379       21.59370          1              O   0.000
O29      8.34608        0.58917       15.58271          1              O   0.000
O30     -3.76612        8.86102       17.52574          1              O   0.000
O31     -4.62625        8.14806       13.61039          1              O   0.000
O32      4.12071        6.89597       12.74241          1              O   0.000
O33      5.77614        4.41407       22.22159          1              O   0.000
O34      0.02271        0.19600       15.61571          1              O   0.000
O35      1.42463        2.77298       22.60003          1              O   0.000
O36     -0.81606        3.88005       21.60228          1              O   0.000
O37      4.69802        1.41013       15.60863          1              O   0.000
O38      7.74795        2.79940       21.41916          1              O   0.000
O39      3.15538        4.07723       21.22294          1              O   0.000
O40      5.68670        2.66664       12.42353          1              O   0.000
O41      7.21479        6.15639       20.71662          1              O   0.000
O42      3.54415        4.36156       12.48356          1              O   0.000
O43     -2.40006        6.76306       14.43494          1              O   0.000
O44      7.29621        4.57120       18.38762          1              O   0.000
O45      2.83206        3.51119       15.01141          1              O   0.000
O46      6.94178        0.07321       21.20959          1              O   0.000
O47     10.04563        1.65858       19.41060          1              O   0.000
O48      4.12314        1.07295       10.89786          1              O   0.000
O49     -0.52340        8.67808       13.83935          1              O   0.000
O50     -1.22674        9.09153       20.69594          1              O   0.000
O51      3.00668        3.29575       18.71065          1              O   0.000
O52      1.64824        8.78498       18.61854          1              O   0.000
O53      3.83169        0.82642       18.20845          1              O   0.000
O54      0.83024        3.25868       10.55303          1              O   0.000
O55     -2.44262        6.53299       17.12347          1              O   0.000
O56      1.88783        0.97383       12.65296          1              O   0.000
O57      8.06838        3.43166       11.40729          1              O   0.000
O58      5.90455        8.74370       19.81691          1              O   0.000
O59      1.85282        0.20740       21.96659          1              O   0.000
Pd1      5.50230        9.53026       30.00000          1              Pd  0.000
Pd2      5.42754        9.50107        6.87420          1              Pd  0.000
Pd3      1.42367        0.76290        4.54243          1              Pd  0.000
Pd4     -0.00006        1.58841        2.24610          1              Pd  0.000
Pd5     -2.75115        9.53026       30.00000          1              Pd  0.000
Pd6     -2.71257        9.49751        7.05082          1              Pd  0.000
Pd7      4.09884        0.76090        4.54572          1              Pd  0.000
Pd8      2.75109        1.58841        2.24610          1              Pd  0.000
Pd9     -0.00000        9.53026       30.00000          1              Pd  0.000
Pd10     0.08787        9.45563        6.91362          1              Pd  0.000
Pd11     6.89360        0.79584        4.53302          1              Pd  0.000
Pd12     5.50224        1.58841        2.24610          1              Pd  0.000
Pd13     2.75115        9.53026       30.00000          1              Pd  0.000
Pd14     2.75681        9.50202        6.82184          1              Pd  0.000
Pd15     9.60400        0.80065        4.52564          1              Pd  0.000
Pd16     8.25339        1.58841        2.24610          1              Pd  0.000
Pd17     9.62902        2.38257       30.00000          1              Pd  0.000
Pd18    -1.41275        2.52572        6.93984          1              Pd  0.000
Pd19    -0.02257        3.20722        4.57048          1              Pd  0.000
Pd20    -1.37563        3.97097        2.24610          1              Pd  0.000
Pd21     1.37557        2.38257       30.00000          1              Pd  0.000
Pd22     1.36915        2.48374        6.87764          1              Pd  0.000
Pd23     2.76595        3.15979        4.50479          1              Pd  0.000
Pd24     1.37552        3.97097        2.24610          1              Pd  0.000
Pd25     4.12672        2.38257       30.00000          1              Pd  0.000
Pd26     4.12884        2.47456        6.86454          1              Pd  0.000
Pd27     5.49941        3.22658        4.56461          1              Pd  0.000
Pd28     4.12667        3.97097        2.24610          1              Pd  0.000
Pd29     6.87787        2.38257       30.00000          1              Pd  0.000
Pd30     6.88071        2.52321        6.94656          1              Pd  0.000
Pd31     8.23638        3.19261        4.59165          1              Pd  0.000
Pd32     6.87782        3.97097        2.24610          1              Pd  0.000
Pd33     8.25345        4.76513       30.00000          1              Pd  0.000
Pd34     8.21573        4.82425        7.03050          1              Pd  0.000
Pd35    -1.36887        5.56693        4.55233          1              Pd  0.000
Pd36    -2.75121        6.35354        2.24610          1              Pd  0.000
Pd37    -0.00000        4.76513       30.00000          1              Pd  0.000
Pd38    -0.02711        4.85647        7.06534          1              Pd  0.000
Pd39     1.35864        5.58779        4.49632          1              Pd  0.000
Pd40    -0.00006        6.35354        2.24610          1              Pd  0.000
Pd41     2.75115        4.76513       30.00000          1              Pd  0.000
Pd42     2.76348        4.76942        6.78469          1              Pd  0.000
Pd43     4.13408        5.58351        4.50952          1              Pd  0.000
Pd44     2.75109        6.35354        2.24610          1              Pd  0.000
Pd45     5.50230        4.76513       30.00000          1              Pd  0.000
Pd46     5.49426        4.82981        6.87369          1              Pd  0.000
Pd47     6.86393        5.57603        4.52059          1              Pd  0.000
Pd48     5.50224        6.35354        2.24610          1              Pd  0.000
Pd49     6.87787        7.14770       30.00000          1              Pd  0.000
Pd50     6.84257        7.12060        6.71766          1              Pd  0.000
Pd51    -2.74419        7.97041        4.48541          1              Pd  0.000
Pd52    -4.12678        8.73611        2.24610          1              Pd  0.000
Pd53    -1.37558        7.14770       30.00000          1              Pd  0.000
Pd54    -1.35170        7.10691        6.72943          1              Pd  0.000
Pd55     0.02902        7.96704        4.51375          1              Pd  0.000
Pd56    -1.37563        8.73611        2.24610          1              Pd  0.000
Pd57     1.37557        7.14770       30.00000          1              Pd  0.000
Pd58     1.42217        7.16374        6.89042          1              Pd  0.000
Pd59     2.76267        7.97918        4.54493          1              Pd  0.000
Pd60     1.37552        8.73611        2.24610          1              Pd  0.000
Pd61     4.12672        7.14770       30.00000          1              Pd  0.000
Pd62     4.13676        7.13412        6.95286          1              Pd  0.000
Pd63     5.47725        7.97007        4.50482          1              Pd  0.000
Pd64     4.12667        8.73611        2.24610          1              Pd  0.000
end
end

!DATE Mon Jan 01 12:00:00 2000
PBC   11.00460  11.00460  30.00000  90.00000  90.00000 120.00001 (P1)
C1       3.81183        5.40567        9.14695          1              C   0.000
C2       5.21453        4.94428        9.45004          1              C   0.000
C3       3.42462        6.85153        9.13750          1              C   0.000
C4       4.37665        7.85080        9.73733          1              C   0.000
C5       6.27496        6.00132        9.67272          1              C   0.000
C6       5.79928        7.39087       10.08475          1              C   0.000
H1       2.68377        6.38043        5.65391          1              H   0.000
H2       0.88944        4.29975        5.71651          1              H   0.000
H3       0.01388        1.55375        5.27936          1              H   0.000
H4       5.49349        1.59834        5.27731          1              H   0.000
H5      -2.75923        6.07655        5.68134          1              H   0.000
H6       1.53431        2.83768        9.92337          1              H   0.000
H7       4.05527        4.45258       18.07988          1              H   0.000
H8       0.27674        3.33408       16.94945          1              H   0.000
H9      -0.39242        3.37460       14.67878          1              H   0.000
H10      4.05762        6.48826       18.69746          1              H   0.000
H11      3.04056        7.77975       18.81556          1              H   0.000
H12      2.36843        5.12058       15.87594          1              H   0.000
H13     -1.26253        7.30034       10.46892          1              H   0.000
H14     -2.62554        7.83284       10.99933          1              H   0.000
H15      1.18027        3.12007       15.00978          1              H   0.000
H16      0.22257        4.53400       17.98788          1              H   0.000
H17      4.83989        5.30513       16.93374          1              H   0.000
H18      1.44417        6.06400       16.78951          1              H   0.000
H19      2.02578        7.18100       14.91061          1              H   0.000
H20      6.03396        4.54252       15.14844          1              H   0.000
H21      5.09836        5.69846       14.61435          1              H   0.000
H22     10.04381        0.84807       10.94920          1              H   0.000
H23      9.35078        2.19874       11.42201          1              H   0.000
H24      6.54215        2.76077       13.85646          1              H   0.000
H25      7.82837        3.44712       14.50380          1              H   0.000
H26      8.05546        1.53341       17.13506          1              H   0.000
H27      8.64523        1.70593       18.59741          1              H   0.000
H28     -1.98062        5.19266       14.01906          1              H   0.000
H29     -2.04953        4.05326       12.90641          1              H   0.000
H30      2.34599        8.72649       14.70417          1              H   0.000
H31      0.02909        6.39520       19.01554          1              H   0.000
H32     -0.85058        6.45863       17.67337          1              H   0.000
H33     -0.69019        7.36043       20.76456          1              H   0.000
H34      0.67985        6.65637       21.14563          1              H   0.000
H35      3.21754        6.85956       22.32248          1              H   0.000
H36      9.33879        0.47322       15.60716          1              H   0.000
H37      8.10032        1.39517       15.07560          1              H   0.000
H38     -3.33018        7.96482       17.37612          1              H   0.000
H39      4.97386        7.36868       13.00516          1              H   0.000
H40      3.37761        7.35100       13.21860          1              H   0.000
H41      4.87650        4.24364       21.84273          1              H   0.000
H42      6.18474        5.16004       21.69702          1              H   0.000
H43      5.08475        8.19715       19.63342          1              H   0.000
H44     -4.88895        9.44442       16.38771          1              H   0.000
H45      0.22832        1.15205       15.42814          1              H   0.000
H46      0.54143        3.09207       22.25591          1              H   0.000
H47      1.51557        1.79429       22.38268          1              H   0.000
H48     -0.84176        4.82592       21.32533          1              H   0.000
H49     -1.71845        3.46672       21.45360          1              H   0.000
H50      5.56808        1.85763       15.53860          1              H   0.000
H51      4.73259        0.66969       14.93413          1              H   0.000
H52      7.52706        1.83820       21.38981          1              H   0.000
H53      6.96352        3.29286       21.80976          1              H   0.000
H54      2.50012        3.52532       21.80708          1              H   0.000
H55      2.82502        5.00116       21.30047          1              H   0.000
H56     -4.25035        9.36865       21.27662          1              H   0.000
H57      4.98127        3.34632       12.37436          1              H   0.000
H58      5.29306        1.90068       11.91757          1              H   0.000
H59      6.86982        7.02369       20.41499          1              H   0.000
H60      7.33660        5.59372       19.91195          1              H   0.000
H61      2.79087        4.17790       11.85828          1              H   0.000
H62      3.72914        5.33903       12.51603          1              H   0.000
H63      3.10190        7.01138       20.73217          1              H   0.000
H64     -1.67973        7.43637       14.27495          1              H   0.000
H65     -3.25089        7.18365       14.15695          1              H   0.000
H66      1.85621        8.85533       21.68951          1              H   0.000
H67      7.48111        3.59586       18.32886          1              H   0.000
H68      3.43035        2.75036       15.24204          1              H   0.000
H69      3.09272        3.76196       14.07519          1              H   0.000
H70      6.31347        4.68863       18.24844          1              H   0.000
H71     -0.41403        0.84666       19.57552          1              H   0.000
H72     -0.37614        2.34742       19.00328          1              H   0.000
H73      4.29693        1.51254       10.01381          1              H   0.000
H74      4.11912        0.10319       10.73876          1              H   0.000
H75      0.42965        8.34780       13.91227          1              H   0.000
H76     -0.75210        8.60332       12.87171          1              H   0.000
H77     -1.30735        9.48225       19.78501          1              H   0.000
H78     -0.35561        9.43097       21.03590          1              H   0.000
H79      2.06462        3.39218       18.40409          1              H   0.000
H80      3.03157        3.56266       19.69189          1              H   0.000
H81      0.93570        8.27358       18.18126          1              H   0.000
H82      4.30463        0.94222       17.33929          1              H   0.000
H83      3.53541        1.76145       18.45146          1              H   0.000
H84      0.25669        2.64152       10.86243          1              H   0.000
H85      0.79137        5.92817        9.29358          1              H   0.000
H86     -2.91390        5.72361       17.50121          1              H   0.000
H87      1.04996        1.37686       12.38391          1              H   0.000
H88     -2.47308        6.50628       16.13496          1              H   0.000
H89      2.54966        1.14062       11.97035          1              H   0.000
H90      8.00694        4.02307       10.62797          1              H   0.000
H91      1.52802        9.32054       20.25462          1              H   0.000
H92      7.19037        3.14540       11.64580          1              H   0.000
H93     -4.21359        8.86771       13.08438          1              H   0.000
H94     -4.95627        8.66516       14.42506          1              H   0.000
H95     -4.58942        8.76544       18.95013          1              H   0.000
H96     -2.99282        9.47300       17.75681          1              H   0.000
H97      2.76273        0.01256       21.61988          1              H   0.000
H98      7.22569        0.18916       18.25466          1              H   0.000
H99      0.32271        4.48270        9.76454          1              H   0.000
O1       5.46454        3.75616        9.70610          1              O   0.000
O2       7.47719        5.70783        9.71464          1              O   0.000
O3       2.16873        7.15503        9.04695          1              O   0.000
O4       4.00975        8.99865        9.98026          1              O   0.000
O5       8.24040        1.55524        8.03353          1              O   0.000
O6       5.49175        1.60259        8.04621          1              O   0.000
O7       2.74646        1.74796        8.09977          1              O   0.000
O8      -0.02320        1.63354        8.05245          1              O   0.000
O9      -4.24107        8.56162        8.05647          1              O   0.000
O10      2.90421        4.53752        8.98105          1              O   0.000
O11     -4.47710        8.10200       10.76902          1              O   0.000
O12      0.00156        5.32639        9.25083          1              O   0.000
O13     -1.21477        8.49372        8.11809          1              O   0.000
O14      4.71465        5.19547       17.91787          1              O   0.000
O15      0.43318        3.56545       17.90884          1              O   0.000
O16      2.13945        6.05570       16.08851          1              O   0.000
O17      3.74690        7.25298       19.28470          1              O   0.000
O18     -1.64690        7.95230       11.08591          1              O   0.000
O19      0.23998        2.87835       15.26150          1              O   0.000
O20      2.03037        7.91229       14.20942          1              O   0.000
O21      5.62511        5.41199       15.38424          1              O   0.000
O22      6.98906        2.93909       14.73442          1              O   0.000
O23      7.78963        1.78802       18.05353          1              O   0.000
O24     -1.80228        4.21475       13.85368          1              O   0.000
O25     -0.81397        1.66427       11.48801          1              O   0.000
O26      0.09532        6.36001       18.01146          1              O   0.000
O27     -0.18212        6.50290       20.69731          1              O   0.000
O28      2.57116        6.88390       21.59431          1              O   0.000
O29      8.34156        0.58136       15.57826          1              O   0.000
O30     -3.76326        8.85916       17.53109          1              O   0.000
O31     -4.61754        8.13879       13.63466          1              O   0.000
O32      4.13026        6.88647       12.74706          1              O   0.000
O33      5.77624        4.41344       22.22251          1              O   0.000
O34      0.02025        0.19471       15.62601          1              O   0.000
O35      1.42497        2.77335       22.59982          1              O   0.000
O36     -0.81578        3.87973       21.60207          1              O   0.000
O37      4.69677        1.40567       15.59979          1              O   0.000
O38      7.74813        2.79970       21.41848          1              O   0.000
O39      3.15630        4.07677       21.22291          1              O   0.000
O40      5.71339        2.66935       12.39412          1              O   0.000
O41      7.21547        6.15622       20.71885          1              O   0.000
O42      3.54216        4.34360       12.46325          1              O   0.000
O43     -2.39106        6.75554       14.44866          1              O   0.000
O44      7.29799        4.57116       18.38927          1              O   0.000
O45      2.83800        3.51016       15.00246          1              O   0.000
O46      6.94323        0.07317       21.20950          1              O   0.000
O47     10.04604        1.65696       19.40756          1              O   0.000
O48      4.12742        1.09143       10.88027          1              O   0.000
O49     -0.52578        8.66904       13.82398          1              O   0.000
O50     -1.22494        9.09089       20.69424          1              O   0.000
O51      3.01399        3.29508       18.71002          1              O   0.000
O52      1.65033        8.78435       18.61903          1              O   0.000
O53      3.83566        0.82605       18.20501          1              O   0.000
O54      0.96354        3.31615       10.55569          1              O   0.000
O55     -2.43457        6.53317       17.13470          1              O   0.000
O56      1.89019        0.97310       12.68293          1              O   0.000
O57      8.12095        3.43339       11.40412          1              O   0.000
O58      5.90471        8.74316       19.81989          1              O   0.000
O59      1.85495        0.20800       21.96712          1              O   0.000
Pd1      5.50230        9.53026       30.00000          1              Pd  0.000
Pd2      5.42604        9.49352        6.87889          1              Pd  0.000
Pd3      1.42268        0.76062        4.54317          1              Pd  0.000
Pd4     -0.00006        1.58841        2.24610          1              Pd  0.000
Pd5     -2.75115        9.53026       30.00000          1              Pd  0.000
Pd6     -2.71759        9.49159        7.06218          1              Pd  0.000
Pd7      4.09739        0.75923        4.54733          1              Pd  0.000
Pd8      2.75109        1.58841        2.24610          1              Pd  0.000
Pd9     -0.00000        9.53026       30.00000          1              Pd  0.000
Pd10     0.08651        9.45672        6.91975          1              Pd  0.000
Pd11     6.89163        0.79252        4.53549          1              Pd  0.000
Pd12     5.50224        1.58841        2.24610          1              Pd  0.000
Pd13     2.75115        9.53026       30.00000          1              Pd  0.000
Pd14     2.75402        9.49924        6.82534          1              Pd  0.000
Pd15     9.60414        0.79584        4.52757          1              Pd  0.000
Pd16     8.25339        1.58841        2.24610          1              Pd  0.000
Pd17     9.62902        2.38257       30.00000          1              Pd  0.000
Pd18    -1.41128        2.52117        6.94267          1              Pd  0.000
Pd19    -0.02427        3.20196        4.56942          1              Pd  0.000
Pd20    -1.37563        3.97097        2.24610          1              Pd  0.000
Pd21     1.37557        2.38257       30.00000          1              Pd  0.000
Pd22     1.36583        2.47820        6.87418          1              Pd  0.000
Pd23     2.76436        3.15756        4.50509          1              Pd  0.000
Pd24     1.37552        3.97097        2.24610          1              Pd  0.000
Pd25     4.12672        2.38257       30.00000          1              Pd  0.000
Pd26     4.12667        2.47080        6.86402          1              Pd  0.000
Pd27     5.49729        3.22206        4.56144          1              Pd  0.000
Pd28     4.12667        3.97097        2.24610          1              Pd  0.000
Pd29     6.87787        2.38257       30.00000          1              Pd  0.000
Pd30     6.87860        2.52365        6.95409          1              Pd  0.000
Pd31     8.23515        3.18431        4.58231          1              Pd  0.000
Pd32     6.87782        3.97097        2.24610          1              Pd  0.000
Pd33     8.25345        4.76513       30.00000          1              Pd  0.000
Pd34     8.22258        4.81124        6.95604          1              Pd  0.000
Pd35    -1.36430        5.56597        4.54770          1              Pd  0.000
Pd36    -2.75121        6.35354        2.24610          1              Pd  0.000
Pd37    -0.00000        4.76513       30.00000          1              Pd  0.000
Pd38    -0.02323        4.85571        7.09184          1              Pd  0.000
Pd39     1.36075        5.58689        4.49480          1              Pd  0.000
Pd40    -0.00006        6.35354        2.24610          1              Pd  0.000
Pd41     2.75115        4.76513       30.00000          1              Pd  0.000
Pd42     2.75869        4.76406        6.77910          1              Pd  0.000
Pd43     4.13206        5.58291        4.50618          1              Pd  0.000
Pd44     2.75109        6.35354        2.24610          1              Pd  0.000
Pd45     5.50230        4.76513       30.00000          1              Pd  0.000
Pd46     5.49465        4.82424        6.85729          1              Pd  0.000
Pd47     6.86144        5.57504        4.51364          1              Pd  0.000
Pd48     5.50224        6.35354        2.24610          1              Pd  0.000
Pd49     6.87787        7.14770       30.00000          1              Pd  0.000
Pd50     6.84185        7.11255        6.72719          1              Pd  0.000
Pd51    -2.74446        7.96978        4.48879          1              Pd  0.000
Pd52    -4.12678        8.73611        2.24610          1              Pd  0.000
Pd53    -1.37558        7.14770       30.00000          1              Pd  0.000
Pd54    -1.35287        7.10407        6.73898          1              Pd  0.000
Pd55     0.02760        7.96672        4.51543          1              Pd  0.000
Pd56    -1.37563        8.73611        2.24610          1              Pd  0.000
Pd57     1.37557        7.14770       30.00000          1              Pd  0.000
Pd58     1.41780        7.16312        6.88307          1              Pd  0.000
Pd59     2.76299        7.97781        4.54438          1              Pd  0.000
Pd60     1.37552        8.73611        2.24610          1              Pd  0.000
Pd61     4.12672        7.14770       30.00000          1              Pd  0.000
Pd62     4.13530        7.12880        6.95365          1              Pd  0.000
Pd63     5.47825        7.96809        4.50702          1              Pd  0.000
Pd64     4.12667        8.73611        2.24610          1              Pd  0.000
end
end

!DATE Mon Jan 01 12:00:00 2000
PBC   11.00460  11.00460  30.00000  90.00000  90.00000 120.00001 (P1)
C1       3.84359        5.45586        9.14558          1              C   0.000
C2       5.24383        5.00689        9.46620          1              C   0.000
C3       3.43166        6.89126        9.16827          1              C   0.000
C4       4.37211        7.90251        9.76934          1              C   0.000
C5       6.28670        6.07078        9.73846          1              C   0.000
C6       5.79651        7.46142       10.12676          1              C   0.000
H1       2.67728        6.38191        5.66820          1              H   0.000
H2       0.68398        4.40839        5.68908          1              H   0.000
H3       0.01340        1.54661        5.28635          1              H   0.000
H4       5.49303        1.59715        5.28055          1              H   0.000
H5      -2.75595        6.11977        5.66277          1              H   0.000
H6       1.66548        2.89947        9.93188          1              H   0.000
H7       4.05986        4.45213       18.07797          1              H   0.000
H8       0.28583        3.33235       16.95182          1              H   0.000
H9      -0.38859        3.37182       14.69129          1              H   0.000
H10      4.05979        6.48952       18.69315          1              H   0.000
H11      3.04261        7.78087       18.81301          1              H   0.000
H12      2.37140        5.11960       15.86833          1              H   0.000
H13     -1.28283        7.30234       10.50590          1              H   0.000
H14     -2.63342        7.87617       11.02414          1              H   0.000
H15      1.18705        3.11591       15.01047          1              H   0.000
H16      0.23149        4.53348       17.98964          1              H   0.000
H17      4.84525        5.30069       16.92947          1              H   0.000
H18      1.44991        6.06301       16.78504          1              H   0.000
H19      2.02774        7.17826       14.89744          1              H   0.000
H20      6.03059        4.52631       15.14146          1              H   0.000
H21      5.09469        5.68305       14.61170          1              H   0.000
H22     10.12536        0.89279       10.93418          1              H   0.000
H23      9.45207        2.24573       11.41585          1              H   0.000
H24      6.54835        2.75208       13.83629          1              H   0.000
H25      7.82549        3.43592       14.50556          1              H   0.000
H26      8.05520        1.53305       17.13238          1              H   0.000
H27      8.64774        1.70626       18.59368          1              H   0.000
H28     -1.97572        5.18657       14.04525          1              H   0.000
H29     -2.03500        4.05154       12.92703          1              H   0.000
H30      2.34820        8.72229       14.69373          1              H   0.000
H31      0.04220        6.39499       19.01788          1              H   0.000
H32     -0.84044        6.45923       17.67966          1              H   0.000
H33     -0.68568        7.35985       20.76401          1              H   0.000
H34      0.68382        6.65651       21.14843          1              H   0.000
H35      3.22239        6.85973       22.31963          1              H   0.000
H36      9.33635        0.46928       15.60916          1              H   0.000
H37      8.09560        1.38670       15.07262          1              H   0.000
H38     -3.32345        7.96376       17.38775          1              H   0.000
H39      4.99169        7.36246       13.02284          1              H   0.000
H40      3.39360        7.34630       13.21876          1              H   0.000
H41      4.87695        4.24275       21.84371          1              H   0.000
H42      6.18499        5.15970       21.69845          1              H   0.000
H43      5.08593        8.19707       19.63440          1              H   0.000
H44     -4.88902        9.44373       16.40018          1              H   0.000
H45      0.23040        1.15028       15.43916          1              H   0.000
H46      0.54168        3.09173       22.25510          1              H   0.000
H47      1.51687        1.79454       22.38248          1              H   0.000
H48     -0.84005        4.82585       21.32477          1              H   0.000
H49     -1.71825        3.46730       21.45266          1              H   0.000
H50      5.56732        1.85373       15.52431          1              H   0.000
H51      4.72810        0.66493       14.92746          1              H   0.000
H52      7.52812        1.83831       21.38867          1              H   0.000
H53      6.96394        3.29263       21.80977          1              H   0.000
H54      2.50095        3.52553       21.80704          1              H   0.000
H55      2.82683        5.00102       21.29986          1              H   0.000
H56     -4.24847        9.36858       21.27890          1              H   0.000
H57      5.00833        3.35136       12.34779          1              H   0.000
H58      5.31749        1.90913       11.88800          1              H   0.000
H59      6.86901        7.02396       20.41755          1              H   0.000
H60      7.33627        5.59387       19.91491          1              H   0.000
H61      2.78668        4.15624       11.85146          1              H   0.000
H62      3.72747        5.32090       12.50281          1              H   0.000
H63      3.10427        7.01104       20.72963          1              H   0.000
H64     -1.66781        7.43035       14.28540          1              H   0.000
H65     -3.23929        7.17508       14.17873          1              H   0.000
H66      1.85951        8.85689       21.68880          1              H   0.000
H67      7.48286        3.59538       18.32939          1              H   0.000
H68      3.43244        2.74813       15.23523          1              H   0.000
H69      3.09591        3.75535       14.06511          1              H   0.000
H70      6.31624        4.68954       18.24746          1              H   0.000
H71     -0.41295        0.84657       19.57593          1              H   0.000
H72     -0.37290        2.34728       19.00320          1              H   0.000
H73      4.31675        1.51258        9.99003          1              H   0.000
H74      4.12664        0.11971       10.73734          1              H   0.000
H75      0.42933        8.34501       13.89814          1              H   0.000
H76     -0.76413        8.58845       12.86620          1              H   0.000
H77     -1.30264        9.48110       19.78296          1              H   0.000
H78     -0.35288        9.43106       21.03493          1              H   0.000
H79      2.07034        3.39110       18.40444          1              H   0.000
H80      3.03746        3.56167       19.69146          1              H   0.000
H81      0.93972        8.27045       18.18095          1              H   0.000
H82      4.30908        0.94119       17.33386          1              H   0.000
H83      3.54386        1.76132       18.44839          1              H   0.000
H84      0.39284        2.67956       10.87288          1              H   0.000
H85      0.79988        5.98564        9.33401          1              H   0.000
H86     -2.90519        5.72378       17.51500          1              H   0.000
H87      1.04420        1.35282       12.40813          1              H   0.000
H88     -2.45929        6.50717       16.15142          1              H   0.000
H89      2.54587        1.14725       11.99476          1              H   0.000
H90      8.05738        4.06445       10.64963          1              H   0.000
H91      1.53059        9.32097       20.25360          1              H   0.000
H92      7.24421        3.14608       11.62992          1              H   0.000
H93     -4.19196        8.86498       13.11461          1              H   0.000
H94     -4.94692        8.65784       14.44671          1              H   0.000
H95     -4.58576        8.76570       18.95577          1              H   0.000
H96     -2.98650        9.47326       17.76194          1              H   0.000
H97      2.76534        0.01356       21.61869          1              H   0.000
H98      7.22601        0.18843       18.25247          1              H   0.000
H99      0.39329        4.53157        9.81576          1              H   0.000
O1       5.51054        3.81470        9.68176          1              O   0.000
O2       7.48672        5.78645        9.81095          1              O   0.000
O3       2.17756        7.18568        9.06837          1              O   0.000
O4       3.99368        9.04801       10.00234          1              O   0.000
O5       8.24245        1.55622        8.03238          1              O   0.000
O6       5.48818        1.60912        8.05179          1              O   0.000
O7       2.74366        1.75526        8.09909          1              O   0.000
O8      -0.02081        1.63372        8.05142          1              O   0.000
O9      -4.25123        8.54998        8.06439          1              O   0.000
O10      2.95328        4.57376        8.93971          1              O   0.000
O11     -4.48443        8.19296       10.79515          1              O   0.000
O12      0.02676        5.36109        9.31989          1              O   0.000
O13     -1.21277        8.49544        8.12534          1              O   0.000
O14      4.71851        5.19529       17.91392          1              O   0.000
O15      0.43987        3.56451       17.91175          1              O   0.000
O16      2.14170        6.05458       16.08075          1              O   0.000
O17      3.74885        7.25318       19.28141          1              O   0.000
O18     -1.65236        7.97710       11.10751          1              O   0.000
O19      0.24823        2.87451       15.26862          1              O   0.000
O20      2.03576        7.90884       14.19579          1              O   0.000
O21      5.62999        5.39944       15.37704          1              O   0.000
O22      6.98576        2.92185       14.72126          1              O   0.000
O23      7.79170        1.78932       18.05089          1              O   0.000
O24     -1.80073        4.20778       13.87880          1              O   0.000
O25     -0.71412        1.70839       11.46994          1              O   0.000
O26      0.10744        6.36185       18.01368          1              O   0.000
O27     -0.17733        6.50236       20.69871          1              O   0.000
O28      2.57478        6.88387       21.59253          1              O   0.000
O29      8.33918        0.57408       15.57655          1              O   0.000
O30     -3.75726        8.85817       17.54036          1              O   0.000
O31     -4.60071        8.13349       13.65817          1              O   0.000
O32      4.15110        6.88033       12.75630          1              O   0.000
O33      5.77692        4.41220       22.22311          1              O   0.000
O34      0.02040        0.19341       15.63834          1              O   0.000
O35      1.42523        2.77355       22.59949          1              O   0.000
O36     -0.81538        3.87969       21.60162          1              O   0.000
O37      4.69626        1.40161       15.59243          1              O   0.000
O38      7.74873        2.79994       21.41813          1              O   0.000
O39      3.15788        4.07647       21.22342          1              O   0.000
O40      5.74286        2.67720       12.36179          1              O   0.000
O41      7.21447        6.15643       20.72162          1              O   0.000
O42      3.54600        4.32802       12.44788          1              O   0.000
O43     -2.37715        6.74904       14.46718          1              O   0.000
O44      7.30021        4.57069       18.39154          1              O   0.000
O45      2.84296        3.51002       14.99490          1              O   0.000
O46      6.94624        0.07428       21.20841          1              O   0.000
O47     -0.95661        1.65695       19.40590          1              O   0.000
O48      4.13551        1.10981       10.86288          1              O   0.000
O49     -0.52676        8.66359       13.81604          1              O   0.000
O50     -1.22184        9.09064       20.69267          1              O   0.000
O51      3.02020        3.29493       18.70952          1              O   0.000
O52      1.65213        8.78465       18.61876          1              O   0.000
O53      3.84339        0.82588       18.20160          1              O   0.000
O54      1.09940        3.35863       10.58311          1              O   0.000
O55     -2.42458        6.53422       17.15146          1              O   0.000
O56      1.89639        0.97673       12.71428          1              O   0.000
O57      8.17415        3.44441       11.40146          1              O   0.000
O58      5.90541        8.74269       19.82406          1              O   0.000
O59      1.85824        0.20891       21.96776          1              O   0.000
Pd1      5.50230        9.53026       30.00000          1              Pd  0.000
Pd2      5.42604        9.48977        6.88119          1              Pd  0.000
Pd3      1.42379        0.75820        4.54365          1              Pd  0.000
Pd4     -0.00006        1.58841        2.24610          1              Pd  0.000
Pd5     -2.75115        9.53026       30.00000          1              Pd  0.000
Pd6     -2.72045        9.48932        7.07440          1              Pd  0.000
Pd7      4.09721        0.75802        4.54896          1              Pd  0.000
Pd8      2.75109        1.58841        2.24610          1              Pd  0.000
Pd9     -0.00000        9.53026       30.00000          1              Pd  0.000
Pd10     0.08579        9.45950        6.92706          1              Pd  0.000
Pd11     6.89031        0.78951        4.53839          1              Pd  0.000
Pd12     5.50224        1.58841        2.24610          1              Pd  0.000
Pd13     2.75115        9.53026       30.00000          1              Pd  0.000
Pd14     2.75209        9.49687        6.82934          1              Pd  0.000
Pd15     9.60422        0.79052        4.52850          1              Pd  0.000
Pd16     8.25339        1.58841        2.24610          1              Pd  0.000
Pd17     9.62902        2.38257       30.00000          1              Pd  0.000
Pd18    -1.40788        2.52029        6.94067          1              Pd  0.000
Pd19    -0.02233        3.19038        4.56366          1              Pd  0.000
Pd20    -1.37563        3.97097        2.24610          1              Pd  0.000
Pd21     1.37557        2.38257       30.00000          1              Pd  0.000
Pd22     1.36349        2.47823        6.86876          1              Pd  0.000
Pd23     2.76234        3.15737        4.50728          1              Pd  0.000
Pd24     1.37552        3.97097        2.24610          1              Pd  0.000
Pd25     4.12672        2.38257       30.00000          1              Pd  0.000
Pd26     4.12489        2.47141        6.86084          1              Pd  0.000
Pd27     5.49678        3.21822        4.55650          1              Pd  0.000
Pd28     4.12667        3.97097        2.24610          1              Pd  0.000
Pd29     6.87787        2.38257       30.00000          1              Pd  0.000
Pd30     6.87861        2.52645        6.95944          1              Pd  0.000
Pd31     8.23552        3.17815        4.57594          1              Pd  0.000
Pd32     6.87782        3.97097        2.24610          1              Pd  0.000
Pd33     8.25345        4.76513       30.00000          1              Pd  0.000
Pd34     8.22934        4.80599        6.91554          1              Pd  0.000
Pd35    -1.35607        5.56315        4.54861          1              Pd  0.000
Pd36    -2.75121        6.35354        2.24610          1              Pd  0.000
Pd37    -0.00000        4.76513       30.00000          1              Pd  0.000
Pd38    -0.01496        4.85594        7.16460          1              Pd  0.000
Pd39     1.36788        5.58633        4.49124          1              Pd  0.000
Pd40    -0.00006        6.35354        2.24610          1              Pd  0.000
Pd41     2.75115        4.76513       30.00000          1              Pd  0.000
Pd42     2.75378        4.76340        6.77439          1              Pd  0.000
Pd43     4.13250        5.58217        4.50190          1              Pd  0.000
Pd44     2.75109        6.35354        2.24610          1              Pd  0.000
Pd45     5.50230        4.76513       30.00000          1              Pd  0.000
Pd46     5.49683        4.82090        6.83652          1              Pd  0.000
Pd47     6.86373        5.57469        4.50700          1              Pd  0.000
Pd48     5.50224        6.35354        2.24610          1              Pd  0.000
Pd49     6.87787        7.14770       30.00000          1              Pd  0.000
Pd50     6.84357        7.10742        6.73099          1              Pd  0.000
Pd51    -2.74160        7.96849        4.49243          1              Pd  0.000
Pd52    -4.12678        8.73611        2.24610          1              Pd  0.000
Pd53    -1.37558        7.14770       30.00000          1              Pd  0.000
Pd54    -1.35149        7.09962        6.75234          1              Pd  0.000
Pd55     0.02665        7.96588        4.51877          1              Pd  0.000
Pd56    -1.37563        8.73611        2.24610          1              Pd  0.000
Pd57     1.37557        7.14770       30.00000          1              Pd  0.000
Pd58     1.41306        7.16133        6.87909          1              Pd  0.000
Pd59     2.76406        7.97646        4.54468          1              Pd  0.000
Pd60     1.37552        8.73611        2.24610          1              Pd  0.000
Pd61     4.12672        7.14770       30.00000          1              Pd  0.000
Pd62     4.13522        7.12522        6.95169          1              Pd  0.000
Pd63     5.48020        7.96627        4.50697          1              Pd  0.000
Pd64     4.12667        8.73611        2.24610          1              Pd  0.000
end
end

!DATE Mon Jan 01 12:00:00 2000
PBC   11.00460  11.00460  30.00000  90.00000  90.00000 120.00001 (P1)
C1       3.88467        5.50079        9.15583          1              C   0.000
C2       5.28587        5.07679        9.49457          1              C   0.000
C3       3.43808        6.92172        9.20354          1              C   0.000
C4       4.35830        7.95228        9.80265          1              C   0.000
C5       6.30131        6.15395        9.81425          1              C   0.000
C6       5.78787        7.54359       10.16963          1              C   0.000
H1       2.67570        6.39244        5.68016          1              H   0.000
H2       0.70435        4.39799        5.69231          1              H   0.000
H3       0.01398        1.54719        5.28771          1              H   0.000
H4       5.49318        1.59711        5.28393          1              H   0.000
H5      -2.75507        6.14188        5.65359          1              H   0.000
H6       1.77866        2.92354        9.94402          1              H   0.000
H7       4.07829        4.45626       18.07970          1              H   0.000
H8       0.31784        3.32806       16.95950          1              H   0.000
H9      -0.36586        3.36609       14.71150          1              H   0.000
H10      4.07144        6.49853       18.68075          1              H   0.000
H11      3.05229        7.79027       18.80327          1              H   0.000
H12      2.39519        5.12499       15.84604          1              H   0.000
H13     -1.32702        7.38019       10.51520          1              H   0.000
H14     -2.66330        7.96124       11.05512          1              H   0.000
H15      1.21329        3.11211       15.01406          1              H   0.000
H16      0.26734        4.53535       17.99137          1              H   0.000
H17      4.86337        5.30000       16.92632          1              H   0.000
H18      1.47957        6.06721       16.76983          1              H   0.000
H19      2.04639        7.18587       14.87880          1              H   0.000
H20      6.04678        4.51768       15.14029          1              H   0.000
H21      5.11138        5.67624       14.61499          1              H   0.000
H22     10.19123        0.92851       10.92144          1              H   0.000
H23      9.53589        2.28593       11.40921          1              H   0.000
H24      6.57101        2.75124       13.82734          1              H   0.000
H25      7.84042        3.43240       14.51707          1              H   0.000
H26      8.06850        1.53822       17.12553          1              H   0.000
H27      8.65547        1.71341       18.58746          1              H   0.000
H28     -1.94397        5.17995       14.07797          1              H   0.000
H29     -2.00230        4.04819       12.95620          1              H   0.000
H30      2.37122        8.72909       14.68230          1              H   0.000
H31      0.08588        6.39586       19.01778          1              H   0.000
H32     -0.80288        6.45608       17.68565          1              H   0.000
H33     -0.66065        7.36779       20.75380          1              H   0.000
H34      0.70629        6.66540       21.15019          1              H   0.000
H35      3.26295        6.87005       22.30746          1              H   0.000
H36      9.36932        0.46788       15.61165          1              H   0.000
H37      8.13254        1.38619       15.06659          1              H   0.000
H38     -3.28920        7.96986       17.39956          1              H   0.000
H39      5.01479        7.36461       13.03062          1              H   0.000
H40      3.41484        7.36090       13.21033          1              H   0.000
H41      4.87842        4.24475       21.84928          1              H   0.000
H42      6.18719        5.16111       21.70939          1              H   0.000
H43      5.09551        8.20407       19.61856          1              H   0.000
H44     -4.85979        9.44006       16.40624          1              H   0.000
H45      0.25961        1.14437       15.44384          1              H   0.000
H46      0.54414        3.09297       22.25526          1              H   0.000
H47      1.52012        1.79562       22.37726          1              H   0.000
H48     -0.83349        4.83034       21.32161          1              H   0.000
H49     -1.71423        3.47359       21.44886          1              H   0.000
H50      5.58067        1.85775       15.51179          1              H   0.000
H51      4.73805        0.66907       14.91823          1              H   0.000
H52      7.53459        1.83960       21.38312          1              H   0.000
H53      6.96855        3.29225       21.80770          1              H   0.000
H54      2.50460        3.53305       21.81241          1              H   0.000
H55      2.83792        5.00949       21.30586          1              H   0.000
H56     -4.24152        9.37434       21.26980          1              H   0.000
H57      5.04868        3.36733       12.33857          1              H   0.000
H58      5.34190        1.92959       11.86667          1              H   0.000
H59      6.87667        7.03010       20.42460          1              H   0.000
H60      7.34421        5.60015       19.92501          1              H   0.000
H61      2.80995        4.16099       11.85060          1              H   0.000
H62      3.74798        5.32899       12.50089          1              H   0.000
H63      3.12894        7.01942       20.71888          1              H   0.000
H64     -1.63442        7.42921       14.30057          1              H   0.000
H65     -3.20394        7.16540       14.20117          1              H   0.000
H66      1.87882        8.86188       21.68699          1              H   0.000
H67      7.49238        3.60293       18.33012          1              H   0.000
H68      3.45173        2.75308       15.22513          1              H   0.000
H69      3.11751        3.76130       14.05450          1              H   0.000
H70      6.32863        4.70064       18.24776          1              H   0.000
H71     -0.40932        0.85284       19.57073          1              H   0.000
H72     -0.36472        2.35437       19.00440          1              H   0.000
H73      4.33132        1.54932        9.97259          1              H   0.000
H74      4.10870        0.17596       10.74404          1              H   0.000
H75      0.44129        8.35904       13.88253          1              H   0.000
H76     -0.76816        8.59632       12.86458          1              H   0.000
H77     -1.28105        9.48508       19.77476          1              H   0.000
H78     -0.34068        9.43556       21.03328          1              H   0.000
H79      2.09339        3.38995       18.40891          1              H   0.000
H80      3.05728        3.56347       19.69677          1              H   0.000
H81      0.95395        8.27578       18.17806          1              H   0.000
H82      4.33569        0.95019       17.32410          1              H   0.000
H83      3.57607        1.76693       18.44614          1              H   0.000
H84      0.49748        2.70131       10.87470          1              H   0.000
H85      0.81282        5.98437        9.32961          1              H   0.000
H86     -2.87621        5.73104       17.53301          1              H   0.000
H87      1.04763        1.34638       12.45212          1              H   0.000
H88     -2.42208        6.51003       16.17025          1              H   0.000
H89      2.55146        1.18329       12.04296          1              H   0.000
H90      8.10610        4.11198       10.69403          1              H   0.000
H91      1.54155        9.32522       20.25349          1              H   0.000
H92      7.30264        3.14991       11.63543          1              H   0.000
H93     -4.15508        8.85812       13.14020          1              H   0.000
H94     -4.91660        8.64559       14.46381          1              H   0.000
H95     -4.56878        8.77394       18.95368          1              H   0.000
H96     -2.95678        9.48225       17.76352          1              H   0.000
H97      2.77271        0.01863       21.61016          1              H   0.000
H98      7.23524        0.19597       18.25024          1              H   0.000
H99      0.45753        4.51819        9.80516          1              H   0.000
O1       5.58146        3.88481        9.66637          1              O   0.000
O2       7.50006        5.88183        9.92411          1              O   0.000
O3       2.18342        7.19436        9.08980          1              O   0.000
O4       3.96048        9.09311       10.02923          1              O   0.000
O5       8.24347        1.55194        8.03465          1              O   0.000
O6       5.48713        1.61637        8.05942          1              O   0.000
O7       2.74559        1.75880        8.09667          1              O   0.000
O8      -0.01958        1.63541        8.05345          1              O   0.000
O9      -4.25307        8.54392        8.07003          1              O   0.000
O10      3.01838        4.59942        8.91901          1              O   0.000
O11     -4.50543        8.30793       10.81501          1              O   0.000
O12      0.05947        5.33589        9.31406          1              O   0.000
O13     -1.21410        8.49407        8.12956          1              O   0.000
O14      4.73276        5.20223       17.91102          1              O   0.000
O15      0.46988        3.56453       17.91899          1              O   0.000
O16      2.16285        6.05980       16.05744          1              O   0.000
O17      3.76106        7.26289       19.26835          1              O   0.000
O18     -1.67983        8.05017       11.13117          1              O   0.000
O19      0.27741        2.86746       15.28100          1              O   0.000
O20      2.05593        7.91948       14.18025          1              O   0.000
O21      5.65113        5.39290       15.37686          1              O   0.000
O22      6.99861        2.91608       14.71812          1              O   0.000
O23      7.80088        1.79672       18.04224          1              O   0.000
O24     -1.77516        4.20018       13.91071          1              O   0.000
O25     -0.63190        1.74566       11.45046          1              O   0.000
O26      0.14726        6.35864       18.01323          1              O   0.000
O27     -0.15008        6.51125       20.69194          1              O   0.000
O28      2.60798        6.89098       21.58679          1              O   0.000
O29      8.37243        0.57569       15.57449          1              O   0.000
O30     -3.72609        8.86393       17.54536          1              O   0.000
O31     -4.56550        8.12241       13.67614          1              O   0.000
O32      4.17298        6.89544       12.74699          1              O   0.000
O33      5.77844        4.41173       22.23020          1              O   0.000
O34      0.04795        0.18791       15.64472          1              O   0.000
O35      1.42685        2.77307       22.59968          1              O   0.000
O36     -0.81191        3.88548       21.60165          1              O   0.000
O37      4.70873        1.40700       15.58204          1              O   0.000
O38      7.75382        2.80143       21.41590          1              O   0.000
O39      3.16461        4.08298       21.23260          1              O   0.000
O40      5.77903        2.68903       12.34509          1              O   0.000
O41      7.22020        6.16277       20.73118          1              O   0.000
O42      3.57219        4.33619       12.44418          1              O   0.000
O43     -2.33938        6.74527       14.49054          1              O   0.000
O44      7.31139        4.57806       18.39580          1              O   0.000
O45      2.86237        3.51499       14.98379          1              O   0.000
O46      6.96017        0.07768       21.20879          1              O   0.000
O47     -0.95190        1.66452       19.40298          1              O   0.000
O48      4.13630        1.16815       10.85227          1              O   0.000
O49     -0.51630        8.67315       13.81140          1              O   0.000
O50     -1.20612        9.09365       20.68451          1              O   0.000
O51      3.04367        3.29653       18.71534          1              O   0.000
O52      1.66366        8.79221       18.61768          1              O   0.000
O53      3.87650        0.83292       18.19516          1              O   0.000
O54      1.20267        3.38228       10.58726          1              O   0.000
O55     -2.39043        6.53880       17.17040          1              O   0.000
O56      1.90858        0.99070       12.76136          1              O   0.000
O57      8.23071        3.45966       11.41690          1              O   0.000
O58      5.91311        8.75006       19.81607          1              O   0.000
O59      1.86568        0.21311       21.95905          1              O   0.000
Pd1      5.50230        9.53026       30.00000          1              Pd  0.000
Pd2      5.42652        9.48846        6.88546          1              Pd  0.000
Pd3      1.42432        0.75886        4.54450          1              Pd  0.000
Pd4     -0.00006        1.58841        2.24610          1              Pd  0.000
Pd5     -2.75115        9.53026       30.00000          1              Pd  0.000
Pd6     -2.72152        9.48858        7.07784          1              Pd  0.000
Pd7      4.09790        0.75852        4.54973          1              Pd  0.000
Pd8      2.75109        1.58841        2.24610          1              Pd  0.000
Pd9     -0.00000        9.53026       30.00000          1              Pd  0.000
Pd10     0.08576        9.46246        6.93559          1              Pd  0.000
Pd11     6.89064        0.78886        4.54142          1              Pd  0.000
Pd12     5.50224        1.58841        2.24610          1              Pd  0.000
Pd13     2.75115        9.53026       30.00000          1              Pd  0.000
Pd14     2.75131        9.49399        6.83255          1              Pd  0.000
Pd15     9.60570        0.78965        4.53029          1              Pd  0.000
Pd16     8.25339        1.58841        2.24610          1              Pd  0.000
Pd17     9.62902        2.38257       30.00000          1              Pd  0.000
Pd18    -1.40787        2.51769        6.94157          1              Pd  0.000
Pd19    -0.02145        3.19118        4.56350          1              Pd  0.000
Pd20    -1.37563        3.97097        2.24610          1              Pd  0.000
Pd21     1.37557        2.38257       30.00000          1              Pd  0.000
Pd22     1.36374        2.47967        6.86874          1              Pd  0.000
Pd23     2.76330        3.15823        4.50857          1              Pd  0.000
Pd24     1.37552        3.97097        2.24610          1              Pd  0.000
Pd25     4.12672        2.38257       30.00000          1              Pd  0.000
Pd26     4.12749        2.47342        6.85881          1              Pd  0.000
Pd27     5.49804        3.21508        4.55064          1              Pd  0.000
Pd28     4.12667        3.97097        2.24610          1              Pd  0.000
Pd29     6.87787        2.38257       30.00000          1              Pd  0.000
Pd30     6.88064        2.52897        6.96631          1              Pd  0.000
Pd31     8.23738        3.17537        4.57295          1              Pd  0.000
Pd32     6.87782        3.97097        2.24610          1              Pd  0.000
Pd33     8.25345        4.76513       30.00000          1              Pd  0.000
Pd34    -2.77076        4.80458        6.89740          1              Pd  0.000
Pd35    -1.35214        5.56397        4.54737          1              Pd  0.000
Pd36    -2.75121        6.35354        2.24610          1              Pd  0.000
Pd37    -0.00000        4.76513       30.00000          1              Pd  0.000
Pd38    -0.01221        4.85390        7.16215          1              Pd  0.000
Pd39     1.37026        5.58586        4.49353          1              Pd  0.000
Pd40    -0.00006        6.35354        2.24610          1              Pd  0.000
Pd41     2.75115        4.76513       30.00000          1              Pd  0.000
Pd42     2.75775        4.76693        6.77551          1              Pd  0.000
Pd43     4.13377        5.58267        4.49711          1              Pd  0.000
Pd44     2.75109        6.35354        2.24610          1              Pd  0.000
Pd45     5.50230        4.76513       30.00000          1              Pd  0.000
Pd46     5.50238        4.81841        6.81525          1              Pd  0.000
Pd47     6.86695        5.57516        4.50212          1              Pd  0.000
Pd48     5.50224        6.35354        2.24610          1              Pd  0.000
Pd49     6.87787        7.14770       30.00000          1              Pd  0.000
Pd50     6.84613        7.10477        6.73491          1              Pd  0.000
Pd51    -2.73989        7.96945        4.49406          1              Pd  0.000
Pd52    -4.12678        8.73611        2.24610          1              Pd  0.000
Pd53    -1.37558        7.14770       30.00000          1              Pd  0.000
Pd54    -1.34981        7.09881        6.75555          1              Pd  0.000
Pd55     0.02713        7.96719        4.52034          1              Pd  0.000
Pd56    -1.37563        8.73611        2.24610          1              Pd  0.000
Pd57     1.37557        7.14770       30.00000          1              Pd  0.000
Pd58     1.41182        7.16213        6.87913          1              Pd  0.000
Pd59     2.76495        7.97615        4.54389          1              Pd  0.000
Pd60     1.37552        8.73611        2.24610          1              Pd  0.000
Pd61     4.12672        7.14770       30.00000          1              Pd  0.000
Pd62     4.13861        7.12437        6.94633          1              Pd  0.000
Pd63     5.48311        7.96647        4.50748          1              Pd  0.000
Pd64     4.12667        8.73611        2.24610          1              Pd  0.000
end
end
