# Supplementary material for: Intentional Formation of Persistent Surface Redox Mediators by Adsorption of Polyconjugated Carbonyl Complexes to Pd Nanoparticles
Source: J Am Chem Soc. 2025 Apr 4;147(20):16885–900. doi: 10.1021/jacs.4c15874 (PMC12100725; doi:10.1021/jacs.4c15874)
Supplement: Supplementary file 2 [file ja4c15874_si_002.zip › Structures/Heterogeneous/Surface_Reactions/Quinones/HKH/SecondProtonElectronTransfer/FormationofWater/P.res]

TITL CONTCAR
CELL 0.0000 11.0046 11.0046 30.0000 90.0000 90.0000 120.0000
LATT -1
SFAC C H O Pd
 C    1    0.64160    0.57719    0.30519    1.00000    0.00000
 C    1    0.74668    0.53270    0.31649    1.00000    0.00000
 C    1    0.67557    0.72629    0.30678    1.00000    0.00000
 C    1    0.81326    0.83442    0.32675    1.00000    0.00000
 C    1    0.89547    0.64573    0.32714    1.00000    0.00000
 C    1    0.92172    0.79154    0.33899    1.00000    0.00000
 H    2    0.57852    0.67075    0.18934    1.00000    0.00000
 H    2    0.29474    0.46148    0.18974    1.00000    0.00000
 H    2    0.08244    0.16234    0.17626    1.00000    0.00000
 H    2    0.58296    0.16758    0.17613    1.00000    0.00000
 H    2    0.07187    0.64446    0.18845    1.00000    0.00000
 H    2    0.31501    0.30676    0.33147    1.00000    0.00000
 H    2    0.60439    0.46759    0.60266    1.00000    0.00000
 H    2    0.20349    0.34921    0.56532    1.00000    0.00000
 H    2    0.14335    0.35320    0.49038    1.00000    0.00000
 H    2    0.71092    0.68188    0.62269    1.00000    0.00000
 H    2    0.68608    0.81742    0.62678    1.00000    0.00000
 H    2    0.48653    0.53776    0.52820    1.00000    0.00000
 H    2    0.26661    0.77440    0.35051    1.00000    0.00000
 H    2    0.17567    0.83536    0.36850    1.00000    0.00000
 H    2    0.27353    0.32655    0.50047    1.00000    0.00000
 H    2    0.26224    0.47589    0.59971    1.00000    0.00000
 H    2    0.72000    0.55612    0.56421    1.00000    0.00000
 H    2    0.45276    0.63663    0.55899    1.00000    0.00000
 H    2    0.56296    0.75401    0.49596    1.00000    0.00000
 H    2    0.78650    0.47403    0.50468    1.00000    0.00000
 H    2    0.76228    0.59560    0.48717    1.00000    0.00000
 H    2    0.97480    0.09743    0.36405    1.00000    0.00000
 H    2    0.98647    0.23986    0.38031    1.00000    0.00000
 H    2    0.74146    0.28868    0.46091    1.00000    0.00000
 H    2    0.89255    0.36016    0.48390    1.00000    0.00000
 H    2    0.81390    0.16140    0.57085    1.00000    0.00000
 H    2    0.87643    0.17979    0.61958    1.00000    0.00000
 H    2    0.09511    0.54353    0.46927    1.00000    0.00000
 H    2    0.03044    0.42477    0.43187    1.00000    0.00000
 H    2    0.67344    0.91593    0.48941    1.00000    0.00000
 H    2    0.34336    0.67111    0.63393    1.00000    0.00000
 H    2    0.26576    0.67743    0.58952    1.00000    0.00000
 H    2    0.32651    0.77309    0.69179    1.00000    0.00000
 H    2    0.41388    0.69939    0.70501    1.00000    0.00000
 H    2    0.65694    0.72087    0.74358    1.00000    0.00000
 H    2    0.87595    0.04909    0.52039    1.00000    0.00000
 H    2    0.81174    0.14545    0.50222    1.00000    0.00000
 H    2    0.11924    0.83627    0.57999    1.00000    0.00000
 H    2    0.84208    0.77276    0.43435    1.00000    0.00000
 H    2    0.69650    0.77237    0.44034    1.00000    0.00000
 H    2    0.66601    0.44540    0.72831    1.00000    0.00000
 H    2    0.83301    0.54155    0.72365    1.00000    0.00000
 H    2    0.89346    0.86084    0.65395    1.00000    0.00000
 H    2    0.05365    0.99054    0.54687    1.00000    0.00000
 H    2    0.08363    0.12008    0.51479    1.00000    0.00000
 H    2    0.21172    0.32454    0.74184    1.00000    0.00000
 H    2    0.23234    0.18841    0.74591    1.00000    0.00000
 H    2    0.17768    0.50684    0.71072    1.00000    0.00000
 H    2    0.02647    0.36448    0.71496    1.00000    0.00000
 H    2    0.60459    0.19493    0.51706    1.00000    0.00000
 H    2    0.46565    0.07020    0.49727    1.00000    0.00000
 H    2    0.78119    0.19303    0.71277    1.00000    0.00000
 H    2    0.80597    0.34545    0.72692    1.00000    0.00000
 H    2    0.41296    0.37072    0.72708    1.00000    0.00000
 H    2    0.52071    0.52564    0.71020    1.00000    0.00000
 H    2    0.10639    0.98364    0.70899    1.00000    0.00000
 H    2    0.63544    0.35333    0.41129    1.00000    0.00000
 H    2    0.58666    0.20247    0.39556    1.00000    0.00000
 H    2    0.99372    0.73766    0.68082    1.00000    0.00000
 H    2    0.96119    0.58762    0.66417    1.00000    0.00000
 H    2    0.47365    0.43661    0.39502    1.00000    0.00000
 H    2    0.62017    0.55916    0.41670    1.00000    0.00000
 H    2    0.65260    0.73654    0.69063    1.00000    0.00000
 H    2    0.24125    0.77954    0.47669    1.00000    0.00000
 H    2    0.08478    0.75186    0.47337    1.00000    0.00000
 H    2    0.63566    0.92987    0.72290    1.00000    0.00000
 H    2    0.86987    0.37805    0.61100    1.00000    0.00000
 H    2    0.45810    0.28888    0.50750    1.00000    0.00000
 H    2    0.48063    0.39467    0.46848    1.00000    0.00000
 H    2    0.82171    0.49323    0.60826    1.00000    0.00000
 H    2    0.00755    0.08949    0.65236    1.00000    0.00000
 H    2    0.09038    0.24704    0.63348    1.00000    0.00000
 H    2    0.47488    0.16257    0.33242    1.00000    0.00000
 H    2    0.38259    0.01846    0.35813    1.00000    0.00000
 H    2    0.47865    0.87711    0.46275    1.00000    0.00000
 H    2    0.38120    0.90200    0.42882    1.00000    0.00000
 H    2    0.38122    0.99526    0.65916    1.00000    0.00000
 H    2    0.46407    0.99006    0.70111    1.00000    0.00000
 H    2    0.36808    0.35570    0.61363    1.00000    0.00000
 H    2    0.46477    0.37391    0.65656    1.00000    0.00000
 H    2    0.52087    0.86837    0.60594    1.00000    0.00000
 H    2    0.44384    0.09970    0.57747    1.00000    0.00000
 H    2    0.41766    0.18540    0.61487    1.00000    0.00000
 H    2    0.18693    0.28345    0.36249    1.00000    0.00000
 H    2    0.38783    0.62793    0.31099    1.00000    0.00000
 H    2    0.03931    0.60135    0.58443    1.00000    0.00000
 H    2    0.16584    0.14127    0.41507    1.00000    0.00000
 H    2    0.12145    0.68309    0.53901    1.00000    0.00000
 H    2    0.29393    0.12416    0.40143    1.00000    0.00000
 H    2    0.95234    0.43147    0.35647    1.00000    0.00000
 H    2    0.62933    0.97848    0.67512    1.00000    0.00000
 H    2    0.82886    0.33052    0.38785    1.00000    0.00000
 H    2    0.08716    0.92947    0.43801    1.00000    0.00000
 H    2    0.00681    0.90717    0.48213    1.00000    0.00000
 H    2    0.04515    0.92064    0.63179    1.00000    0.00000
 H    2    0.22880    0.99496    0.59212    1.00000    0.00000
 H    2    0.25294    0.00195    0.72034    1.00000    0.00000
 H    2    0.66776    0.02056    0.60834    1.00000    0.00000
 H    2    0.27862    0.47409    0.32684    1.00000    0.00000
 O    3    0.71101    0.40763    0.32221    1.00000    0.00000
 O    3    0.99013    0.61717    0.33080    1.00000    0.00000
 O    3    0.57586    0.75490    0.30299    1.00000    0.00000
 O    3    0.83696    0.95413    0.33431    1.00000    0.00000
 O    3    0.83051    0.16284    0.26782    1.00000    0.00000
 O    3    0.58342    0.16960    0.26865    1.00000    0.00000
 O    3    0.34177    0.18455    0.26989    1.00000    0.00000
 O    3    0.08402    0.17160    0.26845    1.00000    0.00000
 O    3    0.06177    0.89650    0.26900    1.00000    0.00000
 O    3    0.51559    0.48261    0.29730    1.00000    0.00000
 O    3    0.02646    0.87174    0.36050    1.00000    0.00000
 O    3    0.28535    0.55989    0.31047    1.00000    0.00000
 O    3    0.33531    0.89127    0.27099    1.00000    0.00000
 O    3    0.70300    0.54586    0.59703    1.00000    0.00000
 O    3    0.22971    0.37402    0.59730    1.00000    0.00000
 O    3    0.51446    0.63585    0.53525    1.00000    0.00000
 O    3    0.72282    0.76209    0.64228    1.00000    0.00000
 O    3    0.26970    0.84470    0.37104    1.00000    0.00000
 O    3    0.17565    0.30088    0.50937    1.00000    0.00000
 O    3    0.60232    0.83098    0.47268    1.00000    0.00000
 O    3    0.79646    0.56587    0.51256    1.00000    0.00000
 O    3    0.78896    0.30598    0.49060    1.00000    0.00000
 O    3    0.80314    0.18853    0.60141    1.00000    0.00000
 O    3    0.05905    0.44072    0.46369    1.00000    0.00000
 O    3    0.03416    0.18317    0.38168    1.00000    0.00000
 O    3    0.34698    0.66720    0.60044    1.00000    0.00000
 O    3    0.32797    0.68322    0.68973    1.00000    0.00000
 O    3    0.59852    0.72306    0.71956    1.00000    0.00000
 O    3    0.79102    0.06041    0.51915    1.00000    0.00000
 O    3    0.12645    0.93008    0.58485    1.00000    0.00000
 O    3    0.01127    0.85228    0.45587    1.00000    0.00000
 O    3    0.74097    0.72353    0.42490    1.00000    0.00000
 O    3    0.75655    0.46292    0.74101    1.00000    0.00000
 O    3    0.01422    0.01972    0.52149    1.00000    0.00000
 O    3    0.27515    0.29097    0.75332    1.00000    0.00000
 O    3    0.13007    0.40770    0.72005    1.00000    0.00000
 O    3    0.50171    0.14764    0.51940    1.00000    0.00000
 O    3    0.85157    0.29395    0.71386    1.00000    0.00000
 O    3    0.50178    0.42842    0.70775    1.00000    0.00000
 O    3    0.66623    0.28216    0.41150    1.00000    0.00000
 O    3    0.97943    0.64665    0.69104    1.00000    0.00000
 O    3    0.55210    0.45499    0.41481    1.00000    0.00000
 O    3    0.14131    0.70777    0.48302    1.00000    0.00000
 O    3    0.90458    0.48037    0.61319    1.00000    0.00000
 O    3    0.44452    0.36882    0.49946    1.00000    0.00000
 O    3    0.63655    0.00815    0.70696    1.00000    0.00000
 O    3    0.00083    0.17466    0.64677    1.00000    0.00000
 O    3    0.43716    0.12257    0.36174    1.00000    0.00000
 O    3    0.40812    0.91006    0.46038    1.00000    0.00000
 O    3    0.36749    0.95419    0.68948    1.00000    0.00000
 O    3    0.44953    0.34590    0.62384    1.00000    0.00000
 O    3    0.61246    0.92256    0.62059    1.00000    0.00000
 O    3    0.39596    0.08740    0.60651    1.00000    0.00000
 O    3    0.28674    0.35490    0.35291    1.00000    0.00000
 O    3    0.12583    0.68611    0.57235    1.00000    0.00000
 O    3    0.22541    0.10395    0.42538    1.00000    0.00000
 O    3    0.92944    0.36302    0.38056    1.00000    0.00000
 O    3    0.99640    0.91813    0.66054    1.00000    0.00000
 O    3    0.18072    0.02236    0.73197    1.00000    0.00000
Pd    4    0.00000    0.00000    0.00000    1.00000    0.00000
Pd    4    0.99092    0.99561    0.22952    1.00000    0.00000
Pd    4    0.16924    0.07963    0.15148    1.00000    0.00000
Pd    4    0.08333    0.16667    0.07487    1.00000    0.00000
Pd    4    0.25000    0.00000    0.00000    1.00000    0.00000
Pd    4    0.25051    0.99563    0.23593    1.00000    0.00000
Pd    4    0.41218    0.07959    0.15166    1.00000    0.00000
Pd    4    0.33333    0.16667    0.07487    1.00000    0.00000
Pd    4    0.50000    0.00000    0.00000    1.00000    0.00000
Pd    4    0.50424    0.99289    0.23119    1.00000    0.00000
Pd    4    0.66755    0.08277    0.15138    1.00000    0.00000
Pd    4    0.58333    0.16667    0.07487    1.00000    0.00000
Pd    4    0.75000    0.00000    0.00000    1.00000    0.00000
Pd    4    0.74811    0.99619    0.22775    1.00000    0.00000
Pd    4    0.91431    0.08286    0.15101    1.00000    0.00000
Pd    4    0.83333    0.16667    0.07487    1.00000    0.00000
Pd    4    0.00000    0.25000    0.00000    1.00000    0.00000
Pd    4    0.00415    0.26418    0.23139    1.00000    0.00000
Pd    4    0.16548    0.33485    0.15212    1.00000    0.00000
Pd    4    0.08333    0.41667    0.07487    1.00000    0.00000
Pd    4    0.25000    0.25000    0.00000    1.00000    0.00000
Pd    4    0.25402    0.26019    0.22896    1.00000    0.00000
Pd    4    0.41680    0.33139    0.15029    1.00000    0.00000
Pd    4    0.33333    0.41667    0.07487    1.00000    0.00000
Pd    4    0.50000    0.25000    0.00000    1.00000    0.00000
Pd    4    0.50484    0.25953    0.22863    1.00000    0.00000
Pd    4    0.66829    0.33735    0.15169    1.00000    0.00000
Pd    4    0.58333    0.41667    0.07487    1.00000    0.00000
Pd    4    0.75000    0.25000    0.00000    1.00000    0.00000
Pd    4    0.75793    0.26536    0.23221    1.00000    0.00000
Pd    4    0.91513    0.33319    0.15243    1.00000    0.00000
Pd    4    0.83333    0.41667    0.07487    1.00000    0.00000
Pd    4    0.00000    0.50000    0.00000    1.00000    0.00000
Pd    4    0.00029    0.50414    0.22991    1.00000    0.00000
Pd    4    0.16904    0.58382    0.15158    1.00000    0.00000
Pd    4    0.08333    0.66667    0.07487    1.00000    0.00000
Pd    4    0.25000    0.50000    0.00000    1.00000    0.00000
Pd    4    0.25355    0.50931    0.23874    1.00000    0.00000
Pd    4    0.41758    0.58612    0.14978    1.00000    0.00000
Pd    4    0.33333    0.66667    0.07487    1.00000    0.00000
Pd    4    0.50000    0.50000    0.00000    1.00000    0.00000
Pd    4    0.50069    0.50019    0.22585    1.00000    0.00000
Pd    4    0.66853    0.58578    0.14990    1.00000    0.00000
Pd    4    0.58333    0.66667    0.07487    1.00000    0.00000
Pd    4    0.75000    0.50000    0.00000    1.00000    0.00000
Pd    4    0.75280    0.50559    0.22717    1.00000    0.00000
Pd    4    0.91651    0.58500    0.15007    1.00000    0.00000
Pd    4    0.83333    0.66667    0.07487    1.00000    0.00000
Pd    4    0.00000    0.75000    0.00000    1.00000    0.00000
Pd    4    0.99486    0.74550    0.22450    1.00000    0.00000
Pd    4    0.16914    0.83623    0.14980    1.00000    0.00000
Pd    4    0.08333    0.91667    0.07487    1.00000    0.00000
Pd    4    0.25000    0.75000    0.00000    1.00000    0.00000
Pd    4    0.24978    0.74487    0.22518    1.00000    0.00000
Pd    4    0.42046    0.83599    0.15068    1.00000    0.00000
Pd    4    0.33333    0.91667    0.07487    1.00000    0.00000
Pd    4    0.50000    0.75000    0.00000    1.00000    0.00000
Pd    4    0.50405    0.75151    0.22930    1.00000    0.00000
Pd    4    0.66972    0.83693    0.15146    1.00000    0.00000
Pd    4    0.58333    0.91667    0.07487    1.00000    0.00000
Pd    4    0.75000    0.75000    0.00000    1.00000    0.00000
Pd    4    0.74986    0.74755    0.23154    1.00000    0.00000
Pd    4    0.91621    0.83591    0.15025    1.00000    0.00000
Pd    4    0.83333    0.91667    0.07487    1.00000    0.00000
END
