# Supplementary material for: Intentional Formation of Persistent Surface Redox Mediators by Adsorption of Polyconjugated Carbonyl Complexes to Pd Nanoparticles
Source: J Am Chem Soc. 2025 Apr 4;147(20):16885–900. doi: 10.1021/jacs.4c15874 (PMC12100725; doi:10.1021/jacs.4c15874)
Supplement: Supplementary file 2 [file ja4c15874_si_002.zip › Structures/Heterogeneous/Surface_Reactions/Quinones/HKH/SecondProtonElectronTransfer/FormationofWater/R.res]

TITL CONTCAR
CELL 0.0000 11.0046 11.0046 30.0000 90.0000 90.0000 120.0000
LATT -1
SFAC C H O Pd
 C    1    0.57995    0.54732    0.30308    1.00000    0.00000
 C    1    0.66272    0.47399    0.31103    1.00000    0.00000
 C    1    0.65184    0.70341    0.29897    1.00000    0.00000
 C    1    0.80175    0.78818    0.31518    1.00000    0.00000
 C    1    0.82141    0.56023    0.30295    1.00000    0.00000
 C    1    0.88226    0.70901    0.32195    1.00000    0.00000
 H    2    0.58723    0.67451    0.18460    1.00000    0.00000
 H    2    0.33206    0.42398    0.18846    1.00000    0.00000
 H    2    0.08380    0.16274    0.17590    1.00000    0.00000
 H    2    0.58590    0.17090    0.17418    1.00000    0.00000
 H    2    0.09148    0.64844    0.19168    1.00000    0.00000
 H    2    0.14164    0.29168    0.31646    1.00000    0.00000
 H    2    0.59804    0.46676    0.60249    1.00000    0.00000
 H    2    0.19549    0.35102    0.56466    1.00000    0.00000
 H    2    0.13921    0.35588    0.48786    1.00000    0.00000
 H    2    0.70672    0.68006    0.62342    1.00000    0.00000
 H    2    0.68224    0.81558    0.62710    1.00000    0.00000
 H    2    0.48259    0.54006    0.53141    1.00000    0.00000
 H    2    0.27690    0.78193    0.34662    1.00000    0.00000
 H    2    0.16677    0.80658    0.37042    1.00000    0.00000
 H    2    0.26791    0.32978    0.50059    1.00000    0.00000
 H    2    0.25281    0.47624    0.59943    1.00000    0.00000
 H    2    0.71508    0.55787    0.56470    1.00000    0.00000
 H    2    0.44622    0.63888    0.56109    1.00000    0.00000
 H    2    0.56139    0.75631    0.49963    1.00000    0.00000
 H    2    0.79040    0.48348    0.50551    1.00000    0.00000
 H    2    0.76858    0.60600    0.48699    1.00000    0.00000
 H    2    0.89908    0.06627    0.36637    1.00000    0.00000
 H    2    0.88980    0.19821    0.38416    1.00000    0.00000
 H    2    0.73664    0.29179    0.46544    1.00000    0.00000
 H    2    0.89410    0.36620    0.48367    1.00000    0.00000
 H    2    0.81261    0.16096    0.57159    1.00000    0.00000
 H    2    0.87387    0.17960    0.62056    1.00000    0.00000
 H    2    0.09003    0.54815    0.46430    1.00000    0.00000
 H    2    0.01638    0.42637    0.42839    1.00000    0.00000
 H    2    0.67154    0.91890    0.49232    1.00000    0.00000
 H    2    0.33085    0.67142    0.63348    1.00000    0.00000
 H    2    0.25452    0.67723    0.58825    1.00000    0.00000
 H    2    0.32091    0.77266    0.69227    1.00000    0.00000
 H    2    0.40883    0.69862    0.70421    1.00000    0.00000
 H    2    0.65047    0.72012    0.74407    1.00000    0.00000
 H    2    0.87604    0.05281    0.51959    1.00000    0.00000
 H    2    0.81195    0.15089    0.50322    1.00000    0.00000
 H    2    0.11113    0.83613    0.57773    1.00000    0.00000
 H    2    0.83942    0.78174    0.43106    1.00000    0.00000
 H    2    0.69300    0.77703    0.44210    1.00000    0.00000
 H    2    0.66567    0.44578    0.72775    1.00000    0.00000
 H    2    0.83259    0.54251    0.72279    1.00000    0.00000
 H    2    0.89065    0.86013    0.65410    1.00000    0.00000
 H    2    0.05135    0.99201    0.54388    1.00000    0.00000
 H    2    0.08102    0.12281    0.51229    1.00000    0.00000
 H    2    0.21105    0.32460    0.74191    1.00000    0.00000
 H    2    0.23025    0.18781    0.74602    1.00000    0.00000
 H    2    0.17580    0.50656    0.71082    1.00000    0.00000
 H    2    0.02531    0.36346    0.71512    1.00000    0.00000
 H    2    0.60555    0.19901    0.52144    1.00000    0.00000
 H    2    0.46916    0.07335    0.50065    1.00000    0.00000
 H    2    0.77969    0.19283    0.71302    1.00000    0.00000
 H    2    0.80531    0.34587    0.72686    1.00000    0.00000
 H    2    0.41174    0.36990    0.72688    1.00000    0.00000
 H    2    0.51819    0.52490    0.71008    1.00000    0.00000
 H    2    0.10331    0.98295    0.70863    1.00000    0.00000
 H    2    0.61544    0.35185    0.41925    1.00000    0.00000
 H    2    0.56347    0.19781    0.40316    1.00000    0.00000
 H    2    0.99156    0.73708    0.67981    1.00000    0.00000
 H    2    0.95880    0.58697    0.66296    1.00000    0.00000
 H    2    0.49441    0.44842    0.39465    1.00000    0.00000
 H    2    0.62860    0.57052    0.42097    1.00000    0.00000
 H    2    0.64818    0.73578    0.69100    1.00000    0.00000
 H    2    0.23548    0.78384    0.47548    1.00000    0.00000
 H    2    0.08230    0.76077    0.46789    1.00000    0.00000
 H    2    0.63129    0.92896    0.72293    1.00000    0.00000
 H    2    0.86554    0.37644    0.61038    1.00000    0.00000
 H    2    0.45526    0.29184    0.51037    1.00000    0.00000
 H    2    0.47724    0.39967    0.47189    1.00000    0.00000
 H    2    0.81564    0.49038    0.60802    1.00000    0.00000
 H    2    0.00597    0.08945    0.65250    1.00000    0.00000
 H    2    0.08725    0.24697    0.63341    1.00000    0.00000
 H    2    0.45660    0.15571    0.33969    1.00000    0.00000
 H    2    0.36619    0.00424    0.36366    1.00000    0.00000
 H    2    0.47829    0.87981    0.46767    1.00000    0.00000
 H    2    0.39133    0.91437    0.43269    1.00000    0.00000
 H    2    0.37621    0.99549    0.65995    1.00000    0.00000
 H    2    0.46073    0.98977    0.70145    1.00000    0.00000
 H    2    0.36124    0.35683    0.61333    1.00000    0.00000
 H    2    0.45871    0.37450    0.65620    1.00000    0.00000
 H    2    0.51753    0.87142    0.60604    1.00000    0.00000
 H    2    0.43869    0.09954    0.57935    1.00000    0.00000
 H    2    0.40814    0.18400    0.61582    1.00000    0.00000
 H    2    0.06654    0.28592    0.36082    1.00000    0.00000
 H    2    0.41309    0.54863    0.32145    1.00000    0.00000
 H    2    0.02918    0.59990    0.58150    1.00000    0.00000
 H    2    0.15579    0.15560    0.39851    1.00000    0.00000
 H    2    0.10852    0.68251    0.53582    1.00000    0.00000
 H    2    0.28217    0.12551    0.39315    1.00000    0.00000
 H    2    0.89467    0.39969    0.35266    1.00000    0.00000
 H    2    0.62609    0.97832    0.67516    1.00000    0.00000
 H    2    0.78965    0.33080    0.39324    1.00000    0.00000
 H    2    0.07882    0.94392    0.43002    1.00000    0.00000
 H    2    0.00789    0.91680    0.47624    1.00000    0.00000
 H    2    0.04046    0.91987    0.63073    1.00000    0.00000
 H    2    0.22148    0.99364    0.59130    1.00000    0.00000
 H    2    0.24911    0.00059    0.72076    1.00000    0.00000
 H    2    0.66652    0.02126    0.60882    1.00000    0.00000
 H    2    0.18027    0.48452    0.32026    1.00000    0.00000
 O    3    0.60953    0.35628    0.32778    1.00000    0.00000
 O    3    0.89788    0.50232    0.30442    1.00000    0.00000
 O    3    0.57169    0.75883    0.29954    1.00000    0.00000
 O    3    0.85201    0.91137    0.32673    1.00000    0.00000
 O    3    0.83531    0.16463    0.26722    1.00000    0.00000
 O    3    0.58025    0.15437    0.26675    1.00000    0.00000
 O    3    0.34313    0.17140    0.26829    1.00000    0.00000
 O    3    0.09363    0.18224    0.26968    1.00000    0.00000
 O    3    0.08124    0.90570    0.26682    1.00000    0.00000
 O    3    0.45470    0.48640    0.32451    1.00000    0.00000
 O    3    0.98481    0.75733    0.34641    1.00000    0.00000
 O    3    0.25964    0.56846    0.29960    1.00000    0.00000
 O    3    0.24194    0.68948    0.29671    1.00000    0.00000
 O    3    0.69740    0.54405    0.59741    1.00000    0.00000
 O    3    0.22215    0.37484    0.59663    1.00000    0.00000
 O    3    0.51219    0.63826    0.53887    1.00000    0.00000
 O    3    0.71916    0.76086    0.64284    1.00000    0.00000
 O    3    0.26644    0.83386    0.37185    1.00000    0.00000
 O    3    0.16941    0.30500    0.50818    1.00000    0.00000
 O    3    0.59890    0.83312    0.47627    1.00000    0.00000
 O    3    0.79621    0.57354    0.51332    1.00000    0.00000
 O    3    0.79301    0.31383    0.49346    1.00000    0.00000
 O    3    0.80034    0.18725    0.60217    1.00000    0.00000
 O    3    0.05503    0.44556    0.45905    1.00000    0.00000
 O    3    0.94357    0.14770    0.38636    1.00000    0.00000
 O    3    0.33461    0.66677    0.60004    1.00000    0.00000
 O    3    0.32186    0.68261    0.68971    1.00000    0.00000
 O    3    0.59301    0.72215    0.71971    1.00000    0.00000
 O    3    0.79191    0.06563    0.51994    1.00000    0.00000
 O    3    0.11966    0.93027    0.58314    1.00000    0.00000
 O    3    0.01053    0.86422    0.44908    1.00000    0.00000
 O    3    0.73553    0.72903    0.42527    1.00000    0.00000
 O    3    0.75650    0.46341    0.74018    1.00000    0.00000
 O    3    0.01306    0.02172    0.51831    1.00000    0.00000
 O    3    0.27413    0.29053    0.75335    1.00000    0.00000
 O    3    0.12904    0.40734    0.72013    1.00000    0.00000
 O    3    0.50263    0.15071    0.52283    1.00000    0.00000
 O    3    0.85053    0.29358    0.71403    1.00000    0.00000
 O    3    0.50013    0.42804    0.70740    1.00000    0.00000
 O    3    0.64190    0.27693    0.41971    1.00000    0.00000
 O    3    0.97727    0.64594    0.68987    1.00000    0.00000
 O    3    0.55582    0.46544    0.42020    1.00000    0.00000
 O    3    0.13386    0.71326    0.47909    1.00000    0.00000
 O    3    0.89959    0.47878    0.61205    1.00000    0.00000
 O    3    0.43816    0.36947    0.50238    1.00000    0.00000
 O    3    0.63331    0.00786    0.70703    1.00000    0.00000
 O    3    0.99912    0.17485    0.64752    1.00000    0.00000
 O    3    0.42128    0.10848    0.36831    1.00000    0.00000
 O    3    0.40947    0.91536    0.46468    1.00000    0.00000
 O    3    0.36375    0.95398    0.69020    1.00000    0.00000
 O    3    0.44208    0.34610    0.62353    1.00000    0.00000
 O    3    0.60938    0.92256    0.62062    1.00000    0.00000
 O    3    0.38755    0.08611    0.60783    1.00000    0.00000
 O    3    0.14608    0.35431    0.34093    1.00000    0.00000
 O    3    0.11475    0.68483    0.56906    1.00000    0.00000
 O    3    0.20493    0.11336    0.41305    1.00000    0.00000
 O    3    0.88597    0.35614    0.38204    1.00000    0.00000
 O    3    0.99397    0.91802    0.65991    1.00000    0.00000
 O    3    0.17657    0.02128    0.73195    1.00000    0.00000
Pd    4    0.00000    0.00000    0.00000    1.00000    0.00000
Pd    4    0.99742    0.00104    0.23150    1.00000    0.00000
Pd    4    0.17036    0.08131    0.15110    1.00000    0.00000
Pd    4    0.08333    0.16667    0.07487    1.00000    0.00000
Pd    4    0.25000    0.00000    0.00000    1.00000    0.00000
Pd    4    0.25829    0.99484    0.23069    1.00000    0.00000
Pd    4    0.41415    0.08180    0.15039    1.00000    0.00000
Pd    4    0.33333    0.16667    0.07487    1.00000    0.00000
Pd    4    0.50000    0.00000    0.00000    1.00000    0.00000
Pd    4    0.50056    0.99105    0.22634    1.00000    0.00000
Pd    4    0.67103    0.08493    0.14975    1.00000    0.00000
Pd    4    0.58333    0.16667    0.07487    1.00000    0.00000
Pd    4    0.75000    0.00000    0.00000    1.00000    0.00000
Pd    4    0.75130    0.99903    0.22673    1.00000    0.00000
Pd    4    0.91665    0.08447    0.15070    1.00000    0.00000
Pd    4    0.83333    0.16667    0.07487    1.00000    0.00000
Pd    4    0.00000    0.25000    0.00000    1.00000    0.00000
Pd    4    0.00753    0.26519    0.22973    1.00000    0.00000
Pd    4    0.16842    0.33653    0.15162    1.00000    0.00000
Pd    4    0.08333    0.41667    0.07487    1.00000    0.00000
Pd    4    0.25000    0.25000    0.00000    1.00000    0.00000
Pd    4    0.26472    0.26623    0.23092    1.00000    0.00000
Pd    4    0.42069    0.33464    0.15191    1.00000    0.00000
Pd    4    0.33333    0.41667    0.07487    1.00000    0.00000
Pd    4    0.50000    0.25000    0.00000    1.00000    0.00000
Pd    4    0.50960    0.25813    0.22842    1.00000    0.00000
Pd    4    0.67253    0.34085    0.15216    1.00000    0.00000
Pd    4    0.58333    0.41667    0.07487    1.00000    0.00000
Pd    4    0.75000    0.25000    0.00000    1.00000    0.00000
Pd    4    0.75818    0.26318    0.23151    1.00000    0.00000
Pd    4    0.91825    0.33516    0.15227    1.00000    0.00000
Pd    4    0.83333    0.41667    0.07487    1.00000    0.00000
Pd    4    0.00000    0.50000    0.00000    1.00000    0.00000
Pd    4    0.99955    0.50561    0.23164    1.00000    0.00000
Pd    4    0.16812    0.58322    0.15044    1.00000    0.00000
Pd    4    0.08333    0.66667    0.07487    1.00000    0.00000
Pd    4    0.25000    0.50000    0.00000    1.00000    0.00000
Pd    4    0.25776    0.50826    0.22923    1.00000    0.00000
Pd    4    0.41983    0.58654    0.15135    1.00000    0.00000
Pd    4    0.33333    0.66667    0.07487    1.00000    0.00000
Pd    4    0.50000    0.50000    0.00000    1.00000    0.00000
Pd    4    0.51605    0.50711    0.23255    1.00000    0.00000
Pd    4    0.67126    0.58642    0.15076    1.00000    0.00000
Pd    4    0.58333    0.66667    0.07487    1.00000    0.00000
Pd    4    0.75000    0.50000    0.00000    1.00000    0.00000
Pd    4    0.75926    0.51124    0.23036    1.00000    0.00000
Pd    4    0.91885    0.58711    0.15060    1.00000    0.00000
Pd    4    0.83333    0.66667    0.07487    1.00000    0.00000
Pd    4    0.00000    0.75000    0.00000    1.00000    0.00000
Pd    4    0.00252    0.75093    0.22335    1.00000    0.00000
Pd    4    0.17246    0.83556    0.15061    1.00000    0.00000
Pd    4    0.08333    0.91667    0.07487    1.00000    0.00000
Pd    4    0.25000    0.75000    0.00000    1.00000    0.00000
Pd    4    0.25625    0.74657    0.23107    1.00000    0.00000
Pd    4    0.41850    0.83320    0.15258    1.00000    0.00000
Pd    4    0.33333    0.91667    0.07487    1.00000    0.00000
Pd    4    0.50000    0.75000    0.00000    1.00000    0.00000
Pd    4    0.50848    0.75413    0.23120    1.00000    0.00000
Pd    4    0.67036    0.83874    0.15132    1.00000    0.00000
Pd    4    0.58333    0.91667    0.07487    1.00000    0.00000
Pd    4    0.75000    0.75000    0.00000    1.00000    0.00000
Pd    4    0.75669    0.75418    0.22997    1.00000    0.00000
Pd    4    0.91823    0.83813    0.15005    1.00000    0.00000
Pd    4    0.83333    0.91667    0.07487    1.00000    0.00000
END
