# Supplementary material for: Intentional Formation of Persistent Surface Redox Mediators by Adsorption of Polyconjugated Carbonyl Complexes to Pd Nanoparticles
Source: J Am Chem Soc. 2025 Apr 4;147(20):16885–900. doi: 10.1021/jacs.4c15874 (PMC12100725; doi:10.1021/jacs.4c15874)
Supplement: Supplementary file 2 [file ja4c15874_si_002.zip › Structures/Heterogeneous/Surface_Reactions/Quinones/HKH/SecondProtonElectronTransfer/FormationofWater/TS.res]

TITL CONTCAR
CELL 0.0000 11.0046 11.0046 30.0000 90.0000 90.0000 120.0000
LATT -1
SFAC C H O Pd
 C    1    0.58139    0.54983    0.30352    1.00000    0.00000
 C    1    0.66716    0.47866    0.31104    1.00000    0.00000
 C    1    0.65159    0.70579    0.29857    1.00000    0.00000
 C    1    0.80183    0.79274    0.31459    1.00000    0.00000
 C    1    0.82568    0.56724    0.30355    1.00000    0.00000
 C    1    0.88440    0.71608    0.32219    1.00000    0.00000
 H    2    0.58716    0.67678    0.18519    1.00000    0.00000
 H    2    0.33193    0.42461    0.18736    1.00000    0.00000
 H    2    0.08467    0.16423    0.17547    1.00000    0.00000
 H    2    0.58602    0.17152    0.17421    1.00000    0.00000
 H    2    0.06208    0.61959    0.18961    1.00000    0.00000
 H    2    0.17669    0.26308    0.32777    1.00000    0.00000
 H    2    0.60008    0.46754    0.60249    1.00000    0.00000
 H    2    0.19695    0.35096    0.56465    1.00000    0.00000
 H    2    0.14014    0.35561    0.48824    1.00000    0.00000
 H    2    0.70821    0.68052    0.62336    1.00000    0.00000
 H    2    0.68349    0.81602    0.62713    1.00000    0.00000
 H    2    0.48352    0.53837    0.53067    1.00000    0.00000
 H    2    0.27837    0.78232    0.34413    1.00000    0.00000
 H    2    0.17013    0.80785    0.36908    1.00000    0.00000
 H    2    0.26876    0.32887    0.50076    1.00000    0.00000
 H    2    0.25469    0.47646    0.59936    1.00000    0.00000
 H    2    0.71706    0.55838    0.56470    1.00000    0.00000
 H    2    0.44784    0.63745    0.56045    1.00000    0.00000
 H    2    0.56268    0.75568    0.49872    1.00000    0.00000
 H    2    0.79073    0.48272    0.50543    1.00000    0.00000
 H    2    0.76849    0.60524    0.48716    1.00000    0.00000
 H    2    0.88492    0.06017    0.36706    1.00000    0.00000
 H    2    0.89081    0.20239    0.38198    1.00000    0.00000
 H    2    0.73828    0.29355    0.46480    1.00000    0.00000
 H    2    0.89418    0.36570    0.48386    1.00000    0.00000
 H    2    0.81296    0.16127    0.57147    1.00000    0.00000
 H    2    0.87464    0.17978    0.62036    1.00000    0.00000
 H    2    0.09165    0.54734    0.46469    1.00000    0.00000
 H    2    0.02108    0.42624    0.42846    1.00000    0.00000
 H    2    0.67271    0.91827    0.49173    1.00000    0.00000
 H    2    0.33337    0.67172    0.63352    1.00000    0.00000
 H    2    0.25793    0.67821    0.58828    1.00000    0.00000
 H    2    0.32149    0.77267    0.69209    1.00000    0.00000
 H    2    0.40921    0.69866    0.70418    1.00000    0.00000
 H    2    0.65202    0.72082    0.74386    1.00000    0.00000
 H    2    0.87606    0.05168    0.51988    1.00000    0.00000
 H    2    0.81270    0.14921    0.50268    1.00000    0.00000
 H    2    0.11332    0.83601    0.57813    1.00000    0.00000
 H    2    0.84066    0.78153    0.43059    1.00000    0.00000
 H    2    0.69451    0.77721    0.44097    1.00000    0.00000
 H    2    0.66498    0.44565    0.72781    1.00000    0.00000
 H    2    0.83204    0.54129    0.72280    1.00000    0.00000
 H    2    0.89145    0.86041    0.65412    1.00000    0.00000
 H    2    0.05179    0.99171    0.54443    1.00000    0.00000
 H    2    0.08141    0.12244    0.51290    1.00000    0.00000
 H    2    0.21026    0.32307    0.74186    1.00000    0.00000
 H    2    0.22998    0.18649    0.74591    1.00000    0.00000
 H    2    0.17603    0.50606    0.71067    1.00000    0.00000
 H    2    0.02531    0.36315    0.71509    1.00000    0.00000
 H    2    0.60619    0.19800    0.52051    1.00000    0.00000
 H    2    0.46947    0.07232    0.49989    1.00000    0.00000
 H    2    0.77917    0.19194    0.71304    1.00000    0.00000
 H    2    0.80479    0.34486    0.72717    1.00000    0.00000
 H    2    0.41208    0.37016    0.72718    1.00000    0.00000
 H    2    0.51833    0.52562    0.71049    1.00000    0.00000
 H    2    0.10405    0.98249    0.70845    1.00000    0.00000
 H    2    0.61913    0.35361    0.41785    1.00000    0.00000
 H    2    0.57249    0.20047    0.40191    1.00000    0.00000
 H    2    0.99185    0.73620    0.68005    1.00000    0.00000
 H    2    0.95934    0.58615    0.66314    1.00000    0.00000
 H    2    0.49068    0.44834    0.39531    1.00000    0.00000
 H    2    0.62788    0.56943    0.42061    1.00000    0.00000
 H    2    0.64937    0.73584    0.69074    1.00000    0.00000
 H    2    0.23768    0.78429    0.47536    1.00000    0.00000
 H    2    0.08437    0.76147    0.46832    1.00000    0.00000
 H    2    0.63252    0.92951    0.72286    1.00000    0.00000
 H    2    0.86723    0.37709    0.61030    1.00000    0.00000
 H    2    0.45546    0.29005    0.50999    1.00000    0.00000
 H    2    0.47760    0.39843    0.47173    1.00000    0.00000
 H    2    0.81774    0.49123    0.60796    1.00000    0.00000
 H    2    0.00736    0.09018    0.65249    1.00000    0.00000
 H    2    0.08846    0.24738    0.63321    1.00000    0.00000
 H    2    0.46002    0.15610    0.33921    1.00000    0.00000
 H    2    0.37264    0.00290    0.36246    1.00000    0.00000
 H    2    0.47995    0.87913    0.46688    1.00000    0.00000
 H    2    0.39288    0.91246    0.43164    1.00000    0.00000
 H    2    0.37746    0.99554    0.65967    1.00000    0.00000
 H    2    0.46138    0.98978    0.70131    1.00000    0.00000
 H    2    0.36276    0.35686    0.61328    1.00000    0.00000
 H    2    0.45959    0.37446    0.65616    1.00000    0.00000
 H    2    0.51836    0.86935    0.60608    1.00000    0.00000
 H    2    0.44040    0.09931    0.57895    1.00000    0.00000
 H    2    0.41060    0.18411    0.61555    1.00000    0.00000
 H    2    0.07601    0.25335    0.36573    1.00000    0.00000
 H    2    0.39732    0.53137    0.31752    1.00000    0.00000
 H    2    0.03206    0.60059    0.58158    1.00000    0.00000
 H    2    0.19220    0.17735    0.40196    1.00000    0.00000
 H    2    0.11183    0.68375    0.53598    1.00000    0.00000
 H    2    0.29785    0.12192    0.39662    1.00000    0.00000
 H    2    0.90673    0.41022    0.35248    1.00000    0.00000
 H    2    0.62674    0.97833    0.67509    1.00000    0.00000
 H    2    0.79950    0.33715    0.39212    1.00000    0.00000
 H    2    0.08168    0.94539    0.43071    1.00000    0.00000
 H    2    0.00836    0.91690    0.47653    1.00000    0.00000
 H    2    0.04178    0.91979    0.63101    1.00000    0.00000
 H    2    0.22337    0.99361    0.59152    1.00000    0.00000
 H    2    0.25029    0.00060    0.72037    1.00000    0.00000
 H    2    0.66655    0.02001    0.60870    1.00000    0.00000
 H    2    0.19404    0.46435    0.31743    1.00000    0.00000
 O    3    0.61542    0.36041    0.32724    1.00000    0.00000
 O    3    0.90430    0.51172    0.30557    1.00000    0.00000
 O    3    0.57190    0.76144    0.29828    1.00000    0.00000
 O    3    0.85103    0.91667    0.32492    1.00000    0.00000
 O    3    0.83537    0.16535    0.26723    1.00000    0.00000
 O    3    0.58200    0.15674    0.26670    1.00000    0.00000
 O    3    0.34428    0.17307    0.26853    1.00000    0.00000
 O    3    0.09248    0.17963    0.26897    1.00000    0.00000
 O    3    0.08270    0.90775    0.26628    1.00000    0.00000
 O    3    0.45748    0.48530    0.32430    1.00000    0.00000
 O    3    0.98730    0.76693    0.34647    1.00000    0.00000
 O    3    0.26805    0.53997    0.29768    1.00000    0.00000
 O    3    0.24390    0.70573    0.29244    1.00000    0.00000
 O    3    0.69931    0.54492    0.59745    1.00000    0.00000
 O    3    0.22345    0.37494    0.59666    1.00000    0.00000
 O    3    0.51292    0.63669    0.53794    1.00000    0.00000
 O    3    0.72066    0.76135    0.64280    1.00000    0.00000
 O    3    0.26916    0.83274    0.37019    1.00000    0.00000
 O    3    0.17048    0.30459    0.50850    1.00000    0.00000
 O    3    0.60038    0.83279    0.47551    1.00000    0.00000
 O    3    0.79643    0.57276    0.51338    1.00000    0.00000
 O    3    0.79271    0.31441    0.49323    1.00000    0.00000
 O    3    0.80113    0.18760    0.60210    1.00000    0.00000
 O    3    0.05626    0.44479    0.45957    1.00000    0.00000
 O    3    0.92970    0.13931    0.38781    1.00000    0.00000
 O    3    0.33812    0.66791    0.60009    1.00000    0.00000
 O    3    0.32225    0.68248    0.68966    1.00000    0.00000
 O    3    0.59426    0.72229    0.71950    1.00000    0.00000
 O    3    0.79218    0.06499    0.52002    1.00000    0.00000
 O    3    0.12142    0.92995    0.58364    1.00000    0.00000
 O    3    0.01218    0.86529    0.44933    1.00000    0.00000
 O    3    0.73709    0.72892    0.42433    1.00000    0.00000
 O    3    0.75565    0.46289    0.74041    1.00000    0.00000
 O    3    0.01320    0.02146    0.51900    1.00000    0.00000
 O    3    0.27320    0.28905    0.75344    1.00000    0.00000
 O    3    0.12902    0.40685    0.72007    1.00000    0.00000
 O    3    0.50323    0.14945    0.52215    1.00000    0.00000
 O    3    0.85030    0.29266    0.71460    1.00000    0.00000
 O    3    0.50019    0.42869    0.70781    1.00000    0.00000
 O    3    0.64930    0.28152    0.41825    1.00000    0.00000
 O    3    0.97761    0.64507    0.69005    1.00000    0.00000
 O    3    0.55495    0.46462    0.41998    1.00000    0.00000
 O    3    0.13611    0.71417    0.47950    1.00000    0.00000
 O    3    0.90143    0.47937    0.61231    1.00000    0.00000
 O    3    0.43876    0.36811    0.50225    1.00000    0.00000
 O    3    0.63395    0.00809    0.70694    1.00000    0.00000
 O    3    0.00042    0.17550    0.64747    1.00000    0.00000
 O    3    0.43012    0.10682    0.36772    1.00000    0.00000
 O    3    0.41111    0.91459    0.46366    1.00000    0.00000
 O    3    0.36452    0.95405    0.68996    1.00000    0.00000
 O    3    0.44361    0.34623    0.62355    1.00000    0.00000
 O    3    0.61000    0.92179    0.62079    1.00000    0.00000
 O    3    0.39002    0.08629    0.60758    1.00000    0.00000
 O    3    0.17113    0.32023    0.35189    1.00000    0.00000
 O    3    0.11780    0.68545    0.56927    1.00000    0.00000
 O    3    0.21980    0.11383    0.41531    1.00000    0.00000
 O    3    0.89592    0.36255    0.38117    1.00000    0.00000
 O    3    0.99477    0.91759    0.66014    1.00000    0.00000
 O    3    0.17758    0.02088    0.73174    1.00000    0.00000
Pd    4    0.00000    0.00000    0.00000    1.00000    0.00000
Pd    4    0.99792    0.00195    0.23071    1.00000    0.00000
Pd    4    0.17066    0.08208    0.15082    1.00000    0.00000
Pd    4    0.08333    0.16667    0.07487    1.00000    0.00000
Pd    4    0.25000    -0.00000    0.00000    1.00000    0.00000
Pd    4    0.25969    0.99761    0.23013    1.00000    0.00000
Pd    4    0.41482    0.08293    0.15034    1.00000    0.00000
Pd    4    0.33333    0.16667    0.07487    1.00000    0.00000
Pd    4    0.50000    -0.00000    0.00000    1.00000    0.00000
Pd    4    0.50168    0.99355    0.22612    1.00000    0.00000
Pd    4    0.67191    0.08636    0.14971    1.00000    0.00000
Pd    4    0.58333    0.16667    0.07487    1.00000    0.00000
Pd    4    0.75000    -0.00000    0.00000    1.00000    0.00000
Pd    4    0.75151    0.00021    0.22661    1.00000    0.00000
Pd    4    0.91712    0.08585    0.15066    1.00000    0.00000
Pd    4    0.83333    0.16667    0.07487    1.00000    0.00000
Pd    4    0.00000    0.25000    0.00000    1.00000    0.00000
Pd    4    0.00836    0.26624    0.23021    1.00000    0.00000
Pd    4    0.16882    0.33769    0.15149    1.00000    0.00000
Pd    4    0.08333    0.41667    0.07487    1.00000    0.00000
Pd    4    0.25000    0.25000    0.00000    1.00000    0.00000
Pd    4    0.26500    0.26676    0.23097    1.00000    0.00000
Pd    4    0.42092    0.33517    0.15185    1.00000    0.00000
Pd    4    0.33333    0.41667    0.07487    1.00000    0.00000
Pd    4    0.50000    0.25000    0.00000    1.00000    0.00000
Pd    4    0.51114    0.26076    0.22872    1.00000    0.00000
Pd    4    0.67300    0.34181    0.15234    1.00000    0.00000
Pd    4    0.58333    0.41667    0.07487    1.00000    0.00000
Pd    4    0.75000    0.25000    0.00000    1.00000    0.00000
Pd    4    0.75986    0.26528    0.23149    1.00000    0.00000
Pd    4    0.91927    0.33685    0.15295    1.00000    0.00000
Pd    4    0.83333    0.41667    0.07487    1.00000    0.00000
Pd    4    0.00000    0.50000    0.00000    1.00000    0.00000
Pd    4    0.00200    0.50888    0.23676    1.00000    0.00000
Pd    4    0.16973    0.58501    0.15172    1.00000    0.00000
Pd    4    0.08333    0.66667    0.07487    1.00000    0.00000
Pd    4    0.25000    0.50000    0.00000    1.00000    0.00000
Pd    4    0.25734    0.50776    0.22931    1.00000    0.00000
Pd    4    0.42044    0.58739    0.15112    1.00000    0.00000
Pd    4    0.33333    0.66667    0.07487    1.00000    0.00000
Pd    4    0.50000    0.50000    0.00000    1.00000    0.00000
Pd    4    0.51660    0.50825    0.23201    1.00000    0.00000
Pd    4    0.67158    0.58703    0.15068    1.00000    0.00000
Pd    4    0.58333    0.66667    0.07487    1.00000    0.00000
Pd    4    0.75000    0.50000    0.00000    1.00000    0.00000
Pd    4    0.76114    0.51340    0.23070    1.00000    0.00000
Pd    4    0.91914    0.58754    0.15056    1.00000    0.00000
Pd    4    0.83333    0.66667    0.07487    1.00000    0.00000
Pd    4    0.00000    0.75000    0.00000    1.00000    0.00000
Pd    4    0.00366    0.75270    0.22295    1.00000    0.00000
Pd    4    0.17365    0.83652    0.15076    1.00000    0.00000
Pd    4    0.08333    0.91667    0.07487    1.00000    0.00000
Pd    4    0.25000    0.75000    0.00000    1.00000    0.00000
Pd    4    0.25663    0.74935    0.23129    1.00000    0.00000
Pd    4    0.41962    0.83458    0.15250    1.00000    0.00000
Pd    4    0.33333    0.91667    0.07487    1.00000    0.00000
Pd    4    0.50000    0.75000    0.00000    1.00000    0.00000
Pd    4    0.50784    0.75512    0.23082    1.00000    0.00000
Pd    4    0.67109    0.83972    0.15107    1.00000    0.00000
Pd    4    0.58333    0.91667    0.07487    1.00000    0.00000
Pd    4    0.75000    0.75000    0.00000    1.00000    0.00000
Pd    4    0.75682    0.75536    0.22952    1.00000    0.00000
Pd    4    0.91856    0.83876    0.14992    1.00000    0.00000
Pd    4    0.83333    0.91667    0.07487    1.00000    0.00000
END
