# Supplementary material for: Intentional Formation of Persistent Surface Redox Mediators by Adsorption of Polyconjugated Carbonyl Complexes to Pd Nanoparticles
Source: J Am Chem Soc. 2025 Apr 4;147(20):16885–900. doi: 10.1021/jacs.4c15874 (PMC12100725; doi:10.1021/jacs.4c15874)
Supplement: Supplementary file 2 [file ja4c15874_si_002.zip › Structures/Homogeneous/DoublyReducedMediator/1RR.mol]

Title Card Required

Created by GaussView 6.0.16
 12 12  0  0  0  0  0  0  0  0  0    0
    2.9013    5.2759    2.1663 C   0  0  0  0  0  0  0  0  0  0  0  0
    4.2971    5.2758    2.1668 C   0  0  0  0  0  0  0  0  0  0  0  0
    5.0573    6.4671    2.1663 C   0  0  0  0  0  0  0  0  0  0  0  0
    4.2972    7.6585    2.1653 C   0  0  0  0  0  0  0  0  0  0  0  0
    2.9014    7.6586    2.1648 C   0  0  0  0  0  0  0  0  0  0  0  0
    2.1412    6.4673    2.1653 C   0  0  0  0  0  0  0  0  0  0  0  0
    2.3685    4.3278    2.1667 H   0  0  0  0  0  0  0  0  0  0  0  0
    4.8298    4.3277    2.1676 H   0  0  0  0  0  0  0  0  0  0  0  0
    4.8300    8.6066    2.1648 H   0  0  0  0  0  0  0  0  0  0  0  0
    2.3687    8.6067    2.1640 H   0  0  0  0  0  0  0  0  0  0  0  0
    6.3910    6.4671    2.1667 O   0  0  0  0  0  0  0  0  0  0  0  0
    0.8075    6.4674    2.1648 O   0  0  0  0  0  0  0  0  0  0  0  0
  1  2  4  0  0  0  0
  1  6  4  0  0  0  0
  1  7  1  0  0  0  0
  2  3  4  0  0  0  0
  2  8  1  0  0  0  0
  3  4  4  0  0  0  0
  3 11  4  0  0  0  0
  4  5  4  0  0  0  0
  4  9  1  0  0  0  0
  5  6  4  0  0  0  0
  5 10  1  0  0  0  0
  6 12  4  0  0  0  0
M  END
