# Supplementary material for: Intentional Formation of Persistent Surface Redox Mediators by Adsorption of Polyconjugated Carbonyl Complexes to Pd Nanoparticles
Source: J Am Chem Soc. 2025 Apr 4;147(20):16885–900. doi: 10.1021/jacs.4c15874 (PMC12100725; doi:10.1021/jacs.4c15874)
Supplement: Supplementary file 2 [file ja4c15874_si_002.zip › Structures/Homogeneous/DoublyReducedMediator/2RR.mol]

Title Card Required

Created by GaussView 6.0.16
 24 24  0  0  0  0  0  0  0  0  0    0
    2.9054    5.2585    2.0313 C   0  0  0  0  0  0  0  0  0  0  0  0
    4.2976    5.2540    2.2255 C   0  0  0  0  0  0  0  0  0  0  0  0
    5.0320    6.4642    2.3337 C   0  0  0  0  0  0  0  0  0  0  0  0
    4.2931    7.6759    2.3002 C   0  0  0  0  0  0  0  0  0  0  0  0
    2.9008    7.6804    2.1060 C   0  0  0  0  0  0  0  0  0  0  0  0
    2.1665    6.4702    1.9979 C   0  0  0  0  0  0  0  0  0  0  0  0
    6.3626    6.4650    2.4587 O   0  0  0  0  0  0  0  0  0  0  0  0
    0.8359    6.4694    1.8728 O   0  0  0  0  0  0  0  0  0  0  0  0
    2.1548    3.9580    1.8538 C   0  0  0  0  0  0  0  0  0  0  0  0
    1.7925    3.5530    2.8072 H   0  0  0  0  0  0  0  0  0  0  0  0
    1.2785    4.1053    1.2207 H   0  0  0  0  0  0  0  0  0  0  0  0
    2.7764    3.1896    1.3918 H   0  0  0  0  0  0  0  0  0  0  0  0
    5.0478    3.9448    2.3260 C   0  0  0  0  0  0  0  0  0  0  0  0
    5.9752    4.0790    2.8829 H   0  0  0  0  0  0  0  0  0  0  0  0
    4.4585    3.1786    2.8334 H   0  0  0  0  0  0  0  0  0  0  0  0
    5.3200    3.5430    1.3419 H   0  0  0  0  0  0  0  0  0  0  0  0
    5.0437    8.9764    2.4778 C   0  0  0  0  0  0  0  0  0  0  0  0
    5.9200    8.8291    3.1108 H   0  0  0  0  0  0  0  0  0  0  0  0
    5.4060    9.3814    1.5244 H   0  0  0  0  0  0  0  0  0  0  0  0
    4.4221    9.7448    2.9397 H   0  0  0  0  0  0  0  0  0  0  0  0
    2.1507    8.9896    2.0056 C   0  0  0  0  0  0  0  0  0  0  0  0
    2.7400    9.7558    1.4982 H   0  0  0  0  0  0  0  0  0  0  0  0
    1.2233    8.8554    1.4486 H   0  0  0  0  0  0  0  0  0  0  0  0
    1.8785    9.3914    2.9896 H   0  0  0  0  0  0  0  0  0  0  0  0
  1  2  4  0  0  0  0
  1  6  4  0  0  0  0
  1  9  1  0  0  0  0
  2  3  4  0  0  0  0
  2 13  1  0  0  0  0
  3  4  4  0  0  0  0
  3  7  4  0  0  0  0
  4  5  4  0  0  0  0
  4 17  1  0  0  0  0
  5  6  4  0  0  0  0
  5 21  1  0  0  0  0
  6  8  4  0  0  0  0
  9 10  1  0  0  0  0
  9 11  1  0  0  0  0
  9 12  1  0  0  0  0
 13 14  1  0  0  0  0
 13 15  1  0  0  0  0
 13 16  1  0  0  0  0
 17 18  1  0  0  0  0
 17 19  1  0  0  0  0
 17 20  1  0  0  0  0
 21 22  1  0  0  0  0
 21 23  1  0  0  0  0
 21 24  1  0  0  0  0
M  END
