# Supplementary material for: Intentional Formation of Persistent Surface Redox Mediators by Adsorption of Polyconjugated Carbonyl Complexes to Pd Nanoparticles
Source: J Am Chem Soc. 2025 Apr 4;147(20):16885–900. doi: 10.1021/jacs.4c15874 (PMC12100725; doi:10.1021/jacs.4c15874)
Supplement: Supplementary file 2 [file ja4c15874_si_002.zip › Structures/Homogeneous/DoublyReducedMediator/3RR.mol]

Title Card Required

Created by GaussView 6.0.16
 12 12  0  0  0  0  0  0  0  0  0    0
    2.9069    5.3008    2.1663 C   0  0  0  0  0  0  0  0  0  0  0  0
    4.2915    5.3008    2.1667 C   0  0  0  0  0  0  0  0  0  0  0  0
    5.0797    6.4671    2.1662 C   0  0  0  0  0  0  0  0  0  0  0  0
    4.2916    7.6336    2.1652 C   0  0  0  0  0  0  0  0  0  0  0  0
    2.9070    7.6336    2.1648 C   0  0  0  0  0  0  0  0  0  0  0  0
    2.1188    6.4673    2.1653 C   0  0  0  0  0  0  0  0  0  0  0  0
    6.3899    6.4671    2.1667 O   0  0  0  0  0  0  0  0  0  0  0  0
    0.8086    6.4673    2.1648 O   0  0  0  0  0  0  0  0  0  0  0  0
    2.2738    8.8334    2.1638 F   0  0  0  0  0  0  0  0  0  0  0  0
    2.2735    4.1011    2.1669 F   0  0  0  0  0  0  0  0  0  0  0  0
    4.9247    4.1010    2.1677 F   0  0  0  0  0  0  0  0  0  0  0  0
    4.9250    8.8333    2.1647 F   0  0  0  0  0  0  0  0  0  0  0  0
  1  2  2  0  0  0  0
  1  6  4  0  0  0  0
  1 10  1  0  0  0  0
  2  3  4  0  0  0  0
  2 11  1  0  0  0  0
  3  4  4  0  0  0  0
  3  7  4  0  0  0  0
  4  5  2  0  0  0  0
  4 12  1  0  0  0  0
  5  6  4  0  0  0  0
  5  9  1  0  0  0  0
  6  8  4  0  0  0  0
M  END
