# Supplementary material for: Intentional Formation of Persistent Surface Redox Mediators by Adsorption of Polyconjugated Carbonyl Complexes to Pd Nanoparticles
Source: J Am Chem Soc. 2025 Apr 4;147(20):16885–900. doi: 10.1021/jacs.4c15874 (PMC12100725; doi:10.1021/jacs.4c15874)
Supplement: Supplementary file 2 [file ja4c15874_si_002.zip › Structures/Homogeneous/DoublyReducedMediator/4RR.mol]

Title Card Required

Created by GaussView 6.0.16
 12 12  0  0  0  0  0  0  0  0  0    0
    2.9016    5.2850    2.1663 C   0  0  0  0  0  0  0  0  0  0  0  0
    4.2967    5.2849    2.1667 C   0  0  0  0  0  0  0  0  0  0  0  0
    5.0849    6.4671    2.1662 C   0  0  0  0  0  0  0  0  0  0  0  0
    4.2968    7.6495    2.1652 C   0  0  0  0  0  0  0  0  0  0  0  0
    2.9018    7.6495    2.1648 C   0  0  0  0  0  0  0  0  0  0  0  0
    2.1136    6.4673    2.1653 C   0  0  0  0  0  0  0  0  0  0  0  0
    6.3816    6.4671    2.1666 O   0  0  0  0  0  0  0  0  0  0  0  0
    0.8169    6.4673    2.1649 O   0  0  0  0  0  0  0  0  0  0  0  0
    2.0329    9.1678    2.1634 Cl  0  0  0  0  0  0  0  0  0  0  0  0
    5.1658    9.1676    2.1647 Cl  0  0  0  0  0  0  0  0  0  0  0  0
    5.1655    3.7666    2.1681 Cl  0  0  0  0  0  0  0  0  0  0  0  0
    2.0327    3.7668    2.1669 Cl  0  0  0  0  0  0  0  0  0  0  0  0
  1  2  4  0  0  0  0
  1  6  4  0  0  0  0
  1 12  1  0  0  0  0
  2  3  4  0  0  0  0
  2 11  1  0  0  0  0
  3  4  4  0  0  0  0
  3  7  4  0  0  0  0
  4  5  4  0  0  0  0
  4 10  1  0  0  0  0
  5  6  4  0  0  0  0
  5  9  1  0  0  0  0
  6  8  4  0  0  0  0
M  END
