# Supplementary material for: Intentional Formation of Persistent Surface Redox Mediators by Adsorption of Polyconjugated Carbonyl Complexes to Pd Nanoparticles
Source: J Am Chem Soc. 2025 Apr 4;147(20):16885–900. doi: 10.1021/jacs.4c15874 (PMC12100725; doi:10.1021/jacs.4c15874)
Supplement: Supplementary file 2 [file ja4c15874_si_002.zip › Structures/Homogeneous/DoublyReducedMediator/5RR.mol]

Title Card Required

Created by GaussView 6.0.16
 12 12  0  0  0  0  0  0  0  0  0    0
    2.8600    5.1879    2.2031 C   0  0  0  0  0  0  0  0  0  0  0  0
    4.3384    5.1878    2.1300 C   0  0  0  0  0  0  0  0  0  0  0  0
    5.0781    6.4672    2.2040 C   0  0  0  0  0  0  0  0  0  0  0  0
    4.3385    7.7465    2.1284 C   0  0  0  0  0  0  0  0  0  0  0  0
    2.8601    7.7466    2.2015 C   0  0  0  0  0  0  0  0  0  0  0  0
    2.1204    6.4673    2.1275 C   0  0  0  0  0  0  0  0  0  0  0  0
    6.3098    6.4671    2.2744 O   0  0  0  0  0  0  0  0  0  0  0  0
    0.8887    6.4673    2.0571 O   0  0  0  0  0  0  0  0  0  0  0  0
    2.2455    8.8144    2.2704 O   0  0  0  0  0  0  0  0  0  0  0  0
    4.9532    8.8141    2.0581 O   0  0  0  0  0  0  0  0  0  0  0  0
    4.9530    4.1200    2.0612 O   0  0  0  0  0  0  0  0  0  0  0  0
    2.2453    4.1203    2.2734 O   0  0  0  0  0  0  0  0  0  0  0  0
  1  2  1  0  0  0  0
  1  6  1  0  0  0  0
  1 12  2  0  0  0  0
  2  3  1  0  0  0  0
  2 11  2  0  0  0  0
  3  4  1  0  0  0  0
  3  7  2  0  0  0  0
  4  5  1  0  0  0  0
  4 10  2  0  0  0  0
  5  6  1  0  0  0  0
  5  9  2  0  0  0  0
  6  8  2  0  0  0  0
M  END
