# Supplementary material for: Intentional Formation of Persistent Surface Redox Mediators by Adsorption of Polyconjugated Carbonyl Complexes to Pd Nanoparticles
Source: J Am Chem Soc. 2025 Apr 4;147(20):16885–900. doi: 10.1021/jacs.4c15874 (PMC12100725; doi:10.1021/jacs.4c15874)
Supplement: Supplementary file 2 [file ja4c15874_si_002.zip › Structures/Homogeneous/DoublyReducedMediator/6RR.mol]

Title Card Required

Created by GaussView 6.0.16
 18 19  0  0  0  0  0  0  0  0  0    0
    7.0081    5.1579    2.3003 C   0  0  0  0  0  0  0  0  0  0  0  0
    8.3827    5.1700    2.2995 C   0  0  0  0  0  0  0  0  0  0  0  0
    9.1193    6.3830    2.3001 C   0  0  0  0  0  0  0  0  0  0  0  0
    8.3957    7.6183    2.3016 C   0  0  0  0  0  0  0  0  0  0  0  0
    6.9775    7.5704    2.3024 C   0  0  0  0  0  0  0  0  0  0  0  0
    6.2937    6.3778    2.3018 C   0  0  0  0  0  0  0  0  0  0  0  0
    6.4706    4.2160    2.2998 H   0  0  0  0  0  0  0  0  0  0  0  0
    8.9317    4.2357    2.2983 H   0  0  0  0  0  0  0  0  0  0  0  0
   10.5687    6.3567    2.2991 C   0  0  0  0  0  0  0  0  0  0  0  0
    9.0814    8.8949    2.3023 C   0  0  0  0  0  0  0  0  0  0  0  0
    6.4334    8.5079    2.3035 H   0  0  0  0  0  0  0  0  0  0  0  0
    5.2093    6.3698    2.3024 H   0  0  0  0  0  0  0  0  0  0  0  0
   10.4707    8.8257    2.3014 C   0  0  0  0  0  0  0  0  0  0  0  0
   11.1876    7.6027    2.2999 C   0  0  0  0  0  0  0  0  0  0  0  0
   11.0273    9.7598    2.3020 H   0  0  0  0  0  0  0  0  0  0  0  0
   12.2745    7.6320    2.2994 H   0  0  0  0  0  0  0  0  0  0  0  0
    8.4064   10.0342    2.3037 O   0  0  0  0  0  0  0  0  0  0  0  0
   11.2319    5.2112    2.2976 O   0  0  0  0  0  0  0  0  0  0  0  0
  1  2  2  0  0  0  0
  1  6  4  0  0  0  0
  1  7  1  0  0  0  0
  2  3  4  0  0  0  0
  2  8  1  0  0  0  0
  3  4  4  0  0  0  0
  3  9  1  0  0  0  0
  4  5  4  0  0  0  0
  4 10  1  0  0  0  0
  5  6  2  0  0  0  0
  5 11  1  0  0  0  0
  6 12  1  0  0  0  0
  9 14  4  0  0  0  0
  9 18  4  0  0  0  0
 10 13  4  0  0  0  0
 10 17  4  0  0  0  0
 13 14  4  0  0  0  0
 13 15  1  0  0  0  0
 14 16  1  0  0  0  0
M  END
