# Supplementary material for: Intentional Formation of Persistent Surface Redox Mediators by Adsorption of Polyconjugated Carbonyl Complexes to Pd Nanoparticles
Source: J Am Chem Soc. 2025 Apr 4;147(20):16885–900. doi: 10.1021/jacs.4c15874 (PMC12100725; doi:10.1021/jacs.4c15874)
Supplement: Supplementary file 2 [file ja4c15874_si_002.zip › Structures/Homogeneous/DoublyReducedMediator/7RR.mol]

Title Card Required

Created by GaussView 6.0.16
 24 26  0  0  0  0  0  0  0  0  0    0
    7.1124    6.0058    0.2851 C   0  0  0  0  0  0  0  0  0  0  0  0
    8.4768    6.0074    0.2899 C   0  0  0  0  0  0  0  0  0  0  0  0
    9.2088    7.2368    0.2887 C   0  0  0  0  0  0  0  0  0  0  0  0
    8.4828    8.4717    0.2824 C   0  0  0  0  0  0  0  0  0  0  0  0
    7.0526    8.4290    0.2776 C   0  0  0  0  0  0  0  0  0  0  0  0
    6.3884    7.2369    0.2789 C   0  0  0  0  0  0  0  0  0  0  0  0
   10.6080    7.2726    0.2937 C   0  0  0  0  0  0  0  0  0  0  0  0
    9.1948    9.6768    0.2813 C   0  0  0  0  0  0  0  0  0  0  0  0
   10.5892    9.7174    0.2864 C   0  0  0  0  0  0  0  0  0  0  0  0
   11.3221    8.4709    0.2929 C   0  0  0  0  0  0  0  0  0  0  0  0
   12.7836    8.4550    0.2988 C   0  0  0  0  0  0  0  0  0  0  0  0
   13.3926    9.6974    0.2975 C   0  0  0  0  0  0  0  0  0  0  0  0
   12.6681   10.9287    0.2911 C   0  0  0  0  0  0  0  0  0  0  0  0
   11.2866   11.0013    0.2852 C   0  0  0  0  0  0  0  0  0  0  0  0
   11.1542    6.3356    0.2987 H   0  0  0  0  0  0  0  0  0  0  0  0
    6.5672    5.0689    0.2861 H   0  0  0  0  0  0  0  0  0  0  0  0
    9.0331    5.0753    0.2947 H   0  0  0  0  0  0  0  0  0  0  0  0
    6.5074    9.3675    0.2730 H   0  0  0  0  0  0  0  0  0  0  0  0
    5.3046    7.2157    0.2753 H   0  0  0  0  0  0  0  0  0  0  0  0
    8.6429   10.6108    0.2766 H   0  0  0  0  0  0  0  0  0  0  0  0
   14.4792    9.7329    0.3017 H   0  0  0  0  0  0  0  0  0  0  0  0
   13.2273   11.8611    0.2905 H   0  0  0  0  0  0  0  0  0  0  0  0
   10.6034   12.1335    0.2788 O   0  0  0  0  0  0  0  0  0  0  0  0
   13.4384    7.3073    0.3051 O   0  0  0  0  0  0  0  0  0  0  0  0
  1  2  2  0  0  0  0
  1  6  4  0  0  0  0
  1 16  1  0  0  0  0
  2  3  4  0  0  0  0
  2 17  1  0  0  0  0
  3  4  4  0  0  0  0
  3  7  4  0  0  0  0
  4  5  4  0  0  0  0
  4  8  4  0  0  0  0
  5  6  2  0  0  0  0
  5 18  1  0  0  0  0
  6 19  1  0  0  0  0
  7 10  4  0  0  0  0
  7 15  1  0  0  0  0
  8  9  4  0  0  0  0
  8 20  1  0  0  0  0
  9 10  4  0  0  0  0
  9 14  1  0  0  0  0
 10 11  1  0  0  0  0
 11 12  2  0  0  0  0
 11 24  4  0  0  0  0
 12 13  4  0  0  0  0
 12 21  1  0  0  0  0
 13 14  2  0  0  0  0
 13 22  1  0  0  0  0
 14 23  4  0  0  0  0
M  END
