# Supplementary material for: Intentional Formation of Persistent Surface Redox Mediators by Adsorption of Polyconjugated Carbonyl Complexes to Pd Nanoparticles
Source: J Am Chem Soc. 2025 Apr 4;147(20):16885–900. doi: 10.1021/jacs.4c15874 (PMC12100725; doi:10.1021/jacs.4c15874)
Supplement: Supplementary file 2 [file ja4c15874_si_002.zip › Structures/Homogeneous/Mediator/1.mol]

Title Card Required

Created by GaussView 6.0.16
 12 12  0  0  0  0  0  0  0  0  0    0
    2.9324    5.1941    2.1663 C   0  0  0  0  0  0  0  0  0  0  0  0
    4.2660    5.1940    2.1668 C   0  0  0  0  0  0  0  0  0  0  0  0
    5.0265    6.4671    2.1663 C   0  0  0  0  0  0  0  0  0  0  0  0
    4.2661    7.7403    2.1652 C   0  0  0  0  0  0  0  0  0  0  0  0
    2.9325    7.7404    2.1647 C   0  0  0  0  0  0  0  0  0  0  0  0
    2.1720    6.4673    2.1653 C   0  0  0  0  0  0  0  0  0  0  0  0
    2.3462    4.2820    2.1667 H   0  0  0  0  0  0  0  0  0  0  0  0
    4.8520    4.2818    2.1676 H   0  0  0  0  0  0  0  0  0  0  0  0
    4.8523    8.6524    2.1648 H   0  0  0  0  0  0  0  0  0  0  0  0
    2.3465    8.6526    2.1639 H   0  0  0  0  0  0  0  0  0  0  0  0
    6.2452    6.4671    2.1666 O   0  0  0  0  0  0  0  0  0  0  0  0
    0.9533    6.4673    2.1649 O   0  0  0  0  0  0  0  0  0  0  0  0
  1  2  2  0  0  0  0
  1  6  1  0  0  0  0
  1  7  1  0  0  0  0
  2  3  1  0  0  0  0
  2  8  1  0  0  0  0
  3  4  1  0  0  0  0
  3 11  2  0  0  0  0
  4  5  2  0  0  0  0
  4  9  1  0  0  0  0
  5  6  1  0  0  0  0
  5 10  1  0  0  0  0
  6 12  2  0  0  0  0
M  END
