# Supplementary material for: Intentional Formation of Persistent Surface Redox Mediators by Adsorption of Polyconjugated Carbonyl Complexes to Pd Nanoparticles
Source: J Am Chem Soc. 2025 Apr 4;147(20):16885–900. doi: 10.1021/jacs.4c15874 (PMC12100725; doi:10.1021/jacs.4c15874)
Supplement: Supplementary file 2 [file ja4c15874_si_002.zip › Structures/Homogeneous/Mediator/2.mol]

Title Card Required

Created by GaussView 6.0.16
 24 24  0  0  0  0  0  0  0  0  0    0
    2.9294    5.1657    2.0809 C   0  0  0  0  0  0  0  0  0  0  0  0
    4.2701    5.1634    2.1789 C   0  0  0  0  0  0  0  0  0  0  0  0
    4.9981    6.4651    2.2612 C   0  0  0  0  0  0  0  0  0  0  0  0
    4.2691    7.7687    2.2506 C   0  0  0  0  0  0  0  0  0  0  0  0
    2.9284    7.7710    2.1526 C   0  0  0  0  0  0  0  0  0  0  0  0
    2.2004    6.4693    2.0703 C   0  0  0  0  0  0  0  0  0  0  0  0
    6.2165    6.4635    2.3372 O   0  0  0  0  0  0  0  0  0  0  0  0
    0.9819    6.4709    1.9944 O   0  0  0  0  0  0  0  0  0  0  0  0
    2.0480    3.9597    1.9819 C   0  0  0  0  0  0  0  0  0  0  0  0
    1.3504    3.9380    2.8229 H   0  0  0  0  0  0  0  0  0  0  0  0
    1.4459    4.0129    1.0717 H   0  0  0  0  0  0  0  0  0  0  0  0
    2.6128    3.0322    1.9725 H   0  0  0  0  0  0  0  0  0  0  0  0
    5.1524    3.9545    2.2107 C   0  0  0  0  0  0  0  0  0  0  0  0
    5.7602    3.9617    3.1186 H   0  0  0  0  0  0  0  0  0  0  0  0
    4.5880    3.0274    2.1762 H   0  0  0  0  0  0  0  0  0  0  0  0
    5.8448    3.9760    1.3653 H   0  0  0  0  0  0  0  0  0  0  0  0
    5.1505    8.9747    2.3496 C   0  0  0  0  0  0  0  0  0  0  0  0
    5.7526    8.9215    3.2599 H   0  0  0  0  0  0  0  0  0  0  0  0
    5.8481    8.9964    1.5086 H   0  0  0  0  0  0  0  0  0  0  0  0
    4.5857    9.9022    2.3590 H   0  0  0  0  0  0  0  0  0  0  0  0
    2.0461    8.9799    2.1209 C   0  0  0  0  0  0  0  0  0  0  0  0
    2.6105    9.9070    2.1554 H   0  0  0  0  0  0  0  0  0  0  0  0
    1.4383    8.9727    1.2130 H   0  0  0  0  0  0  0  0  0  0  0  0
    1.3537    8.9585    2.9663 H   0  0  0  0  0  0  0  0  0  0  0  0
  1  2  2  0  0  0  0
  1  6  1  0  0  0  0
  1  9  1  0  0  0  0
  2  3  1  0  0  0  0
  2 13  1  0  0  0  0
  3  4  1  0  0  0  0
  3  7  2  0  0  0  0
  4  5  2  0  0  0  0
  4 17  1  0  0  0  0
  5  6  1  0  0  0  0
  5 21  1  0  0  0  0
  6  8  2  0  0  0  0
  9 10  1  0  0  0  0
  9 11  1  0  0  0  0
  9 12  1  0  0  0  0
 13 14  1  0  0  0  0
 13 15  1  0  0  0  0
 13 16  1  0  0  0  0
 17 18  1  0  0  0  0
 17 19  1  0  0  0  0
 17 20  1  0  0  0  0
 21 22  1  0  0  0  0
 21 23  1  0  0  0  0
 21 24  1  0  0  0  0
M  END
