# Supplementary material for: Intentional Formation of Persistent Surface Redox Mediators by Adsorption of Polyconjugated Carbonyl Complexes to Pd Nanoparticles
Source: J Am Chem Soc. 2025 Apr 4;147(20):16885–900. doi: 10.1021/jacs.4c15874 (PMC12100725; doi:10.1021/jacs.4c15874)
Supplement: Supplementary file 2 [file ja4c15874_si_002.zip › Structures/Homogeneous/Mediator/3.mol]

Title Card Required

Created by GaussView 6.0.16
 12 12  0  0  0  0  0  0  0  0  0    0
    2.9340    5.2042    2.1662 C   0  0  0  0  0  0  0  0  0  0  0  0
    4.2644    5.2042    2.1669 C   0  0  0  0  0  0  0  0  0  0  0  0
    5.0454    6.4671    2.1662 C   0  0  0  0  0  0  0  0  0  0  0  0
    4.2645    7.7302    2.1653 C   0  0  0  0  0  0  0  0  0  0  0  0
    2.9341    7.7302    2.1646 C   0  0  0  0  0  0  0  0  0  0  0  0
    2.1531    6.4673    2.1653 C   0  0  0  0  0  0  0  0  0  0  0  0
    6.2492    6.4671    2.1664 O   0  0  0  0  0  0  0  0  0  0  0  0
    0.9493    6.4673    2.1651 O   0  0  0  0  0  0  0  0  0  0  0  0
    2.2258    8.8409    2.1636 F   0  0  0  0  0  0  0  0  0  0  0  0
    2.2255    4.0937    2.1667 F   0  0  0  0  0  0  0  0  0  0  0  0
    4.9727    4.0935    2.1679 F   0  0  0  0  0  0  0  0  0  0  0  0
    4.9730    8.8407    2.1649 F   0  0  0  0  0  0  0  0  0  0  0  0
  1  2  2  0  0  0  0
  1  6  1  0  0  0  0
  1 10  1  0  0  0  0
  2  3  1  0  0  0  0
  2 11  1  0  0  0  0
  3  4  1  0  0  0  0
  3  7  2  0  0  0  0
  4  5  2  0  0  0  0
  4 12  1  0  0  0  0
  5  6  1  0  0  0  0
  5  9  1  0  0  0  0
  6  8  2  0  0  0  0
M  END
