# Supplementary material for: Intentional Formation of Persistent Surface Redox Mediators by Adsorption of Polyconjugated Carbonyl Complexes to Pd Nanoparticles
Source: J Am Chem Soc. 2025 Apr 4;147(20):16885–900. doi: 10.1021/jacs.4c15874 (PMC12100725; doi:10.1021/jacs.4c15874)
Supplement: Supplementary file 2 [file ja4c15874_si_002.zip › Structures/Homogeneous/Mediator/4.mol]

Title Card Required

Created by GaussView 6.0.16
 12 12  0  0  0  0  0  0  0  0  0    0
    2.9302    5.1902    2.1663 C   0  0  0  0  0  0  0  0  0  0  0  0
    4.2682    5.1901    2.1668 C   0  0  0  0  0  0  0  0  0  0  0  0
    5.0463    6.4671    2.1663 C   0  0  0  0  0  0  0  0  0  0  0  0
    4.2683    7.7443    2.1652 C   0  0  0  0  0  0  0  0  0  0  0  0
    2.9303    7.7443    2.1647 C   0  0  0  0  0  0  0  0  0  0  0  0
    2.1522    6.4673    2.1653 C   0  0  0  0  0  0  0  0  0  0  0  0
    6.2483    6.4671    2.1667 O   0  0  0  0  0  0  0  0  0  0  0  0
    0.9501    6.4673    2.1649 O   0  0  0  0  0  0  0  0  0  0  0  0
    1.9977    9.1758    2.1635 Cl  0  0  0  0  0  0  0  0  0  0  0  0
    5.2011    9.1756    2.1645 Cl  0  0  0  0  0  0  0  0  0  0  0  0
    5.2008    3.7586    2.1680 Cl  0  0  0  0  0  0  0  0  0  0  0  0
    1.9974    3.7588    2.1670 Cl  0  0  0  0  0  0  0  0  0  0  0  0
  1  2  2  0  0  0  0
  1  6  1  0  0  0  0
  1 12  1  0  0  0  0
  2  3  1  0  0  0  0
  2 11  1  0  0  0  0
  3  4  1  0  0  0  0
  3  7  2  0  0  0  0
  4  5  2  0  0  0  0
  4 10  1  0  0  0  0
  5  6  1  0  0  0  0
  5  9  1  0  0  0  0
  6  8  2  0  0  0  0
M  END
