# Supplementary material for: Intentional Formation of Persistent Surface Redox Mediators by Adsorption of Polyconjugated Carbonyl Complexes to Pd Nanoparticles
Source: J Am Chem Soc. 2025 Apr 4;147(20):16885–900. doi: 10.1021/jacs.4c15874 (PMC12100725; doi:10.1021/jacs.4c15874)
Supplement: Supplementary file 2 [file ja4c15874_si_002.zip › Structures/Homogeneous/Mediator/5.mol]

Title Card Required

Created by GaussView 6.0.16
 12 12  0  0  0  0  0  0  0  0  0    0
    2.8260    5.1270    2.1830 C   0  0  0  0  0  0  0  0  0  0  0  0
    4.3723    5.1269    2.1503 C   0  0  0  0  0  0  0  0  0  0  0  0
    5.1433    6.4671    2.1835 C   0  0  0  0  0  0  0  0  0  0  0  0
    4.3724    7.8074    2.1482 C   0  0  0  0  0  0  0  0  0  0  0  0
    2.8262    7.8075    2.1816 C   0  0  0  0  0  0  0  0  0  0  0  0
    2.0552    6.4673    2.1480 C   0  0  0  0  0  0  0  0  0  0  0  0
    6.3343    6.4671    2.2337 O   0  0  0  0  0  0  0  0  0  0  0  0
    0.8642    6.4673    2.0978 O   0  0  0  0  0  0  0  0  0  0  0  0
    2.2293    8.8380    2.2301 O   0  0  0  0  0  0  0  0  0  0  0  0
    4.9694    8.8377    2.0984 O   0  0  0  0  0  0  0  0  0  0  0  0
    4.9692    4.0964    2.1025 O   0  0  0  0  0  0  0  0  0  0  0  0
    2.2291    4.0966    2.2321 O   0  0  0  0  0  0  0  0  0  0  0  0
  1  2  1  0  0  0  0
  1  6  1  0  0  0  0
  1 12  2  0  0  0  0
  2  3  1  0  0  0  0
  2 11  2  0  0  0  0
  3  4  1  0  0  0  0
  3  7  2  0  0  0  0
  4  5  1  0  0  0  0
  4 10  2  0  0  0  0
  5  6  1  0  0  0  0
  5  9  2  0  0  0  0
  6  8  2  0  0  0  0
M  END
