# Supplementary material for: Intentional Formation of Persistent Surface Redox Mediators by Adsorption of Polyconjugated Carbonyl Complexes to Pd Nanoparticles
Source: J Am Chem Soc. 2025 Apr 4;147(20):16885–900. doi: 10.1021/jacs.4c15874 (PMC12100725; doi:10.1021/jacs.4c15874)
Supplement: Supplementary file 2 [file ja4c15874_si_002.zip › Structures/Homogeneous/Mediator/6.mol]

Title Card Required

Created by GaussView 6.0.16
 18 19  0  0  0  0  0  0  0  0  0    0
    6.9784    5.1521    2.3003 C   0  0  0  0  0  0  0  0  0  0  0  0
    8.3689    5.1555    2.2994 C   0  0  0  0  0  0  0  0  0  0  0  0
    9.0581    6.3648    2.3001 C   0  0  0  0  0  0  0  0  0  0  0  0
    8.3495    7.5747    2.3015 C   0  0  0  0  0  0  0  0  0  0  0  0
    6.9577    7.5653    2.3024 C   0  0  0  0  0  0  0  0  0  0  0  0
    6.2744    6.3544    2.3017 C   0  0  0  0  0  0  0  0  0  0  0  0
    6.4420    4.2110    2.2998 H   0  0  0  0  0  0  0  0  0  0  0  0
    8.9246    4.2257    2.2983 H   0  0  0  0  0  0  0  0  0  0  0  0
   10.5465    6.3692    2.2992 C   0  0  0  0  0  0  0  0  0  0  0  0
    9.0818    8.8704    2.3023 C   0  0  0  0  0  0  0  0  0  0  0  0
    6.4183    8.5047    2.3035 H   0  0  0  0  0  0  0  0  0  0  0  0
    5.1911    6.3473    2.3024 H   0  0  0  0  0  0  0  0  0  0  0  0
   10.5637    8.8318    2.3014 C   0  0  0  0  0  0  0  0  0  0  0  0
   11.2381    7.6805    2.3000 C   0  0  0  0  0  0  0  0  0  0  0  0
   11.0645    9.7935    2.3019 H   0  0  0  0  0  0  0  0  0  0  0  0
   12.3220    7.6467    2.2993 H   0  0  0  0  0  0  0  0  0  0  0  0
    8.4980    9.9400    2.3036 O   0  0  0  0  0  0  0  0  0  0  0  0
   11.1929    5.3364    2.2979 O   0  0  0  0  0  0  0  0  0  0  0  0
  1  2  4  0  0  0  0
  1  6  4  0  0  0  0
  1  7  1  0  0  0  0
  2  3  4  0  0  0  0
  2  8  1  0  0  0  0
  3  4  4  0  0  0  0
  3  9  1  0  0  0  0
  4  5  4  0  0  0  0
  4 10  1  0  0  0  0
  5  6  4  0  0  0  0
  5 11  1  0  0  0  0
  6 12  1  0  0  0  0
  9 14  1  0  0  0  0
  9 18  2  0  0  0  0
 10 13  1  0  0  0  0
 10 17  2  0  0  0  0
 13 14  2  0  0  0  0
 13 15  1  0  0  0  0
 14 16  1  0  0  0  0
M  END
