# Supplementary material for: Intentional Formation of Persistent Surface Redox Mediators by Adsorption of Polyconjugated Carbonyl Complexes to Pd Nanoparticles
Source: J Am Chem Soc. 2025 Apr 4;147(20):16885–900. doi: 10.1021/jacs.4c15874 (PMC12100725; doi:10.1021/jacs.4c15874)
Supplement: Supplementary file 2 [file ja4c15874_si_002.zip › Structures/Homogeneous/Mediator/7.mol]

Title Card Required

Created by GaussView 6.0.16
 24 26  0  0  0  0  0  0  0  0  0    0
    7.0951    6.0034    0.2845 C   0  0  0  0  0  0  0  0  0  0  0  0
    8.4667    6.0018    0.2903 C   0  0  0  0  0  0  0  0  0  0  0  0
    9.1819    7.2258    0.2896 C   0  0  0  0  0  0  0  0  0  0  0  0
    8.4608    8.4526    0.2830 C   0  0  0  0  0  0  0  0  0  0  0  0
    7.0435    8.4231    0.2772 C   0  0  0  0  0  0  0  0  0  0  0  0
    6.3778    7.2238    0.2780 C   0  0  0  0  0  0  0  0  0  0  0  0
   10.5992    7.2585    0.2950 C   0  0  0  0  0  0  0  0  0  0  0  0
    9.1785    9.6751    0.2821 C   0  0  0  0  0  0  0  0  0  0  0  0
   10.5493    9.6830    0.2874 C   0  0  0  0  0  0  0  0  0  0  0  0
   11.2728    8.4526    0.2938 C   0  0  0  0  0  0  0  0  0  0  0  0
   12.7577    8.4628    0.2988 C   0  0  0  0  0  0  0  0  0  0  0  0
   13.4386    9.7791    0.2962 C   0  0  0  0  0  0  0  0  0  0  0  0
   12.7617   10.9299    0.2905 C   0  0  0  0  0  0  0  0  0  0  0  0
   11.2805   10.9753    0.2861 C   0  0  0  0  0  0  0  0  0  0  0  0
   11.1515    6.3251    0.2999 H   0  0  0  0  0  0  0  0  0  0  0  0
    6.5511    5.0663    0.2850 H   0  0  0  0  0  0  0  0  0  0  0  0
    9.0238    5.0715    0.2953 H   0  0  0  0  0  0  0  0  0  0  0  0
    6.5011    9.3620    0.2723 H   0  0  0  0  0  0  0  0  0  0  0  0
    5.2944    7.2046    0.2735 H   0  0  0  0  0  0  0  0  0  0  0  0
    8.6308   10.6112    0.2771 H   0  0  0  0  0  0  0  0  0  0  0  0
   14.5227    9.7523    0.2995 H   0  0  0  0  0  0  0  0  0  0  0  0
   13.2652   11.8904    0.2888 H   0  0  0  0  0  0  0  0  0  0  0  0
   10.7037   12.0506    0.2815 O   0  0  0  0  0  0  0  0  0  0  0  0
   13.4160    7.4355    0.3047 O   0  0  0  0  0  0  0  0  0  0  0  0
  1  2  2  0  0  0  0
  1  6  4  0  0  0  0
  1 16  1  0  0  0  0
  2  3  4  0  0  0  0
  2 17  1  0  0  0  0
  3  4  4  0  0  0  0
  3  7  4  0  0  0  0
  4  5  4  0  0  0  0
  4  8  4  0  0  0  0
  5  6  2  0  0  0  0
  5 18  1  0  0  0  0
  6 19  1  0  0  0  0
  7 10  2  0  0  0  0
  7 15  1  0  0  0  0
  8  9  2  0  0  0  0
  8 20  1  0  0  0  0
  9 10  4  0  0  0  0
  9 14  1  0  0  0  0
 10 11  1  0  0  0  0
 11 12  1  0  0  0  0
 11 24  2  0  0  0  0
 12 13  2  0  0  0  0
 12 21  1  0  0  0  0
 13 14  1  0  0  0  0
 13 22  1  0  0  0  0
 14 23  2  0  0  0  0
M  END
