# Supplementary material for: Intentional Formation of Persistent Surface Redox Mediators by Adsorption of Polyconjugated Carbonyl Complexes to Pd Nanoparticles
Source: J Am Chem Soc. 2025 Apr 4;147(20):16885–900. doi: 10.1021/jacs.4c15874 (PMC12100725; doi:10.1021/jacs.4c15874)
Supplement: Supplementary file 2 [file ja4c15874_si_002.zip › Structures/Homogeneous/MediatorRadical/Alkoxy/1.mol]

Title Card Required

Created by GaussView 6.0.16
 13 13  0  0  0  0  0  0  0  0  0    0
    2.9573    5.2005    2.0893 C   0  0  0  0  0  0  0  0  0  0  0  0
    4.2887    5.2043    2.1640 C   0  0  0  0  0  0  0  0  0  0  0  0
    5.0463    6.4666    2.2468 C   0  0  0  0  0  0  0  0  0  0  0  0
    4.2899    7.7293    2.1603 C   0  0  0  0  0  0  0  0  0  0  0  0
    2.9585    7.7343    2.0857 C   0  0  0  0  0  0  0  0  0  0  0  0
    2.1572    6.4678    2.1458 C   0  0  0  0  0  0  0  0  0  0  0  0
    2.3894    4.2791    2.0143 H   0  0  0  0  0  0  0  0  0  0  0  0
    4.8680    4.2880    2.1511 H   0  0  0  0  0  0  0  0  0  0  0  0
    4.8701    8.6450    2.1448 H   0  0  0  0  0  0  0  0  0  0  0  0
    2.3914    8.6559    2.0081 H   0  0  0  0  0  0  0  0  0  0  0  0
    6.2674    6.4662    2.3614 O   0  0  0  0  0  0  0  0  0  0  0  0
    1.0728    6.4671    1.2870 O   0  0  0  0  0  0  0  0  0  0  0  0
    1.6531    6.4694    3.1436 H   0  0  0  0  0  0  0  0  0  0  0  0
  1  2  2  0  0  0  0
  1  6  1  0  0  0  0
  1  7  1  0  0  0  0
  2  3  1  0  0  0  0
  2  8  1  0  0  0  0
  3  4  1  0  0  0  0
  3 11  2  0  0  0  0
  4  5  2  0  0  0  0
  4  9  1  0  0  0  0
  5  6  1  0  0  0  0
  5 10  1  0  0  0  0
  6 12  1  0  0  0  0
  6 13  1  0  0  0  0
M  END
