# Supplementary material for: Intentional Formation of Persistent Surface Redox Mediators by Adsorption of Polyconjugated Carbonyl Complexes to Pd Nanoparticles
Source: J Am Chem Soc. 2025 Apr 4;147(20):16885–900. doi: 10.1021/jacs.4c15874 (PMC12100725; doi:10.1021/jacs.4c15874)
Supplement: Supplementary file 2 [file ja4c15874_si_002.zip › Structures/Homogeneous/MediatorRadical/Alkoxy/2.mol]

Title Card Required

Created by GaussView 6.0.16
 25 25  0  0  0  0  0  0  0  0  0    0
    2.9349    5.1707    2.1125 C   0  0  0  0  0  0  0  0  0  0  0  0
    4.2765    5.1787    2.1710 C   0  0  0  0  0  0  0  0  0  0  0  0
    5.0019    6.4640    2.2922 C   0  0  0  0  0  0  0  0  0  0  0  0
    4.2758    7.7536    2.2425 C   0  0  0  0  0  0  0  0  0  0  0  0
    2.9343    7.7643    2.1825 C   0  0  0  0  0  0  0  0  0  0  0  0
    2.1636    6.4664    2.1827 C   0  0  0  0  0  0  0  0  0  0  0  0
    6.2258    6.4609    2.4217 O   0  0  0  0  0  0  0  0  0  0  0  0
    1.1011    6.4898    1.3008 O   0  0  0  0  0  0  0  0  0  0  0  0
    2.0856    3.9396    2.0005 C   0  0  0  0  0  0  0  0  0  0  0  0
    1.1100    4.1080    2.4593 H   0  0  0  0  0  0  0  0  0  0  0  0
    1.9114    3.6926    0.9486 H   0  0  0  0  0  0  0  0  0  0  0  0
    2.5521    3.0806    2.4794 H   0  0  0  0  0  0  0  0  0  0  0  0
    5.1435    3.9540    2.1167 C   0  0  0  0  0  0  0  0  0  0  0  0
    5.6742    3.8158    3.0627 H   0  0  0  0  0  0  0  0  0  0  0  0
    4.5680    3.0560    1.9042 H   0  0  0  0  0  0  0  0  0  0  0  0
    5.9023    4.0678    1.3394 H   0  0  0  0  0  0  0  0  0  0  0  0
    5.1420    8.9798    2.2559 C   0  0  0  0  0  0  0  0  0  0  0  0
    5.6873    9.0553    3.2005 H   0  0  0  0  0  0  0  0  0  0  0  0
    5.8887    8.9186    1.4609 H   0  0  0  0  0  0  0  0  0  0  0  0
    4.5635    9.8894    2.1124 H   0  0  0  0  0  0  0  0  0  0  0  0
    2.0850    8.9995    2.1346 C   0  0  0  0  0  0  0  0  0  0  0  0
    2.5448    9.8280    2.6706 H   0  0  0  0  0  0  0  0  0  0  0  0
    1.9244    9.3101    1.0975 H   0  0  0  0  0  0  0  0  0  0  0  0
    1.1038    8.8034    2.5697 H   0  0  0  0  0  0  0  0  0  0  0  0
    1.6324    6.4398    3.1668 H   0  0  0  0  0  0  0  0  0  0  0  0
  1  2  2  0  0  0  0
  1  6  1  0  0  0  0
  1  9  1  0  0  0  0
  2  3  1  0  0  0  0
  2 13  1  0  0  0  0
  3  4  1  0  0  0  0
  3  7  2  0  0  0  0
  4  5  2  0  0  0  0
  4 17  1  0  0  0  0
  5  6  1  0  0  0  0
  5 21  1  0  0  0  0
  6  8  1  0  0  0  0
  6 25  1  0  0  0  0
  9 10  1  0  0  0  0
  9 11  1  0  0  0  0
  9 12  1  0  0  0  0
 13 14  1  0  0  0  0
 13 15  1  0  0  0  0
 13 16  1  0  0  0  0
 17 18  1  0  0  0  0
 17 19  1  0  0  0  0
 17 20  1  0  0  0  0
 21 22  1  0  0  0  0
 21 23  1  0  0  0  0
 21 24  1  0  0  0  0
M  END
