# Supplementary material for: Intentional Formation of Persistent Surface Redox Mediators by Adsorption of Polyconjugated Carbonyl Complexes to Pd Nanoparticles
Source: J Am Chem Soc. 2025 Apr 4;147(20):16885–900. doi: 10.1021/jacs.4c15874 (PMC12100725; doi:10.1021/jacs.4c15874)
Supplement: Supplementary file 2 [file ja4c15874_si_002.zip › Structures/Homogeneous/MediatorRadical/Alkoxy/3.mol]

Title Card Required

Created by GaussView 6.0.16
 13 13  0  0  0  0  0  0  0  0  0    0
    2.9474    5.2242    2.2036 C   0  0  0  0  0  0  0  0  0  0  0  0
    4.2750    5.2205    2.1605 C   0  0  0  0  0  0  0  0  0  0  0  0
    5.0611    6.4671    2.1338 C   0  0  0  0  0  0  0  0  0  0  0  0
    4.2751    7.7138    2.1589 C   0  0  0  0  0  0  0  0  0  0  0  0
    2.9475    7.7104    2.2020 C   0  0  0  0  0  0  0  0  0  0  0  0
    2.1096    6.4673    2.1822 C   0  0  0  0  0  0  0  0  0  0  0  0
    6.2703    6.4670    2.1073 O   0  0  0  0  0  0  0  0  0  0  0  0
    1.4064    6.4665    0.9638 O   0  0  0  0  0  0  0  0  0  0  0  0
    2.2567    8.8379    2.2415 F   0  0  0  0  0  0  0  0  0  0  0  0
    2.2564    4.0967    2.2445 F   0  0  0  0  0  0  0  0  0  0  0  0
    4.9720    4.0938    2.1814 F   0  0  0  0  0  0  0  0  0  0  0  0
    4.9723    8.8404    2.1783 F   0  0  0  0  0  0  0  0  0  0  0  0
    1.4316    6.4679    3.0440 H   0  0  0  0  0  0  0  0  0  0  0  0
  1  2  2  0  0  0  0
  1  6  1  0  0  0  0
  1 10  1  0  0  0  0
  2  3  1  0  0  0  0
  2 11  1  0  0  0  0
  3  4  1  0  0  0  0
  3  7  2  0  0  0  0
  4  5  2  0  0  0  0
  4 12  1  0  0  0  0
  5  6  1  0  0  0  0
  5  9  1  0  0  0  0
  6  8  1  0  0  0  0
  6 13  1  0  0  0  0
M  END
