# Supplementary material for: Intentional Formation of Persistent Surface Redox Mediators by Adsorption of Polyconjugated Carbonyl Complexes to Pd Nanoparticles
Source: J Am Chem Soc. 2025 Apr 4;147(20):16885–900. doi: 10.1021/jacs.4c15874 (PMC12100725; doi:10.1021/jacs.4c15874)
Supplement: Supplementary file 2 [file ja4c15874_si_002.zip › Structures/Homogeneous/MediatorRadical/Alkoxy/4.mol]

Title Card Required

Created by GaussView 6.0.16
 13 13  0  0  0  0  0  0  0  0  0    0
    2.9537    5.1973    2.1339 C   0  0  0  0  0  0  0  0  0  0  0  0
    4.2882    5.1999    2.1683 C   0  0  0  0  0  0  0  0  0  0  0  0
    5.0667    6.4671    2.1848 C   0  0  0  0  0  0  0  0  0  0  0  0
    4.2883    7.7345    2.1666 C   0  0  0  0  0  0  0  0  0  0  0  0
    2.9538    7.7371    2.1324 C   0  0  0  0  0  0  0  0  0  0  0  0
    2.1339    6.4673    2.1415 C   0  0  0  0  0  0  0  0  0  0  0  0
    6.2739    6.4671    2.2135 O   0  0  0  0  0  0  0  0  0  0  0  0
    1.1567    6.4668    1.1770 O   0  0  0  0  0  0  0  0  0  0  0  0
    2.0299    9.1791    2.1024 Cl  0  0  0  0  0  0  0  0  0  0  0  0
    5.2225    9.1773    2.1893 Cl  0  0  0  0  0  0  0  0  0  0  0  0
    5.2221    3.7570    2.1933 Cl  0  0  0  0  0  0  0  0  0  0  0  0
    2.0296    3.7554    2.1054 Cl  0  0  0  0  0  0  0  0  0  0  0  0
    1.5572    6.4678    3.0938 H   0  0  0  0  0  0  0  0  0  0  0  0
  1  2  2  0  0  0  0
  1  6  1  0  0  0  0
  1 12  1  0  0  0  0
  2  3  1  0  0  0  0
  2 11  1  0  0  0  0
  3  4  1  0  0  0  0
  3  7  2  0  0  0  0
  4  5  2  0  0  0  0
  4 10  1  0  0  0  0
  5  6  1  0  0  0  0
  5  9  1  0  0  0  0
  6  8  1  0  0  0  0
  6 13  1  0  0  0  0
M  END
