# Supplementary material for: Intentional Formation of Persistent Surface Redox Mediators by Adsorption of Polyconjugated Carbonyl Complexes to Pd Nanoparticles
Source: J Am Chem Soc. 2025 Apr 4;147(20):16885–900. doi: 10.1021/jacs.4c15874 (PMC12100725; doi:10.1021/jacs.4c15874)
Supplement: Supplementary file 2 [file ja4c15874_si_002.zip › Structures/Homogeneous/MediatorRadical/Alkoxy/5.mol]

Title Card Required

Created by GaussView 6.0.16
 13 13  0  0  0  0  0  0  0  0  0    0
    2.8730    5.1416    2.1545 C   0  0  0  0  0  0  0  0  0  0  0  0
    4.3837    5.2163    2.4990 C   0  0  0  0  0  0  0  0  0  0  0  0
    5.1095    6.4649    1.9596 C   0  0  0  0  0  0  0  0  0  0  0  0
    4.3872    7.7180    2.4931 C   0  0  0  0  0  0  0  0  0  0  0  0
    2.8760    7.7948    2.1508 C   0  0  0  0  0  0  0  0  0  0  0  0
    2.1150    6.4687    1.9133 C   0  0  0  0  0  0  0  0  0  0  0  0
    6.4235    6.4639    2.2993 O   0  0  0  0  0  0  0  0  0  0  0  0
    0.9675    6.4696    1.5938 O   0  0  0  0  0  0  0  0  0  0  0  0
    2.3112    8.8419    2.1135 O   0  0  0  0  0  0  0  0  0  0  0  0
    4.9209    8.6032    3.0825 O   0  0  0  0  0  0  0  0  0  0  0  0
    4.9145    4.3327    3.0933 O   0  0  0  0  0  0  0  0  0  0  0  0
    2.3064    4.0955    2.1176 O   0  0  0  0  0  0  0  0  0  0  0  0
    4.9226    6.4625    0.8666 H   0  0  0  0  0  0  0  0  0  0  0  0
  1  2  1  0  0  0  0
  1  6  1  0  0  0  0
  1 12  2  0  0  0  0
  2  3  1  0  0  0  0
  2 11  2  0  0  0  0
  3  4  1  0  0  0  0
  3  7  1  0  0  0  0
  3 13  1  0  0  0  0
  4  5  1  0  0  0  0
  4 10  2  0  0  0  0
  5  6  1  0  0  0  0
  5  9  2  0  0  0  0
  6  8  2  0  0  0  0
M  END
