# Supplementary material for: Intentional Formation of Persistent Surface Redox Mediators by Adsorption of Polyconjugated Carbonyl Complexes to Pd Nanoparticles
Source: J Am Chem Soc. 2025 Apr 4;147(20):16885–900. doi: 10.1021/jacs.4c15874 (PMC12100725; doi:10.1021/jacs.4c15874)
Supplement: Supplementary file 2 [file ja4c15874_si_002.zip › Structures/Homogeneous/MediatorRadical/Alkoxy/6.mol]

Title Card Required

Created by GaussView 6.0.16
 19 20  0  0  0  0  0  0  0  0  0    0
    6.9671    5.1646    2.3644 C   0  0  0  0  0  0  0  0  0  0  0  0
    8.3555    5.1653    2.3575 C   0  0  0  0  0  0  0  0  0  0  0  0
    9.0532    6.3699    2.3082 C   0  0  0  0  0  0  0  0  0  0  0  0
    8.3484    7.5768    2.2583 C   0  0  0  0  0  0  0  0  0  0  0  0
    6.9496    7.5686    2.2613 C   0  0  0  0  0  0  0  0  0  0  0  0
    6.2608    6.3681    2.3141 C   0  0  0  0  0  0  0  0  0  0  0  0
    6.4306    4.2240    2.4059 H   0  0  0  0  0  0  0  0  0  0  0  0
    8.9051    4.2316    2.3903 H   0  0  0  0  0  0  0  0  0  0  0  0
   10.5655    6.3585    2.2701 C   0  0  0  0  0  0  0  0  0  0  0  0
    9.0720    8.8749    2.2325 C   0  0  0  0  0  0  0  0  0  0  0  0
    6.4167    8.5112    2.2250 H   0  0  0  0  0  0  0  0  0  0  0  0
    5.1776    6.3627    2.3173 H   0  0  0  0  0  0  0  0  0  0  0  0
   10.5393    8.8461    2.3517 C   0  0  0  0  0  0  0  0  0  0  0  0
   11.2223    7.7024    2.3922 C   0  0  0  0  0  0  0  0  0  0  0  0
   11.0358    9.8080    2.4132 H   0  0  0  0  0  0  0  0  0  0  0  0
   12.3028    7.6896    2.4899 H   0  0  0  0  0  0  0  0  0  0  0  0
    8.4758    9.9399    2.1372 O   0  0  0  0  0  0  0  0  0  0  0  0
   11.1385    5.4224    3.1092 O   0  0  0  0  0  0  0  0  0  0  0  0
   10.8639    5.9688    1.2677 H   0  0  0  0  0  0  0  0  0  0  0  0
  1  2  4  0  0  0  0
  1  6  4  0  0  0  0
  1  7  1  0  0  0  0
  2  3  4  0  0  0  0
  2  8  1  0  0  0  0
  3  4  4  0  0  0  0
  3  9  1  0  0  0  0
  4  5  4  0  0  0  0
  4 10  1  0  0  0  0
  5  6  2  0  0  0  0
  5 11  1  0  0  0  0
  6 12  1  0  0  0  0
  9 14  1  0  0  0  0
  9 18  1  0  0  0  0
  9 19  1  0  0  0  0
 10 13  1  0  0  0  0
 10 17  2  0  0  0  0
 13 14  2  0  0  0  0
 13 15  1  0  0  0  0
 14 16  1  0  0  0  0
M  END
