# Supplementary material for: Intentional Formation of Persistent Surface Redox Mediators by Adsorption of Polyconjugated Carbonyl Complexes to Pd Nanoparticles
Source: J Am Chem Soc. 2025 Apr 4;147(20):16885–900. doi: 10.1021/jacs.4c15874 (PMC12100725; doi:10.1021/jacs.4c15874)
Supplement: Supplementary file 2 [file ja4c15874_si_002.zip › Structures/Homogeneous/MediatorRadical/Alkoxy/7.mol]

Title Card Required

Created by GaussView 6.0.16
 25 27  0  0  0  0  0  0  0  0  0    0
    7.0837    6.0115    0.3405 C   0  0  0  0  0  0  0  0  0  0  0  0
    8.4535    6.0075    0.3537 C   0  0  0  0  0  0  0  0  0  0  0  0
    9.1755    7.2301    0.3139 C   0  0  0  0  0  0  0  0  0  0  0  0
    8.4543    8.4561    0.2613 C   0  0  0  0  0  0  0  0  0  0  0  0
    7.0328    8.4277    0.2515 C   0  0  0  0  0  0  0  0  0  0  0  0
    6.3648    7.2335    0.2894 C   0  0  0  0  0  0  0  0  0  0  0  0
   10.5920    7.2613    0.3174 C   0  0  0  0  0  0  0  0  0  0  0  0
    9.1741    9.6700    0.2225 C   0  0  0  0  0  0  0  0  0  0  0  0
   10.5505    9.6770    0.2328 C   0  0  0  0  0  0  0  0  0  0  0  0
   11.2707    8.4504    0.2805 C   0  0  0  0  0  0  0  0  0  0  0  0
   12.7849    8.4573    0.2506 C   0  0  0  0  0  0  0  0  0  0  0  0
   13.4247    9.8064    0.4097 C   0  0  0  0  0  0  0  0  0  0  0  0
   12.7365   10.9475    0.3782 C   0  0  0  0  0  0  0  0  0  0  0  0
   11.2719   10.9766    0.2316 C   0  0  0  0  0  0  0  0  0  0  0  0
   11.1384    6.3241    0.3474 H   0  0  0  0  0  0  0  0  0  0  0  0
    6.5386    5.0753    0.3697 H   0  0  0  0  0  0  0  0  0  0  0  0
    9.0074    5.0759    0.3928 H   0  0  0  0  0  0  0  0  0  0  0  0
    6.4937    9.3680    0.2124 H   0  0  0  0  0  0  0  0  0  0  0  0
    5.2815    7.2143    0.2806 H   0  0  0  0  0  0  0  0  0  0  0  0
    8.6315   10.6086    0.1897 H   0  0  0  0  0  0  0  0  0  0  0  0
   14.5036    9.8005    0.5248 H   0  0  0  0  0  0  0  0  0  0  0  0
   13.2294   11.9093    0.4648 H   0  0  0  0  0  0  0  0  0  0  0  0
   10.6782   12.0432    0.1358 O   0  0  0  0  0  0  0  0  0  0  0  0
   13.3683    7.5099    1.0684 O   0  0  0  0  0  0  0  0  0  0  0  0
   13.0990    8.0971   -0.7579 H   0  0  0  0  0  0  0  0  0  0  0  0
  1  2  2  0  0  0  0
  1  6  4  0  0  0  0
  1 16  1  0  0  0  0
  2  3  4  0  0  0  0
  2 17  1  0  0  0  0
  3  4  4  0  0  0  0
  3  7  4  0  0  0  0
  4  5  4  0  0  0  0
  4  8  4  0  0  0  0
  5  6  2  0  0  0  0
  5 18  1  0  0  0  0
  6 19  1  0  0  0  0
  7 10  2  0  0  0  0
  7 15  1  0  0  0  0
  8  9  2  0  0  0  0
  8 20  1  0  0  0  0
  9 10  4  0  0  0  0
  9 14  1  0  0  0  0
 10 11  1  0  0  0  0
 11 12  1  0  0  0  0
 11 24  1  0  0  0  0
 11 25  1  0  0  0  0
 12 13  2  0  0  0  0
 12 21  1  0  0  0  0
 13 14  1  0  0  0  0
 13 22  1  0  0  0  0
 14 23  2  0  0  0  0
M  END
