# Supplementary material for: Intentional Formation of Persistent Surface Redox Mediators by Adsorption of Polyconjugated Carbonyl Complexes to Pd Nanoparticles
Source: J Am Chem Soc. 2025 Apr 4;147(20):16885–900. doi: 10.1021/jacs.4c15874 (PMC12100725; doi:10.1021/jacs.4c15874)
Supplement: Supplementary file 2 [file ja4c15874_si_002.zip › Structures/Homogeneous/MediatorRadical/Hydroxy/1.mol]

Title Card Required

Created by GaussView 6.0.16
 13 13  0  0  0  0  0  0  0  0  0    0
    3.0212    5.1604    1.9044 C   0  0  0  0  0  0  0  0  0  0  0  0
    4.3334    5.2084    2.2721 C   0  0  0  0  0  0  0  0  0  0  0  0
    5.0255    6.4714    2.4208 C   0  0  0  0  0  0  0  0  0  0  0  0
    4.2647    7.6760    2.1672 C   0  0  0  0  0  0  0  0  0  0  0  0
    2.9514    7.6186    1.8009 C   0  0  0  0  0  0  0  0  0  0  0  0
    2.3173    6.3629    1.6623 C   0  0  0  0  0  0  0  0  0  0  0  0
    2.4946    4.2204    1.7891 H   0  0  0  0  0  0  0  0  0  0  0  0
    4.8959    4.3018    2.4627 H   0  0  0  0  0  0  0  0  0  0  0  0
    4.7741    8.6262    2.2780 H   0  0  0  0  0  0  0  0  0  0  0  0
    2.3767    8.5186    1.6091 H   0  0  0  0  0  0  0  0  0  0  0  0
    6.2366    6.5200    2.7560 O   0  0  0  0  0  0  0  0  0  0  0  0
    1.0334    6.2569    1.2993 O   0  0  0  0  0  0  0  0  0  0  0  0
    0.6429    7.1305    1.1493 H   0  0  0  0  0  0  0  0  0  0  0  0
  1  2  2  0  0  0  0
  1  6  4  0  0  0  0
  1  7  1  0  0  0  0
  2  3  1  0  0  0  0
  2  8  1  0  0  0  0
  3  4  4  0  0  0  0
  3 11  2  0  0  0  0
  4  5  2  0  0  0  0
  4  9  1  0  0  0  0
  5  6  4  0  0  0  0
  5 10  1  0  0  0  0
  6 12  4  0  0  0  0
 12 13  1  0  0  0  0
M  END
