# Supplementary material for: Intentional Formation of Persistent Surface Redox Mediators by Adsorption of Polyconjugated Carbonyl Complexes to Pd Nanoparticles
Source: J Am Chem Soc. 2025 Apr 4;147(20):16885–900. doi: 10.1021/jacs.4c15874 (PMC12100725; doi:10.1021/jacs.4c15874)
Supplement: Supplementary file 2 [file ja4c15874_si_002.zip › Structures/Homogeneous/MediatorRadical/Hydroxy/2.mol]

Title Card Required

Created by GaussView 6.0.16
 25 25  0  0  0  0  0  0  0  0  0    0
    2.9047    5.2507    2.0234 C   0  0  0  0  0  0  0  0  0  0  0  0
    4.2732    5.2253    2.1640 C   0  0  0  0  0  0  0  0  0  0  0  0
    5.0108    6.4785    2.2754 C   0  0  0  0  0  0  0  0  0  0  0  0
    4.3023    7.7526    2.2508 C   0  0  0  0  0  0  0  0  0  0  0  0
    2.9354    7.7656    2.1135 C   0  0  0  0  0  0  0  0  0  0  0  0
    2.2595    6.5179    2.0084 C   0  0  0  0  0  0  0  0  0  0  0  0
    6.2627    6.4596    2.3921 O   0  0  0  0  0  0  0  0  0  0  0  0
    0.9224    6.6050    1.8896 O   0  0  0  0  0  0  0  0  0  0  0  0
    2.0334    4.0306    1.8811 C   0  0  0  0  0  0  0  0  0  0  0  0
    1.3191    3.9626    2.7083 H   0  0  0  0  0  0  0  0  0  0  0  0
    1.4626    4.0697    0.9480 H   0  0  0  0  0  0  0  0  0  0  0  0
    2.6098    3.1111    1.8701 H   0  0  0  0  0  0  0  0  0  0  0  0
    5.1072    3.9805    2.2106 C   0  0  0  0  0  0  0  0  0  0  0  0
    5.7154    3.9735    3.1184 H   0  0  0  0  0  0  0  0  0  0  0  0
    4.5146    3.0706    2.1867 H   0  0  0  0  0  0  0  0  0  0  0  0
    5.8036    3.9624    1.3676 H   0  0  0  0  0  0  0  0  0  0  0  0
    5.1625    8.9731    2.3827 C   0  0  0  0  0  0  0  0  0  0  0  0
    5.7531    8.9167    3.3006 H   0  0  0  0  0  0  0  0  0  0  0  0
    5.8751    9.0227    1.5549 H   0  0  0  0  0  0  0  0  0  0  0  0
    4.5888    9.8952    2.3990 H   0  0  0  0  0  0  0  0  0  0  0  0
    2.0799    9.0026    2.0668 C   0  0  0  0  0  0  0  0  0  0  0  0
    2.6690    9.9134    2.1166 H   0  0  0  0  0  0  0  0  0  0  0  0
    1.4939    9.0234    1.1450 H   0  0  0  0  0  0  0  0  0  0  0  0
    1.3696    9.0058    2.8974 H   0  0  0  0  0  0  0  0  0  0  0  0
    0.5073    5.7330    1.8435 H   0  0  0  0  0  0  0  0  0  0  0  0
  1  2  2  0  0  0  0
  1  6  4  0  0  0  0
  1  9  1  0  0  0  0
  2  3  1  0  0  0  0
  2 13  1  0  0  0  0
  3  4  1  0  0  0  0
  3  7  2  0  0  0  0
  4  5  2  0  0  0  0
  4 17  1  0  0  0  0
  5  6  4  0  0  0  0
  5 21  1  0  0  0  0
  6  8  1  0  0  0  0
  8 25  1  0  0  0  0
  9 10  1  0  0  0  0
  9 11  1  0  0  0  0
  9 12  1  0  0  0  0
 13 14  1  0  0  0  0
 13 15  1  0  0  0  0
 13 16  1  0  0  0  0
 17 18  1  0  0  0  0
 17 19  1  0  0  0  0
 17 20  1  0  0  0  0
 21 22  1  0  0  0  0
 21 23  1  0  0  0  0
 21 24  1  0  0  0  0
M  END
